# Supplementary material for: Consistency of metagenomic assignment programs in simulated and real data
Source: BMC Bioinformatics. 2014 Mar 28;15:90. doi: 10.1186/1471-2105-15-90 (PMC3986635; doi:10.1186/1471-2105-15-90)
Supplement: Additional file 4 — Simulated and synthetic sequences generated using our scripts in FASTA format, and their keys. [file 1471-2105-15-90-S4.zip]

Archive with 14 entries (11 files):
- simulated_files/
- simulated_files/.DS_Store
- __MACOSX/
- __MACOSX/simulated_files/
- __MACOSX/simulated_files/._.DS_Store
- simulated_files/sim_all_genomes.fas
- simulated_files/sim_all_genomes_dominant.fas
- simulated_files/sim_all_genomes_dominant_key.txt
- simulated_files/sim_all_genomes_key.txt
- simulated_files/sim_bacteria.fas
- simulated_files/sim_bacteria_dominant.fas
- simulated_files/sim_bacteria_dominant_key.txt
- simulated_files/sim_bacteria_key.txt
- simulated_files/synthetic.fas
