# Supplementary material for: Consistency of metagenomic assignment programs in simulated and real data
Source: BMC Bioinformatics. 2014 Mar 28;15:90. doi: 10.1186/1471-2105-15-90 (PMC3986635; doi:10.1186/1471-2105-15-90)
Supplement: Additional file 4 — Simulated and synthetic sequences generated using our scripts in FASTA format, and their keys. [file 1471-2105-15-90-S4.zip › simulated_files/sim_all_genomes.fas]

>1596_0
ATGTCTAACATTAGTTCTCTAAACCCGTTTTCAGGTTCTTCCCGAACATTAGTTGAAAACAAACAGGTGGGCGCTTCTGATGCCGAGTCCCTCTTAAAAGAGATGTTTTCTCTGGAGGCTCAGAAGGAGTACGCTAAAGAATGCAATCTCGGTAGGTATACCGAATTGAAAGCTAATCGTCGCCTTAACCACATTGACCTCGTCCCGAAAGTACACGGCATGAAAATGCTCTCCATGTTTCGTAGTGAATATGATAAAGGTAACGTTCCTAGTAGCGGGGTATTGAATATCCCTCGT
>1596_1
ATGTCTAACATTAGTTCTCTAAACCCGTTTTCAGGTTCTTCCCGAACATTAGTTGAAAACAAACAGGTGGGCGCTTCTGATGCCGAGTCCCTCTTAAAAGAGATGTTTTCTCTGGAGGCTCAGAAGGAGTACGCTAAAGAATGCAATCTCGGTAGGTATACCGAATTGAAAGCTAATCGTCGCCTTAACCACATTGACCTCGTCCCGAAAGTACACGGCATGAAAA
>1596_2
ATGTCTAACATTAGTTCTCTAAACCCGTTTTCAGGTTCTTCCCGAACATTAGTTGAAAACAAACAGGTGGGCGCTTCTGATGCCGAGTCCCTCTTAAAAGAGATGTTTTCTCTGGAGGCTCAGAAGGAGTACGCTAAAGAATGCAATCTCGGTAGGTATACCGAATTGAAAGCTAATCGTCGCCTTAACCACATTGACCTCGTCCCGAAAGTACACGGCATGAAAATGCTCTCCATGTTTCGTAGTGAATATGATAAAGGTAACGTTC
>1596_3
ATGTCTAACATTAGTTCTCTAAACCCGTTTTCAGGTTCTTCCCGAACATTAGTTGAAAACAAACAGGTGGGCGCTTCTGATGCCGAGTCCCTCTTAAAAGAGATGTTTTCTCTGGAGGCTCAGAAGGAGTACGCTAAAGAATGCAATCTCGGTAGGTATACCGAATTGAAAGCTAATCGTCGCCTTAACCACATTGACCTCGTCCCGAAAGTACACGGCATGAAAATGCTCTCCATGTTTCGTAGTGAATATGATAAAGGTAACGTTCCTAGTAGCGGGGTATTGAATATCCCTCGTATCCTATTGTACCTTGTTAGAACTTCGCAT
>1596_4
ATGTCTAACATTAGTTCTCTAAACCCGTTTTCAGGTTCTTCCCGAACATTAGTTGAAAACAAACAGGTGGGCGCTTCTGATGCCGAGTCCCTCTTAAAAGAGATGTTTTCTCTGGAGGCTCAGAAGGAGTACGCTAAAGAATGCAATCTCGGTAGGTATACCGAATTGAAAGCTAATCGTCGCCTTAACCACATTGACCTCGTCCCGAAAGTACACGGCATGAAAATGCTCTCCATGTTTCGTAGTGAATATGATAAAGGTAACGTTCCTAGTAGCGGGGTATTGAATATCCCTCGTATCCTATTGTACCTTGTTAGAACTTCGCATAGTAGTACTGTAGGCAGTATCACAATACGGTTAGTAGA
>1596_5
ATGTCTAACATTAGTTCTCTAAACCCGTTTTCAGGTTCTTCCCGAACATTAGTTGAAAACAAACAGGTGGGCGCTTCTGATGCCGAGTCCCTCTTAAAAGAGATGTTTTCTCTGGAGGCTCAGAAGGAGTACGCTAAAGAATGCAATCTCGGTAGGTATACCGAATTGAAAGCTAATCGTCGCCTTAACCACATTGACCTCGTCCCGAAAGTACACGGCATGAAAATGCTCTCCATGTTTCGTAGTGAATATGATAAAGGTAACGTTCCTAGTAGCGGGGTATTGAATATCC
>1596_6
ATGTCTAACATTAGTTCTCTAAACCCGTTTTCAGGTTCTTCCCGAACATTAGTTGAAAACAAACAGGTGGGCGCTTCTGATGCCGAGTCCCTCTTAAAAGAGATGTTTTCTCTGGAGGCTCAGAAGGAGTACGCTAAAGAATGCAATCTCGGTAGGTATACCGAATTGAAAGCTAATCGTCGCCTTAACCACATTGACCTCGTCCCGAAAGTACACGGCATGAAAATGCTCTCCATGTTTCGTAGTGAATATGATAAAGGTAACGTTCCTAGTAGCGGGGTATTGAATATCCCTCGTATCCTATTGTACCTTGTTAGAACTTCGCATAGTAGTACTGTAGGCAGTATCACAATACGGTTAGTAGACACCTATAGTGCATCCGATTCATGCTTATTAGAAGCCATCGACGGTCAAGAATTTACCGTTGATCTTTCTTCTTTGCCTTGCATGATCGGTTTTTCA
>1596_7
ATGTCTAACATTAGTTCTCTAAACCCGTTTTCAGGTTCTTCCCGAACATTAGTTGAAAACAAACAGGTGGGCGCTTCTGATGCCGAGTCCCTCTTAAAAGAGATGTTTTCTCTGGAGGCTCAGAAGGAGTACGCTAAAGAATGCAATCTCGGTAGGTATACCGAATTGAAAGCTAATCGTCGCCTTAACCACATTGACCTCGTCCCGAAAGTACACGGCATGAAAATGCTCTCCATGTTTCGTAGTGAATATGATAAAGGTAACGTTCCTAGTAGCGGGGTATTGAATATCCCTCGTATCCTATTGTACCTTGTTAGAACTTCGCATAGTAGTACTGTAGGCAGTATCACAATACGGTTAGTAGACACCTATAGTGCATCCGATTCATGCTTATTAGAAGCCATCGACGGTCAAGAATTTACCGTTGATCTTTCTTCTTTGCCTTGCATGATCGGTTTTTCACCTACATATGATTGCAAGTTGGAAATGGTAGATGGG
>1596_8
ATGTCTAACATTAGTTCTCTAAACCCGTTTTCAGGTTCTTCCCGAACATTAGTTGAAAACAAACAGGTGGGCGCTTCTGATGCCGAGTCCCTCTTAAAAGAGATGTTTTCTCTGGAGGCTCAGAAGGAGTACGCTAAAGAATGCAATCTCGGTAGGTATACCGAATTGAAAGCTAATCGTCGCCTTAACCACATTGACCTCGTCCCGAAAGTACACGGCATGAAAATGCTCTCCATGTTTCGTAGTGAATATGATAAAGGTAACGTTCCTAGTAGCGGGGTATTGAATATCCCTCGTATCCTATTGTACCTTGTTAGAACTTCGCA
>1596_9
ATGTCTAACATTAGTTCTCTAAACCCGTTTTCAGGTTCTTCCCGAACATTAGTTGAAAACAAACAGGTGGGCGCTTCTGATGCCGAGTCCCTCTTAAAAGAGATGTTTTCTCTGGAGGCTCAGAAGGAGTACGCTAAAGAATGCAATCTCGGTAGGTATACCGAATTGAAAGCTAATCGTCGCCTTAACCACATTGACCTCGTCCCGAAAGTACACGGCATGAAAATGCTCTCCATGTTTCGTAGTGAATATGATAAAGGTAACGTTCCTAGTAGCGGGGTATTGAATATCCCTCGTATCCTATTGTACCTTGTTAGAACTTCGCATAGTAGTACTGTAGGCAGTATCACAATACGGTTAGTAGACACCTATAGTGCATCCGATTCATGCTTATTAGAAGCCATCGACGGTCAA
>1596_10
ATGTCTAACATTAGTTCTCTAAACCCGTTTTCAGGTTCTTCCCGAACATTAGTTGAAAACAAACAGGTGGGCGCTTCTGATGCCGAGTCCCTCTTAAAAGAGATGTTTTCTCTGGAGGCTCAGAAGGAGTACGCTAAAGAATGCAATCTCGGTAGGTATACCGAATTGAAAGCTAATCGTCGCCTTAACCACATTGACCTCGTCCCGAAAGTACACGGCATGAAAATGCTCTCCATGTTTCGTAGTGAATATGATAAAGGTAACGTTCCTAGTAGCGGGGTATTGAATATCCCTCGTATCCTATTGTACCTTGTTAGAACTTCGCATAGTAGTACTGTAGGCAGTATCACAATACGGTTAGTAGACACCTATAGTGCATCCGATTCATGCTTATTAGAAGCCATCGACGGTCAAGAATTTACCGTTGATCTTTCTTCTTTGCCTT
>1596_11
ATGTCTAACATTAGTTCTCTAAACCCGTTTTCAGGTTCTTCCCGAACATTAGTTGAAAACAAACAGGTGGGCGCTTCTGATGCCGAGTCCCTCTTAAAAGAGATGTTTTCTCTGGAGGCTCAGAAGGAGTACGCTAAAGAATGCAATCTCGGTAGGTATACCGAATTGAAAGCTAATCGTCGCCTTAACCACATTGACCTCGTCCCGAAAGTACACGGCATGAAAATGCTCTCCATGTTTCGTAGTGAATATGATAAAGGTAACGTTCCTAGTAGCGGGGTATTGAATATCCCTCGTATCCTATTGTACCTTGTTAGAACTTCGCATAGTAGTACTGTAGGCAGTATCACAATACGGTTAGTAGACACCTATAGTGCATCCGATTCATGCTTATTAGAAGCCATCGACGGTCAAGAATTTAC
>1596_12
ATGTCTAACATTAGTTCTCTAAACCCGTTTTCAGGTTCTTCCCGAACATTAGTTGAAAACAAACAGGTGGGCGCTTCTGATGCCGAGTCCCTCTTAAAAGAGATGTTTTCTCTGGAGGCTCAGAAGGAGTACGCTAAAGAATGCAATCTCGGTAGGTATACCGAATTGAAAGCTAATCGTCG
>1596_13
ATGTCTAACATTAGTTCTCTAAACCCGTTTTCAGGTTCTTCCCGAACATTAGTTGAAAACAAACAGGTGGGCGCTTCTGATGCCGAGTCCCTCTTAAAAGAGATGTTTTCTCTGGAGGCTCAGAAGGAGTACGCTAAAGAATGCAATCTCGGTAGGTATACCGAATTGAAAGCTAATCGTCGCCTTAACCACATTGACCTCGTCCCGAAAGTACACGGCATGAAAATGCTCTCCATGTTTCGTA
>1596_14
ATGTCTAACATTAGTTCTCTAAACCCGTTTTCAGGTTCTTCCCGAACATTAGTTGAAAACAAACAGGTGGGCGCTTCTGATGCCGAGTCCCTCTTAAAAGAGATGTTTTCTCTGGAGGCTCAGAAGGAGTACGCTAAAGAATGCAATCTCGGTAGGTATACCGAATTGAAAGCTAATCGTCGCCTTAACCACATTGACCTCGTCCCGAAAGTACACGGCATGAAAATGCTCTCCATGTTTCGTAGTGAATATGATAAAGGTAACGTTCCTAGTAGCGGGGTATTGAATATCCCT
>1596_15
ATGTCTAACATTAGTTCTCTAAACCCGTTTTCAGGTTCTTCCCGAACATTAGTTGAAAACAAACAGGTGGGCGCTTCTGATGCCGAGTCCCTCTTAAAAGAGATGTTTTCTCTGGAGGCTCAGAAGGAGTACGCTAAAGAATGCAATCTCGGTAGGTATACCGAATTGAAAGCTAATC
>1596_16
ATGTCTAACATTAGTTCTCTAAACCCGTTTTCAGGTTCTTCCCGAACATTAGTTGAAAACAAACAGGTGGGCGCTTCTGATGCCGAGTCCCTCTTAAAAGAGATGTTTTCTCTGGAGGCTCAGAAGGAGTACGCTAAAGAATGCAATCTCGGTAGGTATACCGAATTGAAAGCTAATCGTCGCCTTAACCACATTGACCTCGTCCCGAAAGTACACGGCATGAAAATGCTCTCCATGTTTCGTAGTGAATATGATAAAGGTAACGTTCCTAGTAG
>1596_17
ATGTCTAACATTAGTTCTCTAAACCCGTTTTCAGGTTCTTCCCGAACATTAGTTGAAAACAAACAGGTGGGCGCTTCTGATGCCGAGTCCCTCTTAAAAGAGATGTTTTCTCTGGAGGCTCAGAAGGAGTACGCTAAAGAATGCAATCTCGGTAGGTATACCGAATTGAAAGCTAATCGTCGCCTTAACCACATTGACCTCGTCCCGAAAGTACACGGCATGAAAATGCTCTCCATGTTTCGTAGTGAATATGATAAAGGTAACGTTCCTAGTAGCGGGGTATTGAATATCCCTCGTATCCTATTGTACCTTGTTAGAACTTCGCATAGTAGTACTGTAGGCAGTATCACAATACGGTTAGTAGACACCTATAGTGCATCCGATTCATGCTTATTAGAAGCCATCGACGGTCAAGAATTTACCGTTGATCTTTCTTCTTTG
>1596_18
ATGTCTAACATTAGTTCTCTAAACCCGTTTTCAGGTTCTTCCCGAACATTAGTTGAAAACAAACAGGTGGGCGCTTCTGATGCCGAGTCCCTCTTAAAAGAGATGTTTTCTCTGGAGGCTCAGAAGGAGTACGCTAAAGAATGCAATCTCGGTAGGTATACCGAATTGAAAGCTAATCGTCGCCTTAACCACATTGACCTCGTCCCGAAAGTACACGGCATGAAAATGCTCTCCATGTTTCGTAGTGAATATGATAAAGGTAACGTTCCTAGTAGCGGGGTATTGAATATCCCTCGTATCCTATTGTACCTTGTTAGAACTTCGCATAGTAGTACTGTAGGCAGTATCACAATACGGTTAGTAGACACCTATAGTGCATCCGATTCATGCTTATTAGAAGCCATCGACGGTCAAGAA
>1596_19
ATGTCTAACATTAGTTCTCTAAACCCGTTTTCAGGTTCTTCCCGAACATTAGTTGAAAACAAACAGGTGGGCGCTTCTGATGCCGAGTCCCTCTTAAAAGAGATGTTTTCTCTGGAGGCTCAGAAGGAGTACGCTAAAGAATGCAATCTCGGTAGGTATACCGAATTGAAA
>1596_20
ATGTCTAACATTAGTTCTCTAAACCCGTTTTCAGGTTCTTCCCGAACATTAGTTGAAAACAAACAGGTGGGCGCTTCTGATGCCGAGTCCCTCTTAAAAGAGATGTTTTCTCTGGAGGCTCAGAAGGAGTACGCTAAAGAATGCAATCTCGGTAGGTATACCGAATTGAAAGCTAATCGTCGCCTTAACCACATTGACCTCGTCCCGAAAGTACACGGCATGAAAATGCTCTCCATGTTTCGTAGTGAATATGATAAAGGTAACGTTCCTAGTAGCGGGGTATTGAATATCCCTCGTATCCTATTGTACCTTGTTAGAACTTCGCATAGTAGTACTGTAGGCAGTATCACAATACGGTTAGTAGACACCTATAGTGCATCCGATTCATGCTT
>1596_21
ATGTCTAACATTAGTTCTCTAAACCCGTTTTCAGGTTCTTCCCGAACATTAGTTGAAAACAAACAGGTGGGCGCTTCTGATGCCGAGTCCCTCTTAAAAGAGATGTTTTCTCTGGAGGCTCAGAAGGAGTACGCTAAAGAATGCAATCTCGGTAGGTATACCGAATTGAAAGCTAATCGTCGCCTTAACCACATTGACCTCGTCCCGAAAGTACACGGCATGAAAATGCTCTCCATGTTTCGTAGTGAATATGATAAAGGTAACGTTCCTAGTAGCGGGGTATTGAATATCCCTCGTATCCTATTGTACCTTGTTAGAACTTCGCATAGTAGTACTGTAGGCAGTATCACAATACGGTTAGTAGACACCTATAGTGCATCCGATTCATGCTTATTAGAAGCCATCGACGGTCAAGA
>1596_22
ATGTCTAACATTAGTTCTCTAAACCCGTTTTCAGGTTCTTCCCGAACATTAGTTGAAAACAAACAGGTGGGCGCTTCTGATGCCGAGTCCCTCTTAAAAGAGATGTTTTCTCTGGAGGCTCAGAAGGAGTACGCTAAAGAATGCAATCTCGGTAGGTATACCGAATTGAAAGCTAATCGTCGCCTTAACCACATTGACCTCGTCCCGAAAGTACACGGCATGAAAATGCTCTCCATGTTTCGTAGTGAATATGATAAAGGTAACGTTCCTAGTAGCGGGGTATTGAATATCCCTCGTATCCTATTGTACCTTGTTAGAACTTCGCATAGTAGTACTGTAGGCAG
>1596_23
ATGTCTAACATTAGTTCTCTAAACCCGTTTTCAGGTTCTTCCCGAACATTAGTTGAAAACAAACAGGTGGGCGCTTCTGATGCCGAGTCCCTCTTAAAAGAGATGTTTTCTCTGGAGGCTCAGAAGGAGTACGCTAAAGAATGCAATCTCGGTAGGTATACCGAATTGAAAGCTAATCGTCGCCTTAACCACATTGACCTCGTCCCGAAAGTACACGGCATGAAAATGCTCTCCATGTTTCGTAGTGAATATGATAAAGGTAACGTTCCTAGTAGCGGGGTATTGAATATCCCTCGTATCCTATTGTACCTTGTTAGAACTTCGCATAGTAGTACTGTAGGCAGTATCACAATACGGTTAGTAGACACCTATAGTGC
>1596_24
ATGTCTAACATTAGTTCTCTAAACCCGTTTTCAGGTTCTTCCCGAACATTAGTTGAAAACAAACAGGTGGGCGCTTCTGATGCCGAGTCCCTCTTAAAAGAGATGTTTTCTCTGGAGGCTCAGAAGGAGTACGCTAAAGAATGCAATCTCGGTAGGTATACCGAATTGAAAGCTAATCGTCGCCTTAACCACATTGACCTCGTCCCGAAAGTACACGGCATGAAAATGCTCTCCATGTTTCGT
>1596_25
ATGTCTAACATTAGTTCTCTAAACCCGTTTTCAGGTTCTTCCCGAACATTAGTTGAAAACAAACAGGTGGGCGCTTCTGATGCCGAGTCCCTCTTAAAAGAGATGTTTTCTCTGGAGGCTCAGAAGGAGTACGCTAAAGAATGCAATCTCGGTAGGTATACCGAATTGAAAGCTAATCGTCGCCTTAACCACATTGACCTCGTCCCGAAAGTACACGGCATGAAAATGCTCTCCATGTTTCGTAGTGAATATGATAAAGGTAACGTTCCT
>1596_26
ATGTCTAACATTAGTTCTCTAAACCCGTTTTCAGGTTCTTCCCGAACATTAGTTGAAAACAAACAGGTGGGCGCTTCTGATGCCGAGTCCCTCTTAAAAGAGATGTTTTCTCTGGAGGCTCAGAAGGAGTACGCTAAAGAATGCAATCTCGGTAGGTATACCGAATTGAAAGCTAA
>1596_27
ATGTCTAACATTAGTTCTCTAAACCCGTTTTCAGGTTCTTCCCGAACATTAGTTGAAAACAAACAGGTGGGCGCTTCTGATGCCGAGTCCCTCTTAAAAGAGATGTTTTCTCTGGAGGCTCAGAAGGAGTACGCTAAAGAATGCAATCTCGGTAGGTATACCGAATTGAAAGCTAATCGTCGCCTTAACCACATTGACCTCGTCCCGAAAGTACACGGCATGAAAATGCTCTCCATGTTTCGTAGTGAATATGATAAAGGTAACGTTCCTAGTAGCGGGGTATTGAATATCCCTCGTATCC
>1596_28
ATGTCTAACATTAGTTCTCTAAACCCGTTTTCAGGTTCTTCCCGAACATTAGTTGAAAACAAACAGGTGGGCGCTTCTGATGCCGAGTCCCTCTTAAAAGAGATGTTTTCTCTGGAGGCTCAGAAGGAGTACGCTAAAGAATGCAATCTCGGTAGGTATACCGAAT
>1596_29
ATGTCTAACATTAGTTCTCTAAACCCGTTTTCAGGTTCTTCCCGAACATTAGTTGAAAACAAACAGGTGGGCGCTTCTGATGCCGAGTCCCTCTTAAAAGAGATGTTTTCTCTGGAGGCTCAGAAGGAGTACGCTAAAGAATGCAATCTCGGTAGGTATACCGAATTGAAAGCTAATCGTCGCCTTAACCACATTGACCTCGTCCCGAAAGTACACGGCATGAAAATGCTCTCCATGTTTCGTAGTGAATATGATAAAGGTAACGTTCCTAGTAGCGGGGTATTGAATATCCCTCGTATCCT
>1596_30
ATGTCTAACATTAGTTCTCTAAACCCGTTTTCAGGTTCTTCCCGAACATTAGTTGAAAACAAACAGGTGGGCGCTTCTGATGCCGAGTCCCTCTTAAAAGAGATGTTTTCTCTGGAGGCTCAGAAGGAGTACGCTAAAGAATGCAATCTCGGTAGGTATACCGAATTGAAAGCTAATCGTCGCCTTAACCACATTGACCTCGTCCCGAAAGTACACGGCATGAAAATGCTCTCCATGTTTCGTAGTGAATATGATAAAGGTAACGTTCCTAGTAGCGGGGTATTGAATATCCCTCGTATCCTATTGTACCTTGTTAGAACTTCGCATAGTAGTACTGTAGGCAGTATCACAATACGGTTAGTAGACACCTATAGTGCATCCGATTCATGCTTATTAGAAGCCATCGACGGTCAAGAATTTACCGTTGATCTTTCTTCTTTGCCTTGCA
>1596_31
ATGTCTAACATTAGTTCTCTAAACCCGTTTTCAGGTTCTTCCCGAACATTAGTTGAAAACAAACAGGTGGGCGCTTCTGATGCCGAGTCCCTCTTAAAAGAGATGTTTTCTCTGGAGGCTCAGAAGGAGTACGCTAAAGAATGCAATCTCGGTAGGTATACCGAATTGAAAGCTAATCGTCGCCTTAACCACATTGACCTCGTCCCGAAAGTACACGGCATGAAAATGCTCTCCATGTTTCGTAGTGAATATGATAAAGGTAACGTTCCTAGTAGCGGGGTATTGAATATCCCTCGTATCCTATTGTACCTTGTTAGAACTTCGCATAGTAGTACTGTAGGCAGTATCACAATACGGTTAGTAGACACCTATAGTGCATCCGATTCATGCTTATTAGA
>1596_32
ATGTCTAACATTAGTTCTCTAAACCCGTTTTCAGGTTCTTCCCGAACATTAGTTGAAAACAAACAGGTGGGCGCTTCTGATGCCGAGTCCCTCTTAAAAGAGATGTTTTCTCTGGAGGCTCAGAAGGAGTACGCTAAAGAATGCAATCTCGGTAGGTATACCGAATTGAAAGCTAATCGTCGCCTTAACCACATTGACCTCGTCCCGAAAGTACACGGCATGAAAATGCTCTCCATGTTTCGTAGTGAATATGATAAAGGTAACGTTCCTAGTAGCGGGGTATTGAATATCCCTCGTATCCTATTGTACCTTGTTAGAACTTCGCATAGTAGTACTGTAGGCAGTATCACAATACGGTTAGTAGACACCTATAGTGCATCCGATTCATGCTTATTAGAAGCCATCGACGGTCAAGAATTTACCGTTGATCTTTCTTCTTTGCCTTGCATGATCGGTTTTTCACCTACATATGATTGCAAGTTGGAAATGG
>1596_33
ATGTCTAACATTAGTTCTCTAAACCCGTTTTCAGGTTCTTCCCGAACATTAGTTGAAAACAAACAGGTGGGCGCTTCTGATGCCGAGTCCCTCTTAAAAGAGATGTTTTCTCTGGAGGCTCAGAAGGAGTACGCTAAAGAATGCAATCTCGGTAGGTATACCGAATTGAAAGCTAATCGTCGCCTTAACCACATTGACCTCGTCCCGAAAGTACACGGCATGAAAATGCTCTCCATGTTTCGTAGTGAATATGATAAAGGTAACGTTCCTAGTAGCGGGGTATTGAATATCCCTCGTATCCTATTGTACCTTGTTAGAACTTCGCATAGTAGTACTGTAGGCAGTATCACAATACGGTTAGTAG
>1596_34
ATGTCTAACATTAGTTCTCTAAACCCGTTTTCAGGTTCTTCCCGAACATTAGTTGAAAACAAACAGGTGGGCGCTTCTGATGCCGAGTCCCTCTTAAAAGAGATGTTTTCTCTGGAGGCTCAGAAGGAGTACGCTAAAGAATGCAATCTCGGTAGGTATACCGAATTGAAAGCTAATCGTCGCCTTAACCACATTGACCTCGTCCCGAAAGTACACGGCATGAAAATGCTCTCCATGTTTCGTAGTGAATATGATAAAGGTAACGTTCCTAGTAGCGGGGTATTGAATATCCCTCGTATCCTATTGTACCTTGTTAGAACTTCGCATAGTAGTACTGTAGGCAGTA
>1596_35
ATGTCTAACATTAGTTCTCTAAACCCGTTTTCAGGTTCTTCCCGAACATTAGTTGAAAACAAACAGGTGGGCGCTTCTGATGCCGAGTCCCTCTTAAAAGAGATGTTTTCTCTGGAGGCTCAGAAGGAGTACGCTAAAGAATGCAATCTCGGTAGGTATACCGAATTGAAAGCTAATCGTCGCCTT
>1596_36
ATGTCTAACATTAGTTCTCTAAACCCGTTTTCAGGTTCTTCCCGAACATTAGTTGAAAACAAACAGGTGGGCGCTTCTGATGCCGAGTCCCTCTTAAAAGAGATGTTTTCTCTGGAGGCTCAGAAGGAGTACGCTAAAGAATGCAATCTCGGTAGGTATACCGAATTGAAAGCTAATCGTCGCCTTAACCACATTGACCTCGTCCCGAAAGTACACGGCATGAAAATGCTCTCCATGTTTCGTAGTGAATATGATAAAGGTAACGTTCCTAGTAGCGGGGTATTGAATATCCCTC
>1596_37
ATGTCTAACATTAGTTCTCTAAACCCGTTTTCAGGTTCTTCCCGAACATTAGTTGAAAACAAACAGGTGGGCGCTTCTGATGCCGAGTCCCTCTTAAAAGAGATGTTTTCTCTGGAGGCTCAGAAGGAGTACGCTAAAGAATGCAATCTCGG
>1596_38
ATGTCTAACATTAGTTCTCTAAACCCGTTTTCAGGTTCTTCCCGAACATTAGTTGAAAACAAACAGGTGGGCGCTTCTGATGCCGAGTCCCTCTTAAAAGAGATGTTTTCTCTGGAGGCTCAGAAGGAGTACGCTAAAGAATGCAATCTCGGTAGGTATACCGAATTGAAAGCTAATCGTCGCCTTAACCACATTGACCTCGTCCCGAAAGTACACGGCATGAAAATGCTCTCCATGTTTCGTAGTGAATATGATAAAGGTAACGTTCCTAGTAGCGGGGTATTGAATATCCCTCGTATCCTATTGTACCTTGTTAGAACTTCGCATAGTAGTACTGTAGGCAGTATCACAATACGGTTAGTAGACACCT
>1596_39
ATGTCTAACATTAGTTCTCTAAACCCGTTTTCAGGTTCTTCCCGAACATTAGTTGAAAACAAACAGGTGGGCGCTTCTGATGCCGAGTCCCTCTTAAAAGAGATGTTTTCTCTGGAGGCTCAGAAGGAGTACGCTAAAGAATGCAATCTCGGTAGGTATACCGAATTGAAAGCTAATCGTCGCCTTAACCACATTGACCTCGTCCCGAAAGTACACGGCAT
>1596_40
ATGTCTAACATTAGTTCTCTAAACCCGTTTTCAGGTTCTTCCCGAACATTAGTTGAAAACAAACAGGTGGGCGCTTCTGATGCCGAGTCCCTCTTAAAAGAGATGTTTTCTCTGGAGGCTCAGAAGGAGTACGCTAAAGAATGCAATCTCGGTAGGTATACCGAATTGAAAGCTAATCGTCGCCTTAACCACATTGACCTCGTCCCGAAAGTACACGGCATGAAAATGCTCTCCATGTTTCGTAGTGAATATGATAAAGGTAACGTTCCTAGTAGCGGGGTATTGAATA
>1596_41
ATGTCTAACATTAGTTCTCTAAACCCGTTTTCAGGTTCTTCCCGAACATTAGTTGAAAACAAACAGGTGGGCGCTTCTGATGCCGAGTCCCTCTTAAAAGAGATGTTTTCTCTGGAGGCTCAGAAGGAGTACGCTAAAGAATGCAATCTCGGTAGGTATACCGAATTGAAAGCTAATCGTCGCCTTAACCACATTGACCTCGTCCCGAAAG
>1596_42
ATGTCTAACATTAGTTCTCTAAACCCGTTTTCAGGTTCTTCCCGAACATTAGTTGAAAACAAACAGGTGGGCGCTTCTGATGCCGAGTCCCTCTTAAAAGAGATGTTTTCTCTGGAGGCTCAGAAGGAGTACGCTAAAGAATGCAATCTCGGTAGGTATACCGAATTGAAAGCTAATCGTCGCCT
>1596_43
ATGTCTAACATTAGTTCTCTAAACCCGTTTTCAGGTTCTTCCCGAACATTAGTTGAAAACAAACAGGTGGGCGCTTCTGATGCCGAGTCCCTCTTAAAAGAGATGTTTTCTCTGGAGGCTCAGAAGGAGTACGCTAAAGAATGCAATCTCGGTAGGTATACCGAATTGAAAGCTAATCGTCGCCTTAACCACATTGACCTCGTCCCGAAAGTACACGGCATGAAAATGCTCTCCATGTTTCGTAGTGAATATGATAAAGGTAACGTTCCTAGTAGCGGGGTATTGAATATCCCTCGTATCCTATTGTACCTTGTTAGAACTTCGCATAGTAGTACTGTAGGCAGTATCACAATACGGTTAGTAGACACCTATAGTGCATCCGA
>1596_44
ATGTCTAACATTAGTTCTCTAAACCCGTTTTCAGGTTCTTCCCGAACATTAGTTGAAAACAAACAGGTGGGCGCTTCTGATGCCGAGTCCCTCTTAAAAGAGATGTTTTCTCTGGAGGCTCAGAAGGAGTACGCTAAAGAATGCAATCTCGGTAGGTATACCGAATTGAAAGCTAATCGTCGCCTTAACCACATTGACCTCGTCCCGAAAGTACACGGCATGAAAATGCTCTCCATGTTTCGTAGTGAATATGATAAAGGTAACGTTCCTAGTAGCGGGGTATTGAATATCCCTCGTATCCTATTGTACCTTGTTAGAACTTCGCATAGTAGTACTGT
>1596_45
ATGTCTAACATTAGTTCTCTAAACCCGTTTTCAGGTTCTTCCCGAACATTAGTTGAAAACAAACAGGTGGGCGCTTCTGATGCCGAGTCCCTCTTAAAAGAGATGTTTTCTCTGGAGGCTCAGAAGGAGTACGCTAAAGAATGCAATCTCGGTAGGTATACCGAATTGAAAGCTAATCGTCGCCTTAACCACATTGACCTCGTCCCGAAAGTACACGGCATGAAAATGCTCTCCATGTTTCGTAGTGAATATGATAAAGGTAACGTTCCTAGTAGCGGGGTATTGAATATCCCTCGTATCCTATTGTACCTTGTTAGAACTTCGCATAGTAGTACTGTAGGCAGTATCACAATACGGTTAGTAGACACCTATAGTGCATCCGATTCATGCTTATTAGAAGCCATCGACGGTCAAGAATTTAC
>1596_46
ATGTCTAACATTAGTTCTCTAAACCCGTTTTCAGGTTCTTCCCGAACATTAGTTGAAAACAAACAGGTGGGCGCTTCTGATGCCGAGTCCCTCTTAAAAGAGATGTTTTCTCTGGAGGCTCAGAAGGAGTACGCTAAAGAATGCAATCTCGGTAGGTATACCGAATTGAAAGCTAATCGTCGCCTTAACCACATTGACCTCGTCCCGAAAGTACACGGCATGAAAATGCTCTCCATGTTTCGTAGTGAATATGATAAAGGTAACGTTCCTAGTAGCGGGGTATTGAATATCCCTCGTATCCTATTGTACCTTGTTAGAACTTCGCATAGTAGTACTGTAGGCA
>1596_47
ATGTCTAACATTAGTTCTCTAAACCCGTTTTCAGGTTCTTCCCGAACATTAGTTGAAAACAAACAGGTGGGCGCTTCTGATGCCGAGTCCCTCTTAAAAGAGATGTTTTCTCTGGAGGCTCAGAAGGAGTACGCTAAAGAATGCAATCTCGGTAGGTA
>1596_48
ATGTCTAACATTAGTTCTCTAAACCCGTTTTCAGGTTCTTCCCGAACATTAGTTGAAAACAAACAGGTGGGCGCTTCTGATGCCGAGTCCCTCTTAAAAGAGATGTTTTCTCTGGAGGCTCAGAAGGAGTACGCTAAAGAATGCAATCTCGGTAGGTATACCGAATTGAAAGCTAATCGTCGCCTTAACCACATTGACCTCGTCCCGAAAGTACACGGCATGAAAATGCTCTCCATGTTTCGTAGTGAATATGATAAAGGTAACGTTCCTAGTAGCGGGGTATTGAATATCCCTCGTATCCTATTGTACCTTGTTAGAACTTCGCATAGTAGTACTGTAGGCAGTATCACAATACGGTTAGTAGACACCTATAGTGCATCCGATTCATGCTTATTAGAAGCCATCGACGGTCAAGAA
>1596_49
ATGTCTAACATTAGTTCTCTAAACCCGTTTTCAGGTTCTTCCCGAACATTAGTTGAAAACAAACAGGTGGGCGCTTCTGATGCCGAGTCCCTCTTAAAAGAGATGTTTTCTCTGGAGGCTCAGAAGGAGTACGCTAAAGAATGCAATCTCGGTAGGTATACCGAATTGAAAGCTAATCGTCGCCTTAACC
>1596_50
ATGTCTAACATTAGTTCTCTAAACCCGTTTTCAGGTTCTTCCCGAACATTAGTTGAAAACAAACAGGTGGGCGCTTCTGATGCCGAGTCCCTCTTAAAAGAGATGTTTTCTCTGGAGGCTCAGAAGGAGTACGCTAAAGAATGCAATCTCGGTAGGTATACCGAATTGAAAGCTAATCGTCGCCTTAACCACATTGACCTCGTCCCGAAAGTACACGGCATGAAAATGCTCTCCATGTTTCGTAGTGAATATGATAAAGGTAACGTTCCTAGTAGCGGGGTATTGAATATCCCTCGTATCCTATTGTACCTTGTTAGAACTTCGCATAGTAGTACTGTAGGCAGTATCACAATACGGTTAGTAG
>1596_51
ATGTCTAACATTAGTTCTCTAAACCCGTTTTCAGGTTCTTCCCGAACATTAGTTGAAAACAAACAGGTGGGCGCTTCTGATGCCGAGTCCCTCTTAAAAGAGATGTTTTCTCTGGAGGCTCAGAAGGAGTACGCTAAAGAATGCAATCTCGGTAGGTATACCGAATTGAAAGCTAATCGTCGCCTTAACCACATTGACCTCGTCCCGAAAGTACACGGCATGAAAATGCTCTCCATGTTTCGTAGTGAATA
>1596_52
ATGTCTAACATTAGTTCTCTAAACCCGTTTTCAGGTTCTTCCCGAACATTAGTTGAAAACAAACAGGTGGGCGCTTCTGATGCCGAGTCCCTCTTAAAAGAGATGTTTTCTCTGGAGGCTCAGAAGGAGTACGCTAAAGAATGCAATCTCGGTAGGTATACCGAATTGAAAGCTAATCGTCGCCTTAACCACATTGACCTCGTCCCGAAAGTACACGGCATGAAAATGCTCTCCATGTTTCGTAGTGAATATGATAAAGGTAACGTTCCTAGTAGCGGGGTATTGAATATCCCTCGTATCCTATTGTACCTTGTTAGAACTTCGCATAGTAGTACTGTAGGCAGTATCAC
>1596_53
ATGTCTAACATTAGTTCTCTAAACCCGTTTTCAGGTTCTTCCCGAACATTAGTTGAAAACAAACAGGTGGGCGCTTCTGATGCCGAGTCCCTCTTAAAAGAGATGTTTTCTCTGGAGGCTCAGAAGGAGTACGCTAAAGAATGCAATCTCGGTAGGTATACCGAATTGAAAGCTAATCGTCGCCTTAACCACATTGACCTCGTCCCGAAAGTACACGGCATGAAAATGCTCTCCATGTTTCGTAGTGAATATGATAAAGGTAACGTTCCTAGTAGCGGGGTATTGAATATCCCTCGTATCCTATTG
>1596_54
ATGTCTAACATTAGTTCTCTAAACCCGTTTTCAGGTTCTTCCCGAACATTAGTTGAAAACAAACAGGTGGGCGCTTCTGATGCCGAGTCCCTCTTAAAAGAGATGTTTTCTCTGGAGGCTCAGAAGGAGTACGCTAAAGAATGCAATCTCGGTAGGTATACCGAATTGAAAGCTAATCGTCGCCTTAACCACATTGACCTCGTCCCGAAAGTACACGGCATGAAAATGCTCTCCATGTTTCGTAGTGAATATGATAAAGGTAACGTTCCTAGTAGCGGGGTATTGAATATCCCTCGTATCCTATTGTACCTTGTTAGAACTTCGCATAGTAGTACTGTAGGCAGTATCACAATACGGTTAGTAGACACCTATAGTGCATCCGATTCATGCTTATTAGAAGCCATCGACGGTCAAGAATTTACCGTTGATCTTTCTTCTTTGCCTTGCATGATCGGTTTTTCACCTACATA
>1596_55
ATGTCTAACATTAGTTCTCTAAACCCGTTTTCAGGTTCTTCCCGAACATTAGTTGAAAACAAACAGGTGGGCGCTTCTGATGCCGAGTCCCTCTTAAAAGAGATGTTTTCTCTGGAGGCTCAGAAGGAGTACGCTAAAGAATGCAATCTCGGTAGGTATACCGAATTGAAAGCTAATCGTCGCCTTAACCACATTGACCTCGTCCCGAAAGTACACGGCATGAAAATGCTCTCCATGTTTCGTAGTGAATATGATAAAGGTAACGTTCCTAG
>1596_56
ATGTCTAACATTAGTTCTCTAAACCCGTTTTCAGGTTCTTCCCGAACATTAGTTGAAAACAAACAGGTGGGCGCTTCTGATGCCGAGTCCCTCTTAAAAGAGATGTTTTCTCTGGAGGCTCAGAAGGAGTACGCTAAAGAATGCAATCTCGGTAGGTATACCGAATTGAAAGCTAA
>1596_57
ATGTCTAACATTAGTTCTCTAAACCCGTTTTCAGGTTCTTCCCGAACATTAGTTGAAAACAAACAGGTGGGCGCTTCTGATGCCGAGTCCCTCTTAAAAGAGATGTTTTCTCTGGAGGCTCAGAAGGAGTACGCTAAAGAATGCAATCTCGGTAGGTATACCGAATTGAAAGCTAATCGTCGCCTTAACCACATTGACCTCGTCCCGAAAGTACACGGCATGAAAATGCTCTCCATGTTTCGTAGTGAATATGATAAAGGTAACGTTCCTAGTAGCGGGGTATTGAATATCCCTCGTATCCTATTGTACCTTGTTAGAACTTCGCATAGTAGTACTGTAGGCAGTATCACAATACGGTTAGTAGACACCTATAGTGCATCCGATTCATGCTTATTAGAAGCCATCGACGGTCAAGAATTTACCGTTGATCTTTCTTCTTTGCCTTGCATGATCGGTTTTTCACCTACATATGATT
>1596_58
ATGTCTAACATTAGTTCTCTAAACCCGTTTTCAGGTTCTTCCCGAACATTAGTTGAAAACAAACAGGTGGGCGCTTCTGATGCCGAGTCCCTCTTAAAAGAGATGTTTTCTCTGGAGGCTCAGAAGGAGTACGCTAAAGAATGCAATCTCGGTAGGTATACCGAATTGAAAGCTAATCGTCGCCTTAACCACATTGACCTCGTCCCGAAAGTACACGGCATGAAAATGCTCTC
>1596_59
ATGTCTAACATTAGTTCTCTAAACCCGTTTTCAGGTTCTTCCCGAACATTAGTTGAAAACAAACAGGTGGGCGCTTCTGATGCCGAGTCCCTCTTAAAAGAGATGTTTTCTCTGGAGGCTCAGAAGGAGTACGCTAAAGAATGCAATCTCGGTAGGTATACCGAATTGAAAGCTAATCGTCGCCTTAACCACATTGACCTCGTCCCGAAAGTACACGGCATGAAAATGCTCTCCATGTTTCGTAGTGAATATGATAAAGGTAACGTTCCTAGTAGCGGGGTATT
>1596_60
ATGTCTAACATTAGTTCTCTAAACCCGTTTTCAGGTTCTTCCCGAACATTAGTTGAAAACAAACAGGTGGGCGCTTCTGATGCCGAGTCCCTCTTAAAAGAGATGTTTTCTCTGGAGGCTCAGAAGGAGTACGCTAAAGAATGCAATCTCGGTAGGTATACCGAATTGAAAGCTAATCGTCGCCTTAACCACATTGACCTC
>1596_61
ATGTCTAACATTAGTTCTCTAAACCCGTTTTCAGGTTCTTCCCGAACATTAGTTGAAAACAAACAGGTGGGCGCTTCTGATGCCGAGTCCCTCTTAAAAGAGATGTTTTCTCTGGAGGCTCAGAAGGAGTACGCTAAAGAATGCAATCTCGGTAGGTATACCGAATTGAAAGCTAATCGTCGCCTTAACCACATTGACCTCGTCCCGAAAGTACACGGCATGAAAATGCTCTCCATGTTTCGTAGTGAATATGATAAAGGTAACGTTCCTAGTAGCGGGGTATTGAATATCCCTCGTATCCTATTG
>1596_62
ATGTCTAACATTAGTTCTCTAAACCCGTTTTCAGGTTCTTCCCGAACATTAGTTGAAAACAAACAGGTGGGCGCTTCTGATGCCGAGTCCCTCTTAAAAGAGATGTTTTCTCTGGAGGCTCAGAAGGAGTACGCTAAAGAATGCAATCTCGGTAGGTATA
>1596_63
ATGTCTAACATTAGTTCTCTAAACCCGTTTTCAGGTTCTTCCCGAACATTAGTTGAAAACAAACAGGTGGGCGCTTCTGATGCCGAGTCCCTCTTAAAAGAGATGTTTTCTCTGGAGGCTCAGAAGGAGTACGCTAAAGAATGCAATCTCGGTAGGTATACCGAATTGAAAGCTAATCGTCGCCTTAACCACATTGACCTCGTCCCGAAAGTACACGGCATGAAAATGCTCTCCATGTTTCGTAGTGAATATGATAAAGGTAACGTTCCTAGTAGCGGGGTATTGAATATCCCTCGTATCCTATTGTACC
>1596_64
ATGTCTAACATTAGTTCTCTAAACCCGTTTTCAGGTTCTTCCCGAACATTAGTTGAAAACAAACAGGTGGGCGCTTCTGATGCCGAGTCCCTCTTAAAAGAGATGTTTTCTCTGGAGGCTCAGAAGGAGTACGCTAAAGAATGCAATCTCGGTAGGTATACCGAATTGAAAGCTAATCGTCGCCTTAACCACATTGACCTCGTCCCGAAAGTACACGGCATGAAAATGCTCTCCATGTTTCGTAGTGAATATGATAAAGGTAACGTTCCTAGTAGC
>1596_65
ATGTCTAACATTAGTTCTCTAAACCCGTTTTCAGGTTCTTCCCGAACATTAGTTGAAAACAAACAGGTGGGCGCTTCTGATGCCGAGTCCCTCTTAAAAGAGATGTTTTCTCTGGAGGCTCAGAAGGAGTACGCTAAAGAATGCAATCTCGGTAGGTATACCGAATTGAAAGCTAATCGTCGCCTTAACCACATTGACCTCGTCCCGAAAGTACACGGCATGAAAATGCTCTCCATGTTTCGTAGTGAATATGATAAAGGTAACGTTCCTAGTAGCGGGGTATTGAATATCCCTCGTATCCTATTGTACCTTGTTAGAAC
>1596_66
ATGTCTAACATTAGTTCTCTAAACCCGTTTTCAGGTTCTTCCCGAACATTAGTTGAAAACAAACAGGTGGGCGCTTCTGATGCCGAGTCCCTCTTAAAAGAGATGTTTTCTCTGGAGGCTCAGAAGGAGTACGCTAAAGAATGCAATCTCGGTAGGTATACCGAATTGAAAGCTAATCGTCGCCTTAACCACATTGACCTCGTCCCGAAAGTACACGGCATGAAAATGCTCTCCATGTTTCGTAGTGAATATGATAAAGGTAACGTTCCTAGTAGCGGGGTATTGAATATCCCTCGTATCCTATTGTACCTTGTTAGAACTTCGCATAGTAGTACTGTAGGCAGTATCACAATACGGTTAGTAGACACCTATAGTGCATCCGATTCATGCTTATTAGAAGCCATCGACGGTCAAGAATTTACCGTTGA
>1596_67
ATGTCTAACATTAGTTCTCTAAACCCGTTTTCAGGTTCTTCCCGAACATTAGTTGAAAACAAACAGGTGGGCGCTTCTGATGCCGAGTCCCTCTTAAAAGAGATGTTTTCTCTGGAGGCTCAGAAGGAGTACGCTAAAGAATGCAATCTCGGTAGGTATACCGAATTGAAAGCTAATCGTCGCCTTAACCACATTGACCTCGTCCCGAAAGTACACGGCATGAAAATGCTCTCCATGTTTCGTAGTGAATATGATAAAGGTAACGTTCCTAGTAGCGGGGTATTGAATATCCCTCGTATCCTATTGTACC
>1596_68
ATGTCTAACATTAGTTCTCTAAACCCGTTTTCAGGTTCTTCCCGAACATTAGTTGAAAACAAACAGGTGGGCGCTTCTGATGCCGAGTCCCTCTTAAAAGAGATGTTTTCTCTGGAGGCTCAGAAGGAGTACGCTAAAGAATGCAATCTCGGTAGGTATACCGAATTGAAAGCTAA
>1596_69
ATGTCTAACATTAGTTCTCTAAACCCGTTTTCAGGTTCTTCCCGAACATTAGTTGAAAACAAACAGGTGGGCGCTTCTGATGCCGAGTCCCTCTTAAAAGAGATGTTTTCTCTGGAGGCTCAGAAGGAGTACGCTAAAGAATGCAATCTCGGTAGGTATACCGAATTG
>1596_70
ATGTCTAACATTAGTTCTCTAAACCCGTTTTCAGGTTCTTCCCGAACATTAGTTGAAAACAAACAGGTGGGCGCTTCTGATGCCGAGTCCCTCTTAAAAGAGATGTTTTCTCTGGAGGCTCAGAAGGAGTACGCTAAAGAATGCAATCTCGGTAGGTATACCGAATTGAAAGCTAATCGTCGCCTTAACCACATTGACCTCGTCCCGAAAGTACACGGCATGAAAATGCTCTCCATGTTTCGTAGTGAATATGATAAAGGTAACGTTCCTAGTAGCGGGGTATTGAATATCCCTCGTATCCTATTGTACCTTGTTAGAACTTCGCATAGTAGTACTGTAGGCAGTATCACAATACGGTTAGTAGACACCTATAGTGCATCCGATTCATGCTTATTAGAAGCCATCGACGGTCAAGAATTTACCGTTGATCTTTCTTCTTTGC
>1596_71
ATGTCTAACATTAGTTCTCTAAACCCGTTTTCAGGTTCTTCCCGAACATTAGTTGAAAACAAACAGGTGGGCGCTTCTGATGCCGAGTCCCTCTTAAAAGAGATGTTTTCTCTGGAGGCTCAGAAGGAGTACGCTAAAGAATGCAATCTCGGTAGGTATACCGAATTGAAAGCTAATCGTCGCCTTAACCACATTGACCTCGTCCCGAAAGTACACGGCATGAAAATGCTCTCCATGTTTCGTAGTGAATATGATAAAGGTAACGTTCCTAGTAGCGGGGTATTGAATATCCCTCGT
>1596_72
ATGTCTAACATTAGTTCTCTAAACCCGTTTTCAGGTTCTTCCCGAACATTAGTTGAAAACAAACAGGTGGGCGCTTCTGATGCCGAGTCCCTCTTAAAAGAGATGTTTTCTCTGGAGGCTCAGAAGGAGTACGCTAAAGAATGCAATCTCGGTAGGTATACCGAATTGAAAGCTAATCGTCGCCTTAACCACATTGACCTCGTCCCGAAAGTACACGGCATGAAAATGCTCTCCATGTTTCGTAGTGAATATGATAAAGGTAACGTTCCTAGTAGCGGGGTATTGAATATCCCTCGTATCCTATTGTACCTTGTTAGAACTTCGCATAGTAGTACTGTAGGCAGTATCA
>1596_73
ATGTCTAACATTAGTTCTCTAAACCCGTTTTCAGGTTCTTCCCGAACATTAGTTGAAAACAAACAGGTGGGCGCTTCTGATGCCGAGTCCCTCTTAAAAGAGATGTTTTCTCTGGAGGCTCAGAAGGAGTACGCTAAAGAATGCAATCTCGGTAGGTATACCGAATTGAAAGCTAATCGTCGCCTTAACCACATTGACCTCGTCCCGAAAGTACACGGCATGAAAATGCTCTCCATGTTTCGTAGTGAATATGA
>1596_74
ATGTCTAACATTAGTTCTCTAAACCCGTTTTCAGGTTCTTCCCGAACATTAGTTGAAAACAAACAGGTGGGCGCTTCTGATGCCGAGTCCCTCTTAAAAGAGATGTTTTCTCTGGAGGCTCAGAAGGAGTACGCTAAAGAATGCAATCTCGGTAGGTATACCGAATTGAAAGCTAATCGTCGCCTTAACCACATTGACCTCGTCCCGAAAGTACACGGCATGAAAATGCTCTCCATGTTTCGTAGTGAATATGATAAAGGTAACGTTCCTAGTAGCGGGGTATTGAATATCCCTCGTATCCTATTGTACCTTGTTAGAACTTCGCATAGTAGTACTGTAGGCAGTATCACAATACGGTTAGTAGACACCTATAGTGCATCCGATTCATGCTTATTAGAAGCCATCGACGGTCAAGAATTTACCGTTGATCTTTCTTCTTTGCCTTGCATGATCGGTTTTTCACCTACATATGATTGCAAGTTGGAAATGGTA
>1596_75
ATGTCTAACATTAGTTCTCTAAACCCGTTTTCAGGTTCTTCCCGAACATTAGTTGAAAACAAACAGGTGGGCGCTTCTGATGCCGAGTCCCTCTTAAAAGAGATGTTTTCTCTGGAGGCTCAGAAGGAGTACGCTAAAGAATGCAATCTCGGTAGGTATACCGAATTGAAAGCTAATCGTCGCCTTAACCACATTGACCTCGTCCCGAAAGTACACGGCATGAAAATGCTCTCCATGTTTCGTAGTGAATATGATAAAGGTAACGTTCCTAGTAGCGGGGTATTGAATATCCCTCGTATCCTATT
>1596_76
ATGTCTAACATTAGTTCTCTAAACCCGTTTTCAGGTTCTTCCCGAACATTAGTTGAAAACAAACAGGTGGGCGCTTCTGATGCCGAGTCCCTCTTAAAAGAGATGTTTTCTCTGGAGGCTCAGAAGGAGTACGCTAAAGAATGCAATCTCGGTAGGTATACCGAATTGAAAGCTAATCGTCGCCTTAACCACATTGACCTCGTCCCGAAAGTACACGGCATGAAAATGCTCTCCATGTTTCGTAGTGAATATGATAAAGGTAACGTTCCTAGTAGCGGGGTATTGAATATCCCTCGTATCCTATTGTACCTTGTTAGAACTTCGCATAGTAGTACTGTAGGCAGTATCACAATACGGTTAGTAGACACCTATAGTGCATCCGATTCATGCTTATTAGAAGCCATCGACGGTCAAGAATTTACCGTTGATCTTTCTTCTTTGCCTTGCATGATCGGTTTTTCACCTACATAT
>1596_77
ATGTCTAACATTAGTTCTCTAAACCCGTTTTCAGGTTCTTCCCGAACATTAGTTGAAAACAAACAGGTGGGCGCTTCTGATGCCGAGTCCCTCTTAAAAGAGATGTTTTCTCTGGAGGCTCAGAAGGAGTACGCTAAAGAATGCAATCTCGGTAGGTATACCGAATTGAAAGCTAATCGTCGCCTTAACCACATTGACCTCGTCCCGAAAGTACACGGCATGAAAATGCTCTCCATGTTTCGTAGTGAATATGATAAAGGTAACGTTCCTAGTAGCGGGGTATTGAATATCCCTCGTATCCTATTGTACCTTGTTAGAACTTCGCATAGTAGTACTGTAGGCAGTATCACAATACGGTTAGTAGACACCTATAGTGCATCCGATT
>1596_78
ATGTCTAACATTAGTTCTCTAAACCCGTTTTCAGGTTCTTCCCGAACATTAGTTGAAAACAAACAGGTGGGCGCTTCTGATGCCGAGTCCCTCTTAAAAGAGATGTTTTCTCTGGAGGCTCAGAAGGAGTACGCTAAAGAATGCAATCTCGGTAGGTATACCGAATTGAAAGCTAATCGTCGCCTTAACCACATTGACCTCGTCCCGAAAGTACACGGCATGAAAATGCTCTCCATGTTTCGTAGTGAATATGATAAAGGTAACGTTCCTAGTAGCGGGGTATTGAATATCCCTCGTATCCTATTGTACCTTGTTAGAACTTCGCATAGTAGTACTGTAGGCAGTATCACAATACGGTTAGTAGACACCTATAGTGCATCCGATTCATGCTTA
>1596_79
ATGTCTAACATTAGTTCTCTAAACCCGTTTTCAGGTTCTTCCCGAACATTAGTTGAAAACAAACAGGTGGGCGCTTCTGATGCCGAGTCCCTCTTAAAAGAGATGTTTTCTCTGGAGGCTCAGAAGGAGTACGCTAAAGAATGCAATCTCGGT
>1596_80
ATGTCTAACATTAGTTCTCTAAACCCGTTTTCAGGTTCTTCCCGAACATTAGTTGAAAACAAACAGGTGGGCGCTTCTGATGCCGAGTCCCTCTTAAAAGAGATGTTTTCTCTGGAGGCTCAGAAGGAGTACGCTAAAGAATGCAATCTCGGTAGGTATACCGAATTGAAAGCTAATCGTCGCCTTAACCACATTGACCTCGTCCCGAAAGTACACGGCATGAAAATGCTCTCCATGTTTCGTAGTGAATATGATAAAGGTAACGTTCCTAGTAGCGGGGTATTGAATATCCCT
>1596_81
ATGTCTAACATTAGTTCTCTAAACCCGTTTTCAGGTTCTTCCCGAACATTAGTTGAAAACAAACAGGTGGGCGCTTCTGATGCCGAGTCCCTCTTAAAAGAGATGTTTTCTCTGGAGGCTCAGAAGGAGTACGCTAAAGAATGCAATCTCGGTAGGTATACCGAATTGAAAGCTAATCGTCGCCTTAACCACATTGA
>1596_82
ATGTCTAACATTAGTTCTCTAAACCCGTTTTCAGGTTCTTCCCGAACATTAGTTGAAAACAAACAGGTGGGCGCTTCTGATGCCGAGTCCCTCTTAAAAGAGATGTTTTCTCTGGAGGCTCAGAAGGAGTACGCTAAAGAATGCAATCTCGGTAGGTATACCGAATTGAAAGCTAATCGTCGCCTTAACCACATTGACCTCGTCCCGAAAGTACACGGCATGAAAATGCTCTCCATGTTTCGTAGTGAATATG
>1596_83
ATGTCTAACATTAGTTCTCTAAACCCGTTTTCAGGTTCTTCCCGAACATTAGTTGAAAACAAACAGGTGGGCGCTTCTGATGCCGAGTCCCTCTTAAAAGAGATGTTTTCTCTGGAGGCTCAGAAGGAGTACGCTAAAGAATGCAATCTCGGTAGGTATACCGAATTGAAAGCTAATCGTCGCCTTAACCACATTGACCTCGTCCCGAAAGTACACGGCATGAAAATGCTCTCCATGTTTCGT
>1596_84
ATGTCTAACATTAGTTCTCTAAACCCGTTTTCAGGTTCTTCCCGAACATTAGTTGAAAACAAACAGGTGGGCGCTTCTGATGCCGAGTCCCTCTTAAAAGAGATGTTTTCTCTGGAGGCTCAGAAGGAGTACGCTAAAGAATGCAATCTCGGTAGGTATACCGAATTGAAAGCTAATCGTCGCCTTAACCACATTGACCTCGTCCCGAAAGTACACGGCATGAAAATGCTCTCCATGTTTCGTAGTGAATATGATAAAGGTAACGTTCCTAGTAGCGGGGTATTGAATATCCCTCGTATCCTATTGTACCTTGTTAGAACTTCGCATAGTAGTACTGTAGGCAGTATCACAATACGGTTAGTAGACACCTATAGTGCATCCGATTCATGCTTATTAGAAGCCATCGACGGTCAAGAATTTACCGTTGATCTTTCTTCTTTGCCTTGCATGATCGGTTTTTCACCTACATATGATTGCAAGTTGGAAAT
>1596_85
ATGTCTAACATTAGTTCTCTAAACCCGTTTTCAGGTTCTTCCCGAACATTAGTTGAAAACAAACAGGTGGGCGCTTCTGATGCCGAGTCCCTCTTAAAAGAGATGTTTTCTCTGGAGGCTCAGAAGGAGTACGCTAAAGAATGCAATCTCGGTAGGTATACCGAATTGAAAGCTAATCGTCGCCTTAACCACATTGACCTCGTCCCGAAAGTACACGGCATGAAAATGCT
>1596_86
ATGTCTAACATTAGTTCTCTAAACCCGTTTTCAGGTTCTTCCCGAACATTAGTTGAAAACAAACAGGTGGGCGCTTCTGATGCCGAGTCCCTCTTAAAAGAGATGTTTTCTCTGGAGGCTCAGAAGGAGTACGCTAAAGAATGCAATCTCGGTAGGTATACCGAATTGAAAGCTA
>1596_87
ATGTCTAACATTAGTTCTCTAAACCCGTTTTCAGGTTCTTCCCGAACATTAGTTGAAAACAAACAGGTGGGCGCTTCTGATGCCGAGTCCCTCTTAAAAGAGATGTTTTCTCTGGAGGCTCAGAAGGAGTACGCTAAAGAATGCAATCTCGGTAGGTATACCGAATTGAAAGCTAATCGTCGCCTTAACCACATTGACCTCGTCCCGAAAGTACACGGCATGAAAATGCTCTCCATGTTTCGTAGTGAATATGATAAAGGTAACGTTCCTAGTAGCGGGGTATTGAATATCCCTCGTATCCTATTGTACCTTGTTAGAACTTCGCATAGTAGTACTGTAGGCAGTATCACAATACGGTTAGTAGACACCTATAGTGCATCCGATTCATGCTTATTAGAAGCCATCGACGGTCAAGAATTTACCGTTGATCTTTCTTCTTTGCCTTG
>1596_88
ATGTCTAACATTAGTTCTCTAAACCCGTTTTCAGGTTCTTCCCGAACATTAGTTGAAAACAAACAGGTGGGCGCTTCTGATGCCGAGTCCCTCTTAAAAGAGATGTTTTCTCTGGAGGCTCAGAAGGAGTACGCTAAAGAATGCAATCTCGGTAGGTATACCGAATTGAAAGCTAATCGTCGCCTTAACCACATTGACCTCGTCCCGAAAGTACACGGCATGAAAATGCTCTCCATGTTTCGTAGTGAATATGATAAAGGTAAC
>1596_89
ATGTCTAACATTAGTTCTCTAAACCCGTTTTCAGGTTCTTCCCGAACATTAGTTGAAAACAAACAGGTGGGCGCTTCTGATGCCGAGTCCCTCTTAAAAGAGATGTTTTCTCTGGAGGCTCAGAAGGAGTACGCTAAAGAATGCAATCTCGGTAGGTATACCGAATTGAAAGCTAATCGTCGCCTTAACCACATTGACCTCGTCCCGAAAGTACACGGCATGAAAATGCTCTCCATGTTTCGTAGTGAATATGATAAAGGTAACGTTCCTAGTAGCGGGGTATTGAATATCCCTCGTATCCTATTGTACCTTGTTAGAACTTCGCATAGTAGTACTGTAGGCAGTATCACAATACGGTTAGTAGACACCTATAGTGCATCCGATTCATGCTTATTAGAAGCCATCGACGGTCAAGAATTTACCGTTGATCTTTC
>1596_90
ATGTCTAACATTAGTTCTCTAAACCCGTTTTCAGGTTCTTCCCGAACATTAGTTGAAAACAAACAGGTGGGCGCTTCTGATGCCGAGTCCCTCTTAAAAGAGATGTTTTCTCTGGAGGCTCAGAAGGAGTACGCTAAAGAATGCAATCTCGGTAGGTATACCGAATTGAAAGCTAATCGTCGCCTTAACCACATTGACCTCGTCCCGAAAGTACACGGCATGAAAATGCTCTCCATGTTTCGTAGTGAA
>1596_91
ATGTCTAACATTAGTTCTCTAAACCCGTTTTCAGGTTCTTCCCGAACATTAGTTGAAAACAAACAGGTGGGCGCTTCTGATGCCGAGTCCCTCTTAAAAGAGATGTTTTCTCTGGAGGCTCAGAAGGAGTACGCTAAAGAATGCAATCTCGGTAGGTATACCGAATTGAAAGCTAATCGTCGCCTTAACCACATTGACCTCGTCCCGAAA
>1596_92
ATGTCTAACATTAGTTCTCTAAACCCGTTTTCAGGTTCTTCCCGAACATTAGTTGAAAACAAACAGGTGGGCGCTTCTGATGCCGAGTCCCTCTTAAAAGAGATGTTTTCTCTGGAGGCTCAGAAGGAGTACGCTAAAGAATGCAATCTCGGTAGGTATAC
>1596_93
ATGTCTAACATTAGTTCTCTAAACCCGTTTTCAGGTTCTTCCCGAACATTAGTTGAAAACAAACAGGTGGGCGCTTCTGATGCCGAGTCCCTCTTAAAAGAGATGTTTTCTCTGGAGGCTCAGAAGGAGTACGCTAAAGAATGCAATCTCGGTAG
>1596_94
ATGTCTAACATTAGTTCTCTAAACCCGTTTTCAGGTTCTTCCCGAACATTAGTTGAAAACAAACAGGTGGGCGCTTCTGATGCCGAGTCCCTCTTAAAAGAGATGTTTTCTCTGGAGGCTCAGAAGGAGTACGCTAAAGAATGCAATCTCGGTAGGTATACCGAATTGAAAGCTAATCGTCGCCT
>1596_95
ATGTCTAACATTAGTTCTCTAAACCCGTTTTCAGGTTCTTCCCGAACATTAGTTGAAAACAAACAGGTGGGCGCTTCTGATGCCGAGTCCCTCTTAAAAGAGATGTTTTCTCTGGAGGCTCAGAAGGAGTACGCTAAAGAATGCAATCTCGGT
>1596_96
ATGTCTAACATTAGTTCTCTAAACCCGTTTTCAGGTTCTTCCCGAACATTAGTTGAAAACAAACAGGTGGGCGCTTCTGATGCCGAGTCCCTCTTAAAAGAGATGTTTTCTCTGGAGGCTCAGAAGGAGTACGCTAAAGAATGCAATCTCGGTAGGTA
>1596_97
ATGTCTAACATTAGTTCTCTAAACCCGTTTTCAGGTTCTTCCCGAACATTAGTTGAAAACAAACAGGTGGGCGCTTCTGATGCCGAGTCCCTCTTAAAAGAGATGTTTTCTCTGGAGGCTCAGAAGGAGTACGCTAAAGAATGCAATCTCGGTAGGTATACCGAATTGAAAGCTAATCGTCGCCTTAACCACATTGACCTCGTCCCGAAAGTACACGGCATGAAAATGCTCTCCATGTTTCGTAGTGAATATGATAAAGGTAA
>1596_98
ATGTCTAACATTAGTTCTCTAAACCCGTTTTCAGGTTCTTCCCGAACATTAGTTGAAAACAAACAGGTGGGCGCTTCTGATGCCGAGTCCCTCTTAAAAGAGATGTTTTCTCTGGAGGCTCAGAAGGAGTACGCTAAAGAATGCAATCTCGGTAGGTATACCGAATTGAAAGCTAATCGTCGCCTTAACCACATTGACCTCGTCCCGAAAGTACACGGCATGAAAATGCTCTCCATGTTTCGTAGTGAATATGATAAAGGTAACGTTCCTAGTAGCGGGGTATTGAATATCCCTCGTATCCTATTGTACCTTGTTAGAACTTCGCATAGTAGTACTGTAGGCAGTATCACAATACGGTTAGTAGACACCTATAGTGCATCCGATTCATGCTTATTAGAAGCCATCGACGGTCAAGAATTTACCGTT
>1596_99
ATGTCTAACATTAGTTCTCTAAACCCGTTTTCAGGTTCTTCCCGAACATTAGTTGAAAACAAACAGGTGGGCGCTTCTGATGCCGAGTCCCTCTTAAAAGAGATGTTTTCTCTGGAGGCTCAGAAGGAGTACGCTAAAGAATGCAATCTCGGTAGGTATACCGAATTGAAAGCTAATCGTCGCCTTAACCACATTGACCTCGTCCCGAAAGTACACGGCATGAAAATGCTCTCCATGTTTCGTAGTGAATATGATAAAGGTAACGTTCCTAGTAGCGGGGTATTGAATATCCCTCGTATCCTATTGTACCTTGTTAGAACTTCGCATAGTAGTACTGTAGGCAGTATCACAATACGGTTAGTAGACACCTATAGTGCATCCGATTCATGCTTATTAGAAGCCATCGACGGTCAAGAATTTACCGTTGATCTTTCTTC
>1596_100
ATGTCTAACATTAGTTCTCTAAACCCGTTTTCAGGTTCTTCCCGAACATTAGTTGAAAACAAACAGGTGGGCGCTTCTGATGCCGAGTCCCTCTTAAAAGAGATGTTTTCTCTGGAGGCTCAGAAGGAGTACGCTAAAGAATGCAATCTCGGTAGGTATACCGAATTGAAAGCTAATCGTCGCCTTAACCACATTGACCTCGTCCCGAAAGTACACGGCATGAAAATGCTCTCCATGTTTCGTAGTGAATATGATAAAGGTAACGTTCCTAGTAGCGGGGTATT
>1596_101
ATGTCTAACATTAGTTCTCTAAACCCGTTTTCAGGTTCTTCCCGAACATTAGTTGAAAACAAACAGGTGGGCGCTTCTGATGCCGAGTCCCTCTTAAAAGAGATGTTTTCTCTGGAGGCTCAGAAGGAGTACGCTAAAGAATGCAATCTCGGTAGGTATACCGAATTGAAAGCTAATCGTCGCCTTAACCACATTGACCTCGTCCCGAAAGTACACGGCATGAAAATGCTCTCCATGTTTCGTAGTGAATATGATAAAGGTAACGTTCCTAGTAGCGGGGTATTGAATATCCCTCGTATCCTATTGTACCTTGTTAGAACTTCGCATAGTAGTACTGTAGGCAGTATCACAATACGGTTAGTAGACACCTATAGTGCATCCGATTCATGCTTA
>1596_102
ATGTCTAACATTAGTTCTCTAAACCCGTTTTCAGGTTCTTCCCGAACATTAGTTGAAAACAAACAGGTGGGCGCTTCTGATGCCGAGTCCCTCTTAAAAGAGATGTTTTCTCTGGAGGCTCAGAAGGAGTACGCTAAAGAATGCAATCTCGGTAGGTATACCGAATTGAAAGCTAATCGTCGCCTTAACCACATTGACCTCGTCCCGAAAGTACACGGCATGAAAATGCTCTCCATGTTTCGTAGTGAATATGATAAAGGTAACGTTCCTAGTAGCGGGGTATTGAATATCCCTCGTATCCTATTGTACCTTGTTAGAACTTCGCATAGTAGTACTGTAGGCAGTATCACAATACGGTTAGTAGACACCTATAGTGCATCCGATTCATGCTTATTAGAAGCCATCGACGGTCAAGAATTTACCGTTGATCTTTCTTCTTTGCCTTGCATGATCGGTTTTTCACCTACATATGATTGCAAGTTGGAAATGGTAGATGGGA
>1596_103
ATGTCTAACATTAGTTCTCTAAACCCGTTTTCAGGTTCTTCCCGAACATTAGTTGAAAACAAACAGGTGGGCGCTTCTGATGCCGAGTCCCTCTTAAAAGAGATGTTTTCTCTGGAGGCTCAGAAGGAGTACGCTAAAGAATGCAATCTCGGTAGGTATACCGAATTGAAAGCTAATCGTCGCCTTAACCACATTGACCTCGTCCCGAAAGTACACGGCATGA
>1596_104
ATGTCTAACATTAGTTCTCTAAACCCGTTTTCAGGTTCTTCCCGAACATTAGTTGAAAACAAACAGGTGGGCGCTTCTGATGCCGAGTCCCTCTTAAAAGAGATGTTTTCTCTGGAGGCTCAGAAGGAGTACGCTAAAGAATGCAATCTCGGTAGGTATACCGAATTGAAAGCTAATCGTCGCCTTAACCACATTGACCTCGTCCCGAAAGTACACGGCATGAAAATGCTCTCCATGTTTCGTAGTGAATATGATAAAGGTAACGTTCCTAGTAGCGGGGTATTGAATATCCCTCGTATCCTATTGTACCTTGTTAGAACTTCGCATAGTAGTACTGTAGGCAGTATCACAATACGGTTAGTAGACACCTATAG
>1596_105
ATGTCTAACATTAGTTCTCTAAACCCGTTTTCAGGTTCTTCCCGAACATTAGTTGAAAACAAACAGGTGGGCGCTTCTGATGCCGAGTCCCTCTTAAAAGAGATGTTTTCTCTGGAGGCTCAGAAGGAGTACGCTAAAGAATGCAATCTCGGTAGGTATACCGAATTGAA
>1596_106
ATGTCTAACATTAGTTCTCTAAACCCGTTTTCAGGTTCTTCCCGAACATTAGTTGAAAACAAACAGGTGGGCGCTTCTGATGCCGAGTCCCTCTTAAAAGAGATGTTTTCTCTGGAGGCTCAGAAGGAGTACGCTAAAGAATGCAATCTCGGTAGGTATACCGAATTGAAAGCTAATCGTCGCCTTAACCACATTGACCTCGTCCCGAAAGTACACGGCATGAAAATGCTCTCCATGTTTCGTAGTGAATATGATAAAGGTAACGTTCCTAGTAGCGGGGTATTGAATATCCCTCGTATCCTATTGTACCTTGTTAGAACTTCGCATAGTAGTACTGTAGGCAGTATCACAATACGGTTAGTAGACACCTATAGTG
>1596_107
ATGTCTAACATTAGTTCTCTAAACCCGTTTTCAGGTTCTTCCCGAACATTAGTTGAAAACAAACAGGTGGGCGCTTCTGATGCCGAGTCCCTCTTAAAAGAGATGTTTTCTCTGGAGGCTCAGAAGGAGTACGCTAAAGAATGCAATCTCGGTAGGTATACCGAATTGAAAGCTAATCGTCGCCTTAACCACATTGACCTCGTCCCGAAAGTACACGGCATGAAAATGC
>1596_108
ATGTCTAACATTAGTTCTCTAAACCCGTTTTCAGGTTCTTCCCGAACATTAGTTGAAAACAAACAGGTGGGCGCTTCTGATGCCGAGTCCCTCTTAAAAGAGATGTTTTCTCTGGAGGCTCAGAAGGAGTACGCTAAAGAATGCAATCTCGGTAGGTATACCGAATTGAAAGCTAATCGTCGCCTTAACCACATTGACCTCGTCCCGAAAGTACACGG
>1596_109
ATGTCTAACATTAGTTCTCTAAACCCGTTTTCAGGTTCTTCCCGAACATTAGTTGAAAACAAACAGGTGGGCGCTTCTGATGCCGAGTCCCTCTTAAAAGAGATGTTTTCTCTGGAGGCTCAGAAGGAGTACGCTAAAGAATGCAATCTCGGTAGGTATACCGAATT
>1596_110
ATGTCTAACATTAGTTCTCTAAACCCGTTTTCAGGTTCTTCCCGAACATTAGTTGAAAACAAACAGGTGGGCGCTTCTGATGCCGAGTCCCTCTTAAAAGAGATGTTTTCTCTGGAGGCTCAGAAGGAGTACGCTAAAGAATGCAATCTCGGTAGGTATACCGAATTGAAAGCTAATCGTCGCCTTAACCACATTGACCTCGTCCCGAAAGTACACGGCATGAAAATGCTCTCCATGTTTCGTAGTGAATATGATAAAGGTAACGTTCCTAGTAGCGGGGTATTGAATATCCCTCGTATCCTATTGTACCTTGTTAGAACTTCGCATAGTAGTACTGTAGGCAGTATC
>1596_111
ATGTCTAACATTAGTTCTCTAAACCCGTTTTCAGGTTCTTCCCGAACATTAGTTGAAAACAAACAGGTGGGCGCTTCTGATGCCGAGTCCCTCTTAAAAGAGATGTTTTCTCTGGAGGCTCAGAAGGAGTACGCTAAAGAATGCAATCTCGGTAGGTATACCGAATTGAAAGCTAATCGTCGCCTTAACCACATTGACCTCGTCCCGAAAGTACACGGCATGAAAATGCTCTCCATGTTTCGTAGTGAATATGATAAAGGTAACGTTCCTAGTAGCGGGGTATTGAATATCCCTCGTATCCTATTGTACCTTGTTAGAACTTCGCATAGTAGTACTGTAGGCAGTATCACAATACGGTTAGTAGACACCTATAGTGCATCCGA
>1596_112
ATGTCTAACATTAGTTCTCTAAACCCGTTTTCAGGTTCTTCCCGAACATTAGTTGAAAACAAACAGGTGGGCGCTTCTGATGCCGAGTCCCTCTTAAAAGAGATGTTTTCTCTGGAGGCTCAGAAGGAGTACGCTAAAGAATGCAATCTCGGTAGGTATACCGAATTGAAAGCTAATCGTCGCCTTAACCACATTGACCTCGTCCCGAAAGTACACGGCATGAAAATGCTCTCCATGTTTCGTAGTGAATATGATAAAGGTAACGTTCCTAGTAGCGGGGTATTGAATATCCCTCGTATCCTATTGTACCTTGTTAGAACTTCGCATAGTAGTACTGTAGGCAGTATCACAATACGGTTAGTAGACACCTATAGTGCATCCGATTCATGCTTATTAGAAGCCATCGACGGTCAAGAATTTACCGTTGATCTTTCTTCTTTGCCTTGC
>1596_113
ATGTCTAACATTAGTTCTCTAAACCCGTTTTCAGGTTCTTCCCGAACATTAGTTGAAAACAAACAGGTGGGCGCTTCTGATGCCGAGTCCCTCTTAAAAGAGATGTTTTCTCTGGAGGCTCAGAAGGAGTACGCTAAAGAATGCAATCTCGGTAGGTATACCGAATTGAAAGCTAATCGTCGCCTTAACCACATTGACCTCGTCCCGAAAGTACACGGCATGAAAATGCTCTCCATGTTTCGTAGTGAATATGATAAAGGTAACGTTCCTAGTAGCGGGGTAT
>1596_114
ATGTCTAACATTAGTTCTCTAAACCCGTTTTCAGGTTCTTCCCGAACATTAGTTGAAAACAAACAGGTGGGCGCTTCTGATGCCGAGTCCCTCTTAAAAGAGATGTTTTCTCTGGAGGCTCAGAAGGAGTACGCTAAAGAATGCAATCTCGGTAGGTATACCGAATTGAAAGCTAATCGTCGCCTTAACCACATTGACCTCGTCCCGAAAGTACACGGCATGAAAATGCTCTCCATGTTTCGTAGTGAATATGATAAAGGTA
>1596_115
ATGTCTAACATTAGTTCTCTAAACCCGTTTTCAGGTTCTTCCCGAACATTAGTTGAAAACAAACAGGTGGGCGCTTCTGATGCCGAGTCCCTCTTAAAAGAGATGTTTTCTCTGGAGGCTCAGAAGGAGTACGCTAAAGAATGCAATCTCGGTAGGTATACCGAATTGAAAGCTAATCGTCGCCTTAACCACATTGACCTCGTCCCGAAAGTACACGGCATGAAAATGCTCTCCATGTTTCGTAGTGAATATGATAAAGGTAACGTTCCTAGTAG
>1596_116
ATGTCTAACATTAGTTCTCTAAACCCGTTTTCAGGTTCTTCCCGAACATTAGTTGAAAACAAACAGGTGGGCGCTTCTGATGCCGAGTCCCTCTTAAAAGAGATGTTTTCTCTGGAGGCTCAGAAGGAGTACGCTAAAGAATGCAATCTCGGTAGGTATACCGAATTGAAAGCTAATCGTCGCCTTAACCACATTGACCTCGTCCCGAAAGTACACGGCATGAAAATGCTCTCCATGTTTCGTAGTGAATATGATAAAGGTA
>1596_117
ATGTCTAACATTAGTTCTCTAAACCCGTTTTCAGGTTCTTCCCGAACATTAGTTGAAAACAAACAGGTGGGCGCTTCTGATGCCGAGTCCCTCTTAAAAGAGATGTTTTCTCTGGAGGCTCAGAAGGAGTACGCTAAAGAATGCAATCTCGGTAGGTA
>1596_118
ATGTCTAACATTAGTTCTCTAAACCCGTTTTCAGGTTCTTCCCGAACATTAGTTGAAAACAAACAGGTGGGCGCTTCTGATGCCGAGTCCCTCTTAAAAGAGATGTTTTCTCTGGAGGCTCAGAAGGAGTACGCTAAAGAATGCAATCTCGGTAGGTATACCGAATTGAAAGCTAATCGTCGCCTTAACCACATTGACCTCGTCCCGAAAGTACACGGCATGAAAATGCTCT
>1596_119
ATGTCTAACATTAGTTCTCTAAACCCGTTTTCAGGTTCTTCCCGAACATTAGTTGAAAACAAACAGGTGGGCGCTTCTGATGCCGAGTCCCTCTTAAAAGAGATGTTTTCTCTGGAGGCTCAGAAGGAGTACGCTAAAGAATGCAATCTCGGTAGGTATACCGAATTGAAAGCTAATCGTCGCCTTAACCACATTGACCTCGTCCCGAAAGTACACGGCATGAAAATGCTCTCCATGTTTCGTAGTGAATATGATAAAGGTAACGTTCCTAGTAGCGGGGTATTGAATATCCCTCGTATCCTATTGTACCTTGTTAGAACTTCGCATAGTAGTACTGTAGGCAGTATCACAATACGGTTAGTAGACACCTATAGTGCATCCGATTCATGCTTATTAGAAGCCATCGACGGTCAAGAATTTACCGTTGATCTTTCTTCTTTGCCTTGCATGATCGGTTTTTCACCTACATATGATTGCAAGTTGGAA
>1596_120
ATGTCTAACATTAGTTCTCTAAACCCGTTTTCAGGTTCTTCCCGAACATTAGTTGAAAACAAACAGGTGGGCGCTTCTGATGCCGAGTCCCTCTTAAAAGAGATGTTTTCTCTGGAGGCTCAGAAGGAGTACGCTAAAGAATGCAATCTCGGTAGGTATACCGAATTGAAAGCTAATCGTCGCCTTAACCACATTGACCTCGTCCCGAAAGTACACGGCATGAAAATGCTCTCCATGTTTCGTAGTGAATATGATAAAGGTAACGTTCCTAGTAGCGGGGTATTGAATATCCCTCGTATCCTATTGTACCTTGTTAGAACTTCGCATAGTAGTACTGTAGGCAGTATCACAATACGGTTAGTAGACACC
>1596_121
ATGTCTAACATTAGTTCTCTAAACCCGTTTTCAGGTTCTTCCCGAACATTAGTTGAAAACAAACAGGTGGGCGCTTCTGATGCCGAGTCCCTCTTAAAAGAGATGTTTTCTCTGGAGGCTCAGAAGGAGTACGCTAAAGAATGCAATCTCGGTAGGTATACCGAATTGAAAGCTAATCGTCGCCTTAACCACATTGACCTCGTCCCGAAAGTACACGGCATGAAAATGCTCT
>1596_122
ATGTCTAACATTAGTTCTCTAAACCCGTTTTCAGGTTCTTCCCGAACATTAGTTGAAAACAAACAGGTGGGCGCTTCTGATGCCGAGTCCCTCTTAAAAGAGATGTTTTCTCTGGAGGCTCAGAAGGAGTACGCTAAAGAATGCAATCTCGGTAGGTATACCGAATTGAAAGCTAATCGTCGCCTTAACCACATTGACCTCGTCCCGAAAGTACACGGCATGAAAATGCTCTCCATGTTTCGTAGTGAATATGATAAAGGTAACGTTCCTAGTAGCGGGGTATTGAATATCCCTCGTATCCTATTGTACCTTGTTAGAACTTCGCATAGTAGTACTGTAGGCAGTATCACAATACGGTTAGTAGACACCTATAGTGCATCCGATTCATGCTTATTAGAAGCCATCGACGGTCAAGAATTTACCGTTGATCTTTCTTCTTTGCCTTGCATGATCGGTTTTTCA
>1596_123
ATGTCTAACATTAGTTCTCTAAACCCGTTTTCAGGTTCTTCCCGAACATTAGTTGAAAACAAACAGGTGGGCGCTTCTGATGCCGAGTCCCTCTTAAAAGAGATGTTTTCTCTGGAGGCTCAGAAGGAGTACGCTAAAGAATGCAATCTCGGTAGGTATACCGAATTGAAAGCTAATCGTCGCCTTAACCACATTGACCTCGTCCCGAAAGTACACGGCATGAAAATGCTCTCCATGTTTCGTAGTGAATATGATAAAGGTAACGTTCCTAGTAGCGGGGTATTGAATATCCCTCGTATCCTATTGTACCTTGTTAGAACTTCGCATAGTAGTACTGTAGGCAGTATCACAATACGGTTAGTAGACACCTATAGTGCATCCGATTCATGCTTATTAGAAGCCATCGACGGTC
>1596_124
ATGTCTAACATTAGTTCTCTAAACCCGTTTTCAGGTTCTTCCCGAACATTAGTTGAAAACAAACAGGTGGGCGCTTCTGATGCCGAGTCCCTCTTAAAAGAGATGTTTTCTCTGGAGGCTCAGAAGGAGTACGCTAAAGAATGCAATCTCGGTAGGTATACCGAATTGAAAGCTAATCGTCGCCTTAACCACATTGACCTCGTCCCGAAAGTACACGGCATGAAAATGCTCTCCATGTTTCGTAGTGAATATGATAAAGGTAACGTTCCTAGTAGCGGGGTATTGAATATCCCTCGTATCCTATTGTACCTTGTTAGAACTTCGCATAGTAGTACTGTAGGCAGTATCACAATACGGTTAGTAGACACCTAT
>1596_125
ATGTCTAACATTAGTTCTCTAAACCCGTTTTCAGGTTCTTCCCGAACATTAGTTGAAAACAAACAGGTGGGCGCTTCTGATGCCGAGTCCCTCTTAAAAGAGATGTTTTCTCTGGAGGCTCAGAAGGAGTACGCTAAAGAATGCAATCTCGGTAGGTATACCGAATTGAAAGCTAATCGTCGCCTTAACCACATTGACCTCGTCCCGAAAGTACACGGCATGAAAATGCTCTCCATGTTTCGTAGTG
>1596_126
ATGTCTAACATTAGTTCTCTAAACCCGTTTTCAGGTTCTTCCCGAACATTAGTTGAAAACAAACAGGTGGGCGCTTCTGATGCCGAGTCCCTCTTAAAAGAGATGTTTTCTCTGGAGGCTCAGAAGGAGTACGCTAAAGAATGCAATCTCGGTAGGTATACCGAATTGAAAGCTAATCGTCGCCTTAACCACATTGACCTCGTCCCGAAAGTACACGGCATGAAAATGCTCTCCATGTTTCGTAGTGAATATGATAAAGGTAACGTTCCTAGTAGCGGGGTATTGAATATCCCTCGTATCCTA
>1596_127
ATGTCTAACATTAGTTCTCTAAACCCGTTTTCAGGTTCTTCCCGAACATTAGTTGAAAACAAACAGGTGGGCGCTTCTGATGCCGAGTCCCTCTTAAAAGAGATGTTTTCTCTGGAGGCTCAGAAGGAGTACGCTAAAGAATGCAATCTCGGTAGGTATACCGAATTGAAAGCTAATCGTCGCCTTAACCACATTGACCTCGTCCCGAAAGTACACGGCATGAAAATGCTCTCCATGTTTCGTAGTGAATATGATAAAGGTAACGTTCCTAGTAGCGGGGTATTGAATATCCCTCGTATCCTATTGTACCTTGTTAGAACTTCGCATAGTAGTACTGTAGGCAGTATCACAATACGGTTAGTA
>1596_128
ATGTCTAACATTAGTTCTCTAAACCCGTTTTCAGGTTCTTCCCGAACATTAGTTGAAAACAAACAGGTGGGCGCTTCTGATGCCGAGTCCCTCTTAAAAGAGATGTTTTCTCTGGAGGCTCAGAAGGAGTACGCTAAAGAATGCAATCTCGGTAGGTATACCGAATTGAAAGCTAATCGTCGCCTTAACCACATTGACCTCGTCCCGAAAGTACACGGCATGAAAATGCTCTCCATGTTTCGTAGTGAATATGATAAAGGTAACGTTCCTA
>1596_129
ATGTCTAACATTAGTTCTCTAAACCCGTTTTCAGGTTCTTCCCGAACATTAGTTGAAAACAAACAGGTGGGCGCTTCTGATGCCGAGTCCCTCTTAAAAGAGATGTTTTCTCTGGAGGCTCAGAAGGAGTACGCTAAAGAATGCAATCTCGGTAGGTATACCGAATTGAAAGCTAATCGTCGCCTTAACCACATTGACCTCGTCCCGAAAGTACACGGC
>1596_130
ATGTCTAACATTAGTTCTCTAAACCCGTTTTCAGGTTCTTCCCGAACATTAGTTGAAAACAAACAGGTGGGCGCTTCTGATGCCGAGTCCCTCTTAAAAGAGATGTTTTCTCTGGAGGCTCAGAAGGAGTACGCTAAAGAATGCAATCTCGGTAGGTATACCGAATTGAAAGCTAATCG
>1596_131
ATGTCTAACATTAGTTCTCTAAACCCGTTTTCAGGTTCTTCCCGAACATTAGTTGAAAACAAACAGGTGGGCGCTTCTGATGCCGAGTCCCTCTTAAAAGAGATGTTTTCTCTGGAGGCTCAGAAGGAGTACGCTAAAGAATGCAATCTCGGTAGGTATACCGAATTGAAAGCTAATCGTCGCCTTAACCACATTGACCTCGTCCCGAAAGT
>1596_132
ATGTCTAACATTAGTTCTCTAAACCCGTTTTCAGGTTCTTCCCGAACATTAGTTGAAAACAAACAGGTGGGCGCTTCTGATGCCGAGTCCCTCTTAAAAGAGATGTTTTCTCTGGAGGCTCAGAAGGAGTACGCTAAAGAATGCAATCTCGGTAGGTATACCGAATTGAAAGCTAATCGTCGCCTTAACCACATTGACCTCGTCCCGAAAGTACACGGCATGAAAATGCTCTCCATGTTTCGTAGTGAATATGATAAAGGTAACGTTCCTAGTAGCGGGGTATTGAATATCCCTCGTATCCTATTGTACCTTGTTAGAACTTCGCATAGTAGTACTGTAGGCAGTATCACAATACGGTTAGTAGACACCTATAGT
>1596_133
ATGTCTAACATTAGTTCTCTAAACCCGTTTTCAGGTTCTTCCCGAACATTAGTTGAAAACAAACAGGTGGGCGCTTCTGATGCCGAGTCCCTCTTAAAAGAGATGTTTTCTCTGGAGGCTCAGAAGGAGTACGCTAAAGAATGCAATCTCGGTAGGTATACCGAATTGAAAGCTAATCGTCGCCTTAACCACATTGACCTCGTCCCGAAAGTACACGGCATGAAAATGCTCTCCATGTTTCGTAGTGAATATGATAAAGGTAACGTTCCTAGTAGCGGGGTATTGAATATCCCTCGTATCCTATTGTACCTTGTTAGAACTTCGCATAGTAGTACTGTAGGCAGTATCACAAT
>1596_134
ATGTCTAACATTAGTTCTCTAAACCCGTTTTCAGGTTCTTCCCGAACATTAGTTGAAAACAAACAGGTGGGCGCTTCTGATGCCGAGTCCCTCTTAAAAGAGATGTTTTCTCTGGAGGCTCAGAAGGAGTACGCTAAAGAATGCAATCTCGGTAGGTATACCGAATTGAAAGCTAATCGTCGCCTTAACCACATTGACCTCGTCCCGAAAGTACACGGCATGAAAATGCTCTCCATGTTTCGTAGTGAATATGATAAAGGTAACGTTCCTAGTAGCGGGGTATTGAATATCCCTCGTATCCTATTGTACCTTGTTAGAACTTCGCATAGTAGTACTGTAGGCAGTATCACAATACGGTTAGTAGACACCTATAGTGCATCCGATTCATGCTTATTAGAAGCCATCGACGGTCAAGAATTTACCGTTG
>1596_135
ATGTCTAACATTAGTTCTCTAAACCCGTTTTCAGGTTCTTCCCGAACATTAGTTGAAAACAAACAGGTGGGCGCTTCTGATGCCGAGTCCCTCTTAAAAGAGATGTTTTCTCTGGAGGCTCAGAAGGAGTACGCTAAAGAATGCAATCTCGGTAGGTATACCGAATTGAAAGCTAATCGTCGCCTTAACCACATTGACCTCGTCCCGAAAGTACACGGCATGAAAATGCTCTCCATGTTTCGTAGTGAATATGATAAAGGTAACGTTCCTAGTAGCGGGGTATTGAATATCCCTCGTATCCTATTGTACCTTGTTAGAACTTCGCATAGTAGTACTGTAGGCAGTATCACAATACGGTTAGTAGACA
>1596_136
ATGTCTAACATTAGTTCTCTAAACCCGTTTTCAGGTTCTTCCCGAACATTAGTTGAAAACAAACAGGTGGGCGCTTCTGATGCCGAGTCCCTCTTAAAAGAGATGTTTTCTCTGGAGGCTCAGAAGGAGTACGCTAAAGAATGCAATCTCGGTAGGTATACCGAATTGAAAGCTAATCGTCGCCTTAACCACATTGACCTCGTCCCGAAAGTACACGGCATGAAAATGCTCTCCATGTTTCGTAGTGAAT
>1596_137
ATGTCTAACATTAGTTCTCTAAACCCGTTTTCAGGTTCTTCCCGAACATTAGTTGAAAACAAACAGGTGGGCGCTTCTGATGCCGAGTCCCTCTTAAAAGAGATGTTTTCTCTGGAGGCTCAGAAGGAGTACGCTAAAGAATGCAATCTCGGTAGGTATACCGAATTGAAAGCTAATCGTCGCCTTAACCACATTGACCTCGTCCCGAAAGTACACGGCATGAAAATGCTCTCCATGTTTCGTAGTGAATATGAT
>1596_138
ATGTCTAACATTAGTTCTCTAAACCCGTTTTCAGGTTCTTCCCGAACATTAGTTGAAAACAAACAGGTGGGCGCTTCTGATGCCGAGTCCCTCTTAAAAGAGATGTTTTCTCTGGAGGCTCAGAAGGAGTACGCTAAAGAATGCAATCTCGGTAGGTATACCGAATTGAAAGCTAATCGTCGCCTTAACCACATTGACCTCGTCCCGAAAGTACACGGCATGAAAATGCTCTCCATGTTTCGTAGTGAATA
>1596_139
ATGTCTAACATTAGTTCTCTAAACCCGTTTTCAGGTTCTTCCCGAACATTAGTTGAAAACAAACAGGTGGGCGCTTCTGATGCCGAGTCCCTCTTAAAAGAGATGTTTTCTCTGGAGGCTCAGAAGGAGTACGCTAAAGAATGCAATCTCGGTAGGTATACCGAATTGAAAGCTAATCGTCGCCTTAACCACATTGACCTCGTCCCGAAAGTACACGGCATGAAAATGCTCTCCATGTTTCGTAGTGAATATGATAAAGGTAACGTTCCTAGTAGCGGGGTATTGAATATCCCTCGTATCCTATTGTACCTTGTTAGAACTTCGCATAGTAGTACTGTAGGCAGTATCACAATACGGTTAGTAGACACCTATAGT
>1596_140
ATGTCTAACATTAGTTCTCTAAACCCGTTTTCAGGTTCTTCCCGAACATTAGTTGAAAACAAACAGGTGGGCGCTTCTGATGCCGAGTCCCTCTTAAAAGAGATGTTTTCTCTGGAGGCTCAGAAGGAGTACGCTAAAGAATGCAATCTCGGTAGGTATACCGAATTGAAAGCTAATCGTCGCCTTAACCACATTGACCTCGTCCCGAAAGTACACGGCATGAAAATGCTCTCC
>1596_141
ATGTCTAACATTAGTTCTCTAAACCCGTTTTCAGGTTCTTCCCGAACATTAGTTGAAAACAAACAGGTGGGCGCTTCTGATGCCGAGTCCCTCTTAAAAGAGATGTTTTCTCTGGAGGCTCAGAAGGAGTACGCTAAAGAATGCAATCTCGGTAGGTATACCGAATTGAAAGCTAATCGTCGCCTTAACCACATTGACCTCGTCCCGAAAGTACACGGCATGAAAATGCTCTCCATGTTTCGTAGTGAATATGATAAAGGTAACGTTCCTAGTAGCGGGGTATTGAATATCCCTCGTATCCTATTGTACCTTGTTAGAACTTCGCATAGTAGTACTGTAGGCAGTATCACAATACGGTTAGTAGACACCTATAGTGCATCCGATTCATGCTTATTAGAAGCCATCGACGGTCAAGAATTTACCGTTGATCTTTCTTCTTTGCCTTGCATGA
>1596_142
ATGTCTAACATTAGTTCTCTAAACCCGTTTTCAGGTTCTTCCCGAACATTAGTTGAAAACAAACAGGTGGGCGCTTCTGATGCCGAGTCCCTCTTAAAAGAGATGTTTTCTCTGGAGGCTCAGAAGGAGTACGCTAAAGAATGCAATCTCGGTAGGTATACCGAATTGAAAGCTAATCGTCGCCTTAA
>1596_143
ATGTCTAACATTAGTTCTCTAAACCCGTTTTCAGGTTCTTCCCGAACATTAGTTGAAAACAAACAGGTGGGCGCTTCTGATGCCGAGTCCCTCTTAAAAGAGATGTTTTCTCTGGAGGCTCAGAAGGAGTACGCTAAAGAATGCAATCTCGGTAGGTATACCGAATTGAAAGCTAATCGTCGCCTTAACCACATTGACCTCGTCCCGAAAGTACACGGCATGAAAATGCTCTCCATGTTTCGTAGTGAATATGATAAAGGTAACGTTCCTAGTAGCGGGGTATTGAATATCCCTCGTATCCTATTGTACCTTGT
>1596_144
ATGTCTAACATTAGTTCTCTAAACCCGTTTTCAGGTTCTTCCCGAACATTAGTTGAAAACAAACAGGTGGGCGCTTCTGATGCCGAGTCCCTCTTAAAAGAGATGTTTTCTCTGGAGGCTCAGAAGGAGTACGCTAAAGAATGCAATCTCGGTAGGTATACCGAATTGAAAGCTAATCGTCGCCTTAACCACATTGACCTCGTCCCGAAAGTACACGGCATGAAAATGCTCTCCATGTTTCGTAGTGAATATGATAAAGGTAA
>1596_145
ATGTCTAACATTAGTTCTCTAAACCCGTTTTCAGGTTCTTCCCGAACATTAGTTGAAAACAAACAGGTGGGCGCTTCTGATGCCGAGTCCCTCTTAAAAGAGATGTTTTCTCTGGAGGCTCAGAAGGAGTACGCTAAAGAATGCAATCTCGGTAGGTATACCGAATTGAAAGCTAATCGTCGCCTTAACCACATTGACCTCGTCCCGAAAGTACACGGCATGAAAATGCTCTCCATGTTTCGTAGTGAATATGATAAAGGTAACGTTCCTAGTAGCGGGGTATTGAATATCCCTCGTATCCTATTGTACCTTGTTAGAACTTCGCATAGTAGTACTGTAGGCAGTATCACAATACGGTTAGTAGACACCTAT
>1596_146
ATGTCTAACATTAGTTCTCTAAACCCGTTTTCAGGTTCTTCCCGAACATTAGTTGAAAACAAACAGGTGGGCGCTTCTGATGCCGAGTCCCTCTTAAAAGAGATGTTTTCTCTGGAGGCTCAGAAGGAGTACGCTAAAGAATGCAATCTCGGTAGGTATACCGAATTGAAAGCTAATCGTCGCCTTAACCACATTGACCTCGTCCCGAAAGTACACGGCATGAAAATGCTCTCCATGTTTCGTAGTGAATATGATAAAGGTAACGTTCCTAGTAGCGGGGTATTGAATATCCCTCGTATCCTATTGTACCTTGTTAGAACTTCGCATAGTAGTAC
>1596_147
ATGTCTAACATTAGTTCTCTAAACCCGTTTTCAGGTTCTTCCCGAACATTAGTTGAAAACAAACAGGTGGGCGCTTCTGATGCCGAGTCCCTCTTAAAAGAGATGTTTTCTCTGGAGGCTCAGAAGGAGTACGCTAAAGAATGCAATCTCGGTAGGTATACCGAATTGAAAGCTAATCGTCGCCTTAACCACATTGACCTCGTCCCGAAAGTACACGGCATGAAAATGCTCTCCATGTTTCGTAGTGAATATGATAAAGGTAACGTTC
>1596_148
ATGTCTAACATTAGTTCTCTAAACCCGTTTTCAGGTTCTTCCCGAACATTAGTTGAAAACAAACAGGTGGGCGCTTCTGATGCCGAGTCCCTCTTAAAAGAGATGTTTTCTCTGGAGGCTCAGAAGGAGTACGCTAAAGAATGCAATCTCGGTAGGTATACCGAATTGAAAGCTAATCGTCGCCTTAACCACATTGACCTCGTCCCGAAAGTACACGGCATGAAAATGCTCTCCATGTTTCGTAGTGAATATGATAAAGGTAACGTTCCTAGTAGCGGGGTATTGAATATCCCTCGTATCCTATTGTACCTTGTTAGAACTTCGCATAGTAGTACTGTAGGCAGTATCACAATACGGTTAGTAGACACCTATAGTGCATCCGATTCATGCTTATTAGAAGCCATCGACGGTCAAGAATTTACCGTTGATCTTTCTTCTTTGCCTTGCATGATCGGTTTTTCACCTACATAT
>1596_149
ATGTCTAACATTAGTTCTCTAAACCCGTTTTCAGGTTCTTCCCGAACATTAGTTGAAAACAAACAGGTGGGCGCTTCTGATGCCGAGTCCCTCTTAAAAGAGATGTTTTCTCTGGAGGCTCAGAAGGAGTACGCTAAAGAATGCAATCTCGGTAGGTATACCGAATTGAAAGCTAATCGTCGCCTTAACCACATTGACCTCGTCCCGAAAGTACACGGCATGAAAATGCTCTCCATGTTTCGTAGTGAATATGATAAAGGTAACGTTCCTAGTAGCGGGGTATTGAATATCCCTCGTATCCTATTGTACCTTGTTAGAACTTCGCATAGTAGTACTGTAGGCA
>1596_150
ATGTCTAACATTAGTTCTCTAAACCCGTTTTCAGGTTCTTCCCGAACATTAGTTGAAAACAAACAGGTGGGCGCTTCTGATGCCGAGTCCCTCTTAAAAGAGATGTTTTCTCTGGAGGCTCAGAAGGAGTACGCTAAAGAATGCAATCTCGGTAGGTATACCGAATTGAAAGCTAATCGTCGCCTTAACCACATTGACCTCGTCCCGAAAGTACACGGCATGAAAATGCTCTCCATGTTTCGTAGTGAATATGATAAAGGTAACGTTCCTAGTAGCGGGGTATTGAATATCCCTCGTATCCTATTGTACCTTGTTAGAACTTCGCATAGTAGTACTGTAGGCAGTATCACAATACGGTTAGTAGACACCTATAGTGCATCCGATTCATGCTTATTAGAAGCCATCGACGGTCAAGAATTTACCGTTGATCTTTCTTCTTTGCCTTGCATGATCGGTTTTTCACCTACATAT
>1596_151
ATGTCTAACATTAGTTCTCTAAACCCGTTTTCAGGTTCTTCCCGAACATTAGTTGAAAACAAACAGGTGGGCGCTTCTGATGCCGAGTCCCTCTTAAAAGAGATGTTTTCTCTGGAGGCTCAGAAGGAGTACGCTAAAGAATGCAATCTCGGTAGGTATACCGAATTGAAAGCTAATCGTCGCCTTAACCACATTGACCTCGTCCCGAAAGTACACGGCATGAAAATGCTCTCCATGTTTCGTAGTGAATATGATAAAGGTAACGTTCCTAGTAGCGGGGTATTGAATATCCCTCGTATCCTATTGTACCTTGTTAGAACTTCGCATAGTAGTACTGTAGGCAGTATCACAATACGGTTAGTAGACACCTATAGTGCATCCGATTCATGCTTATTAGAAGCCATCGACGGTCAAGAATTTACCGTTGATCTTTCTTCTTTGCCTTGCATGATCGGTTTTTCACCTACATATGATTGCAAGTTGG
>1596_152
ATGTCTAACATTAGTTCTCTAAACCCGTTTTCAGGTTCTTCCCGAACATTAGTTGAAAACAAACAGGTGGGCGCTTCTGATGCCGAGTCCCTCTTAAAAGAGATGTTTTCTCTGGAGGCTCAGAAGGAGTACGCTAAAGAATGCAATCTCGGTAGGTATACCGAATTGAAAGCTAATCGTCGCCTTAACCACATTGACCTCGTCCCGAAAGTACACGGCATGAAAATGCTCTCC
>1596_153
ATGTCTAACATTAGTTCTCTAAACCCGTTTTCAGGTTCTTCCCGAACATTAGTTGAAAACAAACAGGTGGGCGCTTCTGATGCCGAGTCCCTCTTAAAAGAGATGTTTTCTCTGGAGGCTCAGAAGGAGTACGCTAAAGAATGCAATCTCGGTAGGTATACCGAATTGAAAGCTAATCGTCGCCTTAACCACATTGACCTCGTCCCGAAAGTACACGGCATGAAAATGCTCTCCATGTTTCGTAGTGAATATGATAAAGGTAACGTTCCTAGTAGCGGGGTATTGAATATCCCTCGTATCCTATTGTACCTTGTTAGAACTTCGCATAGTAGTACTGTAGGCAGTATCACAATACGGTTAGTAGACACCTATAGTGCATCCGATTCATGCTTATTAGAAGCCATCGACGGTCAAGAATTT
>1596_154
ATGTCTAACATTAGTTCTCTAAACCCGTTTTCAGGTTCTTCCCGAACATTAGTTGAAAACAAACAGGTGGGCGCTTCTGATGCCGAGTCCCTCTTAAAAGAGATGTTTTCTCTGGAGGCTCAGAAGGAGTACGCTAAAGAATGCAATCTCGGTAGGTATACCGAATTGAAAGCTAATCGTCGCCTTAACCACATTGACCTCGT
>1596_155
ATGTCTAACATTAGTTCTCTAAACCCGTTTTCAGGTTCTTCCCGAACATTAGTTGAAAACAAACAGGTGGGCGCTTCTGATGCCGAGTCCCTCTTAAAAGAGATGTTTTCTCTGGAGGCTCAGAAGGAGTACGCTAAAGAATGCAATCTCGGTAGGTATACCGAATTGAAAGCTAATCGTCGCCTTAACCACATTGACCTCGTCCCGAAAGTACACGGCATGAAAATGCTCTCCATGTTTCGTAGTGAATATGATAAAGGTAACGTTCCTAGTAGCGGGGTATTGAATATCCCTCGTATCCTATTGTACCTTGTTAGAACTTCGCATAGTAGTACTGTAG
>1596_156
ATGTCTAACATTAGTTCTCTAAACCCGTTTTCAGGTTCTTCCCGAACATTAGTTGAAAACAAACAGGTGGGCGCTTCTGATGCCGAGTCCCTCTTAAAAGAGATGTTTTCTCTGGAGGCTCAGAAGGAGTACGCTAAAGAATGCAATCTCGGTAGGTATACCGAATTGAAAGCTAATCGTCGCCTTAACCACATTGACCTCGTCCCGAAAGTACACGGCATGAAAATGCTCTCCATGTTTCGTAGTGAATATGATAAAGGTAACGTTCCTAGTAGCGGGGTATTGAATATCCCTCGTATCCTATTGTACCTTGTTAGAACTTCGCATAGTAGTACTGTAGGCAGTATCACAATACGGTTAGTAGACACCTATAGTGCATCCGATTCATGCTTATTAGAAGCCATCGACGGTCAAGAATTTACCGTTGATCTTTCTTCTTTGCC
>1596_157
ATGTCTAACATTAGTTCTCTAAACCCGTTTTCAGGTTCTTCCCGAACATTAGTTGAAAACAAACAGGTGGGCGCTTCTGATGCCGAGTCCCTCTTAAAAGAGATGTTTTCTCTGGAGGCTCAGAAGGAGTACGCTAAAGAATGCAATCTCGGTAGGTATACCGAATTGAAAGCTAATCGTCGCCTTAAC
>1596_158
ATGTCTAACATTAGTTCTCTAAACCCGTTTTCAGGTTCTTCCCGAACATTAGTTGAAAACAAACAGGTGGGCGCTTCTGATGCCGAGTCCCTCTTAAAAGAGATGTTTTCTCTGGAGGCTCAGAAGGAGTACGCTAAAGAATGCAATCTCGGTAGGTATACCGAATTGAAAGCTAATCGTCGCCTTAACCACATTGACCTCGTCCCGAAAGTACACGGCATGAAAATGCTCTCCATGTTTCGTAGTGAATATGATAAAGGTAACGTTCCTA
>1596_159
ATGTCTAACATTAGTTCTCTAAACCCGTTTTCAGGTTCTTCCCGAACATTAGTTGAAAACAAACAGGTGGGCGCTTCTGATGCCGAGTCCCTCTTAAAAGAGATGTTTTCTCTGGAGGCTCAGAAGGAGTACGCTAAAGAATGCAATCTCGGTAGGTATACCGAATTGAAAGCTAATCGTCGCCTTAACCACATTGACCTCGTCCCGAAAGTACACGGCATGAAAATGCTCTCCATGTTTCGTAGTGAATATGATAAAGGTAACGTTCCTAGTAGCGGGGTATTGAATATCCCTCGTATCCTATTGTAC
>1596_160
ATGTCTAACATTAGTTCTCTAAACCCGTTTTCAGGTTCTTCCCGAACATTAGTTGAAAACAAACAGGTGGGCGCTTCTGATGCCGAGTCCCTCTTAAAAGAGATGTTTTCTCTGGAGGCTCAGAAGGAGTACGCTAAAGAATGCAATCTCGGTAGGTATACCGAATTGAAAGCTAATCGTCGCCTTAACCACATTGACCTCGTCCCGAAAGTACACGGCATGAAAATGCTCTCCATGTTTCGTAGTGAATATGATAAAGGTAACGTTCCTAGTAGCGGGGTATTGAATATCCCTCGTATCCTATTGTACCTTGTTAGAACTTCGCATAGTAGTACTGTAGGCAGTATCACAATACGGTTAGT
>1596_161
ATGTCTAACATTAGTTCTCTAAACCCGTTTTCAGGTTCTTCCCGAACATTAGTTGAAAACAAACAGGTGGGCGCTTCTGATGCCGAGTCCCTCTTAAAAGAGATGTTTTCTCTGGAGGCTCAGAAGGAGTACGCTAAAGAATGCAATCTCGGTAGGTATACCGAATTGAAAGCTAATCGTCGCCTTAACCACATTGACCTCGTCCCGAAAGTACACGGCATGAAAATGCTCTCCATGTTTCGTAGTGAATATGATAAAGGTAACGTTCCTAGTAGCGGGGTATTGAATATCCCTCGTATCCTATTGTACCTTGTTAGAACTTCGCATAGTAGTACTGTAGGCAGTATCACAATACGGTTAGTAGACACCTATAGTGCATCCGATTCATGCTTATTAGAAGCCATCGACGGTCAAGAATTTACCGTTGATCTTTCTTCTTTGCCTTGCATGATCGGTTTTTCACCTACATA
>1596_162
ATGTCTAACATTAGTTCTCTAAACCCGTTTTCAGGTTCTTCCCGAACATTAGTTGAAAACAAACAGGTGGGCGCTTCTGATGCCGAGTCCCTCTTAAAAGAGATGTTTTCTCTGGAGGCTCAGAAGGAGTACGCTAAAGAATGCAATCTCGGTAGGTATACCGAATTGAAAGCTAATCGTCGCCTTAACCACATTGACCTCGTCCCGAAAGTACACGGCATGAAAATGCTCTCCATGTTTCGTAGTGAATATGATAAAGG
>1596_163
ATGTCTAACATTAGTTCTCTAAACCCGTTTTCAGGTTCTTCCCGAACATTAGTTGAAAACAAACAGGTGGGCGCTTCTGATGCCGAGTCCCTCTTAAAAGAGATGTTTTCTCTGGAGGCTCAGAAGGAGTACGCTAAAGAATGCAATCTCGGTAGGTATACCGAATTGAAAGCTAATCGTCGCCTTAACCACATTGACCTCGTCCCGAAAGTACACGGCATGAAAATGCTCTCCATGTTTCGTAGTGAATATGATAAAGGTAACGTTCCTAGTAGCGGGGTATTGAATATCCCTCGTATCCTATTGTACCTTGTTAGAACTTCGCATAGTAGTACTGTAGGCAGTATCACAATACGGTTAGTAGACACCTATAGTGCATCCGATTCATGCTTATTAGAAGCCATCGACGGTCAAGAATTTACCGTTGATCTTTCTTCTTTGCCTTGCATGATCGGTTTTTCACCTACATATGATTGCAAGTTGGAAAT
>1596_164
ATGTCTAACATTAGTTCTCTAAACCCGTTTTCAGGTTCTTCCCGAACATTAGTTGAAAACAAACAGGTGGGCGCTTCTGATGCCGAGTCCCTCTTAAAAGAGATGTTTTCTCTGGAGGCTCAGAAGGAGTACGCTAAAGAATGCAATCTCGGTAGGTATACCGAATTGAAAGCTAATCGTCGCCTTAACCACATTGACCTCGTCCCGAAAGTACAC
>1596_165
ATGTCTAACATTAGTTCTCTAAACCCGTTTTCAGGTTCTTCCCGAACATTAGTTGAAAACAAACAGGTGGGCGCTTCTGATGCCGAGTCCCTCTTAAAAGAGATGTTTTCTCTGGAGGCTCAGAAGGAGTACGCTAAAGAATGCAATCTCGGTAGGTATACCGAATTGAAAGCTAATCGTCGCCTTAACCACATTGACCTCGTCCCGAAAGTACACGGCATGAAAATGCTCTCCATGTTTCGTAGTGAATATGATAAAGGTAACGTTCCTAGTAGCGGGGTATTGAATATCCCTCGTATCCTATT
>1596_166
ATGTCTAACATTAGTTCTCTAAACCCGTTTTCAGGTTCTTCCCGAACATTAGTTGAAAACAAACAGGTGGGCGCTTCTGATGCCGAGTCCCTCTTAAAAGAGATGTTTTCTCTGGAGGCTCAGAAGGAGTACGCTAAAGAATGCAATCTCGGTAGGTATACCGAATTGAAAGCTAATCGTCGCCTTAACCACATTGACCTCGTCCCGAAAGTACACGGCATGAAAATGCTCTCCATGTTTCGTAGTGAATATGATAAAGGTAACGTTCCTAGTAGCGGGGTATTGAATATCCCTCGTATCCTATTGTACCTTGTTAGAACTTCGCATAGTAGTACTGTAGGCAGTATCACAATACGGTTAGTAGACACCTATAGTGCATCCGATTCATGCTTATTA
>1596_167
ATGTCTAACATTAGTTCTCTAAACCCGTTTTCAGGTTCTTCCCGAACATTAGTTGAAAACAAACAGGTGGGCGCTTCTGATGCCGAGTCCCTCTTAAAAGAGATGTTTTCTCTGGAGGCTCAGAAGGAGTACGCTAAAGAATGCAATCTCGGTAGGTATACCGAATTGAAAGCTAATCGTCGCCTTA
>1596_168
ATGTCTAACATTAGTTCTCTAAACCCGTTTTCAGGTTCTTCCCGAACATTAGTTGAAAACAAACAGGTGGGCGCTTCTGATGCCGAGTCCCTCTTAAAAGAGATGTTTTCTCTGGAGGCTCAGAAGGAGTACGCTAAAGAATGCAATCTCGGTAGGTATACCGAATTGAAAGCTAATCGTCGCCTTAACCACATTGACCTCGTCCCGAAAGTACACGGCATGAAAATGCTCTCCATGTTTCGTAGTGAATATGATAAAGGTAACGTTCCTAG
>1596_169
ATGTCTAACATTAGTTCTCTAAACCCGTTTTCAGGTTCTTCCCGAACATTAGTTGAAAACAAACAGGTGGGCGCTTCTGATGCCGAGTCCCTCTTAAAAGAGATGTTTTCTCTGGAGGCTCAGAAGGAGTACGCTAAAGAATGCAATCTCGGTAGGTATACCGAATTGAAAGCTAATCGTCGCCTTAACCACATTGACCTCGTCCCGAAAGTACACGGCATGAAAATGCTCTCCATGTTTCG
>1596_170
ATGTCTAACATTAGTTCTCTAAACCCGTTTTCAGGTTCTTCCCGAACATTAGTTGAAAACAAACAGGTGGGCGCTTCTGATGCCGAGTCCCTCTTAAAAGAGATGTTTTCTCTGGAGGCTCAGAAGGAGTACGCTAAAGAATGCAATCTCGGTAGGTATACCGAATTGAAAGCTAATCGTCGCCTTAACCACATTGACCTCGTCCCGAAAGTACACGGCATGAAAATGCTCTCCATGTTTCGTAGTGAATATGATAAAGGTAACGTTCCTAGTAGCGGGGTATTGAATATCCCTCGTATCCTATTGTACCTTGTTAGAACTTCGCATAGTAGTACTGTAGGCAGTATCACAATACGGTTAGTAGACACCTATAGTGCATCCGATTCATGCTTATTAGAAGCCATCGAC
>1596_171
ATGTCTAACATTAGTTCTCTAAACCCGTTTTCAGGTTCTTCCCGAACATTAGTTGAAAACAAACAGGTGGGCGCTTCTGATGCCGAGTCCCTCTTAAAAGAGATGTTTTCTCTGGAGGCTCAGAAGGAGTACGCTAAAGAATGCAATCTCGGTAGGTATACCGAATTGAAAGCTAATCGTCGCCTTAACCACATTGACCTCGTCCCGAAAGTACACGGCATGAAAATGCTCTCCATGTTTCGTAGTGAATATGATAAAGGTAACGTTCCTAGTAGCGGGGTATTGAATATCCCTCGTATCCTATTGTACCTTGTTAGAACTTCGCATAGTAGTACTGTAGGCAGTATCACAATACGGTTAGTAGACACCTATAGTGCATCCGATTCATGCTTATTAGAAGCCATCGACGGTCAAGAATTTACCGTTGATCTTTCTTCTTTGCCTTGCATGATCGGTTTTTCACCTACATATGATTGCAAGTTGGAAATGGT
>1596_172
ATGTCTAACATTAGTTCTCTAAACCCGTTTTCAGGTTCTTCCCGAACATTAGTTGAAAACAAACAGGTGGGCGCTTCTGATGCCGAGTCCCTCTTAAAAGAGATGTTTTCTCTGGAGGCTCAGAAGGAGTACGCTAAAGAATGCAATCTCGGTAGGTATACCGAATTGAAAGCTAATCGTCGCCTTAACCACATTGACCTCGTCCCGAAAGTACACGGCATGAAAATGCTCTCCATGTTTCGTAGTGAATATGATAAAGGTAACGTTCCTAGTAGCGGGGTATTGAATATCCCTCGTATCCTATTGTACCTTGTTAGAACTTCGCATAGTAGTACTGTAGGCAGTATCACAATACGGTTAGTAGACACCTATAGTGCATCCGATTCATGCTTATTAGAAGCCATCGACGGTCAAGAAT
>1596_173
ATGTCTAACATTAGTTCTCTAAACCCGTTTTCAGGTTCTTCCCGAACATTAGTTGAAAACAAACAGGTGGGCGCTTCTGATGCCGAGTCCCTCTTAAAAGAGATGTTTTCTCTGGAGGCTCAGAAGGAGTACGCTAAAGAATGCAATCTCGGTAGGTATACCGAATTGAAAGCTAATCGTCGCCTTAACCACATTGACCTCGTCCCGAAAGTACACGGCATGAAAATGCTCTCCATGTTTCGTAGTGAATAT
>1596_174
ATGTCTAACATTAGTTCTCTAAACCCGTTTTCAGGTTCTTCCCGAACATTAGTTGAAAACAAACAGGTGGGCGCTTCTGATGCCGAGTCCCTCTTAAAAGAGATGTTTTCTCTGGAGGCTCAGAAGGAGTACGCTAAAGAATGCAATCTCGGTAGGTATACCGAATTGAAAGCTAATCGTCGCCTTAACCACATTGACCTCGTCCCGAAAGTACACGGCATGAAAATGCTCTCCATGTTTCGTAGTGAATATGATAAAGGTAACGTTCCTAGTAGCGGGGTATTGAATATCCCTCGTATCCTATTGTACCTTGTTAGAACTTCGCATAGTAGTACTGTAGGCAGTATCACAATACGGTTAGTAGACACCTATAGTGCATCCGATTCATGCTTATTAGAAGCCATCGACGGTCAAGAATTTACCGTTGATCT
>1596_175
ATGTCTAACATTAGTTCTCTAAACCCGTTTTCAGGTTCTTCCCGAACATTAGTTGAAAACAAACAGGTGGGCGCTTCTGATGCCGAGTCCCTCTTAAAAGAGATGTTTTCTCTGGAGGCTCAGAAGGAGTACGCTAAAGAATGCAATCTCG
>1596_176
ATGTCTAACATTAGTTCTCTAAACCCGTTTTCAGGTTCTTCCCGAACATTAGTTGAAAACAAACAGGTGGGCGCTTCTGATGCCGAGTCCCTCTTAAAAGAGATGTTTTCTCTGGAGGCTCAGAAGGAGTACGCTAAAGAATGCAATCTCGGTAGGTATACCGAATTGAAAGCTAATCGTCGCCTTAACCACATTGACCTCGTCCCGAAAGTACACGGCATGAAAATGCTCTCCATGTTTCGTAGTGAATATGATAAAGGTAACGTTCCTAGTAGCGGGGTATTGAATATCCCTCGTATCCTATTGTACCTTGTTAGAACTTCGCATAGTAGTACTGTAGGCAGTATCACAATACGGTTA
>1596_177
ATGTCTAACATTAGTTCTCTAAACCCGTTTTCAGGTTCTTCCCGAACATTAGTTGAAAACAAACAGGTGGGCGCTTCTGATGCCGAGTCCCTCTTAAAAGAGATGTTTTCTCTGGAGGCTCAGAAGGAGTACGCTAAAGAATGCAATCTCGGTAGGTATACCG
>1596_178
ATGTCTAACATTAGTTCTCTAAACCCGTTTTCAGGTTCTTCCCGAACATTAGTTGAAAACAAACAGGTGGGCGCTTCTGATGCCGAGTCCCTCTTAAAAGAGATGTTTTCTCTGGAGGCTCAGAAGGAGTACGCTAAAGAATGCAATCTCGGTAGGTATACCGAATTGAAAGCTAATCGTCGCCTTAACCACATTGACCTCGTCCCGAAAGTACACGGCATGAAAATGCTCTCCATGTTTCGTAGTGAATATGATAAAGGTAACGTTCCTAGTAGCGGGGTATTGAATATCCCTCGTATCCTATTGTACCTTGTTAGAACTTCGCATAGTAGTACTGTAGGCAGTATCACAATACGGTTAGTAGACACCTATAGTGCATCCGATTCATGCTTATTAGAAGCCATCGACGGTCAAGAATTTACC
>1596_179
ATGTCTAACATTAGTTCTCTAAACCCGTTTTCAGGTTCTTCCCGAACATTAGTTGAAAACAAACAGGTGGGCGCTTCTGATGCCGAGTCCCTCTTAAAAGAGATGTTTTCTCTGGAGGCTCAGAAGGAGTACGCTAAAGAATGCAATCTCGGTAGGTATACCGAATTGAAAGCTAATCGTCGCCTTAACCACATTGACCTCGTCCCGAAAGTACACGGCATGAAAATGCTCTCCATGTTTCGTAGTGAATATGATAAAGGTAACGTTCCTAGTAGCGGGGTATTGAATATCCCTCGTATCCTATTGTACCTTGTTAGAACTTCGCATAGTAGTACTGTAGGCAGTATCACAATACGGTTAGTAGACACCTATAGTGCATCCGATTCATGCTTATTAGAAGCCATCGACGGTCAAGAATTTACCGTTGATCTTTCTTCTTTGCCTTGCATGATCGGTTTTTCACCTACATATGATTGCAAGTTGGAAATGGTAG
>1596_180
ATGTCTAACATTAGTTCTCTAAACCCGTTTTCAGGTTCTTCCCGAACATTAGTTGAAAACAAACAGGTGGGCGCTTCTGATGCCGAGTCCCTCTTAAAAGAGATGTTTTCTCTGGAGGCTCAGAAGGAGTACGCTAAAGAATGCAATCTCGGTAGGTATACCGAATTGAAAGCTAATCGTCGCCTTAACCACATTGACCTCGTCCCGAAAGTACACGGCATGAAAATGCTCTCCATGTTTCGTAGTGAATATGATAAAGGTAACGTTCCTAGTAGCGGGGTATTGAATATCCCTCGTATCCTATTGTACCTTGTTAGAACT
>1596_181
ATGTCTAACATTAGTTCTCTAAACCCGTTTTCAGGTTCTTCCCGAACATTAGTTGAAAACAAACAGGTGGGCGCTTCTGATGCCGAGTCCCTCTTAAAAGAGATGTTTTCTCTGGAGGCTCAGAAGGAGTACGCTAAAGAATGCAATCTCGGTAGGTATACCGAATTGAAAGCTAATCGTCGCC
>1596_182
ATGTCTAACATTAGTTCTCTAAACCCGTTTTCAGGTTCTTCCCGAACATTAGTTGAAAACAAACAGGTGGGCGCTTCTGATGCCGAGTCCCTCTTAAAAGAGATGTTTTCTCTGGAGGCTCAGAAGGAGTACGCTAAAGAATGCAATCTCGGTAGGTATACCGAATTGAAAGCTAATCGTCGCCTTAACCACATTGACCTCGTCCCGAAAGTACACGGCATGAAAATGCTCTCCATGTTTCGTAGTGAATATGATAAAGGTAACGTTCCTAGTAGCGGGGTATTGAATATCCCTCGTATCCTATTGTACCTTGTTAGAAC
>1596_183
ATGTCTAACATTAGTTCTCTAAACCCGTTTTCAGGTTCTTCCCGAACATTAGTTGAAAACAAACAGGTGGGCGCTTCTGATGCCGAGTCCCTCTTAAAAGAGATGTTTTCTCTGGAGGCTCAGAAGGAGTACGCTAAAGAATGCAATCTCGGTAGGTATACCGAATTGAAAGCTAATCGTCGCCTTAACCACATTGACCTCGTCCCGAAAGTACACGGCATGAAAATGCTCTCCATGTTTCGTAGTGAATATGATAAAGGTAACGTTCCTAGTAGCGGGGTATTGAATATCCCTCGTATCCTATTGTACCTTGTTAGAACTTCGCATA
>1596_184
ATGTCTAACATTAGTTCTCTAAACCCGTTTTCAGGTTCTTCCCGAACATTAGTTGAAAACAAACAGGTGGGCGCTTCTGATGCCGAGTCCCTCTTAAAAGAGATGTTTTCTCTGGAGGCTCAGAAGGAGTACGCTAAAGAATGCAATCTCGGTAGGTATACCGAATTGAAAGCTAATCGTCGCCTTAACCACATTGACCTCGTCCCGAAAGTACACGGCATGAAAATGCTCTCCATGTTTCGTAGTGAATATGATAAAGGTAACGTTCCTAGTAGCGGGGTATTGAATATCCCTCGTATCCTATTGTACCTTGTTAGAACTTCGCATAGTAGTACTGTAGGCAGTATCACAATACGGTTAGTAGACACCTATAGTGCATCCGATTCATGCTTATTAGAAGCCATC
>1596_185
ATGTCTAACATTAGTTCTCTAAACCCGTTTTCAGGTTCTTCCCGAACATTAGTTGAAAACAAACAGGTGGGCGCTTCTGATGCCGAGTCCCTCTTAAAAGAGATGTTTTCTCTGGAGGCTCAGAAGGAGTACGCTAAAGAATGCAATCTCGGTAGGTATACCGAATTGAAAGCTAATCGTCGCCTTAACCACATTGACCTCGTCCCGAAAGTACACGGCATGAAAATGCTCTCCATGTTTCGTAGTGAATATGATAAAGGTAACGTTCCTAGTAGCGGGGTATTGAATATCCCTCGTATCCTATTGTACCTTGTTAGAACTTCGCATAGTAGTACTGTAGGCAGTATCACAATACGGTTAGTAGACACCTATAGTGCATCCGATTCATGCTTATTAGAAGCCATCGACGGTCAAGAATTTACCGTTGATCTTTCTTCTTTGC
>1596_186
ATGTCTAACATTAGTTCTCTAAACCCGTTTTCAGGTTCTTCCCGAACATTAGTTGAAAACAAACAGGTGGGCGCTTCTGATGCCGAGTCCCTCTTAAAAGAGATGTTTTCTCTGGAGGCTCAGAAGGAGTACGCTAAAGAATGCAATCTCGGTAGGTATACCGAATTGAAAGCTAATCGTCGCCTTAACCACATTGACCTCGTCCCGAAAGTACACGGCATGAAAATGCTCTCCATGTTTCGTAGTGAATATGATAAAGGTAACGTTCCTAGTAGCGGGGTATTGAATATCCCTCGTATCCTATTGTACCTTGTTAGAACTTCGCATAGTAGTACTGTAGGCAGTATCACAATACGGTTAGTAGACACCTATAGTGCATCCGATTCATGCTTATTAGAAGCCATCGACGGTCAAGAATTTACCGTTGATCTTTCTTCTTTGCCTTGCATGATCGGTTTTTCACCTACATATGATTGCAAGTTGGAAATGGT
>1596_187
ATGTCTAACATTAGTTCTCTAAACCCGTTTTCAGGTTCTTCCCGAACATTAGTTGAAAACAAACAGGTGGGCGCTTCTGATGCCGAGTCCCTCTTAAAAGAGATGTTTTCTCTGGAGGCTCAGAAGGAGTACGCTAAAGAATGCAATCTCGGTAGGTATACCGAATTGAAAGCTAATCGTCGCCTTAACCACATTGACCTCGTCCCGAAAGTACACGGCATGAAAATGCTCTCCATGTTTCGTAGTGAATATGATAAAGGTAACGTTCCTAGTAGCGGGGTATTGAATATCCCTCGTATCCTATTGTACCTTGTTAGAACTTCGCATAGTAGTACTGTAGGCAGTATCACAATACGGTTAGTAGACACCTATAGTGCATCCGATTCATGCTTATTAGAAGCCATCGACGGTCAAGAATTTACCGTTGATCTTTCTTCT
>1596_188
ATGTCTAACATTAGTTCTCTAAACCCGTTTTCAGGTTCTTCCCGAACATTAGTTGAAAACAAACAGGTGGGCGCTTCTGATGCCGAGTCCCTCTTAAAAGAGATGTTTTCTCTGGAGGCTCAGAAGGAGTACGCTAAAGAATGCAATCTCGGTAGGTATACCGAATTGAAAGCTAATCGTCGCCTTAACCACATTGACCTCGTCCCGAAAGTACACGGCATGAAAATGCTCTCCATGTTTCGTAGTGAATATGATAAAGGTAACGTTCCTAGTAGCGGGGTATTGAATATCCCTCGTATCCTATTGTACCTTGTTAGAACTTCGCATAGTAGTACTGTAGGCAGTATCACAATACGGTTAGTAGACACCTATAGTGCATCCGATTCATGCTTAT
>1596_189
ATGTCTAACATTAGTTCTCTAAACCCGTTTTCAGGTTCTTCCCGAACATTAGTTGAAAACAAACAGGTGGGCGCTTCTGATGCCGAGTCCCTCTTAAAAGAGATGTTTTCTCTGGAGGCTCAGAAGGAGTACGCTAAAGAATGCAATCTCGGTAGGTATACCGAATTGAAAGCTAATCGTCGCCTTAACCACATTGACCTCGTCCCGAAAGTACACGGCATGAAAATGCTCTCCATGTTTCGTAGTGAATATGATAAAGGTAACGTTCCTAGTAGCGGGGTATTGAATATCCCTCGTATCCTATTGTACCTTGTTAGAACTTCGCATAGTAGTACTGTAGGCAGTATCACAATACGGTTAGTAGACACCTATAGTGCATCCGATTCATGCTTATTAGAAGCCATCGACGGTCAAGAATTTACCGTTGATCTTTCTTCTTTGCCTTGCATG
>1596_190
ATGTCTAACATTAGTTCTCTAAACCCGTTTTCAGGTTCTTCCCGAACATTAGTTGAAAACAAACAGGTGGGCGCTTCTGATGCCGAGTCCCTCTTAAAAGAGATGTTTTCTCTGGAGGCTCAGAAGGAGTACGCTAAAGAATGCAATCTCGGTAGGTATACCGAATTGAAAGCTAATCGTCGCCTTAACCACATTGACCTCGTCCCGAAAGTACACGGCATGAAAATGCTCTCCATGTTTCGTAGTGAATATGATAAAGGTAACGTTCCTAGTAGCGGGGTATTGAATATCCCTCGTATCCTATTGTACCTTGTTAGAACTTCGCATAGTAGTACTGTAGGCAGTATCACAATACGGTTAGTAGACACCTATAGTGCATCCGATTCATGCTTATTAGAAGCCATCGACG
>1596_191
ATGTCTAACATTAGTTCTCTAAACCCGTTTTCAGGTTCTTCCCGAACATTAGTTGAAAACAAACAGGTGGGCGCTTCTGATGCCGAGTCCCTCTTAAAAGAGATGTTTTCTCTGGAGGCTCAGAAGGAGTACGCTAAAGAATGCAATCTCGGTAGGTATACCGAATTGAAAGCTAATCGTCGCCTTAACCACATTGACCTCGTCCCGAAAGTACACGGCATGAAAATGCTCTCCATGTTTCGTAGTGAATATGATAAAGGTAACGTTCCTAGTAGCGGGGTATTGAATATCCCTCGTATCCTATTGTACCTTGTTAGAACTTCGCATAGTAGTACTGTAGGCAGTATCACAATACGGTTAGTAGACACCTATAGTGCATCCGATTCATGCTTATTAGAAGCCATCGACGGTCAAGAATTTACCGTTGATCTTTCTTCTTTGCCTTGCATGATCGGTTTTTCACCTACATATGATTGCAAGTTGG
>1596_192
ATGTCTAACATTAGTTCTCTAAACCCGTTTTCAGGTTCTTCCCGAACATTAGTTGAAAACAAACAGGTGGGCGCTTCTGATGCCGAGTCCCTCTTAAAAGAGATGTTTTCTCTGGAGGCTCAGAAGGAGTACGCTAAAGAATGCAATCTCGGTAGGTATACCGAATTGAAAGCTAATCGTCGCCTTAACCACATTGACCTCGTCCCGAAAGTACACGGC
>1596_193
ATGTCTAACATTAGTTCTCTAAACCCGTTTTCAGGTTCTTCCCGAACATTAGTTGAAAACAAACAGGTGGGCGCTTCTGATGCCGAGTCCCTCTTAAAAGAGATGTTTTCTCTGGAGGCTCAGAAGGAGTACGCTAAAGAATGCAATCTCGGTAGGTATACCGAATTGA
>1596_194
ATGTCTAACATTAGTTCTCTAAACCCGTTTTCAGGTTCTTCCCGAACATTAGTTGAAAACAAACAGGTGGGCGCTTCTGATGCCGAGTCCCTCTTAAAAGAGATGTTTTCTCTGGAGGCTCAGAAGGAGTACGCTAAAGAATGCAATCTCGGTAGGTATACCGAATTGAAAGCTAATCGTCGCCTTAACCACATTGACCTCGTCCCGAAAGTACACGGCATGAAAATGCTCTCCATGTTTCGTAGTGAATATGATAAAGGTAACGTTCCTAGTAGCGGGGTATTGAATATCCCTCGTATCCTATTGTACCTTGTTAGAACTTCGCATAGTAGTACTGTAGGCAGTATCACAATACGGTTAGTAGACACC
>1596_195
ATGTCTAACATTAGTTCTCTAAACCCGTTTTCAGGTTCTTCCCGAACATTAGTTGAAAACAAACAGGTGGGCGCTTCTGATGCCGAGTCCCTCTTAAAAGAGATGTTTTCTCTGGAGGCTCAGAAGGAGTACGCTAAAGAATGCAATCTCGGTAGGTATACCGAATTGAAAGCTAATCGTCGCCTTAACCACATTGACCTCGTCCCGAAAGTACACGGCATGAAAATGCTCTCCATGTTTCGTAGTGA
>1596_196
ATGTCTAACATTAGTTCTCTAAACCCGTTTTCAGGTTCTTCCCGAACATTAGTTGAAAACAAACAGGTGGGCGCTTCTGATGCCGAGTCCCTCTTAAAAGAGATGTTTTCTCTGGAGGCTCAGAAGGAGTACGCTAAAGAATGCAATCTCGGTAGGTATACCGAATTGAAAGCTAATCGTCGCCTTAACCACATTGACCTCGTCCCGAAAGTACACGGCATGAAAATGCTCTCCATGTTTCGTAGTGAATATGATAAAGGTAACGTTCCTAGTAGCGGGGTATTGAATATCCCTCGTATCCTATTGTACCTTGTTAGAACTTCGCATAGTAGTACTGTAGGCAGTATCACAATACGGTTAGTAGACACCTATAGTGCATCCGATTCATGCTTATTAGAAGCCATCGACGGTCAAGA
>1596_197
ATGTCTAACATTAGTTCTCTAAACCCGTTTTCAGGTTCTTCCCGAACATTAGTTGAAAACAAACAGGTGGGCGCTTCTGATGCCGAGTCCCTCTTAAAAGAGATGTTTTCTCTGGAGGCTCAGAAGGAGTACGCTAAAGAATGCAATCTCGGTAGGTATACCGAATTGAAAGCTAATCGTCGCCTTAACCACATTGACCTCGTCCCGAAAGTACACGGCATGAAAATGCTCTCCATGTTTCGTAGTGAATATGATAAAGGTAACGTTCCTAGTAGCGGGGTATTGAATATCCCTCGTATCCTATTGTACCTTGTTAGAACTTCGCATAGTAGTACTGTAGGCAGTATCACAATACGGTTAGTAGACACCTATAGTGCATCCGATTCATGCTTATTAGAAGCCATCGACGGTCAAGAATTTACCGTTGATCTTTCTTCTTTGCCTTGCATGATCGGTTTTTCACCTACATATGATTGCAAGTTGGAAATGGT
>1596_198
ATGTCTAACATTAGTTCTCTAAACCCGTTTTCAGGTTCTTCCCGAACATTAGTTGAAAACAAACAGGTGGGCGCTTCTGATGCCGAGTCCCTCTTAAAAGAGATGTTTTCTCTGGAGGCTCAGAAGGAGTACGCTAAAGAATGCAATCTCGGTAGGTATACCGAATTGAAAGCTAATCGTCGCCTTAACCACATTGACCTCGTCCCGAAAGTACACGGCATGAAAATGCTCTCCATGTTTCGTAGTGAATATGATAAAGGTAACGTTCCTAGTAGCGGGGTATTGAATATCCCTCGTATCCTATTGTACCTTGTTAGAACTTCGCATAGTAGTACTGTAGGCAGTATCACAATACGGTTAGTAGACACCTATAGTGCATCCGATTCATGCTTATTAGAAGCCATCGACGGTCAAGAATTTACCGTTGATCTTTCTTCTTTGCCTTGCATGAT
>1596_199
ATGTCTAACATTAGTTCTCTAAACCCGTTTTCAGGTTCTTCCCGAACATTAGTTGAAAACAAACAGGTGGGCGCTTCTGATGCCGAGTCCCTCTTAAAAGAGATGTTTTCTCTGGAGGCTCAGAAGGAGTACGCTAAAGAATGCAATCTCGGTAGGTATACCGAATTGAAAGCTAATCGTCGCCTTAACCACATTGACCTCGTCCCGAAAGTACACGGCATGAAAATGCTCTCCATGTTTCGTAGTGAATATGATAAAGGTAACGTTCCTAGTAGCGGGGTATTGAATATCCCTCGTATCCTATTGTACCTTGTTAGAACTTCGCATAGTAGTACTGTAGGCAGTATCACAATACGGTTAGTAGACACCTATAGTGCATCCGATTCATGCTTATTAGAAGCCATCGACGGTCAAGAATTTACCGTTGATCTTT
>1596_200
ATGTCTAACATTAGTTCTCTAAACCCGTTTTCAGGTTCTTCCCGAACATTAGTTGAAAACAAACAGGTGGGCGCTTCTGATGCCGAGTCCCTCTTAAAAGAGATGTTTTCTCTGGAGGCTCAGAAGGAGTACGCTAAAGAATGCAATCTCGGTAGGTATACCGAATTGAAAGCTAATCGTCGCCTTAACCACATTGACCT
>1596_201
ATGTCTAACATTAGTTCTCTAAACCCGTTTTCAGGTTCTTCCCGAACATTAGTTGAAAACAAACAGGTGGGCGCTTCTGATGCCGAGTCCCTCTTAAAAGAGATGTTTTCTCTGGAGGCTCAGAAGGAGTACGCTAAAGAATGCAATCTCGGTAGGTATACCGAATTGAAAGCTAATCGTCGCCTTAACCACATTGACCTCGTCCCGAAAGTACACGGCATGAAAATGCTCTCCATGTTTCGTAGTGAATATGATAAAGGTAACGTTCCTAGTAGCGGGGTATTGAATATCCCTCGTATCCTATTGTACCTTGTTAGAACTTCGCATAGTAGTACTGTAGGCAGTATCACAATACGG
>1596_202
ATGTCTAACATTAGTTCTCTAAACCCGTTTTCAGGTTCTTCCCGAACATTAGTTGAAAACAAACAGGTGGGCGCTTCTGATGCCGAGTCCCTCTTAAAAGAGATGTTTTCTCTGGAGGCTCAGAAGGAGTACGCTAAAGAATGCAATCTCGGTAGGTATACCGAATTGAAAGCTAATCGTCGCCTTAACCACATTGACCTCGT
>1596_203
ATGTCTAACATTAGTTCTCTAAACCCGTTTTCAGGTTCTTCCCGAACATTAGTTGAAAACAAACAGGTGGGCGCTTCTGATGCCGAGTCCCTCTTAAAAGAGATGTTTTCTCTGGAGGCTCAGAAGGAGTACGCTAAAGAATGCAATCTCGGTAGGTATACCGAATTGAAAGCTAATCGTCGCCTTAACCACATTGACCTCGTCCCGAAAGTACACGGCATGAAAATGCTCTCCATGTTTCGTAGTGAATATGATAAAGGTAACG
>1596_204
ATGTCTAACATTAGTTCTCTAAACCCGTTTTCAGGTTCTTCCCGAACATTAGTTGAAAACAAACAGGTGGGCGCTTCTGATGCCGAGTCCCTCTTAAAAGAGATGTTTTCTCTGGAGGCTCAGAAGGAGTACGCTAAAGAATGCAATCTCGGTAGGTATACCGAATTGAAAGCTAATCGTCGCCTTAACCACATTGACCTCGTCCCGAAAGTACACGGCATGAAAATGCTCTCCATGTTTCGTAGTGAATATGATAAAGGTAACGTTCCTAGTAGCGGGGTATTGAATATCCCTCGTATCCTATTGTACCTTGTTAGAACTTCGCATAGTAGTACTGTAGGCAGTATCACAATACGGTTAGTAGACACCTATAGTGCATCCGATTCATGCTTATTAGAAGCCATCGACGGTCAAGAATTTACCGTTGATCTTTCTTCTTTGCCTTGCATGATCGGTTTTTCACCTA
>1596_205
ATGTCTAACATTAGTTCTCTAAACCCGTTTTCAGGTTCTTCCCGAACATTAGTTGAAAACAAACAGGTGGGCGCTTCTGATGCCGAGTCCCTCTTAAAAGAGATGTTTTCTCTGGAGGCTCAGAAGGAGTACGCTAAAGAATGCAATCTCGGTAGGTATACCGAATTGAAAGCTAATCGTCGCCTTAACCACATTGACCTCGTCCCGAAAGTACACGGCATGAAAATGCTCTCCATGTTTCGTAGTGAATATGATAAAGGTAACGTTCCTAGTAGCGGGGTATTGAATATCCCTCGTATCCTATTGT
>1596_206
ATGTCTAACATTAGTTCTCTAAACCCGTTTTCAGGTTCTTCCCGAACATTAGTTGAAAACAAACAGGTGGGCGCTTCTGATGCCGAGTCCCTCTTAAAAGAGATGTTTTCTCTGGAGGCTCAGAAGGAGTACGCTAAAGAATGCAATCTCGGTAGGTATACCGAATTGAAAGCTAATCGTCGCCTTAACCACATTGACCTCGTCCCGAAAGTACACGGCATGAAAATGCTCTCCATGTTTCGTAGTGAATATGATAAAGGTAACGTTCCTAGTAGCGGGGTATTGAATATCCCTCGTATCCTATTGTACCTTGT
>1596_207
ATGTCTAACATTAGTTCTCTAAACCCGTTTTCAGGTTCTTCCCGAACATTAGTTGAAAACAAACAGGTGGGCGCTTCTGATGCCGAGTCCCTCTTAAAAGAGATGTTTTCTCTGGAGGCTCAGAAGGAGTACGCTAAAGAATGCAATCTCGGTAGGTATACCGAATTGAAAGCTAATCGTCGCCTTAACCACATTGACCTCGTCCCGAAAGTACACGGCATGAAAATGCTCTCCATGTTTCGTAGTGAATATGATAAAGGTAACGTTCCTAGTAGCGGGGTATTGAATATCCCTCGTATCCTATTGTACCTTGTTAGAAC
>1596_208
ATGTCTAACATTAGTTCTCTAAACCCGTTTTCAGGTTCTTCCCGAACATTAGTTGAAAACAAACAGGTGGGCGCTTCTGATGCCGAGTCCCTCTTAAAAGAGATGTTTTCTCTGGAGGCTCAGAAGGAGTACGCTAAAGAATGCAATCTCGGTAGGTATACCGAATTGAAAGCTAATCGTCGCCTTAACCACATTGACCTCGTCCCGAAAGTACACGGCATGAAAATGCTCTCCATGTTTCGTAGTGAATATGATAAAGGTAACGTTCCTAGTAGCGGGGTATTGAATATCCCTCGTATCCTATTGTACCTTGTTAGAACTTCGCATAGTAGTACTGTAGGCAGTATCACAATACGGTTAGTAGACACCTATAGTGCATCCGATTCATGCTTATTAGAAGCCATCGACGGTCAAGAATTTACCGTTGATCTT
>1596_209
ATGTCTAACATTAGTTCTCTAAACCCGTTTTCAGGTTCTTCCCGAACATTAGTTGAAAACAAACAGGTGGGCGCTTCTGATGCCGAGTCCCTCTTAAAAGAGATGTTTTCTCTGGAGGCTCAGAAGGAGTACGCTAAAGAATGCAATCTCGGTAGGTATACCGAATTGAAAGCTAATCGTCGCCTTAACCACATTGACCTCGTCCCGAAAGTACACGGCATGAAAATGCTCTCCATGTTTCGTAGTGAATATGATAAAGGTAACGTTCCTAGTAGCGGGGTATTGAATATCCC
>1596_210
ATGTCTAACATTAGTTCTCTAAACCCGTTTTCAGGTTCTTCCCGAACATTAGTTGAAAACAAACAGGTGGGCGCTTCTGATGCCGAGTCCCTCTTAAAAGAGATGTTTTCTCTGGAGGCTCAGAAGGAGTACGCTAAAGAATGCAATCTCGGTAGGTATACCGAATTGAAAGCTAATCGTCGCCTTAACCACATTGACCTCGTCCCGAAAGTACACGGCATGAAAATGCTCTCCATGTTTCGTAGTGAATATGATAAAGGTAACGTTCCTAGTAGCGGGGTATTGAATATCCCTCGTATCCTATTGTACCTTGTTAGAACTTCGCATAGTAGTACTGTAGGCAGTATCACAATACGGTTAGTAGACACCTATAGTGCATCCGATTCATGCTTATTAGAAGCCATCGACGGTCAAGAATTTACCGTTGATCTTTCTTCTTTGCCTTGCATGATCGGTTTTTCACCTAC
>1596_211
ATGTCTAACATTAGTTCTCTAAACCCGTTTTCAGGTTCTTCCCGAACATTAGTTGAAAACAAACAGGTGGGCGCTTCTGATGCCGAGTCCCTCTTAAAAGAGATGTTTTCTCTGGAGGCTCAGAAGGAGTACGCTAAAGAATGCAATCTCGGTAGGTATACCGAATTGAAAGCTAATCGTCGCCTTAACCACATTGACCTCGTCCCGAAAGTACACGGCATGAAAATGCTCTCCATGTTTCGTAGTGAAT
>1596_212
ATGTCTAACATTAGTTCTCTAAACCCGTTTTCAGGTTCTTCCCGAACATTAGTTGAAAACAAACAGGTGGGCGCTTCTGATGCCGAGTCCCTCTTAAAAGAGATGTTTTCTCTGGAGGCTCAGAAGGAGTACGCTAAAGAATGCAATCTCGGTAGGT
>1596_213
ATGTCTAACATTAGTTCTCTAAACCCGTTTTCAGGTTCTTCCCGAACATTAGTTGAAAACAAACAGGTGGGCGCTTCTGATGCCGAGTCCCTCTTAAAAGAGATGTTTTCTCTGGAGGCTCAGAAGGAGTACGCTAAAGAATGCAATCTCGGTAGGTATACCGAATTGAAAGCTAATCGTCGCCTTAACCACATTGACCTCGTCCCGAAAGTACACGGCATGAAAATGCTCTCCATGTTTCGTAGTGAATATGATAAAGGTAACGTTCCTAGT
>1596_214
ATGTCTAACATTAGTTCTCTAAACCCGTTTTCAGGTTCTTCCCGAACATTAGTTGAAAACAAACAGGTGGGCGCTTCTGATGCCGAGTCCCTCTTAAAAGAGATGTTTTCTCTGGAGGCTCAGAAGGAGTACGCTAAAGAATGCAATCTCGGTAGGTATACCGAATTGAAAGCTAATCGTCGCCTTAACCACATTGACCTCGTCCCGAAAGTACACGGCATGAAAATGCTCTCCATGTTTCGTAGTGAATATGATAAAGGTAACGTTCCTAGTAGCGGGGTATTGAATATCCCTCGTATCCTATTGTACCTTGTTAGAACTTCGCATAGTAGTACTGTAGGCAGTATCACAATACGGTTAGTAGACACCTATAGTGCATCCGATTCATGCTTATTAGAAGCCATCGACGGTC
>1596_215
ATGTCTAACATTAGTTCTCTAAACCCGTTTTCAGGTTCTTCCCGAACATTAGTTGAAAACAAACAGGTGGGCGCTTCTGATGCCGAGTCCCTCTTAAAAGAGATGTTTTCTCTGGAGGCTCAGAAGGAGTACGCTAAAGAATGCAATCTCGGTAGGTATACCGAATTGAAAGCTAATCGTCGCCTTAACCACATTGACCTCGTCCCGAAAGTACACGGCATGAAAATGCTCTCCATGTTTCGTAGTGAATATGATAAAGGTAACGTTCCTAGTAGCGGGGTATTGAATATCCCTCGTATCCTATTGTACCTTGTTAGAACTTCGCATAGTAGTACTGTAGGCAGTATCACAATACGGTTAGTAGACACCTATAGTG
>1596_216
ATGTCTAACATTAGTTCTCTAAACCCGTTTTCAGGTTCTTCCCGAACATTAGTTGAAAACAAACAGGTGGGCGCTTCTGATGCCGAGTCCCTCTTAAAAGAGATGTTTTCTCTGGAGGCTCAGAAGGAGTACGCTAAAGAATGCAATCTCGGTAGGTATACCGAATTGAAAGCTAATCGTCGCCTTAACCACATTGACCTCGTCCCGAAAGTACACGGCATGAAAATGCTCTCCATGTTTCGTAGTGAATATGATAAAGGTAACGTTCCTAGTAGCGGGGTATTGAATATCCCTCGTATCCTATTGTACCTTGTTAGAACTTCGCATAGTAGTACT
>1596_217
ATGTCTAACATTAGTTCTCTAAACCCGTTTTCAGGTTCTTCCCGAACATTAGTTGAAAACAAACAGGTGGGCGCTTCTGATGCCGAGTCCCTCTTAAAAGAGATGTTTTCTCTGGAGGCTCAGAAGGAGTACGCTAAAGAATGCAATCTCGGTAGGTATACCGAATTGAAAGCTAATCGTCGCCTTAACCACATTGACCTCGTCCCGAAAGTACACGGCATGAAAATGCTCTCCATGTTTCGTAGTGAATATGATAAAGGTAACGTTCCTAGTAGCGGGGTATTGAATATCCCTCGTATCCTATTGTACCTTGTTAGAACTTCGCATAGTAGTACTGTAGGCAGTATCACAA
>1596_218
ATGTCTAACATTAGTTCTCTAAACCCGTTTTCAGGTTCTTCCCGAACATTAGTTGAAAACAAACAGGTGGGCGCTTCTGATGCCGAGTCCCTCTTAAAAGAGATGTTTTCTCTGGAGGCTCAGAAGGAGTACGCTAAAGAATGCAATCTCGGTAGGTATACCGAATTGAAAGCTAATCGTCGCCTTAACCACATTGACCTCGTCCCGAAAGTACACGGCATGAAAATGCTCTCCATGTTTCGTAGTGAATAT
>1596_219
ATGTCTAACATTAGTTCTCTAAACCCGTTTTCAGGTTCTTCCCGAACATTAGTTGAAAACAAACAGGTGGGCGCTTCTGATGCCGAGTCCCTCTTAAAAGAGATGTTTTCTCTGGAGGCTCAGAAGGAGTACGCTAAAGAATGCAATCTCGGTAGGTATACCGAATTGAAAGCTAATCGTCGCCTTAACCACATTGACCTCGTCCCGAAAGTACACGGCATGAAAATGCTCTCCA
>1596_220
ATGTCTAACATTAGTTCTCTAAACCCGTTTTCAGGTTCTTCCCGAACATTAGTTGAAAACAAACAGGTGGGCGCTTCTGATGCCGAGTCCCTCTTAAAAGAGATGTTTTCTCTGGAGGCTCAGAAGGAGTACGCTAAAGAATGCAATCTCGGTAGGTATACCGAATTGAAAGCTAATCGTCGCCTTAACCACATTGACCTCGTCCCGAAAGTACACGGCATGAAAATGCTCTCCATGTTTCGTAGTGAATATGATAAAGGTAACGTTCCTAGTAGCGGGGTATTGAATATCCCTCGTATCCTATTGTACCTTGTTAGAACTTCGCATAGTAGTACTGTAGGCAGTATCACAATACGG
>1596_221
ATGTCTAACATTAGTTCTCTAAACCCGTTTTCAGGTTCTTCCCGAACATTAGTTGAAAACAAACAGGTGGGCGCTTCTGATGCCGAGTCCCTCTTAAAAGAGATGTTTTCTCTGGAGGCTCAGAAGGAGTACGCTAAAGAATGCAATCTCGGTAGGTATACCGAATTGAAAGCTAATCGTCGCCTTAACCACATTGACCTCGTCCCGAAAGTACACGGCATGAAAATGCTCTCCATGTTTCGTAGTGAATATGATAAAGGTAACGTTCCTAGTAGCGGGGTATTGAATATCCCTCGTATCCTATTGTACCTTGTTAGAACTTCGCATAGTAGTACTGTAGGCAGTATCACAATACGGTTAGTAGACACCTATAGTGCATCCG
>1596_222
ATGTCTAACATTAGTTCTCTAAACCCGTTTTCAGGTTCTTCCCGAACATTAGTTGAAAACAAACAGGTGGGCGCTTCTGATGCCGAGTCCCTCTTAAAAGAGATGTTTTCTCTGGAGGCTCAGAAGGAGTACGCTAAAGAATGCAATCTCGGTAGGTATACCGAATTGAAAGCTAATCGTCGCCTTAACCACATTGACCTCGTCCCGAAAGTACACGGCATGAAAATGCTCTCCATGTTTCGTAGTGAATATGATAAAGGTAACGTTCCTAGTAGCGGGGTATTGAATATCCCTCGTATCCTATTGTACCTTGTTAGAACTTCGCATAGTAGTACTGTAGGCAGTATCACAATACGGTTAGTAGACACCTATAG
>1596_223
ATGTCTAACATTAGTTCTCTAAACCCGTTTTCAGGTTCTTCCCGAACATTAGTTGAAAACAAACAGGTGGGCGCTTCTGATGCCGAGTCCCTCTTAAAAGAGATGTTTTCTCTGGAGGCTCAGAAGGAGTACGCTAAAGAATGCAATCTCGGTAGGTATACCGAATTGAAAGCTAATCGTCGCCTTAACCACATTGACCTCGTCC
>1596_224
ATGTCTAACATTAGTTCTCTAAACCCGTTTTCAGGTTCTTCCCGAACATTAGTTGAAAACAAACAGGTGGGCGCTTCTGATGCCGAGTCCCTCTTAAAAGAGATGTTTTCTCTGGAGGCTCAGAAGGAGTACGCTAAAGAATGCAATCTCGGTAGGTATACCGAATTGAAAGCTAATCGTCGCCTTAACCACATTGACCTCGTCCCGAAAGTACACGGCATGAAAATGCTCTCCATGTTTCGTAGTGAATATGATAAAGGTAACGTTCCTAGTAGCGGGGTATTGAATATCCCTCGTATCCTATTGTACCTTGTTAGAACTTCGCATAGTAGTACTGTAGGCAGTATCACAATACGGTTAGTAGACACCTATAGTGCAT
>1596_225
ATGTCTAACATTAGTTCTCTAAACCCGTTTTCAGGTTCTTCCCGAACATTAGTTGAAAACAAACAGGTGGGCGCTTCTGATGCCGAGTCCCTCTTAAAAGAGATGTTTTCTCTGGAGGCTCAGAAGGAGTACGCTAAAGAATGCAATCTCGGTAGGTATACCGAATTGAAAGCTAATCGTCGCCTTAACCACATTGACCTCGTCCCGAAAGTACACGGCATGAAAATGCTCTCCATGTTTCGTAGTGAAT
>1596_226
ATGTCTAACATTAGTTCTCTAAACCCGTTTTCAGGTTCTTCCCGAACATTAGTTGAAAACAAACAGGTGGGCGCTTCTGATGCCGAGTCCCTCTTAAAAGAGATGTTTTCTCTGGAGGCTCAGAAGGAGTACGCTAAAGAATGCAATCTCGGTAGGTATACCGAATTGAAAGCTAATCGTCGCCTTAACCACATTGACCTCGTCCCGAAAGTACACGGCATGAAAATGCTCTCCATGTTTCGTAGTGAATATGATAAAGGTAACGTTCCTAGTAGCGGGGTATTGAATATCCCTCGTATCCTATTGTACCTTGTTAGAACTTCGCATAGTAGTACTGTAGGCAGTATCACAATACGGTTAGTAGACACCTATAGTGCATCCGATTCATGCTT
>1596_227
ATGTCTAACATTAGTTCTCTAAACCCGTTTTCAGGTTCTTCCCGAACATTAGTTGAAAACAAACAGGTGGGCGCTTCTGATGCCGAGTCCCTCTTAAAAGAGATGTTTTCTCTGGAGGCTCAGAAGGAGTACGCTAAAGAATGCAATCTCGGTAGGTATACCGAATTGAAAGCTAATCGTCGCCTTAACCACATTGACCTCGTCCCGAAAGTACACGGCATGAAAATGCTCTCCATGTTTCGTAGTGAATATGATAAAGGTAACGTTCCTAGTAGCGGGGTATTGAATATCCCTCGTATCCTATTGTACCTTGTTAGAACTTCGCAT
>1596_228
ATGTCTAACATTAGTTCTCTAAACCCGTTTTCAGGTTCTTCCCGAACATTAGTTGAAAACAAACAGGTGGGCGCTTCTGATGCCGAGTCCCTCTTAAAAGAGATGTTTTCTCTGGAGGCTCAGAAGGAGTACGCTAAAGAATGCAATCTCGGTAGGTATACCGAATTGAA
>1596_229
ATGTCTAACATTAGTTCTCTAAACCCGTTTTCAGGTTCTTCCCGAACATTAGTTGAAAACAAACAGGTGGGCGCTTCTGATGCCGAGTCCCTCTTAAAAGAGATGTTTTCTCTGGAGGCTCAGAAGGAGTACGCTAAAGAATGCAATCTCGGTAGGTATACCGAATTGAAAGCTAATCGTCGCCTTAACCACATTGACCTCGTCCCGAAAGTACACGGCATGAAAATGCTCTCCATGTTTCGTAGTGAATATGATAAAGGTAACGTTCCTAGTAGCGGGGTATTGAATATCCCTCGTATCCTATTGTACCTTGTTAGAACTTCGCATAGTAGTACTGTAGGCAGTATCACAATACGGTTAGTAGACACCTATAGTGCATCCGATTCATGCTTATTAG
>1596_230
ATGTCTAACATTAGTTCTCTAAACCCGTTTTCAGGTTCTTCCCGAACATTAGTTGAAAACAAACAGGTGGGCGCTTCTGATGCCGAGTCCCTCTTAAAAGAGATGTTTTCTCTGGAGGCTCAGAAGGAGTACGCTAAAGAATGCAATCTCGGTAGGTATACCGAATTGAAAGCTAATCGTCGCCTTAACCACATTGACCTCGTCCCGAAAGTACACGGCATGAAAATGCTCTCCATGTTTCGTAGTGAATATGATAAAGGTAACGTTCCTAGTAGCGGGGTATTGAATATCCCTCGTATCCTATTGTACCTTGTTAGAACTTCGCATAGTAGTACTGTAGGCAGTATCACAATACGGTTAGTAGACACCTATAGTGCATCCGATTCATGCTTATTAGAAGCCATCGACGGTCAAGAATTTACC
>1596_231
ATGTCTAACATTAGTTCTCTAAACCCGTTTTCAGGTTCTTCCCGAACATTAGTTGAAAACAAACAGGTGGGCGCTTCTGATGCCGAGTCCCTCTTAAAAGAGATGTTTTCTCTGGAGGCTCAGAAGGAGTACGCTAAAGAATGCAATCTCGGTAGGTATACCGAATTGAAAGCTAATCGTCGCCTTAACCACATTGACCTCGTCCCGAAAGT
>1596_232
ATGTCTAACATTAGTTCTCTAAACCCGTTTTCAGGTTCTTCCCGAACATTAGTTGAAAACAAACAGGTGGGCGCTTCTGATGCCGAGTCCCTCTTAAAAGAGATGTTTTCTCTGGAGGCTCAGAAGGAGTACGCTAAAGAATGCAATCTCGGTAGGTATACCGAATTGAAAGCTAATCGTCGCCTTAACCACATTGACCTCGTCCCGAAAGTACACGGCATGAAAATGCTCTCCATGTTTCGTAGTGAATATGATAAAGGTAACGTTCCTAGTAGCGGGGTATTGAATATCCCTCGTATCCTATTGTACCTTGTTAGAACTTCGCATAGTAGTACTGTAGGCAGTATCAC
>1596_233
ATGTCTAACATTAGTTCTCTAAACCCGTTTTCAGGTTCTTCCCGAACATTAGTTGAAAACAAACAGGTGGGCGCTTCTGATGCCGAGTCCCTCTTAAAAGAGATGTTTTCTCTGGAGGCTCAGAAGGAGTACGCTAAAGAATGCAATCTCGGTAGGTATACCGAATTGAAAGCTAATCGTCGCCTTAACCACATTGACCTCGTCCCGAAAGTACACGGCATGAAAATGCTCTCCATGTTTCGTAGTGAATATGATAAAGGTAACGTTCCTAGTAGCGGGGTATTGAATATCCCTCGTATCCTATTGTACCTTGTTAGAACTTCGCATAGTAGTACTGTAGGCAGTATCACAATACGGTTAGTAGACACCTATAGTGCATCCGATTCATGCTTATTAGAAGCCATCGACGGTCAAGAATTTACCGTTGATCTTTCTTCTTTGCCTTGCATGATCGGTTTTTCACCTACATATGATT
>1596_234
ATGTCTAACATTAGTTCTCTAAACCCGTTTTCAGGTTCTTCCCGAACATTAGTTGAAAACAAACAGGTGGGCGCTTCTGATGCCGAGTCCCTCTTAAAAGAGATGTTTTCTCTGGAGGCTCAGAAGGAGTACGCTAAAGAATGCAATCTCGGTAGGTATACCGAATTGAAAGCTAATCGTCGCCTTAACCACATTGACCTCGTCCCGAAAGTACACGGCATGAAAATGCTCTCCATGTTTCGTAGTGAATATGATAAAGGTAACGTTCCTAGTAGCGGG
>1596_235
ATGTCTAACATTAGTTCTCTAAACCCGTTTTCAGGTTCTTCCCGAACATTAGTTGAAAACAAACAGGTGGGCGCTTCTGATGCCGAGTCCCTCTTAAAAGAGATGTTTTCTCTGGAGGCTCAGAAGGAGTACGCTAAAGAATGCAATCTCGGTAGGTATACCGAATTGAAAGCTAATCGTCGCCTTAACCACATTGACCTCGTCCCGAAAGTACACGGCATGAAAATGCTCTCCATGTTTCGTAGTGAATATGATAAAGGTAACGTTCCTAGTAGCGGGGTATTGAATATCCCTCGTATCCTATTGTACCTTGTTAGAACTTCGCATAGTAGTACTGTAGGCAGTATCACAATACGGTTAGTAGACACCTATAGTGCATCCGATTCATGCTTATTAGAAGCCATCGACGGTCAAGAATTTA
>1596_236
ATGTCTAACATTAGTTCTCTAAACCCGTTTTCAGGTTCTTCCCGAACATTAGTTGAAAACAAACAGGTGGGCGCTTCTGATGCCGAGTCCCTCTTAAAAGAGATGTTTTCTCTGGAGGCTCAGAAGGAGTACGCTAAAGAATGCAATCTCGGTAGGTATACCGAATTGAAAGCTAATCGTCGCCTTAACCACATTGACCTCGTCCCGAAAGTACACGGCATGAAAATGCTCTCCATGTTTCGTAGTGAATATGATAAAGGTAACGTTCCTAGTAGCGGGGTATTGAATATCCCTCGTATCCTATTGTACCTTGTTAGAACTTCGCATAGTAGTACTGTAGGCAGTATCACAATACGG
>1596_237
ATGTCTAACATTAGTTCTCTAAACCCGTTTTCAGGTTCTTCCCGAACATTAGTTGAAAACAAACAGGTGGGCGCTTCTGATGCCGAGTCCCTCTTAAAAGAGATGTTTTCTCTGGAGGCTCAGAAGGAGTACGCTAAAGAATGCAATCTCGGTAGGTATACCGAATTGAAAGCTAATCGTCGCCTTAACCACATTGACCTCGTCCCGAAAGTACACGGCATGAAAATGCTCTCCATGTTTCGTAGTGAATATGATAAAGGTAACGTTCCTAGTAGCGGGGTATTGAATATCCCTCGTAT
>1596_238
ATGTCTAACATTAGTTCTCTAAACCCGTTTTCAGGTTCTTCCCGAACATTAGTTGAAAACAAACAGGTGGGCGCTTCTGATGCCGAGTCCCTCTTAAAAGAGATGTTTTCTCTGGAGGCTCAGAAGGAGTACGCTAAAGAATGCAATCTCGGTAGGTATACCGAATTGAAAGCTAATCGTCGCCTTAACCACATTGACCTCGTCCCGAAAGTACACGGCATGAAAATGCTCTCCATGTTTCGTAGTGAATATGATAAAGGTAACGTTCCTAGTAGCGGGGTATTGAATATCCCTCGTATCCTATTGTACCTTGTTAGAACTTCGCATAGTAGTACTGTAGGCAGTATCACAATACGGTTAGTAGACACCTATAGTGCATCCGATTCATGCTTATTAGAAGCCATCGACGGTCAAGAATTTACCGTTGATCTTTCTTC
>1596_239
ATGTCTAACATTAGTTCTCTAAACCCGTTTTCAGGTTCTTCCCGAACATTAGTTGAAAACAAACAGGTGGGCGCTTCTGATGCCGAGTCCCTCTTAAAAGAGATGTTTTCTCTGGAGGCTCAGAAGGAGTACGCTAAAGAATGCAATCTCGGTAGGTATACCGAATTGAAAGCTAATCGTCGCCTTAACCACATTGACCTCGTCCCGAAAGTA
>1596_240
ATGTCTAACATTAGTTCTCTAAACCCGTTTTCAGGTTCTTCCCGAACATTAGTTGAAAACAAACAGGTGGGCGCTTCTGATGCCGAGTCCCTCTTAAAAGAGATGTTTTCTCTGGAGGCTCAGAAGGAGTACGCTAAAGAATGCAATCTCGGTAGGTATACCGAATTGAAAGCTAATCGTCGCCTTAACCACATTGACCTCGTCCCGAAAGTACACGGCATGAAAATGCTCTCCATGT
>1596_241
ATGTCTAACATTAGTTCTCTAAACCCGTTTTCAGGTTCTTCCCGAACATTAGTTGAAAACAAACAGGTGGGCGCTTCTGATGCCGAGTCCCTCTTAAAAGAGATGTTTTCTCTGGAGGCTCAGAAGGAGTACGCTAAAGAATGCAATCTCGGTAGGTATACCGAATTGAAAGCTAATCGTCGCCTTAACCACATTGACCTCGTCCCGAAAGTACACGGCATGAAAATGCTCTCCATGTTTCGTAGTGAATATGATAAAGGTAACGTTCCTAGTAGCGGGGTATTGAATATCCCTCGTATCCTATTGTACCTTGTTAGAACTTCGCATAGTAGTACTGTAGGCAG
>1596_242
ATGTCTAACATTAGTTCTCTAAACCCGTTTTCAGGTTCTTCCCGAACATTAGTTGAAAACAAACAGGTGGGCGCTTCTGATGCCGAGTCCCTCTTAAAAGAGATGTTTTCTCTGGAGGCTCAGAAGGAGTACGCTAAAGAATGCAATCTCGGTAGGTATACCGAATTGAAAGCTAATCGTCGCCTTAACCACATTGACCTCGTCCCGAAAGTACACGGCATGAAAATGCTCTCCATGTTTCGTAGTGAATATGATAAAGGTAACGTTCCTAGTAGCGGGGTATTGAATATCCCTCGTATCCTATTGTACCTTGTTAGAACTTCGCATAGTAGTACTGTAGGCAGTATCACAATACGGTTAGTAGACACCTATAGTGCATCCGATTCATGCTTATTAGAAGCCATCGACGGTCAAGAATTTACCGTTGATCTTTCTTCTTTGCCTT
>1596_243
ATGTCTAACATTAGTTCTCTAAACCCGTTTTCAGGTTCTTCCCGAACATTAGTTGAAAACAAACAGGTGGGCGCTTCTGATGCCGAGTCCCTCTTAAAAGAGATGTTTTCTCTGGAGGCTCAGAAGGAGTACGCTAAAGAATGCAATCTCGGTAGGTATACCGAATTGAAAGCTAATCGTCGCCTTAACCACATTGACCTCGTCCCGAAAGTACACGGCATGAAAATGCTCTCCATGTTTCGTAGTGAATATGATAAAGGTAACGTTCC
>1596_244
ATGTCTAACATTAGTTCTCTAAACCCGTTTTCAGGTTCTTCCCGAACATTAGTTGAAAACAAACAGGTGGGCGCTTCTGATGCCGAGTCCCTCTTAAAAGAGATGTTTTCTCTGGAGGCTCAGAAGGAGTACGCTAAAGAATGCAATCTCGGTAGGTATACCGAATTGAAAGCTAATCGTCGCCTTAACCACATTGACCTCGTCCCGAAAGTACACGGCATGAAAATGCTCTCCATGTTTCGTAGTGAATATGATAAAGGTAACGTTCCTAGTAGCGGGGTATTGAATATCCCTCGTATCCTATTGTACCTTGTTAGAACTTCGCATAGTAGTACTGTAGGCAGTATCACAATACGGTTAGTAGACACCTATAGTGCATCCGATTCATGCTTATTAGAAGCCATCGACGGTCAAGAATTTACCGTTGATCTTTCTTCTT
>1596_245
ATGTCTAACATTAGTTCTCTAAACCCGTTTTCAGGTTCTTCCCGAACATTAGTTGAAAACAAACAGGTGGGCGCTTCTGATGCCGAGTCCCTCTTAAAAGAGATGTTTTCTCTGGAGGCTCAGAAGGAGTACGCTAAAGAATGCAATCTCGGTAGGTATACCGAATTGAAAGCTAATCGTCGCCTTAACCACATTGACCTCGTCCCGAAAGTACACGGCATGAAAATGCTCTCCATGTTTCGTAGTGAATATGATAAAGGTAACGTTCCTAGTAGCGGGGTATTGAATATCCCTCGTATCCTATTGTACCTTGTTAGAACTTCGCATAGTAGTACTGTAGGCAGTATCACAATACGGTTAGTAGACACCTATAGTGCATCCGATTCATGCTTATTAGAAGCCATCGACGGTCAAGAATTTACCGTTGATCTTTCTTCTTTGCCTTGCATGATCGGTTTTTCACCTA
>1596_246
ATGTCTAACATTAGTTCTCTAAACCCGTTTTCAGGTTCTTCCCGAACATTAGTTGAAAACAAACAGGTGGGCGCTTCTGATGCCGAGTCCCTCTTAAAAGAGATGTTTTCTCTGGAGGCTCAGAAGGAGTACGCTAAAGAATGCAATCTCGGTAGGTATACCGAATTGAAAGCTAATCGTCGCCTTAACCACATTGACCTCGTCCCGAAAGTACACGGCATGAAAATGCTCTCCATGTTTCGTAGTGAATATGATAAAGGTAACGTTCCTAGTAGCGGGGTATTGA
>1596_247
ATGTCTAACATTAGTTCTCTAAACCCGTTTTCAGGTTCTTCCCGAACATTAGTTGAAAACAAACAGGTGGGCGCTTCTGATGCCGAGTCCCTCTTAAAAGAGATGTTTTCTCTGGAGGCTCAGAAGGAGTACGCTAAAGAATGCAATCTCGGTAGGTATACCGAATTGAAAGCTAATCGTCGCCTTAACCACATTGACCTCGTCCCGAAAGTACACGGCATGAAAATGCTCTCCATGTTTCGTAGTGAATATGATAAAGGTAACGTTCCTAGTAGCGGGGTATTGAATATCCCTCGTATCCTATTGTACCTTGTTAGAACTTCGCATAGTAGTACTGTAGGCAGTATCACAATACGGTTAGTAGACACCTATAGTGCATCCGATTCATGCTTATTAGAAGCCATCGACGGTCAAGAATTTACCGTTGATCTTTCTTCTTTGCCTTGCATGATCGGTTTTTCACCTACATATGATTGCAAGTTG
>1596_248
ATGTCTAACATTAGTTCTCTAAACCCGTTTTCAGGTTCTTCCCGAACATTAGTTGAAAACAAACAGGTGGGCGCTTCTGATGCCGAGTCCCTCTTAAAAGAGATGTTTTCTCTGGAGGCTCAGAAGGAGTACGCTAAAGAATGCAATCTCGGTAGGTATACCGAATTGAAAGCTAATCGTCGCCTTAACCACATTGACCTCGTCCCGAAAGTACACGGCATGAAAATGCTCTCCATGTTTCGTAGTGAATATGATAAAGGTAACGTTCCTAGTAGCGGGGTATTGAATATCCCTCGTATCCTATTGTACCTTGTTAGAACTTCGCA
>1596_249
ATGTCTAACATTAGTTCTCTAAACCCGTTTTCAGGTTCTTCCCGAACATTAGTTGAAAACAAACAGGTGGGCGCTTCTGATGCCGAGTCCCTCTTAAAAGAGATGTTTTCTCTGGAGGCTCAGAAGGAGTACGCTAAAGAATGCAATCTCGGTAGGTATACCGAATT
>1596_250
ATGTCTAACATTAGTTCTCTAAACCCGTTTTCAGGTTCTTCCCGAACATTAGTTGAAAACAAACAGGTGGGCGCTTCTGATGCCGAGTCCCTCTTAAAAGAGATGTTTTCTCTGGAGGCTCAGAAGGAGTACGCTAAAGAATGCAATCTCGGTAGGTATACCGAATTGAAAGCTAATCGTCGCCTTAACCACATTGACCTCGTCCCGAAAGTACACGGCATGAAAATGCTCTCCATGTTTCGTAGTGAATATGATAAAGGTAACGTTCCTAGTAGCGGGGTATTGAATATCCCTCGTATCCTATTGTACCTTGTTAGAACTTCGCATAGTAGTACTGTAGGCAGTATCA
>1596_251
ATGTCTAACATTAGTTCTCTAAACCCGTTTTCAGGTTCTTCCCGAACATTAGTTGAAAACAAACAGGTGGGCGCTTCTGATGCCGAGTCCCTCTTAAAAGAGATGTTTTCTCTGGAGGCTCAGAAGGAGTACGCTAAAGAATGCAATCTCGGTAGGTATACCGAATTGAAAGCTAATCGTCGCCTTAACCACATTGACCTCGTCCCGAAAGTACACGGCATGAAAATGCTCTCCATGTTTCGTAGTGAATATGATAAAGGTAAC
>1596_252
ATGTCTAACATTAGTTCTCTAAACCCGTTTTCAGGTTCTTCCCGAACATTAGTTGAAAACAAACAGGTGGGCGCTTCTGATGCCGAGTCCCTCTTAAAAGAGATGTTTTCTCTGGAGGCTCAGAAGGAGTACGCTAAAGAATGCAATCTCGGTAGGTATACCGAATTGAAAGCTAATCGTCGCCTTAACCACATTGACCTCGTCCCGAAAGTACACGGCATGAAAATGCTCTCCATGTTTCGTAGTGAATATGATAAAGGTAACGTTCCTAGTAGCGGGGTATTGAATATCCCTCGTATCCTATTGTA
>1596_253
ATGTCTAACATTAGTTCTCTAAACCCGTTTTCAGGTTCTTCCCGAACATTAGTTGAAAACAAACAGGTGGGCGCTTCTGATGCCGAGTCCCTCTTAAAAGAGATGTTTTCTCTGGAGGCTCAGAAGGAGTACGCTAAAGAATGCAATCTCGGTAGGTATACCGAATTGAAAGCTAATCGTCGCCTTAACCACATTGACCTCGTCCCGAA
>1596_254
ATGTCTAACATTAGTTCTCTAAACCCGTTTTCAGGTTCTTCCCGAACATTAGTTGAAAACAAACAGGTGGGCGCTTCTGATGCCGAGTCCCTCTTAAAAGAGATGTTTTCTCTGGAGGCTCAGAAGGAGTACGCTAAAGAATGCAATCTCGGTAGGTATACCGAATTGAAAGCTAATCGTCGCCTTAACCACATTGACCTCGTCCCGAAAGTACACGGCATGAAAATGCTCTCCATGTTTCGTAGTGAATATGATAAAGGTAACGTTCCTAGTAGCGGGGTATTGAATATCCCTCGTATCCTATTGTA
>1596_255
ATGTCTAACATTAGTTCTCTAAACCCGTTTTCAGGTTCTTCCCGAACATTAGTTGAAAACAAACAGGTGGGCGCTTCTGATGCCGAGTCCCTCTTAAAAGAGATGTTTTCTCTGGAGGCTCAGAAGGAGTACGCTAAAGAATGCAATCTCGGTAGGTATACCGAATTGAAAGCTAATCGTCGCCTTAACCACA
>1596_256
ATGTCTAACATTAGTTCTCTAAACCCGTTTTCAGGTTCTTCCCGAACATTAGTTGAAAACAAACAGGTGGGCGCTTCTGATGCCGAGTCCCTCTTAAAAGAGATGTTTTCTCTGGAGGCTCAGAAGGAGTACGCTAAAGAATGCAATCTCGGTAGGTATACCGAATTGAAAGCTAATCGTCGCCTTAACCACATTGACCTCGTCCCGAAAGTACACGGCATGAAAATGCTCTCCATGTTTCGTAGTGAATATGATAAAGGTAACGTTCCTAGTAGCGGGGTATTGAATATCCCTCGTATCCTATTGTACCTTGTTAGAACTTCGCATAGTAGTACTGTAGGCAGTATCACAATACGGTTAGTAGACACCTATAGTGCATCCGATTCATGCTTATTAGAAGCCATCGACGGTC
>1596_257
ATGTCTAACATTAGTTCTCTAAACCCGTTTTCAGGTTCTTCCCGAACATTAGTTGAAAACAAACAGGTGGGCGCTTCTGATGCCGAGTCCCTCTTAAAAGAGATGTTTTCTCTGGAGGCTCAGAAGGAGTACGCTAAAGAATGCAATCTCGGTAGGTATACCGAATTGAAAGCTAATCGTCGCCTTAACCACATTGACCTCGTCCCGAAAGTACACGGCATGAAAATGCTCTCCATGTTTCGTAGTGAATATGATAAAGGTAACGTTCCTAGTAGCGGGGTATTGAATATCCCTCGTATCCTATTGTACCTTGTTAGAACTTCGCATAGTAGTACTGTAGGCAGTATCACAATACGGTTAGTAGACACCTATAGTGCATCCGATTCATGCTTATTAGAAGCCATCGACGGTCAAGAATTTACCGTTGATCTTTCTTCTTTGCCTTGCATGAT
>1596_258
ATGTCTAACATTAGTTCTCTAAACCCGTTTTCAGGTTCTTCCCGAACATTAGTTGAAAACAAACAGGTGGGCGCTTCTGATGCCGAGTCCCTCTTAAAAGAGATGTTTTCTCTGGAGGCTCAGAAGGAGTACGCTAAAGAATGCAATCTCGGTAGGTATACCGAATTGAAAGCTAATCGTCGCCTTAACCACATTGACCTCGTCCCGAAAGTACACGGCATGAAAATGCTCTCCATGTTTCGTAGTGAATATGATAAAGGTAACGTT
>1596_259
ATGTCTAACATTAGTTCTCTAAACCCGTTTTCAGGTTCTTCCCGAACATTAGTTGAAAACAAACAGGTGGGCGCTTCTGATGCCGAGTCCCTCTTAAAAGAGATGTTTTCTCTGGAGGCTCAGAAGGAGTACGCTAAAGAATGCAATCTCGGTAGGTATACCGAATTGAAAGCTAATCGTCGCCTTAACCACATTGACCTCGTCCCGAAAGTACACGGCATGAAAATGCTCTCCATGTTTCGTAGTGAATATGATAAAGGTAACGTTCCTAGTAGCGGGGTATTGAATATCCCTCGTATCCTATTGTACCTTGTTAGAACTTCGCATAGTAGTACTGTAGG
>1596_260
ATGTCTAACATTAGTTCTCTAAACCCGTTTTCAGGTTCTTCCCGAACATTAGTTGAAAACAAACAGGTGGGCGCTTCTGATGCCGAGTCCCTCTTAAAAGAGATGTTTTCTCTGGAGGCTCAGAAGGAGTACGCTAAAGAATGCAATCTCGGTAGGTATACCGAATTGAAAGCTAATCGTCGCCTTAACCACATTGACCTCGTCCCGAAAGTACACGGCATGAAAATGCTCTCCATGTTTCGTA
>1596_261
ATGTCTAACATTAGTTCTCTAAACCCGTTTTCAGGTTCTTCCCGAACATTAGTTGAAAACAAACAGGTGGGCGCTTCTGATGCCGAGTCCCTCTTAAAAGAGATGTTTTCTCTGGAGGCTCAGAAGGAGTACGCTAAAGAATGCAATCTCGGTAGGTATACCGAATTGAAAGCTAATCGTCGCCTTAACCACATTGACCTCGTCCCGAAAGTACACGGCATGAAAATGCTCTCCATGTTTCGTAGTGAATATGATAAAGGTAACGTTCCTAGTAGCGGGGTATTGAATATCCCTCGTATCCTATTGTACCTTGTTAGAACTTCGCATAGTAGTACTGTAGGCAGTATCACAATACGGTTAGTAGACACCTATAGTGCATCCGATTC
>1596_262
ATGTCTAACATTAGTTCTCTAAACCCGTTTTCAGGTTCTTCCCGAACATTAGTTGAAAACAAACAGGTGGGCGCTTCTGATGCCGAGTCCCTCTTAAAAGAGATGTTTTCTCTGGAGGCTCAGAAGGAGTACGCTAAAGAATGCAATCTCGGTAGGTATACCGAATTGAAAGCTAATCGTCGCCTTAACCACATTGACCTCGTCCCGAAAGTACACGGCATGAAAATGCTCTCCATGTTTCGTAGTGAATATGATAAAGGTAACGTTCCTAGTAGCGGGGTATTGAATATC
>1596_263
ATGTCTAACATTAGTTCTCTAAACCCGTTTTCAGGTTCTTCCCGAACATTAGTTGAAAACAAACAGGTGGGCGCTTCTGATGCCGAGTCCCTCTTAAAAGAGATGTTTTCTCTGGAGGCTCAGAAGGAGTACGCTAAAGAATGCAATCTCGGTAGGTATACCGAATTGAAAGCTAATCGTCGCCTTAACCACATTGACCTCGTCCCGAAAGTACACGGCATGAAAATGCTCTCCATGTTTCGTAGTGAATATGA
>1596_264
ATGTCTAACATTAGTTCTCTAAACCCGTTTTCAGGTTCTTCCCGAACATTAGTTGAAAACAAACAGGTGGGCGCTTCTGATGCCGAGTCCCTCTTAAAAGAGATGTTTTCTCTGGAGGCTCAGAAGGAGTACGCTAAAGAATGCAATCTCGGT
>1596_265
ATGTCTAACATTAGTTCTCTAAACCCGTTTTCAGGTTCTTCCCGAACATTAGTTGAAAACAAACAGGTGGGCGCTTCTGATGCCGAGTCCCTCTTAAAAGAGATGTTTTCTCTGGAGGCTCAGAAGGAGTACGCTAAAGAATGCAATCTCGGTAGGTATACCGAATTGAAAGCTAATCGTCGCCTTAACCACATTGACCTCGTCCCGAAAGTACACGGCATGAAAATGCTCTCCATGTTTCGTAGTGAATATGATAAAGGTAACGTTCCTAGTAGCGGGGTATTGAATATCCCTCGTATCCTATTGTACCTTGTTAGAACTTCGCATAGTAGTACTGTAGGCAGTATCACAATACGGTTAGTAGACACCTAT
>1596_266
ATGTCTAACATTAGTTCTCTAAACCCGTTTTCAGGTTCTTCCCGAACATTAGTTGAAAACAAACAGGTGGGCGCTTCTGATGCCGAGTCCCTCTTAAAAGAGATGTTTTCTCTGGAGGCTCAGAAGGAGTACGCTAAAGAATGCAATCTCGGTAG
>1596_267
ATGTCTAACATTAGTTCTCTAAACCCGTTTTCAGGTTCTTCCCGAACATTAGTTGAAAACAAACAGGTGGGCGCTTCTGATGCCGAGTCCCTCTTAAAAGAGATGTTTTCTCTGGAGGCTCAGAAGGAGTACGCTAAAGAATGCAATCTCGGTAGGTATACCGAATTGAAAGCTAATCGTCGCCTTAACCACATTGACCTCGTCCCGAAAGTACACGGCATGAAAATGCTCTCCATGTTTCGTAGTGAATATGATAAAGGTAACGTTCCTAGTAGCGGGGTATTGAATATCCCTCGTATCCTATTGTACCTTGTTAGAACTTCGCATAGTAGTACTGTAGGCAGTATCACAATACGGTTAGTAGACACCTATAGTGCATCCGATTCATGCTTATTAGAAGCCATCGACGGTCAAGAATTTACCGTTGATCTTTCTTCTTTGCCTTGCATGATCGGTTTTTCACCTACATATGATTGCAA
>1596_268
ATGTCTAACATTAGTTCTCTAAACCCGTTTTCAGGTTCTTCCCGAACATTAGTTGAAAACAAACAGGTGGGCGCTTCTGATGCCGAGTCCCTCTTAAAAGAGATGTTTTCTCTGGAGGCTCAGAAGGAGTACGCTAAAGAATGCAATCTCGGTAGGTATACCGAATTGAAAGCTAATCGTCGCCTTAACCACATTGACCTCGTCCCGAAAGTACACGGCATGAAAATGCTCTCCATGTTTC
>1596_269
ATGTCTAACATTAGTTCTCTAAACCCGTTTTCAGGTTCTTCCCGAACATTAGTTGAAAACAAACAGGTGGGCGCTTCTGATGCCGAGTCCCTCTTAAAAGAGATGTTTTCTCTGGAGGCTCAGAAGGAGTACGCTAAAGAATGCAATCTCGG
>1596_270
ATGTCTAACATTAGTTCTCTAAACCCGTTTTCAGGTTCTTCCCGAACATTAGTTGAAAACAAACAGGTGGGCGCTTCTGATGCCGAGTCCCTCTTAAAAGAGATGTTTTCTCTGGAGGCTCAGAAGGAGTACGCTAAAGAATGCAATCTCGGTAGGTATACCGAATTGAAAGCTAATCGTCGCCTTAACCACATTGACCTCGTCCCGAAAGTACACGGCATGAAAATGCTCTCCATGTTTCGTAGTGAATATGATAAAGGTAACGTTCCTAGTAGCGGGGTATTGAATATCCCTCGTATCCTATTGTACCTTGTTAGAACTTCGCATAGTAGTACTGTAGGCAGTATCACAATACGGTTAGTAGACACCTATAGTGCATCCGATTCATGCTTATTAGAAGCCATCGACGGTCAAGAATTTACCGTTGATCTTTCTTCTTTGCCTTGCATGATCGGTTTTTCACCTACATAT
>1596_271
ATGTCTAACATTAGTTCTCTAAACCCGTTTTCAGGTTCTTCCCGAACATTAGTTGAAAACAAACAGGTGGGCGCTTCTGATGCCGAGTCCCTCTTAAAAGAGATGTTTTCTCTGGAGGCTCAGAAGGAGTACGCTAAAGAATGCAATCTCGGTAGGTATACCGAATTGAAAGCTAATCGTCGCCTTAACCACATTGACCTCGTCCCGAAAGTACACGGCATGAAAATGCTCTCCATGTTTCGTAGTGAATATGATAAAGGTAACGTTCCTAGTAGCGGGGTATTGAATATCCCTCGTATCCTATTGTACCTTGTTAGAACTTCGCATAGTAGTACTGTAGGCAGTATCACAATACGGTTAGTAGACACCTATAGTGCATCCGATTCATGCTTATTAGAAGCCATCGACGGTCAAGAATTTACCGTT
>1596_272
ATGTCTAACATTAGTTCTCTAAACCCGTTTTCAGGTTCTTCCCGAACATTAGTTGAAAACAAACAGGTGGGCGCTTCTGATGCCGAGTCCCTCTTAAAAGAGATGTTTTCTCTGGAGGCTCAGAAGGAGTACGCTAAAGAATGCAATCTCGGTAGGTATACCGAATTGAAAGCTAATCGTCGCCTTAACCACATTGACCTCGTCCCGAAAGTACACGGCATGAAAATGCTCTC
>1596_273
ATGTCTAACATTAGTTCTCTAAACCCGTTTTCAGGTTCTTCCCGAACATTAGTTGAAAACAAACAGGTGGGCGCTTCTGATGCCGAGTCCCTCTTAAAAGAGATGTTTTCTCTGGAGGCTCAGAAGGAGTACGCTAAAGAATGCAATCTCGGTAGGTATACCGAATTGAAAGCTAATCGTCGCCTTAACCACATTGA
>1596_274
ATGTCTAACATTAGTTCTCTAAACCCGTTTTCAGGTTCTTCCCGAACATTAGTTGAAAACAAACAGGTGGGCGCTTCTGATGCCGAGTCCCTCTTAAAAGAGATGTTTTCTCTGGAGGCTCAGAAGGAGTACGCTAAAGAATGCAATCTCGGTAGGTATACCGAATTGAAAGCTAATCGTCGCCTTAACCACATTGACCTCGTCCCGAAAGTACACGGCATGAAAATGCTCTCCATGTTTCGTAGTGAATATGATAAAGGTAACGTTCCTAGTAGCGGGGTATTGAATATCCCTCGTATCCTATTGTACCTTGTTAGAACTTCGCATAG
>1596_275
ATGTCTAACATTAGTTCTCTAAACCCGTTTTCAGGTTCTTCCCGAACATTAGTTGAAAACAAACAGGTGGGCGCTTCTGATGCCGAGTCCCTCTTAAAAGAGATGTTTTCTCTGGAGGCTCAGAAGGAGTACGCTAAAGAATGCAATCTCGGTAGGTATACCGAATTGAAAGCTAATCGTCGCCTTAACCACAT
>1596_276
ATGTCTAACATTAGTTCTCTAAACCCGTTTTCAGGTTCTTCCCGAACATTAGTTGAAAACAAACAGGTGGGCGCTTCTGATGCCGAGTCCCTCTTAAAAGAGATGTTTTCTCTGGAGGCTCAGAAGGAGTACGCTAAAGAATGCAATCTCGGTA
>1596_277
ATGTCTAACATTAGTTCTCTAAACCCGTTTTCAGGTTCTTCCCGAACATTAGTTGAAAACAAACAGGTGGGCGCTTCTGATGCCGAGTCCCTCTTAAAAGAGATGTTTTCTCTGGAGGCTCAGAAGGAGTACGCTAAAGAATGCAATCTCGGTAGGTATACCGAATTGAAAGCTAATCGTCGCCTTAACCACATTGACCTCGTCCCGAAAGTACA
>1596_278
ATGTCTAACATTAGTTCTCTAAACCCGTTTTCAGGTTCTTCCCGAACATTAGTTGAAAACAAACAGGTGGGCGCTTCTGATGCCGAGTCCCTCTTAAAAGAGATGTTTTCTCTGGAGGCTCAGAAGGAGTACGCTAAAGAATGCAATCTCGGTAGGTATACCGAATTGAAAGCTAATCGTCGCCTTAACCACATTGACCTCGTCCCGAAAGTACACGGCATGAAAATGCTCTCCATGTTTCGTAGTGAATATGATAAAGGTAACGTTCCTAGTAGCGGGGTATTGAATATCCCTCGTATCCTATTGTACCTTGTTAGAACTTCGCATAGTAGTACTGTAGGCAGTATCACAATACGGTTAGTAGACACCTATAGTGCATCCGATTCATGCTTATTAGAAGC
>1596_279
ATGTCTAACATTAGTTCTCTAAACCCGTTTTCAGGTTCTTCCCGAACATTAGTTGAAAACAAACAGGTGGGCGCTTCTGATGCCGAGTCCCTCTTAAAAGAGATGTTTTCTCTGGAGGCTCAGAAGGAGTACGCTAAAGAATGCAATCTCGGTAGGTATACCGAATTGAAAGCTAATCGTCGCCTTAACCACATTGACCTCGTCCCGAAAGTACACGGCATGAAAATGCTCTCCATGTTTCGTAGTGAATATGATAAAGGTAACGTTCCTAGTAGCGGGGTATTGAATATCCCTCGTATCC
>1596_280
ATGTCTAACATTAGTTCTCTAAACCCGTTTTCAGGTTCTTCCCGAACATTAGTTGAAAACAAACAGGTGGGCGCTTCTGATGCCGAGTCCCTCTTAAAAGAGATGTTTTCTCTGGAGGCTCAGAAGGAGTACGCTAAAGAATGCAATCTCGGTAGGTATACCGAATTGAAAGCTAATCGTCGCCTTAACCACATTGACCTCGTCCCGAAAGTACACGGCATGAAAATGCTCTCCATGTTTCGTAGTGAATATGATAAAGGTAACGTTCCTAGTAGCGGGGTATTGAATATCCCTCGTATCCTATTGTACCTTGTTAGAACTTCGCATAGTAGTACTGTAGGCAGTATCACAATACGGTTAGTAGACACCTATAGTGCATCCGATTCATGCTTATTAGAAGCCATCGACGGTCAAGAATTTACCGTTGATCTTTCTTCTTTGCCTTGCATGATCGGTTTTTCACCTACATATGATTGCAAGTTGGAA
>1596_281
ATGTCTAACATTAGTTCTCTAAACCCGTTTTCAGGTTCTTCCCGAACATTAGTTGAAAACAAACAGGTGGGCGCTTCTGATGCCGAGTCCCTCTTAAAAGAGATGTTTTCTCTGGAGGCTCAGAAGGAGTACGCTAAAGAATGCAATCTCGGTAGGTATACCGAATTGAAAGCTAATCGTCGCCTTAACCACATTGACCTCGTCCCGAAAGTACACGGCATGAAAATGCTCTCCATGTTTCGTAGTGA
>1596_282
ATGTCTAACATTAGTTCTCTAAACCCGTTTTCAGGTTCTTCCCGAACATTAGTTGAAAACAAACAGGTGGGCGCTTCTGATGCCGAGTCCCTCTTAAAAGAGATGTTTTCTCTGGAGGCTCAGAAGGAGTACGCTAAAGAATGCAATCTCGGTAGGTATACCGAATTGAAAGCTAATCGTCGCCTTAACCACATTGACCTCGTCCCGAAAGTACACGGCATGAAAATGCTCTCCATGTTTCGTAGTGAATATGATAAAGGTAACGTTCCTAGTAGCGGGGTATTGAATATCCCTCGTATCCTATTGTACCTTGTTAGAACTTCGCATAGTAGTACTGTAGGCAGTATCACAATACGGTTAGTAGACACCTATAGTGCATCCGATTCATGCTTATTAGAAG
>1596_283
ATGTCTAACATTAGTTCTCTAAACCCGTTTTCAGGTTCTTCCCGAACATTAGTTGAAAACAAACAGGTGGGCGCTTCTGATGCCGAGTCCCTCTTAAAAGAGATGTTTTCTCTGGAGGCTCAGAAGGAGTACGCTAAAGAATGCAATCTCGGTAGGTATACCGAATTGAAAGCTAATCGTCGCCTTAACCACATTGACCTCGTCCCGAAAGTACACGGCATGAAAATGCTCTCCATGTTTCGTAGTGAATATGATAAAGGTAACGTTCCTAGTAGCGGGGTATTGAATATCCCTCGTATCCTATTGTACCTTGTTAGAACTTCGCATAGTAGTACTGTAGGCAGTATCACAATACGGTTAGTAGACACCTATAGTGCATCCGATTCATGCTTATTAGAAGCCATCGACGGTCAAGAATTTACCGTTGATCTTTCTTCTTTGCCTTGCATGATCGGTTTTTCACCTACATATGATTGCAAGTTGGAAA
>1596_284
ATGTCTAACATTAGTTCTCTAAACCCGTTTTCAGGTTCTTCCCGAACATTAGTTGAAAACAAACAGGTGGGCGCTTCTGATGCCGAGTCCCTCTTAAAAGAGATGTTTTCTCTGGAGGCTCAGAAGGAGTACGCTAAAGAATGCAATCTCGGTAGGTATACCGAATTGAAAGCTAATCGTCGCCTTAACCACATTGACCTCGTCCCGAAAGTACACGGCATGAAAATGCTCTCCATGTTTCGTAGTGAATATGATAAAGGTAACGTTCCTAGTAGCGGGGTATTGAATATCCCTCGTATCCTATTGTACCTTGTTAGAACTTCGCATAGTAGTACTGTAGGCAGTATCACAATACGGTTAGTAGACACCTATAGTGCATCCGATTCATGCTTATTAGAAGCCATCGACGGTCAAGAATTTACCGTTGATCTTTCTTCTTTGCCTTGCATGA
>1596_285
ATGTCTAACATTAGTTCTCTAAACCCGTTTTCAGGTTCTTCCCGAACATTAGTTGAAAACAAACAGGTGGGCGCTTCTGATGCCGAGTCCCTCTTAAAAGAGATGTTTTCTCTGGAGGCTCAGAAGGAGTACGCTAAAGAATGCAATCTCGGTAGGTATACCGAATTGAAAGCTAATCGTCGCCTTAACCACATTGACCTCGTCCCGAAAGTACACGGCATGAAAATGCTCTCCATGTTTCGTAGT
>1596_286
ATGTCTAACATTAGTTCTCTAAACCCGTTTTCAGGTTCTTCCCGAACATTAGTTGAAAACAAACAGGTGGGCGCTTCTGATGCCGAGTCCCTCTTAAAAGAGATGTTTTCTCTGGAGGCTCAGAAGGAGTACGCTAAAGAATGCAATCTCGGTAGGTATACCGAATTGAAAGCTAATCGTCGCCTTAACCACATTGACCTCGTCCCGAAAGTACACGGCATGAAAATG
>1596_287
ATGTCTAACATTAGTTCTCTAAACCCGTTTTCAGGTTCTTCCCGAACATTAGTTGAAAACAAACAGGTGGGCGCTTCTGATGCCGAGTCCCTCTTAAAAGAGATGTTTTCTCTGGAGGCTCAGAAGGAGTACGCTAAAGAATGCAATCTCGGTAGGTATACCGAATTGAAA
>1596_288
ATGTCTAACATTAGTTCTCTAAACCCGTTTTCAGGTTCTTCCCGAACATTAGTTGAAAACAAACAGGTGGGCGCTTCTGATGCCGAGTCCCTCTTAAAAGAGATGTTTTCTCTGGAGGCTCAGAAGGAGTACGCTAAAGAATGCAATCTCGGTAGGTATACCGAATTGAAAGCTAATCGTCGCCTTAACCACATTGACCTCGTCCCGAAAGTACACGGCATGAAAATGCTCTCCATGTTTCGTAGTGAATATGATAAAGG
>1596_289
ATGTCTAACATTAGTTCTCTAAACCCGTTTTCAGGTTCTTCCCGAACATTAGTTGAAAACAAACAGGTGGGCGCTTCTGATGCCGAGTCCCTCTTAAAAGAGATGTTTTCTCTGGAGGCTCAGAAGGAGTACGCTAAAGAATGCAATCTCGGTAGGTATACCGAATTGAAAGCTAATCGTCGCCTTAACCACATTGACCTCGTCCCGAAAGTACACGGCATGAAAATGCTCTCCATGTTTCGTAGTGAATATGATAAAGGTAACGTTCCTAGTAGCGGGGTATTGAATATCCCTCGTATCCTAT
>1596_290
ATGTCTAACATTAGTTCTCTAAACCCGTTTTCAGGTTCTTCCCGAACATTAGTTGAAAACAAACAGGTGGGCGCTTCTGATGCCGAGTCCCTCTTAAAAGAGATGTTTTCTCTGGAGGCTCAGAAGGAGTACGCTAAAGAATGCAATCTCGGTAGGTATACCGAATTGAAAGCTAATCGTCGCCTTAACCACATTGACCT
>1596_291
ATGTCTAACATTAGTTCTCTAAACCCGTTTTCAGGTTCTTCCCGAACATTAGTTGAAAACAAACAGGTGGGCGCTTCTGATGCCGAGTCCCTCTTAAAAGAGATGTTTTCTCTGGAGGCTCAGAAGGAGTACGCTAAAGAATGCAATCTCGGTAGGTATACCGAATTGAAAGCTAATCGTCGCCTTAAC
>1596_292
ATGTCTAACATTAGTTCTCTAAACCCGTTTTCAGGTTCTTCCCGAACATTAGTTGAAAACAAACAGGTGGGCGCTTCTGATGCCGAGTCCCTCTTAAAAGAGATGTTTTCTCTGGAGGCTCAGAAGGAGTACGCTAAAGAATGCAATCTCGGTAGGTATACCGAATTGAAAGCTAATCGTCGCCTTAACCACATTGACCTCGTCCCGAA
>1596_293
ATGTCTAACATTAGTTCTCTAAACCCGTTTTCAGGTTCTTCCCGAACATTAGTTGAAAACAAACAGGTGGGCGCTTCTGATGCCGAGTCCCTCTTAAAAGAGATGTTTTCTCTGGAGGCTCAGAAGGAGTACGCTAAAGAATGCAATCTCGGTAGGTATACCGAATTGAAAGCTAATCGTCGCCTTAACCACATTGACCTCGTCCCGAAAGTACACGGCATGAAAATGCTCTCCATGTTTCGTAGTGAATATGATAAAGGTAACGTTCCTAGTAGCGGGGTATTGAATATCCCTCGTATCCTAT
>1596_294
ATGTCTAACATTAGTTCTCTAAACCCGTTTTCAGGTTCTTCCCGAACATTAGTTGAAAACAAACAGGTGGGCGCTTCTGATGCCGAGTCCCTCTTAAAAGAGATGTTTTCTCTGGAGGCTCAGAAGGAGTACGCTAAAGAATGCAATCTCGGTAGGTATACCGAATTGAAAGCTAATCGTCGCCTTAACCACATTGACCTCGTCCCGAAAGTACACGGCATGAAAATGCTCTCCATGTTTCGTAGTGAATATGATAAAGGTAACGTTCCTAGTAGCGGGGTATTGAATATCCCTCGTATCCTATTGTACCTTGTTAGAACTTCGCATAGTAGTACTGTAGGCAGTATCACAATACGGTTAGTAGACACCTATAGTGCATCCGATTCATGCTTATTAGAAGCCATCGACGGTCA
>1596_295
ATGTCTAACATTAGTTCTCTAAACCCGTTTTCAGGTTCTTCCCGAACATTAGTTGAAAACAAACAGGTGGGCGCTTCTGATGCCGAGTCCCTCTTAAAAGAGATGTTTTCTCTGGAGGCTCAGAAGGAGTACGCTAAAGAATGCAATCTCGGTAGGTATACCGAATTGAAAGCTAATCGTCGCCTTAACCACATTGACCTCGTCCCGAAAGTACACGGCATGAAAATGCTCTCCATGTTTCGTAGTGAATATGATAAAGGTAACGTTCCTAGTAGCGGGGTATTGAATATCCCTCGTATCCTATTGTACCTTGTTAGAACTTCGCATAGTAGTACTGTAGGCAGTATCACAATACGGTTAGTAGACACCTATAGTGCATCCGATTCATGCTTATTAGAAGCCATCGACGGTCAAGAATTTACCGTTG
>1596_296
ATGTCTAACATTAGTTCTCTAAACCCGTTTTCAGGTTCTTCCCGAACATTAGTTGAAAACAAACAGGTGGGCGCTTCTGATGCCGAGTCCCTCTTAAAAGAGATGTTTTCTCTGGAGGCTCAGAAGGAGTACGCTAAAGAATGCAATCTCGGTAGGTATACCGAATTGAAAGCTAATCGTCGCCTTAACCACATTGACCTCGTC
>1596_297
ATGTCTAACATTAGTTCTCTAAACCCGTTTTCAGGTTCTTCCCGAACATTAGTTGAAAACAAACAGGTGGGCGCTTCTGATGCCGAGTCCCTCTTAAAAGAGATGTTTTCTCTGGAGGCTCAGAAGGAGTACGCTAAAGAATGCAATCTCGGTAGGTATACCGAATTGAAAGCTAATCGTCGCCTTAACCACATTGACCTCGTCCCGAAAGTACACGGCATGAAAATGCTCTCCATGTTTCGTAGTGAATATGATAAAGGTAACGTTCCTAGTAGCGGGGTATTGAATATCCCTCGTATCCTATTGTACCTTGTTAGAACTTCGCATAGTAGTACTGTAGGCAGTATCACAATACGGTTAGTAGACACCTATAGTGCATCCGATTCATGCTTATTAGAAGCCATCGACGGTCAAGA
>1596_298
ATGTCTAACATTAGTTCTCTAAACCCGTTTTCAGGTTCTTCCCGAACATTAGTTGAAAACAAACAGGTGGGCGCTTCTGATGCCGAGTCCCTCTTAAAAGAGATGTTTTCTCTGGAGGCTCAGAAGGAGTACGCTAAAGAATGCAATCTCGGTAGGTATACCGAATTGAAAGCTAATCGTCGCCTTAACCACATTGACCTCGTCCCGAAAGTACACGGCATGAAAATGCTCTCCATGTTTCGTAGTGAATATGATAAAGGTAACGTTCCTAGTAGCGGGGTATTGAATATCCCTCGTATCCTATTGTACCTTGTTAGAACTTCGCATAGTAGTACTGTAGGCAGTATCACAATACGGTTAGTAGACACCTATAGTGCATCCGATTCATGCTTATTAGAAGCCATCGACGGTCAAGAATTTACCGTTGATCTTTCTTCTTTGCCTTGCATGATCG
>1596_299
ATGTCTAACATTAGTTCTCTAAACCCGTTTTCAGGTTCTTCCCGAACATTAGTTGAAAACAAACAGGTGGGCGCTTCTGATGCCGAGTCCCTCTTAAAAGAGATGTTTTCTCTGGAGGCTCAGAAGGAGTACGCTAAAGAATGCAATCTCGGTAGGTATACCGAATTGAAAGCTAATCGTCGCCTTAACCACATTGACCTCGTCCCGAAAGTACACGGCATGAAAATGCTCTCCATGTTTCGTAGTGAATATGATAAAGGTAACGTTCCTAGTAGC
>1596_300
ATGTCTAACATTAGTTCTCTAAACCCGTTTTCAGGTTCTTCCCGAACATTAGTTGAAAACAAACAGGTGGGCGCTTCTGATGCCGAGTCCCTCTTAAAAGAGATGTTTTCTCTGGAGGCTCAGAAGGAGTACGCTAAAGAATGCAATCTCGGTAGGTATACCGAATTGAAAGCTAATCGTCGCCTTAACCACATTGACCTCGTCCCGAAAGTACACGGCATGAAAATGCTCTCCATGTTTCG
>1596_301
ATGTCTAACATTAGTTCTCTAAACCCGTTTTCAGGTTCTTCCCGAACATTAGTTGAAAACAAACAGGTGGGCGCTTCTGATGCCGAGTCCCTCTTAAAAGAGATGTTTTCTCTGGAGGCTCAGAAGGAGTACGCTAAAGAATGCAATCTCGGTAGGTATACCGAATTGAAAGCTAATCGTCGCCTTAACCACATTGACCTCGTCCCGAAAGTACACGGCATGAAAATGCTCTCCATGTTTCGTAGTGAATATGATAAAGGTAACGTTCCTAGTAGCGGGGTATTGAATATCCCTCGTATCCTATTGTACCTTGTTAGAACTTCGCATAGTAGTACTGTAGGCAGTATCACAATACGGTTAGTAGACACCTATAGTGCATCCGATTCATGCTTATTAGAAGCCATCGACGGTCAAGAATTTACCGTTGATCTTTCTTCTTTGCCTTGCAT
>1596_302
ATGTCTAACATTAGTTCTCTAAACCCGTTTTCAGGTTCTTCCCGAACATTAGTTGAAAACAAACAGGTGGGCGCTTCTGATGCCGAGTCCCTCTTAAAAGAGATGTTTTCTCTGGAGGCTCAGAAGGAGTACGCTAAAGAATGCAATCTCGGTAGGTATACCGAATTGAAAGCTAATCGTCGCCTTAACCACATTGACCTCGTCCCGAAAGTACACGGCATGAAAATGCTCTCCATGTTTCGTAGTGAATATGATAAAGGTAACGTTCCTAGTAGCGGGGTATTGAATATCCCTCGTATCCTATTGTACCTTGTTAGAACTTCGCATAGTAGTACTGTAGGCAGTATCACAATACGGTTAGTAGACACCTATAGTGCATCCGATTCATGCTTATTAGAAGCCATCGACGGTCAAGAATTTACCGTTGATCT
>1596_303
ATGTCTAACATTAGTTCTCTAAACCCGTTTTCAGGTTCTTCCCGAACATTAGTTGAAAACAAACAGGTGGGCGCTTCTGATGCCGAGTCCCTCTTAAAAGAGATGTTTTCTCTGGAGGCTCAGAAGGAGTACGCTAAAGAATGCAATCTCGGTAGGTATACCGAATTGAAAGCTAATCGTCGCCTTAACCACATTGACCTCGTCCCGAAAGTACACGGCATGAAAATGCTCTCCATGTTTCGTAGTGAATATGATAAAGGTAACGTTCCTAGTAGCGGGGTATTGAATATCCCTCGTATCCTATTGTACCTTGTTAGAACTTCGCATAGTAGTACTGTAGGCAGTATCAC
>1596_304
ATGTCTAACATTAGTTCTCTAAACCCGTTTTCAGGTTCTTCCCGAACATTAGTTGAAAACAAACAGGTGGGCGCTTCTGATGCCGAGTCCCTCTTAAAAGAGATGTTTTCTCTGGAGGCTCAGAAGGAGTACGCTAAAGAATGCAATCTCGGTAGGTATACCGAATTGAAAGCTAATCGTCGCCTTAACCACATTGACCTCGTCCCGAAAGTACACGGCATGAAAATGCTCTCCATGTTTCGTAGTGAATATGATAAAG
>1596_305
ATGTCTAACATTAGTTCTCTAAACCCGTTTTCAGGTTCTTCCCGAACATTAGTTGAAAACAAACAGGTGGGCGCTTCTGATGCCGAGTCCCTCTTAAAAGAGATGTTTTCTCTGGAGGCTCAGAAGGAGTACGCTAAAGAATGCAATCTCGGTAGGTATACCGAATTGAAAGCTAATCGTCGCCTTAACCACATTGACCTCGT
>1596_306
ATGTCTAACATTAGTTCTCTAAACCCGTTTTCAGGTTCTTCCCGAACATTAGTTGAAAACAAACAGGTGGGCGCTTCTGATGCCGAGTCCCTCTTAAAAGAGATGTTTTCTCTGGAGGCTCAGAAGGAGTACGCTAAAGAATGCAATCTCGGTAGGTATACCGAATTGAAAGCTAATCGTCGCCTTAACCACATTGACCTCGTCCCGAAAGTACACGGCATGAAAATGCTCTCCATGTTTCGTAGTGAATATGATAAAGGTAACGTTCCTAGTAGCGGGGTATTGAATATCCCTCGTATCCTATTGTACCTTGTTAGAACTTCGCATAGTAGTACTGTAGGCAGTATCACAATACGGTTAGTAGACACCTATAGTGCATCCGATTCATGCTTATTAGAAGCCATCGACGGTCAAGAATTTACCGTTGATCTTTCTTCTTTGCCTTGCATGATCGGTTTTTCACCTACATATGATTGCAAGTTGGAAATGG
>1596_307
ATGTCTAACATTAGTTCTCTAAACCCGTTTTCAGGTTCTTCCCGAACATTAGTTGAAAACAAACAGGTGGGCGCTTCTGATGCCGAGTCCCTCTTAAAAGAGATGTTTTCTCTGGAGGCTCAGAAGGAGTACGCTAAAGAATGCAATCTCGGTAGGTATACCGAATTGAAAGCTAATCGTCGCCTTAACCACATTGACCTCGTCCCGAAAGTACACGGCATGAAAATGCTCTCCATGTTTCGTAGTGAATATGATAAAGGTAACGTTCCTAGTAGCGGGGTATTGAATATCCCTCGTATCCTATTGTACCTTGTTAGAACTTCGCATAGTAGTACTGTAGGCAGTATCACAATACGGTTAGTAGACACCTATAGTGCATCCGATTCATGCTTATTAGAAGCCATCGACGGTCAAGAATTTACCGTTGATCTTTCTTCTTTGCCTTGCATGATCGGTTTTTCACCTACATATGATTGCAAGTTGGAAATGGTAGATGG
>1596_308
ATGTCTAACATTAGTTCTCTAAACCCGTTTTCAGGTTCTTCCCGAACATTAGTTGAAAACAAACAGGTGGGCGCTTCTGATGCCGAGTCCCTCTTAAAAGAGATGTTTTCTCTGGAGGCTCAGAAGGAGTACGCTAAAGAATGCAATCTCGGTAGGTATACCGAATTGAAAGCTAATCGTCGCCTTAACCACATTGACCTCGTCCCGAAAGTACACGGCATGAAAATGCTCTCCATGTTTCGTAGTGAATATGATAAAGGTAACGTTCCTAGTAGCGGGGTATTGAATATCCCTCGTATCCTATTGTACCTTGTTAGAACTTCGCATAG
>1596_309
ATGTCTAACATTAGTTCTCTAAACCCGTTTTCAGGTTCTTCCCGAACATTAGTTGAAAACAAACAGGTGGGCGCTTCTGATGCCGAGTCCCTCTTAAAAGAGATGTTTTCTCTGGAGGCTCAGAAGGAGTACGCTAAAGAATGCAATCTCGGTAGGTATACCGAATTGAAAGCTAATCGTCGCCTTAACCACATTGACCTCGTCCCGAAAGTACACGGCATGAAAATGCTCTCCATGTTTCGTAGTGAATATGATAAAGGTAACGTTCCTAGTAGCGGGGTATTGAATATCCCTCGTAT
>1596_310
ATGTCTAACATTAGTTCTCTAAACCCGTTTTCAGGTTCTTCCCGAACATTAGTTGAAAACAAACAGGTGGGCGCTTCTGATGCCGAGTCCCTCTTAAAAGAGATGTTTTCTCTGGAGGCTCAGAAGGAGTACGCTAAAGAATGCAATCTCGGTAGGTATACCGAATTGAAAGCTAATCGTCGCCTTAACCACATTGACCTCGTCCCGAAAGTACACGGCATGAAAATGCTCTCCATGTTTCGTAGTGAATATGATAAAGGTAACGTTCCTAGTAGCGGGGTATTGAATATCCCTCGTATCCTATTGTACCTTGTTAGAACTTCGCATAGTAGTACTGTAGGCAGTATCA
>1596_311
ATGTCTAACATTAGTTCTCTAAACCCGTTTTCAGGTTCTTCCCGAACATTAGTTGAAAACAAACAGGTGGGCGCTTCTGATGCCGAGTCCCTCTTAAAAGAGATGTTTTCTCTGGAGGCTCAGAAGGAGTACGCTAAAGAATGCAATCTCGGTAGGTATACCGAATTGAAAGCTAATCGTCGCCTTAACCACATTGACCTCGTCCCGAAAGTACACGGCATGAAAATGCTCTCCATGTTTCGTAGTGAATATGATAAAGGTAACGTTCCTAGTAGCGGGGTATTGAATATCCCTCGTATCCTATTGTACCTTGTTAGAACTTCGCATAGTAGTACTGTAGGCAGTATCACAATACGGTTAGTAGACACCTATAGTGCATCCGATTCATGCTTATTAGAAGCCATCGACGGTCAAGAATTTACCGTTGATCTTTCTTCTTTGCCTTGCATGATCGGTTTTT
>1596_312
ATGTCTAACATTAGTTCTCTAAACCCGTTTTCAGGTTCTTCCCGAACATTAGTTGAAAACAAACAGGTGGGCGCTTCTGATGCCGAGTCCCTCTTAAAAGAGATGTTTTCTCTGGAGGCTCAGAAGGAGTACGCTAAAGAATGCAATCTCGGTAGGTATACCGAATTGAAAGCTAATCGTCGCCTTAACCACATTGACCTCGTCCCGAAAGTACACGGCATGAAAATGCTCTCCATGTTTCGTAGTGAATATGATAAAGGTAACGTTCCTAGTAGCGGGGTATTGAATATCCCTCGTATCCTATTGTACCTTGTTAGAACTTCGCATAGTAGTACTGTAGGCAGTATCACAATA
>1596_313
ATGTCTAACATTAGTTCTCTAAACCCGTTTTCAGGTTCTTCCCGAACATTAGTTGAAAACAAACAGGTGGGCGCTTCTGATGCCGAGTCCCTCTTAAAAGAGATGTTTTCTCTGGAGGCTCAGAAGGAGTACGCTAAAGAATGCAATCTCGGTAGGTATACCGAATTGAAAGCTAATCGTCGCCTTAACCACATTGACCTCGTCCCGAAAGTACACGGCATGAAAATGCTCTCCATGTTTCGTAGTGAATATGATAAAGGTAACGTTCCTAGTAGCGGGGTATTGAATATCCCTCGTATCCTATTGTACCTTGTTAGAACTTCGCATAGTAGTACTGTAGGCAGTATCACAATACGGTTAGTAGACACCTATAGTGCATCCGATTCATGCTTATTAGAAGCCATCGACGGTCAAGAATTTACCGTTGATCTTTCTTCTTTGCCTTGCATGATCGGTTTTTCACCTACATATGATTGCAAGTTGGA
>1596_314
ATGTCTAACATTAGTTCTCTAAACCCGTTTTCAGGTTCTTCCCGAACATTAGTTGAAAACAAACAGGTGGGCGCTTCTGATGCCGAGTCCCTCTTAAAAGAGATGTTTTCTCTGGAGGCTCAGAAGGAGTACGCTAAAGAATGCAATCTCGGTAGGTATACCGAATTGAAAGCTAATCGTCGCCTTAACCACATTGACCTCGTCCCGAAAGTACACGGCATGAAAATGCTCTCCATGTTTCGTAGTGAATATGATAAAGGTAACGTTCCTAGTAGCGGGGTATTGAATATCCCTCGTATCCTATTGTACCTTGTTAGAACTTCGCATAGTAGTACTGTAGGCAGTATCACAATACGGTTAGTAGACACCTATAGTGCATCCGATTCATGCTTATTAGAAGCCATCGACGGTCAAGAA
>1596_315
ATGTCTAACATTAGTTCTCTAAACCCGTTTTCAGGTTCTTCCCGAACATTAGTTGAAAACAAACAGGTGGGCGCTTCTGATGCCGAGTCCCTCTTAAAAGAGATGTTTTCTCTGGAGGCTCAGAAGGAGTACGCTAAAGAATGCAATCTCGGTAGGTATACCGAATTGAAAGCTAATCGTCGCCTTAACCACATTGACCTCGTCCCGAAAGTACACGGCATGAAAATGCTCTCCATGTTTCGTAGTGAATATGATAAAGGTAACGTTCCTAGTAGCGGGGTATTGAATATCCCTCGTATCCTATTGTACCTTGTTAGAACTT
>1596_316
ATGTCTAACATTAGTTCTCTAAACCCGTTTTCAGGTTCTTCCCGAACATTAGTTGAAAACAAACAGGTGGGCGCTTCTGATGCCGAGTCCCTCTTAAAAGAGATGTTTTCTCTGGAGGCTCAGAAGGAGTACGCTAAAGAATGCAATCTCGGTAGGTATACCGAATTGAAAGCTAA
>1596_317
ATGTCTAACATTAGTTCTCTAAACCCGTTTTCAGGTTCTTCCCGAACATTAGTTGAAAACAAACAGGTGGGCGCTTCTGATGCCGAGTCCCTCTTAAAAGAGATGTTTTCTCTGGAGGCTCAGAAGGAGTACGCTAAAGAATGCAATCTCGGTAGGTATACCGAATTGAAAGCTAATCGTCGCCTTAACCACATTGACCTCGTCCCGAAAGTACACGGCATGAAAATGCTCTCCATGTTTCGTAGTGAATATGATAAAGGTAACGTTCCTAGTAGCGGGGTATTGAATA
>1596_318
ATGTCTAACATTAGTTCTCTAAACCCGTTTTCAGGTTCTTCCCGAACATTAGTTGAAAACAAACAGGTGGGCGCTTCTGATGCCGAGTCCCTCTTAAAAGAGATGTTTTCTCTGGAGGCTCAGAAGGAGTACGCTAAAGAATGCAATCTCGGTAGGTATACCGAATTGAAAGCTAATCGTCGCCTTAACCACATTGACCTCGTCCCGAAAGTACACGGCATGAAAATGCTCTCCATGTTTCGTAGTGAATATGATAAAGGTAACGTTCCTAGTAGCGGGGTATTGAATATCCCTCGTATCCTATTGTACCTTGTTAGAACTTCGCATAGTAGTACTGTAGGCAGTATCACAATACGGTTAGTAGACACCTATAGTGCATCCGATTCAT
>1596_319
ATGTCTAACATTAGTTCTCTAAACCCGTTTTCAGGTTCTTCCCGAACATTAGTTGAAAACAAACAGGTGGGCGCTTCTGATGCCGAGTCCCTCTTAAAAGAGATGTTTTCTCTGGAGGCTCAGAAGGAGTACGCTAAAGAATGCAATCTCGGTAGGTATACCGAATTGAAAGCTAATCGTCGCCTTAACCACATTGACCTCGTCCCGAAAGTACACGGCATGAAAATGCTCTCCATGTTTCGTAGTGAATATGATAAAGGTAACGTTCCTAGTAGCGGGGTATTGAATAT
>1596_320
ATGTCTAACATTAGTTCTCTAAACCCGTTTTCAGGTTCTTCCCGAACATTAGTTGAAAACAAACAGGTGGGCGCTTCTGATGCCGAGTCCCTCTTAAAAGAGATGTTTTCTCTGGAGGCTCAGAAGGAGTACGCTAAAGAATGCAATCTCGGTAGGTATACCGAATTGAAAGCTAATCGTCGCCTTAACCACATTGACCTCGTCCCGAAAGTACACGGCATGAAAATGCTCTCCATGTTTCGTAGTGAATATGATAAAGGTAACGTTCC
>1596_321
ATGTCTAACATTAGTTCTCTAAACCCGTTTTCAGGTTCTTCCCGAACATTAGTTGAAAACAAACAGGTGGGCGCTTCTGATGCCGAGTCCCTCTTAAAAGAGATGTTTTCTCTGGAGGCTCAGAAGGAGTACGCTAAAGAATGCAATCTCGGTAGGTATACCGAATTGAAAGCTAATCGTCGCCTTAACCACATTGACCTCGTCCCGAAAGTACACGGCATGAAAATGCTCTCCATGTTTCGTAGTGAATATGATAAAGGTAACGTTCCTAGTAGCGGGGTATTGAATATCCCTCGTATCCTATTGTACCTTGTTAGAACTTCGCATAGTAGTACTGTAGGCAGTATCACAATACGGTTAGTAGACA
>1596_322
ATGTCTAACATTAGTTCTCTAAACCCGTTTTCAGGTTCTTCCCGAACATTAGTTGAAAACAAACAGGTGGGCGCTTCTGATGCCGAGTCCCTCTTAAAAGAGATGTTTTCTCTGGAGGCTCAGAAGGAGTACGCTAAAGAATGCAATCTCGGTAGGTATA
>1596_323
ATGTCTAACATTAGTTCTCTAAACCCGTTTTCAGGTTCTTCCCGAACATTAGTTGAAAACAAACAGGTGGGCGCTTCTGATGCCGAGTCCCTCTTAAAAGAGATGTTTTCTCTGGAGGCTCAGAAGGAGTACGCTAAAGAATGCAATCTCGGTAGGTATACCGAATTGAAAGCTAATCGTCGCCTTAACCACATTGACCTCGTCCCGAAAGTACACGGCATGAAAATGCTCTCCATGTTTCGTAGTGAATATGATAAAGGTAACGTTCCTAGTAGCGGGGTATTGAATATCCCT
>1596_324
ATGTCTAACATTAGTTCTCTAAACCCGTTTTCAGGTTCTTCCCGAACATTAGTTGAAAACAAACAGGTGGGCGCTTCTGATGCCGAGTCCCTCTTAAAAGAGATGTTTTCTCTGGAGGCTCAGAAGGAGTACGCTAAAGAATGCAATCTCGGTAGGTATACCGAATTGAAAGCTAATCGTCGCCTTAACCACATTGACCTCGTCCCGAAAGTACACGGCATGAAAATGCTCTCCATGTTTCGTAGTGAATATGATAAAGGTAACGTTCCTAGTAGCGGGGTATTGAATATCCCT
>1596_325
ATGTCTAACATTAGTTCTCTAAACCCGTTTTCAGGTTCTTCCCGAACATTAGTTGAAAACAAACAGGTGGGCGCTTCTGATGCCGAGTCCCTCTTAAAAGAGATGTTTTCTCTGGAGGCTCAGAAGGAGTACGCTAAAGAATGCAATCTCGGTAGGTATACCGAATTGAAAGCTAATCGTCGCCTTAACCACATTGACCTCGTCCCGAAAGTACACGGCATGAAAATGCTCTCCATGTTTCGTAGTGAATATGATAAAGGTAACGTTCCTAGTAGCGGGGTATTGAATATCCCTCGTATCCTATTGTACCTTGTTAGAACTTCGCATAGTAGTACTGTAGGCAGTATCACAATACGGTTAGTAGACACCTATAGTGCATCCGATTCATGCTTATTAGAAGCCATCGACGGTCAAGAATTTACCGTTGATCTTTCTTCTTTGCCTTGCATGATCGGTTTTTCACCTACATATGATTGCAAGTTG
>1596_326
ATGTCTAACATTAGTTCTCTAAACCCGTTTTCAGGTTCTTCCCGAACATTAGTTGAAAACAAACAGGTGGGCGCTTCTGATGCCGAGTCCCTCTTAAAAGAGATGTTTTCTCTGGAGGCTCAGAAGGAGTACGCTAAAGAATGCAATCTCGGTAGGTATACCGAATTGAAAGCTA
>1596_327
ATGTCTAACATTAGTTCTCTAAACCCGTTTTCAGGTTCTTCCCGAACATTAGTTGAAAACAAACAGGTGGGCGCTTCTGATGCCGAGTCCCTCTTAAAAGAGATGTTTTCTCTGGAGGCTCAGAAGGAGTACGCTAAAGAATGCAATCTCGGTAGGTATACCGAATTGAAAGCTAATCGTCGCCTTAACCACATTGACCTCGTCCCGAAAGTACACG
>1596_328
ATGTCTAACATTAGTTCTCTAAACCCGTTTTCAGGTTCTTCCCGAACATTAGTTGAAAACAAACAGGTGGGCGCTTCTGATGCCGAGTCCCTCTTAAAAGAGATGTTTTCTCTGGAGGCTCAGAAGGAGTACGCTAAAGAATGCAATCTCGGTAGGTATACCGAATTGAAAGCTAATCGTCGCCTTAACCACATTGACCTCGTCCCGAAAGTACACGGCATGAAAATGCTCTCCATGTTTCGTAGTGAATATGATAAAGGTAACGTTCCTAGTAGCGGGGTATTGA
>1596_329
ATGTCTAACATTAGTTCTCTAAACCCGTTTTCAGGTTCTTCCCGAACATTAGTTGAAAACAAACAGGTGGGCGCTTCTGATGCCGAGTCCCTCTTAAAAGAGATGTTTTCTCTGGAGGCTCAGAAGGAGTACGCTAAAGAATGCAATCTCGGTAGGTATACCGAATTGAAAGCTAATCGTCGCCTTAACCACAT
>1596_330
ATGTCTAACATTAGTTCTCTAAACCCGTTTTCAGGTTCTTCCCGAACATTAGTTGAAAACAAACAGGTGGGCGCTTCTGATGCCGAGTCCCTCTTAAAAGAGATGTTTTCTCTGGAGGCTCAGAAGGAGTACGCTAAAGAATGCAATCTCGGTAGGTATACCGAATTGAAAGCTAATCGTCGCCTTAACCACATTG
>1596_331
ATGTCTAACATTAGTTCTCTAAACCCGTTTTCAGGTTCTTCCCGAACATTAGTTGAAAACAAACAGGTGGGCGCTTCTGATGCCGAGTCCCTCTTAAAAGAGATGTTTTCTCTGGAGGCTCAGAAGGAGTACGCTAAAGAATGCAATCTCGGTAGGTATACCGAATTGAAAGCTAATCGTCGCCTTAACCACATTGACCTCGTCCCGAAAGTACACGGCATGAAAATGCTCTCCATGTTTCGTAGTGAATATGATAAAGGTAACGTTCCTAGTAGCGGGGTATTGAATATCCCTCGTATCCTATTGTACCTTGTTAGAACTTCGCATAGTAGTACTGTAGGCAGTATCACAATACGGTTAGTAGACACCTATAGTGCATCCGATTCAT
>1596_332
ATGTCTAACATTAGTTCTCTAAACCCGTTTTCAGGTTCTTCCCGAACATTAGTTGAAAACAAACAGGTGGGCGCTTCTGATGCCGAGTCCCTCTTAAAAGAGATGTTTTCTCTGGAGGCTCAGAAGGAGTACGCTAAAGAATGCAATCTCGGTAGGTATACCGAATTGAAAGCTAATCGTCGCCTTAACCACATTGACCTCGTCCCGAAAGTACACGGCATGAAAA
>1596_333
ATGTCTAACATTAGTTCTCTAAACCCGTTTTCAGGTTCTTCCCGAACATTAGTTGAAAACAAACAGGTGGGCGCTTCTGATGCCGAGTCCCTCTTAAAAGAGATGTTTTCTCTGGAGGCTCAGAAGGAGTACGCTAAAGAATGCAATCTCGGTAGGTATACCGAATTGAAAGCTAATCGTCGCCTTAACCACATTGACCTCGTCCCGAAAGTACACGGCATGAAAATGCTCTCCATGTTTCGTAGTGAATATGATAAAGGTAACGTTCCTAGTAGCGGGGTATTGAATATCCCTCGTATCCTATTGTACCTTGTTAGAACTTCGCATAGTAG
>1596_334
ATGTCTAACATTAGTTCTCTAAACCCGTTTTCAGGTTCTTCCCGAACATTAGTTGAAAACAAACAGGTGGGCGCTTCTGATGCCGAGTCCCTCTTAAAAGAGATGTTTTCTCTGGAGGCTCAGAAGGAGTACGCTAAAGAATGCAATCTCGGTAGGTATACCGAATTGAAAGCTAATCGTCGCCTTAACCACATTGACCTCGTCCCGAAAGTACACGGCATGAAAATGCTCTCCATGTTTCGTAGTGAATATGATAAAGGTAACGTTCCTAGTAGCGGGGTATTGAATATCCCTCGTATCCTATTGTACCTTGTTAGAACTTCGCATAGTAGTACTGTAGGCAGTATCACAATACGGTTAGTAGACACCTATAGTGCATCCGATTCATGCTTATTAGAAGCCATCGACGGTCAAGAATTTACCGTTGATCTTTCTTCTTTGCCTTGCATGATCGGTTTTTCACCTACATATGATTGCAAGTTGGAAA
>1596_335
ATGTCTAACATTAGTTCTCTAAACCCGTTTTCAGGTTCTTCCCGAACATTAGTTGAAAACAAACAGGTGGGCGCTTCTGATGCCGAGTCCCTCTTAAAAGAGATGTTTTCTCTGGAGGCTCAGAAGGAGTACGCTAAAGAATGCAATCTCGGTAGGTATACCGAATTGAAAGCTAATCGTCGCCTTAACCACATTGACCTCGTCCCGAAAGTACACGGCATGAAAATGCTCTCCATGTTTCGTAGTGAATATGATAAAGGTAACGTTCCTAGTAGCGGGGTATTGAATATCCCTCGTATCCTATTGTACCTTGTTAGAACTTCGCATAGTAGTACTGTAGGCAGTATCACAATACGGTTAGTAGACACCTATAGTGCATC
>1596_336
ATGTCTAACATTAGTTCTCTAAACCCGTTTTCAGGTTCTTCCCGAACATTAGTTGAAAACAAACAGGTGGGCGCTTCTGATGCCGAGTCCCTCTTAAAAGAGATGTTTTCTCTGGAGGCTCAGAAGGAGTACGCTAAAGAATGCAATCTCGGTAGGTATACCGAATTGAAAGCTAATCGTCGCCTTAACCACATTGACCTCGTCCCGAAAGTACACGGCATGAAAATGCTCTCCATGTTTCGTAGTGAATATGATAAAGGTAACGTTCCTAGTAGCGGGGTATTGAATATCCCTCGTATCCTATTGTACCTTGTTAGAACTTCGCATAGTAGTACTGTAGGCAGTATCACAATACGGTTAGTAGACACCTATAGTGCATCCGATTCATGCTTATTAGAAGCCATCGACGGTCAAGAATTTACCGTTGATCTTTCTTCTTTGC
>1596_337
ATGTCTAACATTAGTTCTCTAAACCCGTTTTCAGGTTCTTCCCGAACATTAGTTGAAAACAAACAGGTGGGCGCTTCTGATGCCGAGTCCCTCTTAAAAGAGATGTTTTCTCTGGAGGCTCAGAAGGAGTACGCTAAAGAATGCAATCTCGGTAGGTATACCGAATTGAAAGCTAATCGTCGCCTTAACCACATTGACCTCGTCCCGAAAGTACACGGCATGAAAATGCTCTCCATGTTTCGTAGTGAATATGATAAAGGTAACGTTCCTAGTAGCGGGGTATTGAATATCCCTCGTATCCTATTGTACCTTGTTAGAACTTCGCATAGTAGTACTGTAGGCAGTATCACAA
>1596_338
ATGTCTAACATTAGTTCTCTAAACCCGTTTTCAGGTTCTTCCCGAACATTAGTTGAAAACAAACAGGTGGGCGCTTCTGATGCCGAGTCCCTCTTAAAAGAGATGTTTTCTCTGGAGGCTCAGAAGGAGTACGCTAAAGAATGCAATCTCGGTAGGTATACCGAATTGAAAGCTAATCGTCGCCTTAACCACATTGACCTCGTCCCG
>1596_339
ATGTCTAACATTAGTTCTCTAAACCCGTTTTCAGGTTCTTCCCGAACATTAGTTGAAAACAAACAGGTGGGCGCTTCTGATGCCGAGTCCCTCTTAAAAGAGATGTTTTCTCTGGAGGCTCAGAAGGAGTACGCTAAAGAATGCAATCTCGGTAGGTATACCGAATTGAAAGCTAAT
>1596_340
ATGTCTAACATTAGTTCTCTAAACCCGTTTTCAGGTTCTTCCCGAACATTAGTTGAAAACAAACAGGTGGGCGCTTCTGATGCCGAGTCCCTCTTAAAAGAGATGTTTTCTCTGGAGGCTCAGAAGGAGTACGCTAAAGAATGCAATCTCGGTAGGTATACCGAATTGAAAGCTAATCGTCGCCTTAACCACATTGACCTCGTCCCGAAAGTACACGGCATGAAAATGCTCTCCATGTTTCGTAGTGAATATGATAAAGGTAACGTTCCTAGTAGCGGGGTATTGAATATCCCTCGTATCCTATTGTACCTTGTTAGAACTTCGCATAGTAGTACTGTAGGCAGTATCACAATACGGTTAGTAGACACCTATAGTGCAT
>1596_341
ATGTCTAACATTAGTTCTCTAAACCCGTTTTCAGGTTCTTCCCGAACATTAGTTGAAAACAAACAGGTGGGCGCTTCTGATGCCGAGTCCCTCTTAAAAGAGATGTTTTCTCTGGAGGCTCAGAAGGAGTACGCTAAAGAATGCAATCTCGGTAGGTATACCGAATTGAAAGCTAATCGTCGCCTTAACCACATTGACC
>1596_342
ATGTCTAACATTAGTTCTCTAAACCCGTTTTCAGGTTCTTCCCGAACATTAGTTGAAAACAAACAGGTGGGCGCTTCTGATGCCGAGTCCCTCTTAAAAGAGATGTTTTCTCTGGAGGCTCAGAAGGAGTACGCTAAAGAATGCAATCTCGGTAGGTATACCGAATTGAAAGCTAATCGTCGCCTTAACCACATTGACCTCGTCCCGAAAGTACACGGCATGAAAATGCTCTCCATGTTTCGTAGTGAATATGATAAAGGTAACGTTCCTAGTAGCGGGGTATTGAATATCCCTCGTATCCTATTGTACCTTGTTAGAACTTCGCATAGTAGTACTGTAGGCAGTATCACAATACGGTTAGTAGACACCTATAGTGCATCCGATTCATGCTTATTAGAAGCCATCGACGGTCAAGAATTTACCGTTGATCTTTCTTCTTTGCCTTGCATGATCGGTTTTTCA
>1596_343
ATGTCTAACATTAGTTCTCTAAACCCGTTTTCAGGTTCTTCCCGAACATTAGTTGAAAACAAACAGGTGGGCGCTTCTGATGCCGAGTCCCTCTTAAAAGAGATGTTTTCTCTGGAGGCTCAGAAGGAGTACGCTAAAGAATGCAATCTCGGTAGGTATACCGAATTGAAAGCTAATCGTCGCCTTAACCACATTGACCTCGTCCCGAAAGTACACGGCATGAAAATGCTCTCCATGTTTCGTAGTGAATATGATAAAGGTAACGTTCCTAGTAGCGGGGTATTGAATATCCCTCGTATCCTATTGTACCTTGTTAGAACTTCGCATAGTAGTACTGTAGGCAGTATCACAATACGGTTAGTA
>1596_344
ATGTCTAACATTAGTTCTCTAAACCCGTTTTCAGGTTCTTCCCGAACATTAGTTGAAAACAAACAGGTGGGCGCTTCTGATGCCGAGTCCCTCTTAAAAGAGATGTTTTCTCTGGAGGCTCAGAAGGAGTACGCTAAAGAATGCAATCTCGGTAGGTATACCGAATTGAAAGCTAATCGTCGCCTTAACCACATTGACCTCGTCCCGA
>1596_345
ATGTCTAACATTAGTTCTCTAAACCCGTTTTCAGGTTCTTCCCGAACATTAGTTGAAAACAAACAGGTGGGCGCTTCTGATGCCGAGTCCCTCTTAAAAGAGATGTTTTCTCTGGAGGCTCAGAAGGAGTACGCTAAAGAATGCAATCTCGGTAGGTATACCGAATTGAAAGCTAATCGTCGCCTTAACCACATTGACCTCGTCCCGAAAGTACACGGCATGAAAATGCTCTCCATGTTTCGTAGTGAATATGATAAAGGTAACGTTCCTAGTAGCGGGGTATTGAATATCCCTCGTATCCTATTGTACCTTGTTAGAACTTCGCATAGTAGTACTGTAGGCAGTATCACAATACGGTTAGTAGACACCTATAGTGCATCCGATTCATGCTTATTAGAAGCCATCGACGGTCAAGAATTTACCGTTGAT
>1596_346
ATGTCTAACATTAGTTCTCTAAACCCGTTTTCAGGTTCTTCCCGAACATTAGTTGAAAACAAACAGGTGGGCGCTTCTGATGCCGAGTCCCTCTTAAAAGAGATGTTTTCTCTGGAGGCTCAGAAGGAGTACGCTAAAGAATGCAATCTCGGTAGGTATACCGAATTGAAAGCTAATCGTCGCCTTAACCACATTGACCTCGTCCCGAAAGT
>1596_347
ATGTCTAACATTAGTTCTCTAAACCCGTTTTCAGGTTCTTCCCGAACATTAGTTGAAAACAAACAGGTGGGCGCTTCTGATGCCGAGTCCCTCTTAAAAGAGATGTTTTCTCTGGAGGCTCAGAAGGAGTACGCTAAAGAATGCAATCTCGGTAGGTATACCGAATTGAAAGCTAATCGTCGCCTTAACCACATTGACCTCGTCCCGAAAGTACACGGCATGAAAATGCTCTCCATGTTTCGTAGTGAATATGATAAAGGTAACGTTCCTAGTAGCGGGGTATTGAATATCCCTCGTATCCTATTGTACCTTGTTAGAACTTCGCATAGTAGTACTGTAGGCAGTATCACAATACGGTTAGTAGACACCTATAGTGCATCCGATTCATGCTTATTAGAAGCCATCGACGGTCAAGAATTTACCGTTGATCTTTCTTCTTTGCCTTGCATGATCGGTTTTTCACCTACATATGA
>1596_348
ATGTCTAACATTAGTTCTCTAAACCCGTTTTCAGGTTCTTCCCGAACATTAGTTGAAAACAAACAGGTGGGCGCTTCTGATGCCGAGTCCCTCTTAAAAGAGATGTTTTCTCTGGAGGCTCAGAAGGAGTACGCTAAAGAATGCAATCTCGGTAGGTATACCGAATTGAAAGC
>1596_349
ATGTCTAACATTAGTTCTCTAAACCCGTTTTCAGGTTCTTCCCGAACATTAGTTGAAAACAAACAGGTGGGCGCTTCTGATGCCGAGTCCCTCTTAAAAGAGATGTTTTCTCTGGAGGCTCAGAAGGAGTACGCTAAAGAATGCAATCTCGGTAGG
>1596_350
ATGTCTAACATTAGTTCTCTAAACCCGTTTTCAGGTTCTTCCCGAACATTAGTTGAAAACAAACAGGTGGGCGCTTCTGATGCCGAGTCCCTCTTAAAAGAGATGTTTTCTCTGGAGGCTCAGAAGGAGTACGCTAAAGAATGCAATCTCGGTAGGTATACCGAATTGAAAGCTAATCGTCGCCTTAACCACATTGACCTCGTC
>1596_351
ATGTCTAACATTAGTTCTCTAAACCCGTTTTCAGGTTCTTCCCGAACATTAGTTGAAAACAAACAGGTGGGCGCTTCTGATGCCGAGTCCCTCTTAAAAGAGATGTTTTCTCTGGAGGCTCAGAAGGAGTACGCTAAAGAATGCAATCTCGG
>1596_352
ATGTCTAACATTAGTTCTCTAAACCCGTTTTCAGGTTCTTCCCGAACATTAGTTGAAAACAAACAGGTGGGCGCTTCTGATGCCGAGTCCCTCTTAAAAGAGATGTTTTCTCTGGAGGCTCAGAAGGAGTACGCTAAAGAATGCAATCTCGGTAGGTATACCGAATTGAAAGCTAATCGTCGCCTTAACCACATTGACCTCGTCCCGAAAGTACACGGCATGAAAATGCTCTCCATGTTTCGTAGTGAATATGATAAAGGTAACGTTCCTAGTAGCGGGGTATTGAATATCCCTCGTATCCTATTGTACCTTGTTAGAACTTCGCATAGTAGTACTGTAGGCAGTATCACAATACGGTTAGTAGACACCTATAGTGCATCCGATTCATGCTTATTAGAAGCCATCGACGGTCAAGAATTTACCGTTGATCTTTCTTCTTTGCCTTGCATGATCGGTTTTTCACCTACATATGATTG
>1596_353
ATGTCTAACATTAGTTCTCTAAACCCGTTTTCAGGTTCTTCCCGAACATTAGTTGAAAACAAACAGGTGGGCGCTTCTGATGCCGAGTCCCTCTTAAAAGAGATGTTTTCTCTGGAGGCTCAGAAGGAGTACGCTAAAGAATGCAATCTCGGTAGGTATACCGAATTGAAAGCTAATCGTCGCCTTAACCACATTGACCTCGTCCCGAAAGTACACGGCATGAAAATGCTCTCCATGTTTCGTAGTGAATATGATAAAGGTAACGTTCCTAGTAGCGGGGTATTGAATATCCCTCGTATCCTATTGTACCTTGTTAGAACTTCGCATAGTAGTACTGTAGGCAGTATCACAATACGGTTAGTAGACACCTATAGTGCATCCGATTCATGCTTATTAGAAGCCATCGACGGTC
>1596_354
ATGTCTAACATTAGTTCTCTAAACCCGTTTTCAGGTTCTTCCCGAACATTAGTTGAAAACAAACAGGTGGGCGCTTCTGATGCCGAGTCCCTCTTAAAAGAGATGTTTTCTCTGGAGGCTCAGAAGGAGTACGCTAAAGAATGCAATCTCGGTAGGTATACCGAATTGAAAGCTAATCGTCGCCTTAACCACATTGACCTCGTCCCGAAAGTACACGGCATGAAAATGCTCTCCATGTTTCGTAGTGAATATGATAAAGGTAACGTTCCTAGTAGCGGGGTATTGAATATCCCTCGTATCCTATTGTACCTTGTTAGAACTTCGCATAGTAGTACTGTAGGCAGTATCACAATACGGTTAGTAGACACCTATAGTGCATCCGATTCATG
>1596_355
ATGTCTAACATTAGTTCTCTAAACCCGTTTTCAGGTTCTTCCCGAACATTAGTTGAAAACAAACAGGTGGGCGCTTCTGATGCCGAGTCCCTCTTAAAAGAGATGTTTTCTCTGGAGGCTCAGAAGGAGTACGCTAAAGAATGCAATCTCGGTAGGTATACCGAATTGAAAGCTAATCGTCGCCTTAACCACATTGACCTCGTCCCGAAAGTACACGGCATGAAAATGCTCTCCATGTTTCGTAGTGAATATGATAAAGGTAACGTTCCTAGTAGCGGGGTATTGAATATCCCTCGTATCCTATTGTACCTTGTTAGAACTTCGCATAGTAGTACTGTAGGCAGTATCACAATACGGTTAGTAGACACCTATAGTGCATCCGATTCATGCTTATTAGAAGCCATCGACGGTCAAGAATTTACCGTTGATCTTTCTTCTTTGCCTTGCATGATCGGTTTTTCACCTACATATGATTGCAAGTTGGAAA
>1596_356
ATGTCTAACATTAGTTCTCTAAACCCGTTTTCAGGTTCTTCCCGAACATTAGTTGAAAACAAACAGGTGGGCGCTTCTGATGCCGAGTCCCTCTTAAAAGAGATGTTTTCTCTGGAGGCTCAGAAGGAGTACGCTAAAGAATGCAATCTCGGTAGGTATACCGAATTGAAAGCTAATCGTCGCCTTAACCACATTGACCTCGTCCCGAAAGTACACGGCATGAAAATGCTCTCCATGTTTCGTAGTGAATATGATAAAGGTAACGTTCCTAGTAGCGGGGTATTGAATATCCCTCGTATCCTATTGTACCTTGTTAGAACTTCGCATAGTAGTACTGTAGGCAGTATCAC
>1596_357
ATGTCTAACATTAGTTCTCTAAACCCGTTTTCAGGTTCTTCCCGAACATTAGTTGAAAACAAACAGGTGGGCGCTTCTGATGCCGAGTCCCTCTTAAAAGAGATGTTTTCTCTGGAGGCTCAGAAGGAGTACGCTAAAGAATGCAATCTCGGTAGGTATACCGAATTGAAAGCTAATCGTCGCCTTAACCACATTGACCTCGTCCCGAAAGTACACGGCATGAAAATGCTCTCCATGTTTCGTAGTGAATATGATAAAGGTAACGTTCCTAGTAGCGGGGTATTGAATATCCCTCGTATCCTATTGTACCTTGTTAGAACTTCGCATAGTAGTACTGTAGGCAGTATCACAATACGGTTAGTAGACACCTATAGTGCATCCGATTCATGCTTATTAGAAGCCATCGACGGTCAAGAATTTACCGTTGATCTTTCTTCTTTGCCTTGCATGATCGGTTTTTCACCTACATATGATTGCAAGTTGGAAATGGTAG
>1596_358
ATGTCTAACATTAGTTCTCTAAACCCGTTTTCAGGTTCTTCCCGAACATTAGTTGAAAACAAACAGGTGGGCGCTTCTGATGCCGAGTCCCTCTTAAAAGAGATGTTTTCTCTGGAGGCTCAGAAGGAGTACGCTAAAGAATGCAATCTCGGTAGGTATACCGAATTGAAAGCTAATCGTCGCCTTAACCACATTGACCTCGTCCCGAAAGTACACGGCATGAAAATGCTCTCCATGTTTCGTAGTGAATATGATAAAGGTAACGTTCCTAGTAGCGGGGTATTGAATATCCCTCGTATCCTATTGTACCTTGTTAGAACTTCGCATAGTAGTACTGTAGGCAGTATCACAATACGGTTAGTAGACACCTATAGTGCATCCGATTCATGCTTATTAGAAGCCATCGACGGTCAAGAATTTACCGTTGATCTTTCTTCTTTGCCTTGCATGATCGGTTTTTCACCTACATATGATTGCAAGTTGGAAAT
>1596_359
ATGTCTAACATTAGTTCTCTAAACCCGTTTTCAGGTTCTTCCCGAACATTAGTTGAAAACAAACAGGTGGGCGCTTCTGATGCCGAGTCCCTCTTAAAAGAGATGTTTTCTCTGGAGGCTCAGAAGGAGTACGCTAAAGAATGCAATCTCGGTAGGTATACCGAATTGAAAGCTAATCGTCGCCTTAACCACATTGACCTCGTCCCGAAAGTACACGGCATGAAAATGCTCTCCATGTTTCGTAGTGAATATGATAAAGGTAACGTTCCTAGTAGCGGGGTATTG
>1596_360
ATGTCTAACATTAGTTCTCTAAACCCGTTTTCAGGTTCTTCCCGAACATTAGTTGAAAACAAACAGGTGGGCGCTTCTGATGCCGAGTCCCTCTTAAAAGAGATGTTTTCTCTGGAGGCTCAGAAGGAGTACGCTAAAGAATGCAATCTCGGTAGGTATACCGAATTGAAA
>1596_361
ATGTCTAACATTAGTTCTCTAAACCCGTTTTCAGGTTCTTCCCGAACATTAGTTGAAAACAAACAGGTGGGCGCTTCTGATGCCGAGTCCCTCTTAAAAGAGATGTTTTCTCTGGAGGCTCAGAAGGAGTACGCTAAAGAATGCAATCTCGGTAGGTATACCGAATTGAAAGCTAATCGTCGCCTTAACCACATTGACCTCGTCCCGAAAGTACACGGCATGAAAATGCTCTCCATGTTTCGTAGTGAATATGATAAAGGTAACGTTCCTAGTAGCGGGGTATTGAATATCCCTCGTATCCTATTGTACCTTGTTAGAACTTCGCATAGTAGTACTGTAGGCAGTATC
>1596_362
ATGTCTAACATTAGTTCTCTAAACCCGTTTTCAGGTTCTTCCCGAACATTAGTTGAAAACAAACAGGTGGGCGCTTCTGATGCCGAGTCCCTCTTAAAAGAGATGTTTTCTCTGGAGGCTCAGAAGGAGTACGCTAAAGAATGCAATCTCGGTAGGTATACCGAATTGAAAGCTAATCGTCGCCTTAACCACATTGACCTCGTCCCGAAAGTACACGGCATGAAAATGCTCTCCATGTTTCGTAGTGAATATGATAAAGGTAACGTTCCTAGTAGCGGGGTATTGAATATCCCTCGTATCCTATTGTACCTTGTTAGAACTTCGCATAGTAGTACTGTAGGCAGTATCACAATACGGTTAGTAGACACCTATAGTGCATCCGATTCATGCTTATTAGAAGCCATCGACGGTCAAGAATTTACCGTTGATCTTTCTTCTTTGCCTTGCATGATCGGTTTTTCACCTACATATG
>1596_363
ATGTCTAACATTAGTTCTCTAAACCCGTTTTCAGGTTCTTCCCGAACATTAGTTGAAAACAAACAGGTGGGCGCTTCTGATGCCGAGTCCCTCTTAAAAGAGATGTTTTCTCTGGAGGCTCAGAAGGAGTACGCTAAAGAATGCAATCTCGGTAGGTATACCGA
>1596_364
ATGTCTAACATTAGTTCTCTAAACCCGTTTTCAGGTTCTTCCCGAACATTAGTTGAAAACAAACAGGTGGGCGCTTCTGATGCCGAGTCCCTCTTAAAAGAGATGTTTTCTCTGGAGGCTCAGAAGGAGTACGCTAAAGAATGCAATCTCGGTAGGTATACCGAATTGAAAGCTAATCGTCGCCTTAACCACATTGACCTCGTCCCGAAAGTACACGGCATGAAAATGCTCTCCATGTTTCGTAGTGAATATGATAAAGGTAACGTTCCTAGTAGCGGGGTATTGAATATCCCTCGTATCCTATTGTACCTTGTTAGAACTTCGCATAGTAGTACTGTAGGCAGTATCACAATACGGTTAGTAGACACCTATAGTGCATCCGATTCATGCTTATTAGAAGCCATCGACGGTCAAGAATTTACCGTTGATCTTTCTTC
>1596_365
ATGTCTAACATTAGTTCTCTAAACCCGTTTTCAGGTTCTTCCCGAACATTAGTTGAAAACAAACAGGTGGGCGCTTCTGATGCCGAGTCCCTCTTAAAAGAGATGTTTTCTCTGGAGGCTCAGAAGGAGTACGCTAAAGAATGCAATCTCGGTAGGTATACCGAATTGAAAGCTAATCGTCGCCTTAACCACATTGACCTCGTCCCGAAAGTACACGGCATGAAAATGCTCTCCATGTTTCGTAGTGAATATGATAAAGGTAACGTTCCTAGTAGCGGGGTATTGAATATCCCTCGTATCCTATTGTACCTTGTTAGAACTTCGCATAGTAGTACTGTAGGCAGTATCACAATACGGTTAGTAGACACC
>1596_366
ATGTCTAACATTAGTTCTCTAAACCCGTTTTCAGGTTCTTCCCGAACATTAGTTGAAAACAAACAGGTGGGCGCTTCTGATGCCGAGTCCCTCTTAAAAGAGATGTTTTCTCTGGAGGCTCAGAAGGAGTACGCTAAAGAATGCAATCTCGGTAGGTATACCGAATTGAAAGCTAATCGTCGCCTTAACCACATTGACCTCGTCCCGAAAGTACA
>1596_367
ATGTCTAACATTAGTTCTCTAAACCCGTTTTCAGGTTCTTCCCGAACATTAGTTGAAAACAAACAGGTGGGCGCTTCTGATGCCGAGTCCCTCTTAAAAGAGATGTTTTCTCTGGAGGCTCAGAAGGAGTACGCTAAAGAATGCAATCTCGGTAGGTATACCGAATTGAAAGCTAATCGTCGCCTTAACCACATTGACCTCGTCCCGAAAGTACACGGCATGAAAATGCTCTCCATGTTTCGTAGTGAATATGATAAAGGTAACGTTCCTAGTAGCGGGGTATTGAATATCCCTCGTATCCTATTGTACCTTGTTAGAACTTCGCA
>1596_368
ATGTCTAACATTAGTTCTCTAAACCCGTTTTCAGGTTCTTCCCGAACATTAGTTGAAAACAAACAGGTGGGCGCTTCTGATGCCGAGTCCCTCTTAAAAGAGATGTTTTCTCTGGAGGCTCAGAAGGAGTACGCTAAAGAATGCAATCTCGGTAGGTATACCGAATTGAAAGCTAATCGT
>1596_369
ATGTCTAACATTAGTTCTCTAAACCCGTTTTCAGGTTCTTCCCGAACATTAGTTGAAAACAAACAGGTGGGCGCTTCTGATGCCGAGTCCCTCTTAAAAGAGATGTTTTCTCTGGAGGCTCAGAAGGAGTACGCTAAAGAATGCAATCTCGGTAGGTATACCGAATTGAAAGCTAATCGTCGCCTT
>1596_370
ATGTCTAACATTAGTTCTCTAAACCCGTTTTCAGGTTCTTCCCGAACATTAGTTGAAAACAAACAGGTGGGCGCTTCTGATGCCGAGTCCCTCTTAAAAGAGATGTTTTCTCTGGAGGCTCAGAAGGAGTACGCTAAAGAATGCAATCTCGGTAGGTATACCGAATTGAAAGCTAATCGTCGCCTTAACCACATTGACCTCGTCCCGAAAGTACACGGCATGAAAATGCTCTCCATGTTTCGTAGTGAATATGATAAAGGTAACGTTCCTAGTAGCGGGGTATTGAATATCCCTCGTATCCTATTGTACCTTGTTAGAACTTCGCATAGTAGTACTGTAGGCAGTATCACAATACGGTTAGTAGACACCTATAGTGCATCCGATTCATGCTTATTAGAAGCCATCGACGGTCAAGAATTTACCGTTGATCTTTCTTCTTTGCCTTGCATGATCGGTTTTTCACC
>1596_371
ATGTCTAACATTAGTTCTCTAAACCCGTTTTCAGGTTCTTCCCGAACATTAGTTGAAAACAAACAGGTGGGCGCTTCTGATGCCGAGTCCCTCTTAAAAGAGATGTTTTCTCTGGAGGCTCAGAAGGAGTACGCTAAAGAATGCAATCTCGGTAGGTATACCGAATTGAAAGCTAATCGTCGCCTTAACCACATTGACCTCGTCCCGAAAGTACACGGCATGAAAATGCTCTCCATGTTTCGTAGTGAATATGATAAAGGTAACGTTCCTAGTAGCGGGGTATTGAATATCCCTCGTATCCTATTGTACCTTGTTAGAACTTCGCATAGTAGTACTGTAGGCAGTATCACAATACGGTTAGTAGACACCTATAGTGCATCCGATTCATGCTTATTAGAAGCCATCGACGGTCAAGAATTTACCGTTGATCTTTCTTCTTTGCCTTGCATGATCGGTTTTTCACCTACATATGATTGCAAGTTGGAAATGGTAGATG
>1596_372
ATGTCTAACATTAGTTCTCTAAACCCGTTTTCAGGTTCTTCCCGAACATTAGTTGAAAACAAACAGGTGGGCGCTTCTGATGCCGAGTCCCTCTTAAAAGAGATGTTTTCTCTGGAGGCTCAGAAGGAGTACGCTAAAGAATGCAATCTCGGTAGGTATACCGAATTGAAAGCTAATCGTCGCCTTAACCACATTGACCTCGTCCCGAAAGTACACGGCATGAAAATGCTCTCCATGTTTCGTAGTGAATA
>1596_373
ATGTCTAACATTAGTTCTCTAAACCCGTTTTCAGGTTCTTCCCGAACATTAGTTGAAAACAAACAGGTGGGCGCTTCTGATGCCGAGTCCCTCTTAAAAGAGATGTTTTCTCTGGAGGCTCAGAAGGAGTACGCTAAAGAATGCAATCTCGGTAGGTATACCGAATTGAAAGCTAA
>1596_374
ATGTCTAACATTAGTTCTCTAAACCCGTTTTCAGGTTCTTCCCGAACATTAGTTGAAAACAAACAGGTGGGCGCTTCTGATGCCGAGTCCCTCTTAAAAGAGATGTTTTCTCTGGAGGCTCAGAAGGAGTACGCTAAAGAATGCAATCTCGGTAGGTATACCGAATTGAAAGCTAATCGTCGCCTTAACCACATTGACCTCGTCCCGAAAGTACACGGCATGAAAATGCTCTCCATGTTTCGTAGTGAATATGATAAAGGTAACGTTCCTAGTAGCGGGGTATTGAATATCCCTCGTATCCTATTGTACCTTGTTAGAACTTCGCATAGTAGTACTGTAGGCAGTATCACAATACGGTTAGTAGACACCTATAGTGCATCCGATTCATGCTTATTAGAAGCCATC
>1596_375
ATGTCTAACATTAGTTCTCTAAACCCGTTTTCAGGTTCTTCCCGAACATTAGTTGAAAACAAACAGGTGGGCGCTTCTGATGCCGAGTCCCTCTTAAAAGAGATGTTTTCTCTGGAGGCTCAGAAGGAGTACGCTAAAGAATGCAATCTCGGTAGGTATACCGAATTGAAAGCTAATC
>1596_376
ATGTCTAACATTAGTTCTCTAAACCCGTTTTCAGGTTCTTCCCGAACATTAGTTGAAAACAAACAGGTGGGCGCTTCTGATGCCGAGTCCCTCTTAAAAGAGATGTTTTCTCTGGAGGCTCAGAAGGAGTACGCTAAAGAATGCAATCTCGGTAGGTATACCGAATTGAAAGCTAATCGTCGCCTTAACCACAT
>1596_377
ATGTCTAACATTAGTTCTCTAAACCCGTTTTCAGGTTCTTCCCGAACATTAGTTGAAAACAAACAGGTGGGCGCTTCTGATGCCGAGTCCCTCTTAAAAGAGATGTTTTCTCTGGAGGCTCAGAAGGAGTACGCTAAAGAATGCAATCTCGGTAGGTATACCGAATTGAAAGCTAATCGTCGCCTTAACCACATTGACCTCGTCCCGAAAGTACACGGCATGAAAATGCTCTCCATGTTTCGTAGTGAATATGATAAAGGTAACGTTCCTAGTAGCGGGGTATTGAATATCCCTCGTATCCTATTGTACCTTGTTAGAACTTCGCATAGTAGTACTGTAGGCAGTATCACAATACGGTTAGTAGACACCTATAGTGCATCCGATTCATGCTTATTAGAAGCCATCGACGGTCAAGAATTTA
>1596_378
ATGTCTAACATTAGTTCTCTAAACCCGTTTTCAGGTTCTTCCCGAACATTAGTTGAAAACAAACAGGTGGGCGCTTCTGATGCCGAGTCCCTCTTAAAAGAGATGTTTTCTCTGGAGGCTCAGAAGGAGTACGCTAAAGAATGCAATCTCGGTAGGTATACCGAATTGAAAGCTAATCGTCGCCTTAACCACATTGACCTCGTCCCGAAAGTACACGGCATGAAAATGCTCTCCATGTTTCGTAGTGAATATGATAAAGGTAACGTTCCTAGTAGCGGGGTATTGAATATCCCTCGTATCCTATTGTACCTTGTTAGAACTTCGCATAGTAGTACTGTAGGCAGTATCACAATACGGTTAGTAGACACCTATAGTGCATCCGATTCATGCTTATTAGAAGCCATCGACGGTCAAGAATTTACCGTTGATCTTTCTTCTTT
>1596_379
ATGTCTAACATTAGTTCTCTAAACCCGTTTTCAGGTTCTTCCCGAACATTAGTTGAAAACAAACAGGTGGGCGCTTCTGATGCCGAGTCCCTCTTAAAAGAGATGTTTTCTCTGGAGGCTCAGAAGGAGTACGCTAAAGAATGCAATCTCGGTAGGTATACCGAATTGAAAGCTAATCGTCGCCTTAACCACATTGACCTCGTCCCGAAAGTACACGGCATGAAAATGCTCTCCATGTTTCGTAGTGAATATGATAAAGGTAACGTTCCTAGTAGCGGGGTATTGAATATCCCTCGTATCCTATTGTACCTTGTTAGAACTTCGCATAGTAGTACTGTAGGCAGTATCACAATACGGTTAGTAGACACCTATAGTGCATCCGATTCATGCTTATTAGAAGCCATCGACGGTCAAGAATTTACCGTTGATCTTTCTTCTTTGCCTTGCATGATCGGTTTTTCACCTACATATGATTGCAAGTTGGAAATGGTAGAT
>1596_380
ATGTCTAACATTAGTTCTCTAAACCCGTTTTCAGGTTCTTCCCGAACATTAGTTGAAAACAAACAGGTGGGCGCTTCTGATGCCGAGTCCCTCTTAAAAGAGATGTTTTCTCTGGAGGCTCAGAAGGAGTACGCTAAAGAATGCAATCTCGGTAGGTATACCGAATTGAAAGCTAATCGTCGCCTTAACCACATTGACCTCGTCCCGAAAGTACACGGCATGAAAATGCTCT
>1596_381
ATGTCTAACATTAGTTCTCTAAACCCGTTTTCAGGTTCTTCCCGAACATTAGTTGAAAACAAACAGGTGGGCGCTTCTGATGCCGAGTCCCTCTTAAAAGAGATGTTTTCTCTGGAGGCTCAGAAGGAGTACGCTAAAGAATGCAATCTCGGTAGGTATACCGAATTGAAAGCTAATCGTCGCCTTAACCACATTGACCTCGTCCCGAAAGTACACGGCATGAAAATGCTCTCCATGTTTCGTAGTGAATATGATAAAGGTAACGTTCCTAGTAGCGGGGTAT
>1596_382
ATGTCTAACATTAGTTCTCTAAACCCGTTTTCAGGTTCTTCCCGAACATTAGTTGAAAACAAACAGGTGGGCGCTTCTGATGCCGAGTCCCTCTTAAAAGAGATGTTTTCTCTGGAGGCTCAGAAGGAGTACGCTAAAGAATGCAATCTCGGTAGGTATACCGAATTGAAAGCTAATCGTCGCCTTAACCACAT
>1596_383
ATGTCTAACATTAGTTCTCTAAACCCGTTTTCAGGTTCTTCCCGAACATTAGTTGAAAACAAACAGGTGGGCGCTTCTGATGCCGAGTCCCTCTTAAAAGAGATGTTTTCTCTGGAGGCTCAGAAGGAGTACGCTAAAGAATGCAATCTCGGTAGGTATACCGAATTGAAAGCTAATCGTCGCCTTAACCACATTGACCTCGTCCCGAAAGTACACGGCATGAAAATGCTCTCCATGTTTCGTAGTGAATATGATAAAGGTAACGTTCCTAGTAGCGGG
>1596_384
ATGTCTAACATTAGTTCTCTAAACCCGTTTTCAGGTTCTTCCCGAACATTAGTTGAAAACAAACAGGTGGGCGCTTCTGATGCCGAGTCCCTCTTAAAAGAGATGTTTTCTCTGGAGGCTCAGAAGGAGTACGCTAAAGAATGCAATCTCGGTAGGTATACCGAATTGAAAGCTAATCGTCGCCTTAACCACATTGACCTCGTCCCGAAAGTACACGGCATGAAAATGCTCTCCATGTTTCGTAGTGAATATGATAAAGGTAACGTTCCTAGTAGCGGGGTATTGAATATCCCTCGTATCCTATTGTACCTTGTTAGAACTTCGCATAGTAG
>1596_385
ATGTCTAACATTAGTTCTCTAAACCCGTTTTCAGGTTCTTCCCGAACATTAGTTGAAAACAAACAGGTGGGCGCTTCTGATGCCGAGTCCCTCTTAAAAGAGATGTTTTCTCTGGAGGCTCAGAAGGAGTACGCTAAAGAATGCAATCTCGGTAGGTATACCGAATTGAAAGCTAATCGTCGCCTTAACCACATTGACCTCGTCCCGA
>1596_386
ATGTCTAACATTAGTTCTCTAAACCCGTTTTCAGGTTCTTCCCGAACATTAGTTGAAAACAAACAGGTGGGCGCTTCTGATGCCGAGTCCCTCTTAAAAGAGATGTTTTCTCTGGAGGCTCAGAAGGAGTACGCTAAAGAATGCAATCTCGGTAGGTATACCGAATTGAAAGCTAATCGTCGCCTTAACCACATTGACCTCGTCCCGAAAGTACACGGCATGAAAATGCTCTCCATGTTTCGTAGTGAATATGATAAAGGTAACGTTCCTAGTAGCGGGGTATTGAATATCCCTCGTATCCTATTGTACCTTGTTAGAACTTCGCATAGTAGTACTGTAGGCAGTATCACAATACGGTTAGTAGACACCTATAGTGCATCCG
>1596_387
ATGTCTAACATTAGTTCTCTAAACCCGTTTTCAGGTTCTTCCCGAACATTAGTTGAAAACAAACAGGTGGGCGCTTCTGATGCCGAGTCCCTCTTAAAAGAGATGTTTTCTCTGGAGGCTCAGAAGGAGTACGCTAAAGAATGCAATCTCGGTAGGTATACCGAATTGAAAGCTAATCGTCGCCTTAACCACATTGACCTCGTCCCGAAAGTACACGGCATG
>1596_388
ATGTCTAACATTAGTTCTCTAAACCCGTTTTCAGGTTCTTCCCGAACATTAGTTGAAAACAAACAGGTGGGCGCTTCTGATGCCGAGTCCCTCTTAAAAGAGATGTTTTCTCTGGAGGCTCAGAAGGAGTACGCTAAAGAATGCAATCTCGGTAGGTATACCGAATTGAAAGCTAATCGTCGCCTTAACCACATTGACCTCGTCCCGAAAGTACACGGCATGAAAATGCTCTCCATGTTTCGTAGTGAATATGATAAAGGTAACGTTCCTAGTAGCGGGGTATTGAATATCCCTCGTATCCTATTGTACCTTGTTAGAACTTCGCATAGTAGTACTGTAGGCAGTATCACAATACGGTTAGTAGACACCTATAGTGCATCCGATTCATGCTTATTAGAAGCCATCGACGGTCAAGAATTTACCGTTGATCTTTCTTCTTTGCCTTGCATGATCGGTTTTTCACCTACATATGATTGCAAGTTGGAAATGGTAGA
>1596_389
ATGTCTAACATTAGTTCTCTAAACCCGTTTTCAGGTTCTTCCCGAACATTAGTTGAAAACAAACAGGTGGGCGCTTCTGATGCCGAGTCCCTCTTAAAAGAGATGTTTTCTCTGGAGGCTCAGAAGGAGTACGCTAAAGAATGCAATCTCGGTAGGTATACCGAATTGAAAGCTAATCGTCGCCTTAACCACATTGACCTCGTCCCGAAAGTACACGGCATGAAAATGCTCTCCATGTTTCGTAGTGAATATGATAAAGGTAACGTTCCTAGTAGCGGGGTATTGAATATCCCTCGTATCCTATTGTACCTTGTTAGAACTTCGCATAGTAGTACTGTAGGCAGTATCACAATACGGTTAGTAGACACCTATAGTGCATCCGATTCATGCTTATTAGAAGCCATCGACGGTCAAGAATTTACCGTTGATCTTTCTTCT
>1596_390
ATGTCTAACATTAGTTCTCTAAACCCGTTTTCAGGTTCTTCCCGAACATTAGTTGAAAACAAACAGGTGGGCGCTTCTGATGCCGAGTCCCTCTTAAAAGAGATGTTTTCTCTGGAGGCTCAGAAGGAGTACGCTAAAGAATGCAATCTCGGTAGGTATACCGAATTGAAAGCTAATCGTCGCCTTAACCACATTGACCTCGTCCCGAAAGTACACGGCATGAAAATGCTCTCCATGTTTCGTAGTGAATATGATAAAGGTAACGTTCCTAGTAGCGGGGTATTGAATATCCCTCGTATCCTATTGTACCTTGTTAGAACTTCGCATAGTAGTACTGTAGGCAGTATCACAATACGGTTAGTAGACACCTATAGTGCATCCGATTCATGCTTATTAGAAGCCATCGACGGTCAAGAATTTACCGTTGATCTTTCTTCTTTGCCTTGCATGATCG
>1596_391
ATGTCTAACATTAGTTCTCTAAACCCGTTTTCAGGTTCTTCCCGAACATTAGTTGAAAACAAACAGGTGGGCGCTTCTGATGCCGAGTCCCTCTTAAAAGAGATGTTTTCTCTGGAGGCTCAGAAGGAGTACGCTAAAGAATGCAATCTCGGTAGGTATACCGAATTGAAAGCTAATCGTCGCCTTAACCACATTGACCTCGTCCCGAAAGTACACGGCATGAAAATGCTCTCCATGTTTCGTAGTGAATATGATAAAGGTAACGTTCCTAGTAGCGGGGTATTGAATATCCCTCGTATCCTATTGTACCTTGTTAGAACTTCGCATAGTAGTACTGTAGGCAGTATCACAATACGG
>1596_392
ATGTCTAACATTAGTTCTCTAAACCCGTTTTCAGGTTCTTCCCGAACATTAGTTGAAAACAAACAGGTGGGCGCTTCTGATGCCGAGTCCCTCTTAAAAGAGATGTTTTCTCTGGAGGCTCAGAAGGAGTACGCTAAAGAATGCAATCTCGGTAGGTATACCGAATTGAAAGCTAATCGTCGCCTTAACCACATTGACCTCGTCCCGAAAGTACACGGCATGAAAATGCTCTCCATGTTTCGTAGTGAATATGATAAAGGTAACGTTCCTAGTAGCGGGGTATTGAATATCCCTCGTATCCTATTGTACCTTGTTAGAACTTCGCATAGTAGTACTGTAGGCAGTATCACAATACGGTTAGTAGACACCTATAGTGCATCCGATTCATGCTTATTAGAAGCCATCGACGGTCAAGAATTTACCGTTGATCTTTCTTCTTTGCCTTGCATGATCGGTTTTTCACCTAC
>1596_393
ATGTCTAACATTAGTTCTCTAAACCCGTTTTCAGGTTCTTCCCGAACATTAGTTGAAAACAAACAGGTGGGCGCTTCTGATGCCGAGTCCCTCTTAAAAGAGATGTTTTCTCTGGAGGCTCAGAAGGAGTACGCTAAAGAATGCAATCTCGGTAGGTATACCGAATTGAAAGCTAATCGTCGCCTTAACCACATTGACCTCGTCCCGAAAGTACACGGCATGAAAATGCTCTCCATGTTTCGTAGTGAATATGATAAAGGTA
>1596_394
ATGTCTAACATTAGTTCTCTAAACCCGTTTTCAGGTTCTTCCCGAACATTAGTTGAAAACAAACAGGTGGGCGCTTCTGATGCCGAGTCCCTCTTAAAAGAGATGTTTTCTCTGGAGGCTCAGAAGGAGTACGCTAAAGAATGCAATCTCGGTAGGTATACCGAATTGAAAGCTAATCGTCGCCTTAACCACATTGACCTCGTCCCGAAAGTACACGGCATGAAAATGCTCTCCATGTTTCGTAGTGAATATGATAAAGGTAACGTTCCTAGTAGCGGGGTATTGAATATCCCTCGTATCCT
>1596_395
ATGTCTAACATTAGTTCTCTAAACCCGTTTTCAGGTTCTTCCCGAACATTAGTTGAAAACAAACAGGTGGGCGCTTCTGATGCCGAGTCCCTCTTAAAAGAGATGTTTTCTCTGGAGGCTCAGAAGGAGTACGCTAAAGAATGCAATCTCGGTAGGTATACCGAATTGAAAGCTAATCGTCGCCTTAACCACATTGACCTCGTCCCGAAAGTACACGGCATGAAAATGCTCTCCATGTTTCGTAGTGAATATGATAAAGGTAACGTTCCTAGTAGCGGGGTATTGAATATCCCTCGTATCCTATTGTACCTTGTTAGAACTTCGCATAGTAGTACTGTAGGCAGTATCACAATACGGTTAGTAGACACCTATAGTGCATCCGATTCATGCTTATTAGAAGC
>1596_396
ATGTCTAACATTAGTTCTCTAAACCCGTTTTCAGGTTCTTCCCGAACATTAGTTGAAAACAAACAGGTGGGCGCTTCTGATGCCGAGTCCCTCTTAAAAGAGATGTTTTCTCTGGAGGCTCAGAAGGAGTACGCTAAAGAATGCAATCTCGGTAGGTATACCGAATTGAAAGCTAATCGTCGCCTTAACCACATTGACCTCGTCCCGAAAGTACACGGCATGAAAA
>1596_397
ATGTCTAACATTAGTTCTCTAAACCCGTTTTCAGGTTCTTCCCGAACATTAGTTGAAAACAAACAGGTGGGCGCTTCTGATGCCGAGTCCCTCTTAAAAGAGATGTTTTCTCTGGAGGCTCAGAAGGAGTACGCTAAAGAATGCAATCTCGGTAGGTATACCGAATTGAAAGCTAATCGTCGCCTTAACCACATTGACCTCGTCCCGAAAGTACACGGCATGAAAATGCTCTCCATGTTTCGTAGTGAATATGATAAAGGTAACGTTCCTAGTAGCGGGGTATTGAATATCCCTCGTATCCTATTGTACCTTGTTAGAACTTCGCATAGTAGTACTGTAGGCAGTATCACAATACGGTTAGTAGACACCTATAGTGCATCCGATTCATGCTTATTAGAAGCCATCGACGGTCAAGAATTTA
>1596_398
ATGTCTAACATTAGTTCTCTAAACCCGTTTTCAGGTTCTTCCCGAACATTAGTTGAAAACAAACAGGTGGGCGCTTCTGATGCCGAGTCCCTCTTAAAAGAGATGTTTTCTCTGGAGGCTCAGAAGGAGTACGCTAAAGAATGCAATCTCGGTAGGTATACCGAATTGAAAGCTAATCGTCGCCTTAACCACATTGACCTCGTCCCGAAAGTACACGGCATGAAAATGCTCTCCATGTTTCGTAGTGAATATGATAAAGGTAACGTTCCTAGTAGCGGGGTATTGAATATCCCTCGTATCCTATTGTACCTTGTTAGAACTTCGCATAGTAGTACTGTAGGCAGTATCACAATACGGTTAGTAGACACCTATAGTGCATCCGATTCATGCTTATTAGAAGCCATCGACGGTCAAGAATTTACCGTTGATCTTTCTTCTTTGCCTTGCATGATCGGTTTTTCACCTACATATGATTGCAAGTTGGAA
>1596_399
ATGTCTAACATTAGTTCTCTAAACCCGTTTTCAGGTTCTTCCCGAACATTAGTTGAAAACAAACAGGTGGGCGCTTCTGATGCCGAGTCCCTCTTAAAAGAGATGTTTTCTCTGGAGGCTCAGAAGGAGTACGCTAAAGAATGCAATCTCGGTAGGTATACCGAATTGAAAGCTAATCGTCGCCTTAACCACATTGACCTCGTCCCGAAAGTACACGGCATGAAAATGCTCTCCATGTTTCGTAGTGAATATGATAAAGGTAACGTTCCTAGTAGCGGGGTATTGAATATCCCTCGTATCCTATTGTACCTTGTTAGAACTTCGCATAGTAGTACTGTAGGCAGTATCACAATACGG
>1596_400
ATGTCTAACATTAGTTCTCTAAACCCGTTTTCAGGTTCTTCCCGAACATTAGTTGAAAACAAACAGGTGGGCGCTTCTGATGCCGAGTCCCTCTTAAAAGAGATGTTTTCTCTGGAGGCTCAGAAGGAGTACGCTAAAGAATGCAATCTCGGTAGGTATACCGAATTGAAAGCTAATCGTCGCCTTAACCACATTGACCTCGTCCCGAAAGTACACGGCATGAAAATGCTCTCCATGTTTCGTAGTGAATATGATAA
>1596_401
ATGTCTAACATTAGTTCTCTAAACCCGTTTTCAGGTTCTTCCCGAACATTAGTTGAAAACAAACAGGTGGGCGCTTCTGATGCCGAGTCCCTCTTAAAAGAGATGTTTTCTCTGGAGGCTCAGAAGGAGTACGCTAAAGAATGCAATCTCGGTAGGTATACCGAATTGAAAGCTAATCGTCGCCTTAACCACATTGACCTCGTCCCGAAAGTACACGGCATGAAAATGCTCTCCATGTTTCGTAGTGAATATGATAAAGGTAACGTTCCTAGTAGCGGGGTATTGAATATCCCTCGTATCCTATTGTACCTTGTT
>1596_402
ATGTCTAACATTAGTTCTCTAAACCCGTTTTCAGGTTCTTCCCGAACATTAGTTGAAAACAAACAGGTGGGCGCTTCTGATGCCGAGTCCCTCTTAAAAGAGATGTTTTCTCTGGAGGCTCAGAAGGAGTACGCTAAAGAATGCAATCTCGGTAGGTATACCGAATTGAAAGCTAATCGTCGCCTTAACCACATTGACCTCGTCCCGAAAGTACACGGCATGAAAATGCTCTCCATGTTTCGTAGTGAATATGATAAAGGTAACGTTCCTAGTAGCGGGGTATTGAATATCCCTCGTATCCTAT
>1596_403
ATGTCTAACATTAGTTCTCTAAACCCGTTTTCAGGTTCTTCCCGAACATTAGTTGAAAACAAACAGGTGGGCGCTTCTGATGCCGAGTCCCTCTTAAAAGAGATGTTTTCTCTGGAGGCTCAGAAGGAGTACGCTAAAGAATGCAATCTCGGTAGGTATACCGAATTGAAAGCTAATCGTCGCCTTAACCACATTGACCTCGTCCCGAAAGTACACGGCATGAAAATGCTCTCCATGTTTCGTAGTGAATATGATAAAGGTAACGTTCCTAGTAGCGGGGTATTGAATATCCCTCGTATCCTATTGTACCTTGTTAGAACTTCGCATAGTA
>1596_404
ATGTCTAACATTAGTTCTCTAAACCCGTTTTCAGGTTCTTCCCGAACATTAGTTGAAAACAAACAGGTGGGCGCTTCTGATGCCGAGTCCCTCTTAAAAGAGATGTTTTCTCTGGAGGCTCAGAAGGAGTACGCTAAAGAATGCAATCTCGGTAGGTA
>1596_405
ATGTCTAACATTAGTTCTCTAAACCCGTTTTCAGGTTCTTCCCGAACATTAGTTGAAAACAAACAGGTGGGCGCTTCTGATGCCGAGTCCCTCTTAAAAGAGATGTTTTCTCTGGAGGCTCAGAAGGAGTACGCTAAAGAATGCAATCTCGGTAGGTATACCGAATTGAAAGCTAATCGTCGCCTTAACCACA
>1596_406
ATGTCTAACATTAGTTCTCTAAACCCGTTTTCAGGTTCTTCCCGAACATTAGTTGAAAACAAACAGGTGGGCGCTTCTGATGCCGAGTCCCTCTTAAAAGAGATGTTTTCTCTGGAGGCTCAGAAGGAGTACGCTAAAGAATGCAATCTCGGTAGGTATACCGAATTGAAAGCTAATCGTCGCCTTAACCACATTGACCTCGTCCCGAAAGTACACGGCATGAAAATGCTCTCCATGTTTCGTAGTGAATATGATAAAGGTAACGTTCCTAGTAGCGGGGTATTGAATATCCCTCGTATCCTATTGTACCTTGTTAGAACTTCGCATAGTAGTACTGTAGGCAGTATCACAATAC
>1596_407
ATGTCTAACATTAGTTCTCTAAACCCGTTTTCAGGTTCTTCCCGAACATTAGTTGAAAACAAACAGGTGGGCGCTTCTGATGCCGAGTCCCTCTTAAAAGAGATGTTTTCTCTGGAGGCTCAGAAGGAGTACGCTAAAGAATGCAATCTCGGTAGGTATACCGAATTGAAAGCTAATCGTCGCCTTAACCACATTGACCTCGTCCCGAAAGTACACGGCATGAAAATGCTCTCCATGTTTCGTAGTGAATATGATAAAGGTAACGTTCCTAGTAGCGGGGTATTGAATATCCCTCGTATCCTATTGTACCTTGTTAGAACTTCGCATAGTAGTACTGTAGGCAGT
>1596_408
ATGTCTAACATTAGTTCTCTAAACCCGTTTTCAGGTTCTTCCCGAACATTAGTTGAAAACAAACAGGTGGGCGCTTCTGATGCCGAGTCCCTCTTAAAAGAGATGTTTTCTCTGGAGGCTCAGAAGGAGTACGCTAAAGAATGCAATCTCGGTAGGTATACCGAATTGAAAGCTAATCGTCGCCTTAACCACATTGACCTCGTCCCGAAAGTACACGGCATGAAAATGCTCTCCATGTTTCGTAGTGAATATGATAAAGGTAACGTTCCTAGTAGCGGGGTATTGAATATCCCTCGTATCCTATTGTACCTTGTTAGAACTTCGCA
>1596_409
ATGTCTAACATTAGTTCTCTAAACCCGTTTTCAGGTTCTTCCCGAACATTAGTTGAAAACAAACAGGTGGGCGCTTCTGATGCCGAGTCCCTCTTAAAAGAGATGTTTTCTCTGGAGGCTCAGAAGGAGTACGCTAAAGAATGCAATCTCGGTAGGTATACCGAATTGAAAGCTAATCGTCGCCTTAACCACATTGACCTCGTCCCGAAAGTACACGGCATGAAAATGCTCTCCATGTTTCGTAGTGAATATGATAAAGGTAACGTTCCTAGTAGCGGGGTATTGAATATCCCTCGTATCCTATTGTACCTTGTTAGAACTTCGCATAGTAGTACTGTAGGCAGTATCACAATACGGTTAGTAGACACCTATAGTGCATCCGATTCATGCTTATTAGAAGCCATCGACGGTCAAGAATTTACCGTTGATCTTTCTTCTTTGCCTTGCATGATCGGTTTTTCACCTACATATGATTGCAAGTTGGAAATGGT
>1596_410
ATGTCTAACATTAGTTCTCTAAACCCGTTTTCAGGTTCTTCCCGAACATTAGTTGAAAACAAACAGGTGGGCGCTTCTGATGCCGAGTCCCTCTTAAAAGAGATGTTTTCTCTGGAGGCTCAGAAGGAGTACGCTAAAGAATGCAATCTCGGTAGGTATACCGAATTGAAAGCTAATCGTCGCCTTAACCACATTGACCTCGTCCCGAAAGTACACGGCATGAAAATGCTCTCCATGTTTCGTAGTGAATATGATAAAGGTAACGTTCCTAGTAGCGGGGTATTGAATATCCCTCGTATCCTATTGTACCTTGTTAGAACTTCGCATAGTAGTACTGTAGGCAGTATCACAATACGGTTAGTAGACACCTATAGTGCATCCGATTCATGCTTATTAGAAGCCATCGACGGTCAAGAATTTACCGTTGATCTTTCTTCTTTGCCTTGCATGATCGGTTTTTCACCTACATATGATTGCAAGTTGGAAATG
>1596_411
ATGTCTAACATTAGTTCTCTAAACCCGTTTTCAGGTTCTTCCCGAACATTAGTTGAAAACAAACAGGTGGGCGCTTCTGATGCCGAGTCCCTCTTAAAAGAGATGTTTTCTCTGGAGGCTCAGAAGGAGTACGCTAAAGAATGCAATCTCGGTAGGTATACCGAATTGAAAGCTAATCGTCGCCTTAACCACATTGACCTCGTCCCGAAAGTACACGGCATGAAAATGCTCTCCATGTTTCGTAGTGAATATGATAAAGGTAACGTTCCTAGTAGCGGGGTATTGAATATCCCTCGTATCCTATTGTACCTTGTTAGAACTTCGCATAGTAGTACTGTAGGCAGTATCACAATACGGTTAGTAGACACCTATAGTGCATCCGATTCATGCTTA
>1596_412
ATGTCTAACATTAGTTCTCTAAACCCGTTTTCAGGTTCTTCCCGAACATTAGTTGAAAACAAACAGGTGGGCGCTTCTGATGCCGAGTCCCTCTTAAAAGAGATGTTTTCTCTGGAGGCTCAGAAGGAGTACGCTAAAGAATGCAATCTCGGTAGGTATACCGAATTGAAAGCTAATCGTCGCCTTAACCAC
>1596_413
ATGTCTAACATTAGTTCTCTAAACCCGTTTTCAGGTTCTTCCCGAACATTAGTTGAAAACAAACAGGTGGGCGCTTCTGATGCCGAGTCCCTCTTAAAAGAGATGTTTTCTCTGGAGGCTCAGAAGGAGTACGCTAAAGAATGCAATCTCGGTAGGTATACCGAATTGAAAGCTAATCGTCGCCTTAACCACATTGACCTCGTCCCGAAAGTACACGGCATGAAAATGCTCTCCATGTTTCGTAGTGAATATGATAAAGGTAACGTTCCTAGTAGCGGGGTATTGAATATCCCTCGTATCCTATTGTACCTTGTTAGAACTTCGCATAGTAGTACTGTAGGCAGTATCACAATACGGTTAGTAGACACCTATAGTGCATCCGATTCATGCTTATTAGAAGCCATCGACGGTCAAGAATTTACCGTTGATCTTTCTTCTTTGCCTTGCATGATCGGTTTTTCACCTACATATGATTGCAAGTTGGAAATGGT
>1596_414
ATGTCTAACATTAGTTCTCTAAACCCGTTTTCAGGTTCTTCCCGAACATTAGTTGAAAACAAACAGGTGGGCGCTTCTGATGCCGAGTCCCTCTTAAAAGAGATGTTTTCTCTGGAGGCTCAGAAGGAGTACGCTAAAGAATGCAATCTCGGTAGGTATACCGAATTGAAAGCTAATCGTCGCCTTAACCACATTGACCTCGTCCCGAAAGTACACGGCATGAAAATGCTCTCCATGTTTCGTAGTGAATATGATAAAGGTAACGTTCC
>1596_415
ATGTCTAACATTAGTTCTCTAAACCCGTTTTCAGGTTCTTCCCGAACATTAGTTGAAAACAAACAGGTGGGCGCTTCTGATGCCGAGTCCCTCTTAAAAGAGATGTTTTCTCTGGAGGCTCAGAAGGAGTACGCTAAAGAATGCAATCTCGGTAGGTATACCGAATTGAAAGCTAATCGTCGCCTTAACCACATTGACCTCGTCCCGAAAGTACACGGCATGAAAATGCTCTCCATGTTTCGTAGTGAATATGATAAAGGTAACGTTCCTAGTAGCGGGGTATTGAATATCCCT
>1596_416
ATGTCTAACATTAGTTCTCTAAACCCGTTTTCAGGTTCTTCCCGAACATTAGTTGAAAACAAACAGGTGGGCGCTTCTGATGCCGAGTCCCTCTTAAAAGAGATGTTTTCTCTGGAGGCTCAGAAGGAGTACGCTAAAGAATGCAATCTCGGTAGGTATACCGAATTGAAAGCTAATCGTCGCCTTAACCACATTGACCTCGTCCCGAAAGTACACGGCATGAAAATGCTCTCCATGTTTCGTAGTGAATATGATAAAGGTAACGTTCCTAGTAGCGGGGTATTGAATATCCCTCGTATCCTATTGTACCTTGTTAGAACTTCGCATAGTAGTACTGTAGGCAGTATCACAATACGGTTAGTAGACACCTATAGTGCATCCGATTCATGCTTATTAGAAGCCATC
>1596_417
ATGTCTAACATTAGTTCTCTAAACCCGTTTTCAGGTTCTTCCCGAACATTAGTTGAAAACAAACAGGTGGGCGCTTCTGATGCCGAGTCCCTCTTAAAAGAGATGTTTTCTCTGGAGGCTCAGAAGGAGTACGCTAAAGAATGCAATCTCGGTAGGTATACCGAATTGAAAGCTAATCGTCGCCT
>1596_418
ATGTCTAACATTAGTTCTCTAAACCCGTTTTCAGGTTCTTCCCGAACATTAGTTGAAAACAAACAGGTGGGCGCTTCTGATGCCGAGTCCCTCTTAAAAGAGATGTTTTCTCTGGAGGCTCAGAAGGAGTACGCTAAAGAATGCAATCTCGGTAGGTATACCGAATTGAAAGCTAATCGTCGCCTTAACCACATTGACCTCGTCCCGAAAGTACACG
>1596_419
ATGTCTAACATTAGTTCTCTAAACCCGTTTTCAGGTTCTTCCCGAACATTAGTTGAAAACAAACAGGTGGGCGCTTCTGATGCCGAGTCCCTCTTAAAAGAGATGTTTTCTCTGGAGGCTCAGAAGGAGTACGCTAAAGAATGCAATCTCGGTAGGTATACCGAATTGAAAGCTAATCGTCGCCTTAACCACATTGACCTCGTCCCGAAAGTACACGGCATGAAAATGCTCTCCATGTTTCGTAGTGAATATGATAAAGGTAACGTTCCTAGTAGCGGGGTATTGAATATCCCTCGTATCCTATTGTACCTTGTTAGAACTTCGCATAGTAGTACTGTAGGCAGTATCACAATACGGTTAGTAGACACCTATAGTGCATCCGATTCATGCTTATTAGAAGCCATCGACGGTCAAGAATTTACCGTTGATCTTTCTTCTTT
>1596_420
ATGTCTAACATTAGTTCTCTAAACCCGTTTTCAGGTTCTTCCCGAACATTAGTTGAAAACAAACAGGTGGGCGCTTCTGATGCCGAGTCCCTCTTAAAAGAGATGTTTTCTCTGGAGGCTCAGAAGGAGTACGCTAAAGAATGCAATCTCGGTAGGTATACCGAATTGAAAGCTAATCGTCGCCTTAACCACATTGACCTCGTCCCGAAAGTACACGGCATGAAAATGCTCTCCATGTTTCGTAGTGAATATGATAAAGGTAACGTTCCTAGTAGCGGGGTATTGAATATCCCTCGTATCCTATTGTACCTTGTTAGAACTTCGCATAGTAGTACTGTAGGCAGTATCACAATACGGTTAGTAGACACCTATAGTGCATCCGATTCATGCTTATTAGAAGCCATCGACGGTCAAGAATTTACCGTTGATCTTTCTTCTTTGCCTTGCATGATCGGTTTTTCACCTACATATGATTGCAAGTTGGAAAT
>1596_421
ATGTCTAACATTAGTTCTCTAAACCCGTTTTCAGGTTCTTCCCGAACATTAGTTGAAAACAAACAGGTGGGCGCTTCTGATGCCGAGTCCCTCTTAAAAGAGATGTTTTCTCTGGAGGCTCAGAAGGAGTACGCTAAAGAATGCAATCTCGGTAGGTATACCGAATTGAAAGCTAATCGTCGCCTTAACCACATTGACCTCGTCCCGAAAGTACACGGCATGAAAATGCTCTCCATGTTTCGTAGTGAATATGATAAAGGTAACGTTCCTAGTAGCGGGGTATTGAATATCCCTCGTATCCTATTGTACCTTGTTAG
>1596_422
ATGTCTAACATTAGTTCTCTAAACCCGTTTTCAGGTTCTTCCCGAACATTAGTTGAAAACAAACAGGTGGGCGCTTCTGATGCCGAGTCCCTCTTAAAAGAGATGTTTTCTCTGGAGGCTCAGAAGGAGTACGCTAAAGAATGCAATCTCGGTAGGTATACCGAATTGAAAGCTAATCGTCGCCTTAACCACATTGACCTCGTCCCGAAAGTACACGGCATGAAAATGCTC
>1596_423
ATGTCTAACATTAGTTCTCTAAACCCGTTTTCAGGTTCTTCCCGAACATTAGTTGAAAACAAACAGGTGGGCGCTTCTGATGCCGAGTCCCTCTTAAAAGAGATGTTTTCTCTGGAGGCTCAGAAGGAGTACGCTAAAGAATGCAATCTCGGTAGGTATACCGAATTGAAAGCTAATCGTCGCCTTAACCACATTGACCTCGTCCCGAAAGTACACGGCATGAAAATGCTCTCCATGTTTCGTAGTGAATATGATAAAGGTAACGTTCCTAGTAGCGGGGTATTGAATATCCCTCGTATCCTATTGTACCTTGTTAGAACTTCGCATAGTAGTACTGTAGGCAGTATCACAATACGGTTAGTAGACACCTATAGTGCATCCGAT
>1596_424
ATGTCTAACATTAGTTCTCTAAACCCGTTTTCAGGTTCTTCCCGAACATTAGTTGAAAACAAACAGGTGGGCGCTTCTGATGCCGAGTCCCTCTTAAAAGAGATGTTTTCTCTGGAGGCTCAGAAGGAGTACGCTAAAGAATGCAATCTCGGTAGGTATACCGAATTGAAAGCTAATCGTCGCCTTAACCACATTGACCTCGTCCCGAAAGTACACGGCATGAAAATGCTCTCCATGTTTCGTAGTGAATATGATAAAGGTAACGTTCCTAGTAGCGGGGTATTGAATATCCCTCGTATCCTATTGTACCTTGTTAGAACTTCGCATAGTAGTACTGTAGGCAGTATCACAATACGGTTAGTAGACACC
>1596_425
ATGTCTAACATTAGTTCTCTAAACCCGTTTTCAGGTTCTTCCCGAACATTAGTTGAAAACAAACAGGTGGGCGCTTCTGATGCCGAGTCCCTCTTAAAAGAGATGTTTTCTCTGGAGGCTCAGAAGGAGTACGCTAAAGAATGCAATCTCGGTAGGTATACCGAATTGAAAGCTAATCGTCGCCTTAACCACATTGACCTCGTCCCGAAAGTACACGGCATGAAAATGCTCTCCATGTTTCGTAGTGAATATGATAAAGGTAACGTTCCTAGTAGCGGGGTATTGAATATCCCTCGTATCCTATTGTACCTTGTTAGAACTTCGCATAGTAGTACTGTAGGCA
>1596_426
ATGTCTAACATTAGTTCTCTAAACCCGTTTTCAGGTTCTTCCCGAACATTAGTTGAAAACAAACAGGTGGGCGCTTCTGATGCCGAGTCCCTCTTAAAAGAGATGTTTTCTCTGGAGGCTCAGAAGGAGTACGCTAAAGAATGCAATCTCGGTAGGTATACCGAATTGAAAGCTAATCGTCGCCTTAACCACATTGACCTCGTCCCGAAAGTACACGGCATGAAAATGCTCTCCATGTTTCGTAGTGAATATGATAAAGGTAACGTTCCT
>1596_427
ATGTCTAACATTAGTTCTCTAAACCCGTTTTCAGGTTCTTCCCGAACATTAGTTGAAAACAAACAGGTGGGCGCTTCTGATGCCGAGTCCCTCTTAAAAGAGATGTTTTCTCTGGAGGCTCAGAAGGAGTACGCTAAAGAATGCAATCTCGGTAGGTATACCGAATTGAAAGCTAATCGTCGCCTTAACCACATTGACCTCGTCCCGAAAGTACACGGCATGAAAATGCTCTCCATGTTTCGTAGTGAATATGATAAAGGTAACGTTCCTAGTAGCGGGGTATTGAATATCCCTCGTATCCTATTGTACCTTGTTAGAACTTCGCATAGTAGTACTGTAGGCAGTATCACAATACGGTTAGTAGACACCTATAGTGCATCCGATTCATGCTTATTAGAAGCCATCGACGGTCAAGAATTTACCGT
>1596_428
ATGTCTAACATTAGTTCTCTAAACCCGTTTTCAGGTTCTTCCCGAACATTAGTTGAAAACAAACAGGTGGGCGCTTCTGATGCCGAGTCCCTCTTAAAAGAGATGTTTTCTCTGGAGGCTCAGAAGGAGTACGCTAAAGAATGCAATCTCGGTAGGTATACCGAATTGAAAGCTAATCGTCGCCTTAACCACATTGACCTCGTCCCGAAAGTACACGGCATGAAAATGCTCT
>1596_429
ATGTCTAACATTAGTTCTCTAAACCCGTTTTCAGGTTCTTCCCGAACATTAGTTGAAAACAAACAGGTGGGCGCTTCTGATGCCGAGTCCCTCTTAAAAGAGATGTTTTCTCTGGAGGCTCAGAAGGAGTACGCTAAAGAATGCAATCTCGGTAGGTATACCGAATTGAAAGCTAATCGTCGCCTTAACCACATTGACCTCGTCCCGAAAGTACACGGCATGAAAATGCTCTCCATGTTTCGTAGTGAATATGATAAAGGTAACGTTCCTAGTAGCGGGGTATTGAATATCCCTCGTATCCTATTGTACCTTGTTAGAACTTCGCATAGTAGTACTGTAGGCAGTATCACA
>1596_430
ATGTCTAACATTAGTTCTCTAAACCCGTTTTCAGGTTCTTCCCGAACATTAGTTGAAAACAAACAGGTGGGCGCTTCTGATGCCGAGTCCCTCTTAAAAGAGATGTTTTCTCTGGAGGCTCAGAAGGAGTACGCTAAAGAATGCAATCTCGGTAGGTATACCGAATTGAAAGCTAATCGTCGCCTTAACCACATTGACCTCGTCCCGAAAGTACACGGCATGAAAATGCTCTCCATGTTTCGTAGTGAATATGATAAAGGTAACGTTCCTAGTAGCGGGGTATTGAATATCCCTCGTATCCTATTGTACCTTGTTAGAACTTCGCATAGTAGTACTGTAGGCAGTATCACAATACGGTTAGTAGACACCTATAGTGCATCCGATTCATGCTTATTAGAAGCCATCGACGGTCAAGAATTTACCGTTGATC
>1596_431
ATGTCTAACATTAGTTCTCTAAACCCGTTTTCAGGTTCTTCCCGAACATTAGTTGAAAACAAACAGGTGGGCGCTTCTGATGCCGAGTCCCTCTTAAAAGAGATGTTTTCTCTGGAGGCTCAGAAGGAGTACGCTAAAGAATGCAATCTCGGTAGGTATACCGAATTGAAAGCTAATCGTCGCCTTAACCACATTGACCTCGTCCCGAAAGTACACGGCATGAAAATGCTCTCCATGTTTCGTAGTGAATATGATAAAGGTAACGTTCCTAGTAGCGGGGTATTGAATATCCCTCGTATCCTATTGTACCTTGTTAGAACTTCGCATAGTAGTACTGTAGGCAGTATCACAATACGGTTAGTAGACACCTATAGTGCATCCGATTCATGCTTATTAGAAGCCATCGACGGTCAAGAATTTACCGTTGATCTT
>1596_432
ATGTCTAACATTAGTTCTCTAAACCCGTTTTCAGGTTCTTCCCGAACATTAGTTGAAAACAAACAGGTGGGCGCTTCTGATGCCGAGTCCCTCTTAAAAGAGATGTTTTCTCTGGAGGCTCAGAAGGAGTACGCTAAAGAATGCAATCTCGGTAGGTATACCGAATTGAAAGCTAATCGTCGCCTTAACCACATTGACCTCGTCCCGAAAGTACACGGCATGAAAATGCTCTCCATGTTTCGTAGTGAATATGATAAAGGTAACGTTCCTAGTAGCGGGGTATTGAATATCCCTCGTATCCTATTGTACCTTGTTAGAACTTCGCATAGTAGTACTGTAGGCAGTATCACAATACGGTTAGTAGACACCTATAGTGCATCCGATTCATGCTTATTAGAAGCCATCGACGGTCAAGAATTTACCGTTGATCTTTCTTCTTTGCCTTGCATGATCGGTTTTTCACCTACATATGATTGCAAGTTGGAAATGGTAGATGGGA
>1596_433
ATGTCTAACATTAGTTCTCTAAACCCGTTTTCAGGTTCTTCCCGAACATTAGTTGAAAACAAACAGGTGGGCGCTTCTGATGCCGAGTCCCTCTTAAAAGAGATGTTTTCTCTGGAGGCTCAGAAGGAGTACGCTAAAGAATGCAATCTCGGTAGGTATACCGAATTGAAAGCTAATCGTCGCCTTAACCACATTGACCTCGTCCC
>1596_434
ATGTCTAACATTAGTTCTCTAAACCCGTTTTCAGGTTCTTCCCGAACATTAGTTGAAAACAAACAGGTGGGCGCTTCTGATGCCGAGTCCCTCTTAAAAGAGATGTTTTCTCTGGAGGCTCAGAAGGAGTACGCTAAAGAATGCAATCTCGGTAGGTATACCGAATTGAAAGCTAATCGTCGCCTTAACCACATTGACCTCGTCCCGAAAGTACACGGCATGAAAATGCTCTCCATGTTTCGTAGTGAATATGATAAAGGTAACGTTCCTAGTAGCGGGGTATTGAATATCCCTCGTATCCTATTGTACCTTGTTAGAACTTCGCATAGTAGTACTGTAGGCAGTATCACAATACGGTTAGTAGACACCTATAGTGCATCCGATTCATGCTTATTAGAAGCCATCGACGGTCAAGAATTTACCGTTGATCTTTCTTCTTTGCCTTGCATGATCGGTTTTTCACCTACATATGATTGCAAGTTGGAAATGGTAGA
>1596_435
ATGTCTAACATTAGTTCTCTAAACCCGTTTTCAGGTTCTTCCCGAACATTAGTTGAAAACAAACAGGTGGGCGCTTCTGATGCCGAGTCCCTCTTAAAAGAGATGTTTTCTCTGGAGGCTCAGAAGGAGTACGCTAAAGAATGCAATCTCGGTAGGT
>1596_436
ATGTCTAACATTAGTTCTCTAAACCCGTTTTCAGGTTCTTCCCGAACATTAGTTGAAAACAAACAGGTGGGCGCTTCTGATGCCGAGTCCCTCTTAAAAGAGATGTTTTCTCTGGAGGCTCAGAAGGAGTACGCTAAAGAATGCAATCTCGGTAGGTATACCGAATTGAAAGCTAATCGTCGCCTTAACCACATTGACCTCGTCCCGAAAGTACACGGCATGAAAATGCTCTCCATGTTT
>1596_437
ATGTCTAACATTAGTTCTCTAAACCCGTTTTCAGGTTCTTCCCGAACATTAGTTGAAAACAAACAGGTGGGCGCTTCTGATGCCGAGTCCCTCTTAAAAGAGATGTTTTCTCTGGAGGCTCAGAAGGAGTACGCTAAAGAATGCAATCTCGGTAGGTATACCGAATTGAAAGCTAATCGTCGCCTTAACCACATTGACCTCGTCCCGAAAGTACACGGCATGAAAATGCTCTCCATGTTTCGTAGTGAATATGATAAAGGTAACGTTCCTAGTAGCGGGGTATTGAATATCCCTCGTATCCTATTGTACCTTGTTAGAACTTCGCATAGTAGTACTGTAGGCAGTATCACAATACGGTTAGTAGACACCTATAGTGCATCCGATTCATGCTTATTAGAAGCCATCGACGGTCAAGAATTTACCGTTGATCTTTCTTCTTTGCCTTGCATGATCGGTTTTTCACCTACATATGATTGCAAGTTGGAAATGGTA
>1596_438
ATGTCTAACATTAGTTCTCTAAACCCGTTTTCAGGTTCTTCCCGAACATTAGTTGAAAACAAACAGGTGGGCGCTTCTGATGCCGAGTCCCTCTTAAAAGAGATGTTTTCTCTGGAGGCTCAGAAGGAGTACGCTAAAGAATGCAATCTCGGTAGGTATACCGAATTGAAAGCTAATCGTCGCCTTAACCACATTGACCTCGTCCCGAAAGTACACGGCATGAAAATGCTCTCCATGTTTCGTAGTGAATATGATAAAGGTAACGTTCCTAGTAGCGGGGTATTGAATATCCCTCGTATCCTATTGTACCTTGTTAGAACTTCGCATAGTAGTACTGTAGGCAGTATCACAATACGGTTAGTAGACACCTATAGTGCATCCGATTCATGCTTATTAGAAGCCATCGACGGTCAAGAATTTACCGTTGATCTTTCTTCTTTGCCTTGCATGATCGGTTTTTCAC
>1596_439
ATGTCTAACATTAGTTCTCTAAACCCGTTTTCAGGTTCTTCCCGAACATTAGTTGAAAACAAACAGGTGGGCGCTTCTGATGCCGAGTCCCTCTTAAAAGAGATGTTTTCTCTGGAGGCTCAGAAGGAGTACGCTAAAGAATGCAATCTCGGTAGGTATACCGAATTGAAAGCTAATCGTCGCCTTAACCACATTGACCTCGTCCCGAAAGTACACGGCATGAAAATGCTCTCCATGTTTCGTAGTGAATATGATAAAGGTAACGTTCCTAGTAGCGGGGTATTGAATATCCCTCGTATCCTATTGTACCTTGTTAGAACTTCGCATAGTAGTACTGTAGGCAGTATCACAATACGGTTAGTAGACACCTATAGTGCATCCGATTCATGCTTATTAGAAGCCATCGACGGTCAAGAATTTACCGTTGATCTTTCTTCTTTGCCTTGCATGATCGGTTTTTCACCTACATATGATTGCAAGTTGGAAATGGT
>1596_440
ATGTCTAACATTAGTTCTCTAAACCCGTTTTCAGGTTCTTCCCGAACATTAGTTGAAAACAAACAGGTGGGCGCTTCTGATGCCGAGTCCCTCTTAAAAGAGATGTTTTCTCTGGAGGCTCAGAAGGAGTACGCTAAAGAATGCAATCTCGGTAGGTATACCGAATTGAAAGCTAATCGTCGCCTTAACCACATTGACCTCGTCCCGAAAGTACACGGCATGAAAATGCTCTCCATGTTTCGTAGTGAATATGATAAAGGTAACGTTCCTAGTAGCGGGGTATTGAATATCCCTCGTATCCTATTGTACCTTGTTAGAACTTCGCATAGTAGTACTG
>1596_441
ATGTCTAACATTAGTTCTCTAAACCCGTTTTCAGGTTCTTCCCGAACATTAGTTGAAAACAAACAGGTGGGCGCTTCTGATGCCGAGTCCCTCTTAAAAGAGATGTTTTCTCTGGAGGCTCAGAAGGAGTACGCTAAAGAATGCAATCTCGGTAGGTATACCGAATTGAAAGCTAATCGTCGCCTTAACCACATTGACCTCGTCCCGAAAGTACACGGCATGAAAATGCTCTCCATGTTTCGTAGTGAATATGATAAAGGTAACGTTCCTAGTAGCGGGGTATTGAATATCCCTCGTATCCTATTGTACCTTGTTAGAACTTCGCATAGTAGTACTGTAGGCAGTATCACAATACGGTTAGTAGACACCTATAGTGCATCCG
>1596_442
ATGTCTAACATTAGTTCTCTAAACCCGTTTTCAGGTTCTTCCCGAACATTAGTTGAAAACAAACAGGTGGGCGCTTCTGATGCCGAGTCCCTCTTAAAAGAGATGTTTTCTCTGGAGGCTCAGAAGGAGTACGCTAAAGAATGCAATCTCGGTAGGTATACCGAATTGAAAGCTAATCGTCGCCTTAACCACATTGACCTCGTCCCGAAAGTACACGGCATGA
>1596_443
ATGTCTAACATTAGTTCTCTAAACCCGTTTTCAGGTTCTTCCCGAACATTAGTTGAAAACAAACAGGTGGGCGCTTCTGATGCCGAGTCCCTCTTAAAAGAGATGTTTTCTCTGGAGGCTCAGAAGGAGTACGCTAAAGAATGCAATCTCGGTAGGTATACCGAATTGAAAGCTAATCGTCGCCTTAACCACATTGACCTCGTCCCGAAAGTACACGGCATGAAAATGCTCTCCATGTTTCGTAGTGAATATGATAAAGGTAACGTTCCTAGTAGCGGGGTATTGAATATC
>1596_444
ATGTCTAACATTAGTTCTCTAAACCCGTTTTCAGGTTCTTCCCGAACATTAGTTGAAAACAAACAGGTGGGCGCTTCTGATGCCGAGTCCCTCTTAAAAGAGATGTTTTCTCTGGAGGCTCAGAAGGAGTACGCTAAAGAATGCAATCTCGGTAGGTATACCGAATTGAAAGCTAATCGTCGCCTTAACCACATTGACCTCGTCCCGAAAGTACACGGCATGAAAATGCTCTCCATGTTTCGTAGTGAATATGATAAAGGTAACGTTCCTAGTAGCGGGGTATTGAATA
>1596_445
ATGTCTAACATTAGTTCTCTAAACCCGTTTTCAGGTTCTTCCCGAACATTAGTTGAAAACAAACAGGTGGGCGCTTCTGATGCCGAGTCCCTCTTAAAAGAGATGTTTTCTCTGGAGGCTCAGAAGGAGTACGCTAAAGAATGCAATCTCGGTAGGTATACCGAATTGAAAGCTAATCGTCGCCTTAACCACATTGACCTCGTCCCGAAAGTACACGGCATGAAAATGCTCTCCATGTTTCGTAGTGAATATGATAAAGGTAACGTTCCTAGTAGCGGGGTATTGAATATCCCTCGTATCCTATTGTACCTTGTTAGAACTTCGCATAGTAGTACTGTAGGCAGTATCACAATACGGTTAGTAGACACCTATAGTGCAT
>1596_446
ATGTCTAACATTAGTTCTCTAAACCCGTTTTCAGGTTCTTCCCGAACATTAGTTGAAAACAAACAGGTGGGCGCTTCTGATGCCGAGTCCCTCTTAAAAGAGATGTTTTCTCTGGAGGCTCAGAAGGAGTACGCTAAAGAATGCAATCTCGGTAGGTATACCGAATTGAAAGCTAATCGTCGCCTTAACCACATTGACCTCGTCCCGAAAGTACACGGCATGAAAATGCTCTCCATGTTTCGTAGTGAATATGATAAAGGTAACGTTCCTAGTAGCGGGGTATTGAATATCCCTCGTATCCTATTGTACCTTGTTAGAACTTCGCATAGTAGTACTGTAGGCAGTATCACAATACGGTTAGTAGACACCTATAGTGCATCCGATTCATGCTTATTA
>1596_447
ATGTCTAACATTAGTTCTCTAAACCCGTTTTCAGGTTCTTCCCGAACATTAGTTGAAAACAAACAGGTGGGCGCTTCTGATGCCGAGTCCCTCTTAAAAGAGATGTTTTCTCTGGAGGCTCAGAAGGAGTACGCTAAAGAATGCAATCTCGGTAGGTATACCGAA
>1596_448
ATGTCTAACATTAGTTCTCTAAACCCGTTTTCAGGTTCTTCCCGAACATTAGTTGAAAACAAACAGGTGGGCGCTTCTGATGCCGAGTCCCTCTTAAAAGAGATGTTTTCTCTGGAGGCTCAGAAGGAGTACGCTAAAGAATGCAATCTCGGTAGGTATACCGAATTGAAAGCTAATCGTCGCCTTAACCACATTGACCTCGTCCCGAAAGTACACGGCATGAAAATGCTCTCCATGTTTCGTAGTGAATATGATAAAGGTAACGTTCC
>1596_449
ATGTCTAACATTAGTTCTCTAAACCCGTTTTCAGGTTCTTCCCGAACATTAGTTGAAAACAAACAGGTGGGCGCTTCTGATGCCGAGTCCCTCTTAAAAGAGATGTTTTCTCTGGAGGCTCAGAAGGAGTACGCTAAAGAATGCAATCTCGGTAGGTATACCGAATTGAAAGCTAATCGTCGCCTTAACCACATTGACCTCGTCCCGAAAGTACACGGCATGAAAATGCTCTCCATGTTTCGTAGTGAATATGATAAAGGTAACGTTCCTAGTAGCGGGGTATTGAATATCCCTCGTATCCTATTGTACCTTGTTAGAACTTCGCATAGTAGTACTGTAGGCAGTATCACAATACGGTTAGTAGACACCTATAGTGCATCCGATTCATGCTTATTAGAAGCCATCGACGGTCAAGAATTTACCGTTGATCTTTCTTCTTTGCCTTGCATGATCGGTTTTTCACCT
>1596_450
ATGTCTAACATTAGTTCTCTAAACCCGTTTTCAGGTTCTTCCCGAACATTAGTTGAAAACAAACAGGTGGGCGCTTCTGATGCCGAGTCCCTCTTAAAAGAGATGTTTTCTCTGGAGGCTCAGAAGGAGTACGCTAAAGAATGCAATCTCGGTAGGTATACCGAATTGAAAGCTAATCGTCGCCTTAACCACATTGACCTCGTCCCGAAAGTACACGGCATGAAAATGCTCTCCATGTTTCGTAGTGAATATGATAAAGGTAACGTTCCTAGTAGCGGGGTATTGAATATCCCTCGTATCCTATTGTACCTTGTTAGAACTTCGCATAGTAGTACTGTAGGCAGTATCACAATACGGTTAGTAGACACCTATAGTGCATCCGATTCATGCT
>1596_451
ATGTCTAACATTAGTTCTCTAAACCCGTTTTCAGGTTCTTCCCGAACATTAGTTGAAAACAAACAGGTGGGCGCTTCTGATGCCGAGTCCCTCTTAAAAGAGATGTTTTCTCTGGAGGCTCAGAAGGAGTACGCTAAAGAATGCAATCTCGGTAGGTATACCGAATTGAAAGCTAATCGTCGCCTTAACCACATTGACCTCGTCCCGAAAGTACACGGCATGAAAATGCTCTCCATGTTTCGTAGTGAATATGATAAAGGTAACGTTCCTAGTAGCGGGGTATTGAATATCCC
>1596_452
ATGTCTAACATTAGTTCTCTAAACCCGTTTTCAGGTTCTTCCCGAACATTAGTTGAAAACAAACAGGTGGGCGCTTCTGATGCCGAGTCCCTCTTAAAAGAGATGTTTTCTCTGGAGGCTCAGAAGGAGTACGCTAAAGAATGCAATCTCGGTAGGTATACCGAATTGAAAGCTAATCGTCGCCTTAACCACATTGACCTCGTCCCGAAAGTACACGGCATGAAAATGCTCTCCATGTTTCGTAGTGAATATGATAAAGGTAACGTTCCTAGT
>1596_453
ATGTCTAACATTAGTTCTCTAAACCCGTTTTCAGGTTCTTCCCGAACATTAGTTGAAAACAAACAGGTGGGCGCTTCTGATGCCGAGTCCCTCTTAAAAGAGATGTTTTCTCTGGAGGCTCAGAAGGAGTACGCTAAAGAATGCAATCTCGGTAGGTATACCGAATTGAAAGCTAATCGTCGCCTTAACCACATTGACCTCGTCCCGAAAGTACACGGCATGAAAATGCTCTCCATGTTTCGTAGTGAATATGATAAAGGTAACGTTCCTAGTAGCGGGGTATTGAATATCCCTCGTATCCTATTGTACCTTGTTAGAACTTCGCATAGTAGTACTGTAGGCAGTATCACAATACGGTTAGTAGACACCTATAGTGCATCCGATTCATGCTTATTAGAAGCCATCGACGG
>1596_454
ATGTCTAACATTAGTTCTCTAAACCCGTTTTCAGGTTCTTCCCGAACATTAGTTGAAAACAAACAGGTGGGCGCTTCTGATGCCGAGTCCCTCTTAAAAGAGATGTTTTCTCTGGAGGCTCAGAAGGAGTACGCTAAAGAATGCAATCTCGGTAGGTATACCGAATTGAAAGCTAATCGTCGCCTTAACCACATTGACCTCGTCCCGAAAGTACACGGCATGAAAATGCTCTCCATGTTTCGTAGTGAATATGATAAAGGTAACG
>1596_455
ATGTCTAACATTAGTTCTCTAAACCCGTTTTCAGGTTCTTCCCGAACATTAGTTGAAAACAAACAGGTGGGCGCTTCTGATGCCGAGTCCCTCTTAAAAGAGATGTTTTCTCTGGAGGCTCAGAAGGAGTACGCTAAAGAATGCAATCTCGGTAGGTATACCGAATTGAAAGCTAATCGTCGCCTTAACCACATTGACCTCGTCCCGAAAGTACACGGCATGAAAATGCTCTCCATGTTTCGTAGTGAATATGATAAAGGTAACGTTCCTAGTAGCGGGGTATTGAATATCCCTCGTATCCTATTGTACCTTGTTAGAACTTCGCATAGTAGTACTGTAGGCAGTATCACAATACGGTTAGTAGACACCTATAGTGCATCCGATTCATGCTTATTAGAAGCCATCGACGGTCAAGAATTTACCGTTGATCTTTCTTCTTTGCCTTGCATGATCGGTTTTTCACCTACATATGATTGCAAGTTGGAAATGGTAG
>1596_456
ATGTCTAACATTAGTTCTCTAAACCCGTTTTCAGGTTCTTCCCGAACATTAGTTGAAAACAAACAGGTGGGCGCTTCTGATGCCGAGTCCCTCTTAAAAGAGATGTTTTCTCTGGAGGCTCAGAAGGAGTACGCTAAAGAATGCAATCTCGGTAGGTATACCGAATTGAAAGCTAATCGTCGCCTTAACCACATTGACCTCGTCCCGAAAGTACACGGCATGAAAATGCTCTCCATGTTTCGTAGTGAATATGATAAAGGTAACGTTCCTAGTAGCGGGGTATTGAATATCCCTCGTATCCTATTGTACCTTGTTAGAACTTCGCATAGTAGTACTGTAGGCAGTATCACAATACGGTTAGTAGACACCTATAGTGCATCCGATTCATGCTTATTAGAAGCCATCGACGGTCAAGAATTTACCGTTGATCTTTCTTCTTTGCCTTGCATGATCGGTTTTTCACCTACATATGATTGCAAGTTGGAAATGGTAG
>1596_457
ATGTCTAACATTAGTTCTCTAAACCCGTTTTCAGGTTCTTCCCGAACATTAGTTGAAAACAAACAGGTGGGCGCTTCTGATGCCGAGTCCCTCTTAAAAGAGATGTTTTCTCTGGAGGCTCAGAAGGAGTACGCTAAAGAATGCAATCTCGGTAGGTATACCGAATTGAAAGC
>1596_458
ATGTCTAACATTAGTTCTCTAAACCCGTTTTCAGGTTCTTCCCGAACATTAGTTGAAAACAAACAGGTGGGCGCTTCTGATGCCGAGTCCCTCTTAAAAGAGATGTTTTCTCTGGAGGCTCAGAAGGAGTACGCTAAAGAATGCAATCTCGGTAGGTATACCGAATTGA
>1596_459
ATGTCTAACATTAGTTCTCTAAACCCGTTTTCAGGTTCTTCCCGAACATTAGTTGAAAACAAACAGGTGGGCGCTTCTGATGCCGAGTCCCTCTTAAAAGAGATGTTTTCTCTGGAGGCTCAGAAGGAGTACGCTAAAGAATGCAATCTCGGTAGGTATACCGAATTGAAAGCTAATCGTCGCCTTAACCACATTGACCTCGTCCCGAAAGTACACGGCATGAAAATGCTCTCCATGTTTCGTAGTGAATATGATAAAGGTAACGTTCCTAGTAGCGGGGTATTGAATATCCCTCGTATCCTATTGTACCTTGTTAGAACTTCGCATAGTAGTACTGTAGGCAGTATCACAATACGGTTAGTAGACACCTATAGTGCATCCGATTCATGCTTATTAGAAGCCATCGACGGTCAAGAATTTACCGTTGATCTTTCTTCTTTGCCTTGCATGATCGGTTTTTCAC
>1596_460
ATGTCTAACATTAGTTCTCTAAACCCGTTTTCAGGTTCTTCCCGAACATTAGTTGAAAACAAACAGGTGGGCGCTTCTGATGCCGAGTCCCTCTTAAAAGAGATGTTTTCTCTGGAGGCTCAGAAGGAGTACGCTAAAGAATGCAATCTCGGTAGGTATACCGAATTGAAAGCTAATCGTCGCCTTAACCACATTGACCTCGTCCCGAAAGTACACGGCATGAAAATGCTCTCCATGTTTCGTAGTGAATATGATAAAGGTAACGTTCCTAGTAGCGGGGTATTGAATATCCCTCGTATCCTATTGTACCTTGTTAGAACTTCGCATAGTAGTACTGTAGGCAGTATCACAATACGGTTAGTAGACACCTATAGTGCATCCGATTCATGCTTATTAGAAGCCATCGACGGTCAAGAATTTACCGTTGAT
>1596_461
ATGTCTAACATTAGTTCTCTAAACCCGTTTTCAGGTTCTTCCCGAACATTAGTTGAAAACAAACAGGTGGGCGCTTCTGATGCCGAGTCCCTCTTAAAAGAGATGTTTTCTCTGGAGGCTCAGAAGGAGTACGCTAAAGAATGCAATCTCGGTAGGTATACCGAATTGAAAGCTAATCGTCGCCTTAACCACATTGACCTCGTCCCGAAAGTACACGGCATGAAAATGCTCTCCATGTTTCGTAGTGAATATGATAAAGGTAACGTTCCTAGTAGCGGGGTATTGAATATCCCTCGTATCCTATTGTACCTTGTTAGAACTTCGCATAGTAGTACTGTAGGCAGTATCACAATACGGTTAGTAGACACCTATAGTGCATCCGATTCATGCTTATTAGAAGCCATCGACGGTCAAGAAT
>1596_462
ATGTCTAACATTAGTTCTCTAAACCCGTTTTCAGGTTCTTCCCGAACATTAGTTGAAAACAAACAGGTGGGCGCTTCTGATGCCGAGTCCCTCTTAAAAGAGATGTTTTCTCTGGAGGCTCAGAAGGAGTACGCTAAAGAATGCAATCTCGGTAGGTATACCGAATTGAAAGCTAATCGTCGCCTTAACCACATTGACCTCGTCCCGAAAGTACACGGCATGAAAATGCTCTCCATGTTTCGTAGTGAATATGATAAAGGTAACGTTCCTAGTAGCGGGGTATTGAATATCCCTCGTATCCTATTGTACCTTGTTAGAACTTCGCATAGTA
>1596_463
ATGTCTAACATTAGTTCTCTAAACCCGTTTTCAGGTTCTTCCCGAACATTAGTTGAAAACAAACAGGTGGGCGCTTCTGATGCCGAGTCCCTCTTAAAAGAGATGTTTTCTCTGGAGGCTCAGAAGGAGTACGCTAAAGAATGCAATCTCGGTAGGTATACCGAATTGAAAGCTAATCGTCGCCTTAACCACATTGACCTCGTCCCGAAAGTACACGGCATGAAAATGCTCTCCATGTTTCGTAGTGAATATGATAAAGGTAACGTTCCTAGTAGCGGGGTATTGAATATCCCTCGTATCCTATTGTACCTTGTTAGAACTTCGCATAGTAGTACTGTAGGCAGTATCACAATACGGTTAGTAGACACCTATAGTGCATCCGATTCATGCTTATTAGAAGCCATCGACGGTCAAGAATTTACCGTTGATCTT
>1596_464
ATGTCTAACATTAGTTCTCTAAACCCGTTTTCAGGTTCTTCCCGAACATTAGTTGAAAACAAACAGGTGGGCGCTTCTGATGCCGAGTCCCTCTTAAAAGAGATGTTTTCTCTGGAGGCTCAGAAGGAGTACGCTAAAGAATGCAATCTCGGTAGGTATACCGAATTGAAAGCTAATCGTCGCCTTAACCACATTGACCTCGTCCCGAAAGTACACGGCATGAAAATGCTCTCCATGTTTCGTAGTGAATATGATAAAGGTAACGTTCCTAGTAGCGGGGTATTGAATATCCCTCGTATCCTATTGTACCTTGTTAGAACTTCGCATAGTAGTACTGTAGGCAGTATCACAATACGGTTAGTAGACACCTATAGTGCATCCGATTCATGCTTATTA
>1596_465
ATGTCTAACATTAGTTCTCTAAACCCGTTTTCAGGTTCTTCCCGAACATTAGTTGAAAACAAACAGGTGGGCGCTTCTGATGCCGAGTCCCTCTTAAAAGAGATGTTTTCTCTGGAGGCTCAGAAGGAGTACGCTAAAGAATGCAATCTCGGTAGGTATACCGAATTGAAAGCTAATCGTCGCCTTAACCACATTGACCTCGTCCCGAAAGTACACGGCATGAAAATGCTCTCCATGTTTCGTAGTGAATATGATAAAGGTAACGTTCCTAGTAGCGGGGTATTGAATATCCCTCGTATCCTATTGTACCTTGTTAGAACTTCGCATAGTAGTACTGTAGGCAGTATCACAATACGGTTAGTAGACACCTATAGTGCATCCGATTCATGCTTATTAGAAGCCATCGACGGTCAAGAATTTACCGTTGATCTTTCTTC
>1596_466
ATGTCTAACATTAGTTCTCTAAACCCGTTTTCAGGTTCTTCCCGAACATTAGTTGAAAACAAACAGGTGGGCGCTTCTGATGCCGAGTCCCTCTTAAAAGAGATGTTTTCTCTGGAGGCTCAGAAGGAGTACGCTAAAGAATGCAATCTCGGTAGGTATACCGAATTGAAAGCTAATCGTCGCCTTAACCACATTGACCTCGTCCCGAAAGTACACGGCATGAAAATGCTCTCCATGTTTCGTAGTGAATATGATAAAGGTAACGTTCCTAGTAGCGGGGTATTGAATATCCCTCGTATCCTATTGTACCTTGTTAGAACTTCGCATAGTAGTACTGTAGGCAGTATCACAATACGGTTAGTAGACACCTATAGTGCATCCGATTCATGCTTATTAGAAGCCATCGACGGTCAAGAATTTACCGTTGATCTTTCTTCTTTGCCTTGCATGATCGGTTTTTCACCTACATATG
>1596_467
ATGTCTAACATTAGTTCTCTAAACCCGTTTTCAGGTTCTTCCCGAACATTAGTTGAAAACAAACAGGTGGGCGCTTCTGATGCCGAGTCCCTCTTAAAAGAGATGTTTTCTCTGGAGGCTCAGAAGGAGTACGCTAAAGAATGCAATCTCGGTAGGTATACCGAATTGAAAGCTAATCGTCGCCTTAACCACATTGACCTCGTCCCGAAAGTACACGGCATGAAAATGCTCTCCATGTTTCGTAGTGAATATGATAAAGGTAACGTTCCTAGTAGCGGGGTATTGAATATCCCTCGTATCCTATTGTACCTTGTTAGAACTTCGCATAGTAGTACTGTAGGCAGTATCACAATACGGTTAGTAGACACCTATAGTGCATCCG
>1596_468
ATGTCTAACATTAGTTCTCTAAACCCGTTTTCAGGTTCTTCCCGAACATTAGTTGAAAACAAACAGGTGGGCGCTTCTGATGCCGAGTCCCTCTTAAAAGAGATGTTTTCTCTGGAGGCTCAGAAGGAGTACGCTAAAGAATGCAATCTCGGTAGGTATACCGAATTGAA
>1596_469
ATGTCTAACATTAGTTCTCTAAACCCGTTTTCAGGTTCTTCCCGAACATTAGTTGAAAACAAACAGGTGGGCGCTTCTGATGCCGAGTCCCTCTTAAAAGAGATGTTTTCTCTGGAGGCTCAGAAGGAGTACGCTAAAGAATGCAATCTCGGTAGGTATACCGAATTGAAA
>1596_470
ATGTCTAACATTAGTTCTCTAAACCCGTTTTCAGGTTCTTCCCGAACATTAGTTGAAAACAAACAGGTGGGCGCTTCTGATGCCGAGTCCCTCTTAAAAGAGATGTTTTCTCTGGAGGCTCAGAAGGAGTACGCTAAAGAATGCAATCTCGGTAGGTATACCGAATTGAAAGCTAATCGTCGCCTTAACCACATTGACCTCGTCCCGAAAGTACACGGCATGAAAATGCTCTCCATGTTTCGTAGTGAATATGATAAAGGTAACGTTCCTAGTAGCGGGGTATTGAATATCCCTCGTATCCTATTGTACCTTGTTAGAACTTCGCATAGTAGTACTGTAGGCAGTATCACAATACGGTTAGTAGACACCTATAGTGCATCCGATTCATGCTTATTAGAAGCCATCGACGGTCAAGAATTTACCGTTGATCTTTCTTCTTTGCCTTGCATGATCGGTTTTTCACCT
>1596_471
ATGTCTAACATTAGTTCTCTAAACCCGTTTTCAGGTTCTTCCCGAACATTAGTTGAAAACAAACAGGTGGGCGCTTCTGATGCCGAGTCCCTCTTAAAAGAGATGTTTTCTCTGGAGGCTCAGAAGGAGTACGCTAAAGAATGCAATCTCGGTAGGTATACCGAATTGAAAGCTAATCGTCGCCTTAACCACATTGACCTCGTCCCGAAAGTACACGGCATGAAAATGCTCTCCATGTTTCGTAGTGAATATGATAAAGGTAACGTTCCTAGTAGCGGGGTATTGAATATCCCTCGTATCCTATTGTACCTTGTTAGAACTTCGCATAGTAGTACTGTAGGCAGTATCACAATACGGTTAGTAGACACCTATAGTGCATCCGATTCATGCTTATTAGAAGCCATCGACGGTCAAGAATTTACCGTTGATCTTTCTTCTTTGCCTTGCATGATCGGTTTTTCACCTA
>1596_472
ATGTCTAACATTAGTTCTCTAAACCCGTTTTCAGGTTCTTCCCGAACATTAGTTGAAAACAAACAGGTGGGCGCTTCTGATGCCGAGTCCCTCTTAAAAGAGATGTTTTCTCTGGAGGCTCAGAAGGAGTACGCTAAAGAATGCAATCTCGGTAGGTATACCGAATTGAAAGCTAATCGTCGCCTTAACCACATTGACCTCGTCCCGAAAGTACACGGCATGAAAATGCTCTCCATGTTTCGTAGTGAATATGATAAAGGTAACGTTCCTAGTAGCGGGGTATTGAATATCCCTC
>1596_473
ATGTCTAACATTAGTTCTCTAAACCCGTTTTCAGGTTCTTCCCGAACATTAGTTGAAAACAAACAGGTGGGCGCTTCTGATGCCGAGTCCCTCTTAAAAGAGATGTTTTCTCTGGAGGCTCAGAAGGAGTACGCTAAAGAATGCAATCTCGGTAGGTATACCGAATTGAAAGCTAATCGTCGCCTTAACCACATTGACCTCGTCCCGAAAGTACACGGCATGAAAATGCTCTCCATGTTTCGTAGTGAATATGATAAAGGTAACGTTCCTAGTAGCGGGGTATTGAATATCCCTCGTATCCTATTGTACCTTGTTAGAACTTCGCATAGTAGTACTGTAGGCAGTATCACAATACGGTTAGTAGACACCTATAGTGCATCCGATTCATGCTTATTAGAAGCCATCGACGGTCAAGAATTTACCGTTGA
>1596_474
ATGTCTAACATTAGTTCTCTAAACCCGTTTTCAGGTTCTTCCCGAACATTAGTTGAAAACAAACAGGTGGGCGCTTCTGATGCCGAGTCCCTCTTAAAAGAGATGTTTTCTCTGGAGGCTCAGAAGGAGTACGCTAAAGAATGCAATCTCGGTAGGTATACCGAATTGAAAGCTAATCGTCGCCTTAACCACATTGACCTCGTCCCGAAAGTACACGGCATGAAAATGCTCTCCATGTTTCGTAGTGAATATGATAAAGGTAACGTTCCTAGTAGCGGGGTATTGAATATCCCTCGTATCCTATTGTACCTTGTTAGAACTTCGCATAGTAGTACTGTAGGCAGTATCACAATACGGTTAGTAGACACC
>1596_475
ATGTCTAACATTAGTTCTCTAAACCCGTTTTCAGGTTCTTCCCGAACATTAGTTGAAAACAAACAGGTGGGCGCTTCTGATGCCGAGTCCCTCTTAAAAGAGATGTTTTCTCTGGAGGCTCAGAAGGAGTACGCTAAAGAATGCAATCTCGGTAGGTATACCGAATTGAAAGCTAATCGTCGCCTTAACCACATTGACCTCGTCCCGAAAGTACACGGCATGAAAATGCTCTCCATGTTTCGTAGTGAATATGATAAAGGTAACGTTCCTAGTAGCGGGGTATTGAATATCCCTCGTATCCTATTGTACCTTGTTAGAACTTCGCATAGTAG
>1596_476
ATGTCTAACATTAGTTCTCTAAACCCGTTTTCAGGTTCTTCCCGAACATTAGTTGAAAACAAACAGGTGGGCGCTTCTGATGCCGAGTCCCTCTTAAAAGAGATGTTTTCTCTGGAGGCTCAGAAGGAGTACGCTAAAGAATGCAATCTCGGTAGGTATACCGAATTGAAAG
>1596_477
ATGTCTAACATTAGTTCTCTAAACCCGTTTTCAGGTTCTTCCCGAACATTAGTTGAAAACAAACAGGTGGGCGCTTCTGATGCCGAGTCCCTCTTAAAAGAGATGTTTTCTCTGGAGGCTCAGAAGGAGTACGCTAAAGAATGCAATCTCGGTAGGTATACCGAATTGAAAGCTAATCGTCGCCTTAACCACA
>1596_478
ATGTCTAACATTAGTTCTCTAAACCCGTTTTCAGGTTCTTCCCGAACATTAGTTGAAAACAAACAGGTGGGCGCTTCTGATGCCGAGTCCCTCTTAAAAGAGATGTTTTCTCTGGAGGCTCAGAAGGAGTACGCTAAAGAATGCAATCTCGGTAGGTATACCGAATTGAAAGCTAATCGT
>1596_479
ATGTCTAACATTAGTTCTCTAAACCCGTTTTCAGGTTCTTCCCGAACATTAGTTGAAAACAAACAGGTGGGCGCTTCTGATGCCGAGTCCCTCTTAAAAGAGATGTTTTCTCTGGAGGCTCAGAAGGAGTACGCTAAAGAATGCAATCTCGGTAGG
>1596_480
ATGTCTAACATTAGTTCTCTAAACCCGTTTTCAGGTTCTTCCCGAACATTAGTTGAAAACAAACAGGTGGGCGCTTCTGATGCCGAGTCCCTCTTAAAAGAGATGTTTTCTCTGGAGGCTCAGAAGGAGTACGCTAAAGAATGCAATCTCGGTAGGTATACCGAATTGAAAGCTAATCGTCGCCTTAACCACATTGACCTCGTCCCGAAAGTACACGGCATGAAAATGCTCTCCATGTTTCGTAGTGAATATGATAAAGGTAACGTTCCTAGTAG
>1596_481
ATGTCTAACATTAGTTCTCTAAACCCGTTTTCAGGTTCTTCCCGAACATTAGTTGAAAACAAACAGGTGGGCGCTTCTGATGCCGAGTCCCTCTTAAAAGAGATGTTTTCTCTGGAGGCTCAGAAGGAGTACGCTAAAGAATGCAATCTCGGTAGGTATACCGAATTGAAAGCTAATCGTCGCCTTAACCACATTGACCTCGTCCCGAAAGTACACGGCATGAAAATGCTCTCCATGTTTCGTAGTGAATATGATAAAGGTAACGTTCCTAGTAGCGGGGTATTGAATATCCCTCGTATCCTATTGTACCTTGTTAGAACTTCGCATAGTAG
>1596_482
ATGTCTAACATTAGTTCTCTAAACCCGTTTTCAGGTTCTTCCCGAACATTAGTTGAAAACAAACAGGTGGGCGCTTCTGATGCCGAGTCCCTCTTAAAAGAGATGTTTTCTCTGGAGGCTCAGAAGGAGTACGCTAAAGAATGCAATCTCGGTAGGTATACCGAATTGAAAGCTAATCGTCGCCTTAACCACATTGACCTCGTCCCGAAAGTACACGGCATGAAAATGCTCTCCATGTTTCGTAGTGAATATGATAAAGGTAACGTTCCTAGTAGCGGGGTATTGAATATCCCTCGTATCCTATTGTACCTTGTTAGAACTTCGCATAGTAGTACTGTAGGCAGTATCACAATACGGTTAGTAGACACCTATAGTGCATCCGATTCATGCTTATTAGAAGCCATCGACGGTCAAGAATTTACCGTTGATCTTTCTTCTTTGCCTTGCATGATCGGTTTTTCACCTACAT
>1596_483
ATGTCTAACATTAGTTCTCTAAACCCGTTTTCAGGTTCTTCCCGAACATTAGTTGAAAACAAACAGGTGGGCGCTTCTGATGCCGAGTCCCTCTTAAAAGAGATGTTTTCTCTGGAGGCTCAGAAGGAGTACGCTAAAGAATGCAATCTCGGTAGGTATACCGAATTGAAAGCTAATCGTCGCCTTAACCACATTGACCTCGTCCCGAAAGTACACGGCATGAAAATGCTCTCCATGTTT
>1596_484
ATGTCTAACATTAGTTCTCTAAACCCGTTTTCAGGTTCTTCCCGAACATTAGTTGAAAACAAACAGGTGGGCGCTTCTGATGCCGAGTCCCTCTTAAAAGAGATGTTTTCTCTGGAGGCTCAGAAGGAGTACGCTAAAGAATGCAATCTCGGTAGGTATACCGAATTGAAAGCTAATCGTCGCCTTAACCACATTGACCTCGTCCCGAAAGTACACGGCATGAAAATGCTCTCCAT
>1596_485
ATGTCTAACATTAGTTCTCTAAACCCGTTTTCAGGTTCTTCCCGAACATTAGTTGAAAACAAACAGGTGGGCGCTTCTGATGCCGAGTCCCTCTTAAAAGAGATGTTTTCTCTGGAGGCTCAGAAGGAGTACGCTAAAGAATGCAATCTCGGTAGGTATACCGAATTGAAAGCTAATCGTCGCCTTAACCACATTGACCTCGTCCCGAAAGTACACGGCATGAAAATGCTCTCCATGTTTCGTAGTGAATATGA
>1596_486
ATGTCTAACATTAGTTCTCTAAACCCGTTTTCAGGTTCTTCCCGAACATTAGTTGAAAACAAACAGGTGGGCGCTTCTGATGCCGAGTCCCTCTTAAAAGAGATGTTTTCTCTGGAGGCTCAGAAGGAGTACGCTAAAGAATGCAATCTCGGTAGGTATACCGAATTGAAAGCTAATCGTCGCCTTAACCACATTGACCTCGTCCCGAAAGTACACGGCATGAAAATGCTCTCCATGTTTCGTAGTGAATATGATAAAGGTAACGTTCCTAGTAGCGGGGTATTGAATATCCCTCGTATCCTATTGTACCTTGTTA
>1596_487
ATGTCTAACATTAGTTCTCTAAACCCGTTTTCAGGTTCTTCCCGAACATTAGTTGAAAACAAACAGGTGGGCGCTTCTGATGCCGAGTCCCTCTTAAAAGAGATGTTTTCTCTGGAGGCTCAGAAGGAGTACGCTAAAGAATGCAATCTCGGTAGGTATACCGAATTGAAAGCTAATCGTCGCCTTAACCACATTGACCTCGTCCCGAAAGTACACGGCATGAAAATGCTCTCCATGTTTCGTAGTGAATATGATAAAGGTAACGTTCCTAGTAGCGGGGTATTGAATATCCCTCGTATCCTATTG
>1596_488
ATGTCTAACATTAGTTCTCTAAACCCGTTTTCAGGTTCTTCCCGAACATTAGTTGAAAACAAACAGGTGGGCGCTTCTGATGCCGAGTCCCTCTTAAAAGAGATGTTTTCTCTGGAGGCTCAGAAGGAGTACGCTAAAGAATGCAATCTCGGTAGGTATACCGAATTGAAAGCTAATCGTCGCCTTAACCACATTGACC
>1596_489
ATGTCTAACATTAGTTCTCTAAACCCGTTTTCAGGTTCTTCCCGAACATTAGTTGAAAACAAACAGGTGGGCGCTTCTGATGCCGAGTCCCTCTTAAAAGAGATGTTTTCTCTGGAGGCTCAGAAGGAGTACGCTAAAGAATGCAATCTCGGTAGGTATACCGAATTGAAAGCTAATCGTCGCCTTAACCACATTGACCTCGTCCCGAAAGTACACGGCATGAAAATGCTCTCCATGTTTCGTAGTGAATATGATAAAGGTAACGTTCCTAGTAGCGGGGTATTGAATATCCCTCGTATC
>1596_490
ATGTCTAACATTAGTTCTCTAAACCCGTTTTCAGGTTCTTCCCGAACATTAGTTGAAAACAAACAGGTGGGCGCTTCTGATGCCGAGTCCCTCTTAAAAGAGATGTTTTCTCTGGAGGCTCAGAAGGAGTACGCTAAAGAATGCAATCTCGGTAGGTATACCGAATTGAAAGCTAATCGTCGCCTTAACCACATTGACCTCGTCCCGAAAGTACACGGCATGAAAATGCTCTCCATGTTTCGTAGTGAATATGATAAAGGTAACGTTCCTAGTAGCGGGGTATTGAATATCCCTCGTATCCTATTGTACCTTGTTAGAACTTCGCATAGTAGTACTGTAGGCAGTATCACAATACGGTTAGTAGACACCTATAGTGCATCCG
>1596_491
ATGTCTAACATTAGTTCTCTAAACCCGTTTTCAGGTTCTTCCCGAACATTAGTTGAAAACAAACAGGTGGGCGCTTCTGATGCCGAGTCCCTCTTAAAAGAGATGTTTTCTCTGGAGGCTCAGAAGGAGTACGCTAAAGAATGCAATCTCGGTAGGTATACCGAATTGAAAGCTAATCGTCGCCTTAACCACATTGACCTCGTCCCGAAAGTACACGGCATGAAAATGCTCTCCATGTTTCGTAGTGAATATGATAAAG
>1596_492
ATGTCTAACATTAGTTCTCTAAACCCGTTTTCAGGTTCTTCCCGAACATTAGTTGAAAACAAACAGGTGGGCGCTTCTGATGCCGAGTCCCTCTTAAAAGAGATGTTTTCTCTGGAGGCTCAGAAGGAGTACGCTAAAGAATGCAATCTCGGTAGGTATACCGAATTGAAAGCTAATCGTCGCCTTAACCACATTGACCTCGTCCCGAAAGTACACGGCATGAAAATGCTCTCCATGTTTCGTAGTGAATATGATAAAGGTAACGTTCCTAGTAGCGGG
>1596_493
ATGTCTAACATTAGTTCTCTAAACCCGTTTTCAGGTTCTTCCCGAACATTAGTTGAAAACAAACAGGTGGGCGCTTCTGATGCCGAGTCCCTCTTAAAAGAGATGTTTTCTCTGGAGGCTCAGAAGGAGTACGCTAAAGAATGCAATCTCGGTAGGTATACCGAATTGAAAGCTAATCGTCGCCTTAACCACATTGACCTCGTCCCGAAAGTACACGGCATGAAAATGCTCTCCATGTTTCGTAGTGAATATGATAAAGGTAACGTTCCTAGTAG
>1596_494
ATGTCTAACATTAGTTCTCTAAACCCGTTTTCAGGTTCTTCCCGAACATTAGTTGAAAACAAACAGGTGGGCGCTTCTGATGCCGAGTCCCTCTTAAAAGAGATGTTTTCTCTGGAGGCTCAGAAGGAGTACGCTAAAGAATGCAATCTCGGTAGGTATACCGAATTGAAAGCTAATCGTCGCCTTAACCACATTGACCTCGTCCCGAAAGTACACGGCATGAAAATGCTCTCCATGTTTCGTAGTGAATATGATAAAGGTAACGTTCCTAGTAGCGGGGTATT
>1596_495
ATGTCTAACATTAGTTCTCTAAACCCGTTTTCAGGTTCTTCCCGAACATTAGTTGAAAACAAACAGGTGGGCGCTTCTGATGCCGAGTCCCTCTTAAAAGAGATGTTTTCTCTGGAGGCTCAGAAGGAGTACGCTAAAGAATGCAATCTCGGTAGGTATACCGAATTGAAAGCTAATCGTCGCCTTAACCACATTGACCTCGTCCCGAAAGTACACGGCATGAAAATGCTCTCCATGTTTCGTAGTGAATATGATAAAGGTAACGTTCCTAGTAGCGGGGTATTGAATATCCCTCGTATCCTATTGTACCTTGTTAGAACTTCGCATAGTAGTACTGTAGGCAGTATCACAATACGGTTAGTAGACACCTATAGTGCATCCGA
>1596_496
ATGTCTAACATTAGTTCTCTAAACCCGTTTTCAGGTTCTTCCCGAACATTAGTTGAAAACAAACAGGTGGGCGCTTCTGATGCCGAGTCCCTCTTAAAAGAGATGTTTTCTCTGGAGGCTCAGAAGGAGTACGCTAAAGAATGCAATCTCGGTAGGTATACCGAATTGAAAGCTAATCGTCGCCTTAACCACATTGACCTCGTCCCGAAAGTACACGGCATGAAAATGCTCTCCATGTTTCGTAGTGAATATGATAAAGGTAACGTTCC
>1596_497
ATGTCTAACATTAGTTCTCTAAACCCGTTTTCAGGTTCTTCCCGAACATTAGTTGAAAACAAACAGGTGGGCGCTTCTGATGCCGAGTCCCTCTTAAAAGAGATGTTTTCTCTGGAGGCTCAGAAGGAGTACGCTAAAGAATGCAATCTCGGTAGGTATACCGAATTGAAAGCTAATCGTCGCCTTAACCACATTGACCTCGTCCCGAAAGTACACGGCATGAAAATGCTCTCCATGTTTCGTAGTGAATATGATAAAGGTA
>1596_498
ATGTCTAACATTAGTTCTCTAAACCCGTTTTCAGGTTCTTCCCGAACATTAGTTGAAAACAAACAGGTGGGCGCTTCTGATGCCGAGTCCCTCTTAAAAGAGATGTTTTCTCTGGAGGCTCAGAAGGAGTACGCTAAAGAATGCAATCTCGGTAGGTATACCGAATTGAAAGCTAATCGTCGCCTTAACCACATTGACCTCGTCCCGAAAG
>1596_499
ATGTCTAACATTAGTTCTCTAAACCCGTTTTCAGGTTCTTCCCGAACATTAGTTGAAAACAAACAGGTGGGCGCTTCTGATGCCGAGTCCCTCTTAAAAGAGATGTTTTCTCTGGAGGCTCAGAAGGAGTACGCTAAAGAATGCAATCTCGGTAGGTATACCGAATTGAAAGCTAATCGTCGCCTTAACCACATTGACCTCGTCCCGAAAGTACACGGCATGAAAATGCTCTCCATGTTTCGTAGTGAATATGATAAAGGTAACGTTCCTAGTAGCGGGGTATTGAATATCCCTCGTATCCTATTGTACCTTGTTAGAACTTCGCATAGTAGTACTGTAGGCAGTATCACAATACGGTTAGTAGACACCTATAGTGCATCCGATTCATGCTTATTAGAAGCCATCGACGGTCAAGA
>1596_500
ATGTCTAACATTAGTTCTCTAAACCCGTTTTCAGGTTCTTCCCGAACATTAGTTGAAAACAAACAGGTGGGCGCTTCTGATGCCGAGTCCCTCTTAAAAGAGATGTTTTCTCTGGAGGCTCAGAAGGAGTACGCTAAAGAATGCAATCTCGGTAGGTATACCGAATTGAAAGCTAATCGTCGCCTTAACCACATTGACCTCGTCCCGAAAGTACACGGCATGAAAATGCTCTCCATGTTTCGTAGTGAATATGATAAAGGTAACGTTCCTAGTAGCGGGGTATTGAATATCCCTCGTATCCTATTGTACCTTGTTAGAACTTCGCATAGTAG
>1596_501
ATGTCTAACATTAGTTCTCTAAACCCGTTTTCAGGTTCTTCCCGAACATTAGTTGAAAACAAACAGGTGGGCGCTTCTGATGCCGAGTCCCTCTTAAAAGAGATGTTTTCTCTGGAGGCTCAGAAGGAGTACGCTAAAGAATGCAATCTCGGTAGGTATACCGAATTGAAAGCTAATCGTCGCCTTAACCACATTGACCTCGTCCCGAAAGTACACGGCATGAAAATGCTCTCCATGTTTCGTAGTGAATATGATAAAGGTAACGTTCCTAGTAGCGGGGTATTGAATATCCCTCGTATCCTATTGTACCTTGTTAGAACTTCGCATAGTAGTACTGTAGGCAGTATCACAATACGGTTAGTAGACACCTATAGTGCATCCGATTCATGCTTATTAGAAGCCATCGACGGTCAAGAATTTACCGTTGATCTTTCTTCTTTGCCTTGCATGATC
>1596_502
ATGTCTAACATTAGTTCTCTAAACCCGTTTTCAGGTTCTTCCCGAACATTAGTTGAAAACAAACAGGTGGGCGCTTCTGATGCCGAGTCCCTCTTAAAAGAGATGTTTTCTCTGGAGGCTCAGAAGGAGTACGCTAAAGAATGCAATCTCGGTAGGTATACCGAATTGAAAGCTAATCGTCGCCTTAACCACATTGACCTCGTCCCGAAAGTACACGGCATGAAAATGCTCTCCATGTTTCGTAGTGAATATGATAAAGGTAACGTTCCTAGTAGCGGGGTATTGAATATCCCTCGTATCCTATTGTACCTTGTTAGAACTTCGCATAGTAGTACTGTAGGCAGTATCACAATACGGTTAGTAGACACCTATAGTGCATCCGATTCATGCTTATTAGAAGCCATCGACGGTCAAGAATTTACCGTTGATCTTTCTTCTTTGCCTTGCATG
>1596_503
ATGTCTAACATTAGTTCTCTAAACCCGTTTTCAGGTTCTTCCCGAACATTAGTTGAAAACAAACAGGTGGGCGCTTCTGATGCCGAGTCCCTCTTAAAAGAGATGTTTTCTCTGGAGGCTCAGAAGGAGTACGCTAAAGAATGCAATCTCGGTAGGTATACCGAATTGAAAGCTAATCGTCGCCTTAACCACATTGACCTCGTCCCGAAAGTACACGGCATGAAAATGCTCTCCATGTTTCGTAGTGAATATGATAAAGGTAACGTTCCTAGTAGCGGGGTATTGAATATCCCTCGTATCCTATTGTACCTTGTTAGAACTTCGCATAGTAGTAC
>1596_504
ATGTCTAACATTAGTTCTCTAAACCCGTTTTCAGGTTCTTCCCGAACATTAGTTGAAAACAAACAGGTGGGCGCTTCTGATGCCGAGTCCCTCTTAAAAGAGATGTTTTCTCTGGAGGCTCAGAAGGAGTACGCTAAAGAATGCAATCTCGGTAGGTATACCGAATTGAAAGCTAATCGTCGCCTTAACCACATTGACCTCGTCCCGAAAGTACACGGCATGAAAATGCTCTCCATGTTTCGTAGTGAATATGATAAAGGTAACGTTCCTAGTAGCGGGGTATTGAATATCCCTCGTATCCTATTGTACCTTGTTAGAACTTCGCATAGTAGTACTGTAGGCAGTATCACAAT
>1596_505
ATGTCTAACATTAGTTCTCTAAACCCGTTTTCAGGTTCTTCCCGAACATTAGTTGAAAACAAACAGGTGGGCGCTTCTGATGCCGAGTCCCTCTTAAAAGAGATGTTTTCTCTGGAGGCTCAGAAGGAGTACGCTAAAGAATGCAATCTCGGTAGGTATACCGAATTGAAAGCTAATCGTCGCCTTAACCACATTGACCTCGTCCCGAAAGTACACGGCATGAAAATGCTCTCCATGTTTCGTAGTGAATATGATAAAGGTAACGTTCCTAGTAGCGGGGTATTGAATATCCCTCGTATCCTATTGTAC
>1596_506
ATGTCTAACATTAGTTCTCTAAACCCGTTTTCAGGTTCTTCCCGAACATTAGTTGAAAACAAACAGGTGGGCGCTTCTGATGCCGAGTCCCTCTTAAAAGAGATGTTTTCTCTGGAGGCTCAGAAGGAGTACGCTAAAGAATGCAATCTCGGTAGGTATACCGAATTGAAAGCTAATCGTCGCCTTAACCACATTGACCTCGTCCCGAAAGTACACGGCATGAAAATGCTCTCCATGTTTCGTAGTGAATATGATAAAGGTAACGTTCCTAGTAGCGGGGTATTGAATATCCCTCGTATCCTATTGTACCTTGTTAGAACTTCGCATAGTAGTACTGTAGGCAGTATCACAATACGGTTAGTAGACACCTATAGTGCATCCGATTCA
>1596_507
ATGTCTAACATTAGTTCTCTAAACCCGTTTTCAGGTTCTTCCCGAACATTAGTTGAAAACAAACAGGTGGGCGCTTCTGATGCCGAGTCCCTCTTAAAAGAGATGTTTTCTCTGGAGGCTCAGAAGGAGTACGCTAAAGAATGCAATCTCGGTAGGTATACCGAATTGAAAGCTAATCGTCGCCTTAACCACATTGACCTCGTCCCGAAAGTACACGGCATGAAAATGCTCTCCATGTTTCGTAGTGAATATGATAAAGGTAACGTTCCTAGTAGCG
>1596_508
ATGTCTAACATTAGTTCTCTAAACCCGTTTTCAGGTTCTTCCCGAACATTAGTTGAAAACAAACAGGTGGGCGCTTCTGATGCCGAGTCCCTCTTAAAAGAGATGTTTTCTCTGGAGGCTCAGAAGGAGTACGCTAAAGAATGCAATCTCGGTAGGTATACCGAATTGAAAGCTAATCGTCGCCTTAACCACATTGACCTCGTCCCGAAAGTACACGGCATGAAAATGCTCTCCATGTTTCGTAGTGAATATGATAAAGGTAACGTTCCTAGTAGCGGGGTATTGAATATCCCTCGTATCCTATTGTACCTTGTTAGAACTTCGCATAGTAGTACTGTAGGCAGTATCACAATACGGTTAGTAGACACCTATAGTGCATCCGATTCATGCTTATTAGAAGCCATCGACGGTCAA
>1596_509
ATGTCTAACATTAGTTCTCTAAACCCGTTTTCAGGTTCTTCCCGAACATTAGTTGAAAACAAACAGGTGGGCGCTTCTGATGCCGAGTCCCTCTTAAAAGAGATGTTTTCTCTGGAGGCTCAGAAGGAGTACGCTAAAGAATGCAATCTCGGTA
>1596_510
ATGTCTAACATTAGTTCTCTAAACCCGTTTTCAGGTTCTTCCCGAACATTAGTTGAAAACAAACAGGTGGGCGCTTCTGATGCCGAGTCCCTCTTAAAAGAGATGTTTTCTCTGGAGGCTCAGAAGGAGTACGCTAAAGAATGCAATCTCGGTAGGTATACCGAATTGAAAGCTAATCGTCGCCTTAACCACATTGACCTCGTCCCGAAAGTACACGGCATGAAAATGCTCTCCATGTTTCGTAGTGAATATGATAAAGGTAACGTTCCTAGTAGCGGGGTATTGAATATCCCT
>1596_511
ATGTCTAACATTAGTTCTCTAAACCCGTTTTCAGGTTCTTCCCGAACATTAGTTGAAAACAAACAGGTGGGCGCTTCTGATGCCGAGTCCCTCTTAAAAGAGATGTTTTCTCTGGAGGCTCAGAAGGAGTACGCTAAAGAATGCAATCTCGGTAGGTATACCGAATTGAAAGCTAATCGTCGCCTTAACCACATTGACCTCGTCCCGAAAGTACACGGCATGAAAATGCTCTCCATGTTTCGTAGTGAATATGATAAAGGTAACGTTCCTAGTAGCGGGGTATTGAATATCCCTCGTATCCTATTGTACCTTGTTAGAACTTCGCATAGTAGTACTGTAGGCAGTATCACAATACGGTTAGTAGACACCTATAGTGCATCCGATTCATGCTTATTAGAAGCCATCGACGGTCAAGAATTTACCGTTGATCTTTCTTCTTTGCCTTGCATGATCGGTTTTTCACC
>1596_512
ATGTCTAACATTAGTTCTCTAAACCCGTTTTCAGGTTCTTCCCGAACATTAGTTGAAAACAAACAGGTGGGCGCTTCTGATGCCGAGTCCCTCTTAAAAGAGATGTTTTCTCTGGAGGCTCAGAAGGAGTACGCTAAAGAATGCAATCTCGGTAGGTATACCGAATTGAAAGCTAATCGTCGCCTTAAC
>1596_513
ATGTCTAACATTAGTTCTCTAAACCCGTTTTCAGGTTCTTCCCGAACATTAGTTGAAAACAAACAGGTGGGCGCTTCTGATGCCGAGTCCCTCTTAAAAGAGATGTTTTCTCTGGAGGCTCAGAAGGAGTACGCTAAAGAATGCAATCTCGGTAGGTATACCGAATTGAAAGCTAATCGTCGCCTTAACCACATTGACCTCGTCCCGAAAGTACACGGCATGAAAATGCTCTCCATGTTTCGTAGTGAATATGATAAAGGTA
>1596_514
ATGTCTAACATTAGTTCTCTAAACCCGTTTTCAGGTTCTTCCCGAACATTAGTTGAAAACAAACAGGTGGGCGCTTCTGATGCCGAGTCCCTCTTAAAAGAGATGTTTTCTCTGGAGGCTCAGAAGGAGTACGCTAAAGAATGCAATCTCGGTAGGTATACCGAATTGAAAGCTAATCGTCGCCTTAACCACATTGACCTCGTCCCGAAAGTACACGGCATGAAAATGCTCTCCATGTTTCGTAGTGAATATGATAAAGGTAACGTTCCTAGTAGCGGGGTATTGAATATCCCTCGTATCCTATTGTACCTTGTTAGAACTTCGCATAGTAGTACTGTAGGCAGTATCACAATACGGTTAGTAGACACCTATAGTG
>1596_515
ATGTCTAACATTAGTTCTCTAAACCCGTTTTCAGGTTCTTCCCGAACATTAGTTGAAAACAAACAGGTGGGCGCTTCTGATGCCGAGTCCCTCTTAAAAGAGATGTTTTCTCTGGAGGCTCAGAAGGAGTACGCTAAAGAATGCAATCTCGGTAGGTATACCGAATTGAAAGCTAATCGTCGC
>1596_516
ATGTCTAACATTAGTTCTCTAAACCCGTTTTCAGGTTCTTCCCGAACATTAGTTGAAAACAAACAGGTGGGCGCTTCTGATGCCGAGTCCCTCTTAAAAGAGATGTTTTCTCTGGAGGCTCAGAAGGAGTACGCTAAAGAATGCAATCTCGGTAGGTATACCGAATTGAAAGCTAATCGTCGCCTTAACCACATTGACCTCGTCCCGAAAGTACACGGCATGAAAATGCTCTCCATGTTTCGTAGTGAATATGATAAAGGTAACGTTCCTAGTAGCG
>1596_517
ATGTCTAACATTAGTTCTCTAAACCCGTTTTCAGGTTCTTCCCGAACATTAGTTGAAAACAAACAGGTGGGCGCTTCTGATGCCGAGTCCCTCTTAAAAGAGATGTTTTCTCTGGAGGCTCAGAAGGAGTACGCTAAAGAATGCAATCTCGGTAGGTATACCGAATTGAAAGCTAATCGTCGCCTTAACCACATTGACCTCGTCCCGAAAGTACACGGCATGAAAATGCTCTCCATGTTTCGTAGTGAATATGATAAAG
>1596_518
ATGTCTAACATTAGTTCTCTAAACCCGTTTTCAGGTTCTTCCCGAACATTAGTTGAAAACAAACAGGTGGGCGCTTCTGATGCCGAGTCCCTCTTAAAAGAGATGTTTTCTCTGGAGGCTCAGAAGGAGTACGCTAAAGAATGCAATCTCGGTAGGTATACCGAATTGAAAGCTAATCGTCGCCTTAACCACATTGACCTCGTCCCGAAAGTACACGGCATGAAAATGCTCTCCATGTTTCGTAGTGAATATGATAAAGGTAACGTTCCTAGTAGCGGGGTATTGA
>1596_519
ATGTCTAACATTAGTTCTCTAAACCCGTTTTCAGGTTCTTCCCGAACATTAGTTGAAAACAAACAGGTGGGCGCTTCTGATGCCGAGTCCCTCTTAAAAGAGATGTTTTCTCTGGAGGCTCAGAAGGAGTACGCTAAAGAATGCAATCTCGGTAGGTATACCGAATTGAAAGCTAATCGTCGCCTTAACCACATTGACCTCGTCCCGAAAGTACACGGCATGAAAATGCTCTCCAT
>1596_520
ATGTCTAACATTAGTTCTCTAAACCCGTTTTCAGGTTCTTCCCGAACATTAGTTGAAAACAAACAGGTGGGCGCTTCTGATGCCGAGTCCCTCTTAAAAGAGATGTTTTCTCTGGAGGCTCAGAAGGAGTACGCTAAAGAATGCAATCTCGGTAGGTATACCGA
>1596_521
ATGTCTAACATTAGTTCTCTAAACCCGTTTTCAGGTTCTTCCCGAACATTAGTTGAAAACAAACAGGTGGGCGCTTCTGATGCCGAGTCCCTCTTAAAAGAGATGTTTTCTCTGGAGGCTCAGAAGGAGTACGCTAAAGAATGCAATCTCGGTAGGTATACCGAATTGAAAGCTAATCGTCGCCTTAACCACATTGACCTCGTCCCGAAAGTACACGGCATGAAAATGCTCTCCATGTTTCGTAGTGAATATGATAAAGGTAACGTTCCTAGTAGCGGGGTATTGAATATCCCTCGTATCCTATTGTACCTTGTTAGAACTTCGCATAGTAGTACTG
>1596_522
ATGTCTAACATTAGTTCTCTAAACCCGTTTTCAGGTTCTTCCCGAACATTAGTTGAAAACAAACAGGTGGGCGCTTCTGATGCCGAGTCCCTCTTAAAAGAGATGTTTTCTCTGGAGGCTCAGAAGGAGTACGCTAAAGAATGCAATCTCGGTAGGTATACCGAATTGAAAGCTAATCGTCGCCTTAACCACATTGACCTCG
>1596_523
ATGTCTAACATTAGTTCTCTAAACCCGTTTTCAGGTTCTTCCCGAACATTAGTTGAAAACAAACAGGTGGGCGCTTCTGATGCCGAGTCCCTCTTAAAAGAGATGTTTTCTCTGGAGGCTCAGAAGGAGTACGCTAAAGAATGCAATCTCGGTAGGTATACCGAATTGAAAGCTAATCGTCGCCTTAACCACATTGACCTCGTCCCGAAAGTACACGGCATGAAAATGCTCTCCATGTTTCGTAGTGAATATGATAAAGGTAACGTTCCTAGTAGCGGGGTATTGAATATCCCTCGTATCCTATTGTACCTTGTTAGAACTTCGCATAGTAGTACTGTAGGCAGTATCACAATACGGTTAGTAGACACCTATAGTGCATCCGATTCATGCTTATTAGAAGCCATCGACGGTCAAGAATTTACCGTTGATCTTTCTTCTTTGCCTTGCATGATCGGTTTTTCACCTACATATGATTGCAAGTTGG
>1596_524
ATGTCTAACATTAGTTCTCTAAACCCGTTTTCAGGTTCTTCCCGAACATTAGTTGAAAACAAACAGGTGGGCGCTTCTGATGCCGAGTCCCTCTTAAAAGAGATGTTTTCTCTGGAGGCTCAGAAGGAGTACGCTAAAGAATGCAATCTCGGTAGGTATACCGAATTGAAAGC
>1596_525
ATGTCTAACATTAGTTCTCTAAACCCGTTTTCAGGTTCTTCCCGAACATTAGTTGAAAACAAACAGGTGGGCGCTTCTGATGCCGAGTCCCTCTTAAAAGAGATGTTTTCTCTGGAGGCTCAGAAGGAGTACGCTAAAGAATGCAATCTCGGTAGGTATACCGAATTGAAAGCTAATCGTCGCCTTAACCACATTGACCTCGTCCCGAAAGTACACGGCATGAAAATGCTCTCCATGTTTCGTAGTGAATATGATAAAGGTAACGTTCCTAGTAGCGGGGTATTGAATATCCCTCGTATCCTATTGTACCTTGTTAGAACTTCGCATAGTAGTACTGTAGGCAGTATCACAATACGGTTAGTAGACACCTATAGTGCATCCGATTCATGCTTATTAGAAGCCATCGACGGTCAAGAATTTACCGTTGATCTTTCTTCTTTGCCTTGCATGATCGGTTTTTCACCTACATATGATTGCAAGTTGGAAATGGTAGATGGG
>1596_526
ATGTCTAACATTAGTTCTCTAAACCCGTTTTCAGGTTCTTCCCGAACATTAGTTGAAAACAAACAGGTGGGCGCTTCTGATGCCGAGTCCCTCTTAAAAGAGATGTTTTCTCTGGAGGCTCAGAAGGAGTACGCTAAAGAATGCAATCTCGGTAGGTATA
>1596_527
ATGTCTAACATTAGTTCTCTAAACCCGTTTTCAGGTTCTTCCCGAACATTAGTTGAAAACAAACAGGTGGGCGCTTCTGATGCCGAGTCCCTCTTAAAAGAGATGTTTTCTCTGGAGGCTCAGAAGGAGTACGCTAAAGAATGCAATCTCGGTAGGTATACCGAATTGAAAGCTAATCGTCGCCTTAACCACATTGACCTCGTCCCGAAAGTACACGGCATGAAAATGCTCTCCATGTTTCGTAGTGAATATGATAAAGGTAACGTTCCTAGTAGCGGGGTATTGAATATCCCTCGTATCCTATTGTACCTTGTTAGAACTTCGCATAGTAGTACTGTAGGCAGTATCACAATACGGTTAGTAGAC
>1596_528
ATGTCTAACATTAGTTCTCTAAACCCGTTTTCAGGTTCTTCCCGAACATTAGTTGAAAACAAACAGGTGGGCGCTTCTGATGCCGAGTCCCTCTTAAAAGAGATGTTTTCTCTGGAGGCTCAGAAGGAGTACGCTAAAGAATGCAATCTCGGTAGGTATACCGAATTGAAAGCTAATCGTCGCCTTAACCACATTGACCTCGTCCCGAAAGTACACGGCATGAAAATGCTCTCCATGTTTCGTAGTGAATATGATAAAGGTAACGTTCCTAGTAGCGGGGTATTGAATATCCCTCGTATCCTATTGTACCTTGTTAGAACTTCGCATAGTAGTACTGTAGGCAGTATCACAATACGGTTAGTAGACACCTATAGTGCATCCGATTCATGCTTATTAGAAGCCATCGACGGTCAAGAATTTACCGTTGATCTTTCTTC
>1596_529
ATGTCTAACATTAGTTCTCTAAACCCGTTTTCAGGTTCTTCCCGAACATTAGTTGAAAACAAACAGGTGGGCGCTTCTGATGCCGAGTCCCTCTTAAAAGAGATGTTTTCTCTGGAGGCTCAGAAGGAGTACGCTAAAGAATGCAATCTCGGTAGGTATACCGAATTGAAAGCTAATCGTCGCCTTAACCACATTGACCTCGTCCCGAAAGTACA
>1596_530
ATGTCTAACATTAGTTCTCTAAACCCGTTTTCAGGTTCTTCCCGAACATTAGTTGAAAACAAACAGGTGGGCGCTTCTGATGCCGAGTCCCTCTTAAAAGAGATGTTTTCTCTGGAGGCTCAGAAGGAGTACGCTAAAGAATGCAATCTCGGTAGGTATACCGAATTGAAAGCTAATCGTCGCCTTAACCACATTGACCTCGTCCCGAAAGTACACGGCATGAAAATGCTCTCCATGTTTCGTAGTGAATATGATAAAGGTAACGTTCCTAGTAGCGGGGTATTGAATATCCCTCGTATCCTATTGTACCTTGTTAGAACTTCGCATAGTAGTACTGTAGGCA
>1596_531
ATGTCTAACATTAGTTCTCTAAACCCGTTTTCAGGTTCTTCCCGAACATTAGTTGAAAACAAACAGGTGGGCGCTTCTGATGCCGAGTCCCTCTTAAAAGAGATGTTTTCTCTGGAGGCTCAGAAGGAGTACGCTAAAGAATGCAATCTCGGTAGGTATACCGAATTGAAAGCTAATCGTCGCCTTAACCACATTGACCTCGTCCCGAAAGTACACGGCATGAAAATGCTCTCCATGTTTCGTA
>1596_532
ATGTCTAACATTAGTTCTCTAAACCCGTTTTCAGGTTCTTCCCGAACATTAGTTGAAAACAAACAGGTGGGCGCTTCTGATGCCGAGTCCCTCTTAAAAGAGATGTTTTCTCTGGAGGCTCAGAAGGAGTACGCTAAAGAATGCAATCTCGGTAGGTATACCGAATTGAAAGCTAATCGTCGCCTTAACCACATTGACCTCGTCCCGAAAGTACACGGCATGAAAATGCTCTCCATGTTTCGTAGTGAATATGATAAAGGTAACGTTCCTAGTAGCGGGGTATTGAATATCCCTCGTATCCTATTGTACCTTGTTAGAACTTCGCATAGTAGTACTGTAGGCAGTATCACAAT
>1596_533
ATGTCTAACATTAGTTCTCTAAACCCGTTTTCAGGTTCTTCCCGAACATTAGTTGAAAACAAACAGGTGGGCGCTTCTGATGCCGAGTCCCTCTTAAAAGAGATGTTTTCTCTGGAGGCTCAGAAGGAGTACGCTAAAGAATGCAATCTCGGTAGGTATACCGAATTGAAAGCTAATCG
>1596_534
ATGTCTAACATTAGTTCTCTAAACCCGTTTTCAGGTTCTTCCCGAACATTAGTTGAAAACAAACAGGTGGGCGCTTCTGATGCCGAGTCCCTCTTAAAAGAGATGTTTTCTCTGGAGGCTCAGAAGGAGTACGCTAAAGAATGCAATCTCGGTAGGTATACCGAATTGAAAGCTAATCGTCGCCTTAACCACATTGACCTCGTCCCGAAAGTACACGGCATGAAAATGCTCTCCATGTTTCGTAGTGAATATGATAAAGGTAACGTTCCTAGTAGCGGGGTATTGAATATCCCTCGTATCCTATTGTACCTTGTTAGAACTTCGCATAGTAGTACTGTAGGCAGTATCACAATACGGTTAGTAGACACCTATAGTGCATCCGATTCATGCTTATTAGAAGCCATCGACGGTCAAGAATTTACCGTTGATCTTTCTTCTTTGCCTTGCATGATCG
>1596_535
ATGTCTAACATTAGTTCTCTAAACCCGTTTTCAGGTTCTTCCCGAACATTAGTTGAAAACAAACAGGTGGGCGCTTCTGATGCCGAGTCCCTCTTAAAAGAGATGTTTTCTCTGGAGGCTCAGAAGGAGTACGCTAAAGAATGCAATCTCGGTAGGTATACCGAATTGAAAGCTAATCGTCGCCTTAACCACATTGACCTCGTCCCGAAAGTACACGGCATGAAAATGCTCTCCATGTTTCG
>1596_536
ATGTCTAACATTAGTTCTCTAAACCCGTTTTCAGGTTCTTCCCGAACATTAGTTGAAAACAAACAGGTGGGCGCTTCTGATGCCGAGTCCCTCTTAAAAGAGATGTTTTCTCTGGAGGCTCAGAAGGAGTACGCTAAAGAATGCAATCTCGGTAGGTATACCGAATTGAAAGCTAATCGTCGCCTTAACCACATTGACCTCGTCCCGAAAGTACACGGCATGAAAATGCTCTCCATGTTTCGTAGTGAATATGATAAAGGTAACGTTCCTAGTAGCGGGGTATTGAATATCCCTCGTATCCTATTGTACCTTGTTAGAACTTCGCATAGT
>1596_537
ATGTCTAACATTAGTTCTCTAAACCCGTTTTCAGGTTCTTCCCGAACATTAGTTGAAAACAAACAGGTGGGCGCTTCTGATGCCGAGTCCCTCTTAAAAGAGATGTTTTCTCTGGAGGCTCAGAAGGAGTACGCTAAAGAATGCAATCTCGGTAGGTATACCGAATTGAAAGCTAATCGTCGCCTTAACCACATTGACCTCGTCCCGAAAGTACACGGCATGAA
>1596_538
ATGTCTAACATTAGTTCTCTAAACCCGTTTTCAGGTTCTTCCCGAACATTAGTTGAAAACAAACAGGTGGGCGCTTCTGATGCCGAGTCCCTCTTAAAAGAGATGTTTTCTCTGGAGGCTCAGAAGGAGTACGCTAAAGAATGCAATCTCGGTAGGTATACCGAATTGAAAGCTAATCGTCGCCT
>1596_539
ATGTCTAACATTAGTTCTCTAAACCCGTTTTCAGGTTCTTCCCGAACATTAGTTGAAAACAAACAGGTGGGCGCTTCTGATGCCGAGTCCCTCTTAAAAGAGATGTTTTCTCTGGAGGCTCAGAAGGAGTACGCTAAAGAATGCAATCTCGGTAGGTATACCGAATTGAAAGCTAATCGTCGCCTTAACCACATTGACCTCGTCCCGAAAGTACACGGCATGAAAATGCTCTCCATGTTTCGTAGTGAATATGATAAAGGTAACGTTCCTAGTA
>1596_540
ATGTCTAACATTAGTTCTCTAAACCCGTTTTCAGGTTCTTCCCGAACATTAGTTGAAAACAAACAGGTGGGCGCTTCTGATGCCGAGTCCCTCTTAAAAGAGATGTTTTCTCTGGAGGCTCAGAAGGAGTACGCTAAAGAATGCAATCTCGGTAGGTATACCGAATTGAAAGCTAATCGTCGCCTTAACCACATTGACCTCGTCCCGAAAGTACACGGCATGAAAATGCTCTCCATGTTTCGTAGTGAATATGATAAAGGTAACGTTCCTAGTAGCGGGGTATTGAATATCCCTCGTATCCTATTGTACCTTGTTAGAACTTCGCATAGTAGTACTGTAGGCAGTATCACAATACGGTTAGTAGACACCTATAGTGCATCCGATTCATGCTTATTAGAAGCCATC
>1596_541
ATGTCTAACATTAGTTCTCTAAACCCGTTTTCAGGTTCTTCCCGAACATTAGTTGAAAACAAACAGGTGGGCGCTTCTGATGCCGAGTCCCTCTTAAAAGAGATGTTTTCTCTGGAGGCTCAGAAGGAGTACGCTAAAGAATGCAATCTCGGTAGGTATACCGAATTGAAAGCTAATCGTCGCCTTA
>1596_542
ATGTCTAACATTAGTTCTCTAAACCCGTTTTCAGGTTCTTCCCGAACATTAGTTGAAAACAAACAGGTGGGCGCTTCTGATGCCGAGTCCCTCTTAAAAGAGATGTTTTCTCTGGAGGCTCAGAAGGAGTACGCTAAAGAATGCAATCTCGGTAGGTATACCGAATTGAAAGCTAATCGTCGCCTTAACCACATTGACCTCGTCCCGAAAGTACACGGCATGAAAATGCTCTCCATGTTTCGTAGT
>1596_543
ATGTCTAACATTAGTTCTCTAAACCCGTTTTCAGGTTCTTCCCGAACATTAGTTGAAAACAAACAGGTGGGCGCTTCTGATGCCGAGTCCCTCTTAAAAGAGATGTTTTCTCTGGAGGCTCAGAAGGAGTACGCTAAAGAATGCAATCTCGGTAGGTATACCGAATTGAAAGCTAATCGTCGCCTTAACCACATTGACCTCGTCCCGAAAGTACACGGCATGAAAATGCTCTCCATGTTTCGTAGTGAATATGATAAAGGTAACGTTCCTAGTAGCGGGGTATTGAATATCCCTCGTATCCTATTGTACCTT
>1596_544
ATGTCTAACATTAGTTCTCTAAACCCGTTTTCAGGTTCTTCCCGAACATTAGTTGAAAACAAACAGGTGGGCGCTTCTGATGCCGAGTCCCTCTTAAAAGAGATGTTTTCTCTGGAGGCTCAGAAGGAGTACGCTAAAGAATGCAATCTCGGTAGGTATACCGAATTGAAAGCTAATCGTCGCCTTAACCACATTGACCTCGTCCCGAAAGTACACGGCATGAAAATGCTCTCCATGTTTCGTAGTGAATATGATAAAGGTAACGTTCCTAGTAGCGGGGTATTGAATATCCCTCGTATCCTATTGTACCTTGTTAGAA
>1596_545
ATGTCTAACATTAGTTCTCTAAACCCGTTTTCAGGTTCTTCCCGAACATTAGTTGAAAACAAACAGGTGGGCGCTTCTGATGCCGAGTCCCTCTTAAAAGAGATGTTTTCTCTGGAGGCTCAGAAGGAGTACGCTAAAGAATGCAATCTCGGTAGGTATACCGAATTGAAAGCTAATCGTCGCCTTAACCACATTGACCTCGTCCCGAAAGTACACGGCATGAAAATGCTCTCCATGTTTCGTAGTGAATATGATAAAGGTAACGTTCCTAGTAGCGGGGTATTGAATATCCCTCGTATCCTATTGTACCTTGTTAGAACTTCGCATAGTAGTACTGTAGGCAGTATCACAATACGGTTAGTAGACACCTATAGTGCATCCGATTCATGCTTATTAGAAGCCATCGACGGTCAAGAATTTACCGTTGATCTTTCTTCTTTGCCTTGCATG
>1596_546
ATGTCTAACATTAGTTCTCTAAACCCGTTTTCAGGTTCTTCCCGAACATTAGTTGAAAACAAACAGGTGGGCGCTTCTGATGCCGAGTCCCTCTTAAAAGAGATGTTTTCTCTGGAGGCTCAGAAGGAGTACGCTAAAGAATGCAATCTCGGTAGGTATACCGAATTGAAAGCTAATCGTCGCCTTAACCACATTGACCTCGTCCCGAAAGTACACGGCATGAAAATGCTCTCCATGTTTCGTAGTGAATATGATAAAGGTAACGTTCCTAGTAGCGGGGTATTGAATATCCCTCGTATCCTATTGTACCTTGTTAGAACTTCGCATAGTAGTACTGTAGGCAGTATCACAATACGGTTAGTAGACACCTATAGTGCATCCGATTCATGCTTATTAGAAGCC
>1596_547
ATGTCTAACATTAGTTCTCTAAACCCGTTTTCAGGTTCTTCCCGAACATTAGTTGAAAACAAACAGGTGGGCGCTTCTGATGCCGAGTCCCTCTTAAAAGAGATGTTTTCTCTGGAGGCTCAGAAGGAGTACGCTAAAGAATGCAATCTCGGTAGGTATACCGAATTGAAAGCTAA
>1596_548
ATGTCTAACATTAGTTCTCTAAACCCGTTTTCAGGTTCTTCCCGAACATTAGTTGAAAACAAACAGGTGGGCGCTTCTGATGCCGAGTCCCTCTTAAAAGAGATGTTTTCTCTGGAGGCTCAGAAGGAGTACGCTAAAGAATGCAATCTCGGTAGGTATACCGAATTGAAAGCTAATCGTCGCCTTAACCACATTGACCTCGTCCCGAAAGTACACGGCATGAAAATGCTCTCCATGTTTCGTAGTGAATATGATAAAGGTAACGTTCCTAGTAGCGGGGTATTGAATATCCCTCGTATCCTATTGTACCTTGTTAGAACTTCGCATAGTAGT
>1596_549
ATGTCTAACATTAGTTCTCTAAACCCGTTTTCAGGTTCTTCCCGAACATTAGTTGAAAACAAACAGGTGGGCGCTTCTGATGCCGAGTCCCTCTTAAAAGAGATGTTTTCTCTGGAGGCTCAGAAGGAGTACGCTAAAGAATGCAATCTCGGTAGGTATACCGAATTGAAAGCTAATCGTCGCCTTAACCACATTGACCTCGTCCCGAAAGTACACGGCATGAAAATGCTCTCCATGTTTCGTAGTGAATATGATA
>1596_550
ATGTCTAACATTAGTTCTCTAAACCCGTTTTCAGGTTCTTCCCGAACATTAGTTGAAAACAAACAGGTGGGCGCTTCTGATGCCGAGTCCCTCTTAAAAGAGATGTTTTCTCTGGAGGCTCAGAAGGAGTACGCTAAAGAATGCAATCTCGGTAGGTATAC
>1596_551
ATGTCTAACATTAGTTCTCTAAACCCGTTTTCAGGTTCTTCCCGAACATTAGTTGAAAACAAACAGGTGGGCGCTTCTGATGCCGAGTCCCTCTTAAAAGAGATGTTTTCTCTGGAGGCTCAGAAGGAGTACGCTAAAGAATGCAATCTCGGTAGGTATACCGAATTGAAAGCTAATCGTCGCCTTAACCACATTGACCTCGTCCCGAAAGTACACGGCATGAAAATGCTCTCCATGTTTCGTAGTGAATATGATAAAGGTAACGTTCCTAGTAGCGGGGTATTGAATATCCCTCGTATCCTATTGTACCTTGTTAGAACTTCGCATAGTAGTACTGTAG
>1596_552
ATGTCTAACATTAGTTCTCTAAACCCGTTTTCAGGTTCTTCCCGAACATTAGTTGAAAACAAACAGGTGGGCGCTTCTGATGCCGAGTCCCTCTTAAAAGAGATGTTTTCTCTGGAGGCTCAGAAGGAGTACGCTAAAGAATGCAATCTCGGTAGGTATACCGAATTGAAAGCTAATCGTCGCCTTAACCACATTGACCTCGTCCCGAAAGTACACGGCATGAAAATGCTCTCCATGTTTCGTAGTGAATATG
>1596_553
ATGTCTAACATTAGTTCTCTAAACCCGTTTTCAGGTTCTTCCCGAACATTAGTTGAAAACAAACAGGTGGGCGCTTCTGATGCCGAGTCCCTCTTAAAAGAGATGTTTTCTCTGGAGGCTCAGAAGGAGTACGCTAAAGAATGCAATCTCGGTAGGTATACCGAATTGAAAGCTAATCGTCGCCTTAAC
>1596_554
ATGTCTAACATTAGTTCTCTAAACCCGTTTTCAGGTTCTTCCCGAACATTAGTTGAAAACAAACAGGTGGGCGCTTCTGATGCCGAGTCCCTCTTAAAAGAGATGTTTTCTCTGGAGGCTCAGAAGGAGTACGCTAAAGAATGCAATCTCGGTAGGTATACCGAATTGAAAGCTAATCGTCGCCTTAACCACATTGACCTCGTCCCGAAAGTACACGGCATGAAAATGCTCTCCATGTTTCGTAGTGAATATGATAAAGGTAACGTTCCTAGTAGCGGGGTATTGAATATCCCT
>1596_555
ATGTCTAACATTAGTTCTCTAAACCCGTTTTCAGGTTCTTCCCGAACATTAGTTGAAAACAAACAGGTGGGCGCTTCTGATGCCGAGTCCCTCTTAAAAGAGATGTTTTCTCTGGAGGCTCAGAAGGAGTACGCTAAAGAATGCAATCTCGGTAGGTATACCGAATTGAAAGCTAATCGTCGCCTTAACCACATTGACCTCGTCCCGAAAGTACACGGCATGAAAATGCTCTCCATGTTTCGTAGTGAATATGATAAAGGTAACGTTCCTAGTAGCGGGGTATTGAATATCCCTCGTATCCTATTGTACCTTGTTAGAACTTCGCATAGTAGTACTGTAGGCAGTATCACAATACGGTTAGTAGACACCTATAGTGCATCCGATTCATGCTTATTAGAAGCCATCGAC
>1596_556
ATGTCTAACATTAGTTCTCTAAACCCGTTTTCAGGTTCTTCCCGAACATTAGTTGAAAACAAACAGGTGGGCGCTTCTGATGCCGAGTCCCTCTTAAAAGAGATGTTTTCTCTGGAGGCTCAGAAGGAGTACGCTAAAGAATGCAATCTCGGTAGGTATACCGAATTGAAAGCTAATCGTCGCCTTAACCACATTGACCTCGTCCCGAAAGTACACGGCATGAAAATGCTCTCCATGTTTCGTAGTGAATATGATAAAGGTA
>1596_557
ATGTCTAACATTAGTTCTCTAAACCCGTTTTCAGGTTCTTCCCGAACATTAGTTGAAAACAAACAGGTGGGCGCTTCTGATGCCGAGTCCCTCTTAAAAGAGATGTTTTCTCTGGAGGCTCAGAAGGAGTACGCTAAAGAATGCAATCTCGGTAGGTATACCGAATTGAAAGCTAATCGTCGCCTTAACCACATTGACCTCGTCCCGAAAGTACACGGCATGAAAATGCTCTCCATGTTTCGTAGTGAATATGATAAAGGTAACGTT
>1596_558
ATGTCTAACATTAGTTCTCTAAACCCGTTTTCAGGTTCTTCCCGAACATTAGTTGAAAACAAACAGGTGGGCGCTTCTGATGCCGAGTCCCTCTTAAAAGAGATGTTTTCTCTGGAGGCTCAGAAGGAGTACGCTAAAGAATGCAATCTCGGTAGGTATACCGAATTGAAAGCTAATCGTCGC
>1596_559
ATGTCTAACATTAGTTCTCTAAACCCGTTTTCAGGTTCTTCCCGAACATTAGTTGAAAACAAACAGGTGGGCGCTTCTGATGCCGAGTCCCTCTTAAAAGAGATGTTTTCTCTGGAGGCTCAGAAGGAGTACGCTAAAGAATGCAATCTCGGTAGGTATACCGAATTGAAAGCTAATCGTCGCCTTAACCACATTGACCTCGTCCCGAAAGTACACGGCATGAAAATGCTCTCCATGTTTCGTAGTGAATATGATAAAGGTAACGTTCCTAGTAGCGGGGTATT
>1596_560
ATGTCTAACATTAGTTCTCTAAACCCGTTTTCAGGTTCTTCCCGAACATTAGTTGAAAACAAACAGGTGGGCGCTTCTGATGCCGAGTCCCTCTTAAAAGAGATGTTTTCTCTGGAGGCTCAGAAGGAGTACGCTAAAGAATGCAATCTCGGTAGGTATACCGAATTGAAAGCTAATCGTCGCC
>1596_561
ATGTCTAACATTAGTTCTCTAAACCCGTTTTCAGGTTCTTCCCGAACATTAGTTGAAAACAAACAGGTGGGCGCTTCTGATGCCGAGTCCCTCTTAAAAGAGATGTTTTCTCTGGAGGCTCAGAAGGAGTACGCTAAAGAATGCAATCTCGGTAGGTATACCGAATTGAAAGCTAATCGTCGCCTTAACCACATTGACCTCGTCCCGAAA
>1596_562
ATGTCTAACATTAGTTCTCTAAACCCGTTTTCAGGTTCTTCCCGAACATTAGTTGAAAACAAACAGGTGGGCGCTTCTGATGCCGAGTCCCTCTTAAAAGAGATGTTTTCTCTGGAGGCTCAGAAGGAGTACGCTAAAGAATGCAATCTCGGTAGGTATACCGAATTGAAAGCTAATCGTCGCCTTAACCACATTGACCTCGTCCCGAAAGTACACGGCATGAAAATGCTCTCCATGTTTCGTAGTGAATATGATAAAGGTAACGTTCCTAGTAGCGGGGTATTGAATATCCCTCGTATCCTATTGTACCTTGTTAGAACTTCGCATAGTAGTACTGTAGGCAGTATCACAATACGGTTAGTAGACACCTATAGTGCATCCGATTCATGCTTATTAGAAGCCATCGACGGTCAAGAATTTACCGTTGATCTTTCTTCTTTGCCTTGCATGATCGGTTTTTCACCTACATATGAT
>1596_563
ATGTCTAACATTAGTTCTCTAAACCCGTTTTCAGGTTCTTCCCGAACATTAGTTGAAAACAAACAGGTGGGCGCTTCTGATGCCGAGTCCCTCTTAAAAGAGATGTTTTCTCTGGAGGCTCAGAAGGAGTACGCTAAAGAATGCAATCTCGGTAGGTATACCGAATTGAAAGCTAATCGTCGCCTTAACCACATTGACCTCGTCCCGAAAGTACACGGCATGAAAATGCTCTCCATGTTTCGTAGTGAATATGATAAAGGTAACGTTCCTAGTAGCGGGGTATTGAATATCCCTCGTATCCTATTGTACCTTGTTAGAACTTCGCATAGTAGTACTGTAGGCAGTATCACAATACGGTTAGTAGACACCTATAGTGCATCCGATTCATGCTTATTAGAAGCCATCGA
>1596_564
ATGTCTAACATTAGTTCTCTAAACCCGTTTTCAGGTTCTTCCCGAACATTAGTTGAAAACAAACAGGTGGGCGCTTCTGATGCCGAGTCCCTCTTAAAAGAGATGTTTTCTCTGGAGGCTCAGAAGGAGTACGCTAAAGAATGCAATCTCGGTAGGTATACCGAATTGAAAGCTAATCGTCGCCTTAACCACATTGACC
>1596_565
ATGTCTAACATTAGTTCTCTAAACCCGTTTTCAGGTTCTTCCCGAACATTAGTTGAAAACAAACAGGTGGGCGCTTCTGATGCCGAGTCCCTCTTAAAAGAGATGTTTTCTCTGGAGGCTCAGAAGGAGTACGCTAAAGAATGCAATCTCGGTAGGTATACCGAATTGAAAGCTAATCGTCGCCTTAACCACATTGACCTCGTCCCGAAAGTACACGGCATGAAAATGCTCTCCATGTTTCGTAGTGAATATGATAAAGGTAACGTTCCTAGTAGCGGGGTATTGAATATCCCTCGTATCCTATTGTACCTTGTTAGAACTTCGCATAGTAGTACTGTAGGCAGTATCACAATACGGTTAGTAGACACCTATAGTGCATCCGATTCATGCTTATTAGAAGCCATCGACGGTCAAGAATTT
>1596_566
ATGTCTAACATTAGTTCTCTAAACCCGTTTTCAGGTTCTTCCCGAACATTAGTTGAAAACAAACAGGTGGGCGCTTCTGATGCCGAGTCCCTCTTAAAAGAGATGTTTTCTCTGGAGGCTCAGAAGGAGTACGCTAAAGAATGCAATCTCGGTAGGTATACCGAATTGAAAGCTAATCGTCGCCTTAACC
>1596_567
ATGTCTAACATTAGTTCTCTAAACCCGTTTTCAGGTTCTTCCCGAACATTAGTTGAAAACAAACAGGTGGGCGCTTCTGATGCCGAGTCCCTCTTAAAAGAGATGTTTTCTCTGGAGGCTCAGAAGGAGTACGCTAAAGAATGCAATCTCGGTAGGTATACCGAATTGAAAGCTAATCGTCGCCTTAACCACATT
>1596_568
ATGTCTAACATTAGTTCTCTAAACCCGTTTTCAGGTTCTTCCCGAACATTAGTTGAAAACAAACAGGTGGGCGCTTCTGATGCCGAGTCCCTCTTAAAAGAGATGTTTTCTCTGGAGGCTCAGAAGGAGTACGCTAAAGAATGCAATCTCGGTAGGTATACCGAATTGAAAGCTAATCGTCGCCTTAACCACATTGACCTCGTCCCGAAAGTACACGGCATGAAAATGCTCTCCATGTTTCGTAGTGAATATGATAAAGGTAACGTTCCTAGTAGCGGGGTATTGAATATCCCTCGTATCCTATTGTACCTTGTTA
>1596_569
ATGTCTAACATTAGTTCTCTAAACCCGTTTTCAGGTTCTTCCCGAACATTAGTTGAAAACAAACAGGTGGGCGCTTCTGATGCCGAGTCCCTCTTAAAAGAGATGTTTTCTCTGGAGGCTCAGAAGGAGTACGCTAAAGAATGCAATCTCGGTAGGTATACCGAATTGAAAGCTAATCGTCGCCTTAACCACATTGACCTCGTCCCGAAAGTACACGGCATGAAAATGCTCTCCATGTTTCGTAGTGAATATGATAAAGGTAACGTTCCTAGTAGCGGGGTATTGAATATCCCTCGTATCCTATTGTACCTTGTTAGAACTTCGCATAGTAGTACTGTAGGCAGTATCACAATACGGTTAGTAGACACCTATAGTGCATCCGATTCATGCTTATTAGAAGCCATCGACGGTCAAGAATTTAC
>1596_570
ATGTCTAACATTAGTTCTCTAAACCCGTTTTCAGGTTCTTCCCGAACATTAGTTGAAAACAAACAGGTGGGCGCTTCTGATGCCGAGTCCCTCTTAAAAGAGATGTTTTCTCTGGAGGCTCAGAAGGAGTACGCTAAAGAATGCAATCTCGGTAGGTATACCGAATTGAAAGCTAATCGTCGCCTTAACCACATTGACCTCGTCCCGAAAGTACACGGCATGAAAATGCTCTCCATGTTTCGTAGTGAATATGATAAAGGTAACGTTCCTAGTAGCGGGGTATTGAATATCCCTCGTATCCTATTGTACCTTGTTAGAACTTCGCATAGTAGTACTGTAGGCAG
>1596_571
ATGTCTAACATTAGTTCTCTAAACCCGTTTTCAGGTTCTTCCCGAACATTAGTTGAAAACAAACAGGTGGGCGCTTCTGATGCCGAGTCCCTCTTAAAAGAGATGTTTTCTCTGGAGGCTCAGAAGGAGTACGCTAAAGAATGCAATCTCGGTAGGTATACCGAATTGAAAGCTAATCGTCGCCTTAACCACATTGACCTCGTCCCGAAAGTACACGGCATGAAAATGCTCTCCATGTTTCGTAGTGAATATGATAAAGGTAACGTTCCTAGTAGCGGGGTATTGAATATCCCTCGTATCCTATTGTACCTTGTTAGAACTTCGCATAGTAGTACTGTAGGCAGTATCACAATACGGTTAGTAGACACCTATAGTGCATCCGATTCATGCTTA
>1596_572
ATGTCTAACATTAGTTCTCTAAACCCGTTTTCAGGTTCTTCCCGAACATTAGTTGAAAACAAACAGGTGGGCGCTTCTGATGCCGAGTCCCTCTTAAAAGAGATGTTTTCTCTGGAGGCTCAGAAGGAGTACGCTAAAGAATGCAATCTCGGTAGGTATACCGAATTGAAAGCTAATCGTCGCCTTAACCACATTGACCTCGTCCCGAAAGTACACGGCATGAAAATGCTCTCCATGTTTCGTAGTGAATATGATAAAGGTAACGTTCCTAGTAGCGGGGTATTGAATATCCCTCGTATCCTATTGTACCTTGTTAGAACTTCGCATAGTAGTACTGTAGGCAGTATCACAATACGGTTAGTAGACACCTATAGTGCATCCGATTCATGCTTATTAGAAGCCATCGACGGTCAAGAATTTACCGTTGATCTTTCTTCTTTGCCTTGCATGATCGGTTTTTCACCTACATATGATTGCAAGTTGGAAATGGTAGAT
>1596_573
ATGTCTAACATTAGTTCTCTAAACCCGTTTTCAGGTTCTTCCCGAACATTAGTTGAAAACAAACAGGTGGGCGCTTCTGATGCCGAGTCCCTCTTAAAAGAGATGTTTTCTCTGGAGGCTCAGAAGGAGTACGCTAAAGAATGCAATCTCGGTAGGTATACCGAATTGAAAGCTAATCGTCGCCTTAACCACATTGACCTCGTCCCGAAAGTACACGGCATGAAAATGCTCTCCATGTTTCGTAGTGAATATGATAAAGGTAACGTTCCTAGTAGCGGGGTATTGAATATCCCTCGTATCCTATTGTACCTTGTTAGAACTTCGCATAGTAGTACTGTAGGCAGTATCACAATACGGTTAGTAGACACCTATAGTGCATCCGATTCATGCTTATTAGAAGCCATCGACGGTCAAGAATTTACC
>1596_574
ATGTCTAACATTAGTTCTCTAAACCCGTTTTCAGGTTCTTCCCGAACATTAGTTGAAAACAAACAGGTGGGCGCTTCTGATGCCGAGTCCCTCTTAAAAGAGATGTTTTCTCTGGAGGCTCAGAAGGAGTACGCTAAAGAATGCAATCTCGGTAGGTATACCGAATTGAAAGCTAATCGTCGCCTTAACCACATTGACCTCGTCCCGAAAGTACACGGCATGAAAATGCTCTCCATGTTTCGTAGTGAATATGATAAAGGTAACGTTCCTAGTAGCGGGGTATTGAATATCCCTCGTATCCTATTGTACCTTGTTAGAACTTC
>1596_575
ATGTCTAACATTAGTTCTCTAAACCCGTTTTCAGGTTCTTCCCGAACATTAGTTGAAAACAAACAGGTGGGCGCTTCTGATGCCGAGTCCCTCTTAAAAGAGATGTTTTCTCTGGAGGCTCAGAAGGAGTACGCTAAAGAATGCAATCTCGGTAGGTATACCGAATTGAAAGCTAATCGTCGCCTTAACCACATTGACCTCGTCCCGAAAGTACACGGCATGAAAATGCTCTCCATGTTTCGTAGTGAATATGATAAAGGTA
>1596_576
ATGTCTAACATTAGTTCTCTAAACCCGTTTTCAGGTTCTTCCCGAACATTAGTTGAAAACAAACAGGTGGGCGCTTCTGATGCCGAGTCCCTCTTAAAAGAGATGTTTTCTCTGGAGGCTCAGAAGGAGTACGCTAAAGAATGCAATCTCGGTAGGTATACCGAATTGAAAGCTAATCGTCGCCTTAACCACATTGACCTCGTCCCGAAAGTACACGGCATGAAAATGCTCTCCATGTTTCGTAGTGAATATGATAAAGGTAACGTTCCTAGTAGCGGGGTATTGAATATCCCTCGTATCCTATTGTACCTTGTTAGAACTTCGCATAGTAGTACTGTAGGCAGTATCACAATACGGTTA
>1596_577
ATGTCTAACATTAGTTCTCTAAACCCGTTTTCAGGTTCTTCCCGAACATTAGTTGAAAACAAACAGGTGGGCGCTTCTGATGCCGAGTCCCTCTTAAAAGAGATGTTTTCTCTGGAGGCTCAGAAGGAGTACGCTAAAGAATGCAATCTCGGTAGGTATACCGAATTGAAAGCTAATCGTCGCCTTAACCACATTGACCTCGTCCCGAAAGTACACGGCATGAAAATGC
>1596_578
ATGTCTAACATTAGTTCTCTAAACCCGTTTTCAGGTTCTTCCCGAACATTAGTTGAAAACAAACAGGTGGGCGCTTCTGATGCCGAGTCCCTCTTAAAAGAGATGTTTTCTCTGGAGGCTCAGAAGGAGTACGCTAAAGAATGCAATCTCGGTAGGTATACCGAATTGAAAGCTAATCGTCGCCTTAACCACATTGACCTCGTCCCGAAAGTACACGGCATGAAAATGCTCTCCATGTTTCGTAGTGAATATGATAAAGGTAACGTTCCTAGTAGCGGGGTATTGAATATCCCTCGTATCCTATTGTACCTTGTTAGAACTTCGCA
>1596_579
ATGTCTAACATTAGTTCTCTAAACCCGTTTTCAGGTTCTTCCCGAACATTAGTTGAAAACAAACAGGTGGGCGCTTCTGATGCCGAGTCCCTCTTAAAAGAGATGTTTTCTCTGGAGGCTCAGAAGGAGTACGCTAAAGAATGCAATCTCGGTAGGTATACCGAATTGAAAGCTAATCGTCGCCTTAACCACATTGACCTCGTCCCGAAAGTACACGGCATGAAAATGCTCTCCATGTTTCGTAGTGAATATGATAAAGGTAACGTTCCTAGTAGCGGGGTATTGAATATCCCTCGTATCCTATTGTACCTTGTTAGAACTTCGCATAGTAGTACTGTAGGCAGTATCACAATACGGTTAGTAGACACCTATAGTGCATCCGATTCATGCTTATTAGAAGCCATCGACGGTCAAGAATTTACCGTTGATCTTTCTTCTTTGCCT
>1596_580
ATGTCTAACATTAGTTCTCTAAACCCGTTTTCAGGTTCTTCCCGAACATTAGTTGAAAACAAACAGGTGGGCGCTTCTGATGCCGAGTCCCTCTTAAAAGAGATGTTTTCTCTGGAGGCTCAGAAGGAGTACGCTAAAGAATGCAATCTCGGTAGGTATACCGAATTGAAAGCTAATCGTCGCCTTAACCACATTGACCTCGTCCCGAAAGTACACGGCATGAAAATGCTCTCCATGTTTCGTAGTGAATATGATAAAGGTAACGTTCCTAGTAGCGGGGTATTGAATATCCCTCGTATCCTATTGTACCTTGTTAGAACTTCGCATAGTAGTACTGTAGGCAGTATCACAATACGGTTAGTAGACACCTATAGTGCATCCGATTCATGCTTATTAGAAGCCATCGACGGTCAAG
>1596_581
ATGTCTAACATTAGTTCTCTAAACCCGTTTTCAGGTTCTTCCCGAACATTAGTTGAAAACAAACAGGTGGGCGCTTCTGATGCCGAGTCCCTCTTAAAAGAGATGTTTTCTCTGGAGGCTCAGAAGGAGTACGCTAAAGAATGCAATCTCGGTAGGTATACCGAATTGAAAGCTAATCGTCGCCTTAACCACATTGACCTCGTCCCGAAAGTACACGGCATGAAAATGCTCTCCATGTTTCGTAGTGAATATGATAAAGGTAACGTTCCTAGTAGCGGGGTATTGAATATCCCTCGTATCCTATTGTACCTTGTTAGAACTTCGCATAGTAGTACTGTAGGCAGTATCACAATACGGTTAGTAGACACCTATAGTGCATCCGATTCATGC
>1596_582
ATGTCTAACATTAGTTCTCTAAACCCGTTTTCAGGTTCTTCCCGAACATTAGTTGAAAACAAACAGGTGGGCGCTTCTGATGCCGAGTCCCTCTTAAAAGAGATGTTTTCTCTGGAGGCTCAGAAGGAGTACGCTAAAGAATGCAATCTCGGTAGGTATACCGAATTGAAAGCTAATCGTCGCCTTAACCACATTGACCTCGTCCCGAAAGTACACGGCATGAAAATGCTCTCCATGTTTCGTAGTGAATATGAT
>1596_583
ATGTCTAACATTAGTTCTCTAAACCCGTTTTCAGGTTCTTCCCGAACATTAGTTGAAAACAAACAGGTGGGCGCTTCTGATGCCGAGTCCCTCTTAAAAGAGATGTTTTCTCTGGAGGCTCAGAAGGAGTACGCTAAAGAATGCAATCTCGGTAGGTATACCGAA
>1596_584
ATGTCTAACATTAGTTCTCTAAACCCGTTTTCAGGTTCTTCCCGAACATTAGTTGAAAACAAACAGGTGGGCGCTTCTGATGCCGAGTCCCTCTTAAAAGAGATGTTTTCTCTGGAGGCTCAGAAGGAGTACGCTAAAGAATGCAATCTCGGTAGGTATACCGAATTGAAAGCTAATCGTCGCCTTAACCACATTGACCTCGTCCCGAAAGTACACGGCATGAAAATGCTCTCCATGTTTCGTAGTGAATATGATAAAGGTAACGTTCCTAGTAGCGGGGTATTGAATATCCCTCGTATCCTATTGTACCTTGTTAGAACTTCGCATAGTAGTACTGTAGGCAGTATCACAATACGGTTAGTAGACACCTATAGTGCATCCGATTCATGCTTATTAGAAGCCATCGACGGTCAAGAATTTACCGTTGATCTTTCTTCTTTGCCTTGCATGATCGGTTTTTCACCTACATATGATTGCAAGTTGGAAATGGTAGATGGG
>1596_585
ATGTCTAACATTAGTTCTCTAAACCCGTTTTCAGGTTCTTCCCGAACATTAGTTGAAAACAAACAGGTGGGCGCTTCTGATGCCGAGTCCCTCTTAAAAGAGATGTTTTCTCTGGAGGCTCAGAAGGAGTACGCTAAAGAATGCAATCTCGGTAGGTATACCGAATTGAAAGCTAATCGTCGCCTTAACCACATTGACCTCGTCCCGAAAGTACACGGCATGAAAATGCTCTCCATGTTTCGTAGTGAATATGATAAAGGTAACGTTCCTAGTAGCGGGGTATTGAATATCCCTCGTATCCTATTGTACCTTG
>1596_586
ATGTCTAACATTAGTTCTCTAAACCCGTTTTCAGGTTCTTCCCGAACATTAGTTGAAAACAAACAGGTGGGCGCTTCTGATGCCGAGTCCCTCTTAAAAGAGATGTTTTCTCTGGAGGCTCAGAAGGAGTACGCTAAAGAATGCAATCTCGGTAGGTATACCGAATTGAAAGCTAATCGTCGCCTTAACCACATTGACCTCGTCCCGAAAGTACACGGCATGAAAATGCTCTCCATGTTTCGTAGTGAATATGATAAAGGTAACGTTCCTAGTAGCGGGGTATTGAATATCCCTCGTATCCTATTGTACCTTGTTAGAACTTCGCATAGTAGTACTGTAGGCAGTATCACAATACGGTTAGTAGACACCTATAGTGCATCCGATTCATGCTTATTAGAAGCCATCGACGGTC
>1596_587
ATGTCTAACATTAGTTCTCTAAACCCGTTTTCAGGTTCTTCCCGAACATTAGTTGAAAACAAACAGGTGGGCGCTTCTGATGCCGAGTCCCTCTTAAAAGAGATGTTTTCTCTGGAGGCTCAGAAGGAGTACGCTAAAGAATGCAATCTCGGTAGGTATACCGAATTGAAAGCTAATCGTCGCCTTAACCACATTGACCTCGTCCCGAAAGTACACGGCATGAAAATGCTCTCCATGTTTCGTAGTGAATATGATAAAGGTAACGTTCCTAGTAGCGGGGTATTGAATATCCCTCGT
>1596_588
ATGTCTAACATTAGTTCTCTAAACCCGTTTTCAGGTTCTTCCCGAACATTAGTTGAAAACAAACAGGTGGGCGCTTCTGATGCCGAGTCCCTCTTAAAAGAGATGTTTTCTCTGGAGGCTCAGAAGGAGTACGCTAAAGAATGCAATCTCGGTAGGTATACCGAATTGAAAGCTAATCGTCGCCTTAACCACATTGACCTCGTCC
>1596_589
ATGTCTAACATTAGTTCTCTAAACCCGTTTTCAGGTTCTTCCCGAACATTAGTTGAAAACAAACAGGTGGGCGCTTCTGATGCCGAGTCCCTCTTAAAAGAGATGTTTTCTCTGGAGGCTCAGAAGGAGTACGCTAAAGAATGCAATCTCGGTAGGTATACCGAATTGAAAGCTAATCGTCGCCTT
>1596_590
ATGTCTAACATTAGTTCTCTAAACCCGTTTTCAGGTTCTTCCCGAACATTAGTTGAAAACAAACAGGTGGGCGCTTCTGATGCCGAGTCCCTCTTAAAAGAGATGTTTTCTCTGGAGGCTCAGAAGGAGTACGCTAAAGAATGCAATCTCGGTAGGTATACCGAATTGAAAGCTAATCGTCGCCTTAACCACATTGACCTCGTCCCGAAAGTACACGGCATGAAAATGCTCTCCATGTTTCGTAGTGAATATGATAAAGGTAACGTTCCTAGTAGCGGGGTATTGAATATCCCTCGTATCCTATTGTACCTTGTTAGAACTTCGCATAGTAGTACTGTAGGCAGTATCACAATACGGTTAGTAGACACCTATAGTGCATCCGATTCATGCTTATTAGAAGCCATCGAC
>1596_591
ATGTCTAACATTAGTTCTCTAAACCCGTTTTCAGGTTCTTCCCGAACATTAGTTGAAAACAAACAGGTGGGCGCTTCTGATGCCGAGTCCCTCTTAAAAGAGATGTTTTCTCTGGAGGCTCAGAAGGAGTACGCTAAAGAATGCAATCTCGGTAGGTATACCGAATTGAAAGCTAATCGTCGCCTTAACCACATTGACCTCGTCCCGAAAGTACACGGCATGAAAATGCTCTCCATGTTTCGTAGTGAATATGATAAAGGTAACGTTCCTAGTAGCGGGGTATTGAATATCCCTCGTATCCTATTGTACCTTGTTAGAACTTCGCATAGTAGTACTGTAGGCAGTATCACAATACGGTTAGTAGACACCTATAGTGCATCCGATTCATGCTTATTAGAAGCCATCGACGGTCAAGAATTTACCGTTGATCTTTCTTCTTTGCCTTGCATGATCGGTTTTTCACCTACATATGA
>1596_592
ATGTCTAACATTAGTTCTCTAAACCCGTTTTCAGGTTCTTCCCGAACATTAGTTGAAAACAAACAGGTGGGCGCTTCTGATGCCGAGTCCCTCTTAAAAGAGATGTTTTCTCTGGAGGCTCAGAAGGAGTACGCTAAAGAATGCAATCTCGGTAGGTATACCGAATTGAAAGCTAATCGTCGCCTTAACCACATTGACCTCGTCCCGAAAGTACACGGCATGAAAATGCTCTCCATGTTTCGTAGTGAATATGATAAAGGTAACGTTCCTAGTAGCGGGGTATTGAATATCCCTCGTATCCTATTGTACCTTGTTAGAACTTCGCATAGTAGTACTGTAGGCAGTATCACAATACGGTTA
>1596_593
ATGTCTAACATTAGTTCTCTAAACCCGTTTTCAGGTTCTTCCCGAACATTAGTTGAAAACAAACAGGTGGGCGCTTCTGATGCCGAGTCCCTCTTAAAAGAGATGTTTTCTCTGGAGGCTCAGAAGGAGTACGCTAAAGAATGCAATCTCGGTAGGTATACCGAATTGAAAGCTAATCGTCGCCTTAACCACATTGACCTCGTCCCGAAAGTACACGGCATGAAAATGCTCTCCATGTTTCGTAGTGAATATGATAAAGGTAACGTTCCTAGTAGCGGGGTATTGAATATCCCTCGTATCCTATTGTACCTTGTTAGAACTTCGCATAGTAGTACTGTAGGCAGTATCACAATACGGTTAGTAGACACCTATAGTGCATCCGATTCATGCTTATTAGAAGCCATCGACGGTCAAGAATTTACCGTTGATCTTTCTTCTTTGCCTTGCATGATCGGTTTTTCACCTACATA
>1596_594
ATGTCTAACATTAGTTCTCTAAACCCGTTTTCAGGTTCTTCCCGAACATTAGTTGAAAACAAACAGGTGGGCGCTTCTGATGCCGAGTCCCTCTTAAAAGAGATGTTTTCTCTGGAGGCTCAGAAGGAGTACGCTAAAGAATGCAATCTCGGTAGGTATACCGAATTGAAAGCTAATCGTCGCCTTAACCACATTGACCTCGTCCCGAAAGTACAC
>1596_595
ATGTCTAACATTAGTTCTCTAAACCCGTTTTCAGGTTCTTCCCGAACATTAGTTGAAAACAAACAGGTGGGCGCTTCTGATGCCGAGTCCCTCTTAAAAGAGATGTTTTCTCTGGAGGCTCAGAAGGAGTACGCTAAAGAATGCAATCTCGGTAGGTATACCGAATTGAAAGCTAATCGTCGCCTTAACCACATTGACCTCGTCCCGAAAGTACACGGCATGAAAATGCTCTCCATGTTTCGTAGTGAATATGATAAAGGTAACGTTCCTAGTAGCGGGGTATTGAATATCCCTCGTATCCTATTGTACCTTGTTAGAACTTCGCATAGTAGTACTGTAGGCAGTATCACAATACGGTTAGTAGACA
>1596_596
ATGTCTAACATTAGTTCTCTAAACCCGTTTTCAGGTTCTTCCCGAACATTAGTTGAAAACAAACAGGTGGGCGCTTCTGATGCCGAGTCCCTCTTAAAAGAGATGTTTTCTCTGGAGGCTCAGAAGGAGTACGCTAAAGAATGCAATCTCGGTAGGTATACCGAATTGAAAGCTAATCGTCGCCTTAACCACATTGACCTCGTCCCGAAAGTACACGGCATGAAAATGCTCTCCATGTTTCGTAGTGAATATGATAAAGGTAACGTTCCTAGTAGCGGGGTATTGAATATCCCTCGTATCCTATTGTACCTTGTTAGAACT
>1596_597
ATGTCTAACATTAGTTCTCTAAACCCGTTTTCAGGTTCTTCCCGAACATTAGTTGAAAACAAACAGGTGGGCGCTTCTGATGCCGAGTCCCTCTTAAAAGAGATGTTTTCTCTGGAGGCTCAGAAGGAGTACGCTAAAGAATGCAATCTCGGTAGGTATACCGAATTGAAAGCTAATCGTCGCCTTAACCACATTGACCTCGTCCCGAAAGTACACGGCATGAAA
>1596_598
ATGTCTAACATTAGTTCTCTAAACCCGTTTTCAGGTTCTTCCCGAACATTAGTTGAAAACAAACAGGTGGGCGCTTCTGATGCCGAGTCCCTCTTAAAAGAGATGTTTTCTCTGGAGGCTCAGAAGGAGTACGCTAAAGAATGCAATCTCGGTAGGTATACCGAATTGAAAGCTAATCGTCGCCTTAACCACATTGACCTCGTCCCGAAAGTACACGGCATGAAAATGCTCTCCATGTTTCGTA
>1596_599
ATGTCTAACATTAGTTCTCTAAACCCGTTTTCAGGTTCTTCCCGAACATTAGTTGAAAACAAACAGGTGGGCGCTTCTGATGCCGAGTCCCTCTTAAAAGAGATGTTTTCTCTGGAGGCTCAGAAGGAGTACGCTAAAGAATGCAATCTCGGTAGGTATACCGAATTGAAAGCTAATCGTCGCCTTAACCACATTGACCTCGTCCCGAAAGTACACGGCATGAAAATGCTCTCCATGTTTCGTAGTGAATATGATAAAGGTAACGTTCCTAGTAGCGGGGTATTGAATATCCCTCGTATCCTATTGTACCTTGTTAGAACTTCGCATAGTAGTACTGTAGGCAGTATCACAATACGGTTAGTAGACACCTATAGTGCATCCGATTCATGCTTATTAGAAGCCATCGACGGTCAAGAATTTACCGTTGATCTTTCTTCTTTGCCTTGCATGATCGGTTTT
>1596_600
ATGTCTAACATTAGTTCTCTAAACCCGTTTTCAGGTTCTTCCCGAACATTAGTTGAAAACAAACAGGTGGGCGCTTCTGATGCCGAGTCCCTCTTAAAAGAGATGTTTTCTCTGGAGGCTCAGAAGGAGTACGCTAAAGAATGCAATCTCGGTAGGTATACCGAATTGAAAGCTAATCGTCGCCTTAACCACATTGACCTCGTCCCGAAAGTACACGGCATGAAAATGCTCTCCATGTTTCGTAGTGAATATGATAAAGGTAACGTTCCTAGTAGCGGGGTATTGAATATCCC
>1596_601
ATGTCTAACATTAGTTCTCTAAACCCGTTTTCAGGTTCTTCCCGAACATTAGTTGAAAACAAACAGGTGGGCGCTTCTGATGCCGAGTCCCTCTTAAAAGAGATGTTTTCTCTGGAGGCTCAGAAGGAGTACGCTAAAGAATGCAATCTCGGTAGGTATACCGAATTGAAAGCTAATCGTCGCCTTAACCACATTGACCTCGTCCCGAAAGTACACGGCATGAAAATGCTCTCCATGTTTCGTAGTGAATATGATAAAGGTAACGTTCCTAGTAGCGGGGTATTGAATATCCCTCGTATCCTATTGTACCTTGTTAGAACTTCGCATAGTAGTACTGTAGGCAGTATCACAATACGGTTAGTAGACACCTATAGTGCATCCGATTCATGCTTATTAGAAGCCAT
>1596_602
ATGTCTAACATTAGTTCTCTAAACCCGTTTTCAGGTTCTTCCCGAACATTAGTTGAAAACAAACAGGTGGGCGCTTCTGATGCCGAGTCCCTCTTAAAAGAGATGTTTTCTCTGGAGGCTCAGAAGGAGTACGCTAAAGAATGCAATCTCGGTAGGTATACCGAATTGAAAGCTAATCGTCGCCTTAACCACATTGACCTCGTCCCGAAAGTACACGGCATGAAAATGCTCTCCATGTTTCGTAGTG
>1596_603
ATGTCTAACATTAGTTCTCTAAACCCGTTTTCAGGTTCTTCCCGAACATTAGTTGAAAACAAACAGGTGGGCGCTTCTGATGCCGAGTCCCTCTTAAAAGAGATGTTTTCTCTGGAGGCTCAGAAGGAGTACGCTAAAGAATGCAATCTCGGTAGGTATACCGAATTGAAAGCTAATCGTCGCCTTAACCACATTGACCTCGTCCCGAAAGTACACGGCATGAAAATGCTCTCCATGTTTCGTAGTGAATATGATAAAGGTAACGTTCCTAGTAGCGGGGTATTGAATATCCCTCGTATCCTATTGTACCTTGTTAGAACTTCGCATAGTAGTACTGTAGGCAGTATCACAATACGGTTAGTAGACACCTATAGTGCATCCGATTCATGCTTATTAGAAGCCATCGACGGTCAAGAATTTACCGTTGATCTTTCTTCTTTGCCTTGC
>1596_604
ATGTCTAACATTAGTTCTCTAAACCCGTTTTCAGGTTCTTCCCGAACATTAGTTGAAAACAAACAGGTGGGCGCTTCTGATGCCGAGTCCCTCTTAAAAGAGATGTTTTCTCTGGAGGCTCAGAAGGAGTACGCTAAAGAATGCAATCTCGGTAGGTATACCGAATTGAAAGCTAATCGTCGCCTTAACCACATTGACCTCGTCCCGAAAGTACACGGCATGAAAATGCTCTCCATGTTTCGTAGTGAATATGATAAAGGTAACGTTCCTAGTAGCGGGGTATTGAATATCCCTCGTATCCTATTGTACCTTGTTAGAACTTCGCATAGTAGTACTGTAGGCAGTATCACAATACGGTTAGTAGACACCTATAGTGCATCCGATTCATGCTTATTAGAAGCCATCGACGGTCAAGAATTTACCGTTGA
>1596_605
ATGTCTAACATTAGTTCTCTAAACCCGTTTTCAGGTTCTTCCCGAACATTAGTTGAAAACAAACAGGTGGGCGCTTCTGATGCCGAGTCCCTCTTAAAAGAGATGTTTTCTCTGGAGGCTCAGAAGGAGTACGCTAAAGAATGCAATCTCGGTAGGTATACCGAATTGAAAGCTAATCGTCGCCTTAACCACATTGACCTCGTCCCGAAAGTACACGGCATGAAAATGCTCTCCATGTTTCGTAGTGAATATGATAAAGGTAACGTTCCTAGTAGCGGGGTATTGAATATCCCTCGTATCCTATTGTACCTTGTTAGAACTTCGCATAGTAGTACTGTAGGCAGTATCACAATACGGTTAGTAGACACCTATAGTGCATCCGATTCAT
>1596_606
ATGTCTAACATTAGTTCTCTAAACCCGTTTTCAGGTTCTTCCCGAACATTAGTTGAAAACAAACAGGTGGGCGCTTCTGATGCCGAGTCCCTCTTAAAAGAGATGTTTTCTCTGGAGGCTCAGAAGGAGTACGCTAAAGAATGCAATCTCGGTAGGTATACCGAATTGAAAGCTAATCGTCGCCTTAACCACATTGACCTCGTCCCGAAAGTACACGGCATGAAAATGCTC
>1596_607
ATGTCTAACATTAGTTCTCTAAACCCGTTTTCAGGTTCTTCCCGAACATTAGTTGAAAACAAACAGGTGGGCGCTTCTGATGCCGAGTCCCTCTTAAAAGAGATGTTTTCTCTGGAGGCTCAGAAGGAGTACGCTAAAGAATGCAATCTCGGTAGGTATACCGAATTGAAAGCTAATCGTCGCCTTAACCACATTGACCTCGTCCCGAAAGTACACGGCATGAAAATGCTCTCCATGTTTCGTAGTGAATATGATAAAGGTAACGTTCCTAGTAGCGGGGTATTGAATATCCCTCGTATCCTATTGTACCTTGTTAGAACTTCGCATAGTAGTACTGTAGGCAGTATCACAATACGGTTAGTAGACACCTATAGTGCATCCGATTCATGCTTATTAGAAGCCATC
>1596_608
ATGTCTAACATTAGTTCTCTAAACCCGTTTTCAGGTTCTTCCCGAACATTAGTTGAAAACAAACAGGTGGGCGCTTCTGATGCCGAGTCCCTCTTAAAAGAGATGTTTTCTCTGGAGGCTCAGAAGGAGTACGCTAAAGAATGCAATCTCGGTAGGTATACCGAATTGAAAGCTAATCGTCGCCTTAACCACATTGACCTCGTCCCGAAAGTACACGGCATGAAAATGCTCTCCATGTTTCGTAGTGAATATGATAAAGGTAACGTTCCTAGTAGCGGGGTATTGAATATCCCTCGTATCCTATTGTACCTTGTTAGAACTTCGCATAGTAGTACTGTAGGCAGTATCACAATACGGTTAGTAGACACCTATAGTGCATCCGATTCATGCTTATTAGAAGCCATCGACGGTCAAGAATTTACCGTTGATCTTTCTTCTTTGCCTTGCATGATCGGTTTTTCACCTACATATGATTGCAAGTTGGAAATGGTAGATGG
>1596_609
ATGTCTAACATTAGTTCTCTAAACCCGTTTTCAGGTTCTTCCCGAACATTAGTTGAAAACAAACAGGTGGGCGCTTCTGATGCCGAGTCCCTCTTAAAAGAGATGTTTTCTCTGGAGGCTCAGAAGGAGTACGCTAAAGAATGCAATCTCGGTAGGTATACCGAATTGAAAGCTAATCGTCGCCTTAACCACATTGACCTCGTCCCGAAAGTACACGGCATGAAAATGCTCTCCATGTTTCGTAGTGAATATGATAAAGGTAACGTTCCTAGTAGCGGGGTATTGAATATCCCTCGTATCCTATTGTACCTTGTTAGAACTTCGCATAGTAGTACTGTAGGCAGTATCACAATACGGTTAGTAGACACCTATAGTGC
>1596_610
ATGTCTAACATTAGTTCTCTAAACCCGTTTTCAGGTTCTTCCCGAACATTAGTTGAAAACAAACAGGTGGGCGCTTCTGATGCCGAGTCCCTCTTAAAAGAGATGTTTTCTCTGGAGGCTCAGAAGGAGTACGCTAAAGAATGCAATCTCGGTAGGTATACCGAATTGAAAGCTAATCGTCGCCTTAACCACATTGACCTCGTCCCGAAAGTACACGGCATGAAAATGCTCTCCATGTTTCGTAGTGAATATGATAAAGGTAACGTTCCTAGTAGCGGGGTATTGAATATCCCTC
>1596_611
ATGTCTAACATTAGTTCTCTAAACCCGTTTTCAGGTTCTTCCCGAACATTAGTTGAAAACAAACAGGTGGGCGCTTCTGATGCCGAGTCCCTCTTAAAAGAGATGTTTTCTCTGGAGGCTCAGAAGGAGTACGCTAAAGAATGCAATCTCGGTAGGTATACCGAATTGAAAGCTAATCGTCGCCTTAACCACATTGACCTCGTCCCGAAAGTACACGGCATGAAAATGCTCTCCATGTTTCGTAGTGAATATGATAAAGGT
>1596_612
ATGTCTAACATTAGTTCTCTAAACCCGTTTTCAGGTTCTTCCCGAACATTAGTTGAAAACAAACAGGTGGGCGCTTCTGATGCCGAGTCCCTCTTAAAAGAGATGTTTTCTCTGGAGGCTCAGAAGGAGTACGCTAAAGAATGCAATCTCGGTAGGTATACCGAATTGAAAGCTAATCGTCGCCTTAACCACATTGACCTCGTCCCGAAAGTACACGGCATGAAAATGCTCTCCATGTTTCGTAGTGAATATGATAAAGGTAACGTTCCTAGTAGCGGGGTATTGAATATCCCTCGTATCCTATTGTACCTTGTTAGAACTTCGCATAGTAGTACTGTAGGCAGTATCACAATACGGTTAGTAGACACCTATAGTGCATCCGATT
>1596_613
ATGTCTAACATTAGTTCTCTAAACCCGTTTTCAGGTTCTTCCCGAACATTAGTTGAAAACAAACAGGTGGGCGCTTCTGATGCCGAGTCCCTCTTAAAAGAGATGTTTTCTCTGGAGGCTCAGAAGGAGTACGCTAAAGAATGCAATCTCGGTAGGTATACCGAATTGAAAGCTAATCGTCGCCTTAACCACATTGACCTCGTCCCGAAAGTACACGGCATGAAAATGCTCTCCATGTTTCGTAGTGAATATGATAAAGGTAACGTTCCTAGTAGCGGGGTATTGAATATCCCTCGTATCCTATTGTACCTTGTTAGAACTTCGCATAGTAGTACTGTAGGCAGTATCACAATACGGTTAGTAGACACCTATAGTGCATCCGATTCATGCTTATTAGAAGCCATCGACGGTCAA
>1596_614
ATGTCTAACATTAGTTCTCTAAACCCGTTTTCAGGTTCTTCCCGAACATTAGTTGAAAACAAACAGGTGGGCGCTTCTGATGCCGAGTCCCTCTTAAAAGAGATGTTTTCTCTGGAGGCTCAGAAGGAGTACGCTAAAGAATGCAATCTCGGTAGGTATACCGAATTGAAAGCTAATCGTCGCCTTAACCACATTGACCTCGTCCCGAAAGTACACGGCATGAAAATGCTCTCCATGTTTCGTAGTGAATATGAT
>1596_615
ATGTCTAACATTAGTTCTCTAAACCCGTTTTCAGGTTCTTCCCGAACATTAGTTGAAAACAAACAGGTGGGCGCTTCTGATGCCGAGTCCCTCTTAAAAGAGATGTTTTCTCTGGAGGCTCAGAAGGAGTACGCTAAAGAATGCAATCTCGGTAGGTATACCGAATT
>1596_616
ATGTCTAACATTAGTTCTCTAAACCCGTTTTCAGGTTCTTCCCGAACATTAGTTGAAAACAAACAGGTGGGCGCTTCTGATGCCGAGTCCCTCTTAAAAGAGATGTTTTCTCTGGAGGCTCAGAAGGAGTACGCTAAAGAATGCAATCTCGGTAGGTATACCGAATTGAAAGCTAATCGTCGCCTTAACCACATTGACCTCGTCCCGAAAGTACACGGCATGAAAATGCTCTCCATGTTTCGTAGTGAATATGATAAAGGTAACGTTCCTAGTAGCGGGGTATTGAATATCCCTCGTATCCTATTGTACCTTGTTAGAACTTCGCATAGTAGTACTGTAGGCAGTATCACAATACGGTTAGTAGACACCTATAGTGCATCCGATTCATGCTTATTAGAAGCCATCGACGGTCAAGAATTTACCGTTGATCTTTCTTCTTT
>1596_617
ATGTCTAACATTAGTTCTCTAAACCCGTTTTCAGGTTCTTCCCGAACATTAGTTGAAAACAAACAGGTGGGCGCTTCTGATGCCGAGTCCCTCTTAAAAGAGATGTTTTCTCTGGAGGCTCAGAAGGAGTACGCTAAAGAATGCAATCTCGGTAGGTATACCGAATTGAAAGCTAATCGTCGCCTTAACCACATTGACCTCGTCCCGAAAGTACACGGCATGAAAATGCTCTCCATGTTTCGTAGTGAATATGATAAAGGTAACGTTCCTAGTAGCGGGGTATTGAATATCCCTCGTATCCTATTGTACCTTGTTAGAACTTCGCATAGTAGTACTGTAGGCAGTATCACAATACGGTTAGTAGACACCTATAGTGCATCCGATTCATG
>1596_618
ATGTCTAACATTAGTTCTCTAAACCCGTTTTCAGGTTCTTCCCGAACATTAGTTGAAAACAAACAGGTGGGCGCTTCTGATGCCGAGTCCCTCTTAAAAGAGATGTTTTCTCTGGAGGCTCAGAAGGAGTACGCTAAAGAATGCAATCTCGGTAGGTATACCGAATTGAAAGCTAATCGTCGCCTTAACCACATTGA
>1596_619
ATGTCTAACATTAGTTCTCTAAACCCGTTTTCAGGTTCTTCCCGAACATTAGTTGAAAACAAACAGGTGGGCGCTTCTGATGCCGAGTCCCTCTTAAAAGAGATGTTTTCTCTGGAGGCTCAGAAGGAGTACGCTAAAGAATGCAATCTCGGTAGGTATACCGAATTGAAAGCTAATCGTCGCCTTAACCACATTGACCTCGTCCCGAAAGTACACGGCATGAAAATGCTCTCCATGTTTCGTAGTGAATATGATAAAGGTAACGTTCCTAGTAGCGGGGTATTGAATATCCCTCGTATCCTATTGTACCTTGTTAGAACTTCGCATAGTAGTACTGTAGGCAGTATCACAATACGGTTAGTAGACACCTATAGTGCATCCGATTCATGCTTATTAGAAGCCATCGACGGTCAAGAATTTACCGTTGATCTTTCT
>1596_620
ATGTCTAACATTAGTTCTCTAAACCCGTTTTCAGGTTCTTCCCGAACATTAGTTGAAAACAAACAGGTGGGCGCTTCTGATGCCGAGTCCCTCTTAAAAGAGATGTTTTCTCTGGAGGCTCAGAAGGAGTACGCTAAAGAATGCAATCTCGGTAGGTATACCGAATTGAAAGCTAATCGTCGCCTTAACCACATTGACCTCGTCCCGAAAGTACACGGCATGAAAATGCTCTCCATGTTTCGTAGTGAATATGATAAAGGTAACGTTCCTAGTAGCGGGGTATTGAATATCCCTCGTATCCTATT
>1596_621
ATGTCTAACATTAGTTCTCTAAACCCGTTTTCAGGTTCTTCCCGAACATTAGTTGAAAACAAACAGGTGGGCGCTTCTGATGCCGAGTCCCTCTTAAAAGAGATGTTTTCTCTGGAGGCTCAGAAGGAGTACGCTAAAGAATGCAATCTCGGTAGGTATACCGAATTGAAAGCTAATCGTCGCCTTAACCACATTGACCTCGTCCCGAAAGTACACGGCATGAAAATGCTCTCCATGTTTCGTAGTGAATATGATAAAGGTAACGTTCCTAGTAGCGGGGTATTGAATATCCCTCGTATCCTATTGTACCTTGTTAGAACTTCGCATAGTAGTACTGTAGGCAGTATCACAATACGGTTAGTAGACACCTATAGTGCATCCGATTCATGCTTATTAGAAGCCATCGACGGTCAAGAATTTACCGTTGATCTTTCTTCTTTGCCTTGCATGATCG
>1596_622
ATGTCTAACATTAGTTCTCTAAACCCGTTTTCAGGTTCTTCCCGAACATTAGTTGAAAACAAACAGGTGGGCGCTTCTGATGCCGAGTCCCTCTTAAAAGAGATGTTTTCTCTGGAGGCTCAGAAGGAGTACGCTAAAGAATGCAATCTCGGTAGGTATACCGAATTGAAAGCTAATCGTCGCCTTAACCACATTGACCTCGTCCCGAAAGTACACGGCATGAAAATGCTCTCCATGTTTCGTAGTGAATATGATAAAGGTAACGTTCCTAGTAGCGGGGTATTGAATATCCCTCGTATCCTATTGTACCTTGTTAGAACTTCGCATAGTAGTACTGTAGGCAGTATCACAATACGGTTAGTAGACACCTATAGTGCATCCGATTCA
>1596_623
ATGTCTAACATTAGTTCTCTAAACCCGTTTTCAGGTTCTTCCCGAACATTAGTTGAAAACAAACAGGTGGGCGCTTCTGATGCCGAGTCCCTCTTAAAAGAGATGTTTTCTCTGGAGGCTCAGAAGGAGTACGCTAAAGAATGCAATCTCGGTAGGTATACCGAATTGAAAGCTAATCGTCGCCTTAACCACATTGACCTCGTCCCGAAAGTACACGGCATGAAAATGCTCTCCATGTTTCGTAGTGAATATGATAAAGGTAACGTTCCTAGTAGCGGGGTATTGAATATCCCTCGTATCCTATTGTACCTTGTTAGAACTTCGCATAGTAGTACTGTAGGCAGTATCACAATACGGTTAGTAGACACCTATAGTGCATCCGATTCATGCTTA
>1596_624
ATGTCTAACATTAGTTCTCTAAACCCGTTTTCAGGTTCTTCCCGAACATTAGTTGAAAACAAACAGGTGGGCGCTTCTGATGCCGAGTCCCTCTTAAAAGAGATGTTTTCTCTGGAGGCTCAGAAGGAGTACGCTAAAGAATGCAATCTCGGTAGGTATACCGAATTGAAAGCTAATCGTCGCCTTAACCACATTGACCTCGTCCCGAAAGTACACGGCATGAAAAT
>1596_625
ATGTCTAACATTAGTTCTCTAAACCCGTTTTCAGGTTCTTCCCGAACATTAGTTGAAAACAAACAGGTGGGCGCTTCTGATGCCGAGTCCCTCTTAAAAGAGATGTTTTCTCTGGAGGCTCAGAAGGAGTACGCTAAAGAATGCAATCTCGGTAGGTATACCGAATTGAAAGCTAATCGTCGCCTTAACCACATTGACCTCGTCCCGAAAGTACACGGCATGAAAAT
>1596_626
ATGTCTAACATTAGTTCTCTAAACCCGTTTTCAGGTTCTTCCCGAACATTAGTTGAAAACAAACAGGTGGGCGCTTCTGATGCCGAGTCCCTCTTAAAAGAGATGTTTTCTCTGGAGGCTCAGAAGGAGTACGCTAAAGAATGCAATCTCGGTAGGTATACCGAATTGAAAGCTAATCGTCGCCTTAACCACATTGACCTCGTCCCGAAAGTACACGGCATGAAAATGCTCTCCATGTTTCGTAGTGAATATGATAAAGGTAACGTTCCTAGTAGCGGGGTATTGAATATCCCTCGTATCCTATTGTACCTTGTTAGAACTTCGCATAGTAGTACTGTAGGCAGTATCACAATACGGTTAGTAGACACCTATAGT
>1596_627
ATGTCTAACATTAGTTCTCTAAACCCGTTTTCAGGTTCTTCCCGAACATTAGTTGAAAACAAACAGGTGGGCGCTTCTGATGCCGAGTCCCTCTTAAAAGAGATGTTTTCTCTGGAGGCTCAGAAGGAGTACGCTAAAGAATGCAATCTCGGTAGGTATACCGAATTGAAAGCTAATCGTCGCCTTAACCACATTGACCTCGTCCCGAAAGTACACGGCATGAAAATGCTCTCCATGTTTCGTAGTGAATATGATAAAGGTAACGTTCCTAGTAGCGGGGTATTGAATATCCCTCGTATCCTATTGTACCTTGTTAGAACTTCGCATAGTAGTACTGTAGGCAGTATCACAATACGGTTAGTAG
>1596_628
ATGTCTAACATTAGTTCTCTAAACCCGTTTTCAGGTTCTTCCCGAACATTAGTTGAAAACAAACAGGTGGGCGCTTCTGATGCCGAGTCCCTCTTAAAAGAGATGTTTTCTCTGGAGGCTCAGAAGGAGTACGCTAAAGAATGCAATCTCGGTAGGTATACCGAATTGAAAGCTAATCGTCGCCTTAACCACATTGACCTCGTCCCGAAAGTACACGGCATGAAAATGCTCTCCATGTTTCGTAGTGAATATGATAAAGGTAACGTTCCTAGTAGCGGGGTATTGAATATCCCTCGTATCCTATTGTACCTTGTTAGAACTTCGCATAGTAGTACTGTAGGCAGTATCACAATACGGTTAGTAGACACCTATAGTGCATC
>1596_629
ATGTCTAACATTAGTTCTCTAAACCCGTTTTCAGGTTCTTCCCGAACATTAGTTGAAAACAAACAGGTGGGCGCTTCTGATGCCGAGTCCCTCTTAAAAGAGATGTTTTCTCTGGAGGCTCAGAAGGAGTACGCTAAAGAATGCAATCTCGGTAGGTATACCGAATTGAAAGCTAATCGTCGCCTTAACCACATTGACCTCGTCCCGAAAGTACACGGCATGAAAATGCTCTCCATGTTTCGTAGTGAATATGATAAAGGTAACGTTCCTAGTAGCGGGGTATTGAATATCCCTCGTATCCTATTGTACCTTGTTAGAACTTCGCATAG
>1596_630
ATGTCTAACATTAGTTCTCTAAACCCGTTTTCAGGTTCTTCCCGAACATTAGTTGAAAACAAACAGGTGGGCGCTTCTGATGCCGAGTCCCTCTTAAAAGAGATGTTTTCTCTGGAGGCTCAGAAGGAGTACGCTAAAGAATGCAATCTCGGTAGGTATACCGAATTGAAAGCTAATCGTCGCCTTAACCACATTGACCTCGTCCCGAAAGTACACGGCATGAAAATGCTCTCCATGT
>1596_631
ATGTCTAACATTAGTTCTCTAAACCCGTTTTCAGGTTCTTCCCGAACATTAGTTGAAAACAAACAGGTGGGCGCTTCTGATGCCGAGTCCCTCTTAAAAGAGATGTTTTCTCTGGAGGCTCAGAAGGAGTACGCTAAAGAATGCAATCTCGGTAGGTATACCGAATTGAAAGCTAATCGTCGCCTTAACCACATTGACCTCGTCCCGAAAGTACACGGCATGAAAATGCTCTCCATGTTTCGTAGTGAATATGATAAAGGTAACGTTCCTAGTAGCGGGGTATTGAATATCCCTCGTATCCTATTGTACCTTGTTAGAACTTCGCATAGTAGTACTGTAGGCAGTATCACAATACGGTTAGTAGACACCTATAGTGCATCCGATTCATGCTTATTAGAAGCCATCGACGGTCAAGAATTTACCGTTGA
>1596_632
ATGTCTAACATTAGTTCTCTAAACCCGTTTTCAGGTTCTTCCCGAACATTAGTTGAAAACAAACAGGTGGGCGCTTCTGATGCCGAGTCCCTCTTAAAAGAGATGTTTTCTCTGGAGGCTCAGAAGGAGTACGCTAAAGAATGCAATCTCGGTAGGTATACCGAATTGAAA
>1596_633
ATGTCTAACATTAGTTCTCTAAACCCGTTTTCAGGTTCTTCCCGAACATTAGTTGAAAACAAACAGGTGGGCGCTTCTGATGCCGAGTCCCTCTTAAAAGAGATGTTTTCTCTGGAGGCTCAGAAGGAGTACGCTAAAGAATGCAATCTCGGTAGGTATACCGAATTGAAAGCTAATCGTCGCCTTAACCACATTGACCTCGTCCCGAAAGTACACGGCATGAAAATGCTCTCCATGTTTCGTAGTGAATATGATAAAGGTAACGT
>1596_634
ATGTCTAACATTAGTTCTCTAAACCCGTTTTCAGGTTCTTCCCGAACATTAGTTGAAAACAAACAGGTGGGCGCTTCTGATGCCGAGTCCCTCTTAAAAGAGATGTTTTCTCTGGAGGCTCAGAAGGAGTACGCTAAAGAATGCAATCTCGGTAGGTATACCGAATTGAAAGCTAATCGTCGCCTTAACCACATTGACCTCGTCCCGAAAGTACACGGCATGAAAATGCTCTCCATGTTTCGTAGTGAATATGATAAAGGTAACGTTCCTAGTAGCGGGGTATTGAATATCCCTCGTATCCTATTGTACCTTGTTAGAACTTCGCATAGTAGTACTGTAGGCAGTATCACAATACGGTTAGTAGACACCTATAGTGCATCCGATTCATGCTTATTAGAAGCCATCGACGGTCAAGAATTTACCGTTGATCTTTCTTCTTTGCCTTGCATGATCGGTTTTTCACCTACATATGATTGCAAGT
>1596_635
ATGTCTAACATTAGTTCTCTAAACCCGTTTTCAGGTTCTTCCCGAACATTAGTTGAAAACAAACAGGTGGGCGCTTCTGATGCCGAGTCCCTCTTAAAAGAGATGTTTTCTCTGGAGGCTCAGAAGGAGTACGCTAAAGAATGCAATCTCGGTAGGTATACCGAATTGAAAGCTAATCGTCGCCTTAACCACATTGACCTCGTCCCGAAAGTACACGGCATGAAAATGCTCTCCATGTTTCGTAGTGAATATGATAAAGGTAACGTTCCTAGTAGCGGGGTATTGAATATCCCTCGTATCCTATTGTACCTTGTTAGAACTTCGCATAGTAGTACTGTAGGCAGTATCACAATACGGTTAGTAGACACCTATAGTGCATCCGATTCATGCTTATTAGAAGCCATCGACGGTCAAG
>1596_636
ATGTCTAACATTAGTTCTCTAAACCCGTTTTCAGGTTCTTCCCGAACATTAGTTGAAAACAAACAGGTGGGCGCTTCTGATGCCGAGTCCCTCTTAAAAGAGATGTTTTCTCTGGAGGCTCAGAAGGAGTACGCTAAAGAATGCAATCTCGGTAGGTATACCGAATTGAAAGCTAATCGTCGCCTTAACCACATTGACCT
>1596_637
ATGTCTAACATTAGTTCTCTAAACCCGTTTTCAGGTTCTTCCCGAACATTAGTTGAAAACAAACAGGTGGGCGCTTCTGATGCCGAGTCCCTCTTAAAAGAGATGTTTTCTCTGGAGGCTCAGAAGGAGTACGCTAAAGAATGCAATCTCGGTAGGTATACCGAATTGAAAGCTAATCGTCGCCTTAACCACATTGACCTCGTCCCGAAAGTACACGGCATGAAAATGCTCTCCATGTTTCGTAGTGAATATGATAAAGGTAACGTTCCTAGTAGCGGGGTATTGAATATCCCTCGTATCCTATTGTACCTTGTTAGAACTTCGCATAGTAGTACTGTAGGCAGTATCACAATACGGTTAGTAGACACCTATA
>1596_638
ATGTCTAACATTAGTTCTCTAAACCCGTTTTCAGGTTCTTCCCGAACATTAGTTGAAAACAAACAGGTGGGCGCTTCTGATGCCGAGTCCCTCTTAAAAGAGATGTTTTCTCTGGAGGCTCAGAAGGAGTACGCTAAAGAATGCAATCTCGGTAGGTATACCGAATTGAAAGCTAATCGTCG
>1596_639
ATGTCTAACATTAGTTCTCTAAACCCGTTTTCAGGTTCTTCCCGAACATTAGTTGAAAACAAACAGGTGGGCGCTTCTGATGCCGAGTCCCTCTTAAAAGAGATGTTTTCTCTGGAGGCTCAGAAGGAGTACGCTAAAGAATGCAATCTCGGTAGGTATACCGAATTGAAAGCTAATCGTCGCCTTAACCACATTGACCTCGTCCCGAAAGTACACGGCATGAAAATGCTCTCCATGTTTCGTAGTGAATATGATAAAGGTAACGTTCCTAGTAGCGGGGTATTGAATATCCCTCGTATCCTATTGTACCTTGTTAGAACTTCGCATAGTAGTACTGTAGGCAGTATCACAATACGGTTAGTAGACACCTATAGTGCATCCGATTCATGCTTATTAGAAGCCATCGACGGTCAAGAATTTACCGTTGATCTTTCTTCTTTGCCTTGCATGATCGGTTTTTCACCTACATATGATTGCAAGTTGGAAAT
>1596_640
ATGTCTAACATTAGTTCTCTAAACCCGTTTTCAGGTTCTTCCCGAACATTAGTTGAAAACAAACAGGTGGGCGCTTCTGATGCCGAGTCCCTCTTAAAAGAGATGTTTTCTCTGGAGGCTCAGAAGGAGTACGCTAAAGAATGCAATCTCGGTAGGTATACCGAATTGAAAGCTAATCGTCGCCTTAACCACATTGACCTCGTCCCGAAAGTACACGGCATGAAAATGCTCTCCATGTTTCGTAGTGAATATGATAAAGGTAACGTTCCTAGTAGCGGGGTATTGAATATCCCTCGTATCCTATTGTACCTTGTTAGAACTTCGCATAGTAGTACTGTAGGCAGTATCACAATACGGTTAGTAGACACCTATAGTGCATCCGATTCATGCTTATTAGAAGCCATCGACGGTCAAGAATTTACCGTTGATCTTTCTTCTTTGCCTTGCATGATCGGTTTTTCACC
>1596_641
ATGTCTAACATTAGTTCTCTAAACCCGTTTTCAGGTTCTTCCCGAACATTAGTTGAAAACAAACAGGTGGGCGCTTCTGATGCCGAGTCCCTCTTAAAAGAGATGTTTTCTCTGGAGGCTCAGAAGGAGTACGCTAAAGAATGCAATCTCGGTAGGTATACCGAATTGAAAGCTA
>1596_642
ATGTCTAACATTAGTTCTCTAAACCCGTTTTCAGGTTCTTCCCGAACATTAGTTGAAAACAAACAGGTGGGCGCTTCTGATGCCGAGTCCCTCTTAAAAGAGATGTTTTCTCTGGAGGCTCAGAAGGAGTACGCTAAAGAATGCAATCTCGGTAGGTATACCGAATTGAAAGCTAATCGTCGCCTTAACCACATTGACCTCGTCCCGAAAGTACACGGCATGAAAATGCTCTCCATGTTTCGTAGTGAATATGATAAAGGTAACGTTCCTAGTAGCGGGGTATTGAATATCCCTCGTATCCTATTGTACCTTGTTAGAACTTCGCATAGT
>1596_643
ATGTCTAACATTAGTTCTCTAAACCCGTTTTCAGGTTCTTCCCGAACATTAGTTGAAAACAAACAGGTGGGCGCTTCTGATGCCGAGTCCCTCTTAAAAGAGATGTTTTCTCTGGAGGCTCAGAAGGAGTACGCTAAAGAATGCAATCTCGGTAGGTATACCGAATTGAAAGCTAATCGTCGCCTTAACCACATTGACCTCGTCCCGAAAGTACACGGCATGAA
>1596_644
ATGTCTAACATTAGTTCTCTAAACCCGTTTTCAGGTTCTTCCCGAACATTAGTTGAAAACAAACAGGTGGGCGCTTCTGATGCCGAGTCCCTCTTAAAAGAGATGTTTTCTCTGGAGGCTCAGAAGGAGTACGCTAAAGAATGCAATCTCGGTAGGTATACCGAATTGAAAGCTAATCGTCGCCTTAACCACAT
>1596_645
ATGTCTAACATTAGTTCTCTAAACCCGTTTTCAGGTTCTTCCCGAACATTAGTTGAAAACAAACAGGTGGGCGCTTCTGATGCCGAGTCCCTCTTAAAAGAGATGTTTTCTCTGGAGGCTCAGAAGGAGTACGCTAAAGAATGCAATCTCGGTAGGTATACCGAATTGAAAGCTAATCGTCGCCTTAACCACATTGACCTC
>1596_646
ATGTCTAACATTAGTTCTCTAAACCCGTTTTCAGGTTCTTCCCGAACATTAGTTGAAAACAAACAGGTGGGCGCTTCTGATGCCGAGTCCCTCTTAAAAGAGATGTTTTCTCTGGAGGCTCAGAAGGAGTACGCTAAAGAATGCAATCTCGGTAGGTATACCGAA
>1596_647
ATGTCTAACATTAGTTCTCTAAACCCGTTTTCAGGTTCTTCCCGAACATTAGTTGAAAACAAACAGGTGGGCGCTTCTGATGCCGAGTCCCTCTTAAAAGAGATGTTTTCTCTGGAGGCTCAGAAGGAGTACGCTAAAGAATGCAATCTCGGTAGGTATACCGAATTGAAAGCTAATCGTCGCCTTAACCACATTGACCTCGTCCCGAAAGTACACGGCATGAAAATGCTCTCCATGTTTCGTAGTGAATATGATAAAGG
>1596_648
ATGTCTAACATTAGTTCTCTAAACCCGTTTTCAGGTTCTTCCCGAACATTAGTTGAAAACAAACAGGTGGGCGCTTCTGATGCCGAGTCCCTCTTAAAAGAGATGTTTTCTCTGGAGGCTCAGAAGGAGTACGCTAAAGAATGCAATCTCGGTAGGTATACCGAATTGAAAGCTAATCGTCGCCTTAACCACATTGACCTCGTCCCGAAAGTACACGGCATGAAAATGCTCTCCATGTTTCGTAGTGAATATGATAAAGGTAA
>1596_649
ATGTCTAACATTAGTTCTCTAAACCCGTTTTCAGGTTCTTCCCGAACATTAGTTGAAAACAAACAGGTGGGCGCTTCTGATGCCGAGTCCCTCTTAAAAGAGATGTTTTCTCTGGAGGCTCAGAAGGAGTACGCTAAAGAATGCAATCTCGGTAGGTATACCGAATTGAAAGCTAATCGTCGCCTTAACCACATTGACCTCGTCCCGAAAGTACACGGCATGAAAATGCTCTCCATGTTTCGTAGTGAATATGATAAAGGTAACGTTCCTAGTAGCGGGGTATTGAATATCCCTCGTATCCTATTGTACCTTGTTAGAACTTCGCATAGTAGTACTGTAGGCAGTATCACAATACGGTTAGTAGACACCTATAGTGCATCCGATTCAT
>1596_650
ATGTCTAACATTAGTTCTCTAAACCCGTTTTCAGGTTCTTCCCGAACATTAGTTGAAAACAAACAGGTGGGCGCTTCTGATGCCGAGTCCCTCTTAAAAGAGATGTTTTCTCTGGAGGCTCAGAAGGAGTACGCTAAAGAATGCAATCTCGGTAGGTATACCGAATTGAAAGCTAATC
>1596_651
ATGTCTAACATTAGTTCTCTAAACCCGTTTTCAGGTTCTTCCCGAACATTAGTTGAAAACAAACAGGTGGGCGCTTCTGATGCCGAGTCCCTCTTAAAAGAGATGTTTTCTCTGGAGGCTCAGAAGGAGTACGCTAAAGAATGCAATCTCGGTAGGTATACCGAATTGAAAGCTAATCGTCGCCTTAACCACATTGACCTCGTCCCGAAAGTACACGGCATGAAAATGCTCTCCATGTTTCGTAGTGAATATGATAAAGGTAACGTTCCTAGTAGCGGGGTATTGAATATCCCTCGTATCCTATTGTACCTTGTTAGAACTTCGCATAGTAGTACTGTAGGCAGTATCACAATACGGTTAGTAGACACCTATAGTGCATCCGATTCATGCTTATTAGAAGCCATCGACGGTCAAGAATTTACCGTTGATC
>1596_652
ATGTCTAACATTAGTTCTCTAAACCCGTTTTCAGGTTCTTCCCGAACATTAGTTGAAAACAAACAGGTGGGCGCTTCTGATGCCGAGTCCCTCTTAAAAGAGATGTTTTCTCTGGAGGCTCAGAAGGAGTACGCTAAAGAATGCAATCTCGGTAGGTATACCGAATTGAAAGCTAATCGT
>1596_653
ATGTCTAACATTAGTTCTCTAAACCCGTTTTCAGGTTCTTCCCGAACATTAGTTGAAAACAAACAGGTGGGCGCTTCTGATGCCGAGTCCCTCTTAAAAGAGATGTTTTCTCTGGAGGCTCAGAAGGAGTACGCTAAAGAATGCAATCTCGGTAGGTATACCGAATTGAAAGCTAATCGTCGCCTTAACCACATTGACCTCGTCCCGAAAGTACACGGCATGAAAATGCTCTCCATGTTTCGTAGTGAATATGATAAAGGT
>1596_654
ATGTCTAACATTAGTTCTCTAAACCCGTTTTCAGGTTCTTCCCGAACATTAGTTGAAAACAAACAGGTGGGCGCTTCTGATGCCGAGTCCCTCTTAAAAGAGATGTTTTCTCTGGAGGCTCAGAAGGAGTACGCTAAAGAATGCAATCTCGGTAGGTATACCGAATTGAAAGCTAATCGTCGCCTTAACCACATTGACCTCGTC
>1596_655
ATGTCTAACATTAGTTCTCTAAACCCGTTTTCAGGTTCTTCCCGAACATTAGTTGAAAACAAACAGGTGGGCGCTTCTGATGCCGAGTCCCTCTTAAAAGAGATGTTTTCTCTGGAGGCTCAGAAGGAGTACGCTAAAGAATGCAATCTCGGTAGGTATACCGAATTGAAAGCTAATCGTCGCCTTAACCACATTGACCTCGTCCCGAAAGTACACGGCATGAAAATGCTCTCCATGTTTCGTAGTGAATATGATAAAGGTAACGTTCCTAGTAGCGGGGTATTGAATATCCCTCGTATCCTATTGTACCTTGTTAGAACTTCGCATAGTAGTACTGTAGGCA
>1596_656
ATGTCTAACATTAGTTCTCTAAACCCGTTTTCAGGTTCTTCCCGAACATTAGTTGAAAACAAACAGGTGGGCGCTTCTGATGCCGAGTCCCTCTTAAAAGAGATGTTTTCTCTGGAGGCTCAGAAGGAGTACGCTAAAGAATGCAATCTCGGTAGGTATACCGAATTGAAAGCTAATCGTCGCCTTAACCACATTGACCTCGTCCCGAAAGTACACGGCATGAAAATGCTCTCCATGTTTCGTAGTGAATATGATAAAGGTAACGTTCCTAGTAGCGGGGTATTGAATATCCCTCGTATCCTATTGTACCTTGTTAGAACTTCGCATAGTAGTACTGTAGGCAGTATCACAATACGGTTAGTAGACACCTATAGTGCATCCGATTCATGCTTATTAGAAGCCATCGACGGTCAAGAATT
>1596_657
ATGTCTAACATTAGTTCTCTAAACCCGTTTTCAGGTTCTTCCCGAACATTAGTTGAAAACAAACAGGTGGGCGCTTCTGATGCCGAGTCCCTCTTAAAAGAGATGTTTTCTCTGGAGGCTCAGAAGGAGTACGCTAAAGAATGCAATCTCGGTAGGTATACCGAATTGAAAGCTAATCGTCGCCTTAACCACATTGACCTCGTCCCGAAAGTACACGGCATGAAAATGCTCTCCATGTTTCGTAGTGAATATGATAAAGGTAACGTTCCTAGTAGCGGGGTATTGAATATCCCTCGTATCCT
>1596_658
ATGTCTAACATTAGTTCTCTAAACCCGTTTTCAGGTTCTTCCCGAACATTAGTTGAAAACAAACAGGTGGGCGCTTCTGATGCCGAGTCCCTCTTAAAAGAGATGTTTTCTCTGGAGGCTCAGAAGGAGTACGCTAAAGAATGCAATCTCGGTAGGTATACCGAATTGAAAGCTAATCGTCGCCTTAACCACATTGACCTCGTCCCGAAAGTACACGGCATGAAAATGCTCTCCATGTTTCGTAGTGAATATGATAAAGGTAACGTTC
>1596_659
ATGTCTAACATTAGTTCTCTAAACCCGTTTTCAGGTTCTTCCCGAACATTAGTTGAAAACAAACAGGTGGGCGCTTCTGATGCCGAGTCCCTCTTAAAAGAGATGTTTTCTCTGGAGGCTCAGAAGGAGTACGCTAAAGAATGCAATCTCGGTAGGTATACCGAATTGAAAGCTAATCGTCGCCTTAACCACATTGACCTCGTCCCGAAAGTACACGGCATGAAAATGCTCTCCATGTTTCGTAGTGAATATGATAAAGGTAACGTTCCTAGTAGCGGGGTATTGAATATCCCTCGTATCCTATTGTACCTTGTTAGAACTTCGCATAGTAGTACTGTAGGCAGTATCACAATACGGTTAGTAGACACCTATAGTGCATCCGATTCATGCTTATTAGAAGCCATCGACGGTCA
>1596_660
ATGTCTAACATTAGTTCTCTAAACCCGTTTTCAGGTTCTTCCCGAACATTAGTTGAAAACAAACAGGTGGGCGCTTCTGATGCCGAGTCCCTCTTAAAAGAGATGTTTTCTCTGGAGGCTCAGAAGGAGTACGCTAAAGAATGCAATCTCGGTAGGTATACCGAATTGAAAGCTAATCGTCGCCTTAACCACATTGACCTCGTCCCGAAAGTACACGGCATGAAAATGCTCTCCATGTTTCGTAGTGAATATGATAAAGGTAACGTTCCTAGTAGCGGGGTATTGAATATCCCTCGTATCCTATTGTACCTTGTTAGAACTTCGCATAGTAGTACTGTAGGCAGTATCACAATACGGTTAGTAGACACCTATAGTGCATCCGATTCATGCTTATTAGAAGCCATC
>1596_661
ATGTCTAACATTAGTTCTCTAAACCCGTTTTCAGGTTCTTCCCGAACATTAGTTGAAAACAAACAGGTGGGCGCTTCTGATGCCGAGTCCCTCTTAAAAGAGATGTTTTCTCTGGAGGCTCAGAAGGAGTACGCTAAAGAATGCAATCTCGGTAGGTATACCGAATTGAAAGCTAATCGTCGCCTTAACCACATTGACCTCGTCCCGAAAGTACACGGCATGAAAATGCTCTCCATGTTTCGTAGTGAATATGATAAAGGTAACGTTCCTAGTAGCGGGGTATTGAATATCCCT
>1596_662
ATGTCTAACATTAGTTCTCTAAACCCGTTTTCAGGTTCTTCCCGAACATTAGTTGAAAACAAACAGGTGGGCGCTTCTGATGCCGAGTCCCTCTTAAAAGAGATGTTTTCTCTGGAGGCTCAGAAGGAGTACGCTAAAGAATGCAATCTCGGTAGGTATACCGAATTGAAAGCTAATCGTCGCCTTAACCACATTGACCTCGTCCCGAAAGTACACGGCATGAAAATGCTCTCCATGTTTCGTAGTGAATATGATAAAGGTAACGTTCCTAGTAGCGGGGTATTGAATATCCCTCGT
>1596_663
ATGTCTAACATTAGTTCTCTAAACCCGTTTTCAGGTTCTTCCCGAACATTAGTTGAAAACAAACAGGTGGGCGCTTCTGATGCCGAGTCCCTCTTAAAAGAGATGTTTTCTCTGGAGGCTCAGAAGGAGTACGCTAAAGAATGCAATCTCGGTAGGTATACCGAATTGAAAGCTAATCGTCGCCTTAACCACATTGACCTCGTCCCGAAAGTACACGGCATGAAAATGCTCTCCATGTTTCGTAGTGAATATGATAAAGGTAACGTTCCTAGTAGCGGGGTATTGAATATCCCTCGTATCCTATTGTACCTTGTTAGAACTTCGCATAGTAGTACTGTAGGCAGTATCACAATACGGTTAGTAGACACCTATAGTGCATCCGATTCATGCTTATTAGAAGCCATCGACGGTCAAGAATTTACCGTTGATCTTTCTTCTTTGCCTTGCATGA
>1596_664
ATGTCTAACATTAGTTCTCTAAACCCGTTTTCAGGTTCTTCCCGAACATTAGTTGAAAACAAACAGGTGGGCGCTTCTGATGCCGAGTCCCTCTTAAAAGAGATGTTTTCTCTGGAGGCTCAGAAGGAGTACGCTAAAGAATGCAATCTCGGTAGGTATACCGAATTGAAAGCTAATCGTCGCCTTAACCACATTGACCTCGTCCCGAAAGTACACGGCATGAAAATGCTCTCCATGTTTCGTAGTGAATATGATAAAGGTAACGTTCCTAGTAGCGGGGTATTGAATATCCCTCGTATCCTATTGTACCTTGTTAGAACTTCGCATAGTAGTACTGTAGGCAGTATCACAATACGGTTAGTAGACACCTATAGTGCATCCGATTCATGCTTATTAGAAGCCATCGACGGTCAAGAATTTACCGTTGATCTTTCTTCTTTGCCTTGCATGATCGGTTTTTCACCTACA
>1596_665
ATGTCTAACATTAGTTCTCTAAACCCGTTTTCAGGTTCTTCCCGAACATTAGTTGAAAACAAACAGGTGGGCGCTTCTGATGCCGAGTCCCTCTTAAAAGAGATGTTTTCTCTGGAGGCTCAGAAGGAGTACGCTAAAGAATGCAATCTCGGTAGGTATACCGAATTGAAAGCTAATCGTCGCCTTAACCACATTGACCTCGTCCCGAAAGTACACGGCATGAAAATGCTCTCCATGTTTCGTAGTGAATATGATAAAGGTAACGTTCCTAGTAGCGGGGTATTGAATATCCCTCGTATCCTATTGT
>1596_666
ATGTCTAACATTAGTTCTCTAAACCCGTTTTCAGGTTCTTCCCGAACATTAGTTGAAAACAAACAGGTGGGCGCTTCTGATGCCGAGTCCCTCTTAAAAGAGATGTTTTCTCTGGAGGCTCAGAAGGAGTACGCTAAAGAATGCAATCTCGGTAGGTATACCGAATTGAAAGCTAATCGTCGCCTT
>1596_667
ATGTCTAACATTAGTTCTCTAAACCCGTTTTCAGGTTCTTCCCGAACATTAGTTGAAAACAAACAGGTGGGCGCTTCTGATGCCGAGTCCCTCTTAAAAGAGATGTTTTCTCTGGAGGCTCAGAAGGAGTACGCTAAAGAATGCAATCTCGGTAGGTATACCGAATTGAAAGCTAATCGTCGC
>1596_668
ATGTCTAACATTAGTTCTCTAAACCCGTTTTCAGGTTCTTCCCGAACATTAGTTGAAAACAAACAGGTGGGCGCTTCTGATGCCGAGTCCCTCTTAAAAGAGATGTTTTCTCTGGAGGCTCAGAAGGAGTACGCTAAAGAATGCAATCTCGGTAGGTATACCGAATTGAAAGCTAATCGTCGCCTTAACCACATTGACCTCGTCCCGAAAGTACACGGCATGAAAATGCTCTCCATGTTTCGTAGTGAATATGATAAAGGTAACGTTCCTAGTAGCGGG
>1596_669
ATGTCTAACATTAGTTCTCTAAACCCGTTTTCAGGTTCTTCCCGAACATTAGTTGAAAACAAACAGGTGGGCGCTTCTGATGCCGAGTCCCTCTTAAAAGAGATGTTTTCTCTGGAGGCTCAGAAGGAGTACGCTAAAGAATGCAATCTCGGTAGGTATACCGAATTGAAAGCTAATCGTCGCCTTAACCACATTGACCTCGTCCCGAAAGTACACGGCATGAAAATGCTC
>1596_670
ATGTCTAACATTAGTTCTCTAAACCCGTTTTCAGGTTCTTCCCGAACATTAGTTGAAAACAAACAGGTGGGCGCTTCTGATGCCGAGTCCCTCTTAAAAGAGATGTTTTCTCTGGAGGCTCAGAAGGAGTACGCTAAAGAATGCAATCTCGGTAGGTATACCGAATT
>1596_671
ATGTCTAACATTAGTTCTCTAAACCCGTTTTCAGGTTCTTCCCGAACATTAGTTGAAAACAAACAGGTGGGCGCTTCTGATGCCGAGTCCCTCTTAAAAGAGATGTTTTCTCTGGAGGCTCAGAAGGAGTACGCTAAAGAATGCAATCTCGGTAGGTATACCGAATTGAAAGCTAATCGTCGCCTTAACCACATTGACCTCGTCCCGAAAGTACACGGCATGAAAATGCTCTCCATGTTTCGTAGTGAATATGATAAAGGTAACGTTCCTAGTAGCGGGGTATTGAATATCCCTCGTATCCTATTGTACCTTGTTAGAACTTCGCATAGTAGTACTGTAGGCAGTATCACAATACGGTTAGTAGACACCTATAGTGCATCCGATTCATGCTTATTAGAAGCCATCGACGGTCAAGAATTTACCGTTGATCTTTCTTCTTTGCCTTGCATGATCGGTTTTTCACCTACATATGATTGCAAGTTGGAA
>1596_672
ATGTCTAACATTAGTTCTCTAAACCCGTTTTCAGGTTCTTCCCGAACATTAGTTGAAAACAAACAGGTGGGCGCTTCTGATGCCGAGTCCCTCTTAAAAGAGATGTTTTCTCTGGAGGCTCAGAAGGAGTACGCTAAAGAATGCAATCTCGGTAGGTATACCGAATTGAAAGCTAATCGTCGCCTTAACCACATTGACCTCGTCCCGAAAGTACACGGCATGAAAATGCTCTCCATGTTTCGTAGTGAATATGATAAAGGTAACGTTCCTAGTAGCGGGGTATTGAATATCCCTCGTATCCTATTGTACCTTGTTAGAACTTCGCATAGTAGTACTGTAGGCAGTATCACAATACGGTTAGTAGACACCTATAGTGCATCCGATTCATGCTTATTAGAAGCCATCGACGGTCAAGAATTTACCGTTGATCTTTCTTCTTTGCCTTGCATGATCGGTTTTTCACCTACATATG
>1596_673
ATGTCTAACATTAGTTCTCTAAACCCGTTTTCAGGTTCTTCCCGAACATTAGTTGAAAACAAACAGGTGGGCGCTTCTGATGCCGAGTCCCTCTTAAAAGAGATGTTTTCTCTGGAGGCTCAGAAGGAGTACGCTAAAGAATGCAATCTCGGTAGGTATACCGAA
>1596_674
ATGTCTAACATTAGTTCTCTAAACCCGTTTTCAGGTTCTTCCCGAACATTAGTTGAAAACAAACAGGTGGGCGCTTCTGATGCCGAGTCCCTCTTAAAAGAGATGTTTTCTCTGGAGGCTCAGAAGGAGTACGCTAAAGAATGCAATCTCGGTAGGTATACCG
>1596_675
ATGTCTAACATTAGTTCTCTAAACCCGTTTTCAGGTTCTTCCCGAACATTAGTTGAAAACAAACAGGTGGGCGCTTCTGATGCCGAGTCCCTCTTAAAAGAGATGTTTTCTCTGGAGGCTCAGAAGGAGTACGCTAAAGAATGCAATCTCGGTAGGTATACCGAATTGAAAGCTAATCGTCGCCTTAACCACATTGACCTCGTCCCGAAAGTACACGGCATGAAAATGCTCTCCATGTTTCGTAG
>1596_676
ATGTCTAACATTAGTTCTCTAAACCCGTTTTCAGGTTCTTCCCGAACATTAGTTGAAAACAAACAGGTGGGCGCTTCTGATGCCGAGTCCCTCTTAAAAGAGATGTTTTCTCTGGAGGCTCAGAAGGAGTACGCTAAAGAATGCAATCTCGGTAGGTATACCGAATTGAAAGCTAATCGTCGCCTTAACCACATTGACCTCGTCCCGAAAGTACACGGCATGAAAATGCTCTCCATGTTTCGTAGTGAATATGATAAAGGTAACGTTCCTAGTAGCGGGGTATTGAATATCCCTCGTATCCTATTGTACCTTGTTAGAACTTCGCATAGTAGTACTGTAGGCAGTATCACAATACGGTTAGTAGACACCTATAGTGCATCCGATTCATGCTTATTAGAAGCCATCGACGGTCAAGAATTTACCGTTGATCTTTCTTCTTT
>1596_677
ATGTCTAACATTAGTTCTCTAAACCCGTTTTCAGGTTCTTCCCGAACATTAGTTGAAAACAAACAGGTGGGCGCTTCTGATGCCGAGTCCCTCTTAAAAGAGATGTTTTCTCTGGAGGCTCAGAAGGAGTACGCTAAAGAATGCAATCTCGGTAGGTATACCGAATTGAAAGCTAATCGTCGCCTTAACCACATTGACCTCGTCCCGAAAGTACACGGCATGAAAATGCTCTCCATGTTTCGTAGTGAATATGATAAAGGTAACGTTCCTAGTAGCGGGGTATTGAATATCCCTCGTATCCTATTGTACCTTGTTAGAACTTCGCATAGTAGTACTGTAGGCAGTATCACAATACGGTTAGTAGACACCTATAGTG
>1596_678
ATGTCTAACATTAGTTCTCTAAACCCGTTTTCAGGTTCTTCCCGAACATTAGTTGAAAACAAACAGGTGGGCGCTTCTGATGCCGAGTCCCTCTTAAAAGAGATGTTTTCTCTGGAGGCTCAGAAGGAGTACGCTAAAGAATGCAATCTCGGTAGGTATACCGAATTGAAAGCTAATCGTCGCCTTAACCACATTGACCTCGTCCCGAAAGTACACGGCATGAAAATGCTCTCCATGTTTCGTAGTGAATATGATAAAGGTAACGTTCCTAGTAGCGGGGTATTGAATATCCCTCGTATCCTATTGTACCTTGTTAGAACTTCGCATAGTAGTACTGTAGGCAGTATCACAATACGGTTAGTAGACACCTATAGTGCATCCGATTCATGCTTATTAGAAGCCATCGACGGTCAAGAATTTACCGTTGATCTTTCTTCTTTGCCTTGCATGATCGGTTTTTCACCTACATATGATTGC
>1596_679
ATGTCTAACATTAGTTCTCTAAACCCGTTTTCAGGTTCTTCCCGAACATTAGTTGAAAACAAACAGGTGGGCGCTTCTGATGCCGAGTCCCTCTTAAAAGAGATGTTTTCTCTGGAGGCTCAGAAGGAGTACGCTAAAGAATGCAATCTCGGTAGGTATACCGAATTGAAAGCTAATCGTCGCCTTAACCACATTGACCTCGTCCCGAAAGTACACGGCATGAAAATGCTCTCCATGTTTCGTAGTGAATATGATAAAGGTAACGTTCCTAGTAGC
>1596_680
ATGTCTAACATTAGTTCTCTAAACCCGTTTTCAGGTTCTTCCCGAACATTAGTTGAAAACAAACAGGTGGGCGCTTCTGATGCCGAGTCCCTCTTAAAAGAGATGTTTTCTCTGGAGGCTCAGAAGGAGTACGCTAAAGAATGCAATCTCGGTAGGTATACCGAATTGAAAGCTAATCGTCGCCTTAACCACATTGACCTCGTCCCGAAAGTACACGGCATGAAAATGCTCTCCATGTTTCGTAGTGAATATGATAAAGGTAACGTTCCTAGTAGCGGGGTATTGAATATCCCTCGTATCCTATTGTACCTTGTTAGAACTTCGCATAGTAGTACTGTAGGCAGTATCACAATACGGTTAGTAGACACCTATAGTGCATCCGATTCATGCTTATTAGAAGC
>1596_681
ATGTCTAACATTAGTTCTCTAAACCCGTTTTCAGGTTCTTCCCGAACATTAGTTGAAAACAAACAGGTGGGCGCTTCTGATGCCGAGTCCCTCTTAAAAGAGATGTTTTCTCTGGAGGCTCAGAAGGAGTACGCTAAAGAATGCAATCTCGGTAGGTATACCGAATTGAAAGCTAATCGTCGCCTTAACCACATTGACCTCGTCCCGAAAGTACACGGCATGAAAATGCTCTCCATGTTTCGTAGTGAATATGATAAAGGTAACGTTCCTAGTAGCGGGGTATTGAATATCCCTCGTAT
>1596_682
ATGTCTAACATTAGTTCTCTAAACCCGTTTTCAGGTTCTTCCCGAACATTAGTTGAAAACAAACAGGTGGGCGCTTCTGATGCCGAGTCCCTCTTAAAAGAGATGTTTTCTCTGGAGGCTCAGAAGGAGTACGCTAAAGAATGCAATCTCGGTAGGTATACCGAATTGAAAGCTAATCGTCGCCTTAACCACATTGACCTCGTCCCGAAAGTACACGGCATGAAAATGCTCTCCATGTTTCGTAGTGAATATGATAAAGGTAACGTTCCTAGTAGCGGGGTATTGAATATCCCTCGTATCCTATTGTACCTTGTTAGAACTTCGCATAGTAGTACTGTAGGCAGTATCACAATACGGTTAGTAGACACCTATAGTGCATCCGATTCATGCTTATTAGAAGCCA
>1596_683
ATGTCTAACATTAGTTCTCTAAACCCGTTTTCAGGTTCTTCCCGAACATTAGTTGAAAACAAACAGGTGGGCGCTTCTGATGCCGAGTCCCTCTTAAAAGAGATGTTTTCTCTGGAGGCTCAGAAGGAGTACGCTAAAGAATGCAATCTCGGTAGGTATACCGAATTGAAAGCTAATCGTCGCCTTAACCACATTGACCTCGTCCCGAAAGTACACGGCATGAAAATGCTCTCCATGTTTCGTAGTGAATATGATAAAGGTAACGTTCCTAGTAGCGGGGTATTGAATATCCCTCGTATCCTATTGTACCTTGTTAGAACTTCGCATAGTAGTACTGTAGGCAGTATCACAATACGGTTAGTAGACAC
>1596_684
ATGTCTAACATTAGTTCTCTAAACCCGTTTTCAGGTTCTTCCCGAACATTAGTTGAAAACAAACAGGTGGGCGCTTCTGATGCCGAGTCCCTCTTAAAAGAGATGTTTTCTCTGGAGGCTCAGAAGGAGTACGCTAAAGAATGCAATCTCGGTAGGTATACCGAATTGAAAGCTAATCGTCGCCTTAACCACATTGACCTCGTCCCGAAAGTACACGGCATGAAAATGCTCTCCATGTTTCGTAGTGAATATGATAAAGGTAACGTTCCTAGTAGCGGGGTATTGAATATCCCTCGTATCCTATTGTACCTTGTTAGAACTTCGCATAGTAGTACTGTAGGCAGTATCACAATACGGTTAGTAGACACCTATAGTGCATCCGATTCATGCTTATTAGAAGCCATCGACGGTCAAGAATTTACCGTTGATCTTTCTTCTTTGC
>1596_685
ATGTCTAACATTAGTTCTCTAAACCCGTTTTCAGGTTCTTCCCGAACATTAGTTGAAAACAAACAGGTGGGCGCTTCTGATGCCGAGTCCCTCTTAAAAGAGATGTTTTCTCTGGAGGCTCAGAAGGAGTACGCTAAAGAATGCAATCTCGGTAGGTATACCGAATTGAAAGCTAATCGTCGCCTTAACCACATTGACCTCGTCCCGAAAGTACACGGCATGAAAATGCTCTCCATGTTTCGTAGTGAAT
>1596_686
ATGTCTAACATTAGTTCTCTAAACCCGTTTTCAGGTTCTTCCCGAACATTAGTTGAAAACAAACAGGTGGGCGCTTCTGATGCCGAGTCCCTCTTAAAAGAGATGTTTTCTCTGGAGGCTCAGAAGGAGTACGCTAAAGAATGCAATCTCGGT
>1596_687
ATGTCTAACATTAGTTCTCTAAACCCGTTTTCAGGTTCTTCCCGAACATTAGTTGAAAACAAACAGGTGGGCGCTTCTGATGCCGAGTCCCTCTTAAAAGAGATGTTTTCTCTGGAGGCTCAGAAGGAGTACGCTAAAGAATGCAATCTCGGTAGGTATACCGAATTGAAAGCTAATCGTCGCCTTAACCACATTGACCTCGTCCCGAAAGTACACGGCATGAAAATGCTCTCCATGTTTCGTAGTGAATATGATAAAGGTAACGTTCCTAGTAGCGGGGTATTGAATATCCCTCGTATCCTA
>1596_688
ATGTCTAACATTAGTTCTCTAAACCCGTTTTCAGGTTCTTCCCGAACATTAGTTGAAAACAAACAGGTGGGCGCTTCTGATGCCGAGTCCCTCTTAAAAGAGATGTTTTCTCTGGAGGCTCAGAAGGAGTACGCTAAAGAATGCAATCTCGGTAGGTATACCGAATTGAAAGCTAATCGTCGCCTTAACCACATTGACCTCGTCCCGAAAGTACACGGCATGAAAATGCTCT
>1596_689
ATGTCTAACATTAGTTCTCTAAACCCGTTTTCAGGTTCTTCCCGAACATTAGTTGAAAACAAACAGGTGGGCGCTTCTGATGCCGAGTCCCTCTTAAAAGAGATGTTTTCTCTGGAGGCTCAGAAGGAGTACGCTAAAGAATGCAATCTCGGTAGGTATACCGAATTGAAAGCTAATCGTCGCCTTAACCACATTGACCTCGTCCCGAAAGTACACGGCATGAAAATGCTCTCCATGTTTCGTAGTGAATATGATAAAGGTAACGTTCCTAGTAGCGGGGTATTGAATATCCCTCGTATCCTATTGTACCTTGTTAGAACTTCGCATAGTAGTACTGTAGGCAGTATCACAATACGGTTAGTAGACACCTA
>1596_690
ATGTCTAACATTAGTTCTCTAAACCCGTTTTCAGGTTCTTCCCGAACATTAGTTGAAAACAAACAGGTGGGCGCTTCTGATGCCGAGTCCCTCTTAAAAGAGATGTTTTCTCTGGAGGCTCAGAAGGAGTACGCTAAAGAATGCAATCTCGGTAGGTATACCGAATTGAAAGCTAATCGTCGCCTTAACCACATTGACCTCGTCCCGAAAGTACACGGCATGAAAATGCTCTCCATGTTTCGTAGTGAATATGATAAAGGTAACGTTCCTAGTAGCGGGGTATTGAATATCCCTCGTATCCTATTGTACCTTGTTAGAACTTCGCATAGTAGTACTGTAGGCAGTATCACAATACGGTTAGTAGA
>1596_691
ATGTCTAACATTAGTTCTCTAAACCCGTTTTCAGGTTCTTCCCGAACATTAGTTGAAAACAAACAGGTGGGCGCTTCTGATGCCGAGTCCCTCTTAAAAGAGATGTTTTCTCTGGAGGCTCAGAAGGAGTACGCTAAAGAATGCAATCTCGGTAGGTATACCGAATTGAAAGCTAATCGTCGCCTTAACCACATTGACCTCGTCCCGAAAGTACACGGCATGAAAATGCTCTCCATGTTTCGTAGTGAATATGATAAAGGTAACGTTCCTAGTAGCGGGGTATTGAATATCCCTCGTATCCTATTGTACCT
>1596_692
ATGTCTAACATTAGTTCTCTAAACCCGTTTTCAGGTTCTTCCCGAACATTAGTTGAAAACAAACAGGTGGGCGCTTCTGATGCCGAGTCCCTCTTAAAAGAGATGTTTTCTCTGGAGGCTCAGAAGGAGTACGCTAAAGAATGCAATCTCGGTAGGTATACCGAATTGAAA
>1596_693
ATGTCTAACATTAGTTCTCTAAACCCGTTTTCAGGTTCTTCCCGAACATTAGTTGAAAACAAACAGGTGGGCGCTTCTGATGCCGAGTCCCTCTTAAAAGAGATGTTTTCTCTGGAGGCTCAGAAGGAGTACGCTAAAGAATGCAATCTCGGTAGGTATACCGAATTGAAAGCTAATCGTCGCCTTAACCACATTGACCTCGTCCCGAAAGTACACGGCATGAAAATGCTCTCCATGTTTCGTAGTGAATATGATAAAGGTAACGTTCCTAGTAGCGGGGTATTG
>1596_694
ATGTCTAACATTAGTTCTCTAAACCCGTTTTCAGGTTCTTCCCGAACATTAGTTGAAAACAAACAGGTGGGCGCTTCTGATGCCGAGTCCCTCTTAAAAGAGATGTTTTCTCTGGAGGCTCAGAAGGAGTACGCTAAAGAATGCAATCTCGGTAGGTATACCGAATTGAAAGCTAATCGTCGCCTTAACCACATTGACCTCGTCCCGAAAGTACACGGCATGAAAATGCTCTCCATGTTTCGTAGTGAATATGATAAAGGTAACGTTCCTAGTAGCGGGGTATTGAATATCCCTCGTATCCTATTGTACCTTGTTAGAACTTCGCATAGTAGTACTGTAGGCAGTATCACAATACGGTTAGTAGACACCTATAGTGCATCCGATTCATGCTTATTAGAAGCCATCGACGGTCAAGAATTTACCGTTGATCTTTCTTCTTTGCCTTGCATGATCGGTTTTTCACCTACATATGATT
>1596_695
ATGTCTAACATTAGTTCTCTAAACCCGTTTTCAGGTTCTTCCCGAACATTAGTTGAAAACAAACAGGTGGGCGCTTCTGATGCCGAGTCCCTCTTAAAAGAGATGTTTTCTCTGGAGGCTCAGAAGGAGTACGCTAAAGAATGCAATCTCGGTAGGTATACCGAATTGAAAGCTAATCGTCGCCTTAACCACATTGACCTCGTCCCGAAAGTACACGGCATGAAAATGCTCTCCATGTTTCGTAGTGAATATGATAAAGGTAACGTTCCTAGTAGCGGGGTATTGAATATCCCTCGTATCCTATTGTACCTTGTTAGAAC
>1596_696
ATGTCTAACATTAGTTCTCTAAACCCGTTTTCAGGTTCTTCCCGAACATTAGTTGAAAACAAACAGGTGGGCGCTTCTGATGCCGAGTCCCTCTTAAAAGAGATGTTTTCTCTGGAGGCTCAGAAGGAGTACGCTAAAGAATGCAATCTCGGTAGGTATACCGAATTGAAAGCTAATCGTCGCCTTAACCACATTGACCTCGTCCCGAAAGTACACGGCATGAAAATGCTCTCCATGTTTCGTAGTGAATATGATAAAGGTAACGTTCCTAGTAGCGGGGTATTGAATATCCCTCGTATCCTATTGTACCTT
>1596_697
ATGTCTAACATTAGTTCTCTAAACCCGTTTTCAGGTTCTTCCCGAACATTAGTTGAAAACAAACAGGTGGGCGCTTCTGATGCCGAGTCCCTCTTAAAAGAGATGTTTTCTCTGGAGGCTCAGAAGGAGTACGCTAAAGAATGCAATCTCGGTAGGTATACCGAATTGAAAGCTAATCGTCGCCTTAACCACATTGACCTCGTCCCGAAAGTACACGGCATGAAAATGCTCTCCATGTTTCGTAGTGAATATGATAAAGGTAACGTTCCTAGTAGCGGGGTATTGAATATCCCTCGTATCCTATTGTACCTTGTTAGAACTTCGCATAGTA
>1596_698
ATGTCTAACATTAGTTCTCTAAACCCGTTTTCAGGTTCTTCCCGAACATTAGTTGAAAACAAACAGGTGGGCGCTTCTGATGCCGAGTCCCTCTTAAAAGAGATGTTTTCTCTGGAGGCTCAGAAGGAGTACGCTAAAGAATGCAATCTCGGTAGGTATACCGAATTGAAAGCTAATCGTCGCCTTAACCACATTGACCTCGTCCCGAAAGTACACGGCATGAAAATGCTCTCCATGTTTCGTAGTGAATATGATAAAGGTAACGTTCCTAGTAGCGGGGTATTGAATATCCCTCGTATCCTATTGTACCTTGTTAGAACTTCGCATAGTAGTACTGTAGGCAGTATCACAATACGGTTAGTAGACACCTATAGTGCATCCGATTCATGCTTATT
>1596_699
ATGTCTAACATTAGTTCTCTAAACCCGTTTTCAGGTTCTTCCCGAACATTAGTTGAAAACAAACAGGTGGGCGCTTCTGATGCCGAGTCCCTCTTAAAAGAGATGTTTTCTCTGGAGGCTCAGAAGGAGTACGCTAAAGAATGCAATCTCGGTAGGTATACCGAATTGAAAGCTAATCGTCGCCTTAACCACATTGACCTCGTCCCGAAAGTACACGGCATGAAAATGCTCTCCATGTTTCGTAGTGAATATGATAAAGGTAACGTTCCTAGTAGCGGGGTATTGAATATCCCTCGTATCCTATTGTACCTTGTTAGAACTTCGCATAGTAGTACTGTAGGCAGTATCACAATACGGTTAGTAGACACCTATAGTGCATCCGATTCATGCTTATTAGAAGCCATCGACGGTCAAGAATTTACCGTTGATCTTTCTTCTTTGCCTTGCATGATCGGTTTTTCACCTACATATGATTGCAAGTTGGAAATGGTAGAT
>1596_700
ATGTCTAACATTAGTTCTCTAAACCCGTTTTCAGGTTCTTCCCGAACATTAGTTGAAAACAAACAGGTGGGCGCTTCTGATGCCGAGTCCCTCTTAAAAGAGATGTTTTCTCTGGAGGCTCAGAAGGAGTACGCTAAAGAATGCAATCTCGGTAGGTATACCGAATTGAAAGCTAATCGTCGCCTTAACCACATTGACCTCGTCCCGAAAGTACACGGCATGAAAATGCTCTCCATGTTTCGTAGTGAATATGATAAAGGTAACGTTCCTAGTAGCGGGGTATTGAATATCCCTCGTATCCTATTGTACCTTGTTAGAACTTCGCATAGTAGTACTGTAGGCAGTATCACAATACGGTTAGTAGACACCTATAGTGCATCCGATTCATGCTTATTAGAAGCCATCGACGGTCAAGAATTTACCG
>1596_701
ATGTCTAACATTAGTTCTCTAAACCCGTTTTCAGGTTCTTCCCGAACATTAGTTGAAAACAAACAGGTGGGCGCTTCTGATGCCGAGTCCCTCTTAAAAGAGATGTTTTCTCTGGAGGCTCAGAAGGAGTACGCTAAAGAATGCAATCTCGGTAGGTATACCGAATTGAAAGCTAATCGTC
>1596_702
ATGTCTAACATTAGTTCTCTAAACCCGTTTTCAGGTTCTTCCCGAACATTAGTTGAAAACAAACAGGTGGGCGCTTCTGATGCCGAGTCCCTCTTAAAAGAGATGTTTTCTCTGGAGGCTCAGAAGGAGTACGCTAAAGAATGCAATCTCGGTAGGTATACCGAATTGAAAGCTAATCGTCGCCTTAACCACATTGACCTCGTCCCGAAAGTACACGGCATGAAAATGCTCTCCATGTTTCGTAGTGAATATGATAAAGGTAACGTTCCTAGTAGCGGGGTATTGAATAT
>1596_703
ATGTCTAACATTAGTTCTCTAAACCCGTTTTCAGGTTCTTCCCGAACATTAGTTGAAAACAAACAGGTGGGCGCTTCTGATGCCGAGTCCCTCTTAAAAGAGATGTTTTCTCTGGAGGCTCAGAAGGAGTACGCTAAAGAATGCAATCTCGGTAGGTATACCGAATTGAAAGCTAATCGTCGCCTTAACCACATTGACCTCGTCCCGAAAGTACACGGCATGAAAATGCTCTCCATGTTTCGTAGTGAATATGATAAAGGTAACGTTCCTAGTAGCGGGGTATTGAATATCCCTCGTATCCTATTGTACCTTGTTAGAACTTCGCATAGTAGTACTGTAGGCAGTATCACAATACGGTTAGTAGACACCTATAGTGCATCCGATTCATGCTTATTAGAAGCCATCGACGGTCAAGAATTTACCGTTGATCTTTCTTCTTTGCCTTGCATGATCGGTTTTTCACCTACATATGATTGCAAGTT
>1596_704
ATGTCTAACATTAGTTCTCTAAACCCGTTTTCAGGTTCTTCCCGAACATTAGTTGAAAACAAACAGGTGGGCGCTTCTGATGCCGAGTCCCTCTTAAAAGAGATGTTTTCTCTGGAGGCTCAGAAGGAGTACGCTAAAGAATGCAATCTCGGTAGGTATACCGAATTGAAAGCTAATCGTCGCCTTAACCACATTGACCTCGTCCCGAAAGTACACGGCATGAAAATGCTCTCCATGTTTCGTAGTGAATATGATAAAGGTAACGTTCCTAGTAGCGGGGTATTGAATATCCCTCGTATCCTATTGTACCTTGTTAGAACTTCGCATAGTAGTAC
>1596_705
ATGTCTAACATTAGTTCTCTAAACCCGTTTTCAGGTTCTTCCCGAACATTAGTTGAAAACAAACAGGTGGGCGCTTCTGATGCCGAGTCCCTCTTAAAAGAGATGTTTTCTCTGGAGGCTCAGAAGGAGTACGCTAAAGAATGCAATCTCGGTAGGTATACCGAATTGAAAGCTAATCGTCGCCTTAACCACATTGACCTCGTCCCGAAAGTACACGGCATGAAAATGCTCTCCATGTTTCGTAGTGAATATGATA
>1596_706
ATGTCTAACATTAGTTCTCTAAACCCGTTTTCAGGTTCTTCCCGAACATTAGTTGAAAACAAACAGGTGGGCGCTTCTGATGCCGAGTCCCTCTTAAAAGAGATGTTTTCTCTGGAGGCTCAGAAGGAGTACGCTAAAGAATGCAATCTCGGTAGGTATACCGAATTGAAAGCTAATCGTCGCCTTAACCACATTGACCTCGTCCCGAAAGTACACGGCATGAAAATGCTCTCCATGTTTCGTAGTGAATATGATAAAGGTAACGTTCCTAGTAGCGGGGTATTGAATATCCCTCGTATCCTATTGTACCTTGTTAGAACTTCGCATAGTAGTACTGTAGGCAGTATCACAATACGGTTAGTAGACACCTATAGTGCATCCGATTCATGCTTAT
>1596_707
ATGTCTAACATTAGTTCTCTAAACCCGTTTTCAGGTTCTTCCCGAACATTAGTTGAAAACAAACAGGTGGGCGCTTCTGATGCCGAGTCCCTCTTAAAAGAGATGTTTTCTCTGGAGGCTCAGAAGGAGTACGCTAAAGAATGCAATCTCGGTAGGTATACCGAATTGAAAGCTAATCGTCGCCTTAACCACA
>1596_708
ATGTCTAACATTAGTTCTCTAAACCCGTTTTCAGGTTCTTCCCGAACATTAGTTGAAAACAAACAGGTGGGCGCTTCTGATGCCGAGTCCCTCTTAAAAGAGATGTTTTCTCTGGAGGCTCAGAAGGAGTACGCTAAAGAATGCAATCTCGGTAGGTATACCGAATTGAAAGCTAATCGTCGCCTTAACCACATTGACCT
>1596_709
ATGTCTAACATTAGTTCTCTAAACCCGTTTTCAGGTTCTTCCCGAACATTAGTTGAAAACAAACAGGTGGGCGCTTCTGATGCCGAGTCCCTCTTAAAAGAGATGTTTTCTCTGGAGGCTCAGAAGGAGTACGCTAAAGAATGCAATCTCGGTAGGTATACCGAATTGAAAGCTAATCGTCGCCTTAACCACATTGACCTCGTCCCGAAAGTACACGGCATGAAAATGCTCTCCATGTTTCGTAGTGAATATGATAAAGGTAACGTTCCTAGTAGCGGGGTATTGAATATCCCTCGTATCCTATTGTACCTTG
>1596_710
ATGTCTAACATTAGTTCTCTAAACCCGTTTTCAGGTTCTTCCCGAACATTAGTTGAAAACAAACAGGTGGGCGCTTCTGATGCCGAGTCCCTCTTAAAAGAGATGTTTTCTCTGGAGGCTCAGAAGGAGTACGCTAAAGAATGCAATCTCGGTAGGTATACCGAATTGAAAGCTAATCGTCGCCTTAACCACATTGACCTCGTCCCGAAAGTACACGGCATGAAAATGCTCTCCATGTTTCGTAGTGAATATGATAAAGGTAACGTTCCTAGTAGCGGGGTATTGAATATCCCTCGTATCCTATTGTACCTTGTTAGAACTTCGCATAGTAGTACTGTAGGCAGTATCACAATACGGTTAGTAGACACCTATAGTGCATCCGA
>1596_711
ATGTCTAACATTAGTTCTCTAAACCCGTTTTCAGGTTCTTCCCGAACATTAGTTGAAAACAAACAGGTGGGCGCTTCTGATGCCGAGTCCCTCTTAAAAGAGATGTTTTCTCTGGAGGCTCAGAAGGAGTACGCTAAAGAATGCAATCTCGGTAGGTATACCGAATTGAAAGCTAATCGTCGCCTTAACCACATTGACCT
>1596_712
ATGTCTAACATTAGTTCTCTAAACCCGTTTTCAGGTTCTTCCCGAACATTAGTTGAAAACAAACAGGTGGGCGCTTCTGATGCCGAGTCCCTCTTAAAAGAGATGTTTTCTCTGGAGGCTCAGAAGGAGTACGCTAAAGAATGCAATCTCGGTAGGTATACCGAATTGAAAGCTAATCGTCGCCTTAACCACATTGACCTCGTCCCGAAAGTACACGGCATGAAAATGCT
>1596_713
ATGTCTAACATTAGTTCTCTAAACCCGTTTTCAGGTTCTTCCCGAACATTAGTTGAAAACAAACAGGTGGGCGCTTCTGATGCCGAGTCCCTCTTAAAAGAGATGTTTTCTCTGGAGGCTCAGAAGGAGTACGCTAAAGAATGCAATCTCGGTAGGTATACCGAATTGAAAGCTAATCGTCGCCTTAACCACATTGACCTCGTCCCGAAAGT
>1596_714
ATGTCTAACATTAGTTCTCTAAACCCGTTTTCAGGTTCTTCCCGAACATTAGTTGAAAACAAACAGGTGGGCGCTTCTGATGCCGAGTCCCTCTTAAAAGAGATGTTTTCTCTGGAGGCTCAGAAGGAGTACGCTAAAGAATGCAATCTCGGTAGGTATACCGAATTGAAAGCTAATCGTCGCCTTAACCACATTGACCTCGTCCCGAAAGTACACGGCATGA
>1596_715
ATGTCTAACATTAGTTCTCTAAACCCGTTTTCAGGTTCTTCCCGAACATTAGTTGAAAACAAACAGGTGGGCGCTTCTGATGCCGAGTCCCTCTTAAAAGAGATGTTTTCTCTGGAGGCTCAGAAGGAGTACGCTAAAGAATGCAATCTCGGTAGGTATACCGAATTGAAAGCTAATCGTCGCCTTAACCACATTGACCTCGTCCCGAAAGTACACGGCATGAAAATGCTCTCCATGTTTCGTAGTGAATATGATAAAGGTAACGTTCCTAGTAGCGGGGTATTGAATATCCCTCGTATCCTATTGTACCTTGTTAGAACTTCGCATAGTAGTACTGTAGGCAGTATCACAATACGGTT
>1596_716
ATGTCTAACATTAGTTCTCTAAACCCGTTTTCAGGTTCTTCCCGAACATTAGTTGAAAACAAACAGGTGGGCGCTTCTGATGCCGAGTCCCTCTTAAAAGAGATGTTTTCTCTGGAGGCTCAGAAGGAGTACGCTAAAGAATGCAATCTCGGTAGGTATACCGAATTGAAAGCTAATCGTCGCCTTAACCACATTGACCTCGTCCCGAAAGTACACGGCATGAAAATGCTCTCCATGTTTCGTAGTGAATATGATAAAGGTAACGTTCCTAGTAGCGGGGTATTGAATATCCCTCGTATCCTATTGTACCTTGTTAGAACTTCGCATAGTAGTACTGTAGGCAGTATCACAATACGGTTAGTAGACACCTATAGTGCATCCGATTCATGCTTATTAGAAGCCATCGACGGTCAAGAATTTACCGTTGATCTTTCTTCTTTGCCTTGCATGATCGGTTTTTCACCTACATATGAT
>1596_717
ATGTCTAACATTAGTTCTCTAAACCCGTTTTCAGGTTCTTCCCGAACATTAGTTGAAAACAAACAGGTGGGCGCTTCTGATGCCGAGTCCCTCTTAAAAGAGATGTTTTCTCTGGAGGCTCAGAAGGAGTACGCTAAAGAATGCAATCTCGGTAGGTATACCGAATTGAAAGCTAATCGTCGCCTTAACCACATTGACCTCGTCCCGAAAGTACACGGCATGAAAATGCTCTCCATGTTTCGTAGTGAATATGATAAAGGTAACGTTCCTAGTAGCGGGGTATTGAATATCCCTCGTATCCTATTGTACCTTGTTAGAACTTCGCATAGTAGTACTGTAG
>1596_718
ATGTCTAACATTAGTTCTCTAAACCCGTTTTCAGGTTCTTCCCGAACATTAGTTGAAAACAAACAGGTGGGCGCTTCTGATGCCGAGTCCCTCTTAAAAGAGATGTTTTCTCTGGAGGCTCAGAAGGAGTACGCTAAAGAATGCAATCTCGGTAGGTATACCGAATTGAAAGCTAATCGTCGCCTTAACCACATTGACCTCGTCCCGAAAGTACACGGCATGAAAATGCTCTCCATGTTTCGTAGTGAATATGATAAAGGTAACGTTCCTAGTAGCGGGGTATTGAATATCCCTCGTATCCTATTGTACCT
>1596_719
ATGTCTAACATTAGTTCTCTAAACCCGTTTTCAGGTTCTTCCCGAACATTAGTTGAAAACAAACAGGTGGGCGCTTCTGATGCCGAGTCCCTCTTAAAAGAGATGTTTTCTCTGGAGGCTCAGAAGGAGTACGCTAAAGAATGCAATCTCGGTAGGTATACCGAATTGAAAGCTAATCGTCGCCTTAACC
>1596_720
ATGTCTAACATTAGTTCTCTAAACCCGTTTTCAGGTTCTTCCCGAACATTAGTTGAAAACAAACAGGTGGGCGCTTCTGATGCCGAGTCCCTCTTAAAAGAGATGTTTTCTCTGGAGGCTCAGAAGGAGTACGCTAAAGAATGCAATCTCGGTAGGTATACCGAATTGAAAGCTAATCGTCGCCTTAACCACA
>1596_721
ATGTCTAACATTAGTTCTCTAAACCCGTTTTCAGGTTCTTCCCGAACATTAGTTGAAAACAAACAGGTGGGCGCTTCTGATGCCGAGTCCCTCTTAAAAGAGATGTTTTCTCTGGAGGCTCAGAAGGAGTACGCTAAAGAATGCAATCTCGGTAGGTATACCG
>1596_722
ATGTCTAACATTAGTTCTCTAAACCCGTTTTCAGGTTCTTCCCGAACATTAGTTGAAAACAAACAGGTGGGCGCTTCTGATGCCGAGTCCCTCTTAAAAGAGATGTTTTCTCTGGAGGCTCAGAAGGAGTACGCTAAAGAATGCAATCTCGGTAGGTATACCGAATTGAAAGCTAATCGTCGCCTTAACCACATTGACCTCGTCCCGAAAGTACACGGCATGAAAATGCTCTCCATGTTTCGTAGTGAATATGATAAAGGTAACGTTCCTAGTAGCGGGGTATTGAATATCCCTCG
>1596_723
ATGTCTAACATTAGTTCTCTAAACCCGTTTTCAGGTTCTTCCCGAACATTAGTTGAAAACAAACAGGTGGGCGCTTCTGATGCCGAGTCCCTCTTAAAAGAGATGTTTTCTCTGGAGGCTCAGAAGGAGTACGCTAAAGAATGCAATCTCGGTAGGTATACCGAATTGAAAGCTAATCGTCGCCTTAACCACATTGACCTCGTCCCGAAAGTACACGGCATGAAAATGCTCTCCATGTTTCGTAGTGAATATGATAAAGGTAACGTTCCTAGTAGCGGGGTATTGAATATCCCTCGTATCCTATTGTACCTTGTTAGAACTTCGCATAGTAGTACTGTAGGCAGTATCACAATACGGTTAGTAGACACCTATAGTGCATCCGATTCATGCTTATTAGAAGCCATCGACGGT
>1596_724
ATGTCTAACATTAGTTCTCTAAACCCGTTTTCAGGTTCTTCCCGAACATTAGTTGAAAACAAACAGGTGGGCGCTTCTGATGCCGAGTCCCTCTTAAAAGAGATGTTTTCTCTGGAGGCTCAGAAGGAGTACGCTAAAGAATGCAATCTCGGTAGGTATACCGAATTGAAAGCTAATCGTCGCCTTAACCACATTGACCTCGTCCCGAAAGTACACGGCATGAAAATGCTCTCCATGTTTCGTAGTGAATATGATAAAGGTAACGTTCCTAGTAGCGGGGTATTGAATATCCCTCGTATCCTATTGTACCTTGTTAGAACTTCGCATAGTAGTACTGTAGGCAGTATCACAATACGGTTAGTAGACACCTATAGTGCATCCGATTCATGCTTATTAGAAGCCATCGACGGTCAAGAATTTACCGTTGATCTTTCT
>1596_725
ATGTCTAACATTAGTTCTCTAAACCCGTTTTCAGGTTCTTCCCGAACATTAGTTGAAAACAAACAGGTGGGCGCTTCTGATGCCGAGTCCCTCTTAAAAGAGATGTTTTCTCTGGAGGCTCAGAAGGAGTACGCTAAAGAATGCAATCTCGGTAGGTATACCGAATTGAAAGCTAATCGTCGCCTTAACCACATTG
>1596_726
ATGTCTAACATTAGTTCTCTAAACCCGTTTTCAGGTTCTTCCCGAACATTAGTTGAAAACAAACAGGTGGGCGCTTCTGATGCCGAGTCCCTCTTAAAAGAGATGTTTTCTCTGGAGGCTCAGAAGGAGTACGCTAAAGAATGCAATCTCGGTAGGTATACCGAATTGAAAGCTAATCGTCGCCTTAACCACATTGACCTCGTCCCGAAAGTACACGGCATGAAAATGCTCTCCATGTTTCGTAGTGAATATGATAAAGGTAACGTTCCTAGTAGCGGGGTATTGAATATCCCTCGTATCCTATTGTACCTTGTTAGAACTTCGCATAGTAGTACTGTAGG
>1596_727
ATGTCTAACATTAGTTCTCTAAACCCGTTTTCAGGTTCTTCCCGAACATTAGTTGAAAACAAACAGGTGGGCGCTTCTGATGCCGAGTCCCTCTTAAAAGAGATGTTTTCTCTGGAGGCTCAGAAGGAGTACGCTAAAGAATGCAATCTCGGTAGGTATACCGAATTGAAAGCTAATCGTCGCCTTAACCACATTGACCTCGTCCCGAAAGTACACGGCATGAAAATGCTCTCCATGTTTCGTAGTGAATATGATAAAGGTAACGTTCCTAGTAGCGGGGTATTGAATATCCCTCGTATCCTATTGTACCTTGTTAGAACTTCGCATAGTAGTACTGTAGGCAGTATCACAATACGGTTA
>1596_728
ATGTCTAACATTAGTTCTCTAAACCCGTTTTCAGGTTCTTCCCGAACATTAGTTGAAAACAAACAGGTGGGCGCTTCTGATGCCGAGTCCCTCTTAAAAGAGATGTTTTCTCTGGAGGCTCAGAAGGAGTACGCTAAAGAATGCAATCTCGGTAGGTATACCGAATTGAAA
>1596_729
ATGTCTAACATTAGTTCTCTAAACCCGTTTTCAGGTTCTTCCCGAACATTAGTTGAAAACAAACAGGTGGGCGCTTCTGATGCCGAGTCCCTCTTAAAAGAGATGTTTTCTCTGGAGGCTCAGAAGGAGTACGCTAAAGAATGCAATCTCGGTAGGTATACCGAATTGAAAGCTAATCGTCGCCTTAACCACATTGACCTCGTCCCGAAAGTACACGGCATGAAAATGCTCTCCATGTTTC
>1596_730
ATGTCTAACATTAGTTCTCTAAACCCGTTTTCAGGTTCTTCCCGAACATTAGTTGAAAACAAACAGGTGGGCGCTTCTGATGCCGAGTCCCTCTTAAAAGAGATGTTTTCTCTGGAGGCTCAGAAGGAGTACGCTAAAGAATGCAATCTCG
>1596_731
ATGTCTAACATTAGTTCTCTAAACCCGTTTTCAGGTTCTTCCCGAACATTAGTTGAAAACAAACAGGTGGGCGCTTCTGATGCCGAGTCCCTCTTAAAAGAGATGTTTTCTCTGGAGGCTCAGAAGGAGTACGCTAAAGAATGCAATCTCGGTAGGTATACCGAATTGAAAGCTAATCGTCGCCTTAACCACATTGACCTCGTCCCGAAAGTACACGGCATGAAAATGCTCTCCATGTTTCGTAGTGAATATGATAAAGGTAACGTTCCTAGTAGCGGGGTATTGAATATCCCTCGTATCCTATTGTACCTTGTTAGAACTTCGCATAGTAGTACTGTAGGCAGTATCACAATACGGTTAGTAGACACCTATAGTGCATCCGATTCATGCTTATTAGAAGCCATCGACGGTCAAGAATTTACCGTTGATCTTTCTTCTTTGCCTTGCATGATCGGTTTTTC
>1596_732
ATGTCTAACATTAGTTCTCTAAACCCGTTTTCAGGTTCTTCCCGAACATTAGTTGAAAACAAACAGGTGGGCGCTTCTGATGCCGAGTCCCTCTTAAAAGAGATGTTTTCTCTGGAGGCTCAGAAGGAGTACGCTAAAGAATGCAATCTCGGTAGGTATACCGAATTGAAAGCTAATCGTCGCCTTAACCACATTGACCTCGTCCCGAAAGTACACGGCATGAAAATGCTCTCCATGTTTCGTAGTGAATATGATAAAGGTAACGTTCCTAGTAGCGGGGTATTGAATATCCCTCGTATCCTATTGTACCTTGTTAGAACTTCGCATAGTAGTACTGTAGGCAGTATCACAATACGGTTAGTAGACACCTATAGTGCATCCGATTCATGCTTATTAGAAGCCATCGACGGTCAAGAATTTACCGTTGATCTTTCTTCTTTGCCTTGCATGATCGGTTTTTCACCTACATA
>1596_733
ATGTCTAACATTAGTTCTCTAAACCCGTTTTCAGGTTCTTCCCGAACATTAGTTGAAAACAAACAGGTGGGCGCTTCTGATGCCGAGTCCCTCTTAAAAGAGATGTTTTCTCTGGAGGCTCAGAAGGAGTACGCTAAAGAATGCAATCTCGGTAGGTATAC
>1596_734
ATGTCTAACATTAGTTCTCTAAACCCGTTTTCAGGTTCTTCCCGAACATTAGTTGAAAACAAACAGGTGGGCGCTTCTGATGCCGAGTCCCTCTTAAAAGAGATGTTTTCTCTGGAGGCTCAGAAGGAGTACGCTAAAGAATGCAATCTCGGTAGGTATACCGAATTGAAAGCTAATCGTCGCCTTAA
>1596_735
ATGTCTAACATTAGTTCTCTAAACCCGTTTTCAGGTTCTTCCCGAACATTAGTTGAAAACAAACAGGTGGGCGCTTCTGATGCCGAGTCCCTCTTAAAAGAGATGTTTTCTCTGGAGGCTCAGAAGGAGTACGCTAAAGAATGCAATCTCGGTAGGTATACCGAATTGAAAGCTAATCGTCGCCTTAACCACATTGACCTCGTCCCGAAAGTACACGGCATGAAAATGCTCTCCATGTTTCGTAGTGAATATGATAAAGGTAACGTTCCTAGTAGCGGGGTATTGAATATCCCTCGTATCCTATTGTACCTTGTTAGAACTTCGCATAGTAGTACTGTAGGCAGTATCA
>1596_736
ATGTCTAACATTAGTTCTCTAAACCCGTTTTCAGGTTCTTCCCGAACATTAGTTGAAAACAAACAGGTGGGCGCTTCTGATGCCGAGTCCCTCTTAAAAGAGATGTTTTCTCTGGAGGCTCAGAAGGAGTACGCTAAAGAATGCAATCTCGGTAGGTATACCGAATTGAAAGCTAATCGTCGCCTTAACCACATTGACCTCGTCCCGAAAGTACACGGCATGAAAATGCTCTCCATGTTTCGTAGTGAATATGATAAAGGTAACGTTCCTAGTAGCGGGGTATTGAATATCCCTCGTATCCTATTGTACCTTGTTAGAACTTCGCATAGTAGTACTG
>1596_737
ATGTCTAACATTAGTTCTCTAAACCCGTTTTCAGGTTCTTCCCGAACATTAGTTGAAAACAAACAGGTGGGCGCTTCTGATGCCGAGTCCCTCTTAAAAGAGATGTTTTCTCTGGAGGCTCAGAAGGAGTACGCTAAAGAATGCAATCTCGGTAGGTATACCGAATTGAAAGCTAATCGTCGCCTTAACCACATTGACCTCGTCCCGAAAGTACACGGCATGAAAATGCTCTCCATGTTTCGTAGTGAATATGATAAAGGTAACGTTCCTAGTAGCGGGGTATTGAATATCCCTCGTATCCTATTGTACCTTGTTAGAACTTCGCATAGTAGTACTGTAGGCA
>1596_738
ATGTCTAACATTAGTTCTCTAAACCCGTTTTCAGGTTCTTCCCGAACATTAGTTGAAAACAAACAGGTGGGCGCTTCTGATGCCGAGTCCCTCTTAAAAGAGATGTTTTCTCTGGAGGCTCAGAAGGAGTACGCTAAAGAATGCAATCTCGGTAGGTATACCGAATTGAAAGCTAATCGTCGCC
>1596_739
ATGTCTAACATTAGTTCTCTAAACCCGTTTTCAGGTTCTTCCCGAACATTAGTTGAAAACAAACAGGTGGGCGCTTCTGATGCCGAGTCCCTCTTAAAAGAGATGTTTTCTCTGGAGGCTCAGAAGGAGTACGCTAAAGAATGCAATCTCGGTAGGTATACCGAATTGAAAGCTAATCGTCGCCTTAACCACATTGACCTCGTCCCGAAAGTACACGGCATGAAAATGCTCTCCATGTTTCGTAGTGAATATGATAAAGGTAACGTTCCTAGTAGCGGGGTATTGAATATCCCTCGTATCCTATTGTACCTTGTTAGAACTTCGCATAGTAGTACTGTAGGCAGTATCACAATACGGTTAGTAGACACCTATAGTGCATCCGA
>1596_740
ATGTCTAACATTAGTTCTCTAAACCCGTTTTCAGGTTCTTCCCGAACATTAGTTGAAAACAAACAGGTGGGCGCTTCTGATGCCGAGTCCCTCTTAAAAGAGATGTTTTCTCTGGAGGCTCAGAAGGAGTACGCTAAAGAATGCAATCTCGGTAGGTATACCGAATTGAAAGCTAATCGTC
>1596_741
ATGTCTAACATTAGTTCTCTAAACCCGTTTTCAGGTTCTTCCCGAACATTAGTTGAAAACAAACAGGTGGGCGCTTCTGATGCCGAGTCCCTCTTAAAAGAGATGTTTTCTCTGGAGGCTCAGAAGGAGTACGCTAAAGAATGCAATCTCGGTAGGTATACCGAATTGAAAGCTAATCGTCGCCTTAACCACATTGACCTCGTCCCGAAAGTACACGGCATGAAAATGCTCTCCATGTTTCGTAGTGAATATGATAAAGGTAACGTTCCTAGTAGCGGGGTATTGAATATCCCTCGTATCCTATTGTACCTTGTTAGAACTTCGCATAGTAGTACTGTAGGCAGTATCACAATACGGTTAGTAGACACCTATAGTGCATCCGATTCATGCTTATTAGAAGCCATCGACGGTCAAGAATTTACCGTTGATCTTTCTTCTTTGCCTTGCATGATCGGTTTTTCACCTACATATGATTGCAAGTTGGA
>1596_742
ATGTCTAACATTAGTTCTCTAAACCCGTTTTCAGGTTCTTCCCGAACATTAGTTGAAAACAAACAGGTGGGCGCTTCTGATGCCGAGTCCCTCTTAAAAGAGATGTTTTCTCTGGAGGCTCAGAAGGAGTACGCTAAAGAATGCAATCTCGGTAGGTATACCGAATTGAAAGCTAATCGTCGCCTTAACCACATTGACCTCGTCCCGAAAGTACACGGCATGAAAATGCTCTCCATGTTTCGTAGTGAATATGATAAAGGTAACGTTCCTAGTAGCGGGGTATTGAATATCCCTCGTATCCTATTGTACCTTGTTAGAACTTCGCATAGTAGTACTGTAGGCAGTATCACAATACGGTTAGTAGACACCTATAGTGCATCCGATTCATGCTTATT
>1596_743
ATGTCTAACATTAGTTCTCTAAACCCGTTTTCAGGTTCTTCCCGAACATTAGTTGAAAACAAACAGGTGGGCGCTTCTGATGCCGAGTCCCTCTTAAAAGAGATGTTTTCTCTGGAGGCTCAGAAGGAGTACGCTAAAGAATGCAATCTCGGTAGGTATACCGAATTGAAAGCTAATCGTCGCCTTAACCACATTGACCTCGTCCCGAAAGTACACGGCATGAAAATGCTCTCCATGTTTCGTAGTGA
>1596_744
ATGTCTAACATTAGTTCTCTAAACCCGTTTTCAGGTTCTTCCCGAACATTAGTTGAAAACAAACAGGTGGGCGCTTCTGATGCCGAGTCCCTCTTAAAAGAGATGTTTTCTCTGGAGGCTCAGAAGGAGTACGCTAAAGAATGCAATCTCGGTAGGTATACCGAATTGAAAGCTAATCGTCG
>1596_745
ATGTCTAACATTAGTTCTCTAAACCCGTTTTCAGGTTCTTCCCGAACATTAGTTGAAAACAAACAGGTGGGCGCTTCTGATGCCGAGTCCCTCTTAAAAGAGATGTTTTCTCTGGAGGCTCAGAAGGAGTACGCTAAAGAATGCAATCTCGGTAGGTATACCGAATTGAAAGCTAATCGTCGCCTTAACCACATTGACCTCGTCCCGAAAGTACACGGCATGAAAATGCTCTCCATGTTTCGTA
>1596_746
ATGTCTAACATTAGTTCTCTAAACCCGTTTTCAGGTTCTTCCCGAACATTAGTTGAAAACAAACAGGTGGGCGCTTCTGATGCCGAGTCCCTCTTAAAAGAGATGTTTTCTCTGGAGGCTCAGAAGGAGTACGCTAAAGAATGCAATCTCGGTAGGTATACCGAATTGAAAGCTAATCGTCGCCTTAACCACATTGACCT
>1596_747
ATGTCTAACATTAGTTCTCTAAACCCGTTTTCAGGTTCTTCCCGAACATTAGTTGAAAACAAACAGGTGGGCGCTTCTGATGCCGAGTCCCTCTTAAAAGAGATGTTTTCTCTGGAGGCTCAGAAGGAGTACGCTAAAGAATGCAATCTCGGTAGGTATACCGAATTGAAAGCTAATCGTCGCCTTAACCACATTGACCTCGTCCCGAAAGTACACGGCATGAAAATGCTCTCCATGTTTCGTAGTGAATATGATAAAGGTAACGTTCCTAGTAGCGGGGTATTGAATATCCCTCGTATCCTATTGTACCTTGTTAGAACTTCGCATAGTAGTACTGTAGGCAGTATCACAATACGGTTAGTAGACACCTATAGTGCATCCGATTCATGCTTATTAGAAGCCATCGACGGTCAAGAATTTACCGTTGATCTTTCTTCTTTGCCTTGCATGATCGGTT
>1596_748
ATGTCTAACATTAGTTCTCTAAACCCGTTTTCAGGTTCTTCCCGAACATTAGTTGAAAACAAACAGGTGGGCGCTTCTGATGCCGAGTCCCTCTTAAAAGAGATGTTTTCTCTGGAGGCTCAGAAGGAGTACGCTAAAGAATGCAATCTCGGTAGGTATACCGAATTGAAAGCTAATCGTCGCCTTAACCACATTGAC
>1596_749
ATGTCTAACATTAGTTCTCTAAACCCGTTTTCAGGTTCTTCCCGAACATTAGTTGAAAACAAACAGGTGGGCGCTTCTGATGCCGAGTCCCTCTTAAAAGAGATGTTTTCTCTGGAGGCTCAGAAGGAGTACGCTAAAGAATGCAATCTCGGTAGGTATACCGAATTGAAAGCTAATCGTCGCCTTAACCACATTGACCTCGTCCCGAAAGTACACGGCATGAAAATGCTCTCCATGTTTCGTAGTGAATATGATAAAGGTAACGTTCCTAGTAGCGGGGTATTGAATATCCCTCGTATCCTATTGTACCTTGTTAGAACTTCGCATAGTAGTACTGTAGG
>1596_750
ATGTCTAACATTAGTTCTCTAAACCCGTTTTCAGGTTCTTCCCGAACATTAGTTGAAAACAAACAGGTGGGCGCTTCTGATGCCGAGTCCCTCTTAAAAGAGATGTTTTCTCTGGAGGCTCAGAAGGAGTACGCTAAAGAATGCAATCTCGGTAGGTATACCGAATTGAAAGCTAATCGTCGCCTTAACCACATTGACCTCGTCCCGAAAGTACACGGCATGAAAATGCTCTCCATGTTTCGTAGTGAATATGATAAAGGTAACGTTCCTAGTAGCGGGGTATTGAATATCCCTCGTATCCTATTGTACCTTGTTAGAACTTCGCATAGTAGTACTGTAGGCAGTATCACAATACGGTTAGTAGACACCTATAGTGCATCCGATTCATGCTTATTAGAAGCCATCGACGGTCAAGAATTTACCGTTGATCTTTCTTCTTTGCCTTGCATGATCGGTTTTTCACC
>1596_751
ATGTCTAACATTAGTTCTCTAAACCCGTTTTCAGGTTCTTCCCGAACATTAGTTGAAAACAAACAGGTGGGCGCTTCTGATGCCGAGTCCCTCTTAAAAGAGATGTTTTCTCTGGAGGCTCAGAAGGAGTACGCTAAAGAATGCAATCTCGGTAGGTATACCGAATTGAAAGCTAATCGTCGCCTTAACCACATTGACCTCGTCCCGAAAGTACACGGCATGAAAATGCTCTCCATGTTTCGTAGTGAATATGATAAAGGTAACGTTCCTAGTAGCGGGGTATTGAATATCCCTCGTATCCTATTGTACCTTGTTAGAACTTCGCATAGTAGTACTGTAGGCAGTATCACAATACGGTTAGTAGACACCTATAGTGCATCCGATTCATGCTTATTAGAAGCCATCGACGGTCAAGAATTTACCGTTGATCTTTCTTCTTTGCCTTGCATGATCGGTTTTTCACCTACATATGATTGCAAGTTGGAAATGG
>1596_752
ATGTCTAACATTAGTTCTCTAAACCCGTTTTCAGGTTCTTCCCGAACATTAGTTGAAAACAAACAGGTGGGCGCTTCTGATGCCGAGTCCCTCTTAAAAGAGATGTTTTCTCTGGAGGCTCAGAAGGAGTACGCTAAAGAATGCAATCTCGGTAGGTATACCGAATTGAAAGCTAATCGTCGCCTTAACCACATTGACCTCGTCCCGAAAGTACACGGCATGAAAATGCTCTCCATGTTTCGTAGTGAATATGATAAAGGTAACGTTCCTAGTAGCGGGGTATTGAATATCCCTCGTATCCTATTGTACCTTGTTAGAACTTCGCATAGTAGTACTGTAGGCAGTATCACAATACGGTTAGTAGACACCTATAGTGCATCCGATTCATGCTTATTAGAAGCCATCGACGGTCAAGAATTTACCGTTGATCTTTCTTCTTTGCCTTGCATGATCGGT
>1596_753
ATGTCTAACATTAGTTCTCTAAACCCGTTTTCAGGTTCTTCCCGAACATTAGTTGAAAACAAACAGGTGGGCGCTTCTGATGCCGAGTCCCTCTTAAAAGAGATGTTTTCTCTGGAGGCTCAGAAGGAGTACGCTAAAGAATGCAATCTCGGTAGGTATACCGAATTGAAAGCTAATCGTCGCCTTAACCACATTGACCTCGTCCCGAAAGTACACGGCATGAAAATGCTCTCCATGTTTCGTAGTGAATATGATAAAGGTAACGTTCCTAGTAGCGGGGTATTGAATATCCCTCGTATCCTATTGTACCTTGTTAGAACT
>1596_754
ATGTCTAACATTAGTTCTCTAAACCCGTTTTCAGGTTCTTCCCGAACATTAGTTGAAAACAAACAGGTGGGCGCTTCTGATGCCGAGTCCCTCTTAAAAGAGATGTTTTCTCTGGAGGCTCAGAAGGAGTACGCTAAAGAATGCAATCTCGGTAGGTATACCGAATTGAAAGCTAATCGTCGCCTTAACCACATTGACCTCGTCCCGAAAGTACACGGCATGAAAATGCTCTCCATGTTTCGTAGTGAATATGATAAAGGTAACGTTCCTAGTAGCGGGGTATTGAATATCCCTCGTATCCTATTGTACCTTGTTAGAACTTCGCATAGTAGTACTGTAGGCAGTATCACAATACGGTTAGTAGACACCTATAGTGCATCCGATTCATGCTTATTAGAAGCCATCGACGGTCAAGAATTTACCGTTGATCT
>1596_755
ATGTCTAACATTAGTTCTCTAAACCCGTTTTCAGGTTCTTCCCGAACATTAGTTGAAAACAAACAGGTGGGCGCTTCTGATGCCGAGTCCCTCTTAAAAGAGATGTTTTCTCTGGAGGCTCAGAAGGAGTACGCTAAAGAATGCAATCTCGGTAGGTATACCGAATTGAAAGCTAATCGTCGCCTTAACCACATTGAC
>1596_756
ATGTCTAACATTAGTTCTCTAAACCCGTTTTCAGGTTCTTCCCGAACATTAGTTGAAAACAAACAGGTGGGCGCTTCTGATGCCGAGTCCCTCTTAAAAGAGATGTTTTCTCTGGAGGCTCAGAAGGAGTACGCTAAAGAATGCAATCTCGGTAGGTATACCGAATTGAAAGCTAATCGTCGCCTTAACCACATTGACCTCGTCCCGAAAGTACACGGCATGAAAATGCTCTCCATGTTTCGTAGTGAATATGATAAAGGTAACGTTCCTAGTAGCGGGGTATTGAATATCCCTCGTATCCTATTGTACCTTGTTAGAACTTCGCATAGTAGTACTGTAGGCAGTATCACAATACGGTTAGTAGACACCTATAGTGCATCCGATTCATGCTTATTAGAAGCCATCGACGGTCAAGA
>1596_757
ATGTCTAACATTAGTTCTCTAAACCCGTTTTCAGGTTCTTCCCGAACATTAGTTGAAAACAAACAGGTGGGCGCTTCTGATGCCGAGTCCCTCTTAAAAGAGATGTTTTCTCTGGAGGCTCAGAAGGAGTACGCTAAAGAATGCAATCTCGGTAGGTATACCGAATTGAAAGCTAATCGTCGCCTTAACCACATTGACCTCGTCCCGAAAGTACACGGCATGAAAATGCTCTCCATGTTTCGTAGTGAATATGATAAAGGTAACGTTCCTAGTAGCGGGGTATTGAATATCCCTCGTATCCTATTGTACCTTGTTAGAACTTCGCATAGT
>1596_758
ATGTCTAACATTAGTTCTCTAAACCCGTTTTCAGGTTCTTCCCGAACATTAGTTGAAAACAAACAGGTGGGCGCTTCTGATGCCGAGTCCCTCTTAAAAGAGATGTTTTCTCTGGAGGCTCAGAAGGAGTACGCTAAAGAATGCAATCTCGGTAGGTATACCGAATTGAAAGCTAATCGTCGCCTTAACCACATTGACCTCGTCCCGAAAGTACACGGCATGAAAATGCTCTCCATGTTTCGTAGTGAATATGATAAAGGTAACGTTCCTAGTAGCGGGGTATTGAATATCCCTCGTATCCTATTGTACCTTGTTAGAACTTCGCATAGTAGTACTGTAGGCAGTATCACAATACGGTTAGTAGACACCTATAGTGCATCCGATTCATGCTTATTAGAAGCCATCGACGGTCAAGAATTTACCGTTGATCTTTCTTCTTTGCCTTGCATGATCGGTTTTTCACC
>1596_759
ATGTCTAACATTAGTTCTCTAAACCCGTTTTCAGGTTCTTCCCGAACATTAGTTGAAAACAAACAGGTGGGCGCTTCTGATGCCGAGTCCCTCTTAAAAGAGATGTTTTCTCTGGAGGCTCAGAAGGAGTACGCTAAAGAATGCAATCTCGGTAGGTATACCGAATTGAAAGCTAATCGTCGCCTTAACCACATTGACCTCGTCCCGAAAGT
>1596_760
ATGTCTAACATTAGTTCTCTAAACCCGTTTTCAGGTTCTTCCCGAACATTAGTTGAAAACAAACAGGTGGGCGCTTCTGATGCCGAGTCCCTCTTAAAAGAGATGTTTTCTCTGGAGGCTCAGAAGGAGTACGCTAAAGAATGCAATCTCGGTAGGTATACCGAATTGAAAGCTAATCGTCGCCTTAACCACATTGACCTCGTCCCGAAAGTACACGGCATGAAAATGCTCTCCATGTTTCGTAGTGAATATGATAAAGGTAACGTTCCTAGTAGCGGGGTATTGAATATCCCTCGTATCCTATTGTACCTTGTTAGAACTTCGCATAGTAGTACTGTAGGCAGTATCACAATACGGTTAGTAGACACCTATAGTGCATCCGATTCATGCTTATTAGAAGCCATCGACGGTCAAGAATTTACCGTTGATCTTTCTTCTTTGCCTTGCATGATCGGTTTTTCACCTAC
>1596_761
ATGTCTAACATTAGTTCTCTAAACCCGTTTTCAGGTTCTTCCCGAACATTAGTTGAAAACAAACAGGTGGGCGCTTCTGATGCCGAGTCCCTCTTAAAAGAGATGTTTTCTCTGGAGGCTCAGAAGGAGTACGCTAAAGAATGCAATCTCGGTAGGTATACCGAATTGAAAGCTAATCGTCGCCTTAACCACATTGACCTCGTCCCGAAAGTACACGGCATGAAAATGCTCTCCATGTTTCGTAGTGAATATGATAAAGGTAACGTTCCTAGTAGCGGGGTATTGAATATCCCTCGTATCCTATTGTACCTTGTTAGAACTTCGCATAGTAGTACTGTAGGCAGTATCACAATACGGTTAGTAGACACCTATAGTGCATCCGATTCATGCTTATTAGAAGCCATCGACGGTCAAGAATTTACCGTTGATCTTTCTTCTTTGCCTTGCATGATCGG
>1596_762
ATGTCTAACATTAGTTCTCTAAACCCGTTTTCAGGTTCTTCCCGAACATTAGTTGAAAACAAACAGGTGGGCGCTTCTGATGCCGAGTCCCTCTTAAAAGAGATGTTTTCTCTGGAGGCTCAGAAGGAGTACGCTAAAGAATGCAATCTCGGTAGGTATACCGAATTGAAAGCTAATCGT
>1596_763
ATGTCTAACATTAGTTCTCTAAACCCGTTTTCAGGTTCTTCCCGAACATTAGTTGAAAACAAACAGGTGGGCGCTTCTGATGCCGAGTCCCTCTTAAAAGAGATGTTTTCTCTGGAGGCTCAGAAGGAGTACGCTAAAGAATGCAATCTCGGTAGGTATACCGAATTGAAAGCTAATCGTCGCCTTAACCACATTGACCTCGTCCCGAAAGTACACGGCATGAAAATGCTCTCCATGTT
>1596_764
ATGTCTAACATTAGTTCTCTAAACCCGTTTTCAGGTTCTTCCCGAACATTAGTTGAAAACAAACAGGTGGGCGCTTCTGATGCCGAGTCCCTCTTAAAAGAGATGTTTTCTCTGGAGGCTCAGAAGGAGTACGCTAAAGAATGCAATCTCGGTAGGTATACCGAATTGAAAGCTAATCGTCGCCTTAACCACATTGACCTCGTCCCGAAAGTACACGGCATGAAAATGCTCTCCATGTTTCGTAGTGAATATGATAAAGGTAACGTTCCTAGTAGCGGGGTATTGAATATCCCTCGTATCCTATTGTACCTTGTTAGAACTTCGCATAGTAGTACTGTAGGCAGTATCACAATACGGTTAGTAGACACCT
>1596_765
ATGTCTAACATTAGTTCTCTAAACCCGTTTTCAGGTTCTTCCCGAACATTAGTTGAAAACAAACAGGTGGGCGCTTCTGATGCCGAGTCCCTCTTAAAAGAGATGTTTTCTCTGGAGGCTCAGAAGGAGTACGCTAAAGAATGCAATCTCGGTAGGTATACCGAATTGAAAGCTAATCGTCGCCTTAACCACATTGACCTCGTCCCGA
>1596_766
ATGTCTAACATTAGTTCTCTAAACCCGTTTTCAGGTTCTTCCCGAACATTAGTTGAAAACAAACAGGTGGGCGCTTCTGATGCCGAGTCCCTCTTAAAAGAGATGTTTTCTCTGGAGGCTCAGAAGGAGTACGCTAAAGAATGCAATCTCGGTAGGTATACCGAATTGAAAGCTAATCGTCGCCTTAACCA
>1596_767
ATGTCTAACATTAGTTCTCTAAACCCGTTTTCAGGTTCTTCCCGAACATTAGTTGAAAACAAACAGGTGGGCGCTTCTGATGCCGAGTCCCTCTTAAAAGAGATGTTTTCTCTGGAGGCTCAGAAGGAGTACGCTAAAGAATGCAATCTCGGTAGGTATACCGAATTGAAAGCTAATCGTCGCCTTAACCACATTGACCTCGTCCCGAAAGTACACGGCATGAAAATGCTCTCCATGTTTCGTAGTGAATATGATAAAGGTAACGTTCCTAGTAGCGGGGTATTGAATATCCCTCGTATCCTATTGTACCTTGTTAGAACTTCGCATAGTAGTACTGTAGGCAGTATCACAATACGGTTAGTAGACACCTATAGTGCATCCGATTCATGCTTATTAGAAGCCATCGACGGTCAAGAATTTACCGTTGATCTTTCTTCTTTGCCTTGCATGATCGGTTTTTCACCTACATATGATTGCA
>1596_768
ATGTCTAACATTAGTTCTCTAAACCCGTTTTCAGGTTCTTCCCGAACATTAGTTGAAAACAAACAGGTGGGCGCTTCTGATGCCGAGTCCCTCTTAAAAGAGATGTTTTCTCTGGAGGCTCAGAAGGAGTACGCTAAAGAATGCAATCTCGGTAGGTATACCGAATTGA
>1596_769
ATGTCTAACATTAGTTCTCTAAACCCGTTTTCAGGTTCTTCCCGAACATTAGTTGAAAACAAACAGGTGGGCGCTTCTGATGCCGAGTCCCTCTTAAAAGAGATGTTTTCTCTGGAGGCTCAGAAGGAGTACGCTAAAGAATGCAATCTCGGTAGGTATACCGAATTGAAAGCTAATCGTCGCCTTAACCACATTGACCTCGTCCCGAAAGTACACGGCATGAAAATGCTCTCCATGTT
>1596_770
ATGTCTAACATTAGTTCTCTAAACCCGTTTTCAGGTTCTTCCCGAACATTAGTTGAAAACAAACAGGTGGGCGCTTCTGATGCCGAGTCCCTCTTAAAAGAGATGTTTTCTCTGGAGGCTCAGAAGGAGTACGCTAAAGAATGCAATCTCGGTAGGTATACCGAATT
>1596_771
ATGTCTAACATTAGTTCTCTAAACCCGTTTTCAGGTTCTTCCCGAACATTAGTTGAAAACAAACAGGTGGGCGCTTCTGATGCCGAGTCCCTCTTAAAAGAGATGTTTTCTCTGGAGGCTCAGAAGGAGTACGCTAAAGAATGCAATCTCGGTAGGTATACCGAATTGAAAGCTAATCGTCGCCTTAACCACATTGACCTCGTCCCGAAAGTACACGGCATGAAAATGCTCTCCATGTTTCGTAGTGAATATGATAAAGGTAACGTTCCTAGTAGCGGGGTATTGAATATCCCTCGTATCCTATTGTACCTTGTTAGAACTTCGCATAGTAGTACTGTAGGCAGTATCACAATACGGTTAGTAGACACCTATAGTGCATCCGATTCATGCTTATTAGAAGCCATCGACGGTCAAGAATTTACCGTTGATCTTTCTTCTTTGCCTTGCATGATCGGTTTTTCACCTACATATGATTGCAAGTTGGAAATGG
>1596_772
ATGTCTAACATTAGTTCTCTAAACCCGTTTTCAGGTTCTTCCCGAACATTAGTTGAAAACAAACAGGTGGGCGCTTCTGATGCCGAGTCCCTCTTAAAAGAGATGTTTTCTCTGGAGGCTCAGAAGGAGTACGCTAAAGAATGCAATCTCGGTAGGTATACCGAATTGAAAGCTAATCGTCGCCTTAACCACATTGACCTCGTCCCGAAAGTACACGGCATGAAAATGCTCTCCATGTTTCGTAGTGAATATGATAAAG
>1596_773
ATGTCTAACATTAGTTCTCTAAACCCGTTTTCAGGTTCTTCCCGAACATTAGTTGAAAACAAACAGGTGGGCGCTTCTGATGCCGAGTCCCTCTTAAAAGAGATGTTTTCTCTGGAGGCTCAGAAGGAGTACGCTAAAGAATGCAATCTCGGTAGGTATACCGAATTGAAAGCTAATCGTCGCCTTAACCACATTGACCTCGTCCCGAAAGTACACGGCATGAAAATGCTCTCCATGTTTCGTAGTGAATATGATAAAGGTAACGTTCCTAGTAGCGGGGTATTGAATATCCCTCGTATCCT
>1596_774
ATGTCTAACATTAGTTCTCTAAACCCGTTTTCAGGTTCTTCCCGAACATTAGTTGAAAACAAACAGGTGGGCGCTTCTGATGCCGAGTCCCTCTTAAAAGAGATGTTTTCTCTGGAGGCTCAGAAGGAGTACGCTAAAGAATGCAATCTCGGTAGGTATACCGAATTGAAAGCTAATCGTCGCCTTAACCACATTGACCTCGTCCCGAAAGTACACGGCATGAAAATGCTCTCCATGTTTCGTAGTGAATATGATAAAGGTAACGTTCCTAGTAGCGGGGTATTGAATATCCCTCGTATCCTATTGTACCTTGTTAGAACTTCGCATAGTAGTACTGTAGGCAGTATCACAATACGGTTAGTAGACACCTATAGTGCATCCGATTCATGCTTATTAGAAGCCATCGACGGTCAAGAATTTACCGTTGATCTTTCTTCTT
>1596_775
ATGTCTAACATTAGTTCTCTAAACCCGTTTTCAGGTTCTTCCCGAACATTAGTTGAAAACAAACAGGTGGGCGCTTCTGATGCCGAGTCCCTCTTAAAAGAGATGTTTTCTCTGGAGGCTCAGAAGGAGTACGCTAAAGAATGCAATCTCGGTAGGTATACCGAATTGAAAGCTAATCGTCGCCTTAACCACATTGACCTCGTCCCGAAAGTACACGGCATGAAAATGCTCTCCATGTTTCGTAGTGAATATGATAAAGGTAACGTTCCTAGTAGCGGGGTAT
>1596_776
ATGTCTAACATTAGTTCTCTAAACCCGTTTTCAGGTTCTTCCCGAACATTAGTTGAAAACAAACAGGTGGGCGCTTCTGATGCCGAGTCCCTCTTAAAAGAGATGTTTTCTCTGGAGGCTCAGAAGGAGTACGCTAAAGAATGCAATCTCGGTAGGTATACCGAATTGAAAGCTAATCGTCGCCTTAACCACATTGACCTCGTCCCGAAAG
>1596_777
ATGTCTAACATTAGTTCTCTAAACCCGTTTTCAGGTTCTTCCCGAACATTAGTTGAAAACAAACAGGTGGGCGCTTCTGATGCCGAGTCCCTCTTAAAAGAGATGTTTTCTCTGGAGGCTCAGAAGGAGTACGCTAAAGAATGCAATCTCGGTAGGTATACCGAATTGAAAGCTAATCGTCGCCTTAACCACATTGACCTCGTCCCGAAAGTACACGGCATGAAAATGCTCTCCAT
>1596_778
ATGTCTAACATTAGTTCTCTAAACCCGTTTTCAGGTTCTTCCCGAACATTAGTTGAAAACAAACAGGTGGGCGCTTCTGATGCCGAGTCCCTCTTAAAAGAGATGTTTTCTCTGGAGGCTCAGAAGGAGTACGCTAAAGAATGCAATCTCGGTAGGTATACCGAATTGAAAGCTAATCGTCGCCTTAACCACATTGACCTCGTCCCGAAAGTACACGGCATGAAAATGCTCTCCATGTTTCGTAGTGAATATGATAAAGGTAACGTTCCTAGTAGCGGGGTATTGAATATCCCTCGTATCCTATTGTACCTTGTTAGAACTTCGCATAGTAGTACTGTAGGCAGTATCACAATACGGTTAGTAGACACCTATAGTGCATCCGATTCATGCTTATTAGAAGCCATCGACGGTCAAGAATTTACCGTTGATCTTTCTTCTTTGCCTTGCATG
>1596_779
ATGTCTAACATTAGTTCTCTAAACCCGTTTTCAGGTTCTTCCCGAACATTAGTTGAAAACAAACAGGTGGGCGCTTCTGATGCCGAGTCCCTCTTAAAAGAGATGTTTTCTCTGGAGGCTCAGAAGGAGTACGCTAAAGAATGCAATCTCGGTAGGTATAC
>1596_780
ATGTCTAACATTAGTTCTCTAAACCCGTTTTCAGGTTCTTCCCGAACATTAGTTGAAAACAAACAGGTGGGCGCTTCTGATGCCGAGTCCCTCTTAAAAGAGATGTTTTCTCTGGAGGCTCAGAAGGAGTACGCTAAAGAATGCAATCTCGGTAGGTATACCGAATTGAAAGCTAATCGTCGCC
>1596_781
ATGTCTAACATTAGTTCTCTAAACCCGTTTTCAGGTTCTTCCCGAACATTAGTTGAAAACAAACAGGTGGGCGCTTCTGATGCCGAGTCCCTCTTAAAAGAGATGTTTTCTCTGGAGGCTCAGAAGGAGTACGCTAAAGAATGCAATCTCGGTAGGTATACCGAATT
>1596_782
ATGTCTAACATTAGTTCTCTAAACCCGTTTTCAGGTTCTTCCCGAACATTAGTTGAAAACAAACAGGTGGGCGCTTCTGATGCCGAGTCCCTCTTAAAAGAGATGTTTTCTCTGGAGGCTCAGAAGGAGTACGCTAAAGAATGCAATCTCGGTAGGTATACCGAATTGAAAGCTAATCGTCGCCTTAACCACATTGACCTCGTCCCGAAAGTACACGGCATGAAAATGCTCTCCATGTTTCGTAGTGAATATGATAAAGGTAACGTTCCTAGTAGCGGGGTATTGAATATCCCTCGTATCCTATTGTACCTTGTTAGAACTTCGCATAGTAGTACTGTAGGCAGTATCACAATACGGTTAGTAGACACCTATAGTGCATCCGATTCATGCTTATTAGAAGCCATCGACGGTCAAGAATTTACCGTTGATCTTTCTTCTTTGCCTTGCATGATCGGTTTTTCACC
>1596_783
ATGTCTAACATTAGTTCTCTAAACCCGTTTTCAGGTTCTTCCCGAACATTAGTTGAAAACAAACAGGTGGGCGCTTCTGATGCCGAGTCCCTCTTAAAAGAGATGTTTTCTCTGGAGGCTCAGAAGGAGTACGCTAAAGAATGCAATCTCGGTAGGTATACCGAATTGAAAGCTAATCGTCGCCTTAACCACATTGACCTCGTCCCGAAAGTACACGGCATGAAAATGCTCTCCATGTTTCGTAGTGAATATGATAAAGGTAACGTTCCTAGTAGCGGGGTATTGAATATCCCTCGTATCCTATTGTACCTTGTTAGAACTTCGCATAGTAGTACTGTAGGCAGTATCACAAT
>1596_784
ATGTCTAACATTAGTTCTCTAAACCCGTTTTCAGGTTCTTCCCGAACATTAGTTGAAAACAAACAGGTGGGCGCTTCTGATGCCGAGTCCCTCTTAAAAGAGATGTTTTCTCTGGAGGCTCAGAAGGAGTACGCTAAAGAATGCAATCTCGGTAGGTATACCGAATTGAAAGCTAATCGTCGCCTTAACCACATTGACCTCGTCCCGAAAGTACACGGCATGAAAATGCTCT
>1596_785
ATGTCTAACATTAGTTCTCTAAACCCGTTTTCAGGTTCTTCCCGAACATTAGTTGAAAACAAACAGGTGGGCGCTTCTGATGCCGAGTCCCTCTTAAAAGAGATGTTTTCTCTGGAGGCTCAGAAGGAGTACGCTAAAGAATGCAATCTCG
>1596_786
ATGTCTAACATTAGTTCTCTAAACCCGTTTTCAGGTTCTTCCCGAACATTAGTTGAAAACAAACAGGTGGGCGCTTCTGATGCCGAGTCCCTCTTAAAAGAGATGTTTTCTCTGGAGGCTCAGAAGGAGTACGCTAAAGAATGCAATCTCGGTAGGTATACCGAATTGAAAGCTAATCGTCGCCTTAACCACATTGACCTCGTCCCGAAAGTACACGGCATGAAAATGCTCTCCATGTTTCGTAGTGAATATGATAAAGGTAACGTTCCTAGTAGC
>1596_787
ATGTCTAACATTAGTTCTCTAAACCCGTTTTCAGGTTCTTCCCGAACATTAGTTGAAAACAAACAGGTGGGCGCTTCTGATGCCGAGTCCCTCTTAAAAGAGATGTTTTCTCTGGAGGCTCAGAAGGAGTACGCTAAAGAATGCAATCTCGGTAGGTATACCGAATTGAAAGCTAATCGTCGCCTTAACCACATTGACCTCGTCCCGAAAGTACACGGCATGAAAATGCTCTCCATGTTTCGTAGTGAATATGATAAAGGTAACGTTCCTAGTAGCGGGGTATTGAATATCCCTCGTATCCTATTGTACCTTGTTAGAACTTCGCATA
>1596_788
ATGTCTAACATTAGTTCTCTAAACCCGTTTTCAGGTTCTTCCCGAACATTAGTTGAAAACAAACAGGTGGGCGCTTCTGATGCCGAGTCCCTCTTAAAAGAGATGTTTTCTCTGGAGGCTCAGAAGGAGTACGCTAAAGAATGCAATCTCGGTAGGTATACCGAATTGAAAGCTAATCGTCGCCTTAACCACATTGACCTCGTCCCGAAAGTACACGGCATGAAAATGCTCTCCATGTTTCGTAGTGAATATGATAAAGGTAACGTTCCTAGTAGCGGGGTATTGA
>1596_789
ATGTCTAACATTAGTTCTCTAAACCCGTTTTCAGGTTCTTCCCGAACATTAGTTGAAAACAAACAGGTGGGCGCTTCTGATGCCGAGTCCCTCTTAAAAGAGATGTTTTCTCTGGAGGCTCAGAAGGAGTACGCTAAAGAATGCAATCTCGGTAGGTATACCGAATTGAAAGCTAATCGTCGCCTTAACCACATTGACCTCGTCCCGAAAGTACACGGCATGAAAATGCTCTCCATGTTTCGTAGTGAATATGATAAAGGTAACGTTCCTAGTAGCGGGGTATTGAATATCCCTCGTATCCTATTGTACCTTGTTAGAACTTCGCATAGTAGTACTGTAGGCAGTATCACAATACGGTTAGTAGAC
>1596_790
ATGTCTAACATTAGTTCTCTAAACCCGTTTTCAGGTTCTTCCCGAACATTAGTTGAAAACAAACAGGTGGGCGCTTCTGATGCCGAGTCCCTCTTAAAAGAGATGTTTTCTCTGGAGGCTCAGAAGGAGTACGCTAAAGAATGCAATCTCGGTAGGTATACCGAATTGAAAGCTAATCGTCGCCTTAACCACATTGACCTCGTCCCGAAAGTACACGGCATGAAAATGCT
>1596_791
ATGTCTAACATTAGTTCTCTAAACCCGTTTTCAGGTTCTTCCCGAACATTAGTTGAAAACAAACAGGTGGGCGCTTCTGATGCCGAGTCCCTCTTAAAAGAGATGTTTTCTCTGGAGGCTCAGAAGGAGTACGCTAAAGAATGCAATCTCGGTAGGTATACCGAATTGAAAGCTAATCGTCGCCTTAACCACATTGACCTCGTCCCGAAAGTACACGGCATGAAAATGCTCTCCATGTTTCGTAGTGAATATGATAAAGGTAACGTTCCTAGTAGCGGGGTATTGAATATCCCTCGTATCCTATTGTACCTTGTTAGAACTTCGCATAGTAGTACTGTAGGCAGTATCACAATACGGTTAGTAGACACCTATAG
>1596_792
ATGTCTAACATTAGTTCTCTAAACCCGTTTTCAGGTTCTTCCCGAACATTAGTTGAAAACAAACAGGTGGGCGCTTCTGATGCCGAGTCCCTCTTAAAAGAGATGTTTTCTCTGGAGGCTCAGAAGGAGTACGCTAAAGAATGCAATCTCGGTAGGTATACCGAATTGAAAGCTAATCGTCGCCTTAACCACATTGACCTCGTCCCGAAAGTACACGGCATGAAAATGCTCTCCATGTTTCGTAGTGAATATGATAAAGGTAACGTTCC
>1596_793
ATGTCTAACATTAGTTCTCTAAACCCGTTTTCAGGTTCTTCCCGAACATTAGTTGAAAACAAACAGGTGGGCGCTTCTGATGCCGAGTCCCTCTTAAAAGAGATGTTTTCTCTGGAGGCTCAGAAGGAGTACGCTAAAGAATGCAATCTCGGTAGGTATACCGAATTGAAAGCTAATCGTCGCCTTAACCACATTGACCTCGTCCCGAAAGTACACGGCATGAAAATGCTCTCCATGTTTCGTAGTGAATATGATAAAGGTAACGTTCCTAGTAGCGGGGTATTGAATATCCCTCGTATCCTATTGTACCTTGTTAGAACTTCGCATAGTAGTACTGTAGGCAGTATCACAATACGGTTAGTAGACACCTATAGTGCATCCGATTCATGCTTATTAGAAGCCATCGACGGTCAAGAATTTACCGTTGATCTTTCTTCTTTGCCTTGCATGATCGGTTTTTCACCTACATATG
>1596_794
ATGTCTAACATTAGTTCTCTAAACCCGTTTTCAGGTTCTTCCCGAACATTAGTTGAAAACAAACAGGTGGGCGCTTCTGATGCCGAGTCCCTCTTAAAAGAGATGTTTTCTCTGGAGGCTCAGAAGGAGTACGCTAAAGAATGCAATCTCGGTAGGTATACCGAATTGAAAGCTAATCGTCGCCTTAACCACATTGACCTCGTCCCGAAAGTACACGGCATGAAAATGCTCTCCATGTTTCGTAGTGAATATGATAAAGGTAACGTTCCTAGTAGCGGGGTATTGAATATCCCTCGTATCCTATTGTACCTTGTTAGAACTTCGCATAGTAGTACTGTAGGCAGTATCACAAT
>1596_795
ATGTCTAACATTAGTTCTCTAAACCCGTTTTCAGGTTCTTCCCGAACATTAGTTGAAAACAAACAGGTGGGCGCTTCTGATGCCGAGTCCCTCTTAAAAGAGATGTTTTCTCTGGAGGCTCAGAAGGAGTACGCTAAAGAATGCAATCTCGGTAGGTATACCGAATTGAAAGCTAATCGTCGCCTTAACCACATTGACCTCGTCCCGAAAGTACACGGCATGAAAATGCTCTCCATGTTTCGTAGTGAATATGATAAAGGTAACGTTCCTAGTAGCGGGGTATTGAATATCCCTCGTA
>1596_796
ATGTCTAACATTAGTTCTCTAAACCCGTTTTCAGGTTCTTCCCGAACATTAGTTGAAAACAAACAGGTGGGCGCTTCTGATGCCGAGTCCCTCTTAAAAGAGATGTTTTCTCTGGAGGCTCAGAAGGAGTACGCTAAAGAATGCAATCTCGGTAGGTATACCGAATTGAAAGCTAATCGTCGCCTTAACCACATTGACCTCGTCCCGAAAGTACACGGCATGAAAATGCTCTCCATGTTTCGTAGTGAATATGATAAAGGTAACGTTCCTAGTAGCGGGGTATTGAATATCCCTCGTATCCTATTGTACCTTGTTAGAACTTCGCATAGTAGTACTGTAGGCAGTATCACAATACGGTTAGTAGACACCTATAGTGCATCCGATTCATGCTTATTAGAAGCCATCGACGGTCAAGAATTTACCGTTGATCTTTCTTCTT
>1596_797
ATGTCTAACATTAGTTCTCTAAACCCGTTTTCAGGTTCTTCCCGAACATTAGTTGAAAACAAACAGGTGGGCGCTTCTGATGCCGAGTCCCTCTTAAAAGAGATGTTTTCTCTGGAGGCTCAGAAGGAGTACGCTAAAGAATGCAATCTCGGTAGGTATACCGAATTGAAAGCTAATCGTCGCCTTAACCACATTGACCTCGTCCCGAAAGTACACGGCATGAAAATGCTCTCCATGTTTCGTAGTGAATATGATAAAGGTAACGTTCCTAGTAGCGGGGTATTGAATATCCCTCGTATCCTATTGTACCTTGTTAGAACTTCGCATAGTAGTACTGTAGGCAGTATCACAATACGGTTAGTAGACACCTATAGTGCATCCGATTCATGCTTATTAGAAGCCATCGACGGTCAAGAATTTACCGTTGATCTTTCTTCTTTGCCTTGC
>1596_798
ATGTCTAACATTAGTTCTCTAAACCCGTTTTCAGGTTCTTCCCGAACATTAGTTGAAAACAAACAGGTGGGCGCTTCTGATGCCGAGTCCCTCTTAAAAGAGATGTTTTCTCTGGAGGCTCAGAAGGAGTACGCTAAAGAATGCAATCTCGGTAGGTATACCGAATTGAAAGCTAATCGTCGCCTTAACCACATTGACCTCGTCCCGAAAGTACACGGCATGAAAATGCTCTCCATGTTTCGTAGTGAATATGATAAAGGTAACGTTCCTAGTAGCGGGGTATTGAATATCCCTCGTATCCTATTGTACCTTGTTAGAACTTCGCATAGTAGTACTGTAGGCAGTATCACAATACGGTTAGTAGACACCTATAGTGCATCCGA
>1596_799
ATGTCTAACATTAGTTCTCTAAACCCGTTTTCAGGTTCTTCCCGAACATTAGTTGAAAACAAACAGGTGGGCGCTTCTGATGCCGAGTCCCTCTTAAAAGAGATGTTTTCTCTGGAGGCTCAGAAGGAGTACGCTAAAGAATGCAATCTCGGTAGGTATACCGAATTGAAAGCTAATCGTCGCCTTAACCACATTGACCTCGTCCCGAAAGTACACGGCATGAAAATGCTCTCCATGTTTCGTAGTGAATATGATAAAGGTAACGTTCCTAGTAGCGGGGTATTGAATATCCCTCGTATCCTATTGTACCTTGTTAGAACTTCGCATAGTAGTACTGTAGGCAGTATCACAATACGGTTAGTAGACACCTATAGTGCATCCGATTCATGCTTATTAGAAGCCATC
>1596_800
ATGTCTAACATTAGTTCTCTAAACCCGTTTTCAGGTTCTTCCCGAACATTAGTTGAAAACAAACAGGTGGGCGCTTCTGATGCCGAGTCCCTCTTAAAAGAGATGTTTTCTCTGGAGGCTCAGAAGGAGTACGCTAAAGAATGCAATCTCGGTAGGTATACCGAATTGAAAGCTAATCGTCGCCTTAACCACATTGACCTCGTCCCGAAAGTAC
>1596_801
ATGTCTAACATTAGTTCTCTAAACCCGTTTTCAGGTTCTTCCCGAACATTAGTTGAAAACAAACAGGTGGGCGCTTCTGATGCCGAGTCCCTCTTAAAAGAGATGTTTTCTCTGGAGGCTCAGAAGGAGTACGCTAAAGAATGCAATCTCGGTAGGTATACCGAATTGAAAGCTAATCGTCGCCTTAACCACATTGACCTCGTCCCGAAAGTACACGGCATGAAAATGCTCTCCATGTTTCGTAGTGAATATGATAAAGGTAACGTTCCTAGTAGCGGGGTATTGAATATCCCTCGTATCCTATTGTACCTTGTTAGAACTTCGCATAGTAGTACTGTAGGCAGTATCACAATACGGTTAGTAGACACCTATAGTGCATCCGATTCATGCTTATTAGAAGCCATCGACGGTCAAGAATTTACCGTTGATCTTTCTTCTTTGCCTTGCATGATCGGTTTTTCACCTACATATGATTGCA
>1596_802
ATGTCTAACATTAGTTCTCTAAACCCGTTTTCAGGTTCTTCCCGAACATTAGTTGAAAACAAACAGGTGGGCGCTTCTGATGCCGAGTCCCTCTTAAAAGAGATGTTTTCTCTGGAGGCTCAGAAGGAGTACGCTAAAGAATGCAATCTCGGTAGGTATACCGAATTGAAAGCTAATCGTCGCCTTAACCACATTGACCTCGTCCCGAAAGTACACGGCATGAAAATGCTCTCCATGTTTCGTAGTGAATATGATAAAGGTAACGTTCCTAGTAGCGGGGTATTGAATATCCCTCGTATCCTATTGTACCTTGTTAGAACTTCGCATAGTAGTACTGTAGGCAGTATCACAATA
>1596_803
ATGTCTAACATTAGTTCTCTAAACCCGTTTTCAGGTTCTTCCCGAACATTAGTTGAAAACAAACAGGTGGGCGCTTCTGATGCCGAGTCCCTCTTAAAAGAGATGTTTTCTCTGGAGGCTCAGAAGGAGTACGCTAAAGAATGCAATCTCGGTAGGTATACCGAATTGAAAGCTAATCGTCGCCTTAACCACATTGACCTCGTCCCGAAAGTACACGGCATGAAAATGCTCTCCATGTTTCGTAGTGAATATGATAAAGGTAACGTTCCTAGTAGCGGGGTATTGAATATCCCTCGTATCCTATTGTACCTTGTTAGAACTTCGCATAGTAGTACTGTAGGCAGTATCACAATACGGTTAG
>1596_804
ATGTCTAACATTAGTTCTCTAAACCCGTTTTCAGGTTCTTCCCGAACATTAGTTGAAAACAAACAGGTGGGCGCTTCTGATGCCGAGTCCCTCTTAAAAGAGATGTTTTCTCTGGAGGCTCAGAAGGAGTACGCTAAAGAATGCAATCTCGGTAGGTATACCGAATTGAAAGCTAATCGTCGCCTTAACCACATTGACCTCGTCCCGAAAGTACACGGCATGAAAATGCTCTCCATGTTTCGTAGTGAATATGATAAAGGTAACGTTCCTAGTAGCGGGGTATTGAATATCCCTCGTATCCTATTGTACCTTGTTAGAACTTCGCATAGTAGTACTGTAGGCAGTATCACAATACGGTTAGTAGACACCTATAGTGCATCCGATTCATGCTTATTAG
>1596_805
ATGTCTAACATTAGTTCTCTAAACCCGTTTTCAGGTTCTTCCCGAACATTAGTTGAAAACAAACAGGTGGGCGCTTCTGATGCCGAGTCCCTCTTAAAAGAGATGTTTTCTCTGGAGGCTCAGAAGGAGTACGCTAAAGAATGCAATCTCGGTAGGTATACCGAATTGAAAGCTAATCGTCGCCTTAACCACATTGACCTCGTCCCGAAAGTACACGGCATGAAAATGCTCTCCATGTTTCGTAGTGAATATGATAAAGGTAACGTTCCTAGTAGCGGGGTATTGAATATCCCTCGTATCCTATTGTACCTTGTTAGAACTTCGCATAGTAGTACTGTAGGCAGTATCAC
>1596_806
ATGTCTAACATTAGTTCTCTAAACCCGTTTTCAGGTTCTTCCCGAACATTAGTTGAAAACAAACAGGTGGGCGCTTCTGATGCCGAGTCCCTCTTAAAAGAGATGTTTTCTCTGGAGGCTCAGAAGGAGTACGCTAAAGAATGCAATCTCGGTAGGTATACCGAATTGAAAGCTAATCGTCGC
>1596_807
ATGTCTAACATTAGTTCTCTAAACCCGTTTTCAGGTTCTTCCCGAACATTAGTTGAAAACAAACAGGTGGGCGCTTCTGATGCCGAGTCCCTCTTAAAAGAGATGTTTTCTCTGGAGGCTCAGAAGGAGTACGCTAAAGAATGCAATCTCGGTAGGTATACCGAA
>1596_808
ATGTCTAACATTAGTTCTCTAAACCCGTTTTCAGGTTCTTCCCGAACATTAGTTGAAAACAAACAGGTGGGCGCTTCTGATGCCGAGTCCCTCTTAAAAGAGATGTTTTCTCTGGAGGCTCAGAAGGAGTACGCTAAAGAATGCAATCTCGGTAGGTATACCGAATTGAAAGCTAATCGTCGCCTTAACCACATTGACCTCGTCCCGAAAGTACACGGCATGAAAATGCT
>1596_809
ATGTCTAACATTAGTTCTCTAAACCCGTTTTCAGGTTCTTCCCGAACATTAGTTGAAAACAAACAGGTGGGCGCTTCTGATGCCGAGTCCCTCTTAAAAGAGATGTTTTCTCTGGAGGCTCAGAAGGAGTACGCTAAAGAATGCAATCTCGGTAGGTATACCGAATTGAAAGCTAATCGTCGCCTTAACCACATTGACCTCGTCCCGAAAGTACACGGCATGAAAATGCTCTCCATGTTTCGTAGTGAATATGATAAAGGTAACGTTCCTAGTAGCGGGGTATTGAATATCCCTCGTATCCTATTGTACCTTGTTAGAACTTCGCATAGTAGTACTGTAGGCAGTATCACAATACGGTTAGTAGACACCTATAGTGCATCCGATTCATGCT
>1596_810
ATGTCTAACATTAGTTCTCTAAACCCGTTTTCAGGTTCTTCCCGAACATTAGTTGAAAACAAACAGGTGGGCGCTTCTGATGCCGAGTCCCTCTTAAAAGAGATGTTTTCTCTGGAGGCTCAGAAGGAGTACGCTAAAGAATGCAATCTCGGTAGGTATACCGAATTGAAAGCTAATCGTCGCCTTAACCACATTGACCTCGTCCCGAAAGTAC
>1596_811
ATGTCTAACATTAGTTCTCTAAACCCGTTTTCAGGTTCTTCCCGAACATTAGTTGAAAACAAACAGGTGGGCGCTTCTGATGCCGAGTCCCTCTTAAAAGAGATGTTTTCTCTGGAGGCTCAGAAGGAGTACGCTAAAGAATGCAATCTCGGTAGGTATACCGAATTGAAAGCTAATCGTCGCCTTAACCACATTGACCTCGTCCCGA
>1596_812
ATGTCTAACATTAGTTCTCTAAACCCGTTTTCAGGTTCTTCCCGAACATTAGTTGAAAACAAACAGGTGGGCGCTTCTGATGCCGAGTCCCTCTTAAAAGAGATGTTTTCTCTGGAGGCTCAGAAGGAGTACGCTAAAGAATGCAATCTCGGTAGGTATACCGAATTGAAAGCTAATCGTCGCCTTAACCACATTGACCTCGTCCCGAAAGTACACGGCATGAAAATGCTCTCCATGTTTCGTAGTGAATATGATAAAGGTAACGTTCCTAGTAGCGGGGTATTGAATATCCCTCGTATCCTATTGTACCTTGTTAGAACTTCGCATAGTAGTACTGTAGGCAGTATCACAATACGGTTAGTAGACA
>1596_813
ATGTCTAACATTAGTTCTCTAAACCCGTTTTCAGGTTCTTCCCGAACATTAGTTGAAAACAAACAGGTGGGCGCTTCTGATGCCGAGTCCCTCTTAAAAGAGATGTTTTCTCTGGAGGCTCAGAAGGAGTACGCTAAAGAATGCAATCTCGGTAGGTATACCGAATTGAAAGCTAATCGTCGCCTTAACCACATTGACCTCGTCCCGAAAGTACACGGCATGAAAATGCTCTCCATGTTTCGTAGTGAATATGATAAAGGTAACGTTCCTAGTA
>1596_814
ATGTCTAACATTAGTTCTCTAAACCCGTTTTCAGGTTCTTCCCGAACATTAGTTGAAAACAAACAGGTGGGCGCTTCTGATGCCGAGTCCCTCTTAAAAGAGATGTTTTCTCTGGAGGCTCAGAAGGAGTACGCTAAAGAATGCAATCTCGGTAGGTATACCGAATTGAAAGCTAATCGTCGCCTTAACCACATTGACCTCGTCCCGAAAGTACACGGCATGAAAATGCTCTCCATGTTTCGTAGTGAATATGATAAAGGTAACGTTCCTAGTAGCGGGGTATTGAATATCCCTCGTATCCTATTGTACCTTGTTAGAACTTCGCATAGTAGTACTGTAGGCAGTATCACAATACGGTTAGTAGACACCTATAGTGCATCCGATTCATGCTTATTAGAAGCCATCGACGGTCAAGAATTTACCGTTGATCTTTCTTCTTTGCCTTGCATGATC
>1596_815
ATGTCTAACATTAGTTCTCTAAACCCGTTTTCAGGTTCTTCCCGAACATTAGTTGAAAACAAACAGGTGGGCGCTTCTGATGCCGAGTCCCTCTTAAAAGAGATGTTTTCTCTGGAGGCTCAGAAGGAGTACGCTAAAGAATGCAATCTCGGTAGGTATACCGAATTGAAAGCTAATCGTCGCCTTAACCACATTGACCTCGTCCCGAAAGTACACGGCATGAAAATGCTCTCCATGTTTCGTAGTGAATATGATAAAGGTAACGTTCCTAGTAGCGGGGTATTGAATATCCCTCGTATCCTATTGTACCTTGTTAGAACTTCGCATAGTAGTACTGTAGGCAGTATCACAATACGGTTAGTAGACACCTATAGTGCATCCGATTCATGCTTATTAGAAGCCATCGACGGTCAAGAATTTACCGTTGATCTTTCTTCTTT
>1596_816
ATGTCTAACATTAGTTCTCTAAACCCGTTTTCAGGTTCTTCCCGAACATTAGTTGAAAACAAACAGGTGGGCGCTTCTGATGCCGAGTCCCTCTTAAAAGAGATGTTTTCTCTGGAGGCTCAGAAGGAGTACGCTAAAGAATGCAATCTCGGTAGGTATACCGAATTGA
>1596_817
ATGTCTAACATTAGTTCTCTAAACCCGTTTTCAGGTTCTTCCCGAACATTAGTTGAAAACAAACAGGTGGGCGCTTCTGATGCCGAGTCCCTCTTAAAAGAGATGTTTTCTCTGGAGGCTCAGAAGGAGTACGCTAAAGAATGCAATCTCGGTAGGTATACCGAATTGAAAGCTAATCGTCGCCTTAACCACATTGACCTCGTCCCGAAAGTACACGGCATGAAAATGCTCTCCATGTTTCGTAGTGAATATGATAAAGGTAACGTTCCTAGTAGCGGGGTATTGAATATCCCTCGTATCCTATTGTACCTTGTTAGAACTTCGCATAGTAGTACTGTAGGCAGTATCACAATACGGTTAGTAGACACCTATAGTGCATCCGATTCATGCTTATTAGAAGCCATCGACGGTCAAGAATTTACCGTTGATC
>1596_818
ATGTCTAACATTAGTTCTCTAAACCCGTTTTCAGGTTCTTCCCGAACATTAGTTGAAAACAAACAGGTGGGCGCTTCTGATGCCGAGTCCCTCTTAAAAGAGATGTTTTCTCTGGAGGCTCAGAAGGAGTACGCTAAAGAATGCAATCTCGGTAGGTATACCGAATTGAAAGCTAATCGTCGCCTTAACCACATTGACCTCGTCCCGAAAGTACACGGCATGAAA
>1596_819
ATGTCTAACATTAGTTCTCTAAACCCGTTTTCAGGTTCTTCCCGAACATTAGTTGAAAACAAACAGGTGGGCGCTTCTGATGCCGAGTCCCTCTTAAAAGAGATGTTTTCTCTGGAGGCTCAGAAGGAGTACGCTAAAGAATGCAATCTCGGTAGGTATACCGAATTGAAAGCTAATCGTCGCCT
>1596_820
ATGTCTAACATTAGTTCTCTAAACCCGTTTTCAGGTTCTTCCCGAACATTAGTTGAAAACAAACAGGTGGGCGCTTCTGATGCCGAGTCCCTCTTAAAAGAGATGTTTTCTCTGGAGGCTCAGAAGGAGTACGCTAAAGAATGCAATCTCGGTAGGTATACCGAATTGAAAGCTAATCGTCGCCTTAACCACATTGACCTCGTCCCGAAAGTACACGGCATGAAAATGCTCTCCAT
>1596_821
ATGTCTAACATTAGTTCTCTAAACCCGTTTTCAGGTTCTTCCCGAACATTAGTTGAAAACAAACAGGTGGGCGCTTCTGATGCCGAGTCCCTCTTAAAAGAGATGTTTTCTCTGGAGGCTCAGAAGGAGTACGCTAAAGAATGCAATCTCGGTAGGTATACCGAATTGAAAGCTAATCGTCGCCTTAACCACATTGACCTCGTCCCGAAAGTACACGGCATGAAAATGCTCTCCATGTTTCGTAGTGAATATGATAAAGGTAACGTTCCTAGTAGCGGGGTATTGAATATCCCTCGTATCCTATTGTACCTTGTTAGAACTTCGCATAGTAGTACTGT
>1596_822
ATGTCTAACATTAGTTCTCTAAACCCGTTTTCAGGTTCTTCCCGAACATTAGTTGAAAACAAACAGGTGGGCGCTTCTGATGCCGAGTCCCTCTTAAAAGAGATGTTTTCTCTGGAGGCTCAGAAGGAGTACGCTAAAGAATGCAATCTCGGTAGGTATACCGAATTGAAAGCTAATCGTCGCCTTAACCACATTGACCTCGTCCCGAAAGTACACGGCATGAAAATGCTCTCCATGTTTCGTAGTGAATATGATAAAGGTAACGTTCCTAGTAGCGGGGTATTGAATATCCCTCGTATCCTATTGTACCTTGTTAGAACTTCGCATAGTAGTACTGTAGGCAGTATCACAATACGGTTAGTAGACACCTATAGTGCATCCGATTCATGCTTAT
>1596_823
ATGTCTAACATTAGTTCTCTAAACCCGTTTTCAGGTTCTTCCCGAACATTAGTTGAAAACAAACAGGTGGGCGCTTCTGATGCCGAGTCCCTCTTAAAAGAGATGTTTTCTCTGGAGGCTCAGAAGGAGTACGCTAAAGAATGCAATCTCGGTAGGTATACCGAATTGAAAGCTAATCGTCGCCTTAACCACATTGACCTCGTCCCGAAAGTACACGGCATGAAAATGC
>1596_824
ATGTCTAACATTAGTTCTCTAAACCCGTTTTCAGGTTCTTCCCGAACATTAGTTGAAAACAAACAGGTGGGCGCTTCTGATGCCGAGTCCCTCTTAAAAGAGATGTTTTCTCTGGAGGCTCAGAAGGAGTACGCTAAAGAATGCAATCTCGGTAGGTATACCGAATTGAAAGCTAATCGTCGCCTTAACCACATTGACCTCGTCCCGAAAGTACACGGCATGA
>1596_825
ATGTCTAACATTAGTTCTCTAAACCCGTTTTCAGGTTCTTCCCGAACATTAGTTGAAAACAAACAGGTGGGCGCTTCTGATGCCGAGTCCCTCTTAAAAGAGATGTTTTCTCTGGAGGCTCAGAAGGAGTACGCTAAAGAATGCAATCTCGGTAGGTATACCGAATTGAAAGCTAATCGTCGCCTTAACCACATTGAC
>1596_826
ATGTCTAACATTAGTTCTCTAAACCCGTTTTCAGGTTCTTCCCGAACATTAGTTGAAAACAAACAGGTGGGCGCTTCTGATGCCGAGTCCCTCTTAAAAGAGATGTTTTCTCTGGAGGCTCAGAAGGAGTACGCTAAAGAATGCAATCTCGGTAGGTATACCGAATTGAAAGCTAATCGTCGCCTTAACCACATTGACCTCGTCCCGAAAGTACACGGCATGAAAATGCTCTCCATGTTTCGTAGTGAATATGATAAAGGTAACGTTCCTAGTAGCGGGGTATTGAATATCCCTCGTATCCTATTGTACCTTGTTAGAACTTCGCATAGTAGTACTGTAGGCAGTATCACAATACGGTTAGTAGACACC
>1596_827
ATGTCTAACATTAGTTCTCTAAACCCGTTTTCAGGTTCTTCCCGAACATTAGTTGAAAACAAACAGGTGGGCGCTTCTGATGCCGAGTCCCTCTTAAAAGAGATGTTTTCTCTGGAGGCTCAGAAGGAGTACGCTAAAGAATGCAATCTCGGTAGGTATACCGAATTGAAAGCTAATCGTCGCCTTAACCACATTGACCTCGTCCCGAAAGTACACGGCATGAAAATGCTCTCCATGTTTCGTAGTGAATATGATAAAGGTAACGTTCCTAGTAGCGGGGTATTGAATATCCCTCGTATCCTATTGTACCTTGTTAGAACTTCGCATAGTAGTACTGTAGGCAGTATCACAATACGGTTAGTAGACACCTATAGTGCATCCGATTCATGCTTATTAGAAGCCATCGACGGTCAAGAATTTACCGTTGATCTTTCTTCTTTGCCTTGCATGATCGGTTTTTCACCT
>1596_828
ATGTCTAACATTAGTTCTCTAAACCCGTTTTCAGGTTCTTCCCGAACATTAGTTGAAAACAAACAGGTGGGCGCTTCTGATGCCGAGTCCCTCTTAAAAGAGATGTTTTCTCTGGAGGCTCAGAAGGAGTACGCTAAAGAATGCAATCTCGGTAGGTATACCGAATTGAAAGCTAATCGTCGCCTTAACCACATTGACCTCGTCCCGAAAGTACACGGCATGAAAATGCTCTCCATGTTTCGTAGTGAATATGATAAAGGTAACGTTCCTAGTAGCGGGGTATTGAATATCCCTCGTATCCTATTGTACCTTGTTAGAACTTCGCATAGTAGTACTGTAGGCAGTATCACAATACGGTTAGTAGACACCTAT
>1596_829
ATGTCTAACATTAGTTCTCTAAACCCGTTTTCAGGTTCTTCCCGAACATTAGTTGAAAACAAACAGGTGGGCGCTTCTGATGCCGAGTCCCTCTTAAAAGAGATGTTTTCTCTGGAGGCTCAGAAGGAGTACGCTAAAGAATGCAATCTCGGTAGGTATACCGAATTGAAAGCTAATCGTCGCCTTAACCACATTGACCTCGTCCCGAAAGTACACGGCATGAAAATGCTCTCCATGTTTCGTAGTGAATATGATAAAGGTAACGTTCCTAGTAGCGGGGTATTGAATATCCCTCGTATCCTATTGTACCTTGTTAGAACTTCGCATAGTAGTACTGTAGGCAGTATCACAATACGGTTAGTAGACACCTATAGTGCATCCGATTCATG
>1596_830
ATGTCTAACATTAGTTCTCTAAACCCGTTTTCAGGTTCTTCCCGAACATTAGTTGAAAACAAACAGGTGGGCGCTTCTGATGCCGAGTCCCTCTTAAAAGAGATGTTTTCTCTGGAGGCTCAGAAGGAGTACGCTAAAGAATGCAATCTCGGTAGGTATACCGAATTGAAAGCTAATCGTCGCCTTAACCACATTGACCTCGTCCCGAAAGTACACGGCATGAAAATGCTCTCCATGTTTCGTAGTGAATATGATAAAGGTAACGTTCCTAGTAGCGGGGTATTGAATATCCCTCGTA
>1596_831
ATGTCTAACATTAGTTCTCTAAACCCGTTTTCAGGTTCTTCCCGAACATTAGTTGAAAACAAACAGGTGGGCGCTTCTGATGCCGAGTCCCTCTTAAAAGAGATGTTTTCTCTGGAGGCTCAGAAGGAGTACGCTAAAGAATGCAATCTCGGTAGGTATACCGAATTGAAAGCTAATCGTCGCCTTAACCACATTGACCTCGTCCCGAAAGTACACGGCATGAAAATGCTCTCCATGTTTCGTAGTGAATATGATAAAGGTAACGTTCCTAGTAGCGGGGTATTGAATATCCCTCGTATCCTATTGTACCTTGTTAGAACTTCGCATAGTAGTACTGTAGGCAGTATCACAATACGGTTAGTAGACACCTATAGTGCATCCGATTCATGCTTATTAGAAGCCATCGACGGTCAAGAATTTACCGTTGATCTTTCTTCTTTGCCTTGCATGATCGGTTTTTCACCTACATATGAT
>1596_832
ATGTCTAACATTAGTTCTCTAAACCCGTTTTCAGGTTCTTCCCGAACATTAGTTGAAAACAAACAGGTGGGCGCTTCTGATGCCGAGTCCCTCTTAAAAGAGATGTTTTCTCTGGAGGCTCAGAAGGAGTACGCTAAAGAATGCAATCTCGGTAGGTATACCGAATTGAAAGCTAATCGTCGCCTTAACCACATTGACCTCGTCCCGAAAGTACACGGCATGAAAATGCTCTCCATGTTTCGTAGTGAATATGATAAAGGTAACGTTCCT
>1596_833
ATGTCTAACATTAGTTCTCTAAACCCGTTTTCAGGTTCTTCCCGAACATTAGTTGAAAACAAACAGGTGGGCGCTTCTGATGCCGAGTCCCTCTTAAAAGAGATGTTTTCTCTGGAGGCTCAGAAGGAGTACGCTAAAGAATGCAATCTCGGTAGGTATACCGAATTGAAAGCTAATCGTCGCCTTAACCACATTGACCTCGTCCCGAAAGTACACGGCATGAAAATGCTCTCCATGTTTCGTAGTGAATATGATAAAGGTAA
>1596_834
ATGTCTAACATTAGTTCTCTAAACCCGTTTTCAGGTTCTTCCCGAACATTAGTTGAAAACAAACAGGTGGGCGCTTCTGATGCCGAGTCCCTCTTAAAAGAGATGTTTTCTCTGGAGGCTCAGAAGGAGTACGCTAAAGAATGCAATCTCGGTAGGTATACCGAATTGAAAGCTAATCGTCGCCTTAACCACATTGACCTCGTCCCGAAAGTACACGGCATGAAAATGCTCTCCATGTTTCGTAGTGAATATGATAAAGGTAACGTTCCTAGTAGCGGGGTATTGAATATCCCTCGTATCCTATTGTACCTTGTTAGAACTTCGCATAGTAGTACTGTAGGCAGTATCACAATACGGTTAGTAGACACCTATAGTGCATCCGATTCATGCTTATTAGAAGCCATCGACGGTCAAGAATTTACCGTTGATCTTTCTTCTTTGCCTTGCATGATCGGTTTT
>1596_835
ATGTCTAACATTAGTTCTCTAAACCCGTTTTCAGGTTCTTCCCGAACATTAGTTGAAAACAAACAGGTGGGCGCTTCTGATGCCGAGTCCCTCTTAAAAGAGATGTTTTCTCTGGAGGCTCAGAAGGAGTACGCTAAAGAATGCAATCTCGGTAGGTATACCGAATTGAAAGCTAATCGTCGCCTTAACCACATTGACCTCGTCCCGAAAGTACACGGCATGAAAATGCTCTCCATGTTTCGTAGTGA
>1596_836
ATGTCTAACATTAGTTCTCTAAACCCGTTTTCAGGTTCTTCCCGAACATTAGTTGAAAACAAACAGGTGGGCGCTTCTGATGCCGAGTCCCTCTTAAAAGAGATGTTTTCTCTGGAGGCTCAGAAGGAGTACGCTAAAGAATGCAATCTCGGTAGGTATACCGAATTGAAAGCTAATCGTCGCCTTAACCACATTGACCTCGTCCCGAAAGTACACGGCATGAAAATGCTCTCCATGTTTCGTAGTGAATATGATAAAGGTAACGTTCCTAGTAGCGGGGTATTGAATATCCCTCGTATCCTATTGTACCTTGTTAGAACTTCGCATAGTAGTACTGTAGGCAGTATCACAATACGGTTAGTAGAC
>1596_837
ATGTCTAACATTAGTTCTCTAAACCCGTTTTCAGGTTCTTCCCGAACATTAGTTGAAAACAAACAGGTGGGCGCTTCTGATGCCGAGTCCCTCTTAAAAGAGATGTTTTCTCTGGAGGCTCAGAAGGAGTACGCTAAAGAATGCAATCTCGGTAGGTATACCGAATTGAAAGCTAATCGTCGCCTTAACCACATTGACCTCGTCCCGAAAGTACACGGCATGAAAATGCTCTCCATGTTTCGTAGTGAATATGATAAAGGTAACGTTCCTAGTAGCGGGGTATTGAATATCCCTCGTATCCTATTGTACCTTGTTAGAACTTCGCATAGTAGTACTGTAGGCAGTATCACAATACGGTTAGTAGACACCTATAGTGCATCCGATTCATGCTTATTAGAAGCCATCGACGGTCAAGAATTTACCGTTGATCTTTCTTCTTTGCCTTGCATGATCGGTTTTTCACCTACA
>1596_838
ATGTCTAACATTAGTTCTCTAAACCCGTTTTCAGGTTCTTCCCGAACATTAGTTGAAAACAAACAGGTGGGCGCTTCTGATGCCGAGTCCCTCTTAAAAGAGATGTTTTCTCTGGAGGCTCAGAAGGAGTACGCTAAAGAATGCAATCTCGGTAGGTATACCGAATTGAAAGCTAATCGTCGCCTTAACCACATTGACCTCGTCCCGAAAGTACACGGCATGAAAATGCTCTCCATGTTTCGTAGTGAATATGATAAAGGTAACGTTCCTAGTAGCGGGGTATTGAATATCCCTCGTATCCTATTGTACCTTGTTAGAACTTCGCATAGTAGTACTGTAGGCAGTATCACAATACGGTTAGTAGACACCTATAGTGCATCCGATTCATGCTTATTAGAAGCCATCGACGGTCAAGAATTTACCGTTGATCTTTCTTCTTTGC
>1596_839
ATGTCTAACATTAGTTCTCTAAACCCGTTTTCAGGTTCTTCCCGAACATTAGTTGAAAACAAACAGGTGGGCGCTTCTGATGCCGAGTCCCTCTTAAAAGAGATGTTTTCTCTGGAGGCTCAGAAGGAGTACGCTAAAGAATGCAATCTCGGTAGGTAT
>1596_840
ATGTCTAACATTAGTTCTCTAAACCCGTTTTCAGGTTCTTCCCGAACATTAGTTGAAAACAAACAGGTGGGCGCTTCTGATGCCGAGTCCCTCTTAAAAGAGATGTTTTCTCTGGAGGCTCAGAAGGAGTACGCTAAAGAATGCAATCTCGGTAGGTATACCGAATTGAAAGCTAATCGTCGCCTTAACCACATTGACCTCGTCCCGAAAGTACACGGCATGAAAATGCTCTCCATGTTTCGTAGTGAATATGATAAAGGTAACGTTCCTAGTAGCGGGGTATTGAATATCCCTCGTATCCTATTGTACCTTG
>1596_841
ATGTCTAACATTAGTTCTCTAAACCCGTTTTCAGGTTCTTCCCGAACATTAGTTGAAAACAAACAGGTGGGCGCTTCTGATGCCGAGTCCCTCTTAAAAGAGATGTTTTCTCTGGAGGCTCAGAAGGAGTACGCTAAAGAATGCAATCTCGGTAGGTATACCGAATTGAAAGCTAATCGTCGCCTTAACCACATTGACCTCGTCCCGAAAGTACACGGCATGAAAATGCTCTCCATGTTTCGTAGTGAATATGATAAAGGTAACGTTCCTAGTAGCGGGGTATTGAATATCCCTCGTATCCTATTGTACCTTGTTAGAACTTCGCATAGTAGTA
>1596_842
ATGTCTAACATTAGTTCTCTAAACCCGTTTTCAGGTTCTTCCCGAACATTAGTTGAAAACAAACAGGTGGGCGCTTCTGATGCCGAGTCCCTCTTAAAAGAGATGTTTTCTCTGGAGGCTCAGAAGGAGTACGCTAAAGAATGCAATCTCGGTAGGTATACCGAATTGAAAGCTA
>1596_843
ATGTCTAACATTAGTTCTCTAAACCCGTTTTCAGGTTCTTCCCGAACATTAGTTGAAAACAAACAGGTGGGCGCTTCTGATGCCGAGTCCCTCTTAAAAGAGATGTTTTCTCTGGAGGCTCAGAAGGAGTACGCTAAAGAATGCAATCTCGGTAGGTATACCGAATTGAAAGCTAATCGTCGCCTTAACCA
>1596_844
ATGTCTAACATTAGTTCTCTAAACCCGTTTTCAGGTTCTTCCCGAACATTAGTTGAAAACAAACAGGTGGGCGCTTCTGATGCCGAGTCCCTCTTAAAAGAGATGTTTTCTCTGGAGGCTCAGAAGGAGTACGCTAAAGAATGCAATCTCGGTAGGTATACCGAATTGAAAGCTAATCGTCGCCTTAACCACATTGACCTCGTCCCGAAAGTACACGGCATGAAAATGCTCTCCATGTTTCGTAGTGAATATGATAAAGGTAACGTTCCTAGTAGCGGGGTATTGAATATCCCTCGTATCCTATTGTACCTTGTTAGAACTTCGCATAGTAGTACTGTAGGCAGTATCACAATACGGTTAGTAGACACCTATAGTGCATCCGATTCATGCTTATTAGAAGCCATCGAC
>1596_845
ATGTCTAACATTAGTTCTCTAAACCCGTTTTCAGGTTCTTCCCGAACATTAGTTGAAAACAAACAGGTGGGCGCTTCTGATGCCGAGTCCCTCTTAAAAGAGATGTTTTCTCTGGAGGCTCAGAAGGAGTACGCTAAAGAATGCAATCTCGGTAGGTATACCGAATTGAAAGCTAATCGTCGCCTTAACCACATTGACCTCGT
>1596_846
ATGTCTAACATTAGTTCTCTAAACCCGTTTTCAGGTTCTTCCCGAACATTAGTTGAAAACAAACAGGTGGGCGCTTCTGATGCCGAGTCCCTCTTAAAAGAGATGTTTTCTCTGGAGGCTCAGAAGGAGTACGCTAAAGAATGCAATCTCGGTAGGTATACCGAATTGAA
>1596_847
ATGTCTAACATTAGTTCTCTAAACCCGTTTTCAGGTTCTTCCCGAACATTAGTTGAAAACAAACAGGTGGGCGCTTCTGATGCCGAGTCCCTCTTAAAAGAGATGTTTTCTCTGGAGGCTCAGAAGGAGTACGCTAAAGAATGCAATCTCGGTAGGTATACCGAATTGAAAGCTAATCGTCGCCTTAACCACATTGACCTCGTCCCGAAAGTACACGGCATGAAAATGCTCTCCATGTTTCGTAGTGAATATGATAAAGGTAACGTTCCTAGTAGCGGGGTATTGAATATCCCTCGTATCCTATTGTACCTTGTTAGAACTTCGCATAGTAGTACTGTAGGCAG
>1596_848
ATGTCTAACATTAGTTCTCTAAACCCGTTTTCAGGTTCTTCCCGAACATTAGTTGAAAACAAACAGGTGGGCGCTTCTGATGCCGAGTCCCTCTTAAAAGAGATGTTTTCTCTGGAGGCTCAGAAGGAGTACGCTAAAGAATGCAATCTCGGTAGGTATACCGAATTGAAAGCTAATCGTCGCCTTAACCACATTGACCTCGTCCCGAAAGTACACGGCATGAAAATGCTCTCCATGTTTCGTAGTGAATATGATAAAGGTAACGTTCCTAGTAGCGGGGTATTGAATATCCCTCGTATCCTATTGTACCTTGTTAGAACTTCGCATAGTAGTACTGTAGG
>1596_849
ATGTCTAACATTAGTTCTCTAAACCCGTTTTCAGGTTCTTCCCGAACATTAGTTGAAAACAAACAGGTGGGCGCTTCTGATGCCGAGTCCCTCTTAAAAGAGATGTTTTCTCTGGAGGCTCAGAAGGAGTACGCTAAAGAATGCAATCTCGGTAGGTATACCGAATTGAAAGCTAATCGTCGC
>1596_850
ATGTCTAACATTAGTTCTCTAAACCCGTTTTCAGGTTCTTCCCGAACATTAGTTGAAAACAAACAGGTGGGCGCTTCTGATGCCGAGTCCCTCTTAAAAGAGATGTTTTCTCTGGAGGCTCAGAAGGAGTACGCTAAAGAATGCAATCTCGGTAGGTATACCGAATTGAAAGCTAATCGTCGCCTTAACCACATTGACCTCGTCCCGAAAGTACACGGCATGAAAATGCTCTCCATGTTTCGTAGTGAATATGATAAAGGTAACGTTCCTAGTAGCGGGGTATTGAATATCCCTCGTATCCTATTGTACCTTGTTAGAACTTCGCATAGTAGTACTGTAGGCAGTATCACAATACGGTTAGTAGACACCTATAGTGCATCCGATTCATGCTTATTAGAAGCCATCGACGGTCAAGAATTTACCGTTGATCTTTCTTCTTTGCCTTGCATGATCGGTTTTTCA
>1596_851
ATGTCTAACATTAGTTCTCTAAACCCGTTTTCAGGTTCTTCCCGAACATTAGTTGAAAACAAACAGGTGGGCGCTTCTGATGCCGAGTCCCTCTTAAAAGAGATGTTTTCTCTGGAGGCTCAGAAGGAGTACGCTAAAGAATGCAATCTCGGTAGGTATACCGAATTGAAAGCTAATCGTCGCCTTAACCACATTGACCTCGTCCCGAAAGTACACGGCATGAAAATGCTCTCCATGTTTCGTAGTGAA
>1596_852
ATGTCTAACATTAGTTCTCTAAACCCGTTTTCAGGTTCTTCCCGAACATTAGTTGAAAACAAACAGGTGGGCGCTTCTGATGCCGAGTCCCTCTTAAAAGAGATGTTTTCTCTGGAGGCTCAGAAGGAGTACGCTAAAGAATGCAATCTCGGTAGGTATACCGAATTGAAAGCTAATCGTCGCCTTAACCACATTGACCTCGTCCCGAAAGTACACGGCATGAAAATGCTCTCCATGTTTCGTAGTGAATATGATAA
>1596_853
ATGTCTAACATTAGTTCTCTAAACCCGTTTTCAGGTTCTTCCCGAACATTAGTTGAAAACAAACAGGTGGGCGCTTCTGATGCCGAGTCCCTCTTAAAAGAGATGTTTTCTCTGGAGGCTCAGAAGGAGTACGCTAAAGAATGCAATCTCGGTAGGTATACCGAATTGAAAGCTAATCGTCGCCTTAACCACATTGACCTCGTCCCGAAAGTACACGGCATGAAAATGCTCTCCATGTTTCGTAGTGAATATGATAAAGGTAACGTTCCTAGTAGCGGGGTATTGAATATCC
>1596_854
ATGTCTAACATTAGTTCTCTAAACCCGTTTTCAGGTTCTTCCCGAACATTAGTTGAAAACAAACAGGTGGGCGCTTCTGATGCCGAGTCCCTCTTAAAAGAGATGTTTTCTCTGGAGGCTCAGAAGGAGTACGCTAAAGAATGCAATCTCGGTAGGTATACCGAATTGAAAGCTAATCGT
>1596_855
ATGTCTAACATTAGTTCTCTAAACCCGTTTTCAGGTTCTTCCCGAACATTAGTTGAAAACAAACAGGTGGGCGCTTCTGATGCCGAGTCCCTCTTAAAAGAGATGTTTTCTCTGGAGGCTCAGAAGGAGTACGCTAAAGAATGCAATCTCGGTAGGTATACCGAATTGAAAGCTAATCGTCGCCTTAACCACATTGACCTCGTCCCGAAAGTACACGGCATGAAAATGCTCTCCATGTTTCGTAGTGAATATGATAAAGGTAACGTTCCTAGTAGCGGGGTATTGAATATCCCTCGTATCCTATTGTACCTTGTTAGAACTTCGCATAGTAGTACTGTAGGCAGTATCACAATACGGTTAGTAGACACCTATAGTGCATCCGATTCATGCTTATTAGAAGCCATCGACGGTCAAGAATTTACCG
>1596_856
ATGTCTAACATTAGTTCTCTAAACCCGTTTTCAGGTTCTTCCCGAACATTAGTTGAAAACAAACAGGTGGGCGCTTCTGATGCCGAGTCCCTCTTAAAAGAGATGTTTTCTCTGGAGGCTCAGAAGGAGTACGCTAAAGAATGCAATCTCGGTAGGTATACCGAATTGAAAGCTAATCGTCGCCTTAACCACATTGACCTCGTCCCGAAAGTACACGGCATGAAAATGCTCTCCATGTTTCGTAGTGAATATGATAAAGGTAA
>1596_857
ATGTCTAACATTAGTTCTCTAAACCCGTTTTCAGGTTCTTCCCGAACATTAGTTGAAAACAAACAGGTGGGCGCTTCTGATGCCGAGTCCCTCTTAAAAGAGATGTTTTCTCTGGAGGCTCAGAAGGAGTACGCTAAAGAATGCAATCTCGGTAGGTATACCGAATTGAAAGCTAATCGTCGCCTTAACCACATTGACCTCGTCCCGAAAGTACACGGCATGAAAATGCTCTCCATGTTTCGTAGTGAATATGATAAAGGTAACGTTCCTAGTAGCGGGGTATTGAATATCCCTCGTATCCTATTGTACCTTGTTAGAACTTCGCATAGTAGTACTGTAGGCAGTATCACAATACGGTTAGTAGACACCTATAGTGCATCCGATTCATGCTTATTAGAAGCCATCGACGGTCAAGAATTTACCGTTGATCTTTCTTCTTTGCCTTGCATGATCGGTTTTTCACCTACAT
>1596_858
ATGTCTAACATTAGTTCTCTAAACCCGTTTTCAGGTTCTTCCCGAACATTAGTTGAAAACAAACAGGTGGGCGCTTCTGATGCCGAGTCCCTCTTAAAAGAGATGTTTTCTCTGGAGGCTCAGAAGGAGTACGCTAAAGAATGCAATCTCGGTAGGTATACCGAATTGAAAGCTAATCGTCGCCTTAACCACATTGACCTCGTCCCGAAAGTACACGGCATGAAAATGCTCTCCATGTTTCGTAGTGAATATGATAAAGGTAACGTTCCTAGTAGCGGGGTATTGAATATCCCTCGTATCCTATTGTACCTTGTTAGAACTTCGCATAGTAGTACTGTAGGCAGTATCACAATACGGTTAGTAGACACCTATAGTGCATCCGATTCATGCTTATTAGAAGCCATCGACGGTCA
>1596_859
ATGTCTAACATTAGTTCTCTAAACCCGTTTTCAGGTTCTTCCCGAACATTAGTTGAAAACAAACAGGTGGGCGCTTCTGATGCCGAGTCCCTCTTAAAAGAGATGTTTTCTCTGGAGGCTCAGAAGGAGTACGCTAAAGAATGCAATCTCGGTAGGTATACCGAATTGAAAGCTAATCGTCGCCTTAACCACATTGACCTCGTCCCGAAAGTACACGGCATGAAAATGCTCTCCATGTTTCGTAGTGAATATGATAAAGGTAACGTTCCTAGTAGCGGGGTATTGAATATCCCTCGTATCCTATTGTACCTTGTTAGAACTTCGCATAGTAGTACTGTAGGCAGTATCACAATACGGTTAGTAGACACCTATAGTGCATCCGATTCATGCTTATTAGAAGCCATCGACGGTCAAGAATTTACCGTTGATCTTTCTTCTTTGCCTTGCATGATCGGTTTTTCACCTACATATG
>1596_860
ATGTCTAACATTAGTTCTCTAAACCCGTTTTCAGGTTCTTCCCGAACATTAGTTGAAAACAAACAGGTGGGCGCTTCTGATGCCGAGTCCCTCTTAAAAGAGATGTTTTCTCTGGAGGCTCAGAAGGAGTACGCTAAAGAATGCAATCTCGGTAGGTATACCGAATTGAAAGCTAATCGTCGCCTTAACCACATTGACCTCGTCCCGAAAGTACACGGCATGAAAATGCTCTCCATGTTTCGTAGTGAA
>1596_861
ATGTCTAACATTAGTTCTCTAAACCCGTTTTCAGGTTCTTCCCGAACATTAGTTGAAAACAAACAGGTGGGCGCTTCTGATGCCGAGTCCCTCTTAAAAGAGATGTTTTCTCTGGAGGCTCAGAAGGAGTACGCTAAAGAATGCAATCTCGGTAGGTATACCGAATTGAAAGCTAATCGTCGCCTTAACCACATTGACCTCGTCCCGAAAGTACACGGCATGAAAATGCTCTCCATGTTTCGTAGTGAATATGATAAAGGTAACGTTCCTAGTAGCGGGGTATTGAATATCCCTCGTATCCTATTGTACCTTGTTAGAACTTCGCATAGTAGTACTGTAGGCAGTATCACAATACGGTTAGTAGACACCTATAGTGCATCCGATTCATGCTTATTAGAAGCCATCGACGGTCAAGAATTTACCGTTGATCTTT
>1596_862
ATGTCTAACATTAGTTCTCTAAACCCGTTTTCAGGTTCTTCCCGAACATTAGTTGAAAACAAACAGGTGGGCGCTTCTGATGCCGAGTCCCTCTTAAAAGAGATGTTTTCTCTGGAGGCTCAGAAGGAGTACGCTAAAGAATGCAATCTCGGTAGGTATACCGAATTGAAAGCTAATCGTCGCCTTAACCACATTGACCTCGTCCCGAAAGTACACGGCATGAAAATGCTCTCCATGTTTCGTAGTGAATATGATAAAGGTAACGTTCCTAGTAGCGGGGTATTGAATATCCCTCGTATCCTATTGTACCTTGTTAGAACTTC
>1596_863
ATGTCTAACATTAGTTCTCTAAACCCGTTTTCAGGTTCTTCCCGAACATTAGTTGAAAACAAACAGGTGGGCGCTTCTGATGCCGAGTCCCTCTTAAAAGAGATGTTTTCTCTGGAGGCTCAGAAGGAGTACGCTAAAGAATGCAATCTCGGTAGGTATACCGAATTGAAAGCTAATCGTCGCCTTAACCACATTGACCTCGTCCCGAAAGTACACGGCATGAAAATGCTCTCCATGTTTCGTAGTGAATATGATAAAGGTAACGTTCCTAGTAGCGGGGTATTGA
>1596_864
ATGTCTAACATTAGTTCTCTAAACCCGTTTTCAGGTTCTTCCCGAACATTAGTTGAAAACAAACAGGTGGGCGCTTCTGATGCCGAGTCCCTCTTAAAAGAGATGTTTTCTCTGGAGGCTCAGAAGGAGTACGCTAAAGAATGCAATCTCGGTAGGTATACCGAATTGAAAGCTAATCGTCGCCTTAACCACATTGACCTCGTCCCGAAAGTACACGGCATGAAAATGCTCTCCAT
>1596_865
ATGTCTAACATTAGTTCTCTAAACCCGTTTTCAGGTTCTTCCCGAACATTAGTTGAAAACAAACAGGTGGGCGCTTCTGATGCCGAGTCCCTCTTAAAAGAGATGTTTTCTCTGGAGGCTCAGAAGGAGTACGCTAAAGAATGCAATCTCGGTAGGTATACCGAATTGAAAGCTAATCGTCGCCTTAACCACATTGACCTCGTCCCGAAAGTACACGGCATGAAAATGCTCTCCATGTTTCGTAGTGAATATGATAAAGGTAACGTTCCTAGTAGCGGGGTATTGAATATCCCTCGTATCCTATTGTACCTTGTTAGAACTTCGCATAGTAGTACTGTAGGCAGTATCACAATACGGTTAGTAGACACCTATAGTGCATCCGATTCATGCTTATTAGAAGCC
>1596_866
ATGTCTAACATTAGTTCTCTAAACCCGTTTTCAGGTTCTTCCCGAACATTAGTTGAAAACAAACAGGTGGGCGCTTCTGATGCCGAGTCCCTCTTAAAAGAGATGTTTTCTCTGGAGGCTCAGAAGGAGTACGCTAAAGAATGCAATCTCGGTAGGTATACCGAATT
>1596_867
ATGTCTAACATTAGTTCTCTAAACCCGTTTTCAGGTTCTTCCCGAACATTAGTTGAAAACAAACAGGTGGGCGCTTCTGATGCCGAGTCCCTCTTAAAAGAGATGTTTTCTCTGGAGGCTCAGAAGGAGTACGCTAAAGAATGCAATCTCGGTAGGTATACCGA
>1596_868
ATGTCTAACATTAGTTCTCTAAACCCGTTTTCAGGTTCTTCCCGAACATTAGTTGAAAACAAACAGGTGGGCGCTTCTGATGCCGAGTCCCTCTTAAAAGAGATGTTTTCTCTGGAGGCTCAGAAGGAGTACGCTAAAGAATGCAATCTCGGTAGGTATACCGAATTGAAAGCTAATCGTCGCCTTAACCACATTGACCTCGTCCCGAAAGTACACGGCATGAAAATGCTCTCCATGTTTCGTAGTGAATATGATAAAGGTAACGTTCCTAGTAGCGGGGTATTGAATATCCCTCGTATCCTATTGTACCTTGTTAGAACTTCGCATAGTAGTACTGTAGGCAGTATCACAATACGGTTAGTAGACACCTATAGTGCATCCGATTCATGCTTATTAGAAGCCATCGACGGTCAAGAATTTACCGTTGATCTTTCTTCTTTGCCTTGCATGATCGGTTTTTCACCT
>1596_869
ATGTCTAACATTAGTTCTCTAAACCCGTTTTCAGGTTCTTCCCGAACATTAGTTGAAAACAAACAGGTGGGCGCTTCTGATGCCGAGTCCCTCTTAAAAGAGATGTTTTCTCTGGAGGCTCAGAAGGAGTACGCTAAAGAATGCAATCTCGGTAGGTATACCGAATTGAAAGCTAATCGTCGCCTTAACCACATTGACCTCGTCCCGAAAGTACACGGCATGAAAATGCTCTCCATGTTTCGTAGTGAATATGATAAAGGTAACGTTCCTAGTAGCGGGGTATTGAATATCCCTCGTATCCTATTGTACCTTGTTAGAACTTCGCATAGTAGTACTGTAGGCAGTATCACAATACGGTTAGTAGACACCTATAGTGCATCCGATTCATGCTTATTAGAAGCCATCGACGGTCAAGAATTTACCGTTGATCTTTCTTCTTTGCCTTGCATGATCGGTTTTTCACCTACATATGATT
>1596_870
ATGTCTAACATTAGTTCTCTAAACCCGTTTTCAGGTTCTTCCCGAACATTAGTTGAAAACAAACAGGTGGGCGCTTCTGATGCCGAGTCCCTCTTAAAAGAGATGTTTTCTCTGGAGGCTCAGAAGGAGTACGCTAAAGAATGCAATCTCGGTAGGTATACCGAATTGAAAGCTAATCGTCGCCTTAACCACATTGACCTCGTCCCGAAAGTACACGGCATGAAAATGCTCTCCATGTTTCGTAGTGAATATGATAAAGGTAACGTTCCTAGTAGCGGGGTATTGAATATCCCTCGTATCCTATTGTACCTTGTTAGAACTTCGCATAGTAGTACTGTAGGCAGTATCACAATACGGTTAGTAGACACCTATAGTGCATCCGATTCATGCTTATTAGAAGCCATCGACGGTCAAGAATTTACCGTTGATCTTTCTTCTTTGCCTTGCATGATCGGTTTTTCACCTACATATGATT
>1596_871
ATGTCTAACATTAGTTCTCTAAACCCGTTTTCAGGTTCTTCCCGAACATTAGTTGAAAACAAACAGGTGGGCGCTTCTGATGCCGAGTCCCTCTTAAAAGAGATGTTTTCTCTGGAGGCTCAGAAGGAGTACGCTAAAGAATGCAATCTCGGTAGGTATACCGAATTGAAAGCTAATCGTCGCCTTAACCACATTGA
>1596_872
ATGTCTAACATTAGTTCTCTAAACCCGTTTTCAGGTTCTTCCCGAACATTAGTTGAAAACAAACAGGTGGGCGCTTCTGATGCCGAGTCCCTCTTAAAAGAGATGTTTTCTCTGGAGGCTCAGAAGGAGTACGCTAAAGAATGCAATCTCGGTAGGTATACCGAATTGAAAGCTAATCGTCGCCTTAACCACATTGACCTCGTCCCGAAAGTACACGGCATGAAAATGCTCTCCATGTTTCGTAGTGAATATGATAAAGGTAACGTTCCTAGTAGCGGGGTATTGAATATCCCTCGTATCCTATTGTACCTTGTTAGAACTTCGCATAGTAGTACTGTAGGCAGTATCACAATACGGTTAGTAGACACCTATAGTGCATCCGATTCATGCTTATTAGAAGCCATCGACGGTCAAGAATTTACCGTTGATCTTTCTTCTTTGCCTTGCATGATCGGTTTTTCACC
>1596_873
ATGTCTAACATTAGTTCTCTAAACCCGTTTTCAGGTTCTTCCCGAACATTAGTTGAAAACAAACAGGTGGGCGCTTCTGATGCCGAGTCCCTCTTAAAAGAGATGTTTTCTCTGGAGGCTCAGAAGGAGTACGCTAAAGAATGCAATCTCGGTAGGTATACCGAATTGAAAGCTAATCGTCGCCTTAACCACATTGACCTCGTCCCGAAAGTACACGGCATGAAAATGCTCTCCATGTTTCGTAGTGAATATGATAAAGGTAACGTTCCTAGTAGCGGGGTATTGAATATCCCTCGTATCCTATTGTACCTTGTTAGAACTTCGCATAGTAGTACTGTAGGCAGTATCACAATACGGTTAGTAGACACCTATAGTGCATCCGATTCATGCTTATTAGAAGCCATCGACGGTCAAGAATTTACCGTTGATCTTTCTTCTTTGCCTTGCATGA
>1596_874
ATGTCTAACATTAGTTCTCTAAACCCGTTTTCAGGTTCTTCCCGAACATTAGTTGAAAACAAACAGGTGGGCGCTTCTGATGCCGAGTCCCTCTTAAAAGAGATGTTTTCTCTGGAGGCTCAGAAGGAGTACGCTAAAGAATGCAATCTCGGTAGGTATACCGAATTGAAAGCTAATCGTCGCCTTAACCACATTGACCTCGTCCCGAAAGTACACGGCATGAAAATGCTCTCCATGTTTCGTAGTGAATATGATAAAGGTAACGTTCCTAGTAGCGGGGTATTGAATATCCCTCGTATCCTATTGTACCTTGTTAGAACTTCGCATAGTAGTACTGTAGGCAGTATCACAATACGGTTAGTAGACA
>1596_875
ATGTCTAACATTAGTTCTCTAAACCCGTTTTCAGGTTCTTCCCGAACATTAGTTGAAAACAAACAGGTGGGCGCTTCTGATGCCGAGTCCCTCTTAAAAGAGATGTTTTCTCTGGAGGCTCAGAAGGAGTACGCTAAAGAATGCAATCTCGGTAGGTATACCGAATTGAAAGCTAATCGTCGCCTTAACCACATTGACCTCGTCCCGAAAGTACACGGCATGAAAATGCTCTCCATGTTTCGTAGTGAATATGATAAAGGTAACGTTCCTAGTAGCGGGGTATTGAATATCCCTCGTATCCTATTGTACCTTGTTAGAACTTCGCATAGTAGTACTGTAGGCAGTATCACAATACGGTTAGT
>1596_876
ATGTCTAACATTAGTTCTCTAAACCCGTTTTCAGGTTCTTCCCGAACATTAGTTGAAAACAAACAGGTGGGCGCTTCTGATGCCGAGTCCCTCTTAAAAGAGATGTTTTCTCTGGAGGCTCAGAAGGAGTACGCTAAAGAATGCAATCTCGGTAGGTATACCGAATTGAAAGCTAATCGTCGCCTTAACCACATTGACCTCGTCCCGAAAGTACACGGCATGAAAATGCTCTCCATGTTTCGTAGTGAATATGATAAAGGTAACGTTCCTAGTAGCGGGGTATTGAATATCCCTCGTATCCTATTGTACCTTGTTAGAACTTCGCATAGTAGTACTGTAGGCAGTATCACAATACGGTTAGTAGACACCTATAGTGCATCCGATTCATGCTTATTAGAAGCCATCGACGGTCAAGAATTTACCGTTGATCTTTCTTCTTTGCCTTGCATGATCGGTTTTTCACCTACATATGATTGCAAGTTGGAAATGGTAGAT
>1596_877
ATGTCTAACATTAGTTCTCTAAACCCGTTTTCAGGTTCTTCCCGAACATTAGTTGAAAACAAACAGGTGGGCGCTTCTGATGCCGAGTCCCTCTTAAAAGAGATGTTTTCTCTGGAGGCTCAGAAGGAGTACGCTAAAGAATGCAATCTCGGTAGGTATACCGAATTGAAAGCTAATCGTCGCCTTAACCACATTGACCTCGTCCCGAAAGTACACGGCATGAAAATGCTCTCCATGTTTCGTAGTGAATATGATAAAGGTAACGTTCCTAGTAGCGGGGTATTGAATATCCCTCGTATCCTATTGTACCTTGTTAGAACTTC
>1596_878
ATGTCTAACATTAGTTCTCTAAACCCGTTTTCAGGTTCTTCCCGAACATTAGTTGAAAACAAACAGGTGGGCGCTTCTGATGCCGAGTCCCTCTTAAAAGAGATGTTTTCTCTGGAGGCTCAGAAGGAGTACGCTAAAGAATGCAATCTCGGTAGGTATACCGAATTGAAAGCTAATCGTCGCCTTAACCACATTGACCTCGTCCCGAAAGTACACGGCATGAAAATGCTCTCCATGTTTCGTAGTGAATATGATAAAGGTAACGTTCCTAGTAGCGGGGTATTGAATATCCCTCGTATCCTATTGTACCTTGTTAGAACTTCGCATAGTAGTACTGTAGGCAGTATCACAATACGGTTAGTAGACACCTATAGTGCATCCGATTCATGCTTATTAGAAGCCATCGACGGTCAAGAATTTACCGTTGATCTTTCTTCTTTGCCTTGCATGATCGG
>1596_879
ATGTCTAACATTAGTTCTCTAAACCCGTTTTCAGGTTCTTCCCGAACATTAGTTGAAAACAAACAGGTGGGCGCTTCTGATGCCGAGTCCCTCTTAAAAGAGATGTTTTCTCTGGAGGCTCAGAAGGAGTACGCTAAAGAATGCAATCTCGGTAGGTATACCGAATTGAAAGCTAATCGTCGCCTTAACCACATTGACCTCGTCCCGAAAGTACACGGCATGAAAATGCTCTCCATGTTTCGTAGTGAATATGATAAAGGTAACGTTCCTAGTAGCGGGGTATTGAATATCCCTCGTATCCTATTGTACCTTGTT
>1596_880
ATGTCTAACATTAGTTCTCTAAACCCGTTTTCAGGTTCTTCCCGAACATTAGTTGAAAACAAACAGGTGGGCGCTTCTGATGCCGAGTCCCTCTTAAAAGAGATGTTTTCTCTGGAGGCTCAGAAGGAGTACGCTAAAGAATGCAATCTCGGTAGGTATACCGAATTGAAAGCTAATCGTCGCCTTAACCACATTGACCTCGTCCCGAAAGTACACGGCATGAAAAT
>1596_881
ATGTCTAACATTAGTTCTCTAAACCCGTTTTCAGGTTCTTCCCGAACATTAGTTGAAAACAAACAGGTGGGCGCTTCTGATGCCGAGTCCCTCTTAAAAGAGATGTTTTCTCTGGAGGCTCAGAAGGAGTACGCTAAAGAATGCAATCTCGGTAGGTATACCGAATTGAAAGCTAATCGTCGCCTTAACCACATTGACCTCGTCCCGAAAGTACACGGCATGAAAATGCTCTCCATGTTTCGTAGTGAATATGATAAAGGTAACGTTCCTAGTAGCGGGGTATTGAATATCCCTCGTATCCTATTGTACCTTGTTAGAACTTCGCATAGTAGTACTGTAGGCAGTATCACAATACGGTTAGTAGACACCTATAGTG
>1596_882
ATGTCTAACATTAGTTCTCTAAACCCGTTTTCAGGTTCTTCCCGAACATTAGTTGAAAACAAACAGGTGGGCGCTTCTGATGCCGAGTCCCTCTTAAAAGAGATGTTTTCTCTGGAGGCTCAGAAGGAGTACGCTAAAGAATGCAATCTCGGTAGGTATACCGAATTGAAAGCTAATCGTCGCCTTAACCACATTGACCTCGTCCCGAAAGTACACGGCATGAAAATGCTCTCCATGTTTCGTAGTGAATATGATAAAGGTAACGTTCCTAGTAGCGGGGTATTGAATATCCCTCGTATCCTATTGTACCTTGTTAGAACTTCGCATAGTAGTACTGTAGGCAGTATCACAATACGGTTAGTAGACACCTATAGTGCATCCGATTCATGCTTATTAGAAGCCATCGACGGTCAAGAATTT
>1596_883
ATGTCTAACATTAGTTCTCTAAACCCGTTTTCAGGTTCTTCCCGAACATTAGTTGAAAACAAACAGGTGGGCGCTTCTGATGCCGAGTCCCTCTTAAAAGAGATGTTTTCTCTGGAGGCTCAGAAGGAGTACGCTAAAGAATGCAATCTCGGTAGGTATACCGAATTGAAAGCTAATCGTCGCCTTAACC
>1596_884
ATGTCTAACATTAGTTCTCTAAACCCGTTTTCAGGTTCTTCCCGAACATTAGTTGAAAACAAACAGGTGGGCGCTTCTGATGCCGAGTCCCTCTTAAAAGAGATGTTTTCTCTGGAGGCTCAGAAGGAGTACGCTAAAGAATGCAATCTCGGTAGGTATACCGAATTGAAAGCTAATCGTCGCCTTAACCACATTGACCTCGTCCCGAAAGTACACGGCATGAAAATGCTCTCCATGTTTCGTAGTGAATATGATAA
>1596_885
ATGTCTAACATTAGTTCTCTAAACCCGTTTTCAGGTTCTTCCCGAACATTAGTTGAAAACAAACAGGTGGGCGCTTCTGATGCCGAGTCCCTCTTAAAAGAGATGTTTTCTCTGGAGGCTCAGAAGGAGTACGCTAAAGAATGCAATCTCGGTAGGTATACCGAATTGAAAGCTAATCGTCGCCTTAACCACATTGACCTCGTCCCGAAAGTACACGGCATGAAAATGCTCTCCATGTTTCGTAGT
>1596_886
ATGTCTAACATTAGTTCTCTAAACCCGTTTTCAGGTTCTTCCCGAACATTAGTTGAAAACAAACAGGTGGGCGCTTCTGATGCCGAGTCCCTCTTAAAAGAGATGTTTTCTCTGGAGGCTCAGAAGGAGTACGCTAAAGAATGCAATCTCGGTAGGTATACCGAATTGAAAGCT
>1596_887
ATGTCTAACATTAGTTCTCTAAACCCGTTTTCAGGTTCTTCCCGAACATTAGTTGAAAACAAACAGGTGGGCGCTTCTGATGCCGAGTCCCTCTTAAAAGAGATGTTTTCTCTGGAGGCTCAGAAGGAGTACGCTAAAGAATGCAATCTCGGTAGGTATACCGAATTGAAAGCTAATCGTCGCCTTAACCACATTGACCTCGTCCCGAAAGTACACGGCATGAAAATGCTCTCCATGTTTCGTAGTGAATATGATAAAGGTAACGTTCCTAGTAGCGGGGTATTGAATATCCCTCGTATCCTATTGTACCTTGTTAGAACTTCGCATAGTAGTACTGTAGGCAGTATCACAATACGGTTAGTAGACACCTATAGTGCATCCGATTCATGCTTATTAGAAGCCATCGACGGTCAAGAATTTACCGTTGATCTTTCTTC
>1596_888
ATGTCTAACATTAGTTCTCTAAACCCGTTTTCAGGTTCTTCCCGAACATTAGTTGAAAACAAACAGGTGGGCGCTTCTGATGCCGAGTCCCTCTTAAAAGAGATGTTTTCTCTGGAGGCTCAGAAGGAGTACGCTAAAGAATGCAATCTCGGTAGGTATACCGAATTGAAAGCTAATCGTCGCCTTAACCACATTGACCTCGTCCCGAAAGTACACGGCATGAAAATGCTCTCCATGTTTCGTAGTGAATATGATAAAGGTAACGTTCCTAGTAGCGGGGTATTGAATATCCCTCGTATCCTATTGTACCTTGTTAGAACTTCGCATAGTAGTACTGTAGGCAGTATCACAATACGGTTAGTAGACACCTAT
>1596_889
ATGTCTAACATTAGTTCTCTAAACCCGTTTTCAGGTTCTTCCCGAACATTAGTTGAAAACAAACAGGTGGGCGCTTCTGATGCCGAGTCCCTCTTAAAAGAGATGTTTTCTCTGGAGGCTCAGAAGGAGTACGCTAAAGAATGCAATCTCGGTAGGTATACCGAATTGAAAGCTAATCGTCGCCTTAACCACATTGACCTCGTCCCGAAAGTACACGGCATGAAAATGCTCTCCATGTTTCGTAGTGAATATGATAAAGGTAACGTTCCTAGTAGCGGGGTATTGAATATCCCTCGTATCCTATTGTACCTTGTTAGAACTTCGCATAGTAGTACTGTAGGCAGTATCACAATACGGTTAGTAGACACCTATAGTGCATCCGATTCATGCTTATTAGAAGCCATCGACGGTCAAGAATTTACCGTTGATCTTTCTTCTTTGCCTTGCATGAT
>1596_890
ATGTCTAACATTAGTTCTCTAAACCCGTTTTCAGGTTCTTCCCGAACATTAGTTGAAAACAAACAGGTGGGCGCTTCTGATGCCGAGTCCCTCTTAAAAGAGATGTTTTCTCTGGAGGCTCAGAAGGAGTACGCTAAAGAATGCAATCTCGGTAGGTATACCGAATTGAAAGCTAATCGTCGCCTTAACCACATTGACCTCGTCCCGAAAGTACACGGCATGAAAATGCTCTCCATGTTTCGTAGTGAATATGATAAAGGTAACGTTCCTAGTAGCGGGGTATTGAATATCCCTCGTATCCTATTGTACCTTGTTAGAACT
>1596_891
ATGTCTAACATTAGTTCTCTAAACCCGTTTTCAGGTTCTTCCCGAACATTAGTTGAAAACAAACAGGTGGGCGCTTCTGATGCCGAGTCCCTCTTAAAAGAGATGTTTTCTCTGGAGGCTCAGAAGGAGTACGCTAAAGAATGCAATCTCGGTAGGTATACCGAATTGAAAGCTAATCGTCGCCTTAACCACATTGACCTCGTCCCGAAAGTACACGGCATGAAAATGCTCTCCATGTTTCGTAGTGAATATGATAAAGGTAACGTTCCTAGTAGCGGGGTATTGAATATCCCTCGTATCCTATTGTACCTTGTTAGAACTTCGCATAGTAGTACTGTAGGCAGTATCACAATACGGTTAGTAGACACCTATAGTGCATCCGATTCATGCTTATTAGAAGCCATCGACGGTCAAGAATTTACCGTTGATCTTTCTTCTTTGCCTTGCATGATCGGTTTTTCACCTACATATGATTGCAAGTTGGA
>1596_892
ATGTCTAACATTAGTTCTCTAAACCCGTTTTCAGGTTCTTCCCGAACATTAGTTGAAAACAAACAGGTGGGCGCTTCTGATGCCGAGTCCCTCTTAAAAGAGATGTTTTCTCTGGAGGCTCAGAAGGAGTACGCTAAAGAATGCAATCTCGGTAGGTATACCGAATTGAAAGCTAATCGTCGCCTTAACCACATTGACCTCGTCCCGAAAGTACACGGCATGAAAATGCTCTCCATGTTTCGTAGTGAATATGATAAAGGTAACGTTCCTAGTAGCGGGGTATTGAATATCCCTCGTATCCTATTGTACCTTGTTAGAACTTCGCATAGTAGTACTGTAGGCAGTATCACAATACGGTTAGTAGACACCTATAGTGCATCCGATTCATGCTTATTAGAAGCCATCGACGGTCAAGAATTTACCGTTGATCTTTCTTCTTT
>1596_893
ATGTCTAACATTAGTTCTCTAAACCCGTTTTCAGGTTCTTCCCGAACATTAGTTGAAAACAAACAGGTGGGCGCTTCTGATGCCGAGTCCCTCTTAAAAGAGATGTTTTCTCTGGAGGCTCAGAAGGAGTACGCTAAAGAATGCAATCTCGGTAGGTATACCGAATTGAAAGCTAATCGTCGCCTTAACCACATTGACCTCGTCCCGAAAGTACACGGCATGAAAATGCTCTCCATGTTTCGTAGTGAATATGATAAAGGTAACGTTCCTAG
>1596_894
ATGTCTAACATTAGTTCTCTAAACCCGTTTTCAGGTTCTTCCCGAACATTAGTTGAAAACAAACAGGTGGGCGCTTCTGATGCCGAGTCCCTCTTAAAAGAGATGTTTTCTCTGGAGGCTCAGAAGGAGTACGCTAAAGAATGCAATCTCGGTAGGTATACCGAATTGAAAGCTAATCGTCGCCTTAACCACATTGACCTCGTCCCGAAAGTACACGGCATGAAAATGCTCTCCATGTTTCGTAGTGAATATGATAAAGGTAACGTTCCTAGTAGCGGGGTATTGAATATCCCTCGTATCCTATTGTACCTTGTTAGAACTTCGCATAGTAGTACTGTAGGCAGTATCACAATACGGTTAGTAGACACCTATAGTGCATCCGATTCATGCTTATTAGAAGCCATCGACGGTCAAGAATTTACCGTTGATCTTTCTTCTTTGCCTTGCATGATCGGTTTTTCACCTACATATGATTGCAAGTTGGAAATGGTAGATGGG
>1596_895
ATGTCTAACATTAGTTCTCTAAACCCGTTTTCAGGTTCTTCCCGAACATTAGTTGAAAACAAACAGGTGGGCGCTTCTGATGCCGAGTCCCTCTTAAAAGAGATGTTTTCTCTGGAGGCTCAGAAGGAGTACGCTAAAGAATGCAATCTCGGTAGGTATACCGAATTGAAAGCTAATCGTCGCCTTAACCACATTGACCTCGTCCCGAAAGTACACGGCATGAAAATGCTCTCCATGTTTCGTAGTGAATATGATAAAGGTAACGTTCCTAGTAGCGGGGTATTGAATATCCCTCGTATCCTATTGTACCTTGTTAGAACTTCGCATAGTAGTACTGTAGGCAGTATCACAATACGGTTAGTAGACACC
>1596_896
ATGTCTAACATTAGTTCTCTAAACCCGTTTTCAGGTTCTTCCCGAACATTAGTTGAAAACAAACAGGTGGGCGCTTCTGATGCCGAGTCCCTCTTAAAAGAGATGTTTTCTCTGGAGGCTCAGAAGGAGTACGCTAAAGAATGCAATCTCGGTAGGTATACCGAATTGAAAGCTAATCGTCGCCTTAACCACATTGACCTCGTCCCGAAAGTACACGGCATGAAAATGCTCTCCATGTTTCGTAGTGAATATGATAAAGGTAACGTTCCTAGTAGCGGGGTATTGAATATCCCTCGTATCCTATTGTACCTTGTTAGAACTTCGCATAGTAGTACTGTAGGCAGTATCACAATACGGTTAGTAGACACCTATAGTGCATCCGATTCATGCTTATTAGAAGCCATCGACGGTCAAGAATTTACCGTTGATCTTTCTTCTTTG
>1596_897
ATGTCTAACATTAGTTCTCTAAACCCGTTTTCAGGTTCTTCCCGAACATTAGTTGAAAACAAACAGGTGGGCGCTTCTGATGCCGAGTCCCTCTTAAAAGAGATGTTTTCTCTGGAGGCTCAGAAGGAGTACGCTAAAGAATGCAATCTCGGTAGGTATACCGAATTGAAAGCTAATCGTCGCCT
>1596_898
ATGTCTAACATTAGTTCTCTAAACCCGTTTTCAGGTTCTTCCCGAACATTAGTTGAAAACAAACAGGTGGGCGCTTCTGATGCCGAGTCCCTCTTAAAAGAGATGTTTTCTCTGGAGGCTCAGAAGGAGTACGCTAAAGAATGCAATCTCGGTAGGTATACCGAATTGAAAGCTAATCGTCGCCTTAACCACATTGACCTCGTCCCGAAAGTACACGGCATGAAAATGCTCTCCATGTTTCGTAGTGAATATGATAAAGGTAACGTTCCTAGTAGCGGGGTATTGAATATCCCTCGTATCCTATTGTACCTTGTTAGAACTTCGCATAGTAGTACTGTAGGCAGTATCACAATACGGTTAGTAGACACCTATAGTGCATCCGATTCATGCTTATTAGAAGCCATCGACGGTCAAGAA
>1596_899
ATGTCTAACATTAGTTCTCTAAACCCGTTTTCAGGTTCTTCCCGAACATTAGTTGAAAACAAACAGGTGGGCGCTTCTGATGCCGAGTCCCTCTTAAAAGAGATGTTTTCTCTGGAGGCTCAGAAGGAGTACGCTAAAGAATGCAATCTCGGTAGGTATACCGAATTGAAAGCTAATCGTCGCCTTAACCACATTGACCTCGTCCCGAAAGTACACGGCATGAAAATGCTCTCCATGTTTCGTAGTGAATATGATAAAGGTAACGTTCCTAGTAGCGGGGTATTGAATATCCCTCGTATCCTATTGTACCTTGTTAGAACTTCGCATAGTAGTACTGTAGGCAGTATCACAATACGGTTAGTAGACACCTATAGTGCATCCGATTCATGCTTATTAGAAGCCATCGACGGTCAAGAATTTACCGTTGATCTTTCTTCTTTGCCTTGCATGATCGGTTTTTCACCTACATATGATTGCAAG
>1596_900
ATGTCTAACATTAGTTCTCTAAACCCGTTTTCAGGTTCTTCCCGAACATTAGTTGAAAACAAACAGGTGGGCGCTTCTGATGCCGAGTCCCTCTTAAAAGAGATGTTTTCTCTGGAGGCTCAGAAGGAGTACGCTAAAGAATGCAATCTCGGTAGGTATACCGAATTGAAAGCTAATCGTCGCCTTAACCACATTGACCTCGTCCCGAAAGTACACGGCATGAAAATGCTCTCCATGTTTCGTAGTGAATATGATAAAGGTAACGTTCCTAGTAGCGGGGTATTGA
>1596_901
ATGTCTAACATTAGTTCTCTAAACCCGTTTTCAGGTTCTTCCCGAACATTAGTTGAAAACAAACAGGTGGGCGCTTCTGATGCCGAGTCCCTCTTAAAAGAGATGTTTTCTCTGGAGGCTCAGAAGGAGTACGCTAAAGAATGCAATCTCGGTAGGTATACCGAATTGAAAGCTAATCGTCGCCTTAACCACATTGACCTCGTCCCGAAAGTACACGGCATGAAAATGCTCTCCATGTTTCGTAGTGAATATGATAAAGGTAACGTTCCTAGTAGCGGGGTATTGAATATCCCTCGTATCCTATTGTACCTTGTTAGAACTTCGCATAGTAGTACTGTAGGCAGTATCACAATACGGTTAGTAGACACCTATAGTGCATCCGATTCATGCTTATTAGAAGCCATCGACGGTCAAGAATTTACCG
>1596_902
ATGTCTAACATTAGTTCTCTAAACCCGTTTTCAGGTTCTTCCCGAACATTAGTTGAAAACAAACAGGTGGGCGCTTCTGATGCCGAGTCCCTCTTAAAAGAGATGTTTTCTCTGGAGGCTCAGAAGGAGTACGCTAAAGAATGCAATCTCGGTAGGTATACCGAATTGAAAGCTAATCGTCGCCTTAACCACATTGACCTCGTCCCGAAAGTACACGGCATGAAAATGCTCTCCATGTTTCGTAGTGAATATGATAAAGGTAACGTTCCTAGTAGCGGGGTATTGAATATCCCTCGTATCCTATTGTACCTTGTTAGAACTTCGCATAGTAGTACTGTAGGCAGTATCACAATACGGTTAGTAGACACCTATAGTGCATCCGATTCATGCTTATTAGAAGCCATCGACGGTCAAG
>1596_903
ATGTCTAACATTAGTTCTCTAAACCCGTTTTCAGGTTCTTCCCGAACATTAGTTGAAAACAAACAGGTGGGCGCTTCTGATGCCGAGTCCCTCTTAAAAGAGATGTTTTCTCTGGAGGCTCAGAAGGAGTACGCTAAAGAATGCAATCTCGGTAGGTATACCGAATTGAAAGCTAATCGTCGCCTTAACCACATTGACCTCGTCCCGAAAGTACACGGCATGAAAATGCTCTCCATGTTTCGTAGTGAATATGATAAAGGTAACGTTCCTAGTAGCGGGGTATTGAATATCCCTCGTATCCTATTGTACCTTGTTAGAACTTCGCATAGTAGTACTGTAGGCAGTATCACAATACGGTTAGTAGACACCTATAGTGCATCCGATTCATGCTTATTAGAAGCCATCGACGGTC
>1596_904
ATGTCTAACATTAGTTCTCTAAACCCGTTTTCAGGTTCTTCCCGAACATTAGTTGAAAACAAACAGGTGGGCGCTTCTGATGCCGAGTCCCTCTTAAAAGAGATGTTTTCTCTGGAGGCTCAGAAGGAGTACGCTAAAGAATGCAATCTCGGTAGGTATACCGAATTGAAAG
>1596_905
ATGTCTAACATTAGTTCTCTAAACCCGTTTTCAGGTTCTTCCCGAACATTAGTTGAAAACAAACAGGTGGGCGCTTCTGATGCCGAGTCCCTCTTAAAAGAGATGTTTTCTCTGGAGGCTCAGAAGGAGTACGCTAAAGAATGCAATCTCGGTAGGTATACCGAATTGAAAGCTAATCGTCGCCTTAACCACATTGACCTCGTCCCGAAAGTA
>1596_906
ATGTCTAACATTAGTTCTCTAAACCCGTTTTCAGGTTCTTCCCGAACATTAGTTGAAAACAAACAGGTGGGCGCTTCTGATGCCGAGTCCCTCTTAAAAGAGATGTTTTCTCTGGAGGCTCAGAAGGAGTACGCTAAAGAATGCAATCTCGGTAGGTATACCGAATTGAAAGCTAATCGTCGCCTTAACCACATTGACCTCGTCCCGAAAGTACACGGCATGAAAATGCTCTCCATGTTTCGTAGTGAATATGATAAAGGTAACGTTCCTAGTAGCGGGGTATTGAATATCCCTCGTATCCTATTGTACCTTGTTAGAACTTCGCATAGTAGTACTGTAGGCAGT
>1596_907
ATGTCTAACATTAGTTCTCTAAACCCGTTTTCAGGTTCTTCCCGAACATTAGTTGAAAACAAACAGGTGGGCGCTTCTGATGCCGAGTCCCTCTTAAAAGAGATGTTTTCTCTGGAGGCTCAGAAGGAGTACGCTAAAGAATGCAATCTCGGTAGGTATACCGAATTGAAAGCTAATCGTCGCCTTAACCACATTGACCTCGTCCCGAAAGTACACGGCATGAAAATGCTCTCCATGTTTCGTAGTGAATATGATAAAGGTAACGTTCCTAGTAGCGGGGTATTGAATATCCCTCGTATCCTATTGTACCTTGTTAGAACTTCGCATAGTAG
>1596_908
ATGTCTAACATTAGTTCTCTAAACCCGTTTTCAGGTTCTTCCCGAACATTAGTTGAAAACAAACAGGTGGGCGCTTCTGATGCCGAGTCCCTCTTAAAAGAGATGTTTTCTCTGGAGGCTCAGAAGGAGTACGCTAAAGAATGCAATCTCGGTAGGTATACCGAATTGAAAGC
>1596_909
ATGTCTAACATTAGTTCTCTAAACCCGTTTTCAGGTTCTTCCCGAACATTAGTTGAAAACAAACAGGTGGGCGCTTCTGATGCCGAGTCCCTCTTAAAAGAGATGTTTTCTCTGGAGGCTCAGAAGGAGTACGCTAAAGAATGCAATCTCGGTAGGTATACCGAATTGAAAGCTAATCGTCGCCTTAACC
>1596_910
ATGTCTAACATTAGTTCTCTAAACCCGTTTTCAGGTTCTTCCCGAACATTAGTTGAAAACAAACAGGTGGGCGCTTCTGATGCCGAGTCCCTCTTAAAAGAGATGTTTTCTCTGGAGGCTCAGAAGGAGTACGCTAAAGAATGCAATCTCGGTAGGTATACCGAATTGAAAGCTAA
>1596_911
ATGTCTAACATTAGTTCTCTAAACCCGTTTTCAGGTTCTTCCCGAACATTAGTTGAAAACAAACAGGTGGGCGCTTCTGATGCCGAGTCCCTCTTAAAAGAGATGTTTTCTCTGGAGGCTCAGAAGGAGTACGCTAAAGAATGCAATCTCGGTAGGTATACCGAATTGAAAGCTAATCGTCGCCTTAACCACATTGACCTCGTCCCGAAAGTACACGGCATGAAAATGCTCTCCAT
>1596_912
ATGTCTAACATTAGTTCTCTAAACCCGTTTTCAGGTTCTTCCCGAACATTAGTTGAAAACAAACAGGTGGGCGCTTCTGATGCCGAGTCCCTCTTAAAAGAGATGTTTTCTCTGGAGGCTCAGAAGGAGTACGCTAAAGAATGCAATCTCGGTAGGTATACCGAATTGAAAGCTAATCGTCGCCTTAACCACATTGACCTCGTCCCGAAAGTACACGGCATGAAAATGCTCTCCATGTTTCGTAGTGAATATGATAAAGGTAACGTTCCTAGTAGCGGGGTATTGAATATCCCTCGTATCCTATTGTACCTTGTTAGAACTTCGCATAGTAGTACTGTAGGCAGTATCACAATACGGTTAGTAGACACCTATAGTGCATCCGATTCATGCTTATTAGAAGCCATCGACGGTCAAGAATTTACCGTTGATCTTTCTTCTTTG
>1596_913
ATGTCTAACATTAGTTCTCTAAACCCGTTTTCAGGTTCTTCCCGAACATTAGTTGAAAACAAACAGGTGGGCGCTTCTGATGCCGAGTCCCTCTTAAAAGAGATGTTTTCTCTGGAGGCTCAGAAGGAGTACGCTAAAGAATGCAATCTCGGTAGGTATACCGAATTGAAAGCTAATCGTCGCCTTAACCACATTGACCTCGTCCCGAAAGTACACGGCATGAAAATGCTCTCCATGTTTCGTAGTGAATATGATAAAGGTAACGTTCCTAGTAGCGGGGTATTGAATATCCCTCGTATCCTATTGTACCTTGTTAGAA
>1596_914
ATGTCTAACATTAGTTCTCTAAACCCGTTTTCAGGTTCTTCCCGAACATTAGTTGAAAACAAACAGGTGGGCGCTTCTGATGCCGAGTCCCTCTTAAAAGAGATGTTTTCTCTGGAGGCTCAGAAGGAGTACGCTAAAGAATGCAATCTCGGTAGGTATACCGAATTGAAAGCTAATCGTCGCCTTAACCACATTGACCTCGTCCCGAAAGTACACGGCATGAAAATGCTCTCCATGTTTCGTAGTGAATATGATAAAGGTAACGTTCCTAGTAGCGGGGTATTGAATATCCCTCGTATCCTATTGTACCTTGTTAGAACTTCGCATAGTAGTACTGTAGGCAGTATCACAATACGGTTAGTAGACACCTATAGTGCATCCGATTCATGCTTATTAGAAGCCATCGACGGTCAAGA
>1596_915
ATGTCTAACATTAGTTCTCTAAACCCGTTTTCAGGTTCTTCCCGAACATTAGTTGAAAACAAACAGGTGGGCGCTTCTGATGCCGAGTCCCTCTTAAAAGAGATGTTTTCTCTGGAGGCTCAGAAGGAGTACGCTAAAGAATGCAATCTCGGTAGGTATACCGAATTGAAAGCTAATC
>1596_916
ATGTCTAACATTAGTTCTCTAAACCCGTTTTCAGGTTCTTCCCGAACATTAGTTGAAAACAAACAGGTGGGCGCTTCTGATGCCGAGTCCCTCTTAAAAGAGATGTTTTCTCTGGAGGCTCAGAAGGAGTACGCTAAAGAATGCAATCTCGGTAGGTATACCGAATTGAAAGCTAATCGTCGCCTTAACCACATTGACCTCGTCCCGAAAGTACACGGCATGAAAATGCTCTCCATGTTTCGTAGTGAATATGATAAAGGTAACGTTCCTAGTAGCGGGGTATTGAATATCCCTCGTATCCTATTGTACCTTGTTAGAACTTCGCATAGTAGTACTGTAGGCAGTATCACAATACGGTTAGTAGACACCTATAGTGCATCCGATTCATGCTTATTAGAAGCCATCGACGGTCAAGAATTTACCGTTGATCTTTCTTCTTTGCCTTGCATGATCGGTTTTTCACCTAC
>1596_917
ATGTCTAACATTAGTTCTCTAAACCCGTTTTCAGGTTCTTCCCGAACATTAGTTGAAAACAAACAGGTGGGCGCTTCTGATGCCGAGTCCCTCTTAAAAGAGATGTTTTCTCTGGAGGCTCAGAAGGAGTACGCTAAAGAATGCAATCTCGGTAGGTATAC
>1596_918
ATGTCTAACATTAGTTCTCTAAACCCGTTTTCAGGTTCTTCCCGAACATTAGTTGAAAACAAACAGGTGGGCGCTTCTGATGCCGAGTCCCTCTTAAAAGAGATGTTTTCTCTGGAGGCTCAGAAGGAGTACGCTAAAGAATGCAATCTCGGTAGGTATACCGAATTGAAAGCTAATCGTCGCCTTAACCACATTGACCTCGTCCCGAAAGTACACGGCATGAAAATGCTCTCCATGTTTCGTAGTGAATATGATAAAGGTAACGTTCCTAGTAGCGGGGTATTGAATATCCCTCGTATCCTATTGTACCTTGTTAGAACTTCGCATAGTAGTACTGTAGGCAGTATCACAATACGGTTAGTAGACACCTATAGTGCATCCGATTCATGCTTATTAGAAGCCATCGACGGTCAAGAATTTACCGTTGATCTTTCTTCTTTGCCT
>1596_919
ATGTCTAACATTAGTTCTCTAAACCCGTTTTCAGGTTCTTCCCGAACATTAGTTGAAAACAAACAGGTGGGCGCTTCTGATGCCGAGTCCCTCTTAAAAGAGATGTTTTCTCTGGAGGCTCAGAAGGAGTACGCTAAAGAATGCAATCTCGGTAGGTATACCGAATTGAAAGCTAATCGTCGCCTTAACCACATTGACCTCGTCCCGAAAGTACACGGCATGAAAATGCTCTCCATGTTTCGTAGTGAATATGATAAAGGTAACGT
>1596_920
ATGTCTAACATTAGTTCTCTAAACCCGTTTTCAGGTTCTTCCCGAACATTAGTTGAAAACAAACAGGTGGGCGCTTCTGATGCCGAGTCCCTCTTAAAAGAGATGTTTTCTCTGGAGGCTCAGAAGGAGTACGCTAAAGAATGCAATCTCGGTAGGTATACCGAATTGAAAGCTAATCGTCGCCTTAACCACATTGACCTCGTCCCGAAAGTACACGGCATGAAAATGCTCTCCATGTTTCGTAGTGAATATGATAAAGGTAACGTTCCTAGTAGCGGGGTATTGAATATCCCTCGTATCCTATTGTACCTTGTTAGAACTTCGCATAGTAGTACTGTAGGCAGTATCACAATACGGTTAGTAGACACCTATAGTGCATCCGATTCATGCTTATTAGAAGCCATCGACGGTCAAGAATTTACCGTTGATCTTTCTTCTTTGCCTTGCATGATCGGTTTTTCACCTACATATGATTGCA
>1596_921
ATGTCTAACATTAGTTCTCTAAACCCGTTTTCAGGTTCTTCCCGAACATTAGTTGAAAACAAACAGGTGGGCGCTTCTGATGCCGAGTCCCTCTTAAAAGAGATGTTTTCTCTGGAGGCTCAGAAGGAGTACGCTAAAGAATGCAATCTCGGTAGGTATACCGAATTGAAAGCTAATCGTCGCCTTAACCACATTGACCTCGTCCCGA
>1596_922
ATGTCTAACATTAGTTCTCTAAACCCGTTTTCAGGTTCTTCCCGAACATTAGTTGAAAACAAACAGGTGGGCGCTTCTGATGCCGAGTCCCTCTTAAAAGAGATGTTTTCTCTGGAGGCTCAGAAGGAGTACGCTAAAGAATGCAATCTCGGTAGGTAT
>1596_923
ATGTCTAACATTAGTTCTCTAAACCCGTTTTCAGGTTCTTCCCGAACATTAGTTGAAAACAAACAGGTGGGCGCTTCTGATGCCGAGTCCCTCTTAAAAGAGATGTTTTCTCTGGAGGCTCAGAAGGAGTACGCTAAAGAATGCAATCTCGGTAGGTATACCGAATTGAAAGCTAATCGTCGCCTTAACCACATTGACCTCGTCCCGAAAGTACACGGCATGAAAATGCTCTCCATGTTTCGTAGTG
>1596_924
ATGTCTAACATTAGTTCTCTAAACCCGTTTTCAGGTTCTTCCCGAACATTAGTTGAAAACAAACAGGTGGGCGCTTCTGATGCCGAGTCCCTCTTAAAAGAGATGTTTTCTCTGGAGGCTCAGAAGGAGTACGCTAAAGAATGCAATCTCGGTAGGTATACCGAATTGAAAGCTAATCGTCGCCTTAACCACATTGACCTCGTCCCGAAAGTACACGGCATGAAAATGCTCTCCATGTTTCGTAGTGAATATGATAAAGGTAACGTTCCTAGTAGCGGGGTATTGAATATCCCTCGTATCCTATTGTACCTTGTTAGAACTTCGCATAGTAGTACTGTAGGCAGTATCACAATACGGTTAGTAGACACCTATAGTGCATCCGATTCATGCTTATTAGAAGCCATCGACGGTCAAGA
>1596_925
ATGTCTAACATTAGTTCTCTAAACCCGTTTTCAGGTTCTTCCCGAACATTAGTTGAAAACAAACAGGTGGGCGCTTCTGATGCCGAGTCCCTCTTAAAAGAGATGTTTTCTCTGGAGGCTCAGAAGGAGTACGCTAAAGAATGCAATCTCGGTAGGTATACCGAATTGAAAGCTAATCGTCGCCTTAACCACATTGACCTCGTCCCGAAAGTACACGGCATGAAAATGCTCTCCATGTTTCGTAGTGAATATGATAAAGGTAACGTTCCTAGTAGCGGGGTATTGAATATCCCTCGTATCCTATTGTACCTTGTTAGAACTTCGCATAGTAGTACTGTAGGCAGT
>1596_926
ATGTCTAACATTAGTTCTCTAAACCCGTTTTCAGGTTCTTCCCGAACATTAGTTGAAAACAAACAGGTGGGCGCTTCTGATGCCGAGTCCCTCTTAAAAGAGATGTTTTCTCTGGAGGCTCAGAAGGAGTACGCTAAAGAATGCAATCTCGGTAGGTATACCGAATTGAAAGCTAATCGTCGCCTTAACCACATTGACCTCGTCCCGAAAGTACACGGCATGAAAATGCTCTCCATGTTTCGTAGTGAATATGATAAAGGTAACGTT
>1596_927
ATGTCTAACATTAGTTCTCTAAACCCGTTTTCAGGTTCTTCCCGAACATTAGTTGAAAACAAACAGGTGGGCGCTTCTGATGCCGAGTCCCTCTTAAAAGAGATGTTTTCTCTGGAGGCTCAGAAGGAGTACGCTAAAGAATGCAATCTCGGTAGGTATACCGAATTGAAAGCTAATCGTCGCCTTAACCACATTGACCTCGTCCCGAAAGTACACGGCATGAAAATGCTCTCCATGTTTCGTAGTGAATATGATAAAGGTAACGTTCCTAGTAGCGGGGTATTGAATATCCCTCGTATCCTATTGTACCTTGTTAGAACTTCGCATAGTAGTACTGTAGGCAGTATCACAATACGGTTAGTAGACACCT
>1596_928
ATGTCTAACATTAGTTCTCTAAACCCGTTTTCAGGTTCTTCCCGAACATTAGTTGAAAACAAACAGGTGGGCGCTTCTGATGCCGAGTCCCTCTTAAAAGAGATGTTTTCTCTGGAGGCTCAGAAGGAGTACGCTAAAGAATGCAATCTCGGTAGGTATACCGAATTGAAAGCTAATCGTCGCCTTAA
>1596_929
ATGTCTAACATTAGTTCTCTAAACCCGTTTTCAGGTTCTTCCCGAACATTAGTTGAAAACAAACAGGTGGGCGCTTCTGATGCCGAGTCCCTCTTAAAAGAGATGTTTTCTCTGGAGGCTCAGAAGGAGTACGCTAAAGAATGCAATCTCGGTAGGTATACCGAATTGAAAGCTAATCGTCGCCTTAACCACATTGACCTCGTCCCGAAAGTACACGGCATGAAAATGCTCTCCATGTTTCGTAGTGAATATGATAAAGGTAACGTTCCTAGTAGCGGGGTATTGAATATCCCTCGTATCCTATTGTACCTTGTTAGAACTTCGCATAGTAGTACTGTAGGCAGTATCACAATACGGTTAGTAGACACCTATAGTGCATCCGATTCATGCTTATTAGAAGCCATCGACGGTCAAGAATTTACCGTTGATCTTTCTTCTTTG
>1596_930
ATGTCTAACATTAGTTCTCTAAACCCGTTTTCAGGTTCTTCCCGAACATTAGTTGAAAACAAACAGGTGGGCGCTTCTGATGCCGAGTCCCTCTTAAAAGAGATGTTTTCTCTGGAGGCTCAGAAGGAGTACGCTAAAGAATGCAATCTCGGTAGGTATACCGAATTGAAAGCTAATCGTCGCCTTAACCACATTGACCTCGTCCCGAAAGTACACGGCATGAAAATGCTCTCCATGTTTCGT
>1596_931
ATGTCTAACATTAGTTCTCTAAACCCGTTTTCAGGTTCTTCCCGAACATTAGTTGAAAACAAACAGGTGGGCGCTTCTGATGCCGAGTCCCTCTTAAAAGAGATGTTTTCTCTGGAGGCTCAGAAGGAGTACGCTAAAGAATGCAATCTCGGTAGGTATACCGAATTG
>1596_932
ATGTCTAACATTAGTTCTCTAAACCCGTTTTCAGGTTCTTCCCGAACATTAGTTGAAAACAAACAGGTGGGCGCTTCTGATGCCGAGTCCCTCTTAAAAGAGATGTTTTCTCTGGAGGCTCAGAAGGAGTACGCTAAAGAATGCAATCTCGGTAGGTATACCGAATTGAAAGCTAATCGTCGCCTTAACCACATTGACCTCGTCCCGAAAGTACACGGCATGAAAATGCTCTCCATGTTTCGTAGTGAATATGATAAAGGTAACGTTCCTAGTAGCGGGGTATTGAATATCCCTCGTATCCTATTGTACCTTGTTAGAACTTCGCATAGTAGTACTGTAGGCAGTATCACAATACGGTTAGTAGACACCTATAGTGCATCCGATTCATGCTTATTAGAAGCCATCGACGGTCAAGAATTTACCGTTGATCTTTCTTCTTTGCCTTGCATGATCG
>1596_933
ATGTCTAACATTAGTTCTCTAAACCCGTTTTCAGGTTCTTCCCGAACATTAGTTGAAAACAAACAGGTGGGCGCTTCTGATGCCGAGTCCCTCTTAAAAGAGATGTTTTCTCTGGAGGCTCAGAAGGAGTACGCTAAAGAATGCAATCTCGGTAGGTATACCGAATTGAAAGCTAATCGTCGCCTTAACCACATTGACCTCGTCCCGAAAGTACACGGCAT
>1596_934
ATGTCTAACATTAGTTCTCTAAACCCGTTTTCAGGTTCTTCCCGAACATTAGTTGAAAACAAACAGGTGGGCGCTTCTGATGCCGAGTCCCTCTTAAAAGAGATGTTTTCTCTGGAGGCTCAGAAGGAGTACGCTAAAGAATGCAATCTCGGTAGGTATACCGAATTGAAAGCTAATCGTCGCCTTAACCACATTGACCTCGTCCCGAAAGTACACGGCATGAAAATGCTCTCCATGTTTCGTAGTGAATATGATAAAGGTAACGTTCCTAGTAGCGGGGTATTGAATATCCCTCGTATCCTATTGTACCTTGTTAGAACTTC
>1596_935
ATGTCTAACATTAGTTCTCTAAACCCGTTTTCAGGTTCTTCCCGAACATTAGTTGAAAACAAACAGGTGGGCGCTTCTGATGCCGAGTCCCTCTTAAAAGAGATGTTTTCTCTGGAGGCTCAGAAGGAGTACGCTAAAGAATGCAATCTCGGT
>1596_936
ATGTCTAACATTAGTTCTCTAAACCCGTTTTCAGGTTCTTCCCGAACATTAGTTGAAAACAAACAGGTGGGCGCTTCTGATGCCGAGTCCCTCTTAAAAGAGATGTTTTCTCTGGAGGCTCAGAAGGAGTACGCTAAAGAATGCAATCTCGGTAGGTATACCGAATTGAAAGCTAATCGTCGCCTTAACCACATTGACCTCGTCCCGAAAGTACACGGCATGAAAATGCTCTCCATGTTTCGTAGTGAATATGATAAAGGTAACGTTCCTAGTAGCGGGGTATTGAATATCCCTCGTATCCTATTGTACCTTGTTAGAACTTCGCATAGTAGTACTGTAGGCAGTATCACAATACGGTTAGTAGACACCTATAGTGCATCCGATTCATGCTTATTAGAAGCCATCGACGGTCAAGAATT
>1596_937
ATGTCTAACATTAGTTCTCTAAACCCGTTTTCAGGTTCTTCCCGAACATTAGTTGAAAACAAACAGGTGGGCGCTTCTGATGCCGAGTCCCTCTTAAAAGAGATGTTTTCTCTGGAGGCTCAGAAGGAGTACGCTAAAGAATGCAATCTCGGTAGGTATACCGAATTGAAAGCTAATCGTCGCCTTAACCACATTGACCTCGTCCCGAAAGTACACGGCATGAAAATGCTCTCCATGTTTCGTAGTGAATATGATAAAGGTAACGTTCCTAGTAGCGGGGTATTGAATATCCCTCGTATCCTATTGTACCTTGTTAGAACTTCGCATAGTAGTACTGTAGGCAGTATCACAATACGGTTAGTAGACACCTAT
>1596_938
ATGTCTAACATTAGTTCTCTAAACCCGTTTTCAGGTTCTTCCCGAACATTAGTTGAAAACAAACAGGTGGGCGCTTCTGATGCCGAGTCCCTCTTAAAAGAGATGTTTTCTCTGGAGGCTCAGAAGGAGTACGCTAAAGAATGCAATCTCGGTAGGTATACCGAATTGAAAGCTAATCGTCGCCTTAACCACATTGACCTCGTCCCGAAAGTACACGGCATGAAAATGCTCTCCATGTTTCGTAGTGAATATGATAAAGGTAACGTTCCTAGTAGCGGGGTATTGAATATCCCTCGTATCCTATTGTACCTTGTTAGAACTTCGCATAGTAGTACTGTAGGCAGTATCACAATACGGTTAGTAGACACCTATAGTGCATCCGATTCATGCTTATTAGAAGCCATCGACGGTCAAGAATTTACCGTTGATCTTTCTTCTTTGCCTTGCATGAT
>1596_939
ATGTCTAACATTAGTTCTCTAAACCCGTTTTCAGGTTCTTCCCGAACATTAGTTGAAAACAAACAGGTGGGCGCTTCTGATGCCGAGTCCCTCTTAAAAGAGATGTTTTCTCTGGAGGCTCAGAAGGAGTACGCTAAAGAATGCAATCTCG
>1596_940
ATGTCTAACATTAGTTCTCTAAACCCGTTTTCAGGTTCTTCCCGAACATTAGTTGAAAACAAACAGGTGGGCGCTTCTGATGCCGAGTCCCTCTTAAAAGAGATGTTTTCTCTGGAGGCTCAGAAGGAGTACGCTAAAGAATGCAATCTCGGTAGGTATACCGAATTGAAAGCTAATCGTCGCCTTAACCACATTGACCTCGTCCCGAAAGTACACGGCATGAAAATGCTCTCCATGTTTCGTAGTGAATATGATAAAGGTAACGTTCCTAGTAGCGGGGTATTGAATATCCCTCGTATCCTATTGTACCTTGTTAGAACTTCGCATAGTAGTACTGTAGGCAGTATCACAATACGGTTAGTAGACACCTATAGTGCATCCGATTCATGCTT
>1596_941
ATGTCTAACATTAGTTCTCTAAACCCGTTTTCAGGTTCTTCCCGAACATTAGTTGAAAACAAACAGGTGGGCGCTTCTGATGCCGAGTCCCTCTTAAAAGAGATGTTTTCTCTGGAGGCTCAGAAGGAGTACGCTAAAGAATGCAATCTCGGTAGGTATACCGAATTGAAAGCTAATCGTCGCCTTAACCACATTGACCTCGTCCCGAAAGTACACGGCATGAAAATGCTCTCCATGTTTCGTAGTGAATATGATAAAGGTAACGTTCCTAGTAGCGGGGTATTGAATATCCCTCGTATCCTATTGTACCTTGTTAGAACTT
>1596_942
ATGTCTAACATTAGTTCTCTAAACCCGTTTTCAGGTTCTTCCCGAACATTAGTTGAAAACAAACAGGTGGGCGCTTCTGATGCCGAGTCCCTCTTAAAAGAGATGTTTTCTCTGGAGGCTCAGAAGGAGTACGCTAAAGAATGCAATCTCGGTAGGTATACCGAATTGAAAGCTAA
>1596_943
ATGTCTAACATTAGTTCTCTAAACCCGTTTTCAGGTTCTTCCCGAACATTAGTTGAAAACAAACAGGTGGGCGCTTCTGATGCCGAGTCCCTCTTAAAAGAGATGTTTTCTCTGGAGGCTCAGAAGGAGTACGCTAAAGAATGCAATCTCGGTAGGTATACCGAATTGAAAGCTAATCGTCGCCTTAACCACATTGACCTCGTCCCGAAAGTACACGGCATGAAAATGCTCTCCATGTTTCGTAGTGAATATGATAAAGGTAACGTTCCTAGTAGCGGGGTATTGAATATCCCTCGTATCCTATTGTACCTTGTTAGAACTTCGCATAGTAGTACTGTAGGCAGTATCACAATACGGTTAGTAGACACC
>1596_944
ATGTCTAACATTAGTTCTCTAAACCCGTTTTCAGGTTCTTCCCGAACATTAGTTGAAAACAAACAGGTGGGCGCTTCTGATGCCGAGTCCCTCTTAAAAGAGATGTTTTCTCTGGAGGCTCAGAAGGAGTACGCTAAAGAATGCAATCTCGGTAGGTATACCGAATTGAAAGCTAATCGTCGCCTTAACCACATTGACCTCGTCCCGAAAGTACACGGCATGAAAATGCTCTCCATGTTTCGTAGTGAATATGATAAAGGTAACGTTCCTAGTAGCGGGGTATTGAATATCCCTCGTATCCTATTGTACCTTGTTAGAACTTCGCATAGTAGTACTGTAGGCAGTATCACAATACGGTTAGTAGACACCTATAGTGCATCCGATTCATGCTTATTAGAAGCCATCGACGGTCAAGAATTTACCGTTGATCTTTCTTCTTTGCCTTGCATGATCGGTTTTTCACCTACATATGATTGCAAGTTGGAA
>1596_945
ATGTCTAACATTAGTTCTCTAAACCCGTTTTCAGGTTCTTCCCGAACATTAGTTGAAAACAAACAGGTGGGCGCTTCTGATGCCGAGTCCCTCTTAAAAGAGATGTTTTCTCTGGAGGCTCAGAAGGAGTACGCTAAAGAATGCAATCTCGGTAGGTATACCGAATTGAAAGCTAATCGTCGCCTTAACCACATTGACCTCGTCCCGAAAGTACACGGCATGAAAATGCTCTCCATGTTTCGTAGTGAATATGATAAAGGTAACGTTCCTAGTAGCGGGGTATTGAATATCCCTCGTATCCTATTGTACCTTGTTAGAACTTCGCATAGTAGTACTGTAGGCAGTATCACAATACGGTTAGTAGACACCTATAGTGC
>1596_946
ATGTCTAACATTAGTTCTCTAAACCCGTTTTCAGGTTCTTCCCGAACATTAGTTGAAAACAAACAGGTGGGCGCTTCTGATGCCGAGTCCCTCTTAAAAGAGATGTTTTCTCTGGAGGCTCAGAAGGAGTACGCTAAAGAATGCAATCTCGGTAGGTATACCGAATTGAAAGCTAATCGTCGCCTTA
>1596_947
ATGTCTAACATTAGTTCTCTAAACCCGTTTTCAGGTTCTTCCCGAACATTAGTTGAAAACAAACAGGTGGGCGCTTCTGATGCCGAGTCCCTCTTAAAAGAGATGTTTTCTCTGGAGGCTCAGAAGGAGTACGCTAAAGAATGCAATCTCGGTAGGTATACCGAATTGAAAGCTAATCGTCGCCTTAACCACATTGACCTCGTCCCGAAAGTACACGG
>1596_948
ATGTCTAACATTAGTTCTCTAAACCCGTTTTCAGGTTCTTCCCGAACATTAGTTGAAAACAAACAGGTGGGCGCTTCTGATGCCGAGTCCCTCTTAAAAGAGATGTTTTCTCTGGAGGCTCAGAAGGAGTACGCTAAAGAATGCAATCTCGGTAGGTATACCGAATTGAAAGCTAATCGTCGCCTTAACCACATTGACCTCGTCCCGAAAGTACACGGCATGAA
>1596_949
ATGTCTAACATTAGTTCTCTAAACCCGTTTTCAGGTTCTTCCCGAACATTAGTTGAAAACAAACAGGTGGGCGCTTCTGATGCCGAGTCCCTCTTAAAAGAGATGTTTTCTCTGGAGGCTCAGAAGGAGTACGCTAAAGAATGCAATCTCGGTAGGTATACCGAATTGAAAGCTAATCGTCGCCTTAACCACATTGACCTCGTCCCGAAAGTACACGGCATGAAAATGCTCTCCATGTTTCGTAGTGAATATGATAAAGGTAACGTTCCTAGTAGCGGGGTAT
>1596_950
ATGTCTAACATTAGTTCTCTAAACCCGTTTTCAGGTTCTTCCCGAACATTAGTTGAAAACAAACAGGTGGGCGCTTCTGATGCCGAGTCCCTCTTAAAAGAGATGTTTTCTCTGGAGGCTCAGAAGGAGTACGCTAAAGAATGCAATCTCGGTAGGTATACCGAATTGAAAGCTAATCGTCGCCTTAACCACATTGACCTCGTCCCGAAAGTACACGGCATGAAAATGCTCTCCATGTTTCGTAGTGAATATGATAAAGGTAACGTTCCTAGTAGCGGGGTATTGAATATCCCTCGTATCCTATTGT
>1596_951
ATGTCTAACATTAGTTCTCTAAACCCGTTTTCAGGTTCTTCCCGAACATTAGTTGAAAACAAACAGGTGGGCGCTTCTGATGCCGAGTCCCTCTTAAAAGAGATGTTTTCTCTGGAGGCTCAGAAGGAGTACGCTAAAGAATGCAATCTCGGTAGGTATACCGAATTGAAAGCTAATCGTCGCCTTAACCACATTGACCTCGTCCCGAAAGTACACGGCATGAAAATGCTCTCCATGTTTCGTAGTGAATATGATAAAGGTAACGTTCCTAGTAGCGGGGTATTGAATATCCCTCGTATCCTATTGTACCTTGTTAGAACTTCGCATAGTAGTACTGTAGGCA
>1596_952
ATGTCTAACATTAGTTCTCTAAACCCGTTTTCAGGTTCTTCCCGAACATTAGTTGAAAACAAACAGGTGGGCGCTTCTGATGCCGAGTCCCTCTTAAAAGAGATGTTTTCTCTGGAGGCTCAGAAGGAGTACGCTAAAGAATGCAATCTCGG
>1596_953
ATGTCTAACATTAGTTCTCTAAACCCGTTTTCAGGTTCTTCCCGAACATTAGTTGAAAACAAACAGGTGGGCGCTTCTGATGCCGAGTCCCTCTTAAAAGAGATGTTTTCTCTGGAGGCTCAGAAGGAGTACGCTAAAGAATGCAATCTCGGTAGGTATACCGAATTGAAAGCTAATCGTCGCCTTAACCACATTGACCTCGTCCCGAAAGTACACGGCATGAAAATGCTCTCCATGTTTCGTAGTGAATATGATAAAGGTAACGTTCCTAGTAGCGGGGTATTGAATATCCCTCGTATCCTATTGTACCTTGTTAGAACTTCGCATAGTAGTACTG
>1596_954
ATGTCTAACATTAGTTCTCTAAACCCGTTTTCAGGTTCTTCCCGAACATTAGTTGAAAACAAACAGGTGGGCGCTTCTGATGCCGAGTCCCTCTTAAAAGAGATGTTTTCTCTGGAGGCTCAGAAGGAGTACGCTAAAGAATGCAATCTCGGTAGGTATACCGAATTGAAAGCTAATCGTCGCCTTAACCACATTGACCTCGTCCCGAAAGTACACGGCATGAAAATGCTCTCCATGTTTCGTAGTGAATATGATAAAGGTAACGTTCCTAGTAGCGGGGTATTGAATATCCCTCGTATCCTATTGTACCTTGTTAGAACTTCGCATAGTAGTACTGTAGGCAGTA
>1596_955
ATGTCTAACATTAGTTCTCTAAACCCGTTTTCAGGTTCTTCCCGAACATTAGTTGAAAACAAACAGGTGGGCGCTTCTGATGCCGAGTCCCTCTTAAAAGAGATGTTTTCTCTGGAGGCTCAGAAGGAGTACGCTAAAGAATGCAATCTCGGTAGGTATACCGAATTGAAAGCTAATCGTCGCCTTAACCACATTGACCTCGTCCCGAAAGTACACGGCATGAAAATGCTCTCCATGTTTCGTAGTGAATATGATAAAG
>1596_956
ATGTCTAACATTAGTTCTCTAAACCCGTTTTCAGGTTCTTCCCGAACATTAGTTGAAAACAAACAGGTGGGCGCTTCTGATGCCGAGTCCCTCTTAAAAGAGATGTTTTCTCTGGAGGCTCAGAAGGAGTACGCTAAAGAATGCAATCTCGGTAGGTATACCGAATTGAAAGCTAATCGTCGCCTTAACCACATTGACCTCGTCCCGAAAGTACAC
>1596_957
ATGTCTAACATTAGTTCTCTAAACCCGTTTTCAGGTTCTTCCCGAACATTAGTTGAAAACAAACAGGTGGGCGCTTCTGATGCCGAGTCCCTCTTAAAAGAGATGTTTTCTCTGGAGGCTCAGAAGGAGTACGCTAAAGAATGCAATCTCGGTAGGTATACCGAATTGAAAGCTAATCGTCGCCTTAACCACATTGACCTCGTCCCGAAAGTACACGGCATGAAAATGCTCTCCATGTTTCGTAGTGAATATGATAAAGGTAACGTTCCTAGTAGCGGGGTATTGAATATCCCTCGTATCCTATTGTACCTTGTTAGAACTTCGCATAGTAGTACTGTAGGCAGTATCACAATACGGTTAGTAGACACCTATAGTGCATCCGATTCATGCTTATTAGAAGCCATCGACGGTCAAGAATTTACCG
>1596_958
ATGTCTAACATTAGTTCTCTAAACCCGTTTTCAGGTTCTTCCCGAACATTAGTTGAAAACAAACAGGTGGGCGCTTCTGATGCCGAGTCCCTCTTAAAAGAGATGTTTTCTCTGGAGGCTCAGAAGGAGTACGCTAAAGAATGCAATCTCGGTAGGTATACCGAATTGAAAGCTAATCGTCGCCTTAACCACATTGACCTCGTCCCGAAAGTACACGGCATGAAAATGCTCTCCATGTTTCGTAGTGAATATGATAAAGGTAACGTTCCTAGTAGCGGGGTATTGAATATCCCTCGTATCCTATTGTACCTTGTTAGAACTTCGCATAGTAGTACTGTAGGCAGTATCACAATACGGTTAGTAGACACCTATAGTGCATCCGATTCATGCTTATTAGAAGCCATCGACGGTCAAGAATTTACCGT
>1596_959
ATGTCTAACATTAGTTCTCTAAACCCGTTTTCAGGTTCTTCCCGAACATTAGTTGAAAACAAACAGGTGGGCGCTTCTGATGCCGAGTCCCTCTTAAAAGAGATGTTTTCTCTGGAGGCTCAGAAGGAGTACGCTAAAGAATGCAATCTCGGTAGGTATACCGAATTGAAAGCTAATCGTCGCCTTAACCA
>1596_960
ATGTCTAACATTAGTTCTCTAAACCCGTTTTCAGGTTCTTCCCGAACATTAGTTGAAAACAAACAGGTGGGCGCTTCTGATGCCGAGTCCCTCTTAAAAGAGATGTTTTCTCTGGAGGCTCAGAAGGAGTACGCTAAAGAATGCAATCTCGGTAGGTATACCG
>1596_961
ATGTCTAACATTAGTTCTCTAAACCCGTTTTCAGGTTCTTCCCGAACATTAGTTGAAAACAAACAGGTGGGCGCTTCTGATGCCGAGTCCCTCTTAAAAGAGATGTTTTCTCTGGAGGCTCAGAAGGAGTACGCTAAAGAATGCAATCTCGGTAGGTATACCGAATTGAAAGCTAATCGTCGCCTTAACCACATTGACCTCGTCCCGAAAGTACACGGCATGAAAATGCTCTCCATGTTTCGTAGTGAATATGATAAA
>1596_962
ATGTCTAACATTAGTTCTCTAAACCCGTTTTCAGGTTCTTCCCGAACATTAGTTGAAAACAAACAGGTGGGCGCTTCTGATGCCGAGTCCCTCTTAAAAGAGATGTTTTCTCTGGAGGCTCAGAAGGAGTACGCTAAAGAATGCAATCTCGGTAGGTATACCGAATTGAAAGCTAATCGTCGCCTTAACCACATTGACCTCGTCCCGAAAGTACACGGCATGAAAATGCTCTCCATGTTTCGTAGTGAATATGATAAAGGTAACGTTCCTAGTAGCGGGGTATTGAATATCCCTCGTATCCTATTGTACCTTGTTAGAACTTCGCATAGTAGTACTGTAGGCAGTATCACAATACGGTTAGTAGACACCTATAGTGCATCCGATTCATGCTTATTAGAAGCCATCGACGGTCAAGAATTTACCGTTGATCTTTCTTCTTTGCCTTGCATGATCGGTTTTTCACCTACATATGATTGCAAGTTGGAAATGGTA
>1596_963
ATGTCTAACATTAGTTCTCTAAACCCGTTTTCAGGTTCTTCCCGAACATTAGTTGAAAACAAACAGGTGGGCGCTTCTGATGCCGAGTCCCTCTTAAAAGAGATGTTTTCTCTGGAGGCTCAGAAGGAGTACGCTAAAGAATGCAATCTCGGTAGGTATACCGAATTGAAAGCTAATCGTCGCCTTAACCACATTGACCTCGTCCCGAAAGTACACGGCATGAAAATGCTCTCCATGTTTCGTAGTGAATATGATAAAGGTAACGTTCCTAGTAGCGGGGTATTGAATATCCCTCGTATCCTATTGTACCTTGTTAGAACTTCGCATAGTAGTACTGTAGGCAGTATCACAATACGGTTAGTAGACACCTATAGTGCATCCGATTCATGCTTAT
>1596_964
ATGTCTAACATTAGTTCTCTAAACCCGTTTTCAGGTTCTTCCCGAACATTAGTTGAAAACAAACAGGTGGGCGCTTCTGATGCCGAGTCCCTCTTAAAAGAGATGTTTTCTCTGGAGGCTCAGAAGGAGTACGCTAAAGAATGCAATCTCGGTAGGTATACCGAATTGAAAGCTAATCGTCGCCTTAACCACATTGACCTCGTCCCGAAAGTACACGGCATGAAAATGCTCTCCATGTTTCGTAGTGAATATGATAAAGGTAACGTTCCTAGTAGCGGGGTATTGAATATCCCTCGTATC
>1596_965
ATGTCTAACATTAGTTCTCTAAACCCGTTTTCAGGTTCTTCCCGAACATTAGTTGAAAACAAACAGGTGGGCGCTTCTGATGCCGAGTCCCTCTTAAAAGAGATGTTTTCTCTGGAGGCTCAGAAGGAGTACGCTAAAGAATGCAATCTCGGTAGGTATACCGAATTGAAAGCTAATCGTCGCCTTAACCACATTGACCTCG
>1596_966
ATGTCTAACATTAGTTCTCTAAACCCGTTTTCAGGTTCTTCCCGAACATTAGTTGAAAACAAACAGGTGGGCGCTTCTGATGCCGAGTCCCTCTTAAAAGAGATGTTTTCTCTGGAGGCTCAGAAGGAGTACGCTAAAGAATGCAATCTCGGTAGGTATACCGAATTGAAAGCTAATCGTCGCCTTAACCACATTGACCTCGTCCCGAAAGTACACGGCATGAAAATGCTCTCCATGTTTCGT
>1596_967
ATGTCTAACATTAGTTCTCTAAACCCGTTTTCAGGTTCTTCCCGAACATTAGTTGAAAACAAACAGGTGGGCGCTTCTGATGCCGAGTCCCTCTTAAAAGAGATGTTTTCTCTGGAGGCTCAGAAGGAGTACGCTAAAGAATGCAATCTCGGTAGGTATACCGAATTGAAAGCTAATCGTCGCCTTAACCACATTGACCTCGTCCCGAAAGTACACGGCATGAAAATGCTCTCCATGTTTCGTAGTGAATATGATAAAGGTAACGTTCCTAGTAGCGGGGTATTGAATATCCCTCGTATCCTATTGTACCTTGTTAGAACTTCGCATAGTAGTACTGTAGGCAGTATCACAATACGGTTAGTAGACACCTATAGTGCATCCGATTCATGCTTATTAGAAGCCATCGACGGTCAAGAATTTACCGTTGATCTTTCTTCTTTGCCTTGCATGATCGGTTTTTCACCTACATATG
>1596_968
ATGTCTAACATTAGTTCTCTAAACCCGTTTTCAGGTTCTTCCCGAACATTAGTTGAAAACAAACAGGTGGGCGCTTCTGATGCCGAGTCCCTCTTAAAAGAGATGTTTTCTCTGGAGGCTCAGAAGGAGTACGCTAAAGAATGCAATCTCGGTAGGTATACCGAATTGAAAGCTAATCGTCGCCTTAACCACATTGACCTCGTCCCGAAAGTACACGGCATGAAAATGCTCTCCATGTTTCGTAGTGAATATGATAAAGGTAACGTTCCTAGTAGCGGGGTATTGAATATCCCTCGTATCCTATTGTACCTTGTTAGA
>1596_969
ATGTCTAACATTAGTTCTCTAAACCCGTTTTCAGGTTCTTCCCGAACATTAGTTGAAAACAAACAGGTGGGCGCTTCTGATGCCGAGTCCCTCTTAAAAGAGATGTTTTCTCTGGAGGCTCAGAAGGAGTACGCTAAAGAATGCAATCTCGGTAGGTATACCGAATTGAAAGCTAATCGTCGCCTTAACCACATTGACCTCGTCCCGAAAGTACACGGCATGAAAATGCTCTCCATGTTTCGTAGTGAATATGATAAAGGTAACGTTCCTAGTAGCGGGGTATTGAATATCCCTCGTATCCTATTGTACCTTGTTAGAACTTCGCATAGTAGTACTGTAGGCAGTATCACAATACGGTTAGTAGACACCTATAGTGCATCCGATTCATGCTTAT
>1596_970
ATGTCTAACATTAGTTCTCTAAACCCGTTTTCAGGTTCTTCCCGAACATTAGTTGAAAACAAACAGGTGGGCGCTTCTGATGCCGAGTCCCTCTTAAAAGAGATGTTTTCTCTGGAGGCTCAGAAGGAGTACGCTAAAGAATGCAATCTCGGTAGGTATACCGAATTGAAAGCTAATCGTCGCCTTAACC
>1596_971
ATGTCTAACATTAGTTCTCTAAACCCGTTTTCAGGTTCTTCCCGAACATTAGTTGAAAACAAACAGGTGGGCGCTTCTGATGCCGAGTCCCTCTTAAAAGAGATGTTTTCTCTGGAGGCTCAGAAGGAGTACGCTAAAGAATGCAATCTCGGTAGGTATACCGAATTGAAAGCTAATCGTCGCCTTAACCACATTG
>1596_972
ATGTCTAACATTAGTTCTCTAAACCCGTTTTCAGGTTCTTCCCGAACATTAGTTGAAAACAAACAGGTGGGCGCTTCTGATGCCGAGTCCCTCTTAAAAGAGATGTTTTCTCTGGAGGCTCAGAAGGAGTACGCTAAAGAATGCAATCTCGGTAGGTATACCGAATTGAAAGCTAATCGTCGCCTTAACCACATTGACCTCGTCCCGAAAGTACACGGCATGAAAATGCTCTCCATGTTTCGTAGTGAATATGATAAAGGTAACGTTCCTAGTAGCGGGGTATTGAATATCCCTCGTATCCTATTGTACCTTGTTAGAACTTCGCATAGTAGTACTGTAGGCAGTATCACAATACGGTTAGTAGACACCTATAGTGCATCCGATTCATGCTTATTAGAAGCCATCGACGGTCAAGAATTTACCGTTGATCTT
>1596_973
ATGTCTAACATTAGTTCTCTAAACCCGTTTTCAGGTTCTTCCCGAACATTAGTTGAAAACAAACAGGTGGGCGCTTCTGATGCCGAGTCCCTCTTAAAAGAGATGTTTTCTCTGGAGGCTCAGAAGGAGTACGCTAAAGAATGCAATCTCGGTAGGTATACCGAATTGAAAGCTAATCGTCGCCTTAACCACATTGACCTCGTCCCGAAAGTACACGGCATGAAAATGCTCTCCATGTTTCGTAGTGAATATGATAAAGGTAACGTTCCTAGTAGCGGGGTATTGAATATCCCTCGTATCCTATTGTACCTTGTTAGAACTTCGCATAGTAGTACTGTAGGCAGTATCACAATACGGTTAGTAGACACCTATAGTGCATCCGATTCATGCTTATTAGAAGCCATCGACGGTCAAGAATTTACCGTTGATCTTTCTTCTTTGCCTTGCATGATCGGTTTTTCACCTACATAT
>1596_974
ATGTCTAACATTAGTTCTCTAAACCCGTTTTCAGGTTCTTCCCGAACATTAGTTGAAAACAAACAGGTGGGCGCTTCTGATGCCGAGTCCCTCTTAAAAGAGATGTTTTCTCTGGAGGCTCAGAAGGAGTACGCTAAAGAATGCAATCTCGGTAGGTATACCGAATTGAAAGCTAATCGTCGCCTTAACCACATTGACCTCGTCCCGAAAGTACACGGCATGAAAATGCTCTCCATGTTTCGTAGTGAATATGATAAAGGTAACGTTCCTAGTAGCGGGGTATTGAATATCCCTCGTATCCTATTGTACCTTGTTAGAACTTCGCATAGTAGTACTGTAGGCAGTATCACAATACGGTTAGTAGACACCTATAGTGCATCCGATTCATGCTTATTAGAAGCCATCGACGGTCAAGAATTTACCGTTGATCTTTCTTCTTTGCCTTGC
>1596_975
ATGTCTAACATTAGTTCTCTAAACCCGTTTTCAGGTTCTTCCCGAACATTAGTTGAAAACAAACAGGTGGGCGCTTCTGATGCCGAGTCCCTCTTAAAAGAGATGTTTTCTCTGGAGGCTCAGAAGGAGTACGCTAAAGAATGCAATCTCGGTAGGTATACCGAATTGAAAGCTAATCGTCGCCTTAACCACATTGACCTCGTCCCGAAAGTACACGGCATGAAAATGCTCTCCATGTTTCGTAGTGAATATGATAAAGGTAACGTTCCTAGTAGCGGGGTATTGAATATCCCTCGTATCCTATTGTACCTTGTTAGAACTTCGCATAGTAGTACTGTAGGCAGTATCACAATACGGTTAGTAGACACCTATAGTGCATCCGATTCATGCTTATTAGAAGCCATCGACGGTCAAGAATTTACCGTTGATCTTTCTTCTTTGCCTTGCATGATCGGTTTTTC
>1596_976
ATGTCTAACATTAGTTCTCTAAACCCGTTTTCAGGTTCTTCCCGAACATTAGTTGAAAACAAACAGGTGGGCGCTTCTGATGCCGAGTCCCTCTTAAAAGAGATGTTTTCTCTGGAGGCTCAGAAGGAGTACGCTAAAGAATGCAATCTCGGTAGGTATACCGAATTGAAAGCTA
>1596_977
ATGTCTAACATTAGTTCTCTAAACCCGTTTTCAGGTTCTTCCCGAACATTAGTTGAAAACAAACAGGTGGGCGCTTCTGATGCCGAGTCCCTCTTAAAAGAGATGTTTTCTCTGGAGGCTCAGAAGGAGTACGCTAAAGAATGCAATCTCGGTAGGTATACCGAATTGAAAGCTAATCGTCGCCTTAACCACATTGACCTC
>1596_978
ATGTCTAACATTAGTTCTCTAAACCCGTTTTCAGGTTCTTCCCGAACATTAGTTGAAAACAAACAGGTGGGCGCTTCTGATGCCGAGTCCCTCTTAAAAGAGATGTTTTCTCTGGAGGCTCAGAAGGAGTACGCTAAAGAATGCAATCTCGGTAGGTATACCGAATTGAAAGCTAATCGTCGCCTTAACCACATTGACCTCGTCCCGAAAGTACACGGCATGAAAATGCTCTCCATGTT
>1596_979
ATGTCTAACATTAGTTCTCTAAACCCGTTTTCAGGTTCTTCCCGAACATTAGTTGAAAACAAACAGGTGGGCGCTTCTGATGCCGAGTCCCTCTTAAAAGAGATGTTTTCTCTGGAGGCTCAGAAGGAGTACGCTAAAGAATGCAATCTCGGTAGGTATACCGAATTGAAAGCTAATCGTCGCCTTAACCACATTGACCTCGTCCCGAAAGTACACGGCATGAAAA
>1596_980
ATGTCTAACATTAGTTCTCTAAACCCGTTTTCAGGTTCTTCCCGAACATTAGTTGAAAACAAACAGGTGGGCGCTTCTGATGCCGAGTCCCTCTTAAAAGAGATGTTTTCTCTGGAGGCTCAGAAGGAGTACGCTAAAGAATGCAATCTCGGTAGGTATACCGAATTGAAAGCTAATCGTCGCCTTAACCACATTGACCTCGTCCCGAAAGTACACGGCATGAAAATGCTCTCCATGTTTCGTAGTGAATATGATAAAGGTAACGTTCCTAGTAGCGGGGTATTGAATATCCCTCGTATCCTATTGTACCTTGTTAGAACTTCGCATAGTAGTACTGTAGGCAGTATCACAATACGGTTAGTAGACACCTATAGTGCATCCGATTCATGCTTATTAGAAGCCATCGACGGTCAAGAATTTACCGTTGATCTTTCTTCTTTGCCTTGCATGATCGGTTTTTCACCTACA
>1596_981
ATGTCTAACATTAGTTCTCTAAACCCGTTTTCAGGTTCTTCCCGAACATTAGTTGAAAACAAACAGGTGGGCGCTTCTGATGCCGAGTCCCTCTTAAAAGAGATGTTTTCTCTGGAGGCTCAGAAGGAGTACGCTAAAGAATGCAATCTCGGTAGGTATACCGAATTGAAAGCTAATCGTCGCCTTAACCACATTGACCTCGT
>1596_982
ATGTCTAACATTAGTTCTCTAAACCCGTTTTCAGGTTCTTCCCGAACATTAGTTGAAAACAAACAGGTGGGCGCTTCTGATGCCGAGTCCCTCTTAAAAGAGATGTTTTCTCTGGAGGCTCAGAAGGAGTACGCTAAAGAATGCAATCTCGGTAGGTATACCGAATTGAAAGCTAATCGTCGCCTTA
>1596_983
ATGTCTAACATTAGTTCTCTAAACCCGTTTTCAGGTTCTTCCCGAACATTAGTTGAAAACAAACAGGTGGGCGCTTCTGATGCCGAGTCCCTCTTAAAAGAGATGTTTTCTCTGGAGGCTCAGAAGGAGTACGCTAAAGAATGCAATCTCGGTAGGTATACCGAATTGAAAGCTAATCGTCGCCTTAACCACATT
>1596_984
ATGTCTAACATTAGTTCTCTAAACCCGTTTTCAGGTTCTTCCCGAACATTAGTTGAAAACAAACAGGTGGGCGCTTCTGATGCCGAGTCCCTCTTAAAAGAGATGTTTTCTCTGGAGGCTCAGAAGGAGTACGCTAAAGAATGCAATCTCGGTAGGTATACCGAATTGAAAGCTAATCGTCGCCTTAACCACATTGACCTCGTCCCGAAAGTACACGGCATGAAAATGCTCTCCATGTTTCGTAGTGAATATGATAAAGGTAACGTTCCTAGTAGCGGGGTATTGAATATCCCTCGTATCCTATTGTACCTTGTTAGAACTTCGCATAGTAGTACTGTAGGCAGTATCACAATACGGTTAGTAGACACCTATAGTGCATCCGATTCATGCTTATTAGAAGCCATC
>1596_985
ATGTCTAACATTAGTTCTCTAAACCCGTTTTCAGGTTCTTCCCGAACATTAGTTGAAAACAAACAGGTGGGCGCTTCTGATGCCGAGTCCCTCTTAAAAGAGATGTTTTCTCTGGAGGCTCAGAAGGAGTACGCTAAAGAATGCAATCTCGGTAGGTATACCGAAT
>1596_986
ATGTCTAACATTAGTTCTCTAAACCCGTTTTCAGGTTCTTCCCGAACATTAGTTGAAAACAAACAGGTGGGCGCTTCTGATGCCGAGTCCCTCTTAAAAGAGATGTTTTCTCTGGAGGCTCAGAAGGAGTACGCTAAAGAATGCAATCTCGGTAGGTATACCGAATTGAAAGCTAATCGTCGCCTTAACCACATTGACCTCGTCCCGAAAGTACACGGCATGAAAATGCTCTCCATGTTTCGTAGTGAATATGATAAAGGTAACGTTCCTAGTAGCGGGGTATTGAATATCCCTCGTATCCTATTGTACCTTGTTA
>1596_987
ATGTCTAACATTAGTTCTCTAAACCCGTTTTCAGGTTCTTCCCGAACATTAGTTGAAAACAAACAGGTGGGCGCTTCTGATGCCGAGTCCCTCTTAAAAGAGATGTTTTCTCTGGAGGCTCAGAAGGAGTACGCTAAAGAATGCAATCTCGGTAGGTATACCGAATTGAAAGCTAATCGTCGCCTTAACCACATTGACCTCGTCCCGAAAGTACACGGCATGAAAATGCTCTCCATGTTTCGTAGTGAATATGATAAAGGTAACGTTCCTAGTAGCGGGGTATTGAATATCCCTCGTATCCTATTGTACCTTGTTAGAACTTCGCATAGTAGTACTGTAGGCAGTATCACAATACGGTTAGTAGACACCTATAGTGCATCCGATTCATGCTTATTAGAAGCCATCGACGGTCAAGAATTTACCGTTGATCTTTCTTCTTTGCCTTGCATGATCGGTTTTTCACCTACATATGATTGCAAGTTGGAAATGGTAGATGGG
>1596_988
ATGTCTAACATTAGTTCTCTAAACCCGTTTTCAGGTTCTTCCCGAACATTAGTTGAAAACAAACAGGTGGGCGCTTCTGATGCCGAGTCCCTCTTAAAAGAGATGTTTTCTCTGGAGGCTCAGAAGGAGTACGCTAAAGAATGCAATCTCGGTAGGTATACCGAATTGAAAGCTAATCGTCGCCTTAACCACATTGACCTCGTCCCGAAAGTACACGGCATGAAAATGCTCTCCATGTTTCGT
>1596_989
ATGTCTAACATTAGTTCTCTAAACCCGTTTTCAGGTTCTTCCCGAACATTAGTTGAAAACAAACAGGTGGGCGCTTCTGATGCCGAGTCCCTCTTAAAAGAGATGTTTTCTCTGGAGGCTCAGAAGGAGTACGCTAAAGAATGCAATCTCGGTAGGTATACCGAATTGAAAGCTAATCGTCGCCTTAACCACATTGACCTCGTCCCGAAAGTACACGGCATGAAAATGCTCTCCATGTTTCGTAGTGAATATGATAAAGGTAACGTTCCTAGTAGCGGGGTATTGAATATCCCTCGTATCCTATTGTACCTTGTTAGAACTTCGCATAGTAGTACTGTAGGCAGTATCACAATACGGTTAGTAGACACCTATAGTGCATCCGATTCATGCTTATTAGAAGCCA
>1596_990
ATGTCTAACATTAGTTCTCTAAACCCGTTTTCAGGTTCTTCCCGAACATTAGTTGAAAACAAACAGGTGGGCGCTTCTGATGCCGAGTCCCTCTTAAAAGAGATGTTTTCTCTGGAGGCTCAGAAGGAGTACGCTAAAGAATGCAATCTCGGTAGGTATACCGAATTGAAAGCTAATCGTCGCCTTAACCACATTGACCTCGTCCCGAAAGTACACGGCATGAAAATGCTCTCCATGTTTCGTAGTGAATATGATAAAGGTAACGTTCCTAGTAGCGGGGTATTGAATATCCCTCGTATCCTATTGTACCTTGTTAGAACTTCGCATAGTAGTACTGT
>1596_991
ATGTCTAACATTAGTTCTCTAAACCCGTTTTCAGGTTCTTCCCGAACATTAGTTGAAAACAAACAGGTGGGCGCTTCTGATGCCGAGTCCCTCTTAAAAGAGATGTTTTCTCTGGAGGCTCAGAAGGAGTACGCTAAAGAATGCAATCTCGGTAGGTATACCGAATTGAAAGCTAATCGTCGCCTTAACCACATTGACCTCGTCCCGAAAGTACACGGCATGAAAATGCTCTCCATGTTTCGTAGTGAATATGATAAAGGTAACGTTCCTAGTAGCGGGGTATTGAATATCCCTCGTATCCTATTGTACCTTGTTAGAACTTCGCATAGTAGTACTGTAGGCAGTATCACAATACGGTTAGT
>1596_992
ATGTCTAACATTAGTTCTCTAAACCCGTTTTCAGGTTCTTCCCGAACATTAGTTGAAAACAAACAGGTGGGCGCTTCTGATGCCGAGTCCCTCTTAAAAGAGATGTTTTCTCTGGAGGCTCAGAAGGAGTACGCTAAAGAATGCAATCTCG
>1596_993
ATGTCTAACATTAGTTCTCTAAACCCGTTTTCAGGTTCTTCCCGAACATTAGTTGAAAACAAACAGGTGGGCGCTTCTGATGCCGAGTCCCTCTTAAAAGAGATGTTTTCTCTGGAGGCTCAGAAGGAGTACGCTAAAGAATGCAATCTCGGTAGGTATACCGAATTGAAAGCTAATCGTCGCCTTAACCACATTGACCTCGTCCCGAAAGTACACGGCATGAAAATGCTCTCCATGTTTCGTAGTGAAT
>1596_994
ATGTCTAACATTAGTTCTCTAAACCCGTTTTCAGGTTCTTCCCGAACATTAGTTGAAAACAAACAGGTGGGCGCTTCTGATGCCGAGTCCCTCTTAAAAGAGATGTTTTCTCTGGAGGCTCAGAAGGAGTACGCTAAAGAATGCAATCTCGGTAGGTATACCGAATTGAAAGCTAATCGTCGCCTTAACCACATTGACCTCGTCCCGAAAGTACACGGCATGAAAATGCTCTCCATGTTTCGTAGTGAATATGATAAAGGTAACGTTCCTAGTAGCGGGGTATTGAATATCCCTCGTATCCTATTGTACCTTGTTAGAACTTCGCATAGTAGTACTGTAGGCAGTATCACAATACGGTTAGTAGACACCTATAGTGCATCCGATTCATGCTTATTAGAAGCCATCGACGGTCAAGAATTTACCGTTGATCTTTCTTCTTTGCCTTGCATGATCGGTTTTTCACCTACATATGATTGCAAGT
>1596_995
ATGTCTAACATTAGTTCTCTAAACCCGTTTTCAGGTTCTTCCCGAACATTAGTTGAAAACAAACAGGTGGGCGCTTCTGATGCCGAGTCCCTCTTAAAAGAGATGTTTTCTCTGGAGGCTCAGAAGGAGTACGCTAAAGAATGCAATCTCGGTAGGTATACCGAATTGAAAGCTAATCGTCGCCTTAACCACATTGACCTCGTCCCGAAAGTACACGGCATGAAAATGCTCTC
>1596_996
ATGTCTAACATTAGTTCTCTAAACCCGTTTTCAGGTTCTTCCCGAACATTAGTTGAAAACAAACAGGTGGGCGCTTCTGATGCCGAGTCCCTCTTAAAAGAGATGTTTTCTCTGGAGGCTCAGAAGGAGTACGCTAAAGAATGCAATCTCGGTAGGTATACCGAATTGAAAGCTAATCGTCGCCTTAACCACATTGACCTCGTCCCGAAAGTACACGGCATGAAAATGCTCTCCATGTTTCGTAGTGAATATGATAAAGGTAACGTTCCTAGTAGCGGGGTATTGAATATCCCTCGTATCCTATTGTACCTTGTTAGAACTTCGCATAGTAGTACTGTAGGCAGTA
>1596_997
ATGTCTAACATTAGTTCTCTAAACCCGTTTTCAGGTTCTTCCCGAACATTAGTTGAAAACAAACAGGTGGGCGCTTCTGATGCCGAGTCCCTCTTAAAAGAGATGTTTTCTCTGGAGGCTCAGAAGGAGTACGCTAAAGAATGCAATCTCGGTAGGTATACCGAATTGAAAGCTAATCGTCGCCTTAACCACATTGACCTCGTCCCGAAAGTACACGGCATGAAAATGCTCTCCATGTTTCGTAGTGAATATGATAAAGGTAACGTTCCTAGTAGCGGGGTATTGAATATCCCTCGTA
>1596_998
ATGTCTAACATTAGTTCTCTAAACCCGTTTTCAGGTTCTTCCCGAACATTAGTTGAAAACAAACAGGTGGGCGCTTCTGATGCCGAGTCCCTCTTAAAAGAGATGTTTTCTCTGGAGGCTCAGAAGGAGTACGCTAAAGAATGCAATCTCGGTAGGTATACCGAATTGAAAGCTAATCGTCGCCTTAACCACATTGACCTCGTCCCGAAAGTACACGGCATGAAA
>1596_999
ATGTCTAACATTAGTTCTCTAAACCCGTTTTCAGGTTCTTCCCGAACATTAGTTGAAAACAAACAGGTGGGCGCTTCTGATGCCGAGTCCCTCTTAAAAGAGATGTTTTCTCTGGAGGCTCAGAAGGAGTACGCTAAAGAATGCAATCTCGGTAGGTATACCGAATTGAAAGCTAATCGTCGCCTTAACCACATTGACCTCGTCCCGAAAGTACACGGCATGAAAATGCTCTCCATGTTTCGTAGTGAATATGATAAAGGTAACGTTCCTAGTAGCGGGGTATTGAATATCCCTCGTATCCTATTGTACCTTGTTAGAACTTCGCATAGTAGTACTGTAGGCAGTATCACAATACGGTTAGTAGACACCTATAGTGCATCCGATTCATGCTTATTAGAAGCCATCGACGGTCAAGAATTTACCGTTGATCTTTCTTCTTTGCCTTGCATGATCGGTTTTTCACCTAC
>1596_1000
ATGTCTAACATTAGTTCTCTAAACCCGTTTTCAGGTTCTTCCCGAACATTAGTTGAAAACAAACAGGTGGGCGCTTCTGATGCCGAGTCCCTCTTAAAAGAGATGTTTTCTCTGGAGGCTCAGAAGGAGTACGCTAAAGAATGCAATCTCGGTAGGTATACCGAATTGAAAGCTAATCGTCGCCTTAACCACATTGACCTCGTCC
>1596_1001
ATGTCTAACATTAGTTCTCTAAACCCGTTTTCAGGTTCTTCCCGAACATTAGTTGAAAACAAACAGGTGGGCGCTTCTGATGCCGAGTCCCTCTTAAAAGAGATGTTTTCTCTGGAGGCTCAGAAGGAGTACGCTAAAGAATGCAATCTCGGTAGGTATACCGAATTGAAAGCTAATCGTCGCCTTAACCACATTGACCTCGTCCCGAAAGTACACGGCATGAAAATGCTCTCCATGTTTCGTAGTGAATATGATAAAGGTAACGTTCCTAGT
>1596_1002
ATGTCTAACATTAGTTCTCTAAACCCGTTTTCAGGTTCTTCCCGAACATTAGTTGAAAACAAACAGGTGGGCGCTTCTGATGCCGAGTCCCTCTTAAAAGAGATGTTTTCTCTGGAGGCTCAGAAGGAGTACGCTAAAGAATGCAATCTCGGTAGGTA
>1596_1003
ATGTCTAACATTAGTTCTCTAAACCCGTTTTCAGGTTCTTCCCGAACATTAGTTGAAAACAAACAGGTGGGCGCTTCTGATGCCGAGTCCCTCTTAAAAGAGATGTTTTCTCTGGAGGCTCAGAAGGAGTACGCTAAAGAATGCAATCTCGGTAGGTATACCGAATTGAAAGCTAATCGTCGCCTTAACCACATTGACCTCGTCCCGAAAGTACACGGCATGAAAATGCTCTCCATGTTTCGTAGTGAATATGATAAAGGTAACGTTCCTAGTAGCGGGGTATTGAATATCCCTCGTATCCTATTGTACCTTGTTAGAACTTCGCATAGTAGTACTGTAGGCAGTATCACAATACGGTTAGTAGACACCTATAGTGCATCCGATTCATGCTTATTAGAAGCCATCG
>1596_1004
ATGTCTAACATTAGTTCTCTAAACCCGTTTTCAGGTTCTTCCCGAACATTAGTTGAAAACAAACAGGTGGGCGCTTCTGATGCCGAGTCCCTCTTAAAAGAGATGTTTTCTCTGGAGGCTCAGAAGGAGTACGCTAAAGAATGCAATCTCGGTAGGTATACCGAATTGAAAGCTAATCGTCGCCTTAACCACATTGACCTCGTCCCGAAAGTACACGGCATGAAAATGCTCTCCATGTTTCGTAGTGAATATGATAAAGGTAACGTTCCTAGTAGCGGGGTATTGAATATCCCTCGTATCCTATTGTACCTTGTTAGAACTTCGCATAGTAGTACTGTAGGCAGTATCACAATACGGTTAGTAGACACCTATAGTGCATCCGATTCATGCTTATTAGAAGCCATCGACGGTCAAGAATTTACCGT
>1596_1005
ATGTCTAACATTAGTTCTCTAAACCCGTTTTCAGGTTCTTCCCGAACATTAGTTGAAAACAAACAGGTGGGCGCTTCTGATGCCGAGTCCCTCTTAAAAGAGATGTTTTCTCTGGAGGCTCAGAAGGAGTACGCTAAAGAATGCAATCTCGGTAGGTATACCGAATTGAAAGCTAATCGTCGCCTTAACCACATTGACCTCGTCCCGAAAGTACACGGCATGAAAATGCTCTCCATGTTTCGTAGTGAATATGATAAAGGTAACGTTCCTAGTAGCGGGGTATTGAATATCCCTCGTATCCTATTGTACCTTGTTAGAACTTCGCATAGTAGTACTGTAGGCAGTATCACAATACGGTTAGTAGACACCTATAGTGCATCCGATTCATGCTTATTAGAAGCCATCGACGGTCAAGAATTTACCGTTGATCTTTCTTCTTTGCCTTGCATGATCGGTTTTTCACCTACATATGATTGCAAGTTGGAAATGGTAGATGG
>1596_1006
ATGTCTAACATTAGTTCTCTAAACCCGTTTTCAGGTTCTTCCCGAACATTAGTTGAAAACAAACAGGTGGGCGCTTCTGATGCCGAGTCCCTCTTAAAAGAGATGTTTTCTCTGGAGGCTCAGAAGGAGTACGCTAAAGAATGCAATCTCGGTAGGTATACCGAATTGAAAGCTAATCGTCGCCTTAACCACATTGACCTCGTCCCGAAAGTACACGGCATGAAAATGCTCTCCATGTTTCGTAGTGAATATGATAAAGGTAACGTTCCTAGTAGCGGGGTATTGAATATCCCTCGTATCCTATTGTACCTTGTTAGAACTTCGCATAGTAGTACTGTAGGCAGTATCACAATACGGTTAGTAGACACCTATAGTGC
>1596_1007
ATGTCTAACATTAGTTCTCTAAACCCGTTTTCAGGTTCTTCCCGAACATTAGTTGAAAACAAACAGGTGGGCGCTTCTGATGCCGAGTCCCTCTTAAAAGAGATGTTTTCTCTGGAGGCTCAGAAGGAGTACGCTAAAGAATGCAATCTCGGTAGGTATACCGAATTGAAAGCTAATCGTCGCCTTAACCACATTGACCTCGTCCCGAAAGTACACGGCATGAAAATGCTCTCCATGTTTCGTAGTGAATATGATAAAGGTAACGTTCCTAGTAGCGGGGTATTGAATATCCCTCGTATCCTATTGTACCTTGTTAGAACTTCGCATAGTAGTACTGTAGGCAGTATCACAATACG
>1596_1008
ATGTCTAACATTAGTTCTCTAAACCCGTTTTCAGGTTCTTCCCGAACATTAGTTGAAAACAAACAGGTGGGCGCTTCTGATGCCGAGTCCCTCTTAAAAGAGATGTTTTCTCTGGAGGCTCAGAAGGAGTACGCTAAAGAATGCAATCTCGGTAGGTATACCGAATTGAAAGCTAATCGTCGCCTTAACCACATTGACCTCGTCCCGAAAGTACACGGCATGAAAATGCTCTCCATGTTTCGTAGTGAATATGATAAAGGTAACGTTCCTAGTAGCGGGGTATTGAATATCCCTCGTATCCTATTGTACCTTGTTAGAACTTCGCATAGTAGTACTGTAGGCAGTATCACAATACGGTTAGTAGACACCTATAGTGCATCCGATTCATGCTTATTAGAAGCCATCGACGGTCAAGAATTTA
>1596_1009
ATGTCTAACATTAGTTCTCTAAACCCGTTTTCAGGTTCTTCCCGAACATTAGTTGAAAACAAACAGGTGGGCGCTTCTGATGCCGAGTCCCTCTTAAAAGAGATGTTTTCTCTGGAGGCTCAGAAGGAGTACGCTAAAGAATGCAATCTCGGTAGGTATACCGAATTGAAAGCTAATCGTCGCCTTAACCACATTGACCT
>1596_1010
ATGTCTAACATTAGTTCTCTAAACCCGTTTTCAGGTTCTTCCCGAACATTAGTTGAAAACAAACAGGTGGGCGCTTCTGATGCCGAGTCCCTCTTAAAAGAGATGTTTTCTCTGGAGGCTCAGAAGGAGTACGCTAAAGAATGCAATCTCGGTAGGTATAC
>1596_1011
ATGTCTAACATTAGTTCTCTAAACCCGTTTTCAGGTTCTTCCCGAACATTAGTTGAAAACAAACAGGTGGGCGCTTCTGATGCCGAGTCCCTCTTAAAAGAGATGTTTTCTCTGGAGGCTCAGAAGGAGTACGCTAAAGAATGCAATCTCGGTAGGTATACCGAATTGAAAGCTAATCGTCGCCTTAACCACATTGACCTCGTCCCGAAAGTACACGGCATGAAAATGCTCTCCATGTTTCGTAGTGAATATGATAAAGGTAACGTTCCTAGTAGCGGGGTATTGAATATCCCTCGTATCCTATTGTACCTTGTTAGAACTTCGCATAGTAGTACTGTAGGCAGTATCACAATACGGTTAGTAGACACCTATAGTGCATCCGATTCATGCTTATTAGAAGCCATCGACGGTCAAGAATTTACCGTTGATCTTTCTTCTTTGCCTTGCATGATCGGTTTTTCACCTACAT
>1596_1012
ATGTCTAACATTAGTTCTCTAAACCCGTTTTCAGGTTCTTCCCGAACATTAGTTGAAAACAAACAGGTGGGCGCTTCTGATGCCGAGTCCCTCTTAAAAGAGATGTTTTCTCTGGAGGCTCAGAAGGAGTACGCTAAAGAATGCAATCTCGGT
>1596_1013
ATGTCTAACATTAGTTCTCTAAACCCGTTTTCAGGTTCTTCCCGAACATTAGTTGAAAACAAACAGGTGGGCGCTTCTGATGCCGAGTCCCTCTTAAAAGAGATGTTTTCTCTGGAGGCTCAGAAGGAGTACGCTAAAGAATGCAATCTCGGTAGGTATACCGAATTGAAAGCTAATCGTCGCCTTAACCACATTGACCTCGTCCCGAAAGTACACGGCATGAAAATGCTCTCCATGTTTCGT
>1596_1014
ATGTCTAACATTAGTTCTCTAAACCCGTTTTCAGGTTCTTCCCGAACATTAGTTGAAAACAAACAGGTGGGCGCTTCTGATGCCGAGTCCCTCTTAAAAGAGATGTTTTCTCTGGAGGCTCAGAAGGAGTACGCTAAAGAATGCAATCTCGGTAGGTATACCGAATTGAAAGCTAATCGTCGCCTTAACCACATTGACCTCGTCCCGAAAGTACACGGCATGAAAATGCTCTCCATGTTTCGTAGTGAATATGATAAAGGTAACGTTCCTAGTAGCGGGGTATTGAATATCCCTCG
>1596_1015
ATGTCTAACATTAGTTCTCTAAACCCGTTTTCAGGTTCTTCCCGAACATTAGTTGAAAACAAACAGGTGGGCGCTTCTGATGCCGAGTCCCTCTTAAAAGAGATGTTTTCTCTGGAGGCTCAGAAGGAGTACGCTAAAGAATGCAATCTCGGTAGGTATACCGAATTGAAAGCTAATCGTCGCCTTAACCACATTGACCTCGTCCCGAAAGTACACGGCATGAAAATGCTCTCCATGTTTCGTAGTGAATATGATAAAGGTAACGTTCCTAGTAGCGGGGTATTGAATATCCCTCGTATCCTATTGTACCTTGTTAGAACTTCGCATAGTAGTACTGTAGGCA
>1596_1016
ATGTCTAACATTAGTTCTCTAAACCCGTTTTCAGGTTCTTCCCGAACATTAGTTGAAAACAAACAGGTGGGCGCTTCTGATGCCGAGTCCCTCTTAAAAGAGATGTTTTCTCTGGAGGCTCAGAAGGAGTACGCTAAAGAATGCAATCTCGGTAGGTATACCGAATTGAAAGCTAATCGTCGCCTTAACCACATTGACCTCGTCCCGAAAGTACACGGCATGAAAATGCTCTCCATGTTTCGTAGTGAATATGATAAAGGTAACGTTCCTAGTAGCGGGGTATTGAATATCCCTCGTA
>1596_1017
ATGTCTAACATTAGTTCTCTAAACCCGTTTTCAGGTTCTTCCCGAACATTAGTTGAAAACAAACAGGTGGGCGCTTCTGATGCCGAGTCCCTCTTAAAAGAGATGTTTTCTCTGGAGGCTCAGAAGGAGTACGCTAAAGAATGCAATCTCGGTAGGTATACCGAATTGAAAGCTAATCGTCGCCTTAACCACATTGACCTCGTCCCGAAAGTACACGGCATGAAAATGCTCTCCATGTT
>1596_1018
ATGTCTAACATTAGTTCTCTAAACCCGTTTTCAGGTTCTTCCCGAACATTAGTTGAAAACAAACAGGTGGGCGCTTCTGATGCCGAGTCCCTCTTAAAAGAGATGTTTTCTCTGGAGGCTCAGAAGGAGTACGCTAAAGAATGCAATCTCGGTAGGTATACCGAATTGAAAGCTAATCGTCGCCTTAACCACATTGACCTCGTCCCGAAAGTACACGGCATGAAAATGCTCTCCATGTTTCGTAGTGAATATGATAAAGGTAACGTTCCTAGTAGCGGGGTATTGAATATCCCTCGTATCCTATTGTACCTTGTTAGAACTTCGCATAGTAGTACTGTAGGCAGTATCACAATACGGTTAGTAGACACCTATAGTGCATCCGATTCATGCTTATTAGAAGCCATCGACGGTCAAGAATTTACCGTTGATCTTTCTTCTTTGCCTTGCATGATCGGTTTTTCACCTACATATGATTGCAAGTTGG
>1596_1019
ATGTCTAACATTAGTTCTCTAAACCCGTTTTCAGGTTCTTCCCGAACATTAGTTGAAAACAAACAGGTGGGCGCTTCTGATGCCGAGTCCCTCTTAAAAGAGATGTTTTCTCTGGAGGCTCAGAAGGAGTACGCTAAAGAATGCAATCTCGGTAGGTATACCGAATTGAAAGC
>1596_1020
ATGTCTAACATTAGTTCTCTAAACCCGTTTTCAGGTTCTTCCCGAACATTAGTTGAAAACAAACAGGTGGGCGCTTCTGATGCCGAGTCCCTCTTAAAAGAGATGTTTTCTCTGGAGGCTCAGAAGGAGTACGCTAAAGAATGCAATCTCGGTAGGTATACCGAATTGAAAGCTAATCGTCGCCTTAACCACATTGACCTCGTCCCGAAAGTACACGGCATGAAAATGCTCTCCATGTTTCGTAGTGAATATGATAAAGGTAACGTTCCTAGTAGCGGGGTATTGAATATCCCTCGTATCCTATTGTACCTTGTTAGAACTTCGCATAGTAGTACTGTAGGCAGTATCACAATACGGTTAGTAGACACCTATAGTGCATCCGATTCATGCTTATTAGAAGCCATCGACGGTCAAGAATTTACCGTTGATCTTTCTTCTTTGCCTTGCATGATCGGTTTTTCACC
>1596_1021
ATGTCTAACATTAGTTCTCTAAACCCGTTTTCAGGTTCTTCCCGAACATTAGTTGAAAACAAACAGGTGGGCGCTTCTGATGCCGAGTCCCTCTTAAAAGAGATGTTTTCTCTGGAGGCTCAGAAGGAGTACGCTAAAGAATGCAATCTCGGTAGGTATACCGAATTGAAAG
>1596_1022
ATGTCTAACATTAGTTCTCTAAACCCGTTTTCAGGTTCTTCCCGAACATTAGTTGAAAACAAACAGGTGGGCGCTTCTGATGCCGAGTCCCTCTTAAAAGAGATGTTTTCTCTGGAGGCTCAGAAGGAGTACGCTAAAGAATGCAATCTCGGTAGGTATACCGAATTGAAAGCTAATCGTCGCCTTAACCACATTGACCTCGTCCCGAAAGTACACGGCATGAAAATGCTCTCCATGTTTCGTAGTGAATATGATAAAGGTAACGTTCCTAGTAGCGGGGTATTGAATATCCCTCGTATCCTATTGTACCTTGTTAGAACTTCGCATAGTAGTACTGTAGGCAGTATCACAATACGGTTAGTAGACACCTATAGTGCATCCGATTCATGCTTATTAGAAGCCATCGACGGTCAAGAATTTACCGTTGATCTTTCTTCTTTGCCTTGCATGATCGGTT
>1596_1023
ATGTCTAACATTAGTTCTCTAAACCCGTTTTCAGGTTCTTCCCGAACATTAGTTGAAAACAAACAGGTGGGCGCTTCTGATGCCGAGTCCCTCTTAAAAGAGATGTTTTCTCTGGAGGCTCAGAAGGAGTACGCTAAAGAATGCAATCTCGGTAGGTATACCGAATTGAAAGCTAATCGTCGCCTTAACCACATTGACCTCGTCCCGAAAGTACACGGCATGAAAATGCTCTCCA
>1596_1024
ATGTCTAACATTAGTTCTCTAAACCCGTTTTCAGGTTCTTCCCGAACATTAGTTGAAAACAAACAGGTGGGCGCTTCTGATGCCGAGTCCCTCTTAAAAGAGATGTTTTCTCTGGAGGCTCAGAAGGAGTACGCTAAAGAATGCAATCTCGGTAGGTATACCGAATTGAAAGCTAATCGTCGCCTTAACCACATTGACCTCGTCCCGAAAGTACACGGCATGAAAATGCTCTCCATGTTTCGTAGTGAATATGATAAAGGTAACGTTCCTAGTAGCGGGGTATTGAATATCCCTCGTATCCTATTGTACCTTGTTAGAACTTCGCATAGTAGTACTG
>1596_1025
ATGTCTAACATTAGTTCTCTAAACCCGTTTTCAGGTTCTTCCCGAACATTAGTTGAAAACAAACAGGTGGGCGCTTCTGATGCCGAGTCCCTCTTAAAAGAGATGTTTTCTCTGGAGGCTCAGAAGGAGTACGCTAAAGAATGCAATCTCGGTAGGTATACCGAATTGAAAGCTAATCGTCGCCTTAACCACATTGACCTCGTCCCGAAAGTACACGGCATGAAAATGCTCTCCATGTTTCGTAGTGAATATGATAAAGGTAACGTTCCTAGTAGCGGGGTATTGAATATCCCTCGTATCCTATTGTACCTTGTTAGAACTTCGCATAGTAGTACTGTAGGCAGTATCACAATACGGTTAGTAGACACCTATAGTGCATCCGATTCATGCTTATTAGAAGCCATCGACGGTCAAGAATTTACCGTTGATCTTTCTTCTTTGCCTTGCATGATCGGTTTTTCACCTACATATGATTGCAAGTTGGAAA
>1596_1026
ATGTCTAACATTAGTTCTCTAAACCCGTTTTCAGGTTCTTCCCGAACATTAGTTGAAAACAAACAGGTGGGCGCTTCTGATGCCGAGTCCCTCTTAAAAGAGATGTTTTCTCTGGAGGCTCAGAAGGAGTACGCTAAAGAATGCAATCTCGGTAGGTATACCGAATTGAAAGCTAATCGTCGCCTTAACCACATTGACCTCGTCCCGAAAGTACACGGCATGAAAATGCTCTCCATGTTTCGTAGTGAATATGATAAAGGTAACGTTCCTAGTAGCGGGGTATTGAATATCCCTCGTATCCTATTGTACCTTGTTAGAACTTCGCATAGTAGTACTGTAGGCAGTATCACAATACGGTTAGTAGACACCTATAGTGCATCCGATTCATGCTTATTAGAAGC
>1596_1027
ATGTCTAACATTAGTTCTCTAAACCCGTTTTCAGGTTCTTCCCGAACATTAGTTGAAAACAAACAGGTGGGCGCTTCTGATGCCGAGTCCCTCTTAAAAGAGATGTTTTCTCTGGAGGCTCAGAAGGAGTACGCTAAAGAATGCAATCTCGGTAGGTATACCGAATTGAAAGCTAATCGTCGCCTTAACCACATTGACCTCGTCCCGAAAGTACACGGCATGAAAATGCTCTCCATGTTTCGT
>1596_1028
ATGTCTAACATTAGTTCTCTAAACCCGTTTTCAGGTTCTTCCCGAACATTAGTTGAAAACAAACAGGTGGGCGCTTCTGATGCCGAGTCCCTCTTAAAAGAGATGTTTTCTCTGGAGGCTCAGAAGGAGTACGCTAAAGAATGCAATCTCGGTAGGTATACCGAATTGAAAGCTAATCGTCGCCTTAACCACATTGACCTCGTCCCGAAAGTACACGGCATGAAAATGCTCTCCATGTTTCGTAGTGAATATGATAAAGGTAACGTTCCTAGTAGCGGGGTATTGAATATCCCTCGTATCCTATTGTACCTTGTTAGA
>1596_1029
ATGTCTAACATTAGTTCTCTAAACCCGTTTTCAGGTTCTTCCCGAACATTAGTTGAAAACAAACAGGTGGGCGCTTCTGATGCCGAGTCCCTCTTAAAAGAGATGTTTTCTCTGGAGGCTCAGAAGGAGTACGCTAAAGAATGCAATCTCGGTAGGTATACCGAATTGAAAGCTAATCGTCGCCTTAACCACATTGACCTCGTCCCGAAAGTACACGGCATGAAAATGCTCTCCATGTTTCGTAGTGAATATGATAAAGGTAACGTTCCTAGTAGCGGGGTATTGAATATCCCTCGTATCCTATTGTACCTTGTTAGAACTTCGCATAGTAGTACTGTAGGCAGTATCACAATACGGTTAGTAGACACCTATAGTGCATCCGATTCATGCTTATTAGAAGCCATCGACGGTCAAGAATTTACCGTTGATCTTTCTTCTTTGCCTTGCATGATCGGTTTTTCACCTACATATGATTGCAAGTTGGAAA
>1596_1030
ATGTCTAACATTAGTTCTCTAAACCCGTTTTCAGGTTCTTCCCGAACATTAGTTGAAAACAAACAGGTGGGCGCTTCTGATGCCGAGTCCCTCTTAAAAGAGATGTTTTCTCTGGAGGCTCAGAAGGAGTACGCTAAAGAATGCAATCTCGGTAGGTATACCGAATTGAAAGCTAATCGTCGCCTTAACCACATTGACCTCGTCCCGAAAGTACACGGCATGAAAATGCTCTCCATGTTTCGTAGTGAATATGATAAAGGTAACGTTCCTAGTAGCGGGGTATTGAATATCCCTCGTATCCTATTGTACCTTGTTAGAACTTCGCATAGTAGTACTGTAGGCAGTATCACAATACGGTTAGTAGACACCTATAGTGCATCCGATTCATGCTTATTAGAAGCCATCGACGGTCAAGAATTTACCGTTGATCTTTCTTCTTTGCCTTGCATGATCGGTTTTTCACCTACATATGATTGCAAGTTG
>1596_1031
ATGTCTAACATTAGTTCTCTAAACCCGTTTTCAGGTTCTTCCCGAACATTAGTTGAAAACAAACAGGTGGGCGCTTCTGATGCCGAGTCCCTCTTAAAAGAGATGTTTTCTCTGGAGGCTCAGAAGGAGTACGCTAAAGAATGCAATCTCGGTAGGTATACCGAATTGAAAGCTAATCGTCGCCTTAACCACATTGACCTCGTCCCGAAAGTACACGGCATGAAAATGCTCTCCATGTTTCGTAGTGAATATGATAAAGGTAACGTT
>1596_1032
ATGTCTAACATTAGTTCTCTAAACCCGTTTTCAGGTTCTTCCCGAACATTAGTTGAAAACAAACAGGTGGGCGCTTCTGATGCCGAGTCCCTCTTAAAAGAGATGTTTTCTCTGGAGGCTCAGAAGGAGTACGCTAAAGAATGCAATCTCGGTAGGTATACCGAATTGAAAGCTAATCGTCGCCTTAACCACATTGACCTCGTCCCGAAAGTACACGGCATGAAAATGCTCTCCATGTTTCGTAGTGAATATGATAAAGGTAACGTTCCTAGTAGCGGGGTATTGAATATCCCTCGTATCCTATTGTACCTTGTTAGAAC
>1596_1033
ATGTCTAACATTAGTTCTCTAAACCCGTTTTCAGGTTCTTCCCGAACATTAGTTGAAAACAAACAGGTGGGCGCTTCTGATGCCGAGTCCCTCTTAAAAGAGATGTTTTCTCTGGAGGCTCAGAAGGAGTACGCTAAAGAATGCAATCTCGGTAGGTATACCGAATTGAAAGCTAATCGTCGCCTTAACCACATTGACCTCGTCCCGAAAGTACACGGCATGAAAATGCTCTCCATGTTTCGTAG
>1596_1034
ATGTCTAACATTAGTTCTCTAAACCCGTTTTCAGGTTCTTCCCGAACATTAGTTGAAAACAAACAGGTGGGCGCTTCTGATGCCGAGTCCCTCTTAAAAGAGATGTTTTCTCTGGAGGCTCAGAAGGAGTACGCTAAAGAATGCAATCTCGGTAGGTATACCGAATTGAAAGCTAATCGTCGCCTTAACCACATTGACCTCGTCCCGAAAGTACACGGCATGAAAATGCTCTCCATGTTTCGTAGTGAATATGATAAAGGTAACGTTCCTAGTAGCGGGGTATTGAATATCCCTCGTATCCTATTGTACCTTGTTAGAACTTCGCATAGTAGTACTGTAGGCAGTATCACAATACGGTTAGTAGACACCTATAGTGCATCCGATTCATGCTTATTAGAAGCCATCGACGGTCAAGAATTTACCGTTGATCTTTCTTCTTTGCCTTGCATGATCGGTTTTTC
>1596_1035
ATGTCTAACATTAGTTCTCTAAACCCGTTTTCAGGTTCTTCCCGAACATTAGTTGAAAACAAACAGGTGGGCGCTTCTGATGCCGAGTCCCTCTTAAAAGAGATGTTTTCTCTGGAGGCTCAGAAGGAGTACGCTAAAGAATGCAATCTCGGTAGGTATACCGAATTGAAAGCTAATCGTCGCCTTAACCACATTGACCTCGTCCCGAAAGTACACGGCATGAAAATGCTCTCCATGTTTCGTAGTGAATATGATAAAGGTAACGTTCCTAGTAGCGGGGTATTGAATATCCCTCGTATCCTATTGTACCTTGTTAGAACTTCGCATAGTAGTACTGTAGGCAGTATCACAATA
>1596_1036
ATGTCTAACATTAGTTCTCTAAACCCGTTTTCAGGTTCTTCCCGAACATTAGTTGAAAACAAACAGGTGGGCGCTTCTGATGCCGAGTCCCTCTTAAAAGAGATGTTTTCTCTGGAGGCTCAGAAGGAGTACGCTAAAGAATGCAATCTCGGTAGGTATACCGAATTGAAAGCTAATCGTCGCCTTAACCACATTGACCTCGTCCCGAAAGTACACGGCATGAAAATGCTCTCCATGTTTCGTAGTGAATATGATAAAGGTAACGTTCCTAGTAGCGGGGTATTGAATATCCCTCGTATCCTATTGTACCTTGTTAGAACTTCGCATAGTAGTACTGTAGGCAGTATCACAATACGGTTAGTAGACACCTATAGTGCATCCGATTCATGCTTATTAGAAGCCATCGACGGTCAAGAATTTACCGTTGATCTTTCTTCTTTGCCTTGCATGATCGGTT
>1596_1037
ATGTCTAACATTAGTTCTCTAAACCCGTTTTCAGGTTCTTCCCGAACATTAGTTGAAAACAAACAGGTGGGCGCTTCTGATGCCGAGTCCCTCTTAAAAGAGATGTTTTCTCTGGAGGCTCAGAAGGAGTACGCTAAAGAATGCAATCTCGGTAGGTATACCGAATTGAAAGCTAATCGTCGCCTTAACCACATTGACCTCGTCCCGAAAGTACACGGCATGAAAATGCTCTCCATGTTTCGTAGTGAATATGATAAAGGTAACGTTCCTAGT
>1596_1038
ATGTCTAACATTAGTTCTCTAAACCCGTTTTCAGGTTCTTCCCGAACATTAGTTGAAAACAAACAGGTGGGCGCTTCTGATGCCGAGTCCCTCTTAAAAGAGATGTTTTCTCTGGAGGCTCAGAAGGAGTACGCTAAAGAATGCAATCTCGGTAGGTATACCGAATTGAAAGCTAATCGTCGCCTTAACCACATTGACCTCGTCCCGAAAGTACACGGCATGAAAATGCTCTCCATGTTTCGTAGTGAATATGATAAAGGTAACGTTCCTAGTAGCGGGGTATTGAATATCCCTCGTATCCTATTGTACCTTGTTAGAACTTCGCATAGTAGTACTGTAGGCAGTATCACAATACGGTTAGTAGACACCTATAGTGCATCCGATTCATGCTTATTAGAAGCCATCGACGGTCAAGAATTTACCGTTGATCTTTCTTCTTTGCCTTGCAT
>1596_1039
ATGTCTAACATTAGTTCTCTAAACCCGTTTTCAGGTTCTTCCCGAACATTAGTTGAAAACAAACAGGTGGGCGCTTCTGATGCCGAGTCCCTCTTAAAAGAGATGTTTTCTCTGGAGGCTCAGAAGGAGTACGCTAAAGAATGCAATCTCGGTAGGTATACCGAATTGAAAGCTAATCGTCGCCTTAACCACATTGACCTCGTCCCGAAAGTACACGGCATGAAAATGCTCTCCATGTTTCGTAGTGAATATGATAAAGGTAACGTTCCTAGTAGCGGGGTATTGAATATCCCTCGTATCCTATTGTACCTTGTTAGAACTTCGCATAGTAGTACTGTAGGCAGTATCACAATACGGTTAGTAGACACCTATAGTGCATCCGATTCATGCTTATTAGAAGCCATCGACGGTCAAGAATTTACCG
>1596_1040
ATGTCTAACATTAGTTCTCTAAACCCGTTTTCAGGTTCTTCCCGAACATTAGTTGAAAACAAACAGGTGGGCGCTTCTGATGCCGAGTCCCTCTTAAAAGAGATGTTTTCTCTGGAGGCTCAGAAGGAGTACGCTAAAGAATGCAATCTCGGTAGGTATACCGAATTGAAAGCTAATCGTCGCCTTAACCACATTGACCTCGTCCCGAAAGTACACGGCATGAAAATGCTCTCCATG
>1596_1041
ATGTCTAACATTAGTTCTCTAAACCCGTTTTCAGGTTCTTCCCGAACATTAGTTGAAAACAAACAGGTGGGCGCTTCTGATGCCGAGTCCCTCTTAAAAGAGATGTTTTCTCTGGAGGCTCAGAAGGAGTACGCTAAAGAATGCAATCTCGGTAGGTATACCGAATTGAAAGCTAATCGTCGCCTTAACCACATTGACCTCGTCCCGAAAGTACACGGCATGAAAATGCTCTCCATGTTTCGTAGTGAATATGATAAAGGTAACGTTCCTAGTAGC
>1596_1042
ATGTCTAACATTAGTTCTCTAAACCCGTTTTCAGGTTCTTCCCGAACATTAGTTGAAAACAAACAGGTGGGCGCTTCTGATGCCGAGTCCCTCTTAAAAGAGATGTTTTCTCTGGAGGCTCAGAAGGAGTACGCTAAAGAATGCAATCTCGGTAGGTATACCGAATTGAAAGCTAATCGTCGCCTTAACCACATTGACCTCGTCCCGAAAGTACACGGCATGAAAATGCTCTCCATGTTTCGTAGTGAATATGATAAAGGTAACGTTCCTA
>1596_1043
ATGTCTAACATTAGTTCTCTAAACCCGTTTTCAGGTTCTTCCCGAACATTAGTTGAAAACAAACAGGTGGGCGCTTCTGATGCCGAGTCCCTCTTAAAAGAGATGTTTTCTCTGGAGGCTCAGAAGGAGTACGCTAAAGAATGCAATCTCGGTAGGTATACCGAATTGAAAGCTAATCGTCGCCTTAACCACATTGACCTCGTCCCGAAAGTACACGGCATGAAAATGCTCTCCA
>1596_1044
ATGTCTAACATTAGTTCTCTAAACCCGTTTTCAGGTTCTTCCCGAACATTAGTTGAAAACAAACAGGTGGGCGCTTCTGATGCCGAGTCCCTCTTAAAAGAGATGTTTTCTCTGGAGGCTCAGAAGGAGTACGCTAAAGAATGCAATCTCGGTAGGTATACCGAATTGAAAGCTAATCGTCGCCTTAACCACATTGACCTCGTCCCGAAAGTACACGGCATGAAAATGCTCTCCATGTTTCGTAGTGAATATGATAAAGGTAACGTTCCTAGTAGCGGGGTATTGAATATCCCTCGTATCCTATTGTACCTTGTTAGAACTTCGCATAGTAGTACTGTAGGCAGTATCACAATACGGTTAGTAGACACCTATAGTGCATCCGATTCATGCTTATTAGAAGCCATCGACGGTCAAGAATTTACCGTTGATCTTTCTTCTTTGCCTTGCATGATCGGTTTT
>1596_1045
ATGTCTAACATTAGTTCTCTAAACCCGTTTTCAGGTTCTTCCCGAACATTAGTTGAAAACAAACAGGTGGGCGCTTCTGATGCCGAGTCCCTCTTAAAAGAGATGTTTTCTCTGGAGGCTCAGAAGGAGTACGCTAAAGAATGCAATCTCGGTAGGTATACCGAATTGAAAGCTAATCGTCGCCTTAACCACATTGACCTCGTCCCGAAAGTACACGGCATGAAAATGCTCTCCATGTTTCGTAGTGAATATGATAAAGGTAACGTTCCTAGTAGCGGGGTATTGAATATCCCTCGTATCCTATTGTACCTTGTTAGAACTTCGCATAGTAGTACTGTAGGCAGTATCACAATACGGTTAGTAGACACCTATAGTGCATCCG
>1596_1046
ATGTCTAACATTAGTTCTCTAAACCCGTTTTCAGGTTCTTCCCGAACATTAGTTGAAAACAAACAGGTGGGCGCTTCTGATGCCGAGTCCCTCTTAAAAGAGATGTTTTCTCTGGAGGCTCAGAAGGAGTACGCTAAAGAATGCAATCTCGGTAGGTATACCGAATTGAAAGCTAATCGTCGCCTTAACCACATTGACCTCGTCCCGAAAGTACACGGCATGAAAATGCTCTCCATGTTTCGTAGTGAATATGATAAAGGTAACGTTCCTAGTAGCGGGGTATTGAATATCCCTCGTATCCTATTGTACCTTGTTAGAACTTCGCATAGTAGTACTGTAGGCAGTATCACAATA
>1596_1047
ATGTCTAACATTAGTTCTCTAAACCCGTTTTCAGGTTCTTCCCGAACATTAGTTGAAAACAAACAGGTGGGCGCTTCTGATGCCGAGTCCCTCTTAAAAGAGATGTTTTCTCTGGAGGCTCAGAAGGAGTACGCTAAAGAATGCAATCTCGGTAGGTATACCGAATTGAAAGCTAATCGTCGCCTTAACCACATTGACCTCGTCCCGAAAGTACACGGCATGAAAATGCTCTCCATGTTTCGTAGTGAATATGATAAAGGTAACGTTCCTAGTAGCGGGGTATTGAATATCCCTCGTATCCTATTGTACCTTGTTAGAACTTCGCATAGTAGTACTGTAGGCAGTATCACAATAC
>1596_1048
ATGTCTAACATTAGTTCTCTAAACCCGTTTTCAGGTTCTTCCCGAACATTAGTTGAAAACAAACAGGTGGGCGCTTCTGATGCCGAGTCCCTCTTAAAAGAGATGTTTTCTCTGGAGGCTCAGAAGGAGTACGCTAAAGAATGCAATCTCGGTAGGTATACCGAATTGAAAGCTAATCGTCGCCTTAACCACATTGACCTCGTCCCGAAAGTACACGGCATGAAAATGCTCTCCATGTTTCGTAGTGAATATGATAAAGGTAACGTTCCTAGTAGCGGGGTATTGAATATCCCTCGTATCCTATTGTACCTTGTTAGAACTTCGCATAGTAGTACTGTAGGCAGTATCACAATAC
>1596_1049
ATGTCTAACATTAGTTCTCTAAACCCGTTTTCAGGTTCTTCCCGAACATTAGTTGAAAACAAACAGGTGGGCGCTTCTGATGCCGAGTCCCTCTTAAAAGAGATGTTTTCTCTGGAGGCTCAGAAGGAGTACGCTAAAGAATGCAATCTCGGTAGGTATACCGAATTGAAAGCTAATCGTCGCCTTAACCACATTGACCTCGTCCCGAAAGTACACGGCATGAAAATGCTCTCCATGTTTCGTAGTGAATATGATAAAGGTAACGTTCCTAGTAGCGGGGTATTGAATATCCCTCGTATCCTATTGTACCTTGTTAGAACTTCGCATAGTAGTACTGTAGGCAGTATCACAATAC
>1596_1050
ATGTCTAACATTAGTTCTCTAAACCCGTTTTCAGGTTCTTCCCGAACATTAGTTGAAAACAAACAGGTGGGCGCTTCTGATGCCGAGTCCCTCTTAAAAGAGATGTTTTCTCTGGAGGCTCAGAAGGAGTACGCTAAAGAATGCAATCTCGGTAGGTATACCGAATTGAAAGCTAATCGTCGC
>1596_1051
ATGTCTAACATTAGTTCTCTAAACCCGTTTTCAGGTTCTTCCCGAACATTAGTTGAAAACAAACAGGTGGGCGCTTCTGATGCCGAGTCCCTCTTAAAAGAGATGTTTTCTCTGGAGGCTCAGAAGGAGTACGCTAAAGAATGCAATCTCGGTAGGTATACCGAATTGAAAGCTAATCGTCGCCTTAACCACATTGACCTCGTCCCGAAAGTACACGGCATGAAAAT
>1596_1052
ATGTCTAACATTAGTTCTCTAAACCCGTTTTCAGGTTCTTCCCGAACATTAGTTGAAAACAAACAGGTGGGCGCTTCTGATGCCGAGTCCCTCTTAAAAGAGATGTTTTCTCTGGAGGCTCAGAAGGAGTACGCTAAAGAATGCAATCTCGGTAGGTATACCGAATTGAAAGCTAATCGTCGCCTTAACCACATTGACCTCGTCCCGAAAGTACACGGCATGAAAATGCTCTCCATGTTTCGTAGTGAATATGATAAAGGTAACGTTCCTAGTAGCGGGGTATTGAATATCCCTCGTATCCTATTGTACCTTGTTAGAACTTCGCATAGTAGTACTGTAGGCAGTATCACAATA
>1596_1053
ATGTCTAACATTAGTTCTCTAAACCCGTTTTCAGGTTCTTCCCGAACATTAGTTGAAAACAAACAGGTGGGCGCTTCTGATGCCGAGTCCCTCTTAAAAGAGATGTTTTCTCTGGAGGCTCAGAAGGAGTACGCTAAAGAATGCAATCTCGGTAGGTATACCGAATTGAAAGCTAATCGTCGCCTTAACCACATTGACCTCGTCCCGAAAGTACACGGCATGAAAATGCTCTCCATGTTTCGTAGTGAATATGATAAAGGTAACGTTCCTAGTAGCGGGGTATTGAATATCCCTCGTATCCTATTGTACCTTGTTAGAACTTCGCATAGTAGTACTGTAGGCAGTATCACAATACGGTTAGTAGACACCTATAGTGCATCCGATTCATGCTTATTA
>1596_1054
ATGTCTAACATTAGTTCTCTAAACCCGTTTTCAGGTTCTTCCCGAACATTAGTTGAAAACAAACAGGTGGGCGCTTCTGATGCCGAGTCCCTCTTAAAAGAGATGTTTTCTCTGGAGGCTCAGAAGGAGTACGCTAAAGAATGCAATCTCGGTAG
>1596_1055
ATGTCTAACATTAGTTCTCTAAACCCGTTTTCAGGTTCTTCCCGAACATTAGTTGAAAACAAACAGGTGGGCGCTTCTGATGCCGAGTCCCTCTTAAAAGAGATGTTTTCTCTGGAGGCTCAGAAGGAGTACGCTAAAGAATGCAATCTCGGTAGGTATACCGAATTGAAAGCTAATCGTCGCCTTAACCACATTGACCTCGTCCCGAAAGTACACGGCATGAAAATGCTCTCCATGTTTCGTAGTGAATATGATAAAGGTAACGTTCCTAGTAGCGGGGTATTGAATATCCCTCGTATCCTATTGTACCTTGTTAGAACTTCGCATAGTAGTACTGTAGGCAGTATCACAATACGGTTAGTAGACACCTATAGTGCATCCGATTCATGCTTATTAGAAGCCATCGACGGTCAAGAATTTACCGTTGATCTTTCTTC
>1596_1056
ATGTCTAACATTAGTTCTCTAAACCCGTTTTCAGGTTCTTCCCGAACATTAGTTGAAAACAAACAGGTGGGCGCTTCTGATGCCGAGTCCCTCTTAAAAGAGATGTTTTCTCTGGAGGCTCAGAAGGAGTACGCTAAAGAATGCAATCTCGGTAGGTATACCGAATTGAAAGCTAATCGTCGCCTTAACCACATTGACCTCGTCCCGAAAGTACACGGCATGAAAATGCTCTCCATGTTTCGTAGTGAATATGATAAAGGTAACGTTCCTAGTAGCGGGGTATTGAATATCCCTCGT
>1596_1057
ATGTCTAACATTAGTTCTCTAAACCCGTTTTCAGGTTCTTCCCGAACATTAGTTGAAAACAAACAGGTGGGCGCTTCTGATGCCGAGTCCCTCTTAAAAGAGATGTTTTCTCTGGAGGCTCAGAAGGAGTACGCTAAAGAATGCAATCTCGGTAGGTATACCGAATTGAAAGCTAATCGTCGCCTTAACCACATTGACCTCGTCCCGAAAGTACACGGCATGAAAATGCTCTCCATGTTTCGTAGTGAATATGATAAAGGTAACGTTCCTAGTAGCGGGGT
>1596_1058
ATGTCTAACATTAGTTCTCTAAACCCGTTTTCAGGTTCTTCCCGAACATTAGTTGAAAACAAACAGGTGGGCGCTTCTGATGCCGAGTCCCTCTTAAAAGAGATGTTTTCTCTGGAGGCTCAGAAGGAGTACGCTAAAGAATGCAATCTCGGTAGGTATACCGAATTGAAAGCTAATCGTCGCCTTAACCACATTGACCTCGTCCCGAAAGTACACGGCATGAAAATGCTCTCCATGTTTCGTAGTGAATATGATAAAGGTAACGTTCCTAGTAGCGGGGTATTGAATATCCCTCGTATCCTATTGTACCTTGTTAGAACTTCGCATAGTAGTACTGTAGGCAGTATCACAATACGGTTAGTAGACACCTATAGTGCATCCGATTCATGCTTATTAGAAGCCATCGACGGTCAAGAATTTACCGTTGATCTTTCTTCTTTGCCTTGCATGATCGGTTTTTCACCTACATATGATTGCAAGTT
>1596_1059
ATGTCTAACATTAGTTCTCTAAACCCGTTTTCAGGTTCTTCCCGAACATTAGTTGAAAACAAACAGGTGGGCGCTTCTGATGCCGAGTCCCTCTTAAAAGAGATGTTTTCTCTGGAGGCTCAGAAGGAGTACGCTAAAGAATGCAATCTCGGTAGGTATAC
>1596_1060
ATGTCTAACATTAGTTCTCTAAACCCGTTTTCAGGTTCTTCCCGAACATTAGTTGAAAACAAACAGGTGGGCGCTTCTGATGCCGAGTCCCTCTTAAAAGAGATGTTTTCTCTGGAGGCTCAGAAGGAGTACGCTAAAGAATGCAATCTCGGTAGGTATACCGAATTGAAAGCTAATCGTCGCCTTAACCACATTGAC
>1596_1061
ATGTCTAACATTAGTTCTCTAAACCCGTTTTCAGGTTCTTCCCGAACATTAGTTGAAAACAAACAGGTGGGCGCTTCTGATGCCGAGTCCCTCTTAAAAGAGATGTTTTCTCTGGAGGCTCAGAAGGAGTACGCTAAAGAATGCAATCTCGGTAGGTATACCGAATTGAAAGCTAATCGTCGCCTTAACCACATTGACCTCGTCCCGAAAGTACACGGCATGAAAATGCT
>1596_1062
ATGTCTAACATTAGTTCTCTAAACCCGTTTTCAGGTTCTTCCCGAACATTAGTTGAAAACAAACAGGTGGGCGCTTCTGATGCCGAGTCCCTCTTAAAAGAGATGTTTTCTCTGGAGGCTCAGAAGGAGTACGCTAAAGAATGCAATCTCGGTAGGTATACCGAATTGAAAGCTAATCGTCGCCTTAACCACATTGACCTCGTCCCGAAAGTACACGGCATGAAAATGCTCTCCATGTTTCGTAGTGAATATGATAAAGGTAACGTTCCTAGTAGCGGGGTATTGAATATCCCTCGTATCCTATTGTACCTTGTTAGAACTTCGCATAGTAGTACTGTAGGCAGTATCACAATACGGTTAGTAGACACCTATAGTGCATCCGAT
>1596_1063
ATGTCTAACATTAGTTCTCTAAACCCGTTTTCAGGTTCTTCCCGAACATTAGTTGAAAACAAACAGGTGGGCGCTTCTGATGCCGAGTCCCTCTTAAAAGAGATGTTTTCTCTGGAGGCTCAGAAGGAGTACGCTAAAGAATGCAATCTCGGTAGGTATACCGAATTGAAAGCTAATCGTCGCCTTAACCACATTGACCTCGTCCCGAAAGTACACGGCATGAAAATGCTCTCCATGTTTCGTAGTGAATATGATAAAGGTAACGTTCCTAGTAGCGGGGTATTGAATATCCCTCGTATCCTATTGTACCTTGTTAGAACTTCGCATAGTAGTACTGTAGGCAGTATCACAATACGGTTAGTAGACACCTATAGTGCATCCGATTCATGCTTATTAGAAGCCATCGACGGTCAAGAATTTACCGTTGATCTTTCTTCTTTGCCTTGC
>1596_1064
ATGTCTAACATTAGTTCTCTAAACCCGTTTTCAGGTTCTTCCCGAACATTAGTTGAAAACAAACAGGTGGGCGCTTCTGATGCCGAGTCCCTCTTAAAAGAGATGTTTTCTCTGGAGGCTCAGAAGGAGTACGCTAAAGAATGCAATCTCGGTAGGTATACCGAATTGAAAGCTAATCGTCGCCTTAACCACATTGACCTCGTCCCGAAAGTACACGGCATGAAAATGCTCTCCATGTTTCGTAGTGAATATGATAAAGGTAACGTTCCTAGTAGCGGGGTATTGAATATCCCTCGTATCCTATTGTACCTTGTTAGAACTT
>1596_1065
ATGTCTAACATTAGTTCTCTAAACCCGTTTTCAGGTTCTTCCCGAACATTAGTTGAAAACAAACAGGTGGGCGCTTCTGATGCCGAGTCCCTCTTAAAAGAGATGTTTTCTCTGGAGGCTCAGAAGGAGTACGCTAAAGAATGCAATCTCGGTAGGTATACCGAATTGAAAGCTAATCGTCGCCTTAACCACATTGACCTCGTCCCGAAAGTACACGGCATGAAAATGCTCTCCATGTTTCGTAGTGAATATGATAAAGGTAACGTTCCTAGTAGCGGGGTATTGAATATCCCTCGTATCCTATTGTACCTTGTTAGAACTTCGCATAGTAGTACTGTAGGCAGTATCACAATACGGTTAGTAG
>1596_1066
ATGTCTAACATTAGTTCTCTAAACCCGTTTTCAGGTTCTTCCCGAACATTAGTTGAAAACAAACAGGTGGGCGCTTCTGATGCCGAGTCCCTCTTAAAAGAGATGTTTTCTCTGGAGGCTCAGAAGGAGTACGCTAAAGAATGCAATCTCGGTAGGTATACCGAATTGAAAGCTAATCGTCGCCTTAACCACATTGACCTCGTCCCGAAAGTACACGGCATGAAAATGCTCTCCATGTTTCGTAGTGAATATGATAAAGGTAACGTTCCTAGTAGCGGGGTATTGAATATCC
>1596_1067
ATGTCTAACATTAGTTCTCTAAACCCGTTTTCAGGTTCTTCCCGAACATTAGTTGAAAACAAACAGGTGGGCGCTTCTGATGCCGAGTCCCTCTTAAAAGAGATGTTTTCTCTGGAGGCTCAGAAGGAGTACGCTAAAGAATGCAATCTCGGTAGGTATACCGAATTGAAAGCTAATCGTCGCCTTAACCACATTGA
>1596_1068
ATGTCTAACATTAGTTCTCTAAACCCGTTTTCAGGTTCTTCCCGAACATTAGTTGAAAACAAACAGGTGGGCGCTTCTGATGCCGAGTCCCTCTTAAAAGAGATGTTTTCTCTGGAGGCTCAGAAGGAGTACGCTAAAGAATGCAATCTCGGTAGGTATACCGAATTGAAAGCTAATCGTCGCCTTAACCACATTGACCTCGTCCCGAAAGTACACGGCATGAAAATGCTCTCCATGTTTCGTAGTGAATATGATAAAGGTAACGTTCCTAGTAGCGGGGTATTGAATATCCCTCGTATCCTATTGTACCTTGTTAGAACTTCGCATAGTAGTACTGTAGGCAGTATCACAATACGGTTAGTAGACACCTATAGTGCATCCGATTCATGCTTATTAGAAGCCA
>1596_1069
ATGTCTAACATTAGTTCTCTAAACCCGTTTTCAGGTTCTTCCCGAACATTAGTTGAAAACAAACAGGTGGGCGCTTCTGATGCCGAGTCCCTCTTAAAAGAGATGTTTTCTCTGGAGGCTCAGAAGGAGTACGCTAAAGAATGCAATCTCGGTAGGTATACCGAATTGAAAGCTAATCGTCGCCTTAACCACATTGACCTCGTCCCGAAAGTACACG
>1596_1070
ATGTCTAACATTAGTTCTCTAAACCCGTTTTCAGGTTCTTCCCGAACATTAGTTGAAAACAAACAGGTGGGCGCTTCTGATGCCGAGTCCCTCTTAAAAGAGATGTTTTCTCTGGAGGCTCAGAAGGAGTACGCTAAAGAATGCAATCTCGGTAGGTATACCGAATTGAAAGCTAATCGTCGCCTTAACCACATTGACCTCGTCCCGAAAGTACACGGCATGAAAATGCTCTCCATGTTTCGTAGTGAATATGATAAAGGTAACGT
>1596_1071
ATGTCTAACATTAGTTCTCTAAACCCGTTTTCAGGTTCTTCCCGAACATTAGTTGAAAACAAACAGGTGGGCGCTTCTGATGCCGAGTCCCTCTTAAAAGAGATGTTTTCTCTGGAGGCTCAGAAGGAGTACGCTAAAGAATGCAATCTCGGTAGGTATACCGAATTGAAAGCTAATCGTCGCCTTAACCACATTGACCTCGTCCCGAAAGTACACGGCAT
>1596_1072
ATGTCTAACATTAGTTCTCTAAACCCGTTTTCAGGTTCTTCCCGAACATTAGTTGAAAACAAACAGGTGGGCGCTTCTGATGCCGAGTCCCTCTTAAAAGAGATGTTTTCTCTGGAGGCTCAGAAGGAGTACGCTAAAGAATGCAATCTCGGTAGGTATACCGAATTGAAAGCTAATCGTCGCCTTAACCACATTGACCTCGTCCCGAAAGTACACGGCATGAAAATGCTCTCCATGTTTCGTAGTGAATATGATAAAGGTAACGTTCCTAGTAGCGGGGTATTGAATATCCCTCGTATCCTATTG
>1596_1073
ATGTCTAACATTAGTTCTCTAAACCCGTTTTCAGGTTCTTCCCGAACATTAGTTGAAAACAAACAGGTGGGCGCTTCTGATGCCGAGTCCCTCTTAAAAGAGATGTTTTCTCTGGAGGCTCAGAAGGAGTACGCTAAAGAATGCAATCTCGGTAGGTATACCGAATTGAAAGCTAA
>1596_1074
ATGTCTAACATTAGTTCTCTAAACCCGTTTTCAGGTTCTTCCCGAACATTAGTTGAAAACAAACAGGTGGGCGCTTCTGATGCCGAGTCCCTCTTAAAAGAGATGTTTTCTCTGGAGGCTCAGAAGGAGTACGCTAAAGAATGCAATCTCGGTAGGTATACCGAATTGAAAGCTAAT
>1596_1075
ATGTCTAACATTAGTTCTCTAAACCCGTTTTCAGGTTCTTCCCGAACATTAGTTGAAAACAAACAGGTGGGCGCTTCTGATGCCGAGTCCCTCTTAAAAGAGATGTTTTCTCTGGAGGCTCAGAAGGAGTACGCTAAAGAATGCAATCTCGGTAGGTATACCGAATTGAAAGCTAATCGTCGCCTTAACCACATTGACCTCGTCCCGAAAGTACACGGCATGAAAATGCTCTCCATGTTTCGTAGTGAATATGATAAAGGTAACGTTCCTAGTAGCGGGGTATTGAATATCCCTCGTATCCTATTGTACCTTGTTAGAACTTCGCATAGTAGTACTGTAGGCAGTATCACAATACGG
>1596_1076
ATGTCTAACATTAGTTCTCTAAACCCGTTTTCAGGTTCTTCCCGAACATTAGTTGAAAACAAACAGGTGGGCGCTTCTGATGCCGAGTCCCTCTTAAAAGAGATGTTTTCTCTGGAGGCTCAGAAGGAGTACGCTAAAGAATGCAATCTCGGTAGGTATACCGAATTGAAAGCTAATCGTCGCCTTAACCACATTGACCTCGTCCCGAAAGTACACGGCATGAAAATGCTCTCCATGTTTCGTAGTGAATATGATAAAGGTAACGTTCCTAGTAGCGGGGTATTGAATATCCCTCGTATCCTATTGTACCTTGTTAGAACTTCGCATAGTAGTACTGTAGGCAGTATCACAATACGGTTAGTAGACACCTATAGTGCATCCGATTCATGCTTATTAGAAGCCAT
>1596_1077
ATGTCTAACATTAGTTCTCTAAACCCGTTTTCAGGTTCTTCCCGAACATTAGTTGAAAACAAACAGGTGGGCGCTTCTGATGCCGAGTCCCTCTTAAAAGAGATGTTTTCTCTGGAGGCTCAGAAGGAGTACGCTAAAGAATGCAATCTCGGTAGGTATACCGAATTGAAAGCTAATCGTCGCCTTAACCACATTGACCTCGTCCCGAAAGTACACGGCATGAAAATGCTCTCCATGTTTCGTAGTGAATATGATAAAGGTAACGTTCCTAGTAGCGGG
>1596_1078
ATGTCTAACATTAGTTCTCTAAACCCGTTTTCAGGTTCTTCCCGAACATTAGTTGAAAACAAACAGGTGGGCGCTTCTGATGCCGAGTCCCTCTTAAAAGAGATGTTTTCTCTGGAGGCTCAGAAGGAGTACGCTAAAGAATGCAATCTCGGTAGGTATACCGAATTGAAAGCTAATCGTCGCCTTAACCACATTGACCTCGTCCCGAAAGTACACGGCATGAAAATGCTCTCCATGTTTCGTAGTGAATATGATAAAGGTAACGTTCCTAGTAGCGGGGTATTGAATATCCCTCGTATCCTATTGTACCTTGTTAGAACTTCGCATAGTAGTACTGTAGGCAGTATCACAATACGGTTAGTAGACACCTATAGTGCATCCGATTCATGCTTATTAGAAGCCATCGACGGTCAAGAATT
>1596_1079
ATGTCTAACATTAGTTCTCTAAACCCGTTTTCAGGTTCTTCCCGAACATTAGTTGAAAACAAACAGGTGGGCGCTTCTGATGCCGAGTCCCTCTTAAAAGAGATGTTTTCTCTGGAGGCTCAGAAGGAGTACGCTAAAGAATGCAATCTCGGTAGGTATACCGAATTGAAAGCTAATCGTCGCCTTAACCACATTGACCTCGTCCCGAAAGTACACGGCATGAAAATGCTCTCCATGTTTCGTAGTGAATATGATAAAGGTAACGTTCCTAGTAGCGGGGTATTGAATATCCCTCGTATCCTATTGTACCTTGTTAGAACTTCGCATAGTAGTACTGTAGGCAGTATCACAATACGGTTAGTAGACACCTATAGTGCATCCGATTCATGCTTATTAGAAGCCATCGACGGTCAAGAATTTACCGTTGATCTTTCTTCTTTGCCTTGCATGATCGGTTTTTCACCTACATATGATTGCAAGTTGGAAATGG
>1596_1080
ATGTCTAACATTAGTTCTCTAAACCCGTTTTCAGGTTCTTCCCGAACATTAGTTGAAAACAAACAGGTGGGCGCTTCTGATGCCGAGTCCCTCTTAAAAGAGATGTTTTCTCTGGAGGCTCAGAAGGAGTACGCTAAAGAATGCAATCTCGGTAGGTATACCGAATTGAAAGCTAATCGTCGCCTTAACCACATTGACCTCGTCCCGAAAGTACACGGCATGAAAATGCTCTCCATGTTTCGTAGTGAATATGATAAAGGTAACGTTCCTAGTAGCGGGGTATTGAATATCCCTCGTATCCTATTGTACCTTGTTAGAACTTCGCATAGTAGTACTGTAGGCAGTATCACAATACGGTTAGTAGACACCTATAGTGCATCCGATTCATGCTTATTAGAAGCCATCGACGGTCAAGAATTTACCGTTGATCTTTCTTCTTTGCCTTGCATGATCGGTTTTTCACCTACATATGATTGCAAGTTGGAAATGGTAGATGGGA
>1596_1081
ATGTCTAACATTAGTTCTCTAAACCCGTTTTCAGGTTCTTCCCGAACATTAGTTGAAAACAAACAGGTGGGCGCTTCTGATGCCGAGTCCCTCTTAAAAGAGATGTTTTCTCTGGAGGCTCAGAAGGAGTACGCTAAAGAATGCAATCTCGGTAGGT
>1596_1082
ATGTCTAACATTAGTTCTCTAAACCCGTTTTCAGGTTCTTCCCGAACATTAGTTGAAAACAAACAGGTGGGCGCTTCTGATGCCGAGTCCCTCTTAAAAGAGATGTTTTCTCTGGAGGCTCAGAAGGAGTACGCTAAAGAATGCAATCTCGGTAGGTATACCGAATTGAAAGCTAATCGTCGCCTTAACCACATTGACCTCGTCCCGAAAGTACACGGCATGAAAATGCTCTCCATGTTTCGTAGTGAATATGATAAAGGTAACGTTCCTAGTAGCGGGGTATTGAATATCCCTCGTATCCTATTGTACCTTGTTA
>1596_1083
ATGTCTAACATTAGTTCTCTAAACCCGTTTTCAGGTTCTTCCCGAACATTAGTTGAAAACAAACAGGTGGGCGCTTCTGATGCCGAGTCCCTCTTAAAAGAGATGTTTTCTCTGGAGGCTCAGAAGGAGTACGCTAAAGAATGCAATCTCGGTAGGTAT
>1596_1084
ATGTCTAACATTAGTTCTCTAAACCCGTTTTCAGGTTCTTCCCGAACATTAGTTGAAAACAAACAGGTGGGCGCTTCTGATGCCGAGTCCCTCTTAAAAGAGATGTTTTCTCTGGAGGCTCAGAAGGAGTACGCTAAAGAATGCAATCTCGGTAGGTATACCGAATTGAAAGCTAATCGTCGCCTTAACCACATTGACCTCGTCCCGAAAGTACACGGCATGAAAATGCTCTCCATGTTTCGTAGTGAATATGATAAAGGTAACGTTCCTAGTAGCGGGGTATTGAATATCCCTCGTATCCTATTGTACCTTGTTAGAACTTCGCATAGTAGTACTGTAGGCAGTATCACAATACGGTTAGTAGACACCTATAGTGCATCCGATTCATGCTTATTAGAAGCCATCGACGGTCAAGAATTTACCGTTGATCTTTCTTCTTTGCCTTGCATGATCGGTTTTTCACCT
>1596_1085
ATGTCTAACATTAGTTCTCTAAACCCGTTTTCAGGTTCTTCCCGAACATTAGTTGAAAACAAACAGGTGGGCGCTTCTGATGCCGAGTCCCTCTTAAAAGAGATGTTTTCTCTGGAGGCTCAGAAGGAGTACGCTAAAGAATGCAATCTCGGTAGGTATACCGAATTGAAAGCTAATCGTCGCCTTAACCACATTGACCTCGTCCCGAAAGTACACGGCATGAAAATGCTCTCCATGTTTCGTAGTGAATATGATAAAGGTAACGTTCCTAGTAGCGG
>1596_1086
ATGTCTAACATTAGTTCTCTAAACCCGTTTTCAGGTTCTTCCCGAACATTAGTTGAAAACAAACAGGTGGGCGCTTCTGATGCCGAGTCCCTCTTAAAAGAGATGTTTTCTCTGGAGGCTCAGAAGGAGTACGCTAAAGAATGCAATCTCGGTAGGTATACCGAATTG
>1596_1087
ATGTCTAACATTAGTTCTCTAAACCCGTTTTCAGGTTCTTCCCGAACATTAGTTGAAAACAAACAGGTGGGCGCTTCTGATGCCGAGTCCCTCTTAAAAGAGATGTTTTCTCTGGAGGCTCAGAAGGAGTACGCTAAAGAATGCAATCTCGGTAGGTATACCGAATTGAAAGCTAATCGTCGCCTTAACCACATTGACCTCGTCCCGAAAGTACACGGCATGAAAATGCTCTCCATGTTTCGT
>1596_1088
ATGTCTAACATTAGTTCTCTAAACCCGTTTTCAGGTTCTTCCCGAACATTAGTTGAAAACAAACAGGTGGGCGCTTCTGATGCCGAGTCCCTCTTAAAAGAGATGTTTTCTCTGGAGGCTCAGAAGGAGTACGCTAAAGAATGCAATCTCGGTAGGTATACCGAATTGAAAGCTAATCGTCGCCTTAACCACATTGACCTCGTCCCGAAAGTACACGGCATGAAAATGCTCTCCATGTTTCGTAGTGAATATGATAAAGGTAACGTTCCTAGTAGCGGGGTATTGAATATCCCTCGTATCCTATTGTACCTTGTTAGAACTTCGCATAGTAGTACTGTAGGCAGTATCACAATACGGTTAGTAGACACCTATAGTGCATCCGATTCATGCTTATTAGAAGCCATCGACGG
>1596_1089
ATGTCTAACATTAGTTCTCTAAACCCGTTTTCAGGTTCTTCCCGAACATTAGTTGAAAACAAACAGGTGGGCGCTTCTGATGCCGAGTCCCTCTTAAAAGAGATGTTTTCTCTGGAGGCTCAGAAGGAGTACGCTAAAGAATGCAATCTCGGTAGGTATACCGAATTGAAAGCTAATCGTCGCCTTAACCACATTGACCTCGTCCCGAAAGTAC
>1596_1090
ATGTCTAACATTAGTTCTCTAAACCCGTTTTCAGGTTCTTCCCGAACATTAGTTGAAAACAAACAGGTGGGCGCTTCTGATGCCGAGTCCCTCTTAAAAGAGATGTTTTCTCTGGAGGCTCAGAAGGAGTACGCTAAAGAATGCAATCTCGGTAGGTATACCGAATTGAAAGCTAATCGTCGCCTTAACCACATTGACCTCGTCCCGAAAGTACACGGCATGAAAATGCTCTCCATGTTTCGTAGTGAATATGATAAAGGTAACGTTCCTAGTAGCGGGGTATTG
>1596_1091
ATGTCTAACATTAGTTCTCTAAACCCGTTTTCAGGTTCTTCCCGAACATTAGTTGAAAACAAACAGGTGGGCGCTTCTGATGCCGAGTCCCTCTTAAAAGAGATGTTTTCTCTGGAGGCTCAGAAGGAGTACGCTAAAGAATGCAATCTCGGTAGGTATACCGAATTGAAAGCTAATCGTCGCCTTAACCACATTGACCTCGTCCCGAAAGTAC
>1596_1092
ATGTCTAACATTAGTTCTCTAAACCCGTTTTCAGGTTCTTCCCGAACATTAGTTGAAAACAAACAGGTGGGCGCTTCTGATGCCGAGTCCCTCTTAAAAGAGATGTTTTCTCTGGAGGCTCAGAAGGAGTACGCTAAAGAATGCAATCTCGGTAGGTATACCGAATTGAAAGCTAATCGTCGCCTTAACCACATTGACCTCGTCCCGAAAGTACACGGCATGAAAATGCTCTCCATGTTTCGTAGTGAATATGATAAAGGTAACGTTCCTAGTAGCGGGGTATTGAATATCCCTCGTATCCTATTGTACCTTGTTAGAACTTCGCATAGTAGTACTGTAGGCAGTATCACAATACGGTTAGTAGACACCTATAGTGCATCCGATTCATGCTTATTAGAA
>1596_1093
ATGTCTAACATTAGTTCTCTAAACCCGTTTTCAGGTTCTTCCCGAACATTAGTTGAAAACAAACAGGTGGGCGCTTCTGATGCCGAGTCCCTCTTAAAAGAGATGTTTTCTCTGGAGGCTCAGAAGGAGTACGCTAAAGAATGCAATCTCGGTAGGTATACCGAATTGAAAGCTAATCGTCGCCTTAACCACATTGACCTCGTCCCGAAAGTACACGGCATGAAAATGCTCTCCATGTTTCGTAGTGAATATGATAAAGGTAACGTTCCTAGTAGCGGGGTATTGAATATCCCTCGTATCCTATTGTACCTTGTTAGAACTTCGCATAGTAGTACTGTAGGCAGTATCACAATACGGTTAGTAGACACCTATAGTGCATCCGATTCATGC
>1596_1094
ATGTCTAACATTAGTTCTCTAAACCCGTTTTCAGGTTCTTCCCGAACATTAGTTGAAAACAAACAGGTGGGCGCTTCTGATGCCGAGTCCCTCTTAAAAGAGATGTTTTCTCTGGAGGCTCAGAAGGAGTACGCTAAAGAATGCAATCTCGGTAGGTATACCGAATTGAAAGCTAATCGTCGCCTTAACCACATTGACCTCGTCCCGAAAGTACACGGCATGAAAATGCTCTCCATGTTTCGTAGTGAATATGATAAAGGTAACGTTCCTAGTAGCGGGGTATTGAATATCCCTCGTATCCTATTGTACCTTGTTAGAACTTCGCATAGTAGTACTGTAGGCAGTATCACAATACGGTTAGTAGACACCTATAGTGCATCCGATTCATGCTTAT
>1596_1095
ATGTCTAACATTAGTTCTCTAAACCCGTTTTCAGGTTCTTCCCGAACATTAGTTGAAAACAAACAGGTGGGCGCTTCTGATGCCGAGTCCCTCTTAAAAGAGATGTTTTCTCTGGAGGCTCAGAAGGAGTACGCTAAAGAATGCAATCTCGGTAGGTATACCGAATTGAAAGCTAATCGTCGCCTTAACCACATTGACCTCGTCCCGAAAGTACACGGCATGAAAATGCTCTCCATGTTTCGTAGTGAATATGATAAAGGTAACGTTCCTAGTAGCGGGGTATTGAATATCCCTCGTATCCTATTGTACCTTGTTAGAACTTCGCATA
>1596_1096
ATGTCTAACATTAGTTCTCTAAACCCGTTTTCAGGTTCTTCCCGAACATTAGTTGAAAACAAACAGGTGGGCGCTTCTGATGCCGAGTCCCTCTTAAAAGAGATGTTTTCTCTGGAGGCTCAGAAGGAGTACGCTAAAGAATGCAATCTCGGTAGGTATACCGAATTGAAAGCTAATCGTCGCCTTAACCACATTGACCTCGTCCCGAAAGTACACGGCATGAAAATGCTCTCCATGTTTCGTAGTGAATATGATAAAGGTAACGTTCCTAGTAGCGGGGTATTGAATATCCCTCGTATCCTATTGTACCTTGTTAGAACTTCGCATAGTAGTA
>1596_1097
ATGTCTAACATTAGTTCTCTAAACCCGTTTTCAGGTTCTTCCCGAACATTAGTTGAAAACAAACAGGTGGGCGCTTCTGATGCCGAGTCCCTCTTAAAAGAGATGTTTTCTCTGGAGGCTCAGAAGGAGTACGCTAAAGAATGCAATCTCGGTAGGTATACCGAATTGAAAGCTAATCGTCGCCTTAACCACATTGACCTCGTCCCGAAAGTACACGGCATGAAAATGCTCTCCATGTTTCGTAGTGAATATGATAAAGGTAACGTTCCTAGT
>1596_1098
ATGTCTAACATTAGTTCTCTAAACCCGTTTTCAGGTTCTTCCCGAACATTAGTTGAAAACAAACAGGTGGGCGCTTCTGATGCCGAGTCCCTCTTAAAAGAGATGTTTTCTCTGGAGGCTCAGAAGGAGTACGCTAAAGAATGCAATCTCGGTAGGTATACCGAATTGAAAGCTAATCGTCGCCTT
>1596_1099
ATGTCTAACATTAGTTCTCTAAACCCGTTTTCAGGTTCTTCCCGAACATTAGTTGAAAACAAACAGGTGGGCGCTTCTGATGCCGAGTCCCTCTTAAAAGAGATGTTTTCTCTGGAGGCTCAGAAGGAGTACGCTAAAGAATGCAATCTCGGTAGGTATACCGAATTGAAAGCTAATCGTCGCCTTAACCACATTGACCTCGTCCCGAAAGTACACGGCATGAAAATGCTCTCCATGTTTCGTAGTGAATATGATAAAGGTAACGTTCCTAGTAGCGGGGTATTGAATATCCCTCGTATCCTATTGTACCTTGTTAGAACTTCGCATAGTAGTACTGTAGGCAGTATCACAATACGGTTAGTAGACACCTATAGTGC
>1596_1100
ATGTCTAACATTAGTTCTCTAAACCCGTTTTCAGGTTCTTCCCGAACATTAGTTGAAAACAAACAGGTGGGCGCTTCTGATGCCGAGTCCCTCTTAAAAGAGATGTTTTCTCTGGAGGCTCAGAAGGAGTACGCTAAAGAATGCAATCTCGGTAGGTATACCGAATTGAAAGCTAATCGTCGCCTTAACCACATTGACCTCGTCCCGAAAGTACACGGCATGAAAATGCTCTCCATGTTTCGTAGTGAATATGATAAAGGTAACGTTCCTAGTAGCGGGGTATTGAATATCCCTCGTATCCTATTGTACCTTGTTAGAACTTCGCATAGTAGTACTGTAGGCAGTATCACAATACGGTTAGTAGACACCTATAGTGCATCCGATTCATGCTTATTAGA
>1596_1101
ATGTCTAACATTAGTTCTCTAAACCCGTTTTCAGGTTCTTCCCGAACATTAGTTGAAAACAAACAGGTGGGCGCTTCTGATGCCGAGTCCCTCTTAAAAGAGATGTTTTCTCTGGAGGCTCAGAAGGAGTACGCTAAAGAATGCAATCTCGGTAGGTATACCGAATTGAAAGCTAATCGTCGCCTTAACCACATTGACCTCGTCCCGAAAGTACACGGCATGAAAATGCTCTCCATGTTTCGTAGTGAATATGATAAAGGTAACGTTCCTAGTAGCGGGGTATTGAATATCCCTCGTATCCTATTGTACCTTGTTAGAACTTCGCATAGTAGTACTGTAGGCAGTATCACAATACGGTTAGTAGACACCTATAGTGCATCCGATTCATGCTTATTAGAAGCCATCGACGGTCAAGAATTTACCGTTGATCTTTCTTCTTTGCCTTGCATGA
>1596_1102
ATGTCTAACATTAGTTCTCTAAACCCGTTTTCAGGTTCTTCCCGAACATTAGTTGAAAACAAACAGGTGGGCGCTTCTGATGCCGAGTCCCTCTTAAAAGAGATGTTTTCTCTGGAGGCTCAGAAGGAGTACGCTAAAGAATGCAATCTCGGTAGGTATACCGAATTGAAAGCTAATCGTCGCCTTAACCACATTGACCTCGTCCCGAAAGTACACGGCATGAAAATGCTCTCCATG
>1596_1103
ATGTCTAACATTAGTTCTCTAAACCCGTTTTCAGGTTCTTCCCGAACATTAGTTGAAAACAAACAGGTGGGCGCTTCTGATGCCGAGTCCCTCTTAAAAGAGATGTTTTCTCTGGAGGCTCAGAAGGAGTACGCTAAAGAATGCAATCTCGGTAGGTATACCGAATTGAAAGCTAATCGTCGCCTTAACCACATTGACCTCGTCCCGAA
>1596_1104
ATGTCTAACATTAGTTCTCTAAACCCGTTTTCAGGTTCTTCCCGAACATTAGTTGAAAACAAACAGGTGGGCGCTTCTGATGCCGAGTCCCTCTTAAAAGAGATGTTTTCTCTGGAGGCTCAGAAGGAGTACGCTAAAGAATGCAATCTCGGTAGGTATACCGAATTGAAAGCTAATCGTCGCCTTAACCACATTGACCTCGTCCCGAAAGTACAC
>1596_1105
ATGTCTAACATTAGTTCTCTAAACCCGTTTTCAGGTTCTTCCCGAACATTAGTTGAAAACAAACAGGTGGGCGCTTCTGATGCCGAGTCCCTCTTAAAAGAGATGTTTTCTCTGGAGGCTCAGAAGGAGTACGCTAAAGAATGCAATCTCGGTAGGTATACCGAATTGAAAGCTAATCGTCGCCTTAACCACATTGACCTCGTCCCGAAAGTACACGGCATGAAAATGCTCTCCATGTTTCGTAGTGAATATGATAAAGGTAACGTTCCTAGTAGCGGGGTATTGAATATCCCTCGTATCCTATTGTACCTTGTTAGAACTTCGCATAGTAGTACTGTAGGCAGTATCACAATACGGTTAGTAGACACCTATAGTGCATCCGATTCATGCTTATTAGAAGCCATCGACGGTCAAGAATTTACCGTTGATCTTTCTTCTTTGCCTTGCATGATCGGTTTTTCACCTACATATGATTGC
>1596_1106
ATGTCTAACATTAGTTCTCTAAACCCGTTTTCAGGTTCTTCCCGAACATTAGTTGAAAACAAACAGGTGGGCGCTTCTGATGCCGAGTCCCTCTTAAAAGAGATGTTTTCTCTGGAGGCTCAGAAGGAGTACGCTAAAGAATGCAATCTCGGTAGGTATACCGAATTGAAAGCTAATCGTCGCCTTAACCACATTGACCTCGTCCCGAAAGTACACGGCATGAAAATGCTCTCCATGTTTCGTAGTGAATATGATAAAGGTAACGTTCCTAGTAGCGGGGTATTGAATATCCCTCGTATCCTATTGTACCTTGTTAGAACTTCGCATAGTAGTACTGTAGGCAGTATCACAATACGGTTAGTAGACACCTATAGTGCATCCGATTCATGCTTATTAGAAGCCATCGACGGTCAAGAATT
>1596_1107
ATGTCTAACATTAGTTCTCTAAACCCGTTTTCAGGTTCTTCCCGAACATTAGTTGAAAACAAACAGGTGGGCGCTTCTGATGCCGAGTCCCTCTTAAAAGAGATGTTTTCTCTGGAGGCTCAGAAGGAGTACGCTAAAGAATGCAATCTCGGTAGGTATACCGAATTGAAAGCTAATCGTCGCCTTAACCACATTGACCTCGTCCCGAAAGTACACGGCATGAAAATGCTCTCCATGTTTCGTAGTGAATATGATAAAGGTAACGTTCCTAGTAGCG
>1596_1108
ATGTCTAACATTAGTTCTCTAAACCCGTTTTCAGGTTCTTCCCGAACATTAGTTGAAAACAAACAGGTGGGCGCTTCTGATGCCGAGTCCCTCTTAAAAGAGATGTTTTCTCTGGAGGCTCAGAAGGAGTACGCTAAAGAATGCAATCTCGGTAGGT
>1596_1109
ATGTCTAACATTAGTTCTCTAAACCCGTTTTCAGGTTCTTCCCGAACATTAGTTGAAAACAAACAGGTGGGCGCTTCTGATGCCGAGTCCCTCTTAAAAGAGATGTTTTCTCTGGAGGCTCAGAAGGAGTACGCTAAAGAATGCAATCTCGGTAGGTATACCGAATTGAAAGCTAATCGTCGCCTTAACCACATTGACCTCGTCCCGAAAGTACACGGCATGAAAATGCTCTCCATGTTTCGTAGTGAATATGATAAAGGTAACGTTCCTAGTAGCGGGGTATTGAATATCCCTCGTATCCTATTGTACCTTGTTAGAACTTCGCATA
>1596_1110
ATGTCTAACATTAGTTCTCTAAACCCGTTTTCAGGTTCTTCCCGAACATTAGTTGAAAACAAACAGGTGGGCGCTTCTGATGCCGAGTCCCTCTTAAAAGAGATGTTTTCTCTGGAGGCTCAGAAGGAGTACGCTAAAGAATGCAATCTCGGTAGGTATACCGAATTGAAAGCTAATCGTCGCCTTAACCACATTGACCTCGTCCCGAAAGT
>1596_1111
ATGTCTAACATTAGTTCTCTAAACCCGTTTTCAGGTTCTTCCCGAACATTAGTTGAAAACAAACAGGTGGGCGCTTCTGATGCCGAGTCCCTCTTAAAAGAGATGTTTTCTCTGGAGGCTCAGAAGGAGTACGCTAAAGAATGCAATCTCGGTAGGTATACCGAATTGAAAGCTAATCGTCGCCTTAACCACATTGACC
>1596_1112
ATGTCTAACATTAGTTCTCTAAACCCGTTTTCAGGTTCTTCCCGAACATTAGTTGAAAACAAACAGGTGGGCGCTTCTGATGCCGAGTCCCTCTTAAAAGAGATGTTTTCTCTGGAGGCTCAGAAGGAGTACGCTAAAGAATGCAATCTCGGTAGGTATACCGAATTGAAAGCTAATCGTCGCCTTAACCACATTGACCTCGTCCCGAAAGTACACGGCATGAAAATGCTCTCCATGTTTCGTAGTGAATATGATAAAGGTAACGTTCCTAGTAGCGGGGTATTGAATATCC
>1596_1113
ATGTCTAACATTAGTTCTCTAAACCCGTTTTCAGGTTCTTCCCGAACATTAGTTGAAAACAAACAGGTGGGCGCTTCTGATGCCGAGTCCCTCTTAAAAGAGATGTTTTCTCTGGAGGCTCAGAAGGAGTACGCTAAAGAATGCAATCTCGGTAGGTATACCGAATTGAAAGCTAATCGTCGCCTTAACC
>1596_1114
ATGTCTAACATTAGTTCTCTAAACCCGTTTTCAGGTTCTTCCCGAACATTAGTTGAAAACAAACAGGTGGGCGCTTCTGATGCCGAGTCCCTCTTAAAAGAGATGTTTTCTCTGGAGGCTCAGAAGGAGTACGCTAAAGAATGCAATCTCGGTAGGTATACCGAATTGAAAGCTAATCGTCGCCTTAACCACATTGACCTCGTCCCGAAAGTACACGGCATGAAAATGCTCTCCATGTTTCGTAGTGAATATGATAAAGGTAACGTTCCTAGTAGCGGGGTATTGAATATCCCTCGTATCCTATTGTACCTTGTTAGAACTTCGCATAGTAGTACTGTAGGCAGTATCACAATACGGTTAGTAGACACCTATAGTGCATCCGATTCATGCTTATTAGAAGCCA
>1596_1115
ATGTCTAACATTAGTTCTCTAAACCCGTTTTCAGGTTCTTCCCGAACATTAGTTGAAAACAAACAGGTGGGCGCTTCTGATGCCGAGTCCCTCTTAAAAGAGATGTTTTCTCTGGAGGCTCAGAAGGAGTACGCTAAAGAATGCAATCTCGGTAGGTATACCGAATTGAAAGCTAAT
>1596_1116
ATGTCTAACATTAGTTCTCTAAACCCGTTTTCAGGTTCTTCCCGAACATTAGTTGAAAACAAACAGGTGGGCGCTTCTGATGCCGAGTCCCTCTTAAAAGAGATGTTTTCTCTGGAGGCTCAGAAGGAGTACGCTAAAGAATGCAATCTCGGTAGGTATACCGAATTGAAAGCTAATCGTCGCCTTAACCACATTGACCTCGTCCCGAAAGTACACGGCATGAAAATGCTCTCCATGTTTCGTAGTGAATATGATAAAGGTAACGTTCCTAGTAGCGGGGTATTGAATATCCCTCGTA
>1596_1117
ATGTCTAACATTAGTTCTCTAAACCCGTTTTCAGGTTCTTCCCGAACATTAGTTGAAAACAAACAGGTGGGCGCTTCTGATGCCGAGTCCCTCTTAAAAGAGATGTTTTCTCTGGAGGCTCAGAAGGAGTACGCTAAAGAATGCAATCTCGGTAGGTATACCGAATTGAAAGCTAATCGTCGCCTTAACCACATTGACCTCGTCCCGAAAGTACACGGCATGAAAATGCTCTCCATGTTTCGTAGTGAATATGATAAAGGTAACGTTCCTAGTAGCGGGGTATTGAATATCCCTCGTATCCTATTGTACCTTGTTAGAACTTCGCATAGTAGTACTGTAGGCAG
>1596_1118
ATGTCTAACATTAGTTCTCTAAACCCGTTTTCAGGTTCTTCCCGAACATTAGTTGAAAACAAACAGGTGGGCGCTTCTGATGCCGAGTCCCTCTTAAAAGAGATGTTTTCTCTGGAGGCTCAGAAGGAGTACGCTAAAGAATGCAATCTCGGTAGGTATACCGAATTGAAAGCTAATCGTCGCCTTAACCACATTGACCTCGTCCCGAAAGTACACGGCATGAAAATGCTCTCCATGTTTCGTAGTGAATATGATAAAGGTAACGTTCCTAGTAGCGGGGTATTGAATATCCCTCGTATCCTATTGTACCTTGTTAGAACTTCGCATAGTAGTACTGTAGGCAGTATCACAATACGGTTAGTAGACACCTATAGTGCATCCGATTCATGCTTATTAGAAGCCATCGACGGTCAAGAATTTACCGTTGATCTTTCTTCTTTGCCTTGCATGATCGGTTTTTCACCTACATA
>1596_1119
ATGTCTAACATTAGTTCTCTAAACCCGTTTTCAGGTTCTTCCCGAACATTAGTTGAAAACAAACAGGTGGGCGCTTCTGATGCCGAGTCCCTCTTAAAAGAGATGTTTTCTCTGGAGGCTCAGAAGGAGTACGCTAAAGAATGCAATCTCGGTAGGTATACCGAATTGAAAGCTAATCGTCGCCTTAACCACATTGACCTCGTCCCGAAAGTACACGGCATGAAAATGCTCTCCATGTTTCGTAGTGAATATGATAAAGGTAACGTTCCTAGTAGCGGGGTATTGAATATCCCTCGTATCCTATTGTACCTTGTTAGAACTTCGCATAGTAGTACTGTAGGCAGTATCACAATACGGTTAGTAGACACCTATAGTGC
>1596_1120
ATGTCTAACATTAGTTCTCTAAACCCGTTTTCAGGTTCTTCCCGAACATTAGTTGAAAACAAACAGGTGGGCGCTTCTGATGCCGAGTCCCTCTTAAAAGAGATGTTTTCTCTGGAGGCTCAGAAGGAGTACGCTAAAGAATGCAATCTCGGTAGGTATACCGAATTGAAAGCTAATCGTCGCCTTAACCACATTGACCTCGTCCCGAAAGTACACGGCATGAAAATGCTCTCCATGTTTCGTAGTGAATATGATAAAGGTAACGTTCCTAGTAGCGGGGTATTGAATATCCCTCGTATCCTATTGTACCTTGTTAGAACTTCGCATAGTAGTACTGTAGGCAGTATCACAATACGGTTAGTAGACACCTATAGTGCATCCGATTCATGCTTATTAGAAGCCATCGACGGTCAAGAATTTACCGTTGATCTTTCTTCTTTGCCTTGCATGATCGGTTTT
>1596_1121
ATGTCTAACATTAGTTCTCTAAACCCGTTTTCAGGTTCTTCCCGAACATTAGTTGAAAACAAACAGGTGGGCGCTTCTGATGCCGAGTCCCTCTTAAAAGAGATGTTTTCTCTGGAGGCTCAGAAGGAGTACGCTAAAGAATGCAATCTCGGTAGGTATACCGAATTGAAAGCTAATCGTCGCCTTAACCACATTGACCTCGTCCCGAAAGTACACGGCATGAAAATGCTCTCCATGTTTCGTAGTGAATATGATAAAGGTAACGTTCCTAGTAGCGGGGTATTGAATATCCCTCGTATCCTATTGTACCTTGTTAGAACTTCGCATAGTAGTACTGTAGGCAGTATCACAATACGGTTAGTAGACACCTATAGTGCATCCGATTCATGCTTATTAGAAGCCATCGACGGTCAAGAATTTACCGTTGATCTTTCTTCTTTGCCTTGCATGATCGGTTTTTCACCTACATATGATTGCAAGTTGGAAATGGTAGATGGG
>1596_1122
ATGTCTAACATTAGTTCTCTAAACCCGTTTTCAGGTTCTTCCCGAACATTAGTTGAAAACAAACAGGTGGGCGCTTCTGATGCCGAGTCCCTCTTAAAAGAGATGTTTTCTCTGGAGGCTCAGAAGGAGTACGCTAAAGAATGCAATCTCGGTAGGTATACCGAATTGAAAGCTAATCGT
>1596_1123
ATGTCTAACATTAGTTCTCTAAACCCGTTTTCAGGTTCTTCCCGAACATTAGTTGAAAACAAACAGGTGGGCGCTTCTGATGCCGAGTCCCTCTTAAAAGAGATGTTTTCTCTGGAGGCTCAGAAGGAGTACGCTAAAGAATGCAATCTCGGTAGGTATACCGAATTGAAAGCTAATCGTCGCCTTAACCACATTGACCTCGTCCCGAAAGTACACGGCATGAAAATGCTCTCCATGTTTCGTAGTGAAT
>1596_1124
ATGTCTAACATTAGTTCTCTAAACCCGTTTTCAGGTTCTTCCCGAACATTAGTTGAAAACAAACAGGTGGGCGCTTCTGATGCCGAGTCCCTCTTAAAAGAGATGTTTTCTCTGGAGGCTCAGAAGGAGTACGCTAAAGAATGCAATCTCGGTAGGTATACCGAATTGAAAGCTAATCGTCGCCTTAACCACATTGACCTCGTCCCGAAAGTACACGGCATGAAAATGCTCTCCATGTTTCGTAGTGAATATGATAAAGGTAACGTTCCTAGTAGCGGGGTATTGAATATCCCTCGTATCCTATTGTACCTTGTTAGAACTTCGCATAGTAGTACTGTAGGCAGTATCACAATACGGTTAGTAGACACCTATAGTGCATCCGATTCATGCTTATTAGAAGCCATCGACGGTCAAGAATTTACCGTTGATCTTTCTTCTTTGCCTTGCATGAT
>1596_1125
ATGTCTAACATTAGTTCTCTAAACCCGTTTTCAGGTTCTTCCCGAACATTAGTTGAAAACAAACAGGTGGGCGCTTCTGATGCCGAGTCCCTCTTAAAAGAGATGTTTTCTCTGGAGGCTCAGAAGGAGTACGCTAAAGAATGCAATCTCGGT
>1596_1126
ATGTCTAACATTAGTTCTCTAAACCCGTTTTCAGGTTCTTCCCGAACATTAGTTGAAAACAAACAGGTGGGCGCTTCTGATGCCGAGTCCCTCTTAAAAGAGATGTTTTCTCTGGAGGCTCAGAAGGAGTACGCTAAAGAATGCAATCTCGGTAGGTATACCGAATTGAAAGCTAATCGTCGCCTTAACCACATTGACCTCGTCCCGAAAGTACACGGCATGAAAATGCTCTCCATGTTTCGTAGTGAATATGATAAAGGTAACGTTCCTAGTAGCGGGGT
>1596_1127
ATGTCTAACATTAGTTCTCTAAACCCGTTTTCAGGTTCTTCCCGAACATTAGTTGAAAACAAACAGGTGGGCGCTTCTGATGCCGAGTCCCTCTTAAAAGAGATGTTTTCTCTGGAGGCTCAGAAGGAGTACGCTAAAGAATGCAATCTCGGTAGGTATACCGAATTGAAAGCTAATCGTCGCCTTAACCACATTGACCTCGTCCCGAAAGTACACGGCATGAAAATGCTCTCCATGTTTCGTAGTGAATATGATAAAGGTAACGTTCCTAGTAGCGGGGTATTGAATATCCCTCGTATCCTATTGTACCTTGTTAGAACTTCGCATAGTAGTACTGTAGGCAGTATCACAATACG
>1596_1128
ATGTCTAACATTAGTTCTCTAAACCCGTTTTCAGGTTCTTCCCGAACATTAGTTGAAAACAAACAGGTGGGCGCTTCTGATGCCGAGTCCCTCTTAAAAGAGATGTTTTCTCTGGAGGCTCAGAAGGAGTACGCTAAAGAATGCAATCTCGGTAGGTATACCGAATTGAAAGCTAATCGTCGCCTTAACCACATTGACCTCGTCCCGAAAGTACACGGCATGAAAATGCTCTCCATGTTTCGTAGTGAATATGATAAAGGTAACGTTCCTAGTAGCGGGGTATTGAATATCCCTCGTATCCTATTGTACCTTGTTAGAACTTCGCATAGTAGTACTGTAGGCAGTATCACAATACGGTTAGTAGACACCTATAGTGCATCCGATTCATGCTTATTA
>1596_1129
ATGTCTAACATTAGTTCTCTAAACCCGTTTTCAGGTTCTTCCCGAACATTAGTTGAAAACAAACAGGTGGGCGCTTCTGATGCCGAGTCCCTCTTAAAAGAGATGTTTTCTCTGGAGGCTCAGAAGGAGTACGCTAAAGAATGCAATCTCGGTAGGTATACCGAATT
>1596_1130
ATGTCTAACATTAGTTCTCTAAACCCGTTTTCAGGTTCTTCCCGAACATTAGTTGAAAACAAACAGGTGGGCGCTTCTGATGCCGAGTCCCTCTTAAAAGAGATGTTTTCTCTGGAGGCTCAGAAGGAGTACGCTAAAGAATGCAATCTCGGTAGG
>1596_1131
ATGTCTAACATTAGTTCTCTAAACCCGTTTTCAGGTTCTTCCCGAACATTAGTTGAAAACAAACAGGTGGGCGCTTCTGATGCCGAGTCCCTCTTAAAAGAGATGTTTTCTCTGGAGGCTCAGAAGGAGTACGCTAAAGAATGCAATCTCGGTAGGTATACCGAATTGAAAGCTAATCGTCGCCTTAACCACATTGACCTCGTCCCGAAAGTACACGGC
>1596_1132
ATGTCTAACATTAGTTCTCTAAACCCGTTTTCAGGTTCTTCCCGAACATTAGTTGAAAACAAACAGGTGGGCGCTTCTGATGCCGAGTCCCTCTTAAAAGAGATGTTTTCTCTGGAGGCTCAGAAGGAGTACGCTAAAGAATGCAATCTCGGTAGGTATACCGAATTGAAAGCTAATCGTCGCCTTAACCACATTGACCTCGTCCCGAAAGTACACGGCATGAAAATGCTCTCCATGTTTCGTAGTGAATATGATAAAGGTAACGTTCCTAGTAGCGGGGTATTGAATATCCCTCGTATCCTATTGTACCTTGTTAGAACTTCGCATAGTAGTACTGTAGGCAGTATCACAATACGGTTAGTAGACACCTATAGTGCATCCGATTCATGCTTATTAGAAGCCATCGACGGTCAAGAATTTACCGTTGATCTTTCTTCTTTGCCTTGCATGATCGGTTTTTC
>1596_1133
ATGTCTAACATTAGTTCTCTAAACCCGTTTTCAGGTTCTTCCCGAACATTAGTTGAAAACAAACAGGTGGGCGCTTCTGATGCCGAGTCCCTCTTAAAAGAGATGTTTTCTCTGGAGGCTCAGAAGGAGTACGCTAAAGAATGCAATCTCGGTAGGTATACCGAATTGAAAGCTAATCGTCGCCTTAACCACATTGACCTCGTCCCGAAAGTACACGGCATGAAAATGCTCTCCATGTTTCGTAGTGAATATGATAAAGGTAACGTTCCTAGTAGCGGGGTATTGAAT
>1596_1134
ATGTCTAACATTAGTTCTCTAAACCCGTTTTCAGGTTCTTCCCGAACATTAGTTGAAAACAAACAGGTGGGCGCTTCTGATGCCGAGTCCCTCTTAAAAGAGATGTTTTCTCTGGAGGCTCAGAAGGAGTACGCTAAAGAATGCAATCTCGGTAGGTATACCGAATTGAAAGCTAATCGTCGCCTTAACCACATTGACCTCGTCCCGAAAGTACACGGCATGAAAATGCTCTCCATGTTTCGTAGTGAATATGATAAAGGTAACGTTCCTAGTAGCGGGGTATTGAATATCCCTCGTATCCTATTGTACCTTGTTAGAACTTCGCATAGTAGTACTGTAGGCAGTATCACAATACGGTTAGTAGACACCTATAGTGCATCCGATTCATGCTTATTAGAAGCCATCGACGGTCAAGAATTTACCG
>1596_1135
ATGTCTAACATTAGTTCTCTAAACCCGTTTTCAGGTTCTTCCCGAACATTAGTTGAAAACAAACAGGTGGGCGCTTCTGATGCCGAGTCCCTCTTAAAAGAGATGTTTTCTCTGGAGGCTCAGAAGGAGTACGCTAAAGAATGCAATCTCGGTAGGTATACCGAATTGAAAGCTAATCGTCGCCTTAACCACATTGACCTCGTCCCGAAAGTACACGGCATGAAAATGCTCTCCATGTTTCGTAGTGAATATGATAAAGGTAACGTTCCTAGTAGCGGGGTATTGAATATCCCTCGTATCCTATTGTACCTTGTTAGAACTTCGCATAGTAGTACTGTAGGCAGTATCACAATACGGTTAGTAGACACCTATAGTGCATCCGATTCAT
>1596_1136
ATGTCTAACATTAGTTCTCTAAACCCGTTTTCAGGTTCTTCCCGAACATTAGTTGAAAACAAACAGGTGGGCGCTTCTGATGCCGAGTCCCTCTTAAAAGAGATGTTTTCTCTGGAGGCTCAGAAGGAGTACGCTAAAGAATGCAATCTCGGTAGGTATACCGAATTGAAAGCTAATCGTCGCCTTAACCACATTGACCTCGTCCCGAAAGTACACGGCATGAAAATGCTCTCCATGTTTCGTAGTGAATATGATAAAGGTAACGTTCCTAGTAGCGGGGTATTGAATATCCCTCGTATCCTATTGTACCTTGTTAGAACTTCGCATAGTAGTACTGTAGGCAGTATCACAATACGGTTAGTAGACACCTATAGTGCATCCGATTCATGCTTATTAGAAGCCATCGACGGTCAAGAATTTACCGTTGATCTTTC
>1596_1137
ATGTCTAACATTAGTTCTCTAAACCCGTTTTCAGGTTCTTCCCGAACATTAGTTGAAAACAAACAGGTGGGCGCTTCTGATGCCGAGTCCCTCTTAAAAGAGATGTTTTCTCTGGAGGCTCAGAAGGAGTACGCTAAAGAATGCAATCTCGGTAGGTATACCGAATTGAAAGCTAATCGTCGCCTT
>1596_1138
ATGTCTAACATTAGTTCTCTAAACCCGTTTTCAGGTTCTTCCCGAACATTAGTTGAAAACAAACAGGTGGGCGCTTCTGATGCCGAGTCCCTCTTAAAAGAGATGTTTTCTCTGGAGGCTCAGAAGGAGTACGCTAAAGAATGCAATCTCGGTAGGTATACCGAATTGAAAGCTAATCGTCGCCTTAACCACATTGACCTCGTCCCGAAAGTACACGGCATGAAAATGCTCTCCATGTTTCGTAGTGAAT
>1596_1139
ATGTCTAACATTAGTTCTCTAAACCCGTTTTCAGGTTCTTCCCGAACATTAGTTGAAAACAAACAGGTGGGCGCTTCTGATGCCGAGTCCCTCTTAAAAGAGATGTTTTCTCTGGAGGCTCAGAAGGAGTACGCTAAAGAATGCAATCTCGGTAGGTATACCGAATTGAAAGCTAATCGTCGCCTTAACCACATTGACCTCGTCCCGAAAGTACACGGCATGAAAATGCTCTCCATGTTTCGTAGTGAATATGATAAAGGTAACGTTCCTAGTAGCGGGGTATTGAATATCCCTCGTATCCTATTGTACCTTGTTAGAACTTCGCATAGTAGTACTGTAGGCAGTATCACAATACGGTTAGTAGACACCTATAGTGCATCCGATTCATGCTTATTAGAAGCCATCGACGGTCAAGAATTTACCGTTGATCTTTCTTCTTTGCCTTGCATGATCGGTTTTTCACCTA
>1596_1140
ATGTCTAACATTAGTTCTCTAAACCCGTTTTCAGGTTCTTCCCGAACATTAGTTGAAAACAAACAGGTGGGCGCTTCTGATGCCGAGTCCCTCTTAAAAGAGATGTTTTCTCTGGAGGCTCAGAAGGAGTACGCTAAAGAATGCAATCTCGGTAGGTATACCGAATTGAAAGCTAATCGTCGCCTTAACCACATTGACCTCGTCCCGAAAGTACACGGCATGAAAATGCTCTCCATGTTTCGTAGTGAATATGATAAAGGTAACGTTCCTAGTAGCGGGGTATTGAATAT
>1596_1141
ATGTCTAACATTAGTTCTCTAAACCCGTTTTCAGGTTCTTCCCGAACATTAGTTGAAAACAAACAGGTGGGCGCTTCTGATGCCGAGTCCCTCTTAAAAGAGATGTTTTCTCTGGAGGCTCAGAAGGAGTACGCTAAAGAATGCAATCTCGGTAGGTATACCGAATTGAAAGCTAATCGTCGCCTTAACCACATTGACCTCGTCCCGAAAGTACACGGCATGAAAATGCTCTCCATGTTTCGTAGTGAATATGATAAAGGTAACGTTCCTAGTAGCGGGGTATTGAATATCCCTCGTATCCTATTGTACCTTGTTAGAACTTCGCATAGTAGTACTGTAGGCAGTATCACAATACGGTTAGTAGACACCTATAGTGCATCCGATTCATGCTTATTAGAAGCCATCGACGGTCAAGAATTTACCGTTGATCTTTCTTCTTTGCCTTGCATGATCGGTTTTTCACCTACATATGATTGCAAGTTGGAAATGGTAGATGG
>1596_1142
ATGTCTAACATTAGTTCTCTAAACCCGTTTTCAGGTTCTTCCCGAACATTAGTTGAAAACAAACAGGTGGGCGCTTCTGATGCCGAGTCCCTCTTAAAAGAGATGTTTTCTCTGGAGGCTCAGAAGGAGTACGCTAAAGAATGCAATCTCGGTAGGTATACCGAATTGAAAGCTAATCGTCGCCTTAACCACATTGACCTCGTCCCGAAAGTACACGGCATGAAAATGCTCTCCATGTTTCGTAGTGAATATGATAAAGGTAACGTTCCTAGTAGCGGGGTATTGAATATCCCTCGTATCCTATTGTACCTTGTTAGAACTTCGCATAGTAGTACTGTAGGCAGTATCACAATACGGTTAGTAGACACCTATAGTGCATCCGATTCATGCTTATTAGAAGCCATCGACGGTCAAGAATTTACCGTTGATCTTTCTTCTTTGCCTTGCATGATCGGTTTTTC
>1596_1143
ATGTCTAACATTAGTTCTCTAAACCCGTTTTCAGGTTCTTCCCGAACATTAGTTGAAAACAAACAGGTGGGCGCTTCTGATGCCGAGTCCCTCTTAAAAGAGATGTTTTCTCTGGAGGCTCAGAAGGAGTACGCTAAAGAATGCAATCTCGGTAGGTATACCGAATTGAAA
>1596_1144
ATGTCTAACATTAGTTCTCTAAACCCGTTTTCAGGTTCTTCCCGAACATTAGTTGAAAACAAACAGGTGGGCGCTTCTGATGCCGAGTCCCTCTTAAAAGAGATGTTTTCTCTGGAGGCTCAGAAGGAGTACGCTAAAGAATGCAATCTCGGTAGGTATACCGAATTGAAAGCTAATCGTCGCCTTAACCACATTGACCTCGTCCCGAAAGTACACGGCATGAAAATGCTCTCCATGTTTCGTAGTGAATATGATAAAGGTAACGTTCCTAGTAGCGGGGTATTGAATATCCCTCGTATCCTATTGTACCTTGTTAGAACTTCGCATAGTAGTACTGTAGGCAGTATCA
>1596_1145
ATGTCTAACATTAGTTCTCTAAACCCGTTTTCAGGTTCTTCCCGAACATTAGTTGAAAACAAACAGGTGGGCGCTTCTGATGCCGAGTCCCTCTTAAAAGAGATGTTTTCTCTGGAGGCTCAGAAGGAGTACGCTAAAGAATGCAATCTCGGTAGGTATACCGAATTGAAAGCTAATCGTCGCCTTAACCACATTGACCTCGTCCCGAAAGTACACGGCATGAAAATGCTCTCCATGTTTCGTAGTGAATATGATAAAGGTAACGTTCCTAGTAGCGGGGTATTGAATATCCCTCGTATCCTATTGTACCTTGTTAGAACTTCGCATAGTAG
>1596_1146
ATGTCTAACATTAGTTCTCTAAACCCGTTTTCAGGTTCTTCCCGAACATTAGTTGAAAACAAACAGGTGGGCGCTTCTGATGCCGAGTCCCTCTTAAAAGAGATGTTTTCTCTGGAGGCTCAGAAGGAGTACGCTAAAGAATGCAATCTCGGTAGGTATACCGAATTGAAAGCT
>1596_1147
ATGTCTAACATTAGTTCTCTAAACCCGTTTTCAGGTTCTTCCCGAACATTAGTTGAAAACAAACAGGTGGGCGCTTCTGATGCCGAGTCCCTCTTAAAAGAGATGTTTTCTCTGGAGGCTCAGAAGGAGTACGCTAAAGAATGCAATCTCGGTAGGTATACCGAATTGAAAGCTAATCGTCGCCTTAACCACATTGACCTCGTCCCGAAAGTACACGGCATGAAAATGCTCTCCATGTTTCGTAGTGAATATGATAAAGGTAACGTTCCTAGTAGCGGGGTATTGAATATCCCTCGTATCCTATTGTACCTTGTTAGAACTTCGCATAGTAGTACTGTAGGCAGTATCACAATACGGTTAGTAGACACCTATAGTGCATCCGATTCATGCTTATTAGAAGCCATCGACGGTCAAGAATTTACCGTTGATCTTTCTTCTTTGCCTTGCATGATCGGTTTTTCACCT
>1596_1148
ATGTCTAACATTAGTTCTCTAAACCCGTTTTCAGGTTCTTCCCGAACATTAGTTGAAAACAAACAGGTGGGCGCTTCTGATGCCGAGTCCCTCTTAAAAGAGATGTTTTCTCTGGAGGCTCAGAAGGAGTACGCTAAAGAATGCAATCTCGGTAGGTATACCGAATTGAAAGCTAATCGTCGCCTTAACCACATTGACCTCGTCCCGAAAGTACACGGCATGAAAATGCTCTCCATGTTTCGTAGTGAATATGATAAAGGTAACGTTCCTAGTAGCGGGGTATTGAATATCCCTCGTATCCTATTGTACCTTGTTAGAACTTCGCATAGTAGTACTGTAGGCAGTATCACAATACGGTTAGTAGA
>1596_1149
ATGTCTAACATTAGTTCTCTAAACCCGTTTTCAGGTTCTTCCCGAACATTAGTTGAAAACAAACAGGTGGGCGCTTCTGATGCCGAGTCCCTCTTAAAAGAGATGTTTTCTCTGGAGGCTCAGAAGGAGTACGCTAAAGAATGCAATCTCGGTAGGTATACCGAATTGAAAGCTAATCGTCGCCTTAACCACATTGACCTCGTCCCGAAAGTACACGGCATGAAAATGCTCTCCATGTTTCGTAGTGAATATGATAAAGGTAACGTTCCTAGTAGCGGGGTATTGAATATCCCTCGTATCCTATTGTACCTTGTTAGAACTTCGCATAGTAGTACTGTAGGCAGTATCACAATACGGTTAGTAGACACCTATAGTGCATCCGATTCATGCTTATTAGAAGCCATCGACGGTCAAGAATTTACCGTTGATCTTTCTTCTTTGCCTTGCATGATCGGTTTTTCACCTACATATGATTGCAAGTTGGAAATGG
>1596_1150
ATGTCTAACATTAGTTCTCTAAACCCGTTTTCAGGTTCTTCCCGAACATTAGTTGAAAACAAACAGGTGGGCGCTTCTGATGCCGAGTCCCTCTTAAAAGAGATGTTTTCTCTGGAGGCTCAGAAGGAGTACGCTAAAGAATGCAATCTCGGTAGGTATACCGAATTGAAAGCTAATCGTCGCCTTAACCACATTGACCTCGTCCCGAAAGTACACGGCATGAAAATGCTCTCCATGTTTCGTAGTGAATATGATAAAGGTAACGTTCCTAGTAGCGGGGTATTGAATATCCCTCGTATCCTATTGTACCTTGTTAGAACTTCGCATAGTAGTACTGTAGGCAGTATCACAATACGGTTAGTAGACACCTATAGTGCATCCGATTCATGCTTATTAGAAGCCATCGACGGTCAAGAATTTACCGTTGATCTTTCTTCTTTGCCTTGCATGATCGGTTTTTCACCTACATATGATTGCAAGTTGGAAATGGTAGATGGGA
>1596_1151
ATGTCTAACATTAGTTCTCTAAACCCGTTTTCAGGTTCTTCCCGAACATTAGTTGAAAACAAACAGGTGGGCGCTTCTGATGCCGAGTCCCTCTTAAAAGAGATGTTTTCTCTGGAGGCTCAGAAGGAGTACGCTAAAGAATGCAATCTCGGTAGGTATACCGAATTGAAAGCTAATCGTCGCCTTAACCACATTGACCTCGTCCCGAAAGTACACGGCATGAAAATGCTCTCCATGTTTCGTAGTGAATATGATAAAGGTAACGTTCCTAGTAGCGGGGTATTGAATATCCCTCGTATCCTATTGTACCTTGTTAGAACTTCGCATAGTAGTACTGTAGGCAGTATCACAATACGGTTAGTAG
>1596_1152
ATGTCTAACATTAGTTCTCTAAACCCGTTTTCAGGTTCTTCCCGAACATTAGTTGAAAACAAACAGGTGGGCGCTTCTGATGCCGAGTCCCTCTTAAAAGAGATGTTTTCTCTGGAGGCTCAGAAGGAGTACGCTAAAGAATGCAATCTCGGTAGGTA
>1596_1153
ATGTCTAACATTAGTTCTCTAAACCCGTTTTCAGGTTCTTCCCGAACATTAGTTGAAAACAAACAGGTGGGCGCTTCTGATGCCGAGTCCCTCTTAAAAGAGATGTTTTCTCTGGAGGCTCAGAAGGAGTACGCTAAAGAATGCAATCTCGGTAGGTATACCGAATTGAAAGCTAATCGTCGCCTTAACCACATTGACCTCGTCCCGAAAGTACACGGCATGAAAATGCTCTCCATGTTTCGTAGTGAATATGATAAAGGTAACGTTCCTAGTAGCGGGGTATTGAATATCCCTCGTATCCTATTGTACCTTGTTAGAACTTCGCATAGTAGTACTGTAGGCAGTATCACAATACGGTTAGTAGACACCTATAGTGCATCCGATTCATGCTTATTAGAAGCCATCGACGGTCAAGAA
>1596_1154
ATGTCTAACATTAGTTCTCTAAACCCGTTTTCAGGTTCTTCCCGAACATTAGTTGAAAACAAACAGGTGGGCGCTTCTGATGCCGAGTCCCTCTTAAAAGAGATGTTTTCTCTGGAGGCTCAGAAGGAGTACGCTAAAGAATGCAATCTCGGTAGGTATACCGAATTGAAAGCTAATCGTCGCCTTAACCACATTGACCTCGTCCCGAAAGTACACGGCATGAAAATGCTCTCCATGTTTCGTAGTGAATATGATAAAGGTAACGTTCCTAGTAGCGGGGTATTGAATATCCCTCG
>1596_1155
ATGTCTAACATTAGTTCTCTAAACCCGTTTTCAGGTTCTTCCCGAACATTAGTTGAAAACAAACAGGTGGGCGCTTCTGATGCCGAGTCCCTCTTAAAAGAGATGTTTTCTCTGGAGGCTCAGAAGGAGTACGCTAAAGAATGCAATCTCGGTAGGTATACCGAATTGAAAGCTAATCGTCGCCTTAACCACATTGACCTCGTCCCGAAAGTACACGGCATGAAAATGCTCT
>1596_1156
ATGTCTAACATTAGTTCTCTAAACCCGTTTTCAGGTTCTTCCCGAACATTAGTTGAAAACAAACAGGTGGGCGCTTCTGATGCCGAGTCCCTCTTAAAAGAGATGTTTTCTCTGGAGGCTCAGAAGGAGTACGCTAAAGAATGCAATCTCGGTAGGTATACCGAATTGAAAGCTAATCGTCGCCTTAACCACATTGACCTCGTCCCGAAAGTACACGGCATGAAAATGCTCTCCATGTTTCGTAGTGAATATGATAAAGGTAACGTTCCTAGTAGCGGGGTATTGAATATCCCTCGTATCCTATTGTACCTTGTTAGAACTTCGCATAGTAGTACTGTAGGCAGTATCACAATACGGTTAGTAGACACCTATAGTGCATCCGATTCATGCTTATTAGAAGCCATCGACGGTCAAGAATTTACCGTTGATCTTTCTTCTTTGCC
>1596_1157
ATGTCTAACATTAGTTCTCTAAACCCGTTTTCAGGTTCTTCCCGAACATTAGTTGAAAACAAACAGGTGGGCGCTTCTGATGCCGAGTCCCTCTTAAAAGAGATGTTTTCTCTGGAGGCTCAGAAGGAGTACGCTAAAGAATGCAATCTCGGTAGG
>1596_1158
ATGTCTAACATTAGTTCTCTAAACCCGTTTTCAGGTTCTTCCCGAACATTAGTTGAAAACAAACAGGTGGGCGCTTCTGATGCCGAGTCCCTCTTAAAAGAGATGTTTTCTCTGGAGGCTCAGAAGGAGTACGCTAAAGAATGCAATCTCGGTAGGTATACCGAATTGAAAGCTAATCGTCGCCTTAACCACATTGACCTCGTCCCGAAAGTACACGGCATGAAAATGCTCTCCATGTTTCGTAGTGAATATGATAAAGGTAACGTTCCTAGTAGCGGGGTATTGAATATCCCTCGTATCCTATTGTACCTTGTTAGAACTTCGCATAGTAGTACTGTAGGCAGTATCA
>1596_1159
ATGTCTAACATTAGTTCTCTAAACCCGTTTTCAGGTTCTTCCCGAACATTAGTTGAAAACAAACAGGTGGGCGCTTCTGATGCCGAGTCCCTCTTAAAAGAGATGTTTTCTCTGGAGGCTCAGAAGGAGTACGCTAAAGAATGCAATCTCGGTAGGTATACCGAATTGAAAGCTAATCGTCGCCTTAACCACATTGACCTCGTCCCGAAAGTACACGGCATGAAAATGCTCTCCATGTTTCGTAGTGAATATGATAAAGGTAACGTTCCTAGTAGCGGGGTATTGAATATCCCTCGTATCCTATTGTACCTTGTTAGAACTTCGCATAGTAGTACTGTAGGCAGTATCACAATACGGTTAGTAGACACCTATAGTGCATCCGATTCATGCTTATTAGAAGCCATCGACGGTCAAGAATTTACCGTTGATCTTTCTTCTTTGCCTTGCATGATCGGTTTTTCACCTACATA
>1596_1160
ATGTCTAACATTAGTTCTCTAAACCCGTTTTCAGGTTCTTCCCGAACATTAGTTGAAAACAAACAGGTGGGCGCTTCTGATGCCGAGTCCCTCTTAAAAGAGATGTTTTCTCTGGAGGCTCAGAAGGAGTACGCTAAAGAATGCAATCTCGGTAGGTATACCGAATTGAAAGCTAATCGTCGCCTTAACCACATTGACCTCGTCCCGAAAGTACACGGCATGAAAATGCTCTCCATGTTTCGTAGTGAATATGATAAAGGTAACGTTCCTAGTAGCGGGGTATTGAATATCCCTCGTATCCTATTGTACCTTGTTAGAACTTCGCATAGTAGTACTGTAGGCAGTATCACAATACGGTTAGTAGACACCTATAGTGCATCCGATTCATGCTTATTAGAAGCCATCGACGGTCAAGAATTTACCGTTGATCTTTCTTCTTTGCCTTGCATGATCGGTTTTTCACCTACATATGATTGCAAGTTGGAAATGGTAGA
>1596_1161
ATGTCTAACATTAGTTCTCTAAACCCGTTTTCAGGTTCTTCCCGAACATTAGTTGAAAACAAACAGGTGGGCGCTTCTGATGCCGAGTCCCTCTTAAAAGAGATGTTTTCTCTGGAGGCTCAGAAGGAGTACGCTAAAGAATGCAATCTCGGTAGGTATACCGAATTGAAAGCTAATCGTCGCCTTAACCACATTGACCTCGTCCCGAAAGTACACGGCATGAAAATGCTCTCCATGTTTCGTAGTGAATATGATAAAGGTAACGTTCCTAGTAGCGGGGTATTGAATATCCCTCGTATCCTATTGTACCTTGTTAGAACTTCGCATAGTAGTACTGTAGG
>1596_1162
ATGTCTAACATTAGTTCTCTAAACCCGTTTTCAGGTTCTTCCCGAACATTAGTTGAAAACAAACAGGTGGGCGCTTCTGATGCCGAGTCCCTCTTAAAAGAGATGTTTTCTCTGGAGGCTCAGAAGGAGTACGCTAAAGAATGCAATCTCGGTAGGTATACCGAATTGAAAGCTAATCGTCGCCTTAACCACATTGACCTCGTCCCGAAAGTACACGGCATGAAAATGCTCTCCATGTTT
>1596_1163
ATGTCTAACATTAGTTCTCTAAACCCGTTTTCAGGTTCTTCCCGAACATTAGTTGAAAACAAACAGGTGGGCGCTTCTGATGCCGAGTCCCTCTTAAAAGAGATGTTTTCTCTGGAGGCTCAGAAGGAGTACGCTAAAGAATGCAATCTCGGTAGGTATACCGAATTGAAAGCTAATCGTCGCCTTAACCACATTGACCTCGTCCCGAAAGTACACGGCATGAAAATGCTCTCCATGTTTCGTAGTGAATATGATAAAGGTAACGTTCCTAGTAGCGGGGTATTGAATATCCCTCGTATCCTATTGTACCTTGTTAGAACTTCGCATAGTAGTACTGTAGGCAGTATCACAATACGGTTAGTAGACACCTATAGTGCATCCGATTCATGCTTATTAGAAGCCATCGACGGTCAAGAATTTACCGTTGATCTTTCTTCTTTGCCTTGCATGATCGGTTTTTCACCTAC
>1596_1164
ATGTCTAACATTAGTTCTCTAAACCCGTTTTCAGGTTCTTCCCGAACATTAGTTGAAAACAAACAGGTGGGCGCTTCTGATGCCGAGTCCCTCTTAAAAGAGATGTTTTCTCTGGAGGCTCAGAAGGAGTACGCTAAAGAATGCAATCTCGGTAGGTATACCGAATTGAAAGCTAATCGTCGCCTTAACCACATTGACCTCGTCCCGAAAGTACACGGCATGAAAATGCTCTCCATGTTTCGTAGTGAATATGATAAAGGTAACGTTCCTAGTAGCGGGGTATTGAATATCCCTCGTATCCTATTGTACCTTGTTAGAACTTCG
>1596_1165
ATGTCTAACATTAGTTCTCTAAACCCGTTTTCAGGTTCTTCCCGAACATTAGTTGAAAACAAACAGGTGGGCGCTTCTGATGCCGAGTCCCTCTTAAAAGAGATGTTTTCTCTGGAGGCTCAGAAGGAGTACGCTAAAGAATGCAATCTCGGTAGGTATACCGAATTGAAAGCTAATCGTCGCCTTAACCACATTGACCTCGTCC
>1596_1166
ATGTCTAACATTAGTTCTCTAAACCCGTTTTCAGGTTCTTCCCGAACATTAGTTGAAAACAAACAGGTGGGCGCTTCTGATGCCGAGTCCCTCTTAAAAGAGATGTTTTCTCTGGAGGCTCAGAAGGAGTACGCTAAAGAATGCAATCTCGGTAGGTATACCGAATTGAAAGCTAATCGTCGCCTTAACCACATTGACCTCGTCCCGAAAGTACACGGCATGAAAATGCTCTCCATGTTTCGTAGTGAATATGATAAAGGTAACGTTCCTAGTAGCGGGGTATTGAATATCCCTCGTATCCTATTGTACCTTGTTAGAACTTCGCATAGTAGTACTGTAGGCAGTATCACAATACGGTTAGTAGACACCTATAGTGCATC
>1596_1167
ATGTCTAACATTAGTTCTCTAAACCCGTTTTCAGGTTCTTCCCGAACATTAGTTGAAAACAAACAGGTGGGCGCTTCTGATGCCGAGTCCCTCTTAAAAGAGATGTTTTCTCTGGAGGCTCAGAAGGAGTACGCTAAAGAATGCAATCTCGGTAGGTATACCGAATTGAAAGCTAATCGTCGCCTTAACCACATTGACCTCGTCCCGAAAGTACACGGCATGAAAATGCTCTCCATGTTTCGTAGTGAATATGATAAAGGTAACGTTCCTAGTAGCGGGGTATTGAATATCCCTCGTATCCTATTGTACCTTGTTAGAACTTCGCATAGTAGTACTGTAGGCAGTATCACAATACGGTTAGTAGACACC
>1596_1168
ATGTCTAACATTAGTTCTCTAAACCCGTTTTCAGGTTCTTCCCGAACATTAGTTGAAAACAAACAGGTGGGCGCTTCTGATGCCGAGTCCCTCTTAAAAGAGATGTTTTCTCTGGAGGCTCAGAAGGAGTACGCTAAAGAATGCAATCTCGGTAGGTATACCGAATTGAAAGCTAATCGTCGCCTTAACCACATTGACCTCGTCCCGAAAGTACACGGCATGAAAATGCTCTCCATGTTTCGTAGTGAATATGATAAAGGTAACGTTCCTAGTAGCGGGGTATTGAATATCCCTCGTATCCTATTGTACCTTGTTA
>1596_1169
ATGTCTAACATTAGTTCTCTAAACCCGTTTTCAGGTTCTTCCCGAACATTAGTTGAAAACAAACAGGTGGGCGCTTCTGATGCCGAGTCCCTCTTAAAAGAGATGTTTTCTCTGGAGGCTCAGAAGGAGTACGCTAAAGAATGCAATCTCGGTAGGTATACCGAATTGAAAGCTAATCGTCGCCTTAACCACATTGACCTCGTCCCGAAAGTACACGGCATGAAAATGCTCTCCATGTTTCGTAGTGAATATGATAAAGGTAACGTTCCTAGTAGCGGGGTATTGAATATCCCTCGTATCCTATTGTACCTTGTTAGAACTTCGCATAGTAGTACTGTAGG
>1596_1170
ATGTCTAACATTAGTTCTCTAAACCCGTTTTCAGGTTCTTCCCGAACATTAGTTGAAAACAAACAGGTGGGCGCTTCTGATGCCGAGTCCCTCTTAAAAGAGATGTTTTCTCTGGAGGCTCAGAAGGAGTACGCTAAAGAATGCAATCTCGGTAGGTATACCGAATTGAAAGCTAATCGTCGCCTTAACCACATTGACCTCGTCCCGAAAGTACACGGCATGAAAATGCTCTCCATGTTTCGTAGTGAATATGAT
>1596_1171
ATGTCTAACATTAGTTCTCTAAACCCGTTTTCAGGTTCTTCCCGAACATTAGTTGAAAACAAACAGGTGGGCGCTTCTGATGCCGAGTCCCTCTTAAAAGAGATGTTTTCTCTGGAGGCTCAGAAGGAGTACGCTAAAGAATGCAATCTCGGTAGGTATACCGAATTGAAAGCTAATCGTCGCCTTAACCACATTGACCTCGTCCCGAAAGTACACGGCATGAAAATGCTCTCCATGTTTCGTAGTGAATATGATAAAGGTAA
>1596_1172
ATGTCTAACATTAGTTCTCTAAACCCGTTTTCAGGTTCTTCCCGAACATTAGTTGAAAACAAACAGGTGGGCGCTTCTGATGCCGAGTCCCTCTTAAAAGAGATGTTTTCTCTGGAGGCTCAGAAGGAGTACGCTAAAGAATGCAATCTCGGTAGGTATACCGAATTGAAAGCTAATCGTCGCCTTAACCACATTGACCTCGTCCCGAAAGTACACGGCATGAAAATGCTCTCCATGTTTCGTAGTGAATATGATAAAGGTAACGTTCCTAGTAGCGGGGTATTGAATATCCCTCGTATCCTATTGTACCTTGTTAGAACTTCGCATAGTAGTACTGTAGGCAGTATCACAATACGGTTAGTAGACACCTATAGTGCATCCGATTCATGCTTATTAGAAGCCATCGACGGTCAAGAATTTACCGTTGATCTTTCTTCT
>1596_1173
ATGTCTAACATTAGTTCTCTAAACCCGTTTTCAGGTTCTTCCCGAACATTAGTTGAAAACAAACAGGTGGGCGCTTCTGATGCCGAGTCCCTCTTAAAAGAGATGTTTTCTCTGGAGGCTCAGAAGGAGTACGCTAAAGAATGCAATCTCGGTAGGTATACCGAATTGAAAGCTAATCGTCGCCTTAACCACATTGACCTCGTCCCGAAAGTACACGGCATGAAAATGCTCTCCATGTTTCGTAGTGAATATGATAAAGGTAACGTTCCTAGTAGCGGGGTATTGAATATCCCTCGTATCCTATTGTACCTTGTTAGAACTTCGCATAGTAGTACTGTAGGCAGTATCACAATACGGTTAGTAGACAC
>1596_1174
ATGTCTAACATTAGTTCTCTAAACCCGTTTTCAGGTTCTTCCCGAACATTAGTTGAAAACAAACAGGTGGGCGCTTCTGATGCCGAGTCCCTCTTAAAAGAGATGTTTTCTCTGGAGGCTCAGAAGGAGTACGCTAAAGAATGCAATCTCGGTAGGTATACCGAATTGAAAGCTAATCGTCGCCTTAACCACATTGACCTCGTCCCGAAAGTACACGGCATGAAAATGCTCTCCATGTTTCGTAGTGAATATGATAAAGGTAACGTTCCTAGTAGCGGGGTATTGAATATCCCTCGTATCCTATTGTACCTTGTTAGAACTTCGCATAGTAGTACTGTAGGCAGTATCACA
>1596_1175
ATGTCTAACATTAGTTCTCTAAACCCGTTTTCAGGTTCTTCCCGAACATTAGTTGAAAACAAACAGGTGGGCGCTTCTGATGCCGAGTCCCTCTTAAAAGAGATGTTTTCTCTGGAGGCTCAGAAGGAGTACGCTAAAGAATGCAATCTCGGTAGGTATACCGAATTGAAAGCTAATCGTCGCCTTAACCACATTGACCTC
>1596_1176
ATGTCTAACATTAGTTCTCTAAACCCGTTTTCAGGTTCTTCCCGAACATTAGTTGAAAACAAACAGGTGGGCGCTTCTGATGCCGAGTCCCTCTTAAAAGAGATGTTTTCTCTGGAGGCTCAGAAGGAGTACGCTAAAGAATGCAATCTCGGTAGGTATACCGAATTGAAAGCTAATCGTCGCCTTAACCACATTGACCTCGTCCCGAAAGTACACGGCATGAAAATGCTCTCCATGTTTCGTAGTGAATATGATAAAGGTAACGTTCCTAGTAGCGGGGTAT
>1596_1177
ATGTCTAACATTAGTTCTCTAAACCCGTTTTCAGGTTCTTCCCGAACATTAGTTGAAAACAAACAGGTGGGCGCTTCTGATGCCGAGTCCCTCTTAAAAGAGATGTTTTCTCTGGAGGCTCAGAAGGAGTACGCTAAAGAATGCAATCTCGGTAGGTATACCGAATTGAAAGCTAATCGTCGCCTTAACCACATTGACCTCGTCCCGAAAGTACACGGCATGAAAATGCTCTCCATGTTTCGTAGTGAATATGATAAAGGTAACGTTCCTAGTAGCGGGGTATTGAATATCCCTCGTATCCTATTGTACCTTGTTAGAACTTCGCATAGTAGTACTGTAGGCAGTATCACAATACGGTTAGTAGACACCTATAGTGCATCCGATTCATGCTTATTAGAAG
>1596_1178
ATGTCTAACATTAGTTCTCTAAACCCGTTTTCAGGTTCTTCCCGAACATTAGTTGAAAACAAACAGGTGGGCGCTTCTGATGCCGAGTCCCTCTTAAAAGAGATGTTTTCTCTGGAGGCTCAGAAGGAGTACGCTAAAGAATGCAATCTCGGTAGGTATACCGAATTGAAAGCTAATCGTCGCCTTAACCACATTGACCTCGTCCCGAAAGTACACGGCATGAAAATGCTCTCCATGTTTCGTAGTGAATATGATAAAGGTAACGTTCCTAGTAGCGGGGTATTGAATATCCCTCGTATCCTATTGT
>1596_1179
ATGTCTAACATTAGTTCTCTAAACCCGTTTTCAGGTTCTTCCCGAACATTAGTTGAAAACAAACAGGTGGGCGCTTCTGATGCCGAGTCCCTCTTAAAAGAGATGTTTTCTCTGGAGGCTCAGAAGGAGTACGCTAAAGAATGCAATCTCGGTAGGTATACCGAATTGAAAGCTAATCGTCGCCTTAACCACATTGACCTCGTCCCGAAAGTACACGGCATGAAAATGCTCTCCATGTTTCGTAGTGAATATGATAAAGGTAACGTTCCTAGTAGCGGGGTATTGAATATCCCTCGTATCCTATTGTACCTTGTTAGAACTTCGCATAGTAGTACTGTAGGCAGTATCACAATACGGTTAGTAGACACCT
>1596_1180
ATGTCTAACATTAGTTCTCTAAACCCGTTTTCAGGTTCTTCCCGAACATTAGTTGAAAACAAACAGGTGGGCGCTTCTGATGCCGAGTCCCTCTTAAAAGAGATGTTTTCTCTGGAGGCTCAGAAGGAGTACGCTAAAGAATGCAATCTCGGTAGGTATACCGAATTGAAAGCTAATCGTCGCCTTAACCACATTGACCTCGTCCCGAAAGTACACGGCATGAAAATGCTCTCCATGTTTCGTAGTGAATATGATAAAGGTAACGTTCCTAGTAGCGGGGTATTGAATATCCCTCGTATCCTATTGTACCTTGTTAGAACTTCGCATAGTAGTACTGTAGGCAGTATCACAATACGGTTAGTAGACACCTATAGTGCATCCGATTCATGCTTATTAGAAGCCATCGACGGTCAAGAATTTACCGTTGATCTTTCTTCTTTGCCTTGCATGATCGGTTTTTCACCTACATATGAT
>1596_1181
ATGTCTAACATTAGTTCTCTAAACCCGTTTTCAGGTTCTTCCCGAACATTAGTTGAAAACAAACAGGTGGGCGCTTCTGATGCCGAGTCCCTCTTAAAAGAGATGTTTTCTCTGGAGGCTCAGAAGGAGTACGCTAAAGAATGCAATCTCGGTAGGTATACCGA
>1596_1182
ATGTCTAACATTAGTTCTCTAAACCCGTTTTCAGGTTCTTCCCGAACATTAGTTGAAAACAAACAGGTGGGCGCTTCTGATGCCGAGTCCCTCTTAAAAGAGATGTTTTCTCTGGAGGCTCAGAAGGAGTACGCTAAAGAATGCAATCTCGGTAGGTATACCGAATTGAAAGCTAATCGTCGCCTTAACCACATTGACCTCGTCCCGAAAGTACA
>1596_1183
ATGTCTAACATTAGTTCTCTAAACCCGTTTTCAGGTTCTTCCCGAACATTAGTTGAAAACAAACAGGTGGGCGCTTCTGATGCCGAGTCCCTCTTAAAAGAGATGTTTTCTCTGGAGGCTCAGAAGGAGTACGCTAAAGAATGCAATCTCGGTAGGTATACCGAATTGAAAGCTAATCGTCGCCTTAACCACATTGACCTCGTCC
>1596_1184
ATGTCTAACATTAGTTCTCTAAACCCGTTTTCAGGTTCTTCCCGAACATTAGTTGAAAACAAACAGGTGGGCGCTTCTGATGCCGAGTCCCTCTTAAAAGAGATGTTTTCTCTGGAGGCTCAGAAGGAGTACGCTAAAGAATGCAATCTCGGTAGGTATACCGAATTGAAAGCTAATCGTCGCCTTAACCACATTGACCTCGTCCCGAAAGTACACGGCATGAAAATGCTCTCCATGTTTCGTAGTGAATATGATAAAGGTAACGTTCCTAGTAGCGGGG
>1596_1185
ATGTCTAACATTAGTTCTCTAAACCCGTTTTCAGGTTCTTCCCGAACATTAGTTGAAAACAAACAGGTGGGCGCTTCTGATGCCGAGTCCCTCTTAAAAGAGATGTTTTCTCTGGAGGCTCAGAAGGAGTACGCTAAAGAATGCAATCTCGGTAGGTATACCGAATTGAAAGCTAATCGTCGCCTTAACCACATTGACCTCGTCCCGAAAGTACACGGCATGAAAATGCTCTCCATGTTTCGTAGTGAATATGATAAAGGTAACGTTCCTAGTAGCGGGGTATTGAATATCCCTCGTATCCTATTGTACCTTGTTAGAACTTCGCATAGTAGTACTGTAGGCAGTATCACAATACGGTTAGTAGACACCTATAGTGCATCCGATTCATGCTTATTAGAAGCCATCGACGGTCAAGAATTTACCGTT
>1596_1186
ATGTCTAACATTAGTTCTCTAAACCCGTTTTCAGGTTCTTCCCGAACATTAGTTGAAAACAAACAGGTGGGCGCTTCTGATGCCGAGTCCCTCTTAAAAGAGATGTTTTCTCTGGAGGCTCAGAAGGAGTACGCTAAAGAATGCAATCTCGGTAGGTATACCGAATTGAAAGCTAATCGTCGCCTTAACCACATTGACCTCGTCCCGAAAGTACACGGCATGAAAATGCTCTCCATGTTTCGTAGTGAATATGATAAAGGTAACGTTCCTAGTAGCGGGGTATTGAATATCCCTCGTATCCTATTGTACCTTGTTAGAACTTCGCATAGTAGTACTGTAGGCAGTAT
>1596_1187
ATGTCTAACATTAGTTCTCTAAACCCGTTTTCAGGTTCTTCCCGAACATTAGTTGAAAACAAACAGGTGGGCGCTTCTGATGCCGAGTCCCTCTTAAAAGAGATGTTTTCTCTGGAGGCTCAGAAGGAGTACGCTAAAGAATGCAATCTCGGTAGGTATACCGAATTGAAAGCTAATCGTCGCCTTAACCACATTGACCTCGTCCCGAAAGTACACGGCATGAAAATGCTCTCCATGTTTCGTAGTGAATATGATAAAGGTAACGTTCCTAGTAGCGGGGTATTGAATATCCCTCGTATCCTATTGTACCTTGTTAGAACTTCGCATAGTAGTACTGTAGGCAGTATCACAATACGGTTAGTAGACACCTATAGTGCATCCGATTCATGCTTATTAGAAGCCATCGACGGTCAAGAATTTACCGTTGATCTTTCTTCTTTGCCTTGCATGATCG
>1596_1188
ATGTCTAACATTAGTTCTCTAAACCCGTTTTCAGGTTCTTCCCGAACATTAGTTGAAAACAAACAGGTGGGCGCTTCTGATGCCGAGTCCCTCTTAAAAGAGATGTTTTCTCTGGAGGCTCAGAAGGAGTACGCTAAAGAATGCAATCTCGGTAGGTATACCGAATTGAAAGCTAATCGTCGCCTTAACCACATTGACCTCGTCCCGAAAGTACACGGCATGAAAATGCTCTCCATGTTTCGTAGTGAATATGATAAAGGTAACGTTCCTA
>1596_1189
ATGTCTAACATTAGTTCTCTAAACCCGTTTTCAGGTTCTTCCCGAACATTAGTTGAAAACAAACAGGTGGGCGCTTCTGATGCCGAGTCCCTCTTAAAAGAGATGTTTTCTCTGGAGGCTCAGAAGGAGTACGCTAAAGAATGCAATCTCGGTAGGTATACCGAATTGAAAGCTAATCGTCGCCTTAACCACATTGACCTCGTCCCGAAAGTACACGGCATGAAAAT
>1596_1190
ATGTCTAACATTAGTTCTCTAAACCCGTTTTCAGGTTCTTCCCGAACATTAGTTGAAAACAAACAGGTGGGCGCTTCTGATGCCGAGTCCCTCTTAAAAGAGATGTTTTCTCTGGAGGCTCAGAAGGAGTACGCTAAAGAATGCAATCTCGGTAGGTATACCGAATTGAAAGCTAATCGTCGCCTTAACCACATTGACCTCGTCCCGAAAGTACACGGCATGAAAATGCTCTCCATGTTTCGTAGTGAATATGATAAAGGTAACGTTCCTAGTAGCGGGGTATTGAATATCCCTCGTATCCTATTGTAC
>1596_1191
ATGTCTAACATTAGTTCTCTAAACCCGTTTTCAGGTTCTTCCCGAACATTAGTTGAAAACAAACAGGTGGGCGCTTCTGATGCCGAGTCCCTCTTAAAAGAGATGTTTTCTCTGGAGGCTCAGAAGGAGTACGCTAAAGAATGCAATCTCGGTAGGTATACCGAATTGAAAGCTAATCGTCGCCTTAACCACATTGACCTCGTCCCGAAAGTACACGGCATGAAAATGCTCTCCATGTTTCGTAGTGAATATGATAAAGGTAACGTTCCTAGTAGCGGGGTATTGAATATCCCTCGTATCCTATTGTACCTTGTTAGAACTTCGCATAGTAGTACTGTAGGCAGTATCACAATACGGTTAGTAGACACCTATAGTGCATCCGATTCATGCTTATTAGAAGCCATCGACGGTCAAGAATTTACCGTT
>1596_1192
ATGTCTAACATTAGTTCTCTAAACCCGTTTTCAGGTTCTTCCCGAACATTAGTTGAAAACAAACAGGTGGGCGCTTCTGATGCCGAGTCCCTCTTAAAAGAGATGTTTTCTCTGGAGGCTCAGAAGGAGTACGCTAAAGAATGCAATCTCGGTAGGTATACCGAATTGAAAGCTAATCGTCGCCTTAACCACATTGACCTCGTCCCGAAAGTACACGGCATGAAAATGCTCT
>1596_1193
ATGTCTAACATTAGTTCTCTAAACCCGTTTTCAGGTTCTTCCCGAACATTAGTTGAAAACAAACAGGTGGGCGCTTCTGATGCCGAGTCCCTCTTAAAAGAGATGTTTTCTCTGGAGGCTCAGAAGGAGTACGCTAAAGAATGCAATCTCGGTAGGTATACCGAATTGAAAGCTAATCGTCGCCTTAACCACATTGACCTCGTCCCGAAAGTACACGGCATGAAAATGCTCTCCATGTTTCGTAGTGAATATGATAAAGGTAACGTTCCTAGTAGCGGGGTATTGAATATCCCTCGTATCCTATTGTACCTTGTTAGAACTTC
>1596_1194
ATGTCTAACATTAGTTCTCTAAACCCGTTTTCAGGTTCTTCCCGAACATTAGTTGAAAACAAACAGGTGGGCGCTTCTGATGCCGAGTCCCTCTTAAAAGAGATGTTTTCTCTGGAGGCTCAGAAGGAGTACGCTAAAGAATGCAATCTCGGTAGGTATACCGAATTGAAAGCT
>1596_1195
ATGTCTAACATTAGTTCTCTAAACCCGTTTTCAGGTTCTTCCCGAACATTAGTTGAAAACAAACAGGTGGGCGCTTCTGATGCCGAGTCCCTCTTAAAAGAGATGTTTTCTCTGGAGGCTCAGAAGGAGTACGCTAAAGAATGCAATCTCGGTAGGTATACCGAATTGAAAGCTAATCGTCGCCTTAACCACATT
>1596_1196
ATGTCTAACATTAGTTCTCTAAACCCGTTTTCAGGTTCTTCCCGAACATTAGTTGAAAACAAACAGGTGGGCGCTTCTGATGCCGAGTCCCTCTTAAAAGAGATGTTTTCTCTGGAGGCTCAGAAGGAGTACGCTAAAGAATGCAATCTCGGTAGGTATACCGAATTGAAAGCTAATCGTCGCCTTAACCACATTGACCTCGTCCCGAAAGTACACGGCATGAAAATGCTCTCCATGTTTCGTAGTGAATATGATAAAGGTAACGTTCCTAGTAGCGGGGTATTGAATATCCCTCGTATCCTATTGTACCTTGTTAGAAC
>1596_1197
ATGTCTAACATTAGTTCTCTAAACCCGTTTTCAGGTTCTTCCCGAACATTAGTTGAAAACAAACAGGTGGGCGCTTCTGATGCCGAGTCCCTCTTAAAAGAGATGTTTTCTCTGGAGGCTCAGAAGGAGTACGCTAAAGAATGCAATCTCGGTAGGTATACCGAATTGAAAGCTAATCGTCGCCTTAACCACATTGACCTCGTCCCGAAAGTACACGGCATGAAAATGCTCTCCATGTTTCGTAGTGAATATGATAAAGGTAACGTTCCTAGTAGCGGGGTATTGAATATCCCTCGTATCC
>1596_1198
ATGTCTAACATTAGTTCTCTAAACCCGTTTTCAGGTTCTTCCCGAACATTAGTTGAAAACAAACAGGTGGGCGCTTCTGATGCCGAGTCCCTCTTAAAAGAGATGTTTTCTCTGGAGGCTCAGAAGGAGTACGCTAAAGAATGCAATCTCGGTAGGTATACCGAATTGAAAGCTAATCGTCGCCTTAACCACATTGACCTCGTCCCGAAAGTACACGGCATGAAAATGCTCTCCATGTTT
>1596_1199
ATGTCTAACATTAGTTCTCTAAACCCGTTTTCAGGTTCTTCCCGAACATTAGTTGAAAACAAACAGGTGGGCGCTTCTGATGCCGAGTCCCTCTTAAAAGAGATGTTTTCTCTGGAGGCTCAGAAGGAGTACGCTAAAGAATGCAATCTCGGTAGGTATACCGAATTGAAAGCTAATCGTCGCCTTAACCACATTGACCTCGTCCCGAAAGTACACGGCATGAAAATGCTCTCCATGTTTCGTAGTGAATATGATAAAGGTAACGTTCCTAGTAGCGGGGTATTGAATATCCCTCGTATCCTATTGTACCTTGTTAGAACTTCGCATAGTAGTACTGTAGGCAGTATCACAATACGGTTAGTAGACACCTATAGTGCATCCGATTCATGCTTATTAGAAGCCATCGACGGTCAAGAATTTACCGTTGATCTTTCTTCTTTGCCTTGCATGATCGGTTTTTCACCTACAT
>1596_1200
ATGTCTAACATTAGTTCTCTAAACCCGTTTTCAGGTTCTTCCCGAACATTAGTTGAAAACAAACAGGTGGGCGCTTCTGATGCCGAGTCCCTCTTAAAAGAGATGTTTTCTCTGGAGGCTCAGAAGGAGTACGCTAAAGAATGCAATCTCGGTAGGTATACCGAATTGAAAGCTAATCGTCGCCTTAACCACATTGACCTCGTCCCGAAAGTACACGGCATGAAAATGCTCTCCATGTTTCGTAGTGAATATGATAAAGGTAACGTTCCTAGTAGCGGGGTATTGAATATCCCTC
>1596_1201
ATGTCTAACATTAGTTCTCTAAACCCGTTTTCAGGTTCTTCCCGAACATTAGTTGAAAACAAACAGGTGGGCGCTTCTGATGCCGAGTCCCTCTTAAAAGAGATGTTTTCTCTGGAGGCTCAGAAGGAGTACGCTAAAGAATGCAATCTCGGTAGGTATACCGAATTGAAAGCTAATCGTCGCCTTAACCACATTGACCTCGTCCCGAAAGTACACGGCATGAAAATGCTCTCCATGTTTCGTAGTGAATATGATAAAGGTAACGTTCCTAGTAGCGGGGTATTGAATATCCCTCGTATCCTATTGTACCTTGTTAGAACTTCGCATAGTAGTACTGTAGGCAGTATCACAATACGGTTAGTAGACACCTATAGTGCATCCGATTCATGCTTATTAGAAGCCATCGACGGTCAAGAATTTACCGTTGATCTTTCTTCTTTGCCTTGCATGATCGGTTTTTCACCTACATATGATTGCAAGTTGGAAATG
>1596_1202
ATGTCTAACATTAGTTCTCTAAACCCGTTTTCAGGTTCTTCCCGAACATTAGTTGAAAACAAACAGGTGGGCGCTTCTGATGCCGAGTCCCTCTTAAAAGAGATGTTTTCTCTGGAGGCTCAGAAGGAGTACGCTAAAGAATGCAATCTCGGTAGGTATACCGAATTGAAAGCTAATCGTCGCCTTAACCACATTGACCTCGTCCCGAAAGTACACGGCATGAAAATGCTCTCCATGTTTCGTAGTGAATATGATAAAGGTAACGTTCCTAGTAGCGGGGTATTGAAT
>1596_1203
ATGTCTAACATTAGTTCTCTAAACCCGTTTTCAGGTTCTTCCCGAACATTAGTTGAAAACAAACAGGTGGGCGCTTCTGATGCCGAGTCCCTCTTAAAAGAGATGTTTTCTCTGGAGGCTCAGAAGGAGTACGCTAAAGAATGCAATCTCGGTAGGTATACCGAATTGAAAGCTAATCGTCGCCTTAACCACATTGACCTCGTCCCGAAAGTACACGGCATGAAAATGCTCTCCATGTTTCGTAGTGAATATGATAAAGGTAACGTTCCTAGTAGCGGGGTATTGAATATCCCTCGTATCCTATTGTACCTTGTTAGAACTTCGCATAG
>1596_1204
ATGTCTAACATTAGTTCTCTAAACCCGTTTTCAGGTTCTTCCCGAACATTAGTTGAAAACAAACAGGTGGGCGCTTCTGATGCCGAGTCCCTCTTAAAAGAGATGTTTTCTCTGGAGGCTCAGAAGGAGTACGCTAAAGAATGCAATCTCGGTAGGTATACCGAATTGAAAGCTAATCGTCGCCTTAACCACATTGACCTCGTCCCGAAAGTACACGGCATGAAAATGCTCTCCATGTTTCGTAGTGAATATGATAAAGGTAACGTTCCTAGTAGCGGGGTATTGAATATCCCTCGTA
>1596_1205
ATGTCTAACATTAGTTCTCTAAACCCGTTTTCAGGTTCTTCCCGAACATTAGTTGAAAACAAACAGGTGGGCGCTTCTGATGCCGAGTCCCTCTTAAAAGAGATGTTTTCTCTGGAGGCTCAGAAGGAGTACGCTAAAGAATGCAATCTCGGTAGGTATACCGAATTGAAAGCTAATCGTCGCCTTAACCACATTGACCTCGTCCCGAAAGTACACGGCATGAAAATGCTCTCCATGTTTCGTAGTGAATATGATAAAGGTAACGTTCCTAGTAGCGGGGTATTGAATATCCCTCGTATCCTATTGTACCTTGTTAGAACTTCGCATAGTAGTACTGTAGGCAGTATCACAATACGGTTAGTAGACACCTATAGTGCATCCGATTCATGCTTATTAGAAGCCATCGACGGTCAAGAATTTACCGTTGATCTTTCTTCTTTGCCTTGCATGATCGGTTTTTCACCTACATATGATTGCAAGTTGGAAA
>1596_1206
ATGTCTAACATTAGTTCTCTAAACCCGTTTTCAGGTTCTTCCCGAACATTAGTTGAAAACAAACAGGTGGGCGCTTCTGATGCCGAGTCCCTCTTAAAAGAGATGTTTTCTCTGGAGGCTCAGAAGGAGTACGCTAAAGAATGCAATCTCGGTAGGTATACCGAATTGAAAGCTAATCGTCGCCTTAACCACATTGACCTCGTCCCGAAAGTACACGGCATGAAAATGCTCTCCATGTTTCGTAGTGAATATGATAAAGGTAACGTTCCTAGTAGCGGGGTATTGAATATCCCTCGTATCCTATTGTACCTTGTTAGAACTTCGCATAGTAGTACTGTAGGCAGTATCACAATACGGTTAGTAGACACCTATAGTGCATCCGATTCATGCTTATTAGAAGCCATCGACGGTCAAGAATTTACCGTT
>1596_1207
[truncated: 19,788,453 more chars]
