# Supplementary material for: Consistency of metagenomic assignment programs in simulated and real data
Source: BMC Bioinformatics. 2014 Mar 28;15:90. doi: 10.1186/1471-2105-15-90 (PMC3986635; doi:10.1186/1471-2105-15-90)
Supplement: Additional file 4 — Simulated and synthetic sequences generated using our scripts in FASTA format, and their keys. [file 1471-2105-15-90-S4.zip › simulated_files/sim_all_genomes_dominant.fas]

>2465_0
ATCCTAAAGGCAACTTCAGGACCTATAAGCCATGGCTCTCACTCACAGAACGCCAGTAGAGGAGGTAATCGCCCGTTCACATCCGAGGAACAATCTCGAGTGTCCTCCACCGCAGTCATTTCATTAACAGAGGTAGAAAAGAGTAAACACCGTT
>2465_1
ATCCTAAAGGCAACTTCAGGACCTATAAGCCATGGCTCTCACTCACAGAACGCCAGTAGAGGAGGTAATCGCCCGTTCACATCCGAGGAACAATCTCGAGTGTCCTCCACCGCAGTCATTTCATTAACAGAGGTAGAAAAGAGTAAACACCGTTTATTCTCCTTCGCTCTCCCTGACTTGGCTAAGGAGCGTCTTTCAGGCGCAGGAATATACTTGAGCCCCTACTCTTATCAGGTACATAGCCATCCTTGTTGTAAAACCTTAG
>2465_2
ATCCTAAAGGCAACTTCAGGACCTATAAGCCATGGCTCTCACTCACAGAACGCCAGTAGAGGAGGTAATCGCCCGTTCACATCCGAGGAACAATCTCGAGTGTCCTCCACCGCAGTCATTTCATTAACAGAGGTAGAAAAGAGTAAACACCGTTTATTCTCCTTCGCTCTCCCTGACTTGGCTAAGGAGCGTCTTTCAGGCGCAGGAATATACTTGAGCCCCTACTCTTATCA
>2465_3
ATCCTAAAGGCAACTTCAGGACCTATAAGCCATGGCTCTCACTCACAGAACGCCAGTAGAGGAGGTAATCGCCCGTTCACATCCGAGGAACAATCTCGAGTGTCCTCCACCGCAGTCATTTCATTAACAGAGGTAGAAAAGAGTAAACACCGTTTATTCTCCTTCGCTCTCCCTGACTTGGCTAAGGAGCGTCTTTCAGGCGCAGGAATATACTTGAGCCCCTACTCTTATCAGGTACATAGCCATCCTTGTTGTAAAACCTTAGAAAATAATATTTTGTACA
>2465_4
ATCCTAAAGGCAACTTCAGGACCTATAAGCCATGGCTCTCACTCACAGAACGCCAGTAGAGGAGGTAATCGCCCGTTCACATCCGAGGAACAATCTCGAGTGTCCTCCACCGCAGTCATTTCATTAACAGAGGTAGAAAAGAGTAAACACCGTTTATTCTCCTTCGC
>2465_5
ATCCTAAAGGCAACTTCAGGACCTATAAGCCATGGCTCTCACTCACAGAACGCCAGTAGAGGAGGTAATCGCCCGTTCACATCCGAGGAACAATCTCGAGTGTCCTCCACCGCAGTCATTTCATTAACAGAGGTAGAAAAGAGTAAACACCGTTTATTCTCCTTCGCTCTCCCTGACTTGGCTAAGGAGCGTCTTTCAGGCGCAGGAATATACTTGAGCCCCTACTCTTATCAGGTACATAGCCATCCTTGTTGTAAAACCTTAGAAAATAATATTTTGTACAATGTCCTGCCTAGTTATTTGGATAATTCTTTTTATATGGTTAGCATTAAGAAAAATAAGGTTGACTTCCTCAAGCAACGCCATAAGGATCTCCAACTTATCGAGTGCATCAACAGATATGTTACCAGTTTGGATAAGGTGAGGTACGGTAGTGAATTTCACATTAGTCCAAGTAAGAAGAAT
>2465_6
ATCCTAAAGGCAACTTCAGGACCTATAAGCCATGGCTCTCACTCACAGAACGCCAGTAGAGGAGGTAATCGCCCGTTCACATCCGAGGAACAATCTCGAGTGTCCTCCACCGCAGTCATTTCATTAACAGAGGTAGAAAAGAGTAAACACCGTTTATTCTCCTTCGCTCTCCCTGACTTGGCTAAGGAGCGTCTTTCAGGCGCAGGAATATACTTGAGCCCCTACTCTTATCAGGTACATAGCCATCCTTGTTGTAAAACCTTAGAAAATAATATTTTGTACAATGTCCTGCCTAGTTATTTGGATAATTCTTTTTATATGGTTAGCATTAAGAAAAATAAGGTTGACTTCCTCAAGCAACGCCATAAGGATCTCCAACTTATCGAGTGCATCAACAGATATGTTACCAGTTTGGATAAGGTGAGGTACGGTAGTGAATTTCACATTAGTCCAAGTAAGAAGAATCCACACTTCAACTGT
>2465_7
ATCCTAAAGGCAACTTCAGGACCTATAAGCCATGGCTCTCACTCACAGAACGCCAGTAGAGGAGGTAATCGCCCGTTCACATCCGAGGAACAATCTCGAGTGTCCTCCACCGCAGTCATTTCATTAACAGAGGTAGAAAAGAGTAAACACCGTTTATTCTCCTTCGCTCTCCCTGACTTGGCTAAGGAGCGTCTTTCAGGCGCAGGAATATACTTGAGCCCCTACTCTTATCAGGTACATAGCCATCCTTGTTGTAAAACCTTAGAAAATAATATTTTGTACAATGTCCTGCCTAGTTATTTGGATAATTCTTTTTATATGGTTAGCATTAAGAAAAATAAGGTTGACTTCCTCAAGCAACGCCATAAGGATCTCCAACTTATCGAGTGC
>2465_8
ATCCTAAAGGCAACTTCAGGACCTATAAGCCATGGCTCTCACTCACAGAACGCCAGTAGAGGAGGTAATCGCCCGTTCACATCCGAGGAACAATCTCGAGTGTCCTCCACCGCAGTCATTTCATTAACAGAGGTAGAAAAGAGTAAACACCGTTTATTCTCCTTCGCTCTCCCTGACTTGGCTAAGGAGCGTCTTTCAGGCGCAGGAATATACTTGAGCCCCTACTCTTATCAGGTACATAGCCATCCTTGTTGTAAAACCTTAGAAAATAATATTTTGTACAATGTCCTGCCTAGTTATTTGGATAATTCTTTTTATATGGTTAGCATTAAGAAAAATAAGGTTGACTTCCTCAAGCAACGCCATAAGGATCTCCAACTTATCGAGTGCATCAACAGATATGTTACCAGTTTGGATAAGGTGAGGTACGGTAGTGAATTTCACAT
>2465_9
ATCCTAAAGGCAACTTCAGGACCTATAAGCCATGGCTCTCACTCACAGAACGCCAGTAGAGGAGGTAATCGCCCGTTCACATCCGAGGAACAATCTCGAGTGTCCTCCACCGCAGTCATTTCATTAACAGAGGTAGAAAAGAGTAAACACCGTTTATTCTCCTTCGCTCTCCCTGACTTGGCTAAGGAGCGTCTTTCAGGCGCAGGAATATACTTGAGCCCCTACTCTTATCAGGTACATAGCCATCCTTGTTGTAAAACCTTAGAAAATAATATTTTGTACAATGTCCTGCCTAGTTATTTGGATAATTCTTTTTATATGGTTAGCATTAAGAAAAATAAGGTTGACTTCCTCAAGCAACGCCATAAGGATCTCCAACTTATCGAGTGCATCAACAGATATGTTACCAGTTTGGATAAGGTGAGGTACGGTAGTGAATTTCAC
>2465_10
ATCCTAAAGGCAACTTCAGGACCTATAAGCCATGGCTCTCACTCACAGAACGCCAGTAGAGGAGGTAATCGCCCGTTCACATCCGAGGAACAATCTCGAGTGTCCTCCACCGCAGTCATTTCATTAACAGAGGTAGAAAAGAGTAAACACCGTTTATTCTCCTTCGCTCTCCCTGACTTGGCTAAGGAGCGTCTTTCAGGCGCAGGAATATACTTGAGCCCCTACTCTTATCAGGTACATAGCCATCCTTGTTGTAAAACCTTAGAAAATAATATTTTGTACAATGTCCTGCCTAGTTATTTGGATAATTCTTTTTAT
>2465_11
ATCCTAAAGGCAACTTCAGGACCTATAAGCCATGGCTCTCACTCACAGAACGCCAGTAGAGGAGGTAATCGCCCGTTCACATCCGAGGAACAATCTCGAGTGTCCTCCACCGCAGTCATTTCATTAACAGAGGTAGAAAAGAGTAAACACCGTTTATTCTCCTTCGCTCTCCCTGACTTGGCTAAGGAGCGTCTTTCAGGCGCAGGAATATACTTGAGCCCCTACTCTTATCAGGTACATAGCCATCCTTGTTGTAAAACCTTAGAAAATAATATTTTGTACAATGTCCTGCCTAGTTATTTGGATAATTCTTTTTATATGGTTAGCATTAAGAAAAATAAGGTTGACTTCCTCAAGCAACGCCATAAGGATCTCCAACTTATCGAGTGCATCAACAGATATGTTACCAGTTTGGATAAGGTGAGGTACGGTAGTGAATTTCACATTAGTCCAA
>2465_12
ATCCTAAAGGCAACTTCAGGACCTATAAGCCATGGCTCTCACTCACAGAACGCCAGTAGAGGAGGTAATCGCCCGTTCACATCCGAGGAACAATCTCGAGTGTCCTCCACCGCAGTCATTTCATTAACAGAGGTAGAAAAGAGTAAACACCGTTTATTCTCCTTCGCTCTCCCTGACTTGGCTAAGGAGCGTCTTTCAGGCGCAGGAATATACTTGAGCCCCTACTCTTATCAGGTACATAGCCATCCTTGTTGTAAAACCTTAGAAAATAATATTTTGTACAATGTCCTGCCTAGTTATTTGGATAATTCTTTTTAT
>2465_13
ATCCTAAAGGCAACTTCAGGACCTATAAGCCATGGCTCTCACTCACAGAACGCCAGTAGAGGAGGTAATCGCCCGTTCACATCCGAGGAACAATCTCGAGTGTCCTCCACCGCAGTCATTTCATTAACAGAGGTAGAAAAGAGTAAACACCGTTTATTCTCCTTCGCTCTCCCTGACTTGGCTAAGGAGCGTCTTTCAGGCGCAGGAATATACTTGAGCCCCTACTCTTATCAGGTACATAGCCATCCTTGTTGTAAAACCTTAGAAAATAATATTTTGTACAATGTCCTGCCTAGTTATTTGGATAATTCTTTTTATATGGTTAGCATTAAGAAAAATAAGGTTGACTTCCTCAAGCAACGCCATAAGGATCTCCAAC
>2465_14
ATCCTAAAGGCAACTTCAGGACCTATAAGCCATGGCTCTCACTCACAGAACGCCAGTAGAGGAGGTAATCGCCCGTTCACATCCGAGGAACAATCTCGAGTGTCCTCCACCGCAGTCATTTCATTAACAGAGGTAGAAAAGAGTAAACACCGTTTATTCTCCTTCGCTCTCCCTGACTTGGCTAAGGAGCGTCTTTCAGGCGCAGGAATATACTTGAGCCCCTACTCTTATCAGGTACATAGCCATCCTTGTTGTAAAACCTTAGAAAATAATATTTTGTACAATGTCCTGCCTAGTTATTTGGATAATTCTTTTTATATGGTTAGCATTAAGAAAAATAAGGTTGACTTCCTCAAGCAACGCCATAAGGATCTCCAACTTATCGAGTGCATCAACAGATATGTTACCAGTTTGGATAAGGTGAGGT
>2465_15
ATCCTAAAGGCAACTTCAGGACCTATAAGCCATGGCTCTCACTCACAGAACGCCAGTAGAGGAGGTAATCGCCCGTTCACATCCGAGGAACAATCTCGAGTGTCCTCCACCGCAGTCATTTCATTAACAGAGGTAGAAAAGAGTAAACACCGTTTATTCTCCTTCGCTCTCCCTGACTTGGCTAAGGAGCGTCTTTCAGGCGCAGGAATATACTTGAGCCCCTACTCTTATCAGGTACATAGCCATCCTTGTTGTAAAACCTTAGAAAATAATATTTTGTACAATGTCCTGCCTAGTTATTTGGATAATTCTTTTTATATGGTTAGCATTAAGAAAAATAAGGTTGACTTCCTCAAGCAACG
>2465_16
ATCCTAAAGGCAACTTCAGGACCTATAAGCCATGGCTCTCACTCACAGAACGCCAGTAGAGGAGGTAATCGCCCGTTCACATCCGAGGAACAATCTCGAGTGTCCTCCACCGCAGTCATTTCATTAACAGAGGTAGAAAAGAGTAAACACCGTTTATTCTCCTTCGCTCTCCCTGACTTGGCTAAGGAGCGTCTTTCAGGCGCAGGAATATACTTGAGCCCCTACTCTTATCAGGTACATAGCCATCCTTGTTGTAAAACCTTAGAAAATAATATTTTGTACAATGTCC
>2465_17
ATCCTAAAGGCAACTTCAGGACCTATAAGCCATGGCTCTCACTCACAGAACGCCAGTAGAGGAGGTAATCGCCCGTTCACATCCGAGGAACAATCTCGAGTGTCCTCCACCGCAGTCATTTCATTAACAGAGGTAGAAAAGAGTAAACACCGTTTATTCTCCTTCGCTCTCCCTGACTTGGCTAAGGAGC
>2465_18
ATCCTAAAGGCAACTTCAGGACCTATAAGCCATGGCTCTCACTCACAGAACGCCAGTAGAGGAGGTAATCGCCCGTTCACATCCGAGGAACAATCTCGAGTGTCCTCCACCGCAGTCATTTCATTAACAGAGGTAGAAAAGAGTAAACACCGTTTATTCTCCTTCGCTCTCCCTGACTTGGCTAAGGAGCGTCTTTCAGGCGCAGGAATATACTTGAGCCCCTACTCTTATCAGGTACATAGCCATCCTTGTTGTAAAACCTTAGAAAATAATATTTTGTACAATGTCCTGCCTAGTTATTTGGATAATTCTTTTT
>2465_19
ATCCTAAAGGCAACTTCAGGACCTATAAGCCATGGCTCTCACTCACAGAACGCCAGTAGAGGAGGTAATCGCCCGTTCACATCCGAGGAACAATCTCGAGTGTCCTCCACCGCAGTCATTTCATTAACAGAGGTAGAAAAGAGTAAACACCGTTTATTCTCCTTCGCTCTCCCTGACTTGGCTAAGGAGCGTCTTTCAGGCGCAGGAATATACTTGA
>2465_20
ATCCTAAAGGCAACTTCAGGACCTATAAGCCATGGCTCTCACTCACAGAACGCCAGTAGAGGAGGTAATCGCCCGTTCACATCCGAGGAACAATCTCGAGTGTCCTCCACCGCAGTCATTTCATTAACAGAGGTAGAAAAGAGTAAACACCGTTTATTCTCCTTCGCTCTCCCTGACTTGGCTAAGGAGCGTCTTTCAGGCGCAGGAATATACTTGAGCCCCTACTCTTATCAGGTACATAGCCATCCTTGTTGTAAAACCTTAGAAAATAATATTTTGTACAATGTCCTGCCTAGTTATTTGGATAATTCTTTTTATATGGTTAGCATTAAGAAAAATAAGGTTGACTTCCTCAAGC
>2465_21
ATCCTAAAGGCAACTTCAGGACCTATAAGCCATGGCTCTCACTCACAGAACGCCAGTAGAGGAGGTAATCGCCCGTTCACATCCGAGGAACAATCTCGAGTGTCCTCCACCGCAGTCATTTCATTAACAGAGGTAGAAAAGAGTAAACACCGTTTATTCTCCTTCGCTCTCCCTGACTTGGCTAAGGAGCGTCTTTCAGGCGCAGGAATATACTT
>2465_22
ATCCTAAAGGCAACTTCAGGACCTATAAGCCATGGCTCTCACTCACAGAACGCCAGTAGAGGAGGTAATCGCCCGTTCACATCCGAGGAACAATCTCGAGTGTCCTCCACCGCAGTCATTTCATTAACAGAGGTAGAAAAGAGTAAACACCGTTTATTCTCCTTCGCTCTCCCTGACTTGGCTAAGGAGCGTCTTTCAGGCGCAGGAATATACTTGAGCCCCTACTCTTATCAGGTACATAGCCATCCTTGTTGTAAAACCTTAGAAAATAATATTTTGTACAATGTCCTGCCTAGTTATTTGGATAATTCTTTTTATATGGTTAGCATTAAGAAAAATAAGGTTG
>2465_23
ATCCTAAAGGCAACTTCAGGACCTATAAGCCATGGCTCTCACTCACAGAACGCCAGTAGAGGAGGTAATCGCCCGTTCACATCCGAGGAACAATCTCGAGTGTCCTCCACCGCAGTCATTTCATTAACAGAGGTAGAAAAGAGTAAACACCGTTTATTCTCCTTCGCTCTCCCTGACTTGGCTAAGGAGCGTCTTTCAGGCGCAGGAATATACTTGAGCCCCTACTCTTATCAGGTACATAGCCATCCTTGTTGTAAAACCTTAGAAAATAATATTTTGTACAATGTCCTGCCTAGTTATTTGGATAATTCTTTTTATATGGTTAGCATTAAGAAAAATAAGGTTGACTTCCTCAAGCAACGCCATAAGGATCTCCAACTTATCGAGTGCATCAACAGATATGTTACCAGTTTGGATAAGGTGAGGTACGGTAGTGAATTT
>2465_24
ATCCTAAAGGCAACTTCAGGACCTATAAGCCATGGCTCTCACTCACAGAACGCCAGTAGAGGAGGTAATCGCCCGTTCACATCCGAGGAACAATCTCGAGTGTCCTCCACCGCAGTCATTTCATTAACAGAGGTAGAAAAGAGTAAACACCGTTTATTCTCCTTCGCTCTCCCTGACTTGGCTAAGGAGCGTCTTTCAGGCGCAGGAATATACTTGAGCCCCTACTCTTATCAGGTACATAGCCATCCTTGTTGTAAA
>2465_25
ATCCTAAAGGCAACTTCAGGACCTATAAGCCATGGCTCTCACTCACAGAACGCCAGTAGAGGAGGTAATCGCCCGTTCACATCCGAGGAACAATCTCGAGTGTCCTCCACCGCAGTCATTTCATTAACAGAGGTAGAAAAGAGTAAACACCGTTTATTCTCCTTCGCTCTCCCTGACTTGGCTAAGGAGCGTCTTTCAGGCGCAGGAATATACTTGAGCCCCTACTCTTATCAGGTACATAGCCATCCTTGTTGTAAAACCTTAGAAAATAATATTTTGTACAATGTCCTGCCTAGTTATTTGGATAATTCTTTTTATATGGTTAGCATTAA
>2465_26
ATCCTAAAGGCAACTTCAGGACCTATAAGCCATGGCTCTCACTCACAGAACGCCAGTAGAGGAGGTAATCGCCCGTTCACATCCGAGGAACAATCTCGAGTGTCCTCCACCGCAGTCATTTCATTAACAGAGGTAGAAAAGAGTAAACACCGTTTATTCTCCTTCGCTCTCCCTGACTTGGCTAAGGAGCGTCTTTCAGGCGCAGGAATATACTTGAGCCCCTACTCTTATCAGGTACATAGCCATCCTTGTTGTAAAACCTTAGAAAATAATATTTTGTACAATGTCCTGCCTAGTTATTTGGATAATTCTTTTTATATGGTTAGCATTAAGAAAAATAAGGTTGACTTCCTCAAGCAACGCCATAAGGATCTCCAACTTATCGAGTGCATCAACAGATATGTTACCAGTTTGGATAAGGTGAGGTACGGTAGTGAATTTCACATTAGTCCAAGTAAGAAGAATCCACACTTCAACTGTG
>2465_27
ATCCTAAAGGCAACTTCAGGACCTATAAGCCATGGCTCTCACTCACAGAACGCCAGTAGAGGAGGTAATCGCCCGTTCACATCCGAGGAACAATCTCGAGTGTCCTCCACCGCAGTCATTTCATTAACAGAGGTAGAAAAGAGTAAACACCGTTTATTCTCCTTCGCTCTCCCTGACTTGGCTAAGGAGCGTCTTTCAGGCGCAGGAATATACTTGAGCCCCTACTCTTATCAGGTACATAGCCATCCTTGTTGTAAAACCTTAGAAAATAATATTTTGTACAATGTCCTGCCTAGTTATTTGGATAATTCTTTTTATATGGTTAGCATTAAGAAAAATAAGGTTGACTTCCTCAAGCAACGCCATAAGGATCTCCAACTTATCGAGTGCATCAACAGATATGTTACCAGTTTGGA
>2465_28
ATCCTAAAGGCAACTTCAGGACCTATAAGCCATGGCTCTCACTCACAGAACGCCAGTAGAGGAGGTAATCGCCCGTTCACATCCGAGGAACAATCTCGAGTGTCCTCCACCGCAGTCATTTCATTAACAGAGGTAGAAAAGAGTAAACACCGTTTATTCTCCTTCGCTCTCCCTGACTTGGCTAAGGAGCGTCTTTCAGGCGCAGGAATATACTTGAGCCCCTACTCTTATCAGGTACATAGCCATCCTTGTTGTAAAACCTTAGAAAATAATATTTTGTACAATGTCCTGCCTAGTTATTTGGATAATTCTTTTTATATGG
>2465_29
ATCCTAAAGGCAACTTCAGGACCTATAAGCCATGGCTCTCACTCACAGAACGCCAGTAGAGGAGGTAATCGCCCGTTCACATCCGAGGAACAATCTCGAGTGTCCTCCACCGCAGTCATTTCATTAACAGAGGTAGAAAAGAGTAAACACCGTTTA
>2465_30
ATCCTAAAGGCAACTTCAGGACCTATAAGCCATGGCTCTCACTCACAGAACGCCAGTAGAGGAGGTAATCGCCCGTTCACATCCGAGGAACAATCTCGAGTGTCCTCCACCGCAGTCATTTCATTAACAGAGGTAGAAAAGAGTAAACACCGTTTATTCTCCTTCGCTCTCCCTGACTTGGCTAAGGAGCGTCTTTCAGGCGCAGGAATATACTTGAGCCCCTACTCTTATCAGGTACATAGCCATCCTTGTTGTAAAACCTTAGAAAATAATATTTTGTACAATGTCCTGCCTAGTTATTTGGATAATTCTTTTTATATGGTTAGCATTAAGAAAAATAAGGTTGACTTCCTCAAGCAACGCCATAAGGATCTCCAACTTATCGAGTGCATCAACAGATATGTTACCAGTTTGGATAAGGTGAGGTACGGTAGTGAATTTCACATTAGTC
>2465_31
ATCCTAAAGGCAACTTCAGGACCTATAAGCCATGGCTCTCACTCACAGAACGCCAGTAGAGGAGGTAATCGCCCGTTCACATCCGAGGAACAATCTCGAGTGTCCTCCACCGCAGTCATTTCATTAACAGAGGTAGAAAAGAGTAAACACCGTTTATTCTCCTTCGCTCTCCCTGACTTGGCTAAGGAGCGTCTTTCAGGCGCAGGAATATACTTGAGCCCCTACTCTTATCAGGTACATAGCCATCCTTGTTGTAAAACCTTAGAAAATAATATTTTGTACAATGTCCTGCCTAGTTATTTGGATAATTCTTTTTATATGGTTAGCATTAAGAAAAATAAGGTTGACTTCCTCAAGCAACGCCATAAGGATCTCCAACTTATCGAGTGCATCAACAGATATGTTACCAGTTTGGATAAGGTGAGGTACGGTAGTGAATTTCACATTAGTCCAAGTAAGAAGAATCCACACTTCAACTGTGCACGCAAGGTTGGATTTG
>2465_32
ATCCTAAAGGCAACTTCAGGACCTATAAGCCATGGCTCTCACTCACAGAACGCCAGTAGAGGAGGTAATCGCCCGTTCACATCCGAGGAACAATCTCGAGTGTCCTCCACCGCAGTCATTTCATTAACAGAGGTAGAAAAGAGTAAACACCGTTTATTCTCCTTCGCTCTCCCTGACTTGGCTAAGGAGCGTCTTTCAGGCGCAGGAATATACTTGAGCCCCTACTCTTATCAGGTACATAGCCATCCTTGTTGTAAAACCTTAGAAAATAATATTTTGTACAATGTCCTGCCTAGTTATTTGGATAATTCTTTTTATATGGTTAGCATTAAGAAAAATAAGGTTGACTTCCTCAAGCAACGCCATAAGGATCTCCAACTTATCGAGTGCATCAACA
>2465_33
ATCCTAAAGGCAACTTCAGGACCTATAAGCCATGGCTCTCACTCACAGAACGCCAGTAGAGGAGGTAATCGCCCGTTCACATCCGAGGAACAATCTCGAGTGTCCTCCACCGCAGTCATTTCATTAACAGAGGTAGAAAAGAGTAAACACCGTTTATTCTCCTTCGCTCTCCCTGACTTGGCTAAGGAGCGTCTTTCAGGCGCAGGAATATACTTGAGCCCCTACTCTTATCAGGTACATAGCCATCCTTGTTGTAAAACCTTAGAAAATAATATTTTGTACAATGTCCTGCCTAG
>2465_34
ATCCTAAAGGCAACTTCAGGACCTATAAGCCATGGCTCTCACTCACAGAACGCCAGTAGAGGAGGTAATCGCCCGTTCACATCCGAGGAACAATCTCGAGTGTCCTCCACCGCAGTCATTTCATTAACAGAGGTAGAAAAGAGTAAACACCGTTTATTCTCCTTCGCTCTCCCTGACTTGGCTAAGGAGCGTCTTTCAGGCGCAGGAATATACTTGAGCCCCTA
>2465_35
ATCCTAAAGGCAACTTCAGGACCTATAAGCCATGGCTCTCACTCACAGAACGCCAGTAGAGGAGGTAATCGCCCGTTCACATCCGAGGAACAATCTCGAGTGTCCTCCACCGCAGTCATTTCATTAACAGAGGTAGAAAAGAGTAAACACCGTTTATTCTCCTTCGCTCTCCCTGACT
>2465_36
ATCCTAAAGGCAACTTCAGGACCTATAAGCCATGGCTCTCACTCACAGAACGCCAGTAGAGGAGGTAATCGCCCGTTCACATCCGAGGAACAATCTCGAGTGTCCTCCACCGCAGTCATTTCATTAACAGAGGTAGAAAAGAGTAAACACCGTTTATTCTCCTTCGCTCTCCCTGACTTGGCTAAGGAGCGTCTTTCAGGCGCAGGAATATACTTGAGCCCCTACTCTTATCAGGTACATAGCCATCCTTGTTGTAAAACCTTAGAAAATAATATTTTGTACAATGTCCTGCCTAGTTATTTGGATAATTCTTTTTATATGGTTAGCATTAAGAAAAATAAGGTTGACTTCCTCAAGCAACGCCATAAGGATCTCCAACTTATCGAGTGCATCAACAGATAT
>2465_37
ATCCTAAAGGCAACTTCAGGACCTATAAGCCATGGCTCTCACTCACAGAACGCCAGTAGAGGAGGTAATCGCCCGTTCACATCCGAGGAACAATCTCGAGTGTCCTCCACCGCAGTCATTTCATTAACAGAGGTAGAAAAGAGTAAACACCGTTTATTCTCCTTCGCTCTCCCTGACTTGGCTAAGGAGCGTCTTTCAGGCGCAGGAATATACTTGAGCCCCTACTCTTATCAGGTACATAGCCATCCTTGTTGTAAAACCTTAGAAAATAATATTTTGTACAATGTCCTGCCTAGTTATTTGGATAATTCTTTTTATATGGTTAGCATT
>2465_38
ATCCTAAAGGCAACTTCAGGACCTATAAGCCATGGCTCTCACTCACAGAACGCCAGTAGAGGAGGTAATCGCCCGTTCACATCCGAGGAACAATCTCGAGTGTCCTCCACCGCAGTCATTTCATTAACAGAGGTAGAAAAGAGTAAACACCGTTTATTCTCCTTCGCTCTCCCTGACTTGGCTAAGGAGCGTCTTTCAGGCGCAGGAATATACTTGAGCCCCTACTCTTATCAGGTACATAGCCATCCTTGTTGTAA
>2465_39
ATCCTAAAGGCAACTTCAGGACCTATAAGCCATGGCTCTCACTCACAGAACGCCAGTAGAGGAGGTAATCGCCCGTTCACATCCGAGGAACAATCTCGAGTGTCCTCCACCGCAGTCATTTCATTAACAGAGGTAGAAAAGAGTAAACACCGTTTATTCTCCTTCGCTCTCCCTGACTTGGCTAAGGAGCGTCTTTCAGGCGCAGGAATATACTTGAGCCCCTACTCTTATCAGGTACATAGCCATCCTTGTTGTAAAACCTTAGAAAATAATATTTTG
>2465_40
ATCCTAAAGGCAACTTCAGGACCTATAAGCCATGGCTCTCACTCACAGAACGCCAGTAGAGGAGGTAATCGCCCGTTCACATCCGAGGAACAATCTCGAGTGTCCTCCACCGCAGTCATTTCATTAACAGAGGTAGAAAAGAGTAAACACCGTTTATTCTCCTTCGCTCTCCCTGACTTGGCTAAGGAGCGTCTTTCAGGCGCAGGAATATACTTGAGCCCCTACTCTTATCAGGTACATAGCCATCCTTGTTGTAAAACCTTAGAAAATAATATTTTGTACAATGTCCTGCCTAGTTATTTGGATAATTCTTTTTATATGGTTAGCATTAAGAAAAATAAGGTTGACTTCCTCAAGCAACGCCATAAGGATCTCCAACTTATCGAGTGCATCAA
>2465_41
ATCCTAAAGGCAACTTCAGGACCTATAAGCCATGGCTCTCACTCACAGAACGCCAGTAGAGGAGGTAATCGCCCGTTCACATCCGAGGAACAATCTCGAGTGTCCTCCACCGCAGTCATTTCATTAACAGAGGTAGAAAAGAGTAAACACCGTTTATTCTCCTTCGCTCTCCCTGACTTGGCTAAGGAGCGTCTTTCAGGCGCAGGAATATACTTGAGCCCCTACTCTTATC
>2465_42
ATCCTAAAGGCAACTTCAGGACCTATAAGCCATGGCTCTCACTCACAGAACGCCAGTAGAGGAGGTAATCGCCCGTTCACATCCGAGGAACAATCTCGAGTGTCCTCCACCGCAGTCATTTCATTAACAGAGGTAGAAAAGAGTAAACACCGTTTATTCTCCTTCGCTCTCCCTGACTTGGCTAAGGAGCGTCTTTCAGGCGCAGGAATATACTTGAG
>2465_43
ATCCTAAAGGCAACTTCAGGACCTATAAGCCATGGCTCTCACTCACAGAACGCCAGTAGAGGAGGTAATCGCCCGTTCACATCCGAGGAACAATCTCGAGTGTCCTCCACCGCAGTCATTTCATTAACAGAGGTAGAAAAGAGTAAACACCGTTTATTCTCCTTCGCTCTCCCTGACTTGGCTAAGGAGCGTCTTTCAGGCGCAGGAATATACTTGAGCCCCTACTCTTATCAGGTACATAGCCATCCTTGTTGTAAAACCTTAGAAAATAATATTTTGTACAATGTCCTGCCTAGTTATTTGGATAATTCTTTTTATATGGTTAGCATTAAGAAAAATAAGGTTGACTTCCTCAAGCAACGCCATAAGGATCTCCAACTTATCGAGTGCATCAACAGATATGTTACCAGTTTGGATAAGGTGAGGTACGGTAGTGAATTTCACATTAGTCCAAGTAAGAAGAATCCACACT
>2465_44
ATCCTAAAGGCAACTTCAGGACCTATAAGCCATGGCTCTCACTCACAGAACGCCAGTAGAGGAGGTAATCGCCCGTTCACATCCGAGGAACAATCTCGAGTGTCCTCCACCGCAGTCATTTCATTAACAGAGGTAGAAAAGAGTAAACACCGTTTATTCTCCTTCGCTCTCCCTGACTTGGCTAAGGAGCGTCTTTCAGGCGCAGGAATATACTTGAGCCCCTACTCTTATCAGGTACATAGCCATCCTTGTTGTAAAACCTTAGAAAATAATATTTTGTACAATGTCCTGCCTAGTTATTTGGATAATTCTT
>2465_45
ATCCTAAAGGCAACTTCAGGACCTATAAGCCATGGCTCTCACTCACAGAACGCCAGTAGAGGAGGTAATCGCCCGTTCACATCCGAGGAACAATCTCGAGTGTCCTCCACCGCAGTCATTTCATTAACAGAGGTAGAAAAGAGTAAACACCGTTTATTCTCCTTCGCTCTCCCTGACTTGGCTAAGGAGCGTCTTTCAGGCGCAGGAATATACTTGAGCCCCTACTCTTATCAGGTACATAGCCATCCTTGTTGTAAAACCTTAGAAAATAATATTTTGTACAATGTCCTGCCTAGTTATTTGGATAATTCTTTTTATATGGTTAGCATTAAGAAAAATAAGGTTGACTTCCTCAAGCA
>2465_46
ATCCTAAAGGCAACTTCAGGACCTATAAGCCATGGCTCTCACTCACAGAACGCCAGTAGAGGAGGTAATCGCCCGTTCACATCCGAGGAACAATCTCGAGTGTCCTCCACCGCAGTCATTTCATTAACAGAGGTAGAAAAGAGTAAACACCGTTTATTCTCCTTCGCTC
>2465_47
ATCCTAAAGGCAACTTCAGGACCTATAAGCCATGGCTCTCACTCACAGAACGCCAGTAGAGGAGGTAATCGCCCGTTCACATCCGAGGAACAATCTCGAGTGTCCTCCACCGCAGTCATTTCATTAACAGAGGTAGAAAAGAGTAAACACCGTTTATTCTCCTTCGCTCTCCCTGACTTGGCTAAGGAGCGTCTTTCAGGCGCAGGAATATACTTGAGCCCCTACTCTTATCAGGTACATAGCCATCCTTGTTGTAAAACCTTAGAAAATAATATTTTGTACAATGTCCTGCCTAGTTATTTGGATAATTCTTTTTATATGGTTAGCATTAAGAAAAATAAGGTTGACTTCCTCAAGCAACGCCATAAGGATCTCCAACTTATCGAGTGCATCAACAGATATG
>2465_48
ATCCTAAAGGCAACTTCAGGACCTATAAGCCATGGCTCTCACTCACAGAACGCCAGTAGAGGAGGTAATCGCCCGTTCACATCCGAGGAACAATCTCGAGTGTCCTCCACCGCAGTCATTTCATTAACAGAGGTAGAAAAGAGTAAACACCGTTTATTCTCCTTCGCTCTCCCTGACTTGGCTAAGGAGCGTCTTTCAGGCGCAGGAATATACTTGAGCCCCTACTCTTATCAGGTACATAGCCATCCTTGTTGTAAAACCTTAGAAAATAATATTTTGTACAATGTCCTGCCTAGTTATTTGGATAATTCTTTTTATATGGTTAGCATTAAGAAAAATAAGGTTGACTTCCTCAAGCAACGCCATAAGGATCTCCAACTTATCGAGTGCATCAACAGATATGTTACCAGTTTGGATAAGGTGAGGTACGGTAGTGAATTTCACATTAGTCCA
>2465_49
ATCCTAAAGGCAACTTCAGGACCTATAAGCCATGGCTCTCACTCACAGAACGCCAGTAGAGGAGGTAATCGCCCGTTCACATCCGAGGAACAATCTCGAGTGTCCTCCACCGCAGTCATTTCATTAACAGAGGTAGAAAAGAGTAAACACCGTTTATTCTCCTTCGCTCTCCCTGACTTGGCTAAGGAGCGTCTTTCAGGCGCAGGAATATACTTGAGCCCCTACTCTTATCAGGTACATAGCCATCCTTGTTGTAAAA
>2465_50
ATCCTAAAGGCAACTTCAGGACCTATAAGCCATGGCTCTCACTCACAGAACGCCAGTAGAGGAGGTAATCGCCCGTTCACATCCGAGGAACAATCTCGAGTGTCCTCCACCGCAGTCATTTCATTAACAGAGGTAGAAAAGAGTAAACACCGTTTATTCTCCTTCGCTCTCCCTGACTTGGCTAAGGAGCGTCTTTCAGGCGCAGGAATATACTTGAGCCCCTACTCTTATCAGGTACATAGCCATCCTTGTTGTAAAACCTTAGAAAATAATATTTTGTACAATGTCCTGCCTAGTTATTTGGATAATTCTTTTTATATGGTTAGCATTAAGAAAAATAAGGTTGACTTCCTCAAGCAACGCCATAAGGATCT
>2465_51
ATCCTAAAGGCAACTTCAGGACCTATAAGCCATGGCTCTCACTCACAGAACGCCAGTAGAGGAGGTAATCGCCCGTTCACATCCGAGGAACAATCTCGAGTGTCCTCCACCGCAGTCATTTCATTAACAGAGGTAGAAAAGAGTAAACACCGTTTATTCTCCTTCGCTCTCCCTGACTTGGCTAAGGAGCGTCTTTCAGGCGCAGGAATATACTTGAGCCCCTACTCTTATCAGGTACATAGCCATCCTTGTTGTAAAACCTTAGAAAATAATATTTTGTACAATGTCCTGCCTAGTTATTTGGATAATTCTTTTTATATGGTTAGCATTAAGAAAAATAAGGTTGACTTCCTCAAGCAACGCCATAAGGATCTCCAACTTATCGAGTGCATCAACAGATATGTTACCAGTTTGGATAAGGTGAGGTACGGTAGTGAATTTCACATTAGTCCAAGTAAGAAGAATCCACACTTCAACTGTGCACGCAAGGTTG
>2465_52
ATCCTAAAGGCAACTTCAGGACCTATAAGCCATGGCTCTCACTCACAGAACGCCAGTAGAGGAGGTAATCGCCCGTTCACATCCGAGGAACAATCTCGAGTGTCCTCCACCGCAGTCATTTCATTAACAGAGGTAGAAAAGAGTAAACACCGTTTATTCTCCTTCGCTCTCCCTGACTTGGCTAAGGA
>2465_53
ATCCTAAAGGCAACTTCAGGACCTATAAGCCATGGCTCTCACTCACAGAACGCCAGTAGAGGAGGTAATCGCCCGTTCACATCCGAGGAACAATCTCGAGTGTCCTCCACCGCAGTCATTTCATTAACAGAGGTAGAAAAGAGTAAACACCGTTTATTCTCCTTCGCTCTCCCTGACTTGGCTAAGGAGCGTCTTTCAGGCGCAGGAATATACTTGAG
>2465_54
ATCCTAAAGGCAACTTCAGGACCTATAAGCCATGGCTCTCACTCACAGAACGCCAGTAGAGGAGGTAATCGCCCGTTCACATCCGAGGAACAATCTCGAGTGTCCTCCACCGCAGTCATTTCATTAACAGAGGTAGAAAAGAGTAAACACCGTTT
>2465_55
ATCCTAAAGGCAACTTCAGGACCTATAAGCCATGGCTCTCACTCACAGAACGCCAGTAGAGGAGGTAATCGCCCGTTCACATCCGAGGAACAATCTCGAGTGTCCTCCACCGCAGTCATTTCATTAACAGAGGTAGAAAAGAGTAAACACCGTTTATTCTCCTTCGCTCTCCCTGACTTGGCTAAGGAGCGTCTTTCAGGCGCAGGAATATACTTGAGCCCCTACTCTTATCAGGTACATAGCCATCCTTGTTGTAAAACCTTAGAAAATAATATTTTGTACAATGTCCTGCCTAGTTATTTGGATAATTCTTTTTATATGGTTAGCATTAAGAAAAATAAGGTTGACTTCCTCAAGCAACGCCATAAGGATCTCCAACTTATCGAGTGCATCAACAGATATGTTACC
>2465_56
ATCCTAAAGGCAACTTCAGGACCTATAAGCCATGGCTCTCACTCACAGAACGCCAGTAGAGGAGGTAATCGCCCGTTCACATCCGAGGAACAATCTCGAGTGTCCTCCACCGCAGTCATTTCATTAACAGAGGTAGAAAAGAGTAAACACCGTTTATTCTCCTTCGCTCTCCCTGACTTGGCTAAGGAGCGTCTTTCAGGCGCAGGAATATACTTGAGCCCCTACTCTTATCAGGTACATAGCCATCCTTGTTGTAAAACCTTAGAAAATAATATTTTGTACAATGTCCTGCCTAGTTATTTGGATAATTCTTTTTATAT
>2465_57
ATCCTAAAGGCAACTTCAGGACCTATAAGCCATGGCTCTCACTCACAGAACGCCAGTAGAGGAGGTAATCGCCCGTTCACATCCGAGGAACAATCTCGAGTGTCCTCCACCGCAGTCATTTCATTAACAGAGGTAGAAAAGAGTAAACACCGTTTATTCTCCTTCGCTCTCCCTGACTTGGCTAAGGAGCGTCTTTCAGGCGCAGGAATATACTTGAGCCCCTACTCTTATCAGGTACATAGCCATCCTTGTTGTAAAACCTTAGAAAATAATATTTTGTACAATGTCCTGCCTAGTTATTTGGATAATTCTTTTTATATGGTTAGCATTAAGAAAAATAAGGTTGACTTCCTCAAGCAACGCCATAAGGATCTCC
>2465_58
ATCCTAAAGGCAACTTCAGGACCTATAAGCCATGGCTCTCACTCACAGAACGCCAGTAGAGGAGGTAATCGCCCGTTCACATCCGAGGAACAATCTCGAGTGTCCTCCACCGCAGTCATTTCATTAACAGAGGTAGAAAAGAGTAAACACCGTTTATTCTCCTTCGCTCTCCCTGACTTGGCTAAGGAGCGTCTTTCAGGCGCAGGAATATACTTGAGCCCCTACTCTTATCAGGTACATAGCCATCCTTGTTGTAAAACCTTAGAAAATAATATTTTGTACAATGTCCTGCCTAGTTATTTGGATAATTCTTTT
>2465_59
ATCCTAAAGGCAACTTCAGGACCTATAAGCCATGGCTCTCACTCACAGAACGCCAGTAGAGGAGGTAATCGCCCGTTCACATCCGAGGAACAATCTCGAGTGTCCTCCACCGCAGTCATTTCATTAACAGAGGTAGAAAAGAGTAAACACCGTTTATTCTCCTTCGCTCTCCCTGACTTGGCTAAGGAGCGTCTTTCAGGCGCAGGAATATACTTGAGCCCCTACTCTTATCAGGTACATAGCCATCCTTGTTGT
>2465_60
ATCCTAAAGGCAACTTCAGGACCTATAAGCCATGGCTCTCACTCACAGAACGCCAGTAGAGGAGGTAATCGCCCGTTCACATCCGAGGAACAATCTCGAGTGTCCTCCACCGCAGTCATTTCATTAACAGAGGTAGAAAAGAGTAAACACCGTTTATTCTCCTTCGCTCTCCCTGACTTGGCTAAGGAGCGTCTTTCAGGCGCAGGAATATACTTGAGCCCCTACTCTTATCAGGTACATAGCCATCCTTGTTGTAAAACCTTAGAAAATAATATTTTGTACAATGTCCTGCCTAGTTATTTGGATAATTCTTTTTATATGGTTAGCATTAAGAAAAATAAGGTTGACTTCCTCAAGCAACGCCATAAGGATCTCCAACTTATCGAGTGCATCAACAGATATGTTACCAGTTTGGATAAGGTGAGGTACGGTAGT
>2465_61
ATCCTAAAGGCAACTTCAGGACCTATAAGCCATGGCTCTCACTCACAGAACGCCAGTAGAGGAGGTAATCGCCCGTTCACATCCGAGGAACAATCTCGAGTGTCCTCCACCGCAGTCATTTCATTAACAGAGGTAGAAAAGAGTAAACACCGTTTATTCTCCTTCGCTCTCCCTGACTTGGCTAAGGAGCGTCTTTCAGGCGCAGGAATATACTTGAGCCCCTACTC
>2465_62
ATCCTAAAGGCAACTTCAGGACCTATAAGCCATGGCTCTCACTCACAGAACGCCAGTAGAGGAGGTAATCGCCCGTTCACATCCGAGGAACAATCTCGAGTGTCCTCCACCGCAGTCATTTCATTAACAGAGGTAGAAAAGAGTAAACACCGTTTATTCTCCTTCGCTCTCCCTGACTTGGCTAAGGAGCGTCTTTCAGGCGCAGGAATATACTTGAGCCCCTACTCTTATCAGGTACATAGCCATCCTTGTTGTAAAACCTTAGAAA
>2465_63
ATCCTAAAGGCAACTTCAGGACCTATAAGCCATGGCTCTCACTCACAGAACGCCAGTAGAGGAGGTAATCGCCCGTTCACATCCGAGGAACAATCTCGAGTGTCCTCCACCGCAGTCATTTCATTAACAGAGGTAGAAAAGAGTAAACACCGTTTATTCTCCTTCGCTCTCCCTGACTTGGCTAAGGAGCGTCTTTCAGGCGCAGGAATATACTTGAGCCCCTACTCTTATCAGGTACATAGCCATCCTTGTTGTAAAACCTTAGAAAATAATATTTTGTACAATGTCCTGCCTAGTTATTTGGATAATTCTTTTTATATGGTTAGCATTAAGAAAAATAAGG
>2465_64
ATCCTAAAGGCAACTTCAGGACCTATAAGCCATGGCTCTCACTCACAGAACGCCAGTAGAGGAGGTAATCGCCCGTTCACATCCGAGGAACAATCTCGAGTGTCCTCCACCGCAGTCATTTCATTAACAGAGGTAGAAAAGAGTAAACACCGTTTATTCTCCTTCGCTCTCCCTGACTTGGCTAAGGAGCGTCTTTCAGGCGCAGGAATATACTTGAGCCCCTACTCTTATCAGGTACATAGCCATCCTTGTTGTAAAACCTTAGAAAATAATATTTTGTACAATGTCCTGCCTAGTTATTTGGATAATTCTTTTTATATGGTTAGCATTAAGAAAAATAAGGTTGACTTCCTCAAGCAACGCCATAAGGATCTCCAACTTATCGAGTGCATCAACAGATATGTTACCAGTTTGGATAAGGTGAGGTACGGTAGTGAATTTCACATTAGTCCAAGTAAGAAGAATCCACACTTCAACTGTGCACGCAAGGTTGGATTTG
>2465_65
ATCCTAAAGGCAACTTCAGGACCTATAAGCCATGGCTCTCACTCACAGAACGCCAGTAGAGGAGGTAATCGCCCGTTCACATCCGAGGAACAATCTCGAGTGTCCTCCACCGCAGTCATTTCATTAACAGAGGTAGAAAAGAGTAAACACCGTTTATTCTCCTTCGCTCTCCCTGACTTGGCTAAGGAGCGTCTTTCAGGCGCAGGAATATACTTGAGCCCCTACTCTTATCAGGTACATAGCCATCCTTGTTGTAAAACCTTAGAAAATAATATTTTGTACAATGTCCTGCCTAGTTATTTGGATAATTCTTTTTATATGGTTAGCATTAAGAAAAATAAGGTTGACTTCCTCAAGCAACGCCATAAGGATC
>2465_66
ATCCTAAAGGCAACTTCAGGACCTATAAGCCATGGCTCTCACTCACAGAACGCCAGTAGAGGAGGTAATCGCCCGTTCACATCCGAGGAACAATCTCGAGTGTCCTCCACCGCAGTCATTTCATTAACAGAGGTAGAAAAGAGTAAACACCGTTTATTCTCCTTCGCTCTCCCTGACTTGGCTAAGGAGCGTCTTTCAGGCGCAGGAATATACTTGAGCCCCTACTCTTATCAGGTACATAGCCATCCTTGTTGTAAAACCTTAGAAAATAATATTTTGTACAATGTCCTGCCTAGTTATTTGGATAATTCTTTTTATATGGTTAGCATTAAGAAAAATAAGGTTGACTTCCTCAAGCAACGCCATAAGGATCTCCAACTTATCGAGTGCATCAACAGATATGTTACCAGTTTGGATAAGGTGAGGTACGGTAGTGAA
>2465_67
ATCCTAAAGGCAACTTCAGGACCTATAAGCCATGGCTCTCACTCACAGAACGCCAGTAGAGGAGGTAATCGCCCGTTCACATCCGAGGAACAATCTCGAGTGTCCTCCACCGCAGTCATTTCATTAACAGAGGTAGAAAAGAGTAAACACCGTTTATTCTCCTTCGCTCTCCCTGACTTGGCTAAGGAGCGTCTTTCAGGCGCAGGAATATACTTGAGCCCCTACTCTTATCAGGTACATAGCCATCCTTGTTGTAAAACCTTAGAAAATAATATTTTGTACAATGT
>2465_68
ATCCTAAAGGCAACTTCAGGACCTATAAGCCATGGCTCTCACTCACAGAACGCCAGTAGAGGAGGTAATCGCCCGTTCACATCCGAGGAACAATCTCGAGTGTCCTCCACCGCAGTCATTTCATTAACAGAGGTAGAAAAGAGTAAACACCGTTTATTCTCCTTCGCTCTCCCTGACTTGGCTAAGGAGCGTCTTTCAGGCGCAGGAATATACTTGAGCCCCTACTCTTATCAGGTACATAGCCATCCTTGTTGTAAAACCTTAGAAAAT
>2465_69
ATCCTAAAGGCAACTTCAGGACCTATAAGCCATGGCTCTCACTCACAGAACGCCAGTAGAGGAGGTAATCGCCCGTTCACATCCGAGGAACAATCTCGAGTGTCCTCCACCGCAGTCATTTCATTAACAGAGGTAGAAAAGAGTAAACACCGTTTATTCTCCTTCGCTCTCCCTGACTTGGCTAAGGAGCGTCTTTCAGGCGCAGGAATATACTTGAGCCCCTACTCTTATCAGGTACATAGCCATCCTTGTTGTAAAACCTTAGAAAATAATATTTTGTACAATGTCCTGCCTAGTTATTTGGATAATTCTTTTTATATGGTTAGCATTAAGAAAAATAAGGTTGACTTCCTCAAGCAACGCCATAAGGATCTCCAACTTATCGAGTGCATCAACAGATATGTTACCAGTTTGGATAAGGTGAGGTACGGTAGTGAATTTCACATTAGTCCAAGTAAGAAGAATCCACACTTCAACTGT
>2465_70
ATCCTAAAGGCAACTTCAGGACCTATAAGCCATGGCTCTCACTCACAGAACGCCAGTAGAGGAGGTAATCGCCCGTTCACATCCGAGGAACAATCTCGAGTGTCCTCCACCGCAGTCATTTCATTAACAGAGGTAGAAAAGAGTAAACACCGTTTATTCTCCTTCGCTCTCCCTGACTTGGCTAAGGAGCGTCTTTCAGGCGCAGGAATATACTTGAGCCCCTACTCTTATCAGGTACATAGCCATCCTTGTTGTAAAACCTTAGAAAATAATATTTTGTACAATGTCCTGCCTAGTTATTTGGATAATTCTTTTTATATGGTTAGCATTAAGAAAAATAAGGTTGACTTCCTCAAGCAACGCCATAAGGATCTCCAACTTATCGAGTGCATCAACAGATATGTTACCAG
>2465_71
ATCCTAAAGGCAACTTCAGGACCTATAAGCCATGGCTCTCACTCACAGAACGCCAGTAGAGGAGGTAATCGCCCGTTCACATCCGAGGAACAATCTCGAGTGTCCTCCACCGCAGTCATTTCATTAACAGAGGTAGAAAAGAGTAAACACCGTTTATTCTCCTTCGCTCTC
>2465_72
ATCCTAAAGGCAACTTCAGGACCTATAAGCCATGGCTCTCACTCACAGAACGCCAGTAGAGGAGGTAATCGCCCGTTCACATCCGAGGAACAATCTCGAGTGTCCTCCACCGCAGTCATTTCATTAACAGAGGTAGAAAAGAGTAAACACCGTTTATTCTCCTTCGCTCTCCCTGACTTGGCTAAGGAGCGTCTTTCAGGCGCAGGAATATACTTGAGCCCCTACTCTTATCAGGTACATAGCCATCCTTGTTGTAAAACCTTAGAAAATAATATTTTGTACAATGTCCTGCCTAGTTATTTGGATAATTCTTTTTATATGGTTAGCATTAAGAAAAATAAGGTTGACTTCC
>2465_73
ATCCTAAAGGCAACTTCAGGACCTATAAGCCATGGCTCTCACTCACAGAACGCCAGTAGAGGAGGTAATCGCCCGTTCACATCCGAGGAACAATCTCGAGTGTCCTCCACCGCAGTCATTTCATTAACAGAGGTAGAAAAGAGTAAACACCGTTTATTCTCCTTCGCTCTCCCTGACTTGGCTAAGGAGCGTCTTTCAGGCGCAGGAATATACTTGAGCCCCTACTCTTATCAGGTACATAGCCATCCTTGTTGTAAAACCTTAGAAAATAATATTTTGTACAATGTCCTGCCTAGTTATTTGGATAATTCTTTTTATATGGTTAGCATTAAGAAAAATAAGGTTGACTTCCTCAAGCAACGCCATAAGGATCTCCAACTTATCGAGTGCATCAACAGATATGTTACCAGTTTGGATAAGGTGAGGTACGGTAGTGAATTTCACATTAGTCCAAGTAAGAAGAATCCACA
>2465_74
ATCCTAAAGGCAACTTCAGGACCTATAAGCCATGGCTCTCACTCACAGAACGCCAGTAGAGGAGGTAATCGCCCGTTCACATCCGAGGAACAATCTCGAGTGTCCTCCACCGCAGTCATTTCATTAACAGAGGTAGAAAAGAGTAAACACCGTTTATTCTCCTTCGCTCTCCCTGACTTGG
>2465_75
ATCCTAAAGGCAACTTCAGGACCTATAAGCCATGGCTCTCACTCACAGAACGCCAGTAGAGGAGGTAATCGCCCGTTCACATCCGAGGAACAATCTCGAGTGTCCTCCACCGCAGTCATTTCATTAACAGAGGTAGAAAAGAGTAAACACCGTTTATTCTCCTTCGCTCTCCCTGACTTGGCTAAGGAGCGTCTTTCAGGCGCAGGAATATACTTGAGCCCCTACTCTTATCAGGTACATAGCCATCCTTGTTGTAAAACCTTAGAAAATAATATTTTGTACAATGTCCTGCCTAGTTATTTGGATAATTCTTTTTATATGGTTAGCATTAAGAAAAATAAGGTTGACTTCCTCAAGCAACGCCATAAGGATCTCCAACTTATCGAGTGCATCAACAGATATGTTACCAGTTTGGATAAGGTGAGGTACGGTAGTGAATTTCACA
>2465_76
ATCCTAAAGGCAACTTCAGGACCTATAAGCCATGGCTCTCACTCACAGAACGCCAGTAGAGGAGGTAATCGCCCGTTCACATCCGAGGAACAATCTCGAGTGTCCTCCACCGCAGTCATTTCATTAACAGAGGTAGAAAAGAGTAAACACCGTTTATTCTCCTTCGCTCTCCCTGACTTGGCTAAGGAGCGTCTTTCAGGCGCAGGAATATACTTGAGCCCCTACTCTTATCAGGTACATAGCCATCCTTGTTGTAAAACCTTAGAAAATAATATTTTGTACAATGTCCTGCCTAGTTATTTGGATAATTCTTTTTATATGGTTAGCATTAAGAAAAATAAGGTTGACTTCCTCAAGCAACGCCATAAGGATCTCCAACTTATCGAGTGCATCAACAGATATGTTACCAGTTTGGATAAGGTGAGGTACGGTAGTGAATTTCACATTAGTCCAAGTAAGAAGAATCCACACTTCAACTGTGCACGCAA
>2465_77
ATCCTAAAGGCAACTTCAGGACCTATAAGCCATGGCTCTCACTCACAGAACGCCAGTAGAGGAGGTAATCGCCCGTTCACATCCGAGGAACAATCTCGAGTGTCCTCCACCGCAGTCATTTCATTAACAGAGGTAGAAAAGAGTAAACACCGTTTATTCTCCTTCGCTCTCCCTGACTTGGCTAAGGAGCGTCTTTCAGGCGCAGGAATATACTTGAGCCCCTACTCTTATCAGGTACATAGCCATCCTTGTTGTAAAACCTTAGAAAATAATATTTTGTACAATGTCCTGCCTAGTTATTTGGATAATTCTTTTTATATGGTTAGCATTAAGAAAAATAAGGTTGACTTCCTCAAGCAACGCCATAAGGATCTCCAACTTAT
>2465_78
ATCCTAAAGGCAACTTCAGGACCTATAAGCCATGGCTCTCACTCACAGAACGCCAGTAGAGGAGGTAATCGCCCGTTCACATCCGAGGAACAATCTCGAGTGTCCTCCACCGCAGTCATTTCATTAACAGAGGTAGAAAAGAGTAAACACCGTTTATTCTCCTTCGCTCTCCCTGACTTGGCTAAGGAGCGTCTTTCAGGCGCAGGAATATACTTGAGCCCCTACTCTTATCAGGTACATAGCCAT
>2465_79
ATCCTAAAGGCAACTTCAGGACCTATAAGCCATGGCTCTCACTCACAGAACGCCAGTAGAGGAGGTAATCGCCCGTTCACATCCGAGGAACAATCTCGAGTGTCCTCCACCGCAGTCATTTCATTAACAGAGGTAGAAAAGAGTAAACACCGTTTATTCTCCTTCGCTCTCCCTGACTTGGCTAAGGAGCGTCTTTCAGGCGCAGGAATATACTTGAGCCCCTACTCTTATCAGGTACATAGCCATCCTTGTTGTAAAACCTTAGAAAATAATATTTTG
>2465_80
ATCCTAAAGGCAACTTCAGGACCTATAAGCCATGGCTCTCACTCACAGAACGCCAGTAGAGGAGGTAATCGCCCGTTCACATCCGAGGAACAATCTCGAGTGTCCTCCACCGCAGTCATTTCATTAACAGAGGTAGAAAAGAGTAAACACCGTTTATTCTCCTTCGCTCTCCCTGACTTGGCTAAGGAGCGTCTTTCAGGCGCAGGAATATACTTGAGCCCCTACTCTTATCAGGTACATAGCCATCCTTGTTGTAAAACCTTAGAAAATAATATTTTGTACAATGTCCTGCCTAGTTATTTGGATAATTCTTTTTATATGGTTAGCATTAAGAAAAATAAGGTTGACTTCCTCAAGCAACGCCATAAGGATCTCCAACTTATCGAGTG
>2465_81
ATCCTAAAGGCAACTTCAGGACCTATAAGCCATGGCTCTCACTCACAGAACGCCAGTAGAGGAGGTAATCGCCCGTTCACATCCGAGGAACAATCTCGAGTGTCCTCCACCGCAGTCATTTCATTAACAGAGGTAGAAAAGAGTAAACACCGTTTATTCTCCTTCGCTCTCCCTGACTTGGCTAAGGAGCGTCTTTCAGGCGCAGGAATATACTTGAGCCCCTACTCTTATCAGGTACATAGCCATCCTTGTTGTAAAACCTTAGAAAATAATATTTTGTACAATGTCCTGCCTAGTTATTTGGATAATTCTTTTTATATGGTTAGCATTAAGAAAAATAAGGTTGACTTCCTCAAGCAACGCCATAAGGATCTCCAACTTATCGAGTGCATCAACAGATATGTTACCAGTTTGGATAAGG
>2465_82
ATCCTAAAGGCAACTTCAGGACCTATAAGCCATGGCTCTCACTCACAGAACGCCAGTAGAGGAGGTAATCGCCCGTTCACATCCGAGGAACAATCTCGAGTGTCCTCCACCGCAGTCATTTCATTAACAGAGGTAGAAAAGAGTAAACACCGTTTATTCTCCTTCGCTCTCCCTGACTTGGCTAAGGAGCGTCTTTCAGGCGCAGGAATATACTTGAGCCCCTACTCTTATCAGGTACATAGCCATCCTTGTTGTAAAACCTTAGAAAATAATATTTTGTACAATGTCCTGCCTAGTTATTTGGATAATTCTTTTTATATGGTTAGCATTAAGAAAAATAAGGTTGACTTCCTCAAGCAACGCCATAAGGATCTCCAACTTATCGAGTGCATCAACAGATATGTTACCAGTTTGGATAAGGTGAGGTACGGTAGTGAATTTCACATTAGTCCAAGTAAGAAG
>2465_83
ATCCTAAAGGCAACTTCAGGACCTATAAGCCATGGCTCTCACTCACAGAACGCCAGTAGAGGAGGTAATCGCCCGTTCACATCCGAGGAACAATCTCGAGTGTCCTCCACCGCAGTCATTTCATTAACAGAGGTAGAAAAGAGTAAACACCGTTTATTCTCCTTCGCTCTCCCTGACTTGGCTAAGGAGCGTCTTTCAGGCGCAGGAATATACTTGAGCCCCTACTCTTATCAGGTACATAGCCATCCTTGTTGTAAAACCTTAGAAAATAATATTTTGTACAATGTCCTGCCTAGTTATTTGGATAATTCTTTTTATATGGTTAGCATTAAGAAAAATAAGGTTGACTTCCTCAAGCAACGC
>2465_84
ATCCTAAAGGCAACTTCAGGACCTATAAGCCATGGCTCTCACTCACAGAACGCCAGTAGAGGAGGTAATCGCCCGTTCACATCCGAGGAACAATCTCGAGTGTCCTCCACCGCAGTCATTTCATTAACAGAGGTAGAAAAGAGTAAACACCGTTTATTCTCCTTCGCTCTCCCTGACTT
>2465_85
ATCCTAAAGGCAACTTCAGGACCTATAAGCCATGGCTCTCACTCACAGAACGCCAGTAGAGGAGGTAATCGCCCGTTCACATCCGAGGAACAATCTCGAGTGTCCTCCACCGCAGTCATTTCATTAACAGAGGTAGAAAAGAGTAAACACCGTTTATTCTCCTTCGCTCTCCCTGACTTGGCTAAGGAGCGTCTTTCAGGCGCAGGAATATACTTGAGCCCCTACTCTTATCAGGTACATAGCCATCCTTGTTGTAAAACCTTAGAAAATAATATTTTGTACAATGTCCTGCCTAGTTATTTGGATAATTCTTTTTATATGGTTAGCATTAAGAAAAATAAGGTTGACTTCCTCAAGCAACGCCATAAGGATCTCCAACTTATCGAGTGCATCAACAGATATGTTACCAGTTTGGATAAGGTGAGGTACGGTA
>2465_86
ATCCTAAAGGCAACTTCAGGACCTATAAGCCATGGCTCTCACTCACAGAACGCCAGTAGAGGAGGTAATCGCCCGTTCACATCCGAGGAACAATCTCGAGTGTCCTCCACCGCAGTCATTTCATTAACAGAGGTAGAAAAGAGTAAACACCGTTTATTCTCCTTCGCTCTCCCTGACTTGGCTAAGGAGCGTCTTTCAGGCGCAGGAATATACTTGAGCCCCTACTCTTATCAGGTACATAGCCATCCTTGTTGTAAAACCTTAGAAAATAATATTTTGTACAATGTCCTGCCTAGTTATTTGGATA
>2465_87
ATCCTAAAGGCAACTTCAGGACCTATAAGCCATGGCTCTCACTCACAGAACGCCAGTAGAGGAGGTAATCGCCCGTTCACATCCGAGGAACAATCTCGAGTGTCCTCCACCGCAGTCATTTCATTAACAGAGGTAGAAAAGAGTAAACACCGTTTATTCTCCTTCGCTCTCCCTGACTTGGCTAAGGAGCGTCTTTCAGGCGCAGGAATATACTTGAGCCCCTACTCTTATCAGGTACATAGCCATCCTTGTTGTAAAACCTTAGAAAATAATATTTTGTACAATGTCCTGCCTAGTTATTTGGATAATTCTTTTTATATGGTTAGCATTAAGAAAAATAAGGTTGACTTCCTCAAGCAACGCCATAAGGATCTCCAACTTATCG
>2465_88
ATCCTAAAGGCAACTTCAGGACCTATAAGCCATGGCTCTCACTCACAGAACGCCAGTAGAGGAGGTAATCGCCCGTTCACATCCGAGGAACAATCTCGAGTGTCCTCCACCGCAGTCATTTCATTAACAGAGGTAGAAAAGAGTAAACACCGTTTATTCTCCTTCGCTCTCCCTGACTTGGCTAAGGAGCGTCTTTCAGGCGCAGGAATATACTTGAGCCCCTACTCTTATCAGGTACATAGCCATCCTTGTTGTAAAACCTTAGAAAATAATATTTTGTACAATGTCCTGCCTAGTTATTTGGATAATTCTTTTTATATGGTTAGCATTAAGAAAAATAAGGTTGACTTCCTCAAGCAACGCCATAAGGATCTCCAACTTATCGAGTGCATCAACAGATATG
>2465_89
ATCCTAAAGGCAACTTCAGGACCTATAAGCCATGGCTCTCACTCACAGAACGCCAGTAGAGGAGGTAATCGCCCGTTCACATCCGAGGAACAATCTCGAGTGTCCTCCACCGCAGTCATTTCATTAACAGAGGTAGAAAAGAGTAAACACCGTTTATTCTCCTTCGCTCTCCCTGACTTGGCTAAGGAGCGTCTTTCAGGCGCAGGAATATACTTGAGCCCCTACTCTTATCAGGTACATAGCCATCCTTGTTGTAAAACCTTAGAAAATAATATTTTGTACAATGTCCTGCCTAGTTATTTGGATAATTCTTTTTATATGGTTAGCATTAAGAAAAATAAGGTTGACTTCCTCAAGCAACGCCATAAGGATCTCCAACTTATCGAGTGCATCAACAGATATGTTACCAGTTTGGATAAGGTGAGGT
>2465_90
ATCCTAAAGGCAACTTCAGGACCTATAAGCCATGGCTCTCACTCACAGAACGCCAGTAGAGGAGGTAATCGCCCGTTCACATCCGAGGAACAATCTCGAGTGTCCTCCACCGCAGTCATTTCATTAACAGAGGTAGAAAAGAGTAAACACCGTTTATTCTCCTTCGCTCTCCCTGACTTGGCTAAGGAGCGTCTTTCAGGCGCAGGAATATACTTGAGCCCCTACTCTTATCAGGTACATAGCCATCCTTGTTGTAAAACCTTAGAAAATAATATTTTGTACAATGTCCTGCCTAGTTATTTGGATAATTCTTTTTATATGGTTAGCATTAA
>2465_91
ATCCTAAAGGCAACTTCAGGACCTATAAGCCATGGCTCTCACTCACAGAACGCCAGTAGAGGAGGTAATCGCCCGTTCACATCCGAGGAACAATCTCGAGTGTCCTCCACCGCAGTCATTTCATTAACAGAGGTAGAAAAGAGTAAACACCGTTTATTCTCCTTCGCTCTCCCTGACTTGGCTAAGGAGCGTCTTTCAGGCGCAGGAATATACTTGAGCCCCTACTCTTATCAGGTACATAGCCATCCTTGTTGTAAAACCTTAGAAAATAATATTTTGTACAATGTCCTGCCTAGTTATTTGGATAATTCTTTTTATATGGTTAGCATTAAGAAAAATAAGGTTG
>2465_92
ATCCTAAAGGCAACTTCAGGACCTATAAGCCATGGCTCTCACTCACAGAACGCCAGTAGAGGAGGTAATCGCCCGTTCACATCCGAGGAACAATCTCGAGTGTCCTCCACCGCAGTCATTTCATTAACAGAGGTAGAAAAGAGTAAACACCGTTTATTCTCCTTCGCTCTCCCTGACTTGGCTAAGGAGCGTCTTTCAGGCGCAGGAATATACTTGAGCCCCTACTCTTATCAGGTACATAGCCATCCTTGTTGTAAAACCTTAGAAAATAATATTTTGTACAATGTCCTGCCTAGTTATTTGGATAATTCT
>2465_93
ATCCTAAAGGCAACTTCAGGACCTATAAGCCATGGCTCTCACTCACAGAACGCCAGTAGAGGAGGTAATCGCCCGTTCACATCCGAGGAACAATCTCGAGTGTCCTCCACCGCAGTCATTTCATTAACAGAGGTAGAAAAGAGTAAACACCGTTTATTCTCCTTCGCTCTCCCTGACTTGGCTAAGGAGCGTCTTTCAGGCGCAGGAATATACTTGAGCCCCTACTCTTATCAGGTACATAGCCATCCTTGTTGTAAAACCTTAGAAAATAATATTTTGTACAATGTCCTGCCTAGTTATTTGGATAATTCTTTTTATATGGTTAGCATTAAGAAAAATAAGGTTGACT
>2465_94
ATCCTAAAGGCAACTTCAGGACCTATAAGCCATGGCTCTCACTCACAGAACGCCAGTAGAGGAGGTAATCGCCCGTTCACATCCGAGGAACAATCTCGAGTGTCCTCCACCGCAGTCATTTCATTAACAGAGGTAGAAAAGAGTAAACACCGTTTATTCTCCTTCGCTCTCCCTGACTTGGCTAAGGAGCGTCTTTCAGGCGCAGGAATATACTTGAGCCCCTACTCTTATCAGGTACATAGCCATCCTTGTTGTAAAACCTTAGAAAATAATATTTTGTACAATGTCCTGCCTAGTTATTTGGATAATTCTTTTTATATGGTTAGCATTAAGAAAAATAAGGTTGACTTCCTCAAGCAACGCCATAAGGATCTCCAACTTATCGAGTGCATCAACAGATATGTTACCAGTTTGGATAAGGTGAGGTACGGTAGTGAATTTCACATTAGTCCAAGTAAGAAGAATCCACACTTCAACTGTGCACGCAA
>2465_95
ATCCTAAAGGCAACTTCAGGACCTATAAGCCATGGCTCTCACTCACAGAACGCCAGTAGAGGAGGTAATCGCCCGTTCACATCCGAGGAACAATCTCGAGTGTCCTCCACCGCAGTCATTTCATTAACAGAGGTAGAAAAGAGTAAACACCGTTTATTCTCCTTCGCTCTCCCTGACTTGGCTAAGGAGCGTCTTTCAGGCGCAGGAATATACTTGAGC
>2465_96
ATCCTAAAGGCAACTTCAGGACCTATAAGCCATGGCTCTCACTCACAGAACGCCAGTAGAGGAGGTAATCGCCCGTTCACATCCGAGGAACAATCTCGAGTGTCCTCCACCGCAGTCATTTCATTAACAGAGGTAGAAAAGAGTAAACACCGTTTATTCTCCTTCGCTCTCCCTGACTTGGCTAAGGAGCGTCTTTCAGGCGCAGGAATATACTTGAGCCCCTACTCTTATCAGGTACATAGCCATCCTTGTTGTAAAACCTTAGAAAATAATATTTTGTACAATGTCCTGCCTAGTTATTTGGATAATTCTTTTTATATGGTTAGCATTAAGAAAAATAAGGTTGACTTCCTCAAGCAACGCCATAAGGATCTCCAACTTATCGAGTGCATCAACAGATATGTTACCAGTTTGGATAAGGTGAGGTACGGTAGTGAATTTCACATTAGTCCAAGTAAG
>2465_97
ATCCTAAAGGCAACTTCAGGACCTATAAGCCATGGCTCTCACTCACAGAACGCCAGTAGAGGAGGTAATCGCCCGTTCACATCCGAGGAACAATCTCGAGTGTCCTCCACCGCAGTCATTTCATTAACAGAGGTAGAAAAGAGTAAACACCGTTTATTCTCCTTCGCTCTCCCTGACTTGGCTAAGGAGCGTC
>2465_98
ATCCTAAAGGCAACTTCAGGACCTATAAGCCATGGCTCTCACTCACAGAACGCCAGTAGAGGAGGTAATCGCCCGTTCACATCCGAGGAACAATCTCGAGTGTCCTCCACCGCAGTCATTTCATTAACAGAGGTAGAAAAGAGTAAACACCGTTTATTCTCCTTCGCTCTCCCTGACTTGGCTAAGGAGCGTCTTTCAGGCGCAGGAATATACTTGAGCCCCTACTCTTATCAGGTACATAGCCATCCTTGTTGTAAAACCTTAGAAAATAATATTTTGTACAATGTCCTGCCTAGTTATTTGGATAATTCTTTTTATATGGTTAGCATTAAGAAAAATAAGGTTGACTTCCTCAAGCAACGCCATAAGGATCTCCAACTTATCGAGTGCATCAACAGATATGTTACCAGTTTGGATAAGGTGAGGTACGGTAGTGAATTTCACATTAGTCCAAGTAAGAAGAATCCACACTT
>2465_99
ATCCTAAAGGCAACTTCAGGACCTATAAGCCATGGCTCTCACTCACAGAACGCCAGTAGAGGAGGTAATCGCCCGTTCACATCCGAGGAACAATCTCGAGTGTCCTCCACCGCAGTCATTTCATTAACAGAGGTAGAAAAGAGTAAACACCGTTTATTCTCCTTCGCTCTCCCTGACTTGGCTAAGGAGCGTCTTTCAGGCGCAGGAATATACTTGAGCCCCTACTCTTATCAGGTACATAGCCATCCTTGTTGTAAAACCTTAGAAAATAATATTTTGTACAATGTCCTGCCTAGTTATTTGGATAATTCTTTTTATATGGTTAGCATTAAGAAAAATAAGGTTGACTTCCTCAAGCAACGCCATAAGGATCTCCAACTTATCGAGTGCATCAACAGATATGTTACCAGTTTGGATAAGGTGAGGTACGGTAGTGAATTTCAC
>2465_100
ATCCTAAAGGCAACTTCAGGACCTATAAGCCATGGCTCTCACTCACAGAACGCCAGTAGAGGAGGTAATCGCCCGTTCACATCCGAGGAACAATCTCGAGTGTCCTCCACCGCAGTCATTTCATTAACAGAGGTAGAAAAGAGTAAACACCGTTTATTCTCCTTCGCTCTCCCTGACTTGGCTAAGGAGC
>2465_101
ATCCTAAAGGCAACTTCAGGACCTATAAGCCATGGCTCTCACTCACAGAACGCCAGTAGAGGAGGTAATCGCCCGTTCACATCCGAGGAACAATCTCGAGTGTCCTCCACCGCAGTCATTTCATTAACAGAGGTAGAAAAGAGTAAACACCGTTTATTCTCCTTCGCTCTCCCTGACTTGGCTAAGGAGCGTCTTTCAGGCGCAGGAATATACT
>2465_102
ATCCTAAAGGCAACTTCAGGACCTATAAGCCATGGCTCTCACTCACAGAACGCCAGTAGAGGAGGTAATCGCCCGTTCACATCCGAGGAACAATCTCGAGTGTCCTCCACCGCAGTCATTTCATTAACAGAGGTAGAAAAGAGTAAACACCGTTTATTCTCCTTCGCTCTCCCTGACTTGGCTAAGGAGCGTCTTTCAGGCGCAGGAATATACTTGAGCCCCTACTCTTATCAGGTACATAGCCATCCTTGTTGTAAAACCTTAGAAAATAATATTTTGTACAATGTCCTGCCTAGTTATT
>2465_103
ATCCTAAAGGCAACTTCAGGACCTATAAGCCATGGCTCTCACTCACAGAACGCCAGTAGAGGAGGTAATCGCCCGTTCACATCCGAGGAACAATCTCGAGTGTCCTCCACCGCAGTCATTTCATTAACAGAGGTAGAAAAGAGTAAACACCGTTTATTCTCCTTCGCTCTCCCTGACTTGGCTAAGGAGCGTCTTTCAGGCGCAGGAATATACTTGAGCCCCTACTCTTATCAGGTACATAGCCATCCTTGTTGTAAAACCTTAGAAAATAATATTTTGTACAATGTCCTGCCTAGTTATTTGGATAATTCTTTTTATATGGTTAGCATTAAGAAAAATAAGGTTGACTTCCTCAAGCAACGCCATAAGGATCTCCAACTTATCGAGTGCATCAACAGATATGTTACCAGTTTGGATAAGGTGAGGTACGGTAGTGAATTTCACATTAGTCCAAGTAAGAAGAATCCACACTTCAACTGTGCA
>2465_104
ATCCTAAAGGCAACTTCAGGACCTATAAGCCATGGCTCTCACTCACAGAACGCCAGTAGAGGAGGTAATCGCCCGTTCACATCCGAGGAACAATCTCGAGTGTCCTCCACCGCAGTCATTTCATTAACAGAGGTAGAAAAGAGTAAACACCGTTTATTCTCCTTCGCTCTCCCTGACTTGGCTAAGGAGCGTCTTTCAGGCGCAGGAATATACTTGAGCCCCTACTCTTATCAGGTACATAGCCATCCTTGTTGTAAAACCTTAGAAAATAATATTTTGTACAATGTCCTGCCTAGTTATTTGGATAATTCTTTTTATATGGTTAGCATTAAGAAAAATAAGGTTGACTTCCTCAAGCAACGCCATAAGGATCTCCAACTTATCGAGTGCATCAACAGATATGTTACCAGTTTGGATAAGGT
>2465_105
ATCCTAAAGGCAACTTCAGGACCTATAAGCCATGGCTCTCACTCACAGAACGCCAGTAGAGGAGGTAATCGCCCGTTCACATCCGAGGAACAATCTCGAGTGTCCTCCACCGCAGTCATTTCATTAACAGAGGTAGAAAAGAGTAAACACCGTTTATTCTCCTTCGCTCTCCCTGACTTGGCTAAGGAGCGTCTTTCAGGCGCAGGAATATACTTGAGCCCCTACTCTTATCAGGTACATAGCCATCCTTGTTGTAAAACCTTAGAAAATAATATTTTGTACAATGTCCTGCCTAGTTATTTGGATAATTCTTTTTATATGGTTAGCATTAAGAAAAATAAGGTTGACTTCCTCAAGCAACGCCATAAGGATCTCCAACTTATCGAGTGCATCAACAGATATGTTACCAGTTTGGATAAGGTGAGGTACGGTAGTGAATTTCACATTAGTCCAAGTAAGAAGAATCCA
>2465_106
ATCCTAAAGGCAACTTCAGGACCTATAAGCCATGGCTCTCACTCACAGAACGCCAGTAGAGGAGGTAATCGCCCGTTCACATCCGAGGAACAATCTCGAGTGTCCTCCACCGCAGTCATTTCATTAACAGAGGTAGAAAAGAGTAAACACCGTTTATTCTCCTTCGCTCTCCCTGACTTGGCTAAGGAGCGTCTTTCAGGCGCAGGAATATACTTGAGCCCCTACTCTTATCAGGTACATAGCCATCCTTGTTGTAAAACCTTAGAAAATAATATTTTGTACAATGTCCTGCCTAGTTATTTGGATAATTCTTTTTATATGGTTAGCATTAAGAAAAATAAGGTTGACTTCCTCAAGCAACGCCATAAGGATCTCCAACTTATCGAGTGCA
>2465_107
ATCCTAAAGGCAACTTCAGGACCTATAAGCCATGGCTCTCACTCACAGAACGCCAGTAGAGGAGGTAATCGCCCGTTCACATCCGAGGAACAATCTCGAGTGTCCTCCACCGCAGTCATTTCATTAACAGAGGTAGAAAAGAGTAAACACCGTTTATTCTCCTTCGCTCTCCCTGACTTGGCTAAGGAGCGTCTTTCAGGCGCAGGAATATACTTGAGCCCCTACTCTTATCAGGTACATAGCCATCCT
>2465_108
ATCCTAAAGGCAACTTCAGGACCTATAAGCCATGGCTCTCACTCACAGAACGCCAGTAGAGGAGGTAATCGCCCGTTCACATCCGAGGAACAATCTCGAGTGTCCTCCACCGCAGTCATTTCATTAACAGAGGTAGAAAAGAGTAAACACCGTTTATTCTCCTTCGCTCTCCCTGACTTGGCTAAGGAGCGTCTTTCAGGCGCAGGAATATACTTGAGCCCCTACTCTTATCAGGTACATAGCCATCCTTGTTGTAAAACCTTAGAAAATAATATTTTGTACAATGTCCTGCCTAGTTATTTGGATAATTCTTTTTATATGGTTAGCATTAAGAAAAATAAGGTTGACTTCCTCAAGCAACGCCATAAGGATCTCCAACTTATCGAGTGCATCAACAGATATGTTACCAGTTTGGATAAGGTGAG
>2465_109
ATCCTAAAGGCAACTTCAGGACCTATAAGCCATGGCTCTCACTCACAGAACGCCAGTAGAGGAGGTAATCGCCCGTTCACATCCGAGGAACAATCTCGAGTGTCCTCCACCGCAGTCATTTCATTAACAGAGGTAGAAAAGAGTAAACACCGTTTATTCTCCTTCGCTCTCCCTGACTTGGCTAAGGAGCGTCTTTCAGGCGCAGGAATATACTTGAGCCCCTACTCTTATCAGGTACATAGCCATCCTTGTTGTAAAACCTTAGAAAATAATATTTTGTACAATGTCCTGCCTAGTTATTTGGATAATTCTTTTTATATGGTTAGCATTAAGAAAAATAAGGTTGACTTCCTCAAGCAACGCCATAAGGATCTCCAACTTATCGAGTGCATCAACAGATATGTTACCAGTTTGGATAAGGTGAGGTACGGTAGTGAATTTCACATTAGTCCAAGTAAG
>2465_110
ATCCTAAAGGCAACTTCAGGACCTATAAGCCATGGCTCTCACTCACAGAACGCCAGTAGAGGAGGTAATCGCCCGTTCACATCCGAGGAACAATCTCGAGTGTCCTCCACCGCAGTCATTTCATTAACAGAGGTAGAAAAGAGTAAACACCGTTTATTCTCCTTCGCTCTCCCTGACTTGGCTAAGGAGCGTCTTTCAGGCGCAGGAATATACTTGAGCCCCTACTCTTATCAGGTACATAGCCATCCTTGTTGTAAAACCTTAGAAAATAATATTTTGTACAATGTCCTGCCTAGTTATTTGGATAATTCTTTTTATATGGTTAGCATTAAGAAAAATAAGGTTGACTTCCTCAAGCAACGCCATAAGGATCTCCAACTTATCGAGTGCATCAACAGATATGTTACCAGTTTGGATAAGGTGAGGTACGGTAGTGAATTTC
>2465_111
ATCCTAAAGGCAACTTCAGGACCTATAAGCCATGGCTCTCACTCACAGAACGCCAGTAGAGGAGGTAATCGCCCGTTCACATCCGAGGAACAATCTCGAGTGTCCTCCACCGCAGTCATTTCATTAACAGAGGTAGAAAAGAGTAAACACCGTTTATTCTCCTTCGCTCTCCCTGACTTGGCTAAGGAGCGTCTTTCAGGCGCAGGAATATACTTGAGCCCCTACTCTTATCAGGTACATAGCCATCCTTGTTGTAAAACCTTAGAAAATAATATTTTGTACAATGTCCTGCCTAGTTATTTGGATAATTCTTTTTATATGGTTAGCATTAAGAAAAATAAGGTTGACTTCCTCAAGCAACGCCATAAGGATCTCCAAC
>2465_112
ATCCTAAAGGCAACTTCAGGACCTATAAGCCATGGCTCTCACTCACAGAACGCCAGTAGAGGAGGTAATCGCCCGTTCACATCCGAGGAACAATCTCGAGTGTCCTCCACCGCAGTCATTTCATTAACAGAGGTAGAAAAGAGTAAACACCGTTTATTCTCCTTCGCTCTCCCTGACTTGGCTAAGGAGCGTCTTTCAGGCGCAGGAATATACTTGAGCCCCTACTCTTATCAGGTA
>2465_113
ATCCTAAAGGCAACTTCAGGACCTATAAGCCATGGCTCTCACTCACAGAACGCCAGTAGAGGAGGTAATCGCCCGTTCACATCCGAGGAACAATCTCGAGTGTCCTCCACCGCAGTCATTTCATTAACAGAGGTAGAAAAGAGTAAACACCGTTTATTCTCCTTCGCTCTCCCTGACTTGGCTAAGGAGCGTCTTTCAGGCGCAGGAATATACTTGAGCCCCTACTCTTATCAGGTACATAGCCATCCTTGTTGTAAAACCTTAGAAAATAATATTTTGTACAATGTCCTGCCTAGTTATTTGGATAATTCTTTTTATATGGTTAGCATTAAGAAAAATAAGGTTGACTTCCTCAAGCAACGCCATAAGGATCTCCAACTTATCGAGTGCATCAACAGATATGTTACCAGTTTGGATA
>2465_114
ATCCTAAAGGCAACTTCAGGACCTATAAGCCATGGCTCTCACTCACAGAACGCCAGTAGAGGAGGTAATCGCCCGTTCACATCCGAGGAACAATCTCGAGTGTCCTCCACCGCAGTCATTTCATTAACAGAGGTAGAAAAGAGTAAACACCGTTTATTCTCCTTCGCTCTCCCTGACTTGGCTAAGGAGCGTCTTTCAGGCGCAGGAATATACTTGAGCCCCTACTCTTATCAGGTACATAGCCATCCTTGTTGTAAAACCTTAGAAAATAATATTTTGTACAATGTCCTGCCTAGTTATTTGGATAATTCTTTTTATATGGTTAGCATTAAGAAAAATAAGGTTGACTTCCTCAAGCAACGCCATAAGGATCTCCAACTTATCGAGTGCATCAACAGATATGTTACCAGTTTGGATAAGGTGAGGTACGGTAG
>2465_115
ATCCTAAAGGCAACTTCAGGACCTATAAGCCATGGCTCTCACTCACAGAACGCCAGTAGAGGAGGTAATCGCCCGTTCACATCCGAGGAACAATCTCGAGTGTCCTCCACCGCAGTCATTTCATTAACAGAGGTAGAAAAGAGTAAACACCGTTTATTCTCCTTCGCTCTCCCTGACTTGGCTAAGGAGCGTCTTTCAGGCGCAGGAATATACTTGAGCCCCTACTCTTATCAGGTACATAGCCATCCTTGTTGTAAAACCTTAGAAAATAATATT
>2465_116
ATCCTAAAGGCAACTTCAGGACCTATAAGCCATGGCTCTCACTCACAGAACGCCAGTAGAGGAGGTAATCGCCCGTTCACATCCGAGGAACAATCTCGAGTGTCCTCCACCGCAGTCATTTCATTAACAGAGGTAGAAAAGAGTAAACACCGTTTATTCTCCTTCGCTCTCCCTGACTTGGCTAAGGAGCGTCTTTCAGGCGCAGGAATATAC
>2465_117
ATCCTAAAGGCAACTTCAGGACCTATAAGCCATGGCTCTCACTCACAGAACGCCAGTAGAGGAGGTAATCGCCCGTTCACATCCGAGGAACAATCTCGAGTGTCCTCCACCGCAGTCATTTCATTAACAGAGGTAGAAAAGAGTAAACACCGTTTATTCTCCTTCGCTCTCC
>2465_118
ATCCTAAAGGCAACTTCAGGACCTATAAGCCATGGCTCTCACTCACAGAACGCCAGTAGAGGAGGTAATCGCCCGTTCACATCCGAGGAACAATCTCGAGTGTCCTCCACCGCAGTCATTTCATTAACAGAGGTAGAAAAGAGTAAACACCGTTTATTCTCCTTCGCTCTCCCTGACTTGGCTAAGGAGCGTCTTTCAGGCGCAGGAATATACTTGAGCCCCTACTCTTATCAGGTACATAGCCATCCTTGTTGTAAAACCTTAGAAAATAATATTTTGTACAA
>2465_119
ATCCTAAAGGCAACTTCAGGACCTATAAGCCATGGCTCTCACTCACAGAACGCCAGTAGAGGAGGTAATCGCCCGTTCACATCCGAGGAACAATCTCGAGTGTCCTCCACCGCAGTCATTTCATTAACAGAGGTAGAAAAGAGTAAACACCGTTTATTCTCCTTCGCTCTCCCTGACTTGGCTAAGGAGCGTCTTTCAGGCGCAGGAATATACTTGAGCCCCTACTCTTATCAGGTACATAGCCATCCTTGTTGTAAAACCTTAGAAAATAATATTTTGTACAATGTCC
>2465_120
ATCCTAAAGGCAACTTCAGGACCTATAAGCCATGGCTCTCACTCACAGAACGCCAGTAGAGGAGGTAATCGCCCGTTCACATCCGAGGAACAATCTCGAGTGTCCTCCACCGCAGTCATTTCATTAACAGAGGTAGAAAAGAGTAAACACCGTTTATTCTCCTTCGCTCTCCCTGACTTGGCTAAGGAGCGTCTTTCAGGCGCAGGAATATACTTGAGCCCCTACTCTTATCAGGTACATAGCCATCCTT
>2465_121
ATCCTAAAGGCAACTTCAGGACCTATAAGCCATGGCTCTCACTCACAGAACGCCAGTAGAGGAGGTAATCGCCCGTTCACATCCGAGGAACAATCTCGAGTGTCCTCCACCGCAGTCATTTCATTAACAGAGGTAGAAAAGAGTAAACACCGTTTATTCTCCTTCGCTCTCCCTGACTTGGCTAAGGAGCGTCTTTCAGGCGCAGGAATATACTTGAGCCCCTACTCTTATCAGGTACATAGCCATCCTTGTTGTAAAACCTTAGAAAATAATATTTTG
>2465_122
ATCCTAAAGGCAACTTCAGGACCTATAAGCCATGGCTCTCACTCACAGAACGCCAGTAGAGGAGGTAATCGCCCGTTCACATCCGAGGAACAATCTCGAGTGTCCTCCACCGCAGTCATTTCATTAACAGAGGTAGAAAAGAGTAAACACCGTTTATTCTCCTTCGCTCTCCCTGACTTGGCTAAGGAGCGTCTTTCAGGCGCAGGAATATACTT
>2465_123
ATCCTAAAGGCAACTTCAGGACCTATAAGCCATGGCTCTCACTCACAGAACGCCAGTAGAGGAGGTAATCGCCCGTTCACATCCGAGGAACAATCTCGAGTGTCCTCCACCGCAGTCATTTCATTAACAGAGGTAGAAAAGAGTAAACACCGTTTATTCTCCTTCGCTCTCCCTGACTTGGCTAAGGAGCGTCTTTCAGGCGCAGGAATATACTTGAGCCCCTACTCTTATCAGGTACATAGCC
>2465_124
ATCCTAAAGGCAACTTCAGGACCTATAAGCCATGGCTCTCACTCACAGAACGCCAGTAGAGGAGGTAATCGCCCGTTCACATCCGAGGAACAATCTCGAGTGTCCTCCACCGCAGTCATTTCATTAACAGAGGTAGAAAAGAGTAAACACCGTTTATTCTCCTTCGCTCTCCCTGACTTGGCTAAGGAGCGTCTTTCAGGCGCAGGAATATACTTGAGCCCCTACTCTTATCAGGTACATAGCCATCCTTGTTGTAAAACCTTAGAAAATAATATTTTGTACAATGTCCTGCCTAGTTATTTGGATAATTCTTTTTATATGGTTAGCATTAAGAAAAATAAGGTTGACTTCCTCAAGCAACGCCAT
>2465_125
ATCCTAAAGGCAACTTCAGGACCTATAAGCCATGGCTCTCACTCACAGAACGCCAGTAGAGGAGGTAATCGCCCGTTCACATCCGAGGAACAATCTCGAGTGTCCTCCACCGCAGTCATTTCATTAACAGAGGTAGAAAAGAGTAAACACCGTTTATTCTCCTTCGCTCTCCCTGACTTGGCTAAGGAGCGTCTTTCAGGCGCAGGAATATACTTGAGCCCCTACTCTTATCAGGTACATAGCCA
>2465_126
ATCCTAAAGGCAACTTCAGGACCTATAAGCCATGGCTCTCACTCACAGAACGCCAGTAGAGGAGGTAATCGCCCGTTCACATCCGAGGAACAATCTCGAGTGTCCTCCACCGCAGTCATTTCATTAACAGAGGTAGAAAAGAGTAAACACCGTTTATTCTCCTTCGCTCTCCCTGACTTGGCTAAGGAGCGTCTTTCAGGCGCAGGAATATACTTGAGCCCCTACTCTTATCAGGTACATAGCCATCCTTGTTGTAAAACCTTAGAAAATAATATTTTGTACAATGTCCTGCCTAGTTATTTGGATAATTCTTTTTATATGGTTAGCATTAAGAAA
>2465_127
ATCCTAAAGGCAACTTCAGGACCTATAAGCCATGGCTCTCACTCACAGAACGCCAGTAGAGGAGGTAATCGCCCGTTCACATCCGAGGAACAATCTCGAGTGTCCTCCACCGCAGTCATTTCATTAACAGAGGTAGAAAAGAGTAAACACCGTTTATTCTCCTTCGCTCTCCCTGACTTGGCTAAGGAGCGTCTTTCAGGCGCAGGAATATACTTGAGCCCCTACTCTTATCAGGTACATAGCCATCCTTGTTGTAAAACCTTAGAAAATAATATTTTGTACAATGTCCTGCCTAGTTATTTGG
>2465_128
ATCCTAAAGGCAACTTCAGGACCTATAAGCCATGGCTCTCACTCACAGAACGCCAGTAGAGGAGGTAATCGCCCGTTCACATCCGAGGAACAATCTCGAGTGTCCTCCACCGCAGTCATTTCATTAACAGAGGTAGAAAAGAGTAAACACCGTTTATTCTCCTTCGCTCTCCCTGACTTGGCTAAGGAGCGTCTTTCAGGCGCAGGAATATACTTGAGCCCCTACTCTTATCAGG
>2465_129
ATCCTAAAGGCAACTTCAGGACCTATAAGCCATGGCTCTCACTCACAGAACGCCAGTAGAGGAGGTAATCGCCCGTTCACATCCGAGGAACAATCTCGAGTGTCCTCCACCGCAGTCATTTCATTAACAGAGGTAGAAAAGAGTAAACACCGTTTATTCTCCTTCGCTCTCCCTGACTTGGCTAAGGAGCGTCTTTCAGGCGCAGGAATATACTTGAGCCCCTACTCTTATCAGGTACATAGCCATCCTTGTTGTAAAACCTTAGAAAATAATATTTTGTACAATGTCCTGCCTAGTTATTTGGATAATTCTTTTTATATGGTTAGCATTAAGAAAAATAAGGTTGACTTCCTCAAGCAACGCCATAAGGATCTCCAACTTATCGAGTGCATCAACAGATATGTTACCAGTTTGGATAAGGTGAGGTACGGTAGTGAATTTCACATTAG
>2465_130
ATCCTAAAGGCAACTTCAGGACCTATAAGCCATGGCTCTCACTCACAGAACGCCAGTAGAGGAGGTAATCGCCCGTTCACATCCGAGGAACAATCTCGAGTGTCCTCCACCGCAGTCATTTCATTAACAGAGGTAGAAAAGAGTAAACACCGTTTATTCTCCTTCGCTCTCCCTGACTTGGCTAAGGAGCGTCTTTCAGGCGCAGGAATATACTTGAGCCCCTACTCTTATCAGGTACATAGCCATCCTTGTTGTAAAACCTTAGAAAATAATATTTTGTACAATGTCCTGCCTAGTTATTTGGATAATTCTTTTTATATGGTTAGCATTAAGAAAAATAAGGTTGACTTCCTCAAGCAACGCCATAAGGATCTCCAACTTATCGAGTGCATCAACAGATATGTTACCAGTTTGGATAAGGTGAGGTACGGTAGTG
>2465_131
ATCCTAAAGGCAACTTCAGGACCTATAAGCCATGGCTCTCACTCACAGAACGCCAGTAGAGGAGGTAATCGCCCGTTCACATCCGAGGAACAATCTCGAGTGTCCTCCACCGCAGTCATTTCATTAACAGAGGTAGAAAAGAGTAAACACCGTTTATTCTCCTTCGCTCTCCCTGACTTGGCTAAGGAGCGTCTTTCAGGCGCAGGAATATACTTGAGCCCCTACTCTTATCAGGTACATAGCCATCCTTGTTGTAAAACCTTAGAAAATAATATTTTGTACAATGTCCTGCCTAGTTATTTGGATAATTCTTTTTATATGGTTAGCATTAAGAAAAATAAGGTTGACTTCCTCAAGCAACGCCATAAGGATCTCCAACTTATCGAGT
>2465_132
ATCCTAAAGGCAACTTCAGGACCTATAAGCCATGGCTCTCACTCACAGAACGCCAGTAGAGGAGGTAATCGCCCGTTCACATCCGAGGAACAATCTCGAGTGTCCTCCACCGCAGTCATTTCATTAACAGAGGTAGAAAAGAGTAAACACCGTTTATTCTCCTTCGCTCTCCCTGACTTGGCTAAGGAGCGTCTTTCAGG
>2465_133
ATCCTAAAGGCAACTTCAGGACCTATAAGCCATGGCTCTCACTCACAGAACGCCAGTAGAGGAGGTAATCGCCCGTTCACATCCGAGGAACAATCTCGAGTGTCCTCCACCGCAGTCATTTCATTAACAGAGGTAGAAAAGAGTAAACACCGTTTATTCTCCTTCGCTCTCCCTGACTTGGCTAAGGAGCGTCTTTCAGGCGCAGGAATATACTTGAGCCCCTACTCTTATCAGGTACATAGCCATCCTTGTTGTAAAACCTTAGAAAATAATATTTTGTACAATGTCCTGCCTAGTTATTTGGATAATTCTTTTTATATGGTTAGCATTAAGAAAAATAAGGTTGACTTCCTCAAGCAACGCCATAAGGATCT
>2465_134
ATCCTAAAGGCAACTTCAGGACCTATAAGCCATGGCTCTCACTCACAGAACGCCAGTAGAGGAGGTAATCGCCCGTTCACATCCGAGGAACAATCTCGAGTGTCCTCCACCGCAGTCATTTCATTAACAGAGGTAGAAAAGAGTAAACACCGTTTATTCTCCTTCGCTCTCCCTGACTTGGCTAAGGAGCGTCTTTCAGGCGCAGGAATATACTTGAGCCCCTACTCTTATCAG
>2465_135
ATCCTAAAGGCAACTTCAGGACCTATAAGCCATGGCTCTCACTCACAGAACGCCAGTAGAGGAGGTAATCGCCCGTTCACATCCGAGGAACAATCTCGAGTGTCCTCCACCGCAGTCATTTCATTAACAGAGGTAGAAAAGAGTAAACACCGTTTATTCTCC
>2465_136
ATCCTAAAGGCAACTTCAGGACCTATAAGCCATGGCTCTCACTCACAGAACGCCAGTAGAGGAGGTAATCGCCCGTTCACATCCGAGGAACAATCTCGAGTGTCCTCCACCGCAGTCATTTCATTAACAGAGGTAGAAAAGAGTAAACACCGTTTATTCTCCTTCGCTCTCCCTGACTTGG
>2465_137
ATCCTAAAGGCAACTTCAGGACCTATAAGCCATGGCTCTCACTCACAGAACGCCAGTAGAGGAGGTAATCGCCCGTTCACATCCGAGGAACAATCTCGAGTGTCCTCCACCGCAGTCATTTCATTAACAGAGGTAGAAAAGAGTAAACACCGTTTATTCTCCTTCGCTCTCCCTGACTTGGCTAAGGAGCGTCTTTCAGGCGCAGGAATATACTTGAGCCCCTACTCTTATCAGGTACATAGCCATCCTTGTTGTAAAACCTTAGAAAATAATATTTTGTACAATGTCCTGCCTAGTTATTTGGATAATTCTTTTTATATGGTTAGCATTAAGAAAAAT
>2465_138
ATCCTAAAGGCAACTTCAGGACCTATAAGCCATGGCTCTCACTCACAGAACGCCAGTAGAGGAGGTAATCGCCCGTTCACATCCGAGGAACAATCTCGAGTGTCCTCCACCGCAGTCATTTCATTAACAGAGGTAGAAAAGAGTAAACACCGTTTATTCTCCTTCGCTCTCCCTGACTTGGCTAAGGAGCGTCTTTCAGGCGCAGGAATATACTTGAGCCCCTACTCTTATCAGGTACATAGCCATCCTTGTTGTAAAACCTTAGAAAATAATATTTTGTAC
>2465_139
ATCCTAAAGGCAACTTCAGGACCTATAAGCCATGGCTCTCACTCACAGAACGCCAGTAGAGGAGGTAATCGCCCGTTCACATCCGAGGAACAATCTCGAGTGTCCTCCACCGCAGTCATTTCATTAACAGAGGTAGAAAAGAGTAAACACCGTTTATTCTCCTTCGCTCTCCCTGACTTGGCTAAGGAGCGTCTTTCAGGCGCAGGAATATACTTGAGCCCCTACTCTTATCAGGTACATAGCCATCCTTGTTGTAAAACCTTAGAAAATAAT
>2465_140
ATCCTAAAGGCAACTTCAGGACCTATAAGCCATGGCTCTCACTCACAGAACGCCAGTAGAGGAGGTAATCGCCCGTTCACATCCGAGGAACAATCTCGAGTGTCCTCCACCGCAGTCATTTCATTAACAGAGGTAGAAAAGAGTAAACACC
>2465_141
ATCCTAAAGGCAACTTCAGGACCTATAAGCCATGGCTCTCACTCACAGAACGCCAGTAGAGGAGGTAATCGCCCGTTCACATCCGAGGAACAATCTCGAGTGTCCTCCACCGCAGTCATTTCATTAACAGAGGTAGAAAAGAGTAAACACCGTTTATTCTCCTTCGCTCTCCCTGACTTGGCTAAGGAGCGTCTTTCAGGCGCAGGAATATACTTGAGCCCCTACTCTTATCAGGTACATAGCCATCCTTGTTGTAAAACCTTAGAAAATAATATTTTGTACAATGTCCTGCCTAGTTATTTGGATAATTCTTTTTATATGGTTAGCATTAAGAAAAATAAGGTTGACTTCCTCAAGCAACGCCATAAGGATCTCCAACTTATCGAGTGCATCAACAGATATGTTACCAGTTTGGATAAGGTGAG
>2465_142
ATCCTAAAGGCAACTTCAGGACCTATAAGCCATGGCTCTCACTCACAGAACGCCAGTAGAGGAGGTAATCGCCCGTTCACATCCGAGGAACAATCTCGAGTGTCCTCCACCGCAGTCATTTCATTAACAGAGGTAGAAAAGAGTAAACACCGTTTATTCTCCTTCGCTCTCCCTGACTTGGCTAAGGAGCGTCTTTCAGGCGCAGGAATATACTTGAGCCCCTACTCTTATCAGGTACATAGCCATCCTTGTTGTAAAACCTTAGAAAATAATATTTTGTACAATGTCCTGCCTAGTTATTTGGATAATTCTTTTTATATGGTTAGCATTAAGAAAAATAAGGTTGACTTCCTCAAGCAACGCCATAAGGATCTCCAACTTATCGAGTGCATCAACAGATATGTTACCAGTTTGGATAAGGTGAGGTACGGTAGTGA
>2465_143
ATCCTAAAGGCAACTTCAGGACCTATAAGCCATGGCTCTCACTCACAGAACGCCAGTAGAGGAGGTAATCGCCCGTTCACATCCGAGGAACAATCTCGAGTGTCCTCCACCGCAGTCATTTCATTAACAGAGGTAGAAAAGAGTAAACACCGTTTATTCTCCTTCGCTCTCCCTGACTTGGCTAAGGAGCGTCTTTCAGGCGCAGGAATATACTTGAGCCCCTACTCTTATCAGGTACATAGCCATCCTTGTTGTAAAACCTTAGAAAATAATATTTTGTACAATGTCCTGCCTAGTTATTTGGATAATTCTTTTTATATGGTTAGCATTAAGAAAAATAAGGTTGACTTCCTCAAGCAACGCCATAAGGATCTCCAACTTATCGAGTGCATCAACAGATATGTTACCAGTTTGGATAAGGTGAGGTACGGTAGTGAATTTCACATTAGTCCAAGTAAGAAG
>2465_144
ATCCTAAAGGCAACTTCAGGACCTATAAGCCATGGCTCTCACTCACAGAACGCCAGTAGAGGAGGTAATCGCCCGTTCACATCCGAGGAACAATCTCGAGTGTCCTCCACCGCAGTCATTTCATTAACAGAGGTAGAAAAGAGTAAACACCGTTTATTCTCCTTCGCTCTCCCTGACTTG
>2465_145
ATCCTAAAGGCAACTTCAGGACCTATAAGCCATGGCTCTCACTCACAGAACGCCAGTAGAGGAGGTAATCGCCCGTTCACATCCGAGGAACAATCTCGAGTGTCCTCCACCGCAGTCATTTCATTAACAGAGGTAGAAAAGAGTAAACACCGTTTATTCTCCTTCGCTCTCCCTGACTTGGCTAAGGAGCGTCTTTCAGGCGCAGGAATATACTTGAGCCCCTACTCTTATCAGGTACATAGCCATCCTTGTTGTAAAACCTTAGAAAATAATATTTTGTACAATGTCCTGCCTAGTT
>2465_146
ATCCTAAAGGCAACTTCAGGACCTATAAGCCATGGCTCTCACTCACAGAACGCCAGTAGAGGAGGTAATCGCCCGTTCACATCCGAGGAACAATCTCGAGTGTCCTCCACCGCAGTCATTTCATTAACAGAGGTAGAAAAGAGTAAACACCGTTTATTCTCCTTCGCTCTCCCTGACTTGGCTAAGGAGCGTCTTTCAGGCGCAGGAATATACTTGAGCCCCTACTCTTATCAGGTACATAGCCATCCTTGTTGTAAAACCTTAGAAAATAATATTTTGT
>2465_147
ATCCTAAAGGCAACTTCAGGACCTATAAGCCATGGCTCTCACTCACAGAACGCCAGTAGAGGAGGTAATCGCCCGTTCACATCCGAGGAACAATCTCGAGTGTCCTCCACCGCAGTCATTTCATTAACAGAGGTAGAAAAGAGTAAACACCGTTTATTCTCCTTCGCTCTCCCTGACTTGGCTAAGGAGCGTCTTTCAGGCGCAGGAATATACTTGAGCCCCTACTCTTATCAGGTACATAGCCATCCTTGTTGTAAAACCTTAGAAAATAATATTTTGTACAATGTCCTGCCTAGTTATTTGGATAATTCTTTTTATATGGTTAGCATTAAGAAAAATAAGGTTGACTTCCTCAAGCAACGCCATAAGGATCTCCAACTTATCGAGTGCATCAACAGATATGTTACCAGTTTGGATAAGGTGAGGTACGGTAGTGAATTTCACATTAGTCCAAGTAAGAAGAATCCACACTTCAACTGTGCAC
>2465_148
ATCCTAAAGGCAACTTCAGGACCTATAAGCCATGGCTCTCACTCACAGAACGCCAGTAGAGGAGGTAATCGCCCGTTCACATCCGAGGAACAATCTCGAGTGTCCTCCACCGCAGTCATTTCATTAACAGAGGTAGAAAAGAGTAAACACCGTTTATTC
>2465_149
ATCCTAAAGGCAACTTCAGGACCTATAAGCCATGGCTCTCACTCACAGAACGCCAGTAGAGGAGGTAATCGCCCGTTCACATCCGAGGAACAATCTCGAGTGTCCTCCACCGCAGTCATTTCATTAACAGAGGTAGAAAAGAGTAAACACCGTTTATTCTCCTTCGCTCTCCCTGACTTGGCTAAGGAGCGTCTTTCAGGCGCAGGAATATACTTGAGCCCCTACTCTTATCAGGTACATAGCCATCCTTGTTGTAAAACCTTAGAAAATAATATTTTGTACA
>2465_150
ATCCTAAAGGCAACTTCAGGACCTATAAGCCATGGCTCTCACTCACAGAACGCCAGTAGAGGAGGTAATCGCCCGTTCACATCCGAGGAACAATCTCGAGTGTCCTCCACCGCAGTCATTTCATTAACAGAGGTAGAAAAGAGTAAACACCGTTTATTCTCCTTCGCTCTCCCTGACTTGGCTAAGGAGCGTCTTTCAGGCGCAGGAATATACTTGAGCCCCTACTCTTATCAGGTACATAGCCATCCTTGTTGTAAAACCTTAGAAAATAATATTTTGTACAAT
>2465_151
ATCCTAAAGGCAACTTCAGGACCTATAAGCCATGGCTCTCACTCACAGAACGCCAGTAGAGGAGGTAATCGCCCGTTCACATCCGAGGAACAATCTCGAGTGTCCTCCACCGCAGTCATTTCATTAACAGAGGTAGAAAAGAGTAAACACCGTTTATTCTCCTTCGCTCTCCCTGACTTGGCTAAGGAGCGTCTTTCAGGCGCAGGAATATACTTGAGCCCCTACTCTTATCAGGTACATAGCCATCCTTGTTGTAAAACCTTAGAAAATAATATTTTGTACAATGTCCTGCCTAGTTATTTGGATAATTCTTTTTATATGGTTAGCATTAAGAAAAATAAGGTTGACTTCCTCAAGCAACGCCATAAGGATCTCCAACTTATCGAGTGCATCAAC
>2465_152
ATCCTAAAGGCAACTTCAGGACCTATAAGCCATGGCTCTCACTCACAGAACGCCAGTAGAGGAGGTAATCGCCCGTTCACATCCGAGGAACAATCTCGAGTGTCCTCCACCGCAGTCATTTCATTAACAGAGGTAGAAAAGAGTAAACACCGTTTATTCTCCTTCGCTCTCCCTGACTTGGCTAAGGAGCGTCTTTCAGGCGCAGGAATATACTTGAGCCCCTACTCTTATCAGGTACATAGCCATCCTTGTTGTAAAACCTTAGAAAATAATATTTTGTACAATGTCCTGCCTAGTTATTTGG
>2465_153
ATCCTAAAGGCAACTTCAGGACCTATAAGCCATGGCTCTCACTCACAGAACGCCAGTAGAGGAGGTAATCGCCCGTTCACATCCGAGGAACAATCTCGAGTGTCCTCCACCGCAGTCATTTCATTAACAGAGGTAGAAAAGAGTAAACACCGTTTATTCTCCTTCGCTCTCCCTGACTTGGCTAAGGAGCGTCTTTCAGGCGCAG
>2465_154
ATCCTAAAGGCAACTTCAGGACCTATAAGCCATGGCTCTCACTCACAGAACGCCAGTAGAGGAGGTAATCGCCCGTTCACATCCGAGGAACAATCTCGAGTGTCCTCCACCGCAGTCATTTCATTAACAGAGGTAGAAAAGAGTAAACACCGTTTATTCTCCTTCGCTCTCCCTGACTTGGCTAAGGAGCGTCTTTCAGGCGCAGGAATATACTTGAGCCCCTACTCTTATCAGGTACATAGCCATCCTTGTTGTAAAACCTTAGAAAATAATATTTTGTACAATGTCCTGCCTAGTTATTTGGATAATT
>2465_155
ATCCTAAAGGCAACTTCAGGACCTATAAGCCATGGCTCTCACTCACAGAACGCCAGTAGAGGAGGTAATCGCCCGTTCACATCCGAGGAACAATCTCGAGTGTCCTCCACCGCAGTCATTTCATTAACAGAGGTAGAAAAGAGTAAACACCGTTTATTCTCCTTCGCTCTCCCTGACTTGGCTAAGGAGCGTCTTTCAGGCGCAGGAATATACTTGAGCCCCTACTCTTATCAGGTACATAGCCATCCTTGTTGTAAAACCTTAGAAAATAATATTTTGTACAATGTCCTGCCTAGTTATTTGGATAATTCTTTTTATATGGTTAGCATTAAGAAAAATAAGGTTGACTTCCTCAAGCAACGCCATAAGGATCTCCAACTTATCGAGTGCATCA
>2465_156
ATCCTAAAGGCAACTTCAGGACCTATAAGCCATGGCTCTCACTCACAGAACGCCAGTAGAGGAGGTAATCGCCCGTTCACATCCGAGGAACAATCTCGAGTGTCCTCCACCGCAGTCATTTCATTAACAGAGGTAGAAAAGAGTAAACACCGTTTATTCTCCTTCGCTCTCCCTGACTTGGCTAAGGAGCGTCTTTCAGGCGCAGGAATATACTTGAGCCCCTACTCTTATCAGGTACATAGCCATCCTTGTTGTAAAACCTTAGAAAATAATATTTTGTACAATGT
>2465_157
ATCCTAAAGGCAACTTCAGGACCTATAAGCCATGGCTCTCACTCACAGAACGCCAGTAGAGGAGGTAATCGCCCGTTCACATCCGAGGAACAATCTCGAGTGTCCTCCACCGCAGTCATTTCATTAACAGAGGTAGAAAAGAGTAAACACCGTTTATTCTCCTTCGCTCTCCCTGACTTGGCTAAGGAGCGTCTTTCAGGCGCAGGAATATACTTGAGCCCCTACTCTTATCAGGTACATAGCCATCCTTGTTGTAAAACCTTAGAAAATAATATTTTGTACAATGTCCTGCCTAGTTATTTGGATAATTCTTTTTATATGGTTAGCATTAAGAAAAATAAGGTTGACTT
>2465_158
ATCCTAAAGGCAACTTCAGGACCTATAAGCCATGGCTCTCACTCACAGAACGCCAGTAGAGGAGGTAATCGCCCGTTCACATCCGAGGAACAATCTCGAGTGTCCTCCACCGCAGTCATTTCATTAACAGAGGTAGAAAAGAGTAAACACCGTTTATTCTCCTTCGCTCTCCCTGACTTGGCTAAGGAGCGTCTTTCAGGCGCAGGAATATACTTGAGCCCCTACTCTTATCAGGTACATAGCCATCCTTGTTGTAAAACCTTAGAAAATAATATTTTGTACAATGTCCTGCCTAGTTATTTGGATAATTCTTTTTATATGGTTAGCATTAAGAAAAATAAGGTTGACTTCCTCAAGCAACGCCATAAGGATCTCCAACTTATC
>2465_159
ATCCTAAAGGCAACTTCAGGACCTATAAGCCATGGCTCTCACTCACAGAACGCCAGTAGAGGAGGTAATCGCCCGTTCACATCCGAGGAACAATCTCGAGTGTCCTCCACCGCAGTCATTTCATTAACAGAGGTAGAAAAGAGTAAACACCGTTTATTCTCCTTCGCTCTCCCTGACTTGGCTAAGGAGCGTCTTTCAGGCGCAGGAATATACTTGAGCCCCTACTCTTATCAGGTACATAGCCATCCTTGTTGTAAAACCTTAGAAAATAATATTTTGTACAATGTCCTGCCTAGT
>2465_160
ATCCTAAAGGCAACTTCAGGACCTATAAGCCATGGCTCTCACTCACAGAACGCCAGTAGAGGAGGTAATCGCCCGTTCACATCCGAGGAACAATCTCGAGTGTCCTCCACCGCAGTCATTTCATTAACAGAGGTAGAAAAGAGTAAACACCGTTTATTCTCCTTCGCTCTCCCTGACTTGGCTAAGGAGCGTCTTTCAGGCGCAGGAATATACTTGAGCCCCTACTCTTATCAGGTACATAGCCATCCTTGTTGTAAAACCT
>2465_161
ATCCTAAAGGCAACTTCAGGACCTATAAGCCATGGCTCTCACTCACAGAACGCCAGTAGAGGAGGTAATCGCCCGTTCACATCCGAGGAACAATCTCGAGTGTCCTCCACCGCAGTCATTTCATTAACAGAGGTAGAAAAGAGTAAACACCGTTTATTCTCCTTCGCTCTCCCTGACTTGGCTAAGGAGCGTCTTTCAGGCGCAGGAATATACTTGAGCCCCTACTCTTATCAGGTACATAGCCATCCTTGTTGTAAAACCTTAGAAAATAATATTTTGTACAATGTCCTGCCTAGTTATTTGGATAATTCTTTTTATATGGTTAGCATTAAGAAAAATAAGGTTGACTTCCTCAAGCAACGCCATAAGGATCTCCAACTTATCGAGTGCATCAACAGATATGTTACCAGTTTGGATAAGGTGAGGTACGGTAGTGAATTTCACATTAGTCCAAGTAAGAAGAATCCACACTTCAACTGTGCAC
>2465_162
ATCCTAAAGGCAACTTCAGGACCTATAAGCCATGGCTCTCACTCACAGAACGCCAGTAGAGGAGGTAATCGCCCGTTCACATCCGAGGAACAATCTCGAGTGTCCTCCACCGCAGTCATTTCATTAACAGAGGTAGAAAAGAGTAAACACCGTTTATTCTCCTTCGCTCTCCCTGACTTGGCTAAGGAGCGTCTTTCAGGCGCAGGAATATACTTGAGCCCCTACTCTTATCAGGTACATAGCCATCCTTGTTGTAAAACCTTAGAAAATAATATTTTGTACAATGTCCTGCCTAGTTAT
>2465_163
ATCCTAAAGGCAACTTCAGGACCTATAAGCCATGGCTCTCACTCACAGAACGCCAGTAGAGGAGGTAATCGCCCGTTCACATCCGAGGAACAATCTCGAGTGTCCTCCACCGCAGTCATTTCATTAACAGAGGTAGAAAAGAGTAAACACCGTTTATTCTCCTTCGCTCTCCCTGACTTGGCTAAGGAGCGTCTTTCAGGCGCAGGAATATACTTGAGCCCCTACTCTTATCAGGT
>2465_164
ATCCTAAAGGCAACTTCAGGACCTATAAGCCATGGCTCTCACTCACAGAACGCCAGTAGAGGAGGTAATCGCCCGTTCACATCCGAGGAACAATCTCGAGTGTCCTCCACCGCAGTCATTTCATTAACAGAGGTAGAAAAGAGTAAACACCGTTTATTCTCCTTCGCTCTCCCTGACTTGGCTAAGGAGCGTCTTTCAGGCGCAGGAATATACTTGAGCCCCTACTCTTATCAGGTACATAGCCATCCTTGTTGTAAAACCTTAGAAAATAATATTTTGTACAATGTCCTGCCTAGTTATTTGGATAATTCTTTTTATATGGTTAGCATTAAGAAAA
>2465_165
ATCCTAAAGGCAACTTCAGGACCTATAAGCCATGGCTCTCACTCACAGAACGCCAGTAGAGGAGGTAATCGCCCGTTCACATCCGAGGAACAATCTCGAGTGTCCTCCACCGCAGTCATTTCATTAACAGAGGTAGAAAAGAGTAAACACCGTTTATTCTCCTTCGCTCTCCCTGACTTGGCTAAGGAGCGTCTTTCAGGCGCAGGAATATACTTGAGCCCCTACTCTTATCAGGTACATAGCCATCCTTGTTGTAAAACCTTAGAAAATAATATTTTGTACAATGTCCTGCCTAGTTATTTGGATAATTCTTTTTATATGGTTAGCATTAAGA
>2465_166
ATCCTAAAGGCAACTTCAGGACCTATAAGCCATGGCTCTCACTCACAGAACGCCAGTAGAGGAGGTAATCGCCCGTTCACATCCGAGGAACAATCTCGAGTGTCCTCCACCGCAGTCATTTCATTAACAGAGGTAGAAAAGAGTAAACACCGTTTATTCTCCTTCGCTCTCCCTGACTTGGCTAAGGA
>2465_167
ATCCTAAAGGCAACTTCAGGACCTATAAGCCATGGCTCTCACTCACAGAACGCCAGTAGAGGAGGTAATCGCCCGTTCACATCCGAGGAACAATCTCGAGTGTCCTCCACCGCAGTCATTTCATTAACAGAGGTAGAAAAGAGTAAACACCGTTTATTCTCCTTCGCTCTCCCTGACTTGGCTAAGGAGCGTCTTTCAGGCGCAGGAATATACTTGAGCCCCTACTCTTATCAGGTACATAGCCATCCTTGTTGTAAAACCTTAGAAAATAATATTTTGTACAATGTCCTGCCTAGTTATTTGGATAATTCTTTTTATATGGTTAGCATTAAGAAAAATAAGGTTGACTTCCTCAAGCAACGCCATAAGGATCTCCAACTTATCGAGTGCATCAACAGATATGTTACCAGTTTGGATAAGGTGAGGTACGGTAGTGAATTTCACATTAGTCCAAGTAAGAAGAATCCAC
>2465_168
ATCCTAAAGGCAACTTCAGGACCTATAAGCCATGGCTCTCACTCACAGAACGCCAGTAGAGGAGGTAATCGCCCGTTCACATCCGAGGAACAATCTCGAGTGTCCTCCACCGCAGTCATTTCATTAACAGAGGTAGAAAAGAGTAAACACCGTTTATTCTCCTTCGCTCTCCCTGACTTGGCTAAGGAGCGTCTTTCAGGCGCAGGAATATACTTGAGCCCCTACTCTTATCAGGTACATAGCCATCCTTGTTGTAAAACCTTAGAAAATAATATTTTGTACAATGTCCTGCCTAGTTATTTGGATAATTCTTTTTATATGGTTAGCATTAAGAAAAATAAGGTTGACTTCCTCAAGCAACGCCATAAGGATCTCCAACTTATCGAGTGCATCAACAGATATGTTACCAGTTTGGATAAGGTGAGGTACGGTAGTGAATTTCACATTAGTCCAAG
>2465_169
ATCCTAAAGGCAACTTCAGGACCTATAAGCCATGGCTCTCACTCACAGAACGCCAGTAGAGGAGGTAATCGCCCGTTCACATCCGAGGAACAATCTCGAGTGTCCTCCACCGCAGTCATTTCATTAACAGAGGTAGAAAAGAGTAAACACCGTTTATTCTCCTTCGCTCTCCCTGACTTGGCTAAGGAGCGTCTTTCAGGCGCAGGAATATACTTGAGCCCCTACTCTTATCAGGTACATAGCCATCCTTGTTGTAAAACCTTAGAAAATAATATTTTGTACAATGTCCTGCCTAGTTATTTGGATAAT
>2465_170
ATCCTAAAGGCAACTTCAGGACCTATAAGCCATGGCTCTCACTCACAGAACGCCAGTAGAGGAGGTAATCGCCCGTTCACATCCGAGGAACAATCTCGAGTGTCCTCCACCGCAGTCATTTCATTAACAGAGGTAGAAAAGAGTAAACACCGTTTATTCTCCTTCGCTCTCCCTGACTTGGCTAAGGAGCGTCTTTCAGGCGCAGGAATATACTTGAGCCCCTACTCTTATCAGGTACATAGCCATCCTTGTTGTAAAACCTTAGAAAATAATATTTTGTACAATGTCCTGCCTAGTTATTTGGATAATTCTTTTTATATGGTTAGCATTAAGAAAAATAAGGTTGACTTCCTCAAGCAACGCCATAAGGATCTCCA
>2465_171
ATCCTAAAGGCAACTTCAGGACCTATAAGCCATGGCTCTCACTCACAGAACGCCAGTAGAGGAGGTAATCGCCCGTTCACATCCGAGGAACAATCTCGAGTGTCCTCCACCGCAGTCATTTCATTAACAGAGGTAGAAAAGAGTAAACACCGTTTATTCTCCTTCGCTCTCCCTGACTTGGCTAAGGAGCGTCTTTCAGGCGCAGGAATATACTTGAGCCCCTACTCTTATCAGGTACATAGCCATCCTTGTTGTAAAACCTTAGAAAATAATATTTTGTACAATGTCCTGCCTAGTTATTTGGATAATTCTTTTTATATGGTTA
>2465_172
ATCCTAAAGGCAACTTCAGGACCTATAAGCCATGGCTCTCACTCACAGAACGCCAGTAGAGGAGGTAATCGCCCGTTCACATCCGAGGAACAATCTCGAGTGTCCTCCACCGCAGTCATTTCATTAACAGAGGTAGAAAAGAGTAAACACCGTTTATTCTCCTTCGCTCTCCCTGACTTGGCTAAGGAGCGTCTTTCAGGCGCAGGAATATACTTGAGCCCCTACTCTTATCAGGTACATAGCCATCCTTGTTGTAAAACCTTAGAAAATAATATTTTGTACAATGTCCTGCCTAGTTATTTGGATAATTCTTTTTATATGGTTAGCATTAAGAAAAATAAGGTTGACTTCCTCAAGCAACGCCATAAGGATCTCCAACTTATCGAGTGCATCAACAGATATGTTACCAGTTTGGATAAGGTGAGGTACGGTAGTGAATTTCACATTAGTCCAAGTAAGAAGAATCCACACTTCAACTGTGCACGCAAGGTTGGA
>2465_173
ATCCTAAAGGCAACTTCAGGACCTATAAGCCATGGCTCTCACTCACAGAACGCCAGTAGAGGAGGTAATCGCCCGTTCACATCCGAGGAACAATCTCGAGTGTCCTCCACCGCAGTCATTTCATTAACAGAGGTAGAAAAGAGTAAACACCGTTTATTCTCCTTCGCTCTCCCTGACTTGGCTAAGGAGCGTCTTTCAGGCGCAGGAATATACTTGAGCCCCTACTCTTATCAGGTACATAGCCATCCTTGTTGTAAAACCTTAGAAAATAATATTTTGTACAATGTCCTGCCTAGTTATTTGGATAATTCTTTTTATATGGTTAGCATTAAGAAAAATAAGGTTGACTTCCTCAAGCAACGCCATAAGGATCTCCAACTTATCGAGTGCATC
>2465_174
ATCCTAAAGGCAACTTCAGGACCTATAAGCCATGGCTCTCACTCACAGAACGCCAGTAGAGGAGGTAATCGCCCGTTCACATCCGAGGAACAATCTCGAGTGTCCTCCACCGCAGTCATTTCATTAACAGAGGTAGAAAAGAGTAAACACCGTTTATTCTCCTTCGCTCTCCCTGACTTGGCTAAGGAGCGTCTTTCAGGCGCAGGAATATACTTGAGCCCCTACTCTTATCAGGTACATAGCCATCCTTGTTG
>2465_175
ATCCTAAAGGCAACTTCAGGACCTATAAGCCATGGCTCTCACTCACAGAACGCCAGTAGAGGAGGTAATCGCCCGTTCACATCCGAGGAACAATCTCGAGTGTCCTCCACCGCAGTCATTTCATTAACAGAGGTAGAAAAGAGTAAACACCGTTTATTCTCCTTCGCTCTCCCTGACTTGGCTAAGGAGCGTCTTTCAGGCGCAGG
>2465_176
ATCCTAAAGGCAACTTCAGGACCTATAAGCCATGGCTCTCACTCACAGAACGCCAGTAGAGGAGGTAATCGCCCGTTCACATCCGAGGAACAATCTCGAGTGTCCTCCACCGCAGTCATTTCATTAACAGAGGTAGAAAAGAGTAAACACCGTTTATTCTCCTTCGCTCTCCCTGACTTGGCTAAGGAGCGTCTTTCAGGCGCAGGAATATACTTGAGCCCCTACTCTTATCAGGTACATAGCCATCCTTGTTGTAAAACCTTAGAAAATAATATTTTGTACAATGTCCTGCCTAGTTATTTGGATAATTCTTTTTATATGGTTAGCATTAAGAAAAATAAGG
>2465_177
ATCCTAAAGGCAACTTCAGGACCTATAAGCCATGGCTCTCACTCACAGAACGCCAGTAGAGGAGGTAATCGCCCGTTCACATCCGAGGAACAATCTCGAGTGTCCTCCACCGCAGTCATTTCATTAACAGAGGTAGAAAAGAGTAAACACCGTTTATTCTCCTTCGCTCTCCCTGACTTGGCTAAGGAGCGTCTTTCAGGCGCAGGAATATACTTGAGCCCCTACTCTTATCAGGTACATAGCCATCCTTGTTGTAAAACCTTAGAAAATAATATTTTGTACAATGTCCTGCCTAGTTATTTGGATAATTCTTTTTATATGGTTAGCATTAAGAAAAATAAGGTTGACTTCCTCAAGCAACGCCATAAGGATCTCCAACTTATCGAGTGCATCAACAGATATGTTACCAGTTTGGATAAGGTGAGGTACGG
>2465_178
ATCCTAAAGGCAACTTCAGGACCTATAAGCCATGGCTCTCACTCACAGAACGCCAGTAGAGGAGGTAATCGCCCGTTCACATCCGAGGAACAATCTCGAGTGTCCTCCACCGCAGTCATTTCATTAACAGAGGTAGAAAAGAGTAAACACCGTTTATTCTCCTTCGCTCTCCCTGACTTGGCTAAGGAGCGTCTTTCAGGCGCAGGAATATACTTGAGCCCCTACTCTTATCAGGTACATAGCCATCCTTGTTGTAAAACCTTAGAAAATAATATTTTGTACAATGTCCTGCCTAGTTATTTGGATAATTCTTTTTATATGGTTAGCATTAAGAAAAATAAGGTTGACTTCCTCAAGCAACGCCATAAGGATCTCCAACTTATCGAGTGCATC
>2465_179
ATCCTAAAGGCAACTTCAGGACCTATAAGCCATGGCTCTCACTCACAGAACGCCAGTAGAGGAGGTAATCGCCCGTTCACATCCGAGGAACAATCTCGAGTGTCCTCCACCGCAGTCATTTCATTAACAGAGGTAGAAAAGAGTAAACACCGTTTATTCTCCTTCGCTCTCCCTGACTTGGCTAAGGAGCGTCTTTCAGGCGCAGGAATATACTTGAGCCCCTACTCTTATCAGGTACATAGCCATCCTTGTTGTAAAACCTTAGAAAATAATATTTTGTACAATGTCCTGCCTAGTTATTTGGATAATTCTTTTTATATGGTTAGCATTAAGAAAAATAAGGTTGACTTCCTCAAGCAACGCCATAAGGATCTCCAACTTATCGAGTGCATCAACAGATAT
>2465_180
ATCCTAAAGGCAACTTCAGGACCTATAAGCCATGGCTCTCACTCACAGAACGCCAGTAGAGGAGGTAATCGCCCGTTCACATCCGAGGAACAATCTCGAGTGTCCTCCACCGCAGTCATTTCATTAACAGAGGTAGAAAAGAGTAAACACCGTTT
>2465_181
ATCCTAAAGGCAACTTCAGGACCTATAAGCCATGGCTCTCACTCACAGAACGCCAGTAGAGGAGGTAATCGCCCGTTCACATCCGAGGAACAATCTCGAGTGTCCTCCACCGCAGTCATTTCATTAACAGAGGTAGAAAAGAGTAAACACCGTTTATTCTCCTTCGCTCTCCCTGACTTGGCTAAGGAGCGTCTTTCAGGCGCAGGAATATACTTGAGCCCCTACTCTTATCAGGTACATAGCCATCCTTGTTGTAAAACCTTAGAAAATAATATTTTGTACAATGTCCTGCCTAGTTATTTGGATAATTCTTTTTATATGGTTAGCATTAAGAAAAATAAGGTTGACTTCCTCAAGCAACGCCATA
>2465_182
ATCCTAAAGGCAACTTCAGGACCTATAAGCCATGGCTCTCACTCACAGAACGCCAGTAGAGGAGGTAATCGCCCGTTCACATCCGAGGAACAATCTCGAGTGTCCTCCACCGCAGTCATTTCATTAACAGAGGTAGAAAAGAGTAAACACCGTTTATTCTCCTTCGCTCTCCCTGACTTGGCTAAGGAGCGTCTTTCAGGCGCAGGAATATACTTGA
>2465_183
ATCCTAAAGGCAACTTCAGGACCTATAAGCCATGGCTCTCACTCACAGAACGCCAGTAGAGGAGGTAATCGCCCGTTCACATCCGAGGAACAATCTCGAGTGTCCTCCACCGCAGTCATTTCATTAACAGAGGTAGAAAAGAGTAAACACCGTTTATTCTCCTTCGCTCTCCCTGACTTGGCTAAGGAG
>2465_184
ATCCTAAAGGCAACTTCAGGACCTATAAGCCATGGCTCTCACTCACAGAACGCCAGTAGAGGAGGTAATCGCCCGTTCACATCCGAGGAACAATCTCGAGTGTCCTCCACCGCAGTCATTTCATTAACAGAGGTAGAAAAGAGTAAACACCGTTTATTCTCCTTCGCTCTCCCTGACTTGGCTAAGGAGCGTCTTTCAGGCGCAGGAATATACTTGAGCCCCTACTCTTATCAGGTACATAGCCATCCTTGTTGTAAAACCTTAGA
>2465_185
ATCCTAAAGGCAACTTCAGGACCTATAAGCCATGGCTCTCACTCACAGAACGCCAGTAGAGGAGGTAATCGCCCGTTCACATCCGAGGAACAATCTCGAGTGTCCTCCACCGCAGTCATTTCATTAACAGAGGTAGAAAAGAGTAAACACCGTTTATTCTCCTTCGCTCTCCCTGACTTGGCTAAGGAGCGTCTTTCAGGCGC
>2465_186
ATCCTAAAGGCAACTTCAGGACCTATAAGCCATGGCTCTCACTCACAGAACGCCAGTAGAGGAGGTAATCGCCCGTTCACATCCGAGGAACAATCTCGAGTGTCCTCCACCGCAGTCATTTCATTAACAGAGGTAGAAAAGAGTAAACACCGTTTATTCTCCTTCGCTCTCCCTGACTTGGCTAAGGAGCGTCTTTCAGGCGCAGGAATATACTTGAGCCCCTACTCTTATCAGGTACATAGCCATCCTTGTTGTAAAACCTTAGAAAATAATATTTTGTACAATGTCCTGCCTAGTTATTTGGATAATTCTTTTTATATGGTTAGCATTAAGAAAAATAAGGTTGACTTCCTCAAGCAACGCCATAAGGATCTCCAACTTATCGAGTGCATCAACAGATATGTTACCAGTTTGGATAAGGTGAGG
>2465_187
ATCCTAAAGGCAACTTCAGGACCTATAAGCCATGGCTCTCACTCACAGAACGCCAGTAGAGGAGGTAATCGCCCGTTCACATCCGAGGAACAATCTCGAGTGTCCTCCACCGCAGTCATTTCATTAACAGAGGTAGAAAAGAGTAAACACCGTTTATTCTCCTTCGCTCTCCCTGACTTGGCTAAGGAGCGTCTTTCAGGCGCAGGAATATACTTGAGCCCCTACTCTTATCAGGTACATAGCCATCCTTGTTGTAAAACCTTAGAAAATAATATTTTGTACAATGTCCTGCCTAGTTATTTGGATAATTCTTTTTATATGGTTAGCATTAAGAAAAATAAGGTTGACTTCCTCAAGCAACGCCATAAGGATCTCCAACTTATCGAGTGCATCAACAGATATGTTACCAGTTTGGATAAGGTGAGGTACGGTAGTGAATTTCACATTAGTCCAAGTAAGAAGAATCCACACTTCAACTGTGCACGCAAGGTTGGAT
>2465_188
ATCCTAAAGGCAACTTCAGGACCTATAAGCCATGGCTCTCACTCACAGAACGCCAGTAGAGGAGGTAATCGCCCGTTCACATCCGAGGAACAATCTCGAGTGTCCTCCACCGCAGTCATTTCATTAACAGAGGTAGAAAAGAGTAAACACCGTTTATTCTCCTTCGCTC
>2465_189
ATCCTAAAGGCAACTTCAGGACCTATAAGCCATGGCTCTCACTCACAGAACGCCAGTAGAGGAGGTAATCGCCCGTTCACATCCGAGGAACAATCTCGAGTGTCCTCCACCGCAGTCATTTCATTAACAGAGGTAGAAAAGAGTAAACACCGTTTATTCTCCTTCGCTCTCCCTGACTTGGCTAAGGAGCGTCTTTCAGGCGCAGGAATATACTTGAGCCCCTACTCTTATCAGGTACATAGCCATCCTTGTTGTAAAACCTTAGAAAATAATATTTTGTACAATGTCCTGCCTAGTTATTTGGATAATTCTTTTTATATGGTTAGCATTAAGAAAAATAAGGTTGACTTCCTCAAGCAACGCCATAAGGATCTCCAACTTATCGAGTGCATCAACAGATATGTTACCAG
>2465_190
ATCCTAAAGGCAACTTCAGGACCTATAAGCCATGGCTCTCACTCACAGAACGCCAGTAGAGGAGGTAATCGCCCGTTCACATCCGAGGAACAATCTCGAGTGTCCTCCACCGCAGTCATTTCATTAACAGAGGTAGAAAAGAGTAAACACCGTTTATTCTCCTTCGCTCTCCCTGACTTGGCTAAGGAGCGTCTTTCAGGCGCAGGAATATACTTGAGCCCCTACTCTTATCAGGTACATAGCCATCCTTGTTGTAAAACCTTAGAAAATAATATTTTGTACAATGTCCTGCCTAGTTATTTGGATAATTCTTTTTATATGGTTAGCATTAAGAAAAATAAGGTTGACTTCCTCAAGCAACGCCATAAGGATCTCCAACTTATCGAGTGCATCAACAGATATGTTACCAGTTTGGATAAGGTGAGGTACGGTAGTGAATTTCACATTAGTCCAAGTAAGAAGAATCCACACTTCAACTGTGCACGCAAGGTTGGA
>2465_191
ATCCTAAAGGCAACTTCAGGACCTATAAGCCATGGCTCTCACTCACAGAACGCCAGTAGAGGAGGTAATCGCCCGTTCACATCCGAGGAACAATCTCGAGTGTCCTCCACCGCAGTCATTTCATTAACAGAGGTAGAAAAGAGTAAACACCGTTTATTCTCCTTCGCTCTCCCTGACTTGGCTAAGGAGCGTCTTTCAGGCGCAGGAATATACTTGAGCCCCTACTCTTATCAGGTACATAGCCATCCTTGTTGTAAAACCTTAGAAAATAATATTTTGTACAATGTCCTGCCTAGTTATTTGGATAATTCTTTTTATATGGTTAGCATTAAGAAAAATAAGGTTGACTTCCTCAAGCAACGCCATAAGGATCTCCAACTTATCGAGTGCATCAACAGATATGTTACCAGTTTGGATAAGGTGAGGTACGGTAGTG
>2465_192
ATCCTAAAGGCAACTTCAGGACCTATAAGCCATGGCTCTCACTCACAGAACGCCAGTAGAGGAGGTAATCGCCCGTTCACATCCGAGGAACAATCTCGAGTGTCCTCCACCGCAGTCATTTCATTAACAGAGGTAGAAAAGAGTAAACACCGTTTATTCTCCTTCGCTCTCCCTGACTTGGCTAAGGAGCGTCTTTCAGGCGCAGGAATATACTTGAGCCCCTACTCTTATCAGGTACATAGCCATCCTTGTTGTAAAACCTTAGAAAATAATATTTTGTACAATGTCCTGCCTAGTTATTTGGATAATTCTTTTTATATGGTTAGCATTAAGAAAAATAAGGTTGACTTCCTCAAGCAACGCCATAAGGATCTCCAACTTATCGAGTGCATCAACAGATATGTTACCAGTTTGGATAAGGTGAGGTACGGTAGTGAATTTCACATTAGTCCAAGTAAGAAGAAT
>2465_193
ATCCTAAAGGCAACTTCAGGACCTATAAGCCATGGCTCTCACTCACAGAACGCCAGTAGAGGAGGTAATCGCCCGTTCACATCCGAGGAACAATCTCGAGTGTCCTCCACCGCAGTCATTTCATTAACAGAGGTAGAAAAGAGTAAACACCGTTTATTCTCCTTCGCTCTCCCTGACTTGGCTAAGGAGCGTCTTTCAGGCGCAGGAATATACTTGAGCCCCTACTCTTATCAGGTACATAGCCATCCTTGTTGTAAAACCTTAGAAAATAATATTTTGTACAATGTCCTGCCTAGTTATTTGGATAATTCTTTTTATATGGTTAGCATTAAGAAAAATAAGGTTGACTTCCTCAAGCAACGCCATAAGGATCTCCAACTTATCGAGTGCATCAACAGAT
>2465_194
ATCCTAAAGGCAACTTCAGGACCTATAAGCCATGGCTCTCACTCACAGAACGCCAGTAGAGGAGGTAATCGCCCGTTCACATCCGAGGAACAATCTCGAGTGTCCTCCACCGCAGTCATTTCATTAACAGAGGTAGAAAAGAGTAAACACCGTTTATTCTCCTTCGCTCTCCCTGACTTGGCTAAGGAGCGTCTTTCAGGCGCAGGAATATACTTGAGCCCCTACTCTTATCAGGTACATAGCCATCCTTGT
>2465_195
ATCCTAAAGGCAACTTCAGGACCTATAAGCCATGGCTCTCACTCACAGAACGCCAGTAGAGGAGGTAATCGCCCGTTCACATCCGAGGAACAATCTCGAGTGTCCTCCACCGCAGTCATTTCATTAACAGAGGTAGAAAAGAGTAAACACCGTTTATTCTCCTTCGCTCTCCCTGACTTGGCTAAGGAGCGTCTTTCAGGCGCAGGAATATACTTGAGCCCCTACTCTTATCAGGTACATAGCCATCCTTGTTGTAAAACCTTAGAAAATAATATTTTGTACAATGTCCTGCCTAGTTATTTGGATAATTCTTTTTATATGGTTAGCATTAAGAAAAATAAGGTTGACTTCCTCAAGCAACGCCATAAGGATCTCCAACTTATCGAGTGCATCAACAGATATGTTACCAGTTTGGATAAGGTGAGGTACGGTAGTGAATTTCACATTAGTCCAAGTAAGAAGAATCCACACTTCAACTGTGCACGCAAGGTTGGATT
>2465_196
ATCCTAAAGGCAACTTCAGGACCTATAAGCCATGGCTCTCACTCACAGAACGCCAGTAGAGGAGGTAATCGCCCGTTCACATCCGAGGAACAATCTCGAGTGTCCTCCACCGCAGTCATTTCATTAACAGAGGTAGAAAAGAGTAAACACCGTTTATTCTCCTTCGCTCTCCCTGACTTGGCTAAGGAGCGTCTTTCAGGCGCAGGAATATACTTGAGCCCCTACTCTTA
>2465_197
ATCCTAAAGGCAACTTCAGGACCTATAAGCCATGGCTCTCACTCACAGAACGCCAGTAGAGGAGGTAATCGCCCGTTCACATCCGAGGAACAATCTCGAGTGTCCTCCACCGCAGTCATTTCATTAACAGAGGTAGAAAAGAGTAAACACCGTTTATTCTCCTTCGCTCTCCCTGACTTGGCTAAGGAGCGTCTTTCAGGCGCAGGAATATACTTGAGCCCCTACTCTTATCAGGTACATAGCCATCCTTGTTGTAAAACCTTAGAAAATAATATTTTGTACAATGTCCTGCCTAGTTATTTGGATAATTCTTTTTATATGGTTAGCATTAAGAAAAATAAGGTTGACTTCCTCAAGCAACGCCATAAGGATCTCCAACTTATCGAGTGCATCAACAGATATGTTACCAGTTTGGATAAGGTGAGGTACGGTAGTGAATTTCACATTAGTCCAAGTAAGAAGAATCCACACTT
>2465_198
ATCCTAAAGGCAACTTCAGGACCTATAAGCCATGGCTCTCACTCACAGAACGCCAGTAGAGGAGGTAATCGCCCGTTCACATCCGAGGAACAATCTCGAGTGTCCTCCACCGCAGTCATTTCATTAACAGAGGTAGAAAAGAGTAAACACCGTTTATTCTCCTTCGCTCTCCCTGACTT
>2465_199
ATCCTAAAGGCAACTTCAGGACCTATAAGCCATGGCTCTCACTCACAGAACGCCAGTAGAGGAGGTAATCGCCCGTTCACATCCGAGGAACAATCTCGAGTGTCCTCCACCGCAGTCATTTCATTAACAGAGGTAGAAAAGAGTAAACACCGTTTATTCTCCTTCGCTCTCCCTGACTTGGCTAAGGAGCGTCTTTCAGGCGCAGGAATATACTTGAGCCCCTACTCTTATCAGGTACATAGCCATCCTTGTTGTAAAACCTTAGAAAATAATATTTTGTACAATGTCCTGCCTAGTTATTTGGATAATTCTTTTTATATGGTTAGCATTAAGAAAAATAAGGTTGACTTCCTCAAGCAACGCCATAAGGATCTCCAACTTATCGAGTG
>2465_200
ATCCTAAAGGCAACTTCAGGACCTATAAGCCATGGCTCTCACTCACAGAACGCCAGTAGAGGAGGTAATCGCCCGTTCACATCCGAGGAACAATCTCGAGTGTCCTCCACCGCAGTCATTTCATTAACAGAGGTAGAAAAGAGTAAACACCGTTTATTCTCCTTC
>2465_201
ATCCTAAAGGCAACTTCAGGACCTATAAGCCATGGCTCTCACTCACAGAACGCCAGTAGAGGAGGTAATCGCCCGTTCACATCCGAGGAACAATCTCGAGTGTCCTCCACCGCAGTCATTTCATTAACAGAGGTAGAAAAGAGTAAACACCGTTTATTCTCCTTCGCTCTCCCTGACTTGGCTAAGGAGCGTCTTTCAGGCGCAGGAATATACTTGAGCCCCTACTCTTATCAGGTACATAGCCATCCTTGTTGTAAAACCTTAGAAAATAATATTTTGTACAATG
>2465_202
ATCCTAAAGGCAACTTCAGGACCTATAAGCCATGGCTCTCACTCACAGAACGCCAGTAGAGGAGGTAATCGCCCGTTCACATCCGAGGAACAATCTCGAGTGTCCTCCACCGCAGTCATTTCATTAACAGAGGTAGAAAAGAGTAAACACCGTTTA
>2465_203
ATCCTAAAGGCAACTTCAGGACCTATAAGCCATGGCTCTCACTCACAGAACGCCAGTAGAGGAGGTAATCGCCCGTTCACATCCGAGGAACAATCTCGAGTGTCCTCCACCGCAGTCATTTCATTAACAGAGGTAGAAAAGAGTAAACACCGTTTATTCTCCTTCGCTCTCCCTGACTTGGCTAAGGAGCGTCTTTCAGGCGCAGGAATATACTTGAGCCCCTACTCTTATCAGGTACATAGCCATCCTTGTTGTAAAACCTTAGAAAATAATATTTTGTACAATGTCCTGCCTAGTTATTTGGATAATTCTTTTTATATGGTTAGCATTAAGAAAAATAAGGTTGACTTCCTCAAGCAACGCCATAAGGATCTCCAACTTATCGAGTGCATCAACAGATATGTTACCAGTTTGG
>2465_204
ATCCTAAAGGCAACTTCAGGACCTATAAGCCATGGCTCTCACTCACAGAACGCCAGTAGAGGAGGTAATCGCCCGTTCACATCCGAGGAACAATCTCGAGTGTCCTCCACCGCAGTCATTTCATTAACAGAGGTAGAAAAGAGTAAACACCGTTTATTCTCCTTCGCTCTCCCTGACTTGGCTAAGGAGCGTCTTTCAGGCGCAGGAATATACTTGAGCCCCTACTCTTATCAGGTACATAGCCATCCTTGTTGTAAAACCTTAGAAAATAATATTTTGTACAATGTCCTGCCTAGTTATTTGGATAATTCTTTTTATATGGTTAGCATTAAGAAAAATAAGGTTGACTTCCTCAAGCAACGCCATAAGGATCTCCAACTTATCGAGTGCATCAACAGATATGTTACCAGTTTGGATAA
>2465_205
ATCCTAAAGGCAACTTCAGGACCTATAAGCCATGGCTCTCACTCACAGAACGCCAGTAGAGGAGGTAATCGCCCGTTCACATCCGAGGAACAATCTCGAGTGTCCTCCACCGCAGTCATTTCATTAACAGAGGTAGAAAAGAGTAAACACCGTTTATTCTCCTTCGCTCTCCCTGACTTGGCTAAGGAGCGTCTTTCAGGCGCAGGAATATACTTGAGCCCCTACTCTTATCAGGTACATAGCCATCCTTGTTGTAAAACCTTAGAAAATAATATTTTGTACAATGTCCTGCCTAGTTATTTGGATAATTCTTTTTATATGGTTAGCATTAAGAAAAATAAGGTTGACTTCCTCAAGCAACGCCATAAGGATCTCCAACTTATCGAGTGCATCAACAGATATGTTACCAGTTTGGATAAGGTGAGGTACGGTAGTGAATTT
>2465_206
ATCCTAAAGGCAACTTCAGGACCTATAAGCCATGGCTCTCACTCACAGAACGCCAGTAGAGGAGGTAATCGCCCGTTCACATCCGAGGAACAATCTCGAGTGTCCTCCACCGCAGTCATTTCATTAACAGAGGTAGAAAAGAGTAAACACCGTTTATTCTCCTTCGCTCTCCCTGACTTGGCTAAGGAGCGTCTTTCAGGCGCAGGAATATACTTGAGCCCCTACTCTTATCAGGTACATAGCCATCCTTGTTGTAAAACCTTAGAAAATAATATTTTGTACAATGTCCTGCCTAGTTATTTGGATAATTCTTTTTATATGGTTAGCATTAAGAAAAATAAGGTTGACTTCCTCAAGCAACGCCATAAGGATCTCCAACTTATCGAGTGCATCAACAGATATGTTACC
>2465_207
ATCCTAAAGGCAACTTCAGGACCTATAAGCCATGGCTCTCACTCACAGAACGCCAGTAGAGGAGGTAATCGCCCGTTCACATCCGAGGAACAATCTCGAGTGTCCTCCACCGCAGTCATTTCATTAACAGAGGTAGAAAAGAGTAAACACCG
>2465_208
ATCCTAAAGGCAACTTCAGGACCTATAAGCCATGGCTCTCACTCACAGAACGCCAGTAGAGGAGGTAATCGCCCGTTCACATCCGAGGAACAATCTCGAGTGTCCTCCACCGCAGTCATTTCATTAACAGAGGTAGAAAAGAGTAAACACCGTTTATTCTCCTTCGCTCTCCCTGACTTGGCTAAGGAGCGTCTTTCAGGCGCAGGAATATACTTGAGCCCCTACTCTTATCAGGTACATAGCCATCCTTGTTGTAAAACCTTAGAAAATAATATTTTGTACAATGTCCTGCCTAGTTATTTGGATAATTCTTTTTATATGGTTAGCATTAAGAAAAATAAGGTTGACTTCCTCAAGCAACGCCATAAGGATCTCCAACTTATCGAGTGCATCAACAGATATGTTACCA
>2465_209
ATCCTAAAGGCAACTTCAGGACCTATAAGCCATGGCTCTCACTCACAGAACGCCAGTAGAGGAGGTAATCGCCCGTTCACATCCGAGGAACAATCTCGAGTGTCCTCCACCGCAGTCATTTCATTAACAGAGGTAGAAAAGAGTAAACACCGTTTATTCTCCTTCGCTCTCCCTGACTTGGCTAAGGAGCGTCTTTCAGGCGCAGGAATATACTTGAGCCCCTACTCTTATCAGGTACATAGCCATCCTTGTTGTAAAACCTTAGAAAATAATATTTTGTACAATGTCCTGCCTAGTTATTTGGATAATTCTTTTTATATGGTTAGCATTAAGAAAAATAAGGTTGACTTCCTCAAGCAACGCCATAAGGATCTCCAACTTATCGAGTGCATCAACAGATATGTTACCAGTTTGGATA
>2465_210
ATCCTAAAGGCAACTTCAGGACCTATAAGCCATGGCTCTCACTCACAGAACGCCAGTAGAGGAGGTAATCGCCCGTTCACATCCGAGGAACAATCTCGAGTGTCCTCCACCGCAGTCATTTCATTAACAGAGGTAGAAAAGAGTAAACACCGTTTATTCTCCTTCGCTCTCCCTGACTTGGCTAAGGAGCGTCTTTCAGGCGCAGGAATATACTTGAGCCCCTACTCTTATCAGGTA
>2465_211
ATCCTAAAGGCAACTTCAGGACCTATAAGCCATGGCTCTCACTCACAGAACGCCAGTAGAGGAGGTAATCGCCCGTTCACATCCGAGGAACAATCTCGAGTGTCCTCCACCGCAGTCATTTCATTAACAGAGGTAGAAAAGAGTAAACACCGTTTATTCTCCTTCGCTCTCCCTGACTTGGCTAAGGAGCGTCTTTCAGGCGCAGGAATATACTTGAGCCCCTACTCTTATCAGGTACATAGCCATCCTTGTTGTAAAACCTTAGAAAATAATATTTTGTACAATGTCCTGCCTAGTTATTTGGATAATTCTTTTTA
>2465_212
ATCCTAAAGGCAACTTCAGGACCTATAAGCCATGGCTCTCACTCACAGAACGCCAGTAGAGGAGGTAATCGCCCGTTCACATCCGAGGAACAATCTCGAGTGTCCTCCACCGCAGTCATTTCATTAACAGAGGTAGAAAAGAGTAAACACCGTTTATTCTCCTTCGCTCTCCCTGACTTGGCTAAGGAGCGTCTTTCAGGCGCAGGAATATACTTGAGCCCCTACTCTTATCAGGTACATAGCCATCCTTGTTGTAAAACCTTAGAAAATAATATTTTGTACAATGTCCTGCCTAGTTATTTGGATAATTCTTTTTATATGGTTAGCATTAAGAAAAATAAGGTTGACTTCCTCAAGCAACGCCATAAGGATCTCCAACTTATCGAGTGCATCAACAGATATGTTACCAGTTTGGATAAGGTGAGGTACGGTAGTGAA
>2465_213
ATCCTAAAGGCAACTTCAGGACCTATAAGCCATGGCTCTCACTCACAGAACGCCAGTAGAGGAGGTAATCGCCCGTTCACATCCGAGGAACAATCTCGAGTGTCCTCCACCGCAGTCATTTCATTAACAGAGGTAGAAAAGAGTAAACACCGTTTATTCTCCTTCGCTCTCCCTGACTTGGCTAAGGAGCGTCTTTCAGGCGCAGGAATATACTTGAGCCCCTACTCTTATCAGGTACATAGCCATCCTTGTTGTAAAACCTTAGAAAATAATATTTTGTACAATGTCCTGCCTAGTTATTTGGATAATTCTTTTTATATGGTTAGCATTAAGAAAAATAAGGTTGACTTCCTCAAGCAACGCCATAAGGATCTCCAACTTATCGAGTGCATCAACAGATATGTTACCAGTTTGGATAAGGTGAGGTACGGTAGTGAATTTCACATTAGTCCAAGTAAGAAGAATC
>2465_214
ATCCTAAAGGCAACTTCAGGACCTATAAGCCATGGCTCTCACTCACAGAACGCCAGTAGAGGAGGTAATCGCCCGTTCACATCCGAGGAACAATCTCGAGTGTCCTCCACCGCAGTCATTTCATTAACAGAGGTAGAAAAGAGTAAACACCGTTTATTCTCCTTCGCTCTCCCTGACTTGGCTAAGGAGCGTCTTTCAGGCGCAGGAATATACTTGAGCCCCTACTCTTATCAGGTACATAGCCATCCTTGTTGTAAAACCTTAGAAAATAATATTTTGTACAATGTCCTGCCTAGTTATTTGGATAATTCTTTTTATATGGTTAGCATTAAGAAAAATAAGGTTGACTTCCTCAAGCAACGCCATAAGGATCTCCAACTTATCGAGTGCATCAACAGATATGTTACCAGTTTGGATAAGGTGAGG
>2465_215
ATCCTAAAGGCAACTTCAGGACCTATAAGCCATGGCTCTCACTCACAGAACGCCAGTAGAGGAGGTAATCGCCCGTTCACATCCGAGGAACAATCTCGAGTGTCCTCCACCGCAGTCATTTCATTAACAGAGGTAGAAAAGAGTAAACACCGTTTATTCTCCTTCGCTCTCCCTGACTTGGCTAAGGAGCGTCTTTCAGGCGCAGGAATATACTTGAGCCCCTACTCTTATCAGGTACATAGCCATCCTTGTTGTAAAACCTTAGAAAATAATATTTTGTACAATGTCCTGCCTAGTTATTTGGATAATTCTTTTTATATGGTTAGCATTAAGAAAAATAAGGTTGACTTCCTCAAGCAACGCCATAAGGATCTCCAACTTATCGA
>2465_216
ATCCTAAAGGCAACTTCAGGACCTATAAGCCATGGCTCTCACTCACAGAACGCCAGTAGAGGAGGTAATCGCCCGTTCACATCCGAGGAACAATCTCGAGTGTCCTCCACCGCAGTCATTTCATTAACAGAGGTAGAAAAGAGTAAACACCGTTTATTCTCCTTCGCTCTCCCTGACTTGGCTAAGGAGCGTCTTTCAGGCGCAGGAATATACTTGAGCCCCTACTCTTATCAGGTACATAGCCATCCTTGTTGTAAAACCTTAGAAAATAATATTTTGTACAATGTCCTGCCTAGTTATTTGGATAATTCTTTTTATATGGTTAGCATTAAGAAAAATAAGGTTGACTTCCTCAAGCAACGCCATAAGGATCTCCAACTTATCGAGTGCATCAACAGATATGTTACCAGTTTGGATAAGGTGA
>2465_217
ATCCTAAAGGCAACTTCAGGACCTATAAGCCATGGCTCTCACTCACAGAACGCCAGTAGAGGAGGTAATCGCCCGTTCACATCCGAGGAACAATCTCGAGTGTCCTCCACCGCAGTCATTTCATTAACAGAGGTAGAAAAGAGTAAACACCGTTTATTCTCCTTCGCTCTCCCTGACTTGGCTAAGGAGCGTCTTTCAGGCGCAGGAATATACTTGAGCCCCTACTCTTATCAGGTACATAGCCATCCTTGTTGTAAAACCTTAGAAAATAATATTTTGTACAATGTCCTGCCTAGTTATTTGGATAATTCTTTTT
>2465_218
ATCCTAAAGGCAACTTCAGGACCTATAAGCCATGGCTCTCACTCACAGAACGCCAGTAGAGGAGGTAATCGCCCGTTCACATCCGAGGAACAATCTCGAGTGTCCTCCACCGCAGTCATTTCATTAACAGAGGTAGAAAAGAGTAAACACCGTTTATTCTCCTTCGCTCTCCCTGACTTGGCTAAGGAGCGTCTTTCAGGCGCAGGAATATACTTGAGCCCCTACTCTTATCAGGTACATAGC
>2465_219
ATCCTAAAGGCAACTTCAGGACCTATAAGCCATGGCTCTCACTCACAGAACGCCAGTAGAGGAGGTAATCGCCCGTTCACATCCGAGGAACAATCTCGAGTGTCCTCCACCGCAGTCATTTCATTAACAGAGGTAGAAAAGAGTAAACACCGTTTATTCTCCTTCGCTCTCCCTGACTTGGCTAAGGAGCGTCTTTCAGGCGCAGGAATATACTTGAGCCCCTACTCTTATCAGGT
>2465_220
ATCCTAAAGGCAACTTCAGGACCTATAAGCCATGGCTCTCACTCACAGAACGCCAGTAGAGGAGGTAATCGCCCGTTCACATCCGAGGAACAATCTCGAGTGTCCTCCACCGCAGTCATTTCATTAACAGAGGTAGAAAAGAGTAAACACCGTTTATTCTCCTTCGCTCTCCCTGACTTGGCTAAGGAGCGTCTTTCAGGCGCAGGAATATACTTGAGCCCCTACTCTTATCAGGTACATAGCCATCCTTGTTGTAAAACCTTAGAAAATAATATTTTGTACAATGTCCTGCCTAGTTATTTGGATAATTCTTTTTATATGGTTAGCATTAAGAAAAATAAGGTTGACTTCCTCAAGCAACGCCATAAGGATCTCCAACTTATCGAGTGCATCAACAGATATGTTACCAGTTTGGATAAGGTGAGGTACGGTAGTGAATTTCACATTAGTCCAAGTAAGAAGAATC
>2465_221
ATCCTAAAGGCAACTTCAGGACCTATAAGCCATGGCTCTCACTCACAGAACGCCAGTAGAGGAGGTAATCGCCCGTTCACATCCGAGGAACAATCTCGAGTGTCCTCCACCGCAGTCATTTCATTAACAGAGGTAGAAAAGAGTAAACACCGT
>2465_222
ATCCTAAAGGCAACTTCAGGACCTATAAGCCATGGCTCTCACTCACAGAACGCCAGTAGAGGAGGTAATCGCCCGTTCACATCCGAGGAACAATCTCGAGTGTCCTCCACCGCAGTCATTTCATTAACAGAGGTAGAAAAGAGTAAACACCGTTTATTCTCCTTCGCTCTCCCTGA
>2465_223
ATCCTAAAGGCAACTTCAGGACCTATAAGCCATGGCTCTCACTCACAGAACGCCAGTAGAGGAGGTAATCGCCCGTTCACATCCGAGGAACAATCTCGAGTGTCCTCCACCGCAGTCATTTCATTAACAGAGGTAGAAAAGAGTAAACACCGTTTATTCTCCTTCGCTCTCCCTGACTTGGCTAAGGAGCGTCTTTCAGGCGCAGGAATATACTTGAGCCCCTACTCTTATCAGGTACATAGCCATCCTTGTTGTAAAACCTTAGAAAATAATATTTTGTACAATGTCCTGCCTA
>2465_224
ATCCTAAAGGCAACTTCAGGACCTATAAGCCATGGCTCTCACTCACAGAACGCCAGTAGAGGAGGTAATCGCCCGTTCACATCCGAGGAACAATCTCGAGTGTCCTCCACCGCAGTCATTTCATTAACAGAGGTAGAAAAGAGTAAACACCGTTTATTCTCCTTCGCTCTCCCTGACT
>2465_225
ATCCTAAAGGCAACTTCAGGACCTATAAGCCATGGCTCTCACTCACAGAACGCCAGTAGAGGAGGTAATCGCCCGTTCACATCCGAGGAACAATCTCGAGTGTCCTCCACCGCAGTCATTTCATTAACAGAGGTAGAAAAGAGTAAACACCGTTTATTCTCCTTCGCTCTCCCTGACTTGGCTAAGGAGCG
>2465_226
ATCCTAAAGGCAACTTCAGGACCTATAAGCCATGGCTCTCACTCACAGAACGCCAGTAGAGGAGGTAATCGCCCGTTCACATCCGAGGAACAATCTCGAGTGTCCTCCACCGCAGTCATTTCATTAACAGAGGTAGAAAAGAGTAAACACCGTTTATTCTCCTTCGCTCTCCCTGACTTGGCTAAGGAGCGTCTTTCAGGCGCAGGAATATACTTGAGCCCCTACTCTTATCAGGTACATAGCCATCCTTGTTGTAAAACCTTAGAAAATAATATTTTGTACAATGTCCTGCCTAGTTATTTGGATAATTCTTTTTATATGGTTAGCATTAAGAAAAATAAGGTTGACTTCCTCAAGCAACGCCATAAGGATCTCCA
>2465_227
ATCCTAAAGGCAACTTCAGGACCTATAAGCCATGGCTCTCACTCACAGAACGCCAGTAGAGGAGGTAATCGCCCGTTCACATCCGAGGAACAATCTCGAGTGTCCTCCACCGCAGTCATTTCATTAACAGAGGTAGAAAAGAGTAAACACCGTTTATTCTCCTTCGCTCTCCCTGACTTGGCTAAGGAGCGTCTTTCAGGCGCAGGAATATACTTGAGC
>2465_228
ATCCTAAAGGCAACTTCAGGACCTATAAGCCATGGCTCTCACTCACAGAACGCCAGTAGAGGAGGTAATCGCCCGTTCACATCCGAGGAACAATCTCGAGTGTCCTCCACCGCAGTCATTTCATTAACAGAGGTAGAAAAGAGTAAACACCGTTTATTCTCCTTCGCTCTCCCTGACTTGGCTAAGGAGCGTCTTTCAGGCGCAGGAATATACTTGAGCCCCTACTCTTATCAGGTACATAGCCATCCTTGTTGTAAAACCTTAGA
>2465_229
ATCCTAAAGGCAACTTCAGGACCTATAAGCCATGGCTCTCACTCACAGAACGCCAGTAGAGGAGGTAATCGCCCGTTCACATCCGAGGAACAATCTCGAGTGTCCTCCACCGCAGTCATTTCATTAACAGAGGTAGAAAAGAGTAAACACCGTTTATTCTCCTTCGCTCTCCCTGACTTGGCTAAGGAGCGTCTTTCAGGCGCAGGAATATACTTGAGCCCCTACTCTTATCAGGTACATAGCCATCCTTGTTGTAAAACCTTAGAAAATAATATTTTGTACAATGTCCTGCCTAGTTATTTGGATAATTCTTTTTATATGGTTAGCATTAAGAAAAATAAGGTTGACTTCCTCAAGCAACGCCATAAGGATCTCCAACTTATCGAGTG
>2465_230
ATCCTAAAGGCAACTTCAGGACCTATAAGCCATGGCTCTCACTCACAGAACGCCAGTAGAGGAGGTAATCGCCCGTTCACATCCGAGGAACAATCTCGAGTGTCCTCCACCGCAGTCATTTCATTAACAGAGGTAGAAAAGAGTAAACACCGTTTATTCTCCTTCGCT
>2465_231
ATCCTAAAGGCAACTTCAGGACCTATAAGCCATGGCTCTCACTCACAGAACGCCAGTAGAGGAGGTAATCGCCCGTTCACATCCGAGGAACAATCTCGAGTGTCCTCCACCGCAGTCATTTCATTAACAGAGGTAGAAAAGAGTAAACACCGTTTATTCTCCTTCGCTCTCCCTGACTTGGCTAAGGAGCGTCTTTCAGGCGCAGGAATATACTTGAGCCCCTACTCTTATCAGGTACATAGCCATCCTTGTTGTAAAACCTTAGAAAATAATATTTTGTACAATGTCCTGCCTAGTTATTTGGATAATTCTTTTTATATGGTTAGCATTAAGAAAAATAAGGTTGACTTCCTCAAGCAACGCCATAAGGATCTCCAACTTATCGAGTGCATCAACAGATATGTTACCAGTTTGGATAAGGTGAGGTACGGTAGTGAATTTCACATTAGTCCAAGTAAGAAGAATCCACACTTCAACTGTG
>2465_232
ATCCTAAAGGCAACTTCAGGACCTATAAGCCATGGCTCTCACTCACAGAACGCCAGTAGAGGAGGTAATCGCCCGTTCACATCCGAGGAACAATCTCGAGTGTCCTCCACCGCAGTCATTTCATTAACAGAGGTAGAAAAGAGTAAACACCGTTTATTCTCCTTCGCTCTCCCTGACTTGGCTAAGGAGCGTCTTTCAGGCGCAGGAATATACTTGAGCCCCTACTCTTATCAGGTACATAGCCATCCTTGTTGTAAAACCTTAGAAAATAATATTTTGTACAATGTC
>2465_233
ATCCTAAAGGCAACTTCAGGACCTATAAGCCATGGCTCTCACTCACAGAACGCCAGTAGAGGAGGTAATCGCCCGTTCACATCCGAGGAACAATCTCGAGTGTCCTCCACCGCAGTCATTTCATTAACAGAGGTAGAAAAGAGTAAACACCGTTTATTCTCCTTCGCTCTCCCTGACTTGGCTAAGGAGCGTCTTTCAGGCGCAGGAATATACTTGAGCCCCTACTCTTATCAGGTACATAGCCATCCTTGTTGTAAAACCTTAGAAAATAATATTTTGTACAATGTCCTGCCTAGTTATTTGGATAATTCTTTTTATATGGTTA
>2465_234
ATCCTAAAGGCAACTTCAGGACCTATAAGCCATGGCTCTCACTCACAGAACGCCAGTAGAGGAGGTAATCGCCCGTTCACATCCGAGGAACAATCTCGAGTGTCCTCCACCGCAGTCATTTCATTAACAGAGGTAGAAAAGAGTAAACACCGTTTATTCTCCTTCGCTCTCCCTGACTTGGCTAAGGAGCGTCTTTCAGGCGCAGGAATATACTTGAGCCCCTACTCTTATCAGGTACATAGCCATCCTTGTTGTAAAACCTTAGAAAATAATATTTTGTACAATGTCCTGCCT
>2465_235
ATCCTAAAGGCAACTTCAGGACCTATAAGCCATGGCTCTCACTCACAGAACGCCAGTAGAGGAGGTAATCGCCCGTTCACATCCGAGGAACAATCTCGAGTGTCCTCCACCGCAGTCATTTCATTAACAGAGGTAGAAAAGAGTAAACACCGTTTATTCTCCTTCGCTCTCCCTGACTTGGCTAAGGAGCGTCTTTCAGGCGCAGGAATATACTTGAGCCCCTACTCTTATCAGGTACATAGCCATCCTTGTTGTAAAACCTTAGAAAATAATATTTTGTACAATGTCCTGCCTAGTTATTTGGATAATTCTTTTTATATGGTTAGCATTAAGAAAAATAAGGTTGACTTCCTCAAGCAACGCCATAAGGATCTCCAACTTATCGAGTGCATCAA
>2465_236
ATCCTAAAGGCAACTTCAGGACCTATAAGCCATGGCTCTCACTCACAGAACGCCAGTAGAGGAGGTAATCGCCCGTTCACATCCGAGGAACAATCTCGAGTGTCCTCCACCGCAGTCATTTCATTAACAGAGGTAGAAAAGAGTAAACACCGTTTATTCTCCTTCGCTCTCCCTGACTTGGCTAAGGAGCGTCTT
>2465_237
ATCCTAAAGGCAACTTCAGGACCTATAAGCCATGGCTCTCACTCACAGAACGCCAGTAGAGGAGGTAATCGCCCGTTCACATCCGAGGAACAATCTCGAGTGTCCTCCACCGCAGTCATTTCATTAACAGAGGTAGAAAAGAGTAAACACCGTTTATTCTCCTTCGCTCTCCCTGACTTGGCTAAGGAGCGTCTTTCAGGCGCAGGAATATACTTGAGCCCCTACTCTTATCAGGTACATAGCCATCCTTGTTGTAAAACCTTAGAAAATAATATTTTGTAC
>2465_238
ATCCTAAAGGCAACTTCAGGACCTATAAGCCATGGCTCTCACTCACAGAACGCCAGTAGAGGAGGTAATCGCCCGTTCACATCCGAGGAACAATCTCGAGTGTCCTCCACCGCAGTCATTTCATTAACAGAGGTAGAAAAGAGTAAACACCGTTTATTCTCCTTCGCTCTCCCTGACTTGGCTAAGGAGCGTCTTTCAGGCGCAGGAATATACTTGAGCCCCTACTCTTATCAGGTACATAGCCATCCTTGTTGTAAAACCTTAGAAAATAATATTTTGTACAATGTCCTGCCTAGTTATTTGGATAATTCTTTTTATATGGTTAGCATTAAGAAAAATAAGGTTGACTTCCTCAAGCAACGCCATAAGGATCTCCAACTTATCGAGTGCATCAACAGATATGTTACCAGTTTGGATAAGGTGAGGTACGGTAGTGAATTTCACATTAGTCCAAGTAAGAAGAATC
>2465_239
ATCCTAAAGGCAACTTCAGGACCTATAAGCCATGGCTCTCACTCACAGAACGCCAGTAGAGGAGGTAATCGCCCGTTCACATCCGAGGAACAATCTCGAGTGTCCTCCACCGCAGTCATTTCATTAACAGAGGTAGAAAAGAGTAAACACCGTTTATTCTCCTTCGCTCTCCCTGACTTGGCTAAGGAGCGTCTTTCAGGCGCAGGAATATACTTGAGCCCCTACTCTTATCAGGTACATAGCCATCCTTGTTGTAAAACCTTAGAAAATAATATTTTGTACAATGTCCTGCCTAGTTATTTGGATAATTCTTTTTATATGGTTAGCATTAAGAAAAATAAGGTTGA
>2465_240
ATCCTAAAGGCAACTTCAGGACCTATAAGCCATGGCTCTCACTCACAGAACGCCAGTAGAGGAGGTAATCGCCCGTTCACATCCGAGGAACAATCTCGAGTGTCCTCCACCGCAGTCATTTCATTAACAGAGGTAGAAAAGAGTAAACACCGTTTATTCTCCTTCGCTCTCCCTGACTTGGCTAAGGAGCGTCTTTCAGGCGCAGGAATATACTTGAGCCCCTACTCTTATCAGGTACATAGCCATCCTTGTTGTAAAACCTTAGAAAATAATATTTTGTACAATGTCCTGCCTAGTTAT
>2465_241
ATCCTAAAGGCAACTTCAGGACCTATAAGCCATGGCTCTCACTCACAGAACGCCAGTAGAGGAGGTAATCGCCCGTTCACATCCGAGGAACAATCTCGAGTGTCCTCCACCGCAGTCATTTCATTAACAGAGGTAGAAAAGAGTAAACACCGTTTATTCTCCTTCGCTCTCCCTGACTTGGCTAAGGAGCGTCTTTCAGGCGCAGGAATATACTTGAGCCCCTACTCTTATCAGGTACATAGCCATCCTTGTTGTAAAACCTTAGAAAATAATATTTTGTACAATGTCCTGCCTAGTTAT
>2465_242
ATCCTAAAGGCAACTTCAGGACCTATAAGCCATGGCTCTCACTCACAGAACGCCAGTAGAGGAGGTAATCGCCCGTTCACATCCGAGGAACAATCTCGAGTGTCCTCCACCGCAGTCATTTCATTAACAGAGGTAGAAAAGAGTAAACACCGTTTATTCTCCTTCGCTCTCCCTGACTTGGCTAAGGAGCGTCTTTCAGGCGCAGGAATATACTTGAGCCCCTACT
>2465_243
ATCCTAAAGGCAACTTCAGGACCTATAAGCCATGGCTCTCACTCACAGAACGCCAGTAGAGGAGGTAATCGCCCGTTCACATCCGAGGAACAATCTCGAGTGTCCTCCACCGCAGTCATTTCATTAACAGAGGTAGAAAAGAGTAAACACCGTTTATTCTCCTTCGCTCTCCCTGACTTGGCTAAGGAGCGTCTTTCAGGCGCAGGAATATACTTGAGCCCCTACTCTTATCAGGTACATAGCCATCCTTGTTGTAAAACCTTAGAAAATAATATTTTGTACAATGTCCTGCCTAGTTATTTGGATAATTCTTTTTATATGGTTAGCATTAAGAAAAATAAGGTTGACTTCCTCAAGCAACGCCATAAGGATCTCCAACTTATCGAGTGCATCAACAGATATGTTACCAGTTTGGATAAGGTGAGGTACGGTAGTGAATTTCACATTAGTCCAAGTAAGAAGAATCCACACTTC
>2465_244
ATCCTAAAGGCAACTTCAGGACCTATAAGCCATGGCTCTCACTCACAGAACGCCAGTAGAGGAGGTAATCGCCCGTTCACATCCGAGGAACAATCTCGAGTGTCCTCCACCGCAGTCATTTCATTAACAGAGGTAGAAAAGAGTAAACACCGTTTATTCTCCTTCGCTCTCCCTGACTTGGCTAAGGAGCGTCTTTCAGGCGCAGGAATATACTTGAGCCCCTACTCTTATCAGGTACA
>2465_245
ATCCTAAAGGCAACTTCAGGACCTATAAGCCATGGCTCTCACTCACAGAACGCCAGTAGAGGAGGTAATCGCCCGTTCACATCCGAGGAACAATCTCGAGTGTCCTCCACCGCAGTCATTTCATTAACAGAGGTAGAAAAGAGTAAACACCGTTTATTCTCCTTCGCTCTCCCTGACTTGGCTAAGGAGCGTCTTTCAGGCGCAGGAATATACTTGAGCCCCTACTCTTATCAGGTACATAGCCATCCTTGTTGTAAAACCTTAGAAAATAATAT
>2465_246
ATCCTAAAGGCAACTTCAGGACCTATAAGCCATGGCTCTCACTCACAGAACGCCAGTAGAGGAGGTAATCGCCCGTTCACATCCGAGGAACAATCTCGAGTGTCCTCCACCGCAGTCATTTCATTAACAGAGGTAGAAAAGAGTAAACACCGTTTATTCTCCTTCGCTCTCCCTGACTTGGCTAAGGAGCGTCTTTCAGGCGCAGGAATATACTTGAGCCCCTACTCTTATCAGGTACATAGCCATCCTTGTTGTAAAACCTTAGAAAATAATATTTTGTACAATGTCCTGCCTAGTTATTTGGATAATTCTTTTTATATGGTTAGCATTAAGAAAAATAAGGTTGAC
>2465_247
ATCCTAAAGGCAACTTCAGGACCTATAAGCCATGGCTCTCACTCACAGAACGCCAGTAGAGGAGGTAATCGCCCGTTCACATCCGAGGAACAATCTCGAGTGTCCTCCACCGCAGTCATTTCATTAACAGAGGTAGAAAAGAGTAAACACCGTTTATTCTCCTTCGCTCTCCCTGACTTGGCTAAGGAGCGTCTTTCAGGCGCAGGAATATACTTGAGCCCCTACTCTTATCAGGTACATAGCCATCCTTGTTGTAAAACCTTAGAAAATAATATTTTGTACAATGTCCTGCCTAGTTATTTGGATAATTCTTTTTATATGGTTAGCATTAAGAAAAATAAGGTTGACTTCCTCAAGCAACGCCATAAGGATCTCCAACTTATCGAGTGCATCAA
>2465_248
ATCCTAAAGGCAACTTCAGGACCTATAAGCCATGGCTCTCACTCACAGAACGCCAGTAGAGGAGGTAATCGCCCGTTCACATCCGAGGAACAATCTCGAGTGTCCTCCACCGCAGTCATTTCATTAACAGAGGTAGAAAAGAGTAAACACCGTTTATTCTCCTTCGCTCTCCCTGACTTGGCTAAGGAGCGTCTTTCAGGCGCAGGAATATACTTGAGCCCCTACTCTTATCAGGTACATAGCCATCCTTGTTGT
>2465_249
ATCCTAAAGGCAACTTCAGGACCTATAAGCCATGGCTCTCACTCACAGAACGCCAGTAGAGGAGGTAATCGCCCGTTCACATCCGAGGAACAATCTCGAGTGTCCTCCACCGCAGTCATTTCATTAACAGAGGTAGAAAAGAGTAAACACCGTTTATTCTCCTTCGCTCTCCCTGACTTGGCTAAGGAGCGTCTTTCAGGCGCAGGAATATACTTGAGCCCCTACTCTTATCAGGTACATAGCCATCCTTGTTGTAAAACCTTAGAAAATAATATTTTGTACAATGTCCTGCCTAGTTATTTGGATAATTCTTTTTATATGGTTAGCATTAAGAAAAATAAGGTTGACTTCCTCAAGCAACGCCATAAGGATCTCCAACTTATCGAGTGCATCAACAGATATGT
>2465_250
ATCCTAAAGGCAACTTCAGGACCTATAAGCCATGGCTCTCACTCACAGAACGCCAGTAGAGGAGGTAATCGCCCGTTCACATCCGAGGAACAATCTCGAGTGTCCTCCACCGCAGTCATTTCATTAACAGAGGTAGAAAAGAGTAAACACCGTTTATTCTCCTTCGCTCTCCCTGACTTGGCTAAGGAGCGTCTTTCAGGCGCAGGAATATACTTGAGCCCCTACTCTTATCAGGTACATAGCCATCCTTGTTGTAAAACCTTAGAAAATAATATTTTGTACAATGTCCTGCCTAGTTATTTGGATAATTCTTTTTATATGGTTAGCATTAAGAAAAATAAGGTTGACTTCCTCAAGCAACGCCATAAGGATC
>2465_251
ATCCTAAAGGCAACTTCAGGACCTATAAGCCATGGCTCTCACTCACAGAACGCCAGTAGAGGAGGTAATCGCCCGTTCACATCCGAGGAACAATCTCGAGTGTCCTCCACCGCAGTCATTTCATTAACAGAGGTAGAAAAGAGTAAACACCGTTTATTCTCCTTCGCTCTCCCTGACTTGGCTAAGGAGCGTCTTTCAGGCGCAGGAATATACTTGAGCCCCTACTCTTATCAGGTACATAGCCATCCTTGTTGTAAAACCTTAGAAAATAATATTTTGTACAATGTCCTGCCTAGTTATTTGGATAATTCTTTTTATATGGTTA
>2465_252
ATCCTAAAGGCAACTTCAGGACCTATAAGCCATGGCTCTCACTCACAGAACGCCAGTAGAGGAGGTAATCGCCCGTTCACATCCGAGGAACAATCTCGAGTGTCCTCCACCGCAGTCATTTCATTAACAGAGGTAGAAAAGAGTAAACACCGTTTATTCTCCTTCGCTCTCCCTGACTTGGCTAAGGAGCGTC
>2465_253
ATCCTAAAGGCAACTTCAGGACCTATAAGCCATGGCTCTCACTCACAGAACGCCAGTAGAGGAGGTAATCGCCCGTTCACATCCGAGGAACAATCTCGAGTGTCCTCCACCGCAGTCATTTCATTAACAGAGGTAGAAAAGAGTAAACACCGTTTATTCTCCTTCGCTCTCCCTGACTTGGCTAAGGAGCGTCTTTCAGGCGCAGGAATATACTTGAGCCCCTACTCTTATCAGGTACATAGCCATCCTTGTTGTAAAACCT
>2465_254
ATCCTAAAGGCAACTTCAGGACCTATAAGCCATGGCTCTCACTCACAGAACGCCAGTAGAGGAGGTAATCGCCCGTTCACATCCGAGGAACAATCTCGAGTGTCCTCCACCGCAGTCATTTCATTAACAGAGGTAGAAAAGAGTAAACACCGTTTATTCTCCTTCGCTCTCCCTGACTTGGCTAAGGAGCGTCTTTCAGGCGCAGGAATATACTTGAGCCCCTACTCTTATCAGGTACATAGCCATCCTTGTTGTAAAACCTTAGAAAATAATATTTTGTACAATGTCCTGCCTAGTTATTTGGATAATTCTTTTTATATGGTTAGCATTAAGAAAAATAAGGTTGACTTCCTCAAGCAACGCCATAAGGATCTCCAACTTATCGAGTGCATCAACAGATATGTTACCAGTTTGGATAAGGTGAGGTACGGTAGTGAATTTCACATTAGTCCAAGTAAGAAGAATCCACACTTCAACTGTGCACGCAAGGTTGGA
>2465_255
ATCCTAAAGGCAACTTCAGGACCTATAAGCCATGGCTCTCACTCACAGAACGCCAGTAGAGGAGGTAATCGCCCGTTCACATCCGAGGAACAATCTCGAGTGTCCTCCACCGCAGTCATTTCATTAACAGAGGTAGAAAAGAGTAAACACCGTTTATTCTCCTTCGCTCTCCCTGACTTGGCTAAGGAGCGTCTTTCAGGCGCAGGAATATACTTGAGCCCCTACTCTTATCAGGTACATAGCCATCCTTGTTGTAAAACCTTAGAAAATAATATTTTGTACAATGTCCTGCCTAGTTATTTGGATAATTCTTTTTATATGGTTAGCATTAAGAAAAATAAGGTTGACTTCCTCAAGCAACGCCATAAGGATCTCCAACTTATCGAGTGCATCAACAGATATGTTAC
>2465_256
ATCCTAAAGGCAACTTCAGGACCTATAAGCCATGGCTCTCACTCACAGAACGCCAGTAGAGGAGGTAATCGCCCGTTCACATCCGAGGAACAATCTCGAGTGTCCTCCACCGCAGTCATTTCATTAACAGAGGTAGAAAAGAGTAAACACCGTTTATTCTCCTTCGCTCTCCCTGACTTGGCTAAGGAGCGTCTTTCAGGCGCAGGAATATACTTGAGCCCCTACTCTTATCAGGTACATAGCCATCCTTGTTGTAAAACCTTAGAAAATAATATTTTGTACAATGTCCTGCCTAGTTATTTGGATAATTCTTTTTATATGGTTAGCATTAAGAAAAATAAGGTTGACTT
>2465_257
ATCCTAAAGGCAACTTCAGGACCTATAAGCCATGGCTCTCACTCACAGAACGCCAGTAGAGGAGGTAATCGCCCGTTCACATCCGAGGAACAATCTCGAGTGTCCTCCACCGCAGTCATTTCATTAACAGAGGTAGAAAAGAGTAAACACCGTTTATTCTCCTTCGCTCTCCCTGACTTGGCTAAGGAGCGTCTTTCAGGCGCAGGAATATACTTGAGCCCCTACTCTTATCAGGTACATAGCCATCCTTGTTGTAAAACCTTAGAAAATAATATTTTGTACAATGTCCTGCCTAGTTATTTGGATAATTCTTTTTATATGGTTAGCATTAAGAAAAATAAGGTTGACTTCCTCAAGCAACGCCATAAGGATCTCCAACTTATCGAGTGCATCAACAGATATGTTACCAGTTTGGATAAGGTGAGGTACGGTAGTGAATTTCACATTAGTCCAAGTAAGAAGAATCCACACT
>2465_258
ATCCTAAAGGCAACTTCAGGACCTATAAGCCATGGCTCTCACTCACAGAACGCCAGTAGAGGAGGTAATCGCCCGTTCACATCCGAGGAACAATCTCGAGTGTCCTCCACCGCAGTCATTTCATTAACAGAGGTAGAAAAGAGTAAACACCGTTTATTCTCCTTCGCTCTCCCTGACTTGGCTAAGGAGCGTCTTTCAGGCGCAGGAATATACTTGAGCCCCTACTCTTATCAGGTACATAGCCATCCTTGTTGTAAAACCTTAGAAAATAATATTTTGTACAATGTCCTGCCTAGTTATTTGGATAATTCTTTTTATATGGTTAGCATTAAGAAAAATAAGGTTGACTTCCTCAAGCAACGCCATAAGGATCTCCAACTTATCGAGTGCATCAACAGATATGTTACCAGTTT
>2465_259
ATCCTAAAGGCAACTTCAGGACCTATAAGCCATGGCTCTCACTCACAGAACGCCAGTAGAGGAGGTAATCGCCCGTTCACATCCGAGGAACAATCTCGAGTGTCCTCCACCGCAGTCATTTCATTAACAGAGGTAGAAAAGAGTAAACACCGTTTATTCTCCTTCGCTCTCCCTGACTTGGCTAAGGAGCG
>2465_260
ATCCTAAAGGCAACTTCAGGACCTATAAGCCATGGCTCTCACTCACAGAACGCCAGTAGAGGAGGTAATCGCCCGTTCACATCCGAGGAACAATCTCGAGTGTCCTCCACCGCAGTCATTTCATTAACAGAGGTAGAAAAGAGTAAACACCGTTTATTCTCCTTCGCTCTCCCTGACT
>2465_261
ATCCTAAAGGCAACTTCAGGACCTATAAGCCATGGCTCTCACTCACAGAACGCCAGTAGAGGAGGTAATCGCCCGTTCACATCCGAGGAACAATCTCGAGTGTCCTCCACCGCAGTCATTTCATTAACAGAGGTAGAAAAGAGTAAACACCGT
>2465_262
ATCCTAAAGGCAACTTCAGGACCTATAAGCCATGGCTCTCACTCACAGAACGCCAGTAGAGGAGGTAATCGCCCGTTCACATCCGAGGAACAATCTCGAGTGTCCTCCACCGCAGTCATTTCATTAACAGAGGTAGAAAAGAGTAAACACCGTTTATTCTCCTTCGCTCTCCCTGACTTGGCTAAGGAGCGTCTTTCAGGCGCAGGAATATACTTGAGCCCCTACTCTTATCAGGTACATAGCCATCCTTGTTGTAAAACCTTAGAAAATAATATTTTGTACAATG
>2465_263
ATCCTAAAGGCAACTTCAGGACCTATAAGCCATGGCTCTCACTCACAGAACGCCAGTAGAGGAGGTAATCGCCCGTTCACATCCGAGGAACAATCTCGAGTGTCCTCCACCGCAGTCATTTCATTAACAGAGGTAGAAAAGAGTAAACACCGTTTATTCTCCTTCGCTCTCCCTGACTTGGCTAAGGAGCGTCTTTCAGGCGCAGGAATATACTTGAGCCCCTACTCTTATCAGGTACATAGCCATCCTTGTTGTAAAACCTTAG
>2465_264
ATCCTAAAGGCAACTTCAGGACCTATAAGCCATGGCTCTCACTCACAGAACGCCAGTAGAGGAGGTAATCGCCCGTTCACATCCGAGGAACAATCTCGAGTGTCCTCCACCGCAGTCATTTCATTAACAGAGGTAGAAAAGAGTAAACACCGTTTATTCTCCTTCGCTCTCCCTGACTTGGCTAAGGAGCGTCTTTCAGGCGCAGGAATATACTTGAGCCCCTACTCTTATCAGGTACATAGCCATCCTTGTTGTAAAACCTTAGAAAATAATATTTTGTACAATGTCCTGCCTAGT
>2465_265
ATCCTAAAGGCAACTTCAGGACCTATAAGCCATGGCTCTCACTCACAGAACGCCAGTAGAGGAGGTAATCGCCCGTTCACATCCGAGGAACAATCTCGAGTGTCCTCCACCGCAGTCATTTCATTAACAGAGGTAGAAAAGAGTAAACACCGTTTATTCTCCTTCGCTCTCCCTGACTTGGCTAAGGAGCGTCTTTCAGGCGCAGGAATATACTTGAGCCCCTACTCTTATCAGGTACATAGCCATCCTTGTTGTAAAACCTTAGAAAATAATATTTTGTACAATGTCCTGCCTAGTTATTTGGATAATTCTTTTTATATGGTTAGCATTAAGAAAAATAAGGTTGACTTCCTCAAGCAACGCCATAAGGATCTCCAACTTATCGAGTGCATCAACAGATATGTTACCAGTTTGGATAAGGTGAGGTACGGTAGTGAATTTCACATTAGTCCAAGTAAGAAGAATCCACACTTCAAC
>2465_266
ATCCTAAAGGCAACTTCAGGACCTATAAGCCATGGCTCTCACTCACAGAACGCCAGTAGAGGAGGTAATCGCCCGTTCACATCCGAGGAACAATCTCGAGTGTCCTCCACCGCAGTCATTTCATTAACAGAGGTAGAAAAGAGTAAACACCGTTTATTCTCCTTCGCTCTCCCTGACTTGGCTAAGGAGCGTCTTTCAGGCGCAGGAATATACTTGAGCCCCTACTCTTATCAGGTACATAGCCATCCTTGTTGTAAAACCTTAGAAAATAATATTTTGTACAATGTCCTGCCTAGTTATTTGGATAATTCTTTTT
>2465_267
ATCCTAAAGGCAACTTCAGGACCTATAAGCCATGGCTCTCACTCACAGAACGCCAGTAGAGGAGGTAATCGCCCGTTCACATCCGAGGAACAATCTCGAGTGTCCTCCACCGCAGTCATTTCATTAACAGAGGTAGAAAAGAGTAAACACCGTTTATTCTCCTTCGCTCTCCCTGACTTGGCTAAGGAGCGTCTTTCAGGCGCAGGAATATACTTGAGCCCCTACTCTTATCAGGTACATAGCCATCCTTGTTGTAAAACC
>2465_268
ATCCTAAAGGCAACTTCAGGACCTATAAGCCATGGCTCTCACTCACAGAACGCCAGTAGAGGAGGTAATCGCCCGTTCACATCCGAGGAACAATCTCGAGTGTCCTCCACCGCAGTCATTTCATTAACAGAGGTAGAAAAGAGTAAACACCGTTTATTCTCCTTCGCTCTCCCTGACTTGGCTAAGGAGCGTCTTTCAGGCGCAGGAATATACTTGAGCCCCTACTCTTATCAGGTACATAGCCATCCTTGTTGTAAAACCTTAGAAAATAATATTTTGTACAATGTCCTGCCTAGTTATTTGGATAATTCTTTTTATATGGTTAGCATTAAGAAAAATAAGGTTGACTTCCTCAAGCAACGCCATAAGGATCTCCAACTTATCGAGTGCATCAACAGATATGTTACCA
>2465_269
ATCCTAAAGGCAACTTCAGGACCTATAAGCCATGGCTCTCACTCACAGAACGCCAGTAGAGGAGGTAATCGCCCGTTCACATCCGAGGAACAATCTCGAGTGTCCTCCACCGCAGTCATTTCATTAACAGAGGTAGAAAAGAGTAAACACCGTTTATTCTCCTTCGCTCTCCCTGACTTGGCTAAGGAGCGTCTTTCAGGC
>2465_270
ATCCTAAAGGCAACTTCAGGACCTATAAGCCATGGCTCTCACTCACAGAACGCCAGTAGAGGAGGTAATCGCCCGTTCACATCCGAGGAACAATCTCGAGTGTCCTCCACCGCAGTCATTTCATTAACAGAGGTAGAAAAGAGTAAACACCGTTTATTCTCCTTCGCTCTCCCTGACTTGGCTAAGGAGCGTCTTTCAGGCGCAGGAATATACTTGAGCCCCTACTCTTATCAGGTACATAGCCATCCTTGTTGTAAAACCTTAGAAAATAATATTTTGTACAATGTCCTGCCTAGTTATTTGGATAATTCTTTTTATATGGTTAGCATTAAGAAAAATAAGGTTGACTTCCTCAAGCAACGCCATAAGGATCTCCAACT
>2465_271
ATCCTAAAGGCAACTTCAGGACCTATAAGCCATGGCTCTCACTCACAGAACGCCAGTAGAGGAGGTAATCGCCCGTTCACATCCGAGGAACAATCTCGAGTGTCCTCCACCGCAGTCATTTCATTAACAGAGGTAGAAAAGAGTAAACACCGTTTATTCTCCTTCGCTCTCCCTGACTTGGCTAAGGAGCGTCTTTCAGGCGCAGGAATATACTT
>2465_272
ATCCTAAAGGCAACTTCAGGACCTATAAGCCATGGCTCTCACTCACAGAACGCCAGTAGAGGAGGTAATCGCCCGTTCACATCCGAGGAACAATCTCGAGTGTCCTCCACCGCAGTCATTTCATTAACAGAGGTAGAAAAGAGTAAACACCGTTTATTCTCCTTCGCTCTCCCTGACTTGGCTAAGGAGCGTCTTTCAGGCGCAGGAATATACTTGAGCCCCTACTCTTA
>2465_273
ATCCTAAAGGCAACTTCAGGACCTATAAGCCATGGCTCTCACTCACAGAACGCCAGTAGAGGAGGTAATCGCCCGTTCACATCCGAGGAACAATCTCGAGTGTCCTCCACCGCAGTCATTTCATTAACAGAGGTAGAAAAGAGTAAACACCGTTTATTCTCCTTCGCTCTCCCTGACTTGGCTAAGGAGCGTCTTTCAGGCGCAGGAATATACTTGAGCCCCTACTCTTATCAGGTACATAGCCATCCTTGTTGTAAAACCTTAGAAAATAATATTTTGTACAATGTCCTGCCTAGTTATTTGGATAATTCTTTTTATATGGTTAGCATTAAGAAAAATAAGGTTGACTTCCTCAAGCAACGCCATAAGGATCTCCAACTTATCGAGTGCATCAACAGATATGTTACCAGTTTGGATAAGGTGAGGTACGGTAGTGA
>2465_274
ATCCTAAAGGCAACTTCAGGACCTATAAGCCATGGCTCTCACTCACAGAACGCCAGTAGAGGAGGTAATCGCCCGTTCACATCCGAGGAACAATCTCGAGTGTCCTCCACCGCAGTCATTTCATTAACAGAGGTAGAAAAGAGTAAACACCGTTTATTCTCCTTCGCTCTCCCTGACTTGGCTAAGGAGCGTCTTTCAGGCGCAGGAATATACTTGAGCCCCTACTCTTATCAGGTACATAGCCATCCTTGTTGTAAAACCTTAGAAAATAATATTTTGTACAATGTCCTGCCTAGTTATTTGGATAATTCTTTTTATATGGTTAGCATTAAGAAAAATAAGGTTGACTTCCTCAAGCAACGCCATAAGGATCTCC
>2465_275
ATCCTAAAGGCAACTTCAGGACCTATAAGCCATGGCTCTCACTCACAGAACGCCAGTAGAGGAGGTAATCGCCCGTTCACATCCGAGGAACAATCTCGAGTGTCCTCCACCGCAGTCATTTCATTAACAGAGGTAGAAAAGAGTAAACACCGTTTATTCTCCTTCGCTCTCCCTGACTTGGCTAAGGAGCGTCTTTCAGGCGCAGGAATATACTTGAGCCCCTACTCTTATCAGGTACATAGCCATCCTTGTTGTAAAACCTTAGAAAATAATATTTTGTACAATGTCCTGCCTAGTTATTTGGATAATTCTTTTTATATGGTTAGCATTAAGAAAAATAAGGT
>2465_276
ATCCTAAAGGCAACTTCAGGACCTATAAGCCATGGCTCTCACTCACAGAACGCCAGTAGAGGAGGTAATCGCCCGTTCACATCCGAGGAACAATCTCGAGTGTCCTCCACCGCAGTCATTTCATTAACAGAGGTAGAAAAGAGTAAACACCGTTTATTCTCCTTCGCTCTCCCTGACTTGGCTAAGGAGCGTCTTTCAGGCGCAGGAATATACTTGAGCCCCTACTCTTATCAGGTACATAGCCATCCTTGTTGTAAAACCTTAGAAAATAATATTTTGTACAATG
>2465_277
ATCCTAAAGGCAACTTCAGGACCTATAAGCCATGGCTCTCACTCACAGAACGCCAGTAGAGGAGGTAATCGCCCGTTCACATCCGAGGAACAATCTCGAGTGTCCTCCACCGCAGTCATTTCATTAACAGAGGTAGAAAAGAGTAAACACCGTTTATTCTCCTTCGCTCTCCC
>2465_278
ATCCTAAAGGCAACTTCAGGACCTATAAGCCATGGCTCTCACTCACAGAACGCCAGTAGAGGAGGTAATCGCCCGTTCACATCCGAGGAACAATCTCGAGTGTCCTCCACCGCAGTCATTTCATTAACAGAGGTAGAAAAGAGTAAACACCGTTTATTCTCCTTCGCTCTCCCTGACTTGGCTAAGGAGCGTCTTTCAGGCGCAGGAATATACTTGAGCCCCTACTCTTATCAGGTACATAGCCATCCTTGTTGTAAAACCTTAGAAAAT
>2465_279
ATCCTAAAGGCAACTTCAGGACCTATAAGCCATGGCTCTCACTCACAGAACGCCAGTAGAGGAGGTAATCGCCCGTTCACATCCGAGGAACAATCTCGAGTGTCCTCCACCGCAGTCATTTCATTAACAGAGGTAGAAAAGAGTAAACACCGTTTATTCTCCTTC
>2465_280
ATCCTAAAGGCAACTTCAGGACCTATAAGCCATGGCTCTCACTCACAGAACGCCAGTAGAGGAGGTAATCGCCCGTTCACATCCGAGGAACAATCTCGAGTGTCCTCCACCGCAGTCATTTCATTAACAGAGGTAGAAAAGAGTAAACACCGTTTATTCTCCTTCGCTCTCCCTGACTTGGCTAAGGAGCGTCTTTCAGGCGCAG
>2465_281
ATCCTAAAGGCAACTTCAGGACCTATAAGCCATGGCTCTCACTCACAGAACGCCAGTAGAGGAGGTAATCGCCCGTTCACATCCGAGGAACAATCTCGAGTGTCCTCCACCGCAGTCATTTCATTAACAGAGGTAGAAAAGAGTAAACACCGTTTATTCTCCTTCGCTCTCCCTGACTTGGCTAAGGAGCGTCTTTCAGGCGCAGGAATATACTTGAGCCCCTACTCTTATCAGGTACATAGCCATCCTTGTTGTAAAACCTTAGAAAATAATATTT
>2465_282
ATCCTAAAGGCAACTTCAGGACCTATAAGCCATGGCTCTCACTCACAGAACGCCAGTAGAGGAGGTAATCGCCCGTTCACATCCGAGGAACAATCTCGAGTGTCCTCCACCGCAGTCATTTCATTAACAGAGGTAGAAAAGAGTAAACACCGTTTATTCTCCTTCGCTCTCCCTGACTTGGCTAAGGAGCGTCTTTCAGGCGCAGGAATATACTTGAGCCCCTACTCTTATCAGGTACATAGCCATCCTTGTTGTAAAACCTTAGAAAATAATATTTTGTACAATGTCCTGCCTAGTTATTTGGATAATTCTTTTTATATGGTTAGCATTAAGAAAAATAAGGTTGACTTCCTCAAGCAACGCCATAAGGATCTCCAACTTATCGAGTGC
>2465_283
ATCCTAAAGGCAACTTCAGGACCTATAAGCCATGGCTCTCACTCACAGAACGCCAGTAGAGGAGGTAATCGCCCGTTCACATCCGAGGAACAATCTCGAGTGTCCTCCACCGCAGTCATTTCATTAACAGAGGTAGAAAAGAGTAAACACCGTTTATTCTCCTTCGCTCTCCCTGACTTGGCTAAGGAGCGTCTTTCAGGCGCAGGAA
>2465_284
ATCCTAAAGGCAACTTCAGGACCTATAAGCCATGGCTCTCACTCACAGAACGCCAGTAGAGGAGGTAATCGCCCGTTCACATCCGAGGAACAATCTCGAGTGTCCTCCACCGCAGTCATTTCATTAACAGAGGTAGAAAAGAGTAAACACCGTTTATTCTCCTTCGCTCTCCCTGACTTGGCTAAGGAGCGTCTTTCAGGCGCAGGAATATACTTGAGCCCCTACTCTTATCAGGTACATAGCCATCCTTGTTGTAAAACCTTAGAAAATAATATTTTGTACAATGTCCTGCCTAGTTATTTGGATAATTCTTTTTATATGGTTAGCATTAAGAAAAATAAGGTTGACTTCCTCAAGCAACGCCATAAGGATCTCCAACTTATCGAGTGCATCAACAGATATGTTACCAGTTTGGATAAGGTGAGGTACGGTAGTGAATTTCACATTAGTCCAAGTAAGAAGAATCC
>2465_285
ATCCTAAAGGCAACTTCAGGACCTATAAGCCATGGCTCTCACTCACAGAACGCCAGTAGAGGAGGTAATCGCCCGTTCACATCCGAGGAACAATCTCGAGTGTCCTCCACCGCAGTCATTTCATTAACAGAGGTAGAAAAGAGTAAACACCGTTTATTCTCCTTCGCTCTCCCTGACTTGGCTAAGGAGCGTCTTTCAGGCGCAGGAATATACTTGAGCCCCTACTCTTATCAGGTACATAGCCATCCTTGTTGTAAAACCTTAGAAAATAATATTTTGTACAATGTCCTGCCTAGTTATTTGGATAATTCTTTTTATATGGTTAGCATTAAGAAAAATAAGGTTGACTTCCTCAAGCAACGCCATA
>2465_286
ATCCTAAAGGCAACTTCAGGACCTATAAGCCATGGCTCTCACTCACAGAACGCCAGTAGAGGAGGTAATCGCCCGTTCACATCCGAGGAACAATCTCGAGTGTCCTCCACCGCAGTCATTTCATTAACAGAGGTAGAAAAGAGTAAACACCGTTTATT
>2465_287
ATCCTAAAGGCAACTTCAGGACCTATAAGCCATGGCTCTCACTCACAGAACGCCAGTAGAGGAGGTAATCGCCCGTTCACATCCGAGGAACAATCTCGAGTGTCCTCCACCGCAGTCATTTCATTAACAGAGGTAGAAAAGAGTAAACACCGTTTATTCTCCTTCGCTCTCCCTGACTTGGCTAAGGAGCGTCTTTCAGGCGCAGGAATATACTTGAGCCCCTACTCTTATCAGGTACATAGCCATCCTTGTTGTAAAACCTTAGAAAATAATATTTTGTACAATGTCCTGCCTAGTTATTTGGATAATTCTTTTTATATGGTTAGCATTAAGAAAAATAAGGTTGACTTCCTCAAGCAACGCCATAAGGATCTCCAACTTATCGAG
>2465_288
ATCCTAAAGGCAACTTCAGGACCTATAAGCCATGGCTCTCACTCACAGAACGCCAGTAGAGGAGGTAATCGCCCGTTCACATCCGAGGAACAATCTCGAGTGTCCTCCACCGCAGTCATTTCATTAACAGAGGTAGAAAAGAGTAAACACCGTTTATTCTCCTTCGCTCTCCCTGACTTGGCTAAGGAGCGTCTTTCAGGCGCAGGAATATACTTGAGCCCCTACTCTTATCAGGTACATAGCCATCCTTGTTGTAAAACCTTAGAAAATAATATTTTGTACAATGTCCTGCCTAGTTATTTGGATAATTCTTTTTATATGGTTAGCATTAAGAAAAATAAGGTTGACTTCCT
>2465_289
ATCCTAAAGGCAACTTCAGGACCTATAAGCCATGGCTCTCACTCACAGAACGCCAGTAGAGGAGGTAATCGCCCGTTCACATCCGAGGAACAATCTCGAGTGTCCTCCACCGCAGTCATTTCATTAACAGAGGTAGAAAAGAGTAAACACCGTTTATTCTCCTTCGCTCTCCCTGACTTGGCTAAGGAGCGTCTTTCAGGCGCAGGAATATACTTGAGCCCCTACTCTTATCAGGTACATAGCCATCCTTGTTGTAAAACCTTAGAAAATAATATTTTGTACAATGTCCTGCCTAGTTATTTGGATAATTCTTTTTATATGGTTAGCATTAAGAAAAATAAGGTTGACTTCCTCAAGCAACGCCATAAGGATCTCCAACTTATCGAGTGCATCAACAGATATGTTACCAGTTTGGATAAGGTGAGGTACGGTAGTGAATTTCACATTAGTC
>2465_290
ATCCTAAAGGCAACTTCAGGACCTATAAGCCATGGCTCTCACTCACAGAACGCCAGTAGAGGAGGTAATCGCCCGTTCACATCCGAGGAACAATCTCGAGTGTCCTCCACCGCAGTCATTTCATTAACAGAGGTAGAAAAGAGTAAACACCGTTTATTCTCCTTCGCTCTCCCTGACTTGGCTAAGGAGCGTCTTTCAGGCGCAGGAATATACTTGAGCCCCTACTCTTATCAGGTACATAGCCATCCTTGTTGTAAAACCTTAGAAAATAATATTT
>2465_291
ATCCTAAAGGCAACTTCAGGACCTATAAGCCATGGCTCTCACTCACAGAACGCCAGTAGAGGAGGTAATCGCCCGTTCACATCCGAGGAACAATCTCGAGTGTCCTCCACCGCAGTCATTTCATTAACAGAGGTAGAAAAGAGTAAACACCGTTTATTCTCCTTCGCTCTCCCTGACTTGGCTAAGGAGCGTCTTTCAGGCGCAGGAATATACTTGAGCCCCTACTCTTATCAGGTACATAGCCATCCTTGTTGTAAAACCTTAGAAAATAATATTTTGTACAATGTCCTGCCTAGTTATTTGGATAATTCTTTTTATATGGTTAGCA
>2465_292
ATCCTAAAGGCAACTTCAGGACCTATAAGCCATGGCTCTCACTCACAGAACGCCAGTAGAGGAGGTAATCGCCCGTTCACATCCGAGGAACAATCTCGAGTGTCCTCCACCGCAGTCATTTCATTAACAGAGGTAGAAAAGAGTAAACACCGTTTATTCTCCTTCGCTCTCCCTGACTTGGCTAAGGAGCGTCTTTCAGGCGCAGGAATATACTTGAGCCCCTACTCTTATCAGGTACATAGCCATCCTTGTTGTAAAACCTTAGAAAATAATATTTTGTACAATGTCCTGCCTAGTTATTTGGATAATTCTTTTTATATGGTTAGCATTAAGAAAAATAAGGTTGACTTCCTCAAGCAACGCCATAAGGATCTCCAACTTATCGAGTGCATCAACAGATATGTTACCAGTTTGGATAAGGTGAGGTACGGTAGTGAA
>2465_293
ATCCTAAAGGCAACTTCAGGACCTATAAGCCATGGCTCTCACTCACAGAACGCCAGTAGAGGAGGTAATCGCCCGTTCACATCCGAGGAACAATCTCGAGTGTCCTCCACCGCAGTCATTTCATTAACAGAGGTAGAAAAGAGTAAACACCGTTTATTCTCCTTCGCTCTCCCTGACTTGGCTAAGGAGCGTCTTTCAGGCGCAGGAATATACTTGAGCCCCTACTCTTATCAGGTACATAGCCATCCTTGTTGTAAAACCTTAGAAAATAATATTTTGTACAATGTCCTGCCTAGTTATTTGGATAATTCTTTTTATATGGTTAGCATTAAGAAAAATAAGGTTGACTTCC
>2465_294
ATCCTAAAGGCAACTTCAGGACCTATAAGCCATGGCTCTCACTCACAGAACGCCAGTAGAGGAGGTAATCGCCCGTTCACATCCGAGGAACAATCTCGAGTGTCCTCCACCGCAGTCATTTCATTAACAGAGGTAGAAAAGAGTAAACACCGTTTATTCTCCTTCGCTCTCCCTGACTTGGCTAAGGAGCGTCTTTCAGGCGCAGGAATATACTTGAGCCCCTACTCTTATCAGGTACATAGCCATCCTTGTTGTAAAACCTTAGAAAATAATATTTTGTACAATGTCCTGCCTAGTTATTTGGATAATTCTTTTTATATGGTTAGCATTAAGAAAAATAAGGTTGACTTCCTCAAGCAACGCCATAAGGATCTCCAACTTATCGAGTGCATCAACAGATATGTTACCA
>2465_295
ATCCTAAAGGCAACTTCAGGACCTATAAGCCATGGCTCTCACTCACAGAACGCCAGTAGAGGAGGTAATCGCCCGTTCACATCCGAGGAACAATCTCGAGTGTCCTCCACCGCAGTCATTTCATTAACAGAGGTAGAAAAGAGTAAACACCGTTTATTCTCCTTC
>2465_296
ATCCTAAAGGCAACTTCAGGACCTATAAGCCATGGCTCTCACTCACAGAACGCCAGTAGAGGAGGTAATCGCCCGTTCACATCCGAGGAACAATCTCGAGTGTCCTCCACCGCAGTCATTTCATTAACAGAGGTAGAAAAGAGTAAACACCGTTTATTCTCCTTCGCTCTCCCTGACTTGGCTAAGGAGCGTCTTTCAG
>2465_297
ATCCTAAAGGCAACTTCAGGACCTATAAGCCATGGCTCTCACTCACAGAACGCCAGTAGAGGAGGTAATCGCCCGTTCACATCCGAGGAACAATCTCGAGTGTCCTCCACCGCAGTCATTTCATTAACAGAGGTAGAAAAGAGTAAACACCGTTTATTCTCCTTCGCTCTCCCTGACTTGGCTAAGGAGCGTCTTTCAGGCGCAG
>2465_298
ATCCTAAAGGCAACTTCAGGACCTATAAGCCATGGCTCTCACTCACAGAACGCCAGTAGAGGAGGTAATCGCCCGTTCACATCCGAGGAACAATCTCGAGTGTCCTCCACCGCAGTCATTTCATTAACAGAGGTAGAAAAGAGTAAACACCGTTTATTCTCCTTCGCTCTCCCTGACTTGGCTAAGGAGCGTCTTTCAGGCGCAGGAATATACTTGAGCCCCTACTCTTATCAGGTACATAGCCATCCTTGTTGTAAAACCTTAGAAAATAATATTT
>2465_299
ATCCTAAAGGCAACTTCAGGACCTATAAGCCATGGCTCTCACTCACAGAACGCCAGTAGAGGAGGTAATCGCCCGTTCACATCCGAGGAACAATCTCGAGTGTCCTCCACCGCAGTCATTTCATTAACAGAGGTAGAAAAGAGTAAACACCGTTTATTCTCCTTCGCTCTCCCTGACTTGGCTAAGGAGCGTCTTTCAGGCGCAGGAATATACTTGAGCCCCTACTCTTATCAGGTACATAGCC
>2465_300
ATCCTAAAGGCAACTTCAGGACCTATAAGCCATGGCTCTCACTCACAGAACGCCAGTAGAGGAGGTAATCGCCCGTTCACATCCGAGGAACAATCTCGAGTGTCCTCCACCGCAGTCATTTCATTAACAGAGGTAGAAAAGAGTAAACACCGTTTATTCTCCTTCGCTCTCCCTGACTTGGCTAAGGAGCGTCTTTCAGGCGCAGGAATATACTTGAGCCCCTACTCTTATCAGGTACATAGCCATCCTTGTTGTAAAACCTTAGAAAATAATATTTTGTACAAT
>2465_301
ATCCTAAAGGCAACTTCAGGACCTATAAGCCATGGCTCTCACTCACAGAACGCCAGTAGAGGAGGTAATCGCCCGTTCACATCCGAGGAACAATCTCGAGTGTCCTCCACCGCAGTCATTTCATTAACAGAGGTAGAAAAGAGTAAACACCGTTTATTCTCCTTCGCTCTCCCTGACTTGGCTAAGGAGCGTCTTTCAGGCGCAGGAATATACTTGAGCCCCTACTCTTATCAGGTACATAGCCATCCTTGTTGTAAAACCTTAGAAAATAATATTTTGTACAATGTCCTGCCTAGTTATTTGGATAATTCTTTTTATATGGTTAGCATTAAGAAAAATAAGGTTGACTTCCTCAAGCAACGCCATAAGGATCTCCAACTTATCGAGTGCATCAACAGATATGTTACCAGTTTGGATAAG
>2465_302
ATCCTAAAGGCAACTTCAGGACCTATAAGCCATGGCTCTCACTCACAGAACGCCAGTAGAGGAGGTAATCGCCCGTTCACATCCGAGGAACAATCTCGAGTGTCCTCCACCGCAGTCATTTCATTAACAGAGGTAGAAAAGAGTAAACACCGTTTATTCTCCTTCGCTCTCCCTGACTTGGCTAAGGAGCGTCTTTCAGGCGCAGGAATATACTTGAGCCCCTACTCTTATCAGGTACATAGCCATCCTTGTTGTAAAACCTTAGAAAATAATATTTTGTACAATGTCCTGCCTAGTTATTTGGATAATTCTTTTTATATGGTTAGCATTAAGAAAAATAAGGTTGACTTCCTCAAGCAACGCCATAAG
>2465_303
ATCCTAAAGGCAACTTCAGGACCTATAAGCCATGGCTCTCACTCACAGAACGCCAGTAGAGGAGGTAATCGCCCGTTCACATCCGAGGAACAATCTCGAGTGTCCTCCACCGCAGTCATTTCATTAACAGAGGTAGAAAAGAGTAAACACCGTTTATTCTCCTTCGCTCTCCCTGACTTGGCTAAGGAGCGTCTTTCAGGCGCAGGAATATACTTGAGCCCCTACTCTTATCAGGTACATAGCCATCCTTGTTGTAAAACCTTAGAAAATAATATTTTGTACAATGTCCTGCCTAGTTATTTGGATAATTCTTTTTATATGGTTAGCATTAAGAAAAATAAGGTTGACTTCCTCAAGCAACGCCATAAGGATCTCCAACTTATCGAGTGCATCAACAGATATGTTACCAGTTTGGATAAGGTGAGGTACGGTAGTGAATTTCACATTAGTCCAAGTAAGAAGAATCCACACTTCAACTGTG
>2465_304
ATCCTAAAGGCAACTTCAGGACCTATAAGCCATGGCTCTCACTCACAGAACGCCAGTAGAGGAGGTAATCGCCCGTTCACATCCGAGGAACAATCTCGAGTGTCCTCCACCGCAGTCATTTCATTAACAGAGGTAGAAAAGAGTAAACACCGTTTATTCTCCTTCGCTCTCCCTGACTTGGCTAAGGAGCGTCTTTCAGGCGCAGGAATATACTTGAGCCCCTA
>2465_305
ATCCTAAAGGCAACTTCAGGACCTATAAGCCATGGCTCTCACTCACAGAACGCCAGTAGAGGAGGTAATCGCCCGTTCACATCCGAGGAACAATCTCGAGTGTCCTCCACCGCAGTCATTTCATTAACAGAGGTAGAAAAGAGTAAACACCGTTTATTCTCCTTCGCTCTCCCTGACTTGGCTAAGGAGCGTCTTTCAGGCGCAGGAATATACTTGAGCCCCTACTCTTATCAGGTACATAGCCATCCTTGTTGTAAAACCTTAGAAAATAATATTTTGTACAATGTCCT
>2465_306
ATCCTAAAGGCAACTTCAGGACCTATAAGCCATGGCTCTCACTCACAGAACGCCAGTAGAGGAGGTAATCGCCCGTTCACATCCGAGGAACAATCTCGAGTGTCCTCCACCGCAGTCATTTCATTAACAGAGGTAGAAAAGAGTAAACACCGTTTATTCTCCTTCGCTCTCCCTGACTTGGCTAAGGAGCGTCTTTCAGGCGCAGGAATATACTTGAGCCCCTACTCT
>2465_307
ATCCTAAAGGCAACTTCAGGACCTATAAGCCATGGCTCTCACTCACAGAACGCCAGTAGAGGAGGTAATCGCCCGTTCACATCCGAGGAACAATCTCGAGTGTCCTCCACCGCAGTCATTTCATTAACAGAGGTAGAAAAGAGTAAACACCGTTTATTCTCCTTCGCTCTCCCTGACTTGGCTAAGGAGCGTCTTTCAGGCGCAGGAATATACTTGAGCCCCTACTCTTATCAGGTACATAGCCATCCTTGTTGTAAA
>2465_308
ATCCTAAAGGCAACTTCAGGACCTATAAGCCATGGCTCTCACTCACAGAACGCCAGTAGAGGAGGTAATCGCCCGTTCACATCCGAGGAACAATCTCGAGTGTCCTCCACCGCAGTCATTTCATTAACAGAGGTAGAAAAGAGTAAACACCGTTTATTCTCCTTCGCTCTCCCTGACTTGGCTAAGGAGCGTCTTTCAGGCGCAGGAATATACTTGAGCCCCTACTCTTATCAGGTACATAGCCATCCTTGTTGTAAAACCTTAGAAAATAATATTTTGTACAATGTCCTGCCTAGTTATTTGGATAATTCTTTTTATATGGTTAGCATTAAGAAAAATAAGGTTGACTTCCTCAAGCAACGCCATAAGGATCTCCAACTTATCGAGTGCATCAACAGATATGTTACCAGTTTGGATAAGGTGAGGTACGGTAGTGAATT
>2465_309
ATCCTAAAGGCAACTTCAGGACCTATAAGCCATGGCTCTCACTCACAGAACGCCAGTAGAGGAGGTAATCGCCCGTTCACATCCGAGGAACAATCTCGAGTGTCCTCCACCGCAGTCATTTCATTAACAGAGGTAGAAAAGAGTAAACACCGTTTATTCTCCTTCGCTCTCCCTGACTTGGCTAAGGAGCGTCTTTCAGGCGCAGGAATATACTTGAGCCCCTACTCTTATCAGGTACATAGCCATCCTTGTTGTAAAACCTTAGAAAATAATATTTTGTACAATGTCCTGCCTAGTTATTTGGATAATTCTTTTTATATGGTTAGCATTAAGAAAAATAAGGTTGACTTCCTCAAGCAACGCCATAAGGATCTCCAACTTATCGAGTGCATCAACAGATATGTTACCAGTTTGGATAAGGTGAGGTACGGTAGT
>2465_310
ATCCTAAAGGCAACTTCAGGACCTATAAGCCATGGCTCTCACTCACAGAACGCCAGTAGAGGAGGTAATCGCCCGTTCACATCCGAGGAACAATCTCGAGTGTCCTCCACCGCAGTCATTTCATTAACAGAGGTAGAAAAGAGTAAACACCGTTTATTCTCCTTCGCTCTCCCTGACTTGGCTAAGGAGCGTCTTTCAGGCGCAGGAATATACTTG
>2465_311
ATCCTAAAGGCAACTTCAGGACCTATAAGCCATGGCTCTCACTCACAGAACGCCAGTAGAGGAGGTAATCGCCCGTTCACATCCGAGGAACAATCTCGAGTGTCCTCCACCGCAGTCATTTCATTAACAGAGGTAGAAAAGAGTAAACACCGTTTATTCTCCTTCGCTCTCCCTGACTTGGCTAAGGAGCGTCTTTCAGGCGCAGGAATATACTTGAGCCCCTACTCTTATCAGGTACATAGCCATCCTTGTTGTAAAACCT
>2465_312
ATCCTAAAGGCAACTTCAGGACCTATAAGCCATGGCTCTCACTCACAGAACGCCAGTAGAGGAGGTAATCGCCCGTTCACATCCGAGGAACAATCTCGAGTGTCCTCCACCGCAGTCATTTCATTAACAGAGGTAGAAAAGAGTAAACACCGTTTATTCTCCTTCGCTCTCCCTGACTTGGCTAAGGAGCGTCTTTCAGGCGCAGGAATATACTTGAGCCCCTACTCTTATCAGGTACATAGCCATCCTTGTTGTAAAACCTTAGAAAATAATATTTTGTACAATGTCCTGCCTAGTTATTTGGATAATTCTTTTTATATGGTTAGCATTAAGAAAAATAAGGTTGACTTCCTCAAGCAA
>2465_313
ATCCTAAAGGCAACTTCAGGACCTATAAGCCATGGCTCTCACTCACAGAACGCCAGTAGAGGAGGTAATCGCCCGTTCACATCCGAGGAACAATCTCGAGTGTCCTCCACCGCAGTCATTTCATTAACAGAGGTAGAAAAGAGTAAACACCGTTTATTCTCCTTCGCTCTCCCTGACTTGGCTAAGGAGCGTCTTTCAGGCGCAGGAATATACTTGAGCCCCTACTCTTATCAGGTACATAGCCATCCTTGTTGTAAAACCTTAGAAAATAATATTTTGTACAATGTCCTGCCTAGTTATTTGGATAATTCTTTTTATATGGTTAGCATTAAGAAAAATAAGGTTGACTTCCTCAAGCAACGCCATAAGGATCTCCAACTTATCGAGTGCATCAACAGATATGTTACCAGTTTGGATAAG
>2465_314
ATCCTAAAGGCAACTTCAGGACCTATAAGCCATGGCTCTCACTCACAGAACGCCAGTAGAGGAGGTAATCGCCCGTTCACATCCGAGGAACAATCTCGAGTGTCCTCCACCGCAGTCATTTCATTAACAGAGGTAGAAAAGAGTAAACACCGTTTATTCTCCTTCGCTCTCCCTGACTTGGCTAAGGAGCGTCTTTCAGGCGCAGGAATATACTTGAGCCCCTACTCTTATCAGGTACATAGCCATCCTTGTTGTAAAACCTTAGAAAAT
>2465_315
ATCCTAAAGGCAACTTCAGGACCTATAAGCCATGGCTCTCACTCACAGAACGCCAGTAGAGGAGGTAATCGCCCGTTCACATCCGAGGAACAATCTCGAGTGTCCTCCACCGCAGTCATTTCATTAACAGAGGTAGAAAAGAGTAAACACCGTTTATTCTCCTTCGCTCTCCCTGACTTGGCTAAGGAGCGTCTTTCAGGCGCAGGAATATACTTGAGCCCCTACTCTTATCAGGTACATAGCCATCCTTGTTGTAAAACCTTAGAAAATAATATTTTGTACAATGTCCTGCCTAGTTATTTGGATAATTCTTTTTATATGGTTAGCATTAAGAAAAATAAGGTTGACTTCCTCAAGC
>2465_316
ATCCTAAAGGCAACTTCAGGACCTATAAGCCATGGCTCTCACTCACAGAACGCCAGTAGAGGAGGTAATCGCCCGTTCACATCCGAGGAACAATCTCGAGTGTCCTCCACCGCAGTCATTTCATTAACAGAGGTAGAAAAGAGTAAACACCGTTTATTCTCCTTCGCTCTCCCTGACTTGGCTAAGGAGCGTCTTTCAGGCGCAGGAATATACTTGAGCCCCTACTCTTATCAGGTACATAGCCATCCTTGTTGTAAAACCTTAGAAAATAATATTTTGTACAATGTCCTGCCTAGTTATTTGGATAATTCTTTTTATATGGTTAGCATTAAGAAAAATAAGGTTGACTTCCTCAAGCAACGCCATAAGGATCTCCAACTTATCGAGTGCATCAACAGATATGTTACCAGTTTGGATAAGGTGAGGTACGG
>2465_317
ATCCTAAAGGCAACTTCAGGACCTATAAGCCATGGCTCTCACTCACAGAACGCCAGTAGAGGAGGTAATCGCCCGTTCACATCCGAGGAACAATCTCGAGTGTCCTCCACCGCAGTCATTTCATTAACAGAGGTAGAAAAGAGTAAACACCGTTTATTCTCCTTCGCTCTCCCTGACTTGGCTAAGGAGCGTCTTTCAGGCGCAGGAATATACTTGAGCCCCTACTCTTATCAGGTACATAGCCATCCTTGTTGTAAAACCTTAGAAAATAATATTTTGTACAATGTCCTGCCTAGTTATTTGGATAATTCTTTTTATATGGTTAGCATTAAGAAAAATAAGGTTGACTTCCTCAAGCAACGCCATAAGGATCTCCAACTTATCGAGTGCATCAACAGATATGTTACCAGTTT
>2465_318
ATCCTAAAGGCAACTTCAGGACCTATAAGCCATGGCTCTCACTCACAGAACGCCAGTAGAGGAGGTAATCGCCCGTTCACATCCGAGGAACAATCTCGAGTGTCCTCCACCGCAGTCATTTCATTAACAGAGGTAGAAAAGAGTAAACACCGTTTATTCTCCTTCGCTCTCCCTGACTTGGCTAAGGAGCGTCTTTCAGGCGCAGGAATATACTTGAGCCCCTACTCTTATCAGGTACATAGCCATCCTTGTTGTAAAACCTTAGAAAATAATATTTTGTACAATGTCCTGCCTAGTTATTTGGATAATTCTTTTTATATGGTTAGCATTAAGAAAAATAAGGTTGACTTCCTC
>2465_319
ATCCTAAAGGCAACTTCAGGACCTATAAGCCATGGCTCTCACTCACAGAACGCCAGTAGAGGAGGTAATCGCCCGTTCACATCCGAGGAACAATCTCGAGTGTCCTCCACCGCAGTCATTTCATTAACAGAGGTAGAAAAGAGTAAACACCGTTTATTCTCCTTCGCTCTCCCTGACTTGGCTAAGGAGCGTCTTTCAGGCGCAGGAATATACTTGAGCCCCTACTCTTATCAGGTACATAGCCATCCTTGTTGTAAAACCTTAGAA
>2465_320
ATCCTAAAGGCAACTTCAGGACCTATAAGCCATGGCTCTCACTCACAGAACGCCAGTAGAGGAGGTAATCGCCCGTTCACATCCGAGGAACAATCTCGAGTGTCCTCCACCGCAGTCATTTCATTAACAGAGGTAGAAAAGAGTAAACACCGTTTATTCTCCTTCGCTCTCCCTGACTTGGCTAAGGAGCGTCTTTCAGGCGCAGGAATATACTTGAGCCCCTACTCTTATCAGGTACATAGCCATCCTTGTTGTAAAACCTTAGAAAATAATATTTTGTACAATGTCCTGCCTAGTTATTTGGATAATTCTTTTTATATGGTTAGCATTAAGAAAAATAAGGTTGACTTCCTCAA
>2465_321
ATCCTAAAGGCAACTTCAGGACCTATAAGCCATGGCTCTCACTCACAGAACGCCAGTAGAGGAGGTAATCGCCCGTTCACATCCGAGGAACAATCTCGAGTGTCCTCCACCGCAGTCATTTCATTAACAGAGGTAGAAAAGAGTAAACACCGTTTATTCTCCTTCGCTCTCCCTGACTTGGCTAAGGAGCGTCTTTCAGGCGCAGGAATATACTTGAGCCCCTACTCTTATCAGGTACATAGCCATCC
>2465_322
ATCCTAAAGGCAACTTCAGGACCTATAAGCCATGGCTCTCACTCACAGAACGCCAGTAGAGGAGGTAATCGCCCGTTCACATCCGAGGAACAATCTCGAGTGTCCTCCACCGCAGTCATTTCATTAACAGAGGTAGAAAAGAGTAAACACCGTTTATTCTCCTTCGCTCTCCCTGACTTGGCTAAGGAGCGTCTTTCAGGCGCAGGAATATACTTGAGCCCCTACTCTTATCAGGTACATAGCCATCCTTGTTGTAAAACCTTAGAAAATAATATTTTGTACAATGTCCTGCCTAGTTATTTGGATAATTCTTTTTATATGGTTAGCATTAAGAAAAATAAGGTTGACTTCCTCAAGCAACGCCATAAGGATCTCCAACTTATCGAGTGCATCAACAGATATGTTACCAGTTTGGATAAGGTGAGGTACGGTAGTGAATTTCACATTAGTCCAAGTAAGAAGAAT
>2465_323
ATCCTAAAGGCAACTTCAGGACCTATAAGCCATGGCTCTCACTCACAGAACGCCAGTAGAGGAGGTAATCGCCCGTTCACATCCGAGGAACAATCTCGAGTGTCCTCCACCGCAGTCATTTCATTAACAGAGGTAGAAAAGAGTAAACACCGTTTATTCTCCTTCGCTCTCCCTGACTTGGCTAAGGAGCGTCTTTCAGGCGCAGGAATATACTTGAGCCCCTACTCTTATCAGGTACATAGCCATCCTTGTTGTAAA
>2465_324
ATCCTAAAGGCAACTTCAGGACCTATAAGCCATGGCTCTCACTCACAGAACGCCAGTAGAGGAGGTAATCGCCCGTTCACATCCGAGGAACAATCTCGAGTGTCCTCCACCGCAGTCATTTCATTAACAGAGGTAGAAAAGAGTAAACACCGTTTATTCTCCTTCGCTCTCCCTGACTTGGCTAAGGAGCGTCTTTCAGGCGCAGGAATATACTTGAGCCCCTACTCTTATCAGGTACATAGCCATCCTTGTTGTAAAACCTTAGAAAATAATATTTTGTACAATGTCCTGCCTAGTTATTTGGATAATTCTTTTTATATGGTTAGCATTAAGAAAAATAAG
>2465_325
ATCCTAAAGGCAACTTCAGGACCTATAAGCCATGGCTCTCACTCACAGAACGCCAGTAGAGGAGGTAATCGCCCGTTCACATCCGAGGAACAATCTCGAGTGTCCTCCACCGCAGTCATTTCATTAACAGAGGTAGAAAAGAGTAAACACCGTTTATTCTCCTTCGCTCTCCCTGACTTGGCTAAGGAGCGTCTTTCAGGCGCAGGAATATACTTGAGCCCCTACTCTTATCAGGTACATAGCCATCCTTGTTGTAAAACCTTAGAAAATAATATTTTGTACAATGTCCTGCCTAGTTATTTGGATAATTCTTTTTATATGGTTAGCATTAAGAAAAATAAGGTTGACTTCCTCAAGCAACGCCATAAGGATCTCCAACTTATCGAGTGCATC
>2465_326
ATCCTAAAGGCAACTTCAGGACCTATAAGCCATGGCTCTCACTCACAGAACGCCAGTAGAGGAGGTAATCGCCCGTTCACATCCGAGGAACAATCTCGAGTGTCCTCCACCGCAGTCATTTCATTAACAGAGGTAGAAAAGAGTAAACACCGTTTATTCTCCTTCGCTCTCCCTGACTTGGCTAA
>2465_327
ATCCTAAAGGCAACTTCAGGACCTATAAGCCATGGCTCTCACTCACAGAACGCCAGTAGAGGAGGTAATCGCCCGTTCACATCCGAGGAACAATCTCGAGTGTCCTCCACCGCAGTCATTTCATTAACAGAGGTAGAAAAGAGTAAACACCGTTTATTCTCCTTCGCTCTCCCTGACTTGGCTAAGGAGCGTCTTTCAGGCGCAGGAATATACTTGAGCCCCTACTCTTATCAGGTACATAGCCATCCTTGTTGTAAAACCTTAGAAAATAATATTTTGTACAATGTCCTGCCTAGTTATTTGGATAATTCTTTTTATATGGTTAGCATTAAGAAAAATAAGGTTGACTTCCTCAAGCAACGCCATAAGGATCTCCAACTTATCGAGTGCATCAACAGATATGTTACCAGTTTGG
>2465_328
ATCCTAAAGGCAACTTCAGGACCTATAAGCCATGGCTCTCACTCACAGAACGCCAGTAGAGGAGGTAATCGCCCGTTCACATCCGAGGAACAATCTCGAGTGTCCTCCACCGCAGTCATTTCATTAACAGAGGTAGAAAAGAGTAAACACCGTTTATTCTCCTTCGCTCTCCCTGACTTGGCTAAGGAGCGTCTTTCAGGCGCAGGAATATACTTGAGCCCCTACTCTTATCAGGTACATAGCCATCCTTGTTGTAAAACCTTAGAAAATAATATTTTGTACAATGTCCTGCCTAGTTATTTGGATAATTCTTTTTATATGGTTAGCATTAAGAAAAATAAGGTTGACTTCCTCAAGCAACGCCATAAGGATCTCCAACTTATCGAGTGCATCAACAGATATGTTACCAGTTTGGATAAGGT
>2465_329
ATCCTAAAGGCAACTTCAGGACCTATAAGCCATGGCTCTCACTCACAGAACGCCAGTAGAGGAGGTAATCGCCCGTTCACATCCGAGGAACAATCTCGAGTGTCCTCCACCGCAGTCATTTCATTAACAGAGGTAGAAAAGAGTAAACACCGTTTATTCTCCTTCGCTCTCCCTGACTTGGCTAAGGAGCGTCTTTCAGGCGCAGGAATATACTTGAGCCCCTACTCTTATCAGGTACATAGCCATCCTTGTTGTAAAACCTTAGAAAATAATATTTTGTACAAT
>2465_330
ATCCTAAAGGCAACTTCAGGACCTATAAGCCATGGCTCTCACTCACAGAACGCCAGTAGAGGAGGTAATCGCCCGTTCACATCCGAGGAACAATCTCGAGTGTCCTCCACCGCAGTCATTTCATTAACAGAGGTAGAAAAGAGTAAACACCGTTTATTCTCCTTCGCTCTCCCTGACTTGGCTAAGGAGCGTCTTTCAGGCGCAGGAATATACTTGAG
>2465_331
ATCCTAAAGGCAACTTCAGGACCTATAAGCCATGGCTCTCACTCACAGAACGCCAGTAGAGGAGGTAATCGCCCGTTCACATCCGAGGAACAATCTCGAGTGTCCTCCACCGCAGTCATTTCATTAACAGAGGTAGAAAAGAGTAAACACCGTTTATTCTCCTTCGCTCTCCCTGACTTGGCTAAGGAGCGTCTTTCAGGCGCAGGAATATACTTGAGCCCCTACTCTTATCAGGTACATAGCCATCCTTGTTGTAAAACCTTAGAAAATAATATTTTGTACAATGTCCTGCCTAGTTATTTGGATAATTCTTTTTATATGGTTAGCATTAAGAAAAATAAGGTTGACTTCCTCAAGCAACGCCATAAGGATCTCCAACTTATCGAGTGCATCAACAGATA
>2465_332
ATCCTAAAGGCAACTTCAGGACCTATAAGCCATGGCTCTCACTCACAGAACGCCAGTAGAGGAGGTAATCGCCCGTTCACATCCGAGGAACAATCTCGAGTGTCCTCCACCGCAGTCATTTCATTAACAGAGGTAGAAAAGAGTAAACACCGTTTATTCTCCTTCGCTCTCCCTGACTTGGCTAAGGAGCGTCTTTCAGGCGCAGGAATATACTTGAGCCCCTACTCTTATC
>2465_333
ATCCTAAAGGCAACTTCAGGACCTATAAGCCATGGCTCTCACTCACAGAACGCCAGTAGAGGAGGTAATCGCCCGTTCACATCCGAGGAACAATCTCGAGTGTCCTCCACCGCAGTCATTTCATTAACAGAGGTAGAAAAGAGTAAACACCGTTTATTCTCCTTCGCTCTCCCTGAC
>2465_334
ATCCTAAAGGCAACTTCAGGACCTATAAGCCATGGCTCTCACTCACAGAACGCCAGTAGAGGAGGTAATCGCCCGTTCACATCCGAGGAACAATCTCGAGTGTCCTCCACCGCAGTCATTTCATTAACAGAGGTAGAAAAGAGTAAACACCGTTTATTCTCCTTCGCTCTCCCTGACTTGGCTAAGGAGCGTCTTTCAGGCGCAGGAATATACTTGAGCCCCTACTCTTATCAGGTACATAGCCATCCTTGTTGTAAAACCTTAGAAAATAATATTTTGTACAATGTCCTGCCTAGTTATTTGGATAATTCTTTTTATATGGTTAGCATTAAGAAAAATAAGGTTGACT
>2465_335
ATCCTAAAGGCAACTTCAGGACCTATAAGCCATGGCTCTCACTCACAGAACGCCAGTAGAGGAGGTAATCGCCCGTTCACATCCGAGGAACAATCTCGAGTGTCCTCCACCGCAGTCATTTCATTAACAGAGGTAGAAAAGAGTAAACACCGTTTATTCTCCTTCGCTCTCCCTGACTTGGCTAAGGAGCGTCTTTCAGGCGCAGGAATATACTTGAGCCCCTAC
>2465_336
ATCCTAAAGGCAACTTCAGGACCTATAAGCCATGGCTCTCACTCACAGAACGCCAGTAGAGGAGGTAATCGCCCGTTCACATCCGAGGAACAATCTCGAGTGTCCTCCACCGCAGTCATTTCATTAACAGAGGTAGAAAAGAGTAAACACCGTTTATTCTCCTTCGCTCTCCCTGACTTGGCTAAGGAGCGTCTTTC
>2465_337
ATCCTAAAGGCAACTTCAGGACCTATAAGCCATGGCTCTCACTCACAGAACGCCAGTAGAGGAGGTAATCGCCCGTTCACATCCGAGGAACAATCTCGAGTGTCCTCCACCGCAGTCATTTCATTAACAGAGGTAGAAAAGAGTAAACACCGTTTATTCTCCTTCGCTCTCCCTGACTTGGCTAAGGAGCGTCTTTCAGGCGCAGGAATATACTTGAGCCCCTACTCTTATCAGGTACATAGCCATCCTTGTTGTAAAACCTTAGAAAATAATATTTTGTA
>2465_338
ATCCTAAAGGCAACTTCAGGACCTATAAGCCATGGCTCTCACTCACAGAACGCCAGTAGAGGAGGTAATCGCCCGTTCACATCCGAGGAACAATCTCGAGTGTCCTCCACCGCAGTCATTTCATTAACAGAGGTAGAAAAGAGTAAACACCGTTTATTCTCCTTC
>2465_339
ATCCTAAAGGCAACTTCAGGACCTATAAGCCATGGCTCTCACTCACAGAACGCCAGTAGAGGAGGTAATCGCCCGTTCACATCCGAGGAACAATCTCGAGTGTCCTCCACCGCAGTCATTTCATTAACAGAGGTAGAAAAGAGTAAACACCGTTTATTCTCCTTCGCTCTCCCTGACTTGGCTAAGGAGCGTCTTTCAGGCGCAGGAATATACTTGAGCCCCTACTCTTATCAGGTACATAGCCATCCTTGTTGTAAAACCTTAGAAAATAATATTTTGTACAATGTCCTGCCTA
>2465_340
ATCCTAAAGGCAACTTCAGGACCTATAAGCCATGGCTCTCACTCACAGAACGCCAGTAGAGGAGGTAATCGCCCGTTCACATCCGAGGAACAATCTCGAGTGTCCTCCACCGCAGTCATTTCATTAACAGAGGTAGAAAAGAGTAAACACCGTTTATTCTCCTTCGCTCTCCCTGACTTGGCTAAGGAGCGTCTTTCAGGCGCAGGAATATACTTGAGCCCCTACTCTTATCAGGTACATAGCCATCCTTGTTGTAAAACCTTAGAAAATAATATTTTGTACAATGTCCTGCCTAGTTATTTGGATAATTCTTTTTATAT
>2465_341
ATCCTAAAGGCAACTTCAGGACCTATAAGCCATGGCTCTCACTCACAGAACGCCAGTAGAGGAGGTAATCGCCCGTTCACATCCGAGGAACAATCTCGAGTGTCCTCCACCGCAGTCATTTCATTAACAGAGGTAGAAAAGAGTAAACACCGTTTATTCTCCTTCGCTCTCCCTGACTTGGCTAAGGAGCGTCTTTCAGGCGCAGGAATATACTTGAGCCCCTACTCTTATCAGGTACATAGCCATCCTTGTTGTAAAACCTTAGAAAATAATATTTTGTACAATGTCCTGCCTAGTTATTTGGATAATTCTTTTTATATGGTTAGCA
>2465_342
ATCCTAAAGGCAACTTCAGGACCTATAAGCCATGGCTCTCACTCACAGAACGCCAGTAGAGGAGGTAATCGCCCGTTCACATCCGAGGAACAATCTCGAGTGTCCTCCACCGCAGTCATTTCATTAACAGAGGTAGAAAAGAGTAAACACCGTTTATTCTCCTTCGCTCTCCCTGACTTGGCTAAGGAGCGTCTTTCAGGCGCAGGAATATACTTGAGCCCCTACTCTTATCAGGTACATAGCCATCCTTGTTGTAAAACCTTAGAAAATAATATTTTGTACAATGTCCTGCCTAGTTATTTGGATAATTCTTTTTATATGGTTAGCATTAAGAAAAATAAGGTTGACTTCCTCAAGCAACGCCATAAGGATCTCCAACTTATCGAGTGCATCAACAGATATGTTACCAGTTTGGATA
>2465_343
ATCCTAAAGGCAACTTCAGGACCTATAAGCCATGGCTCTCACTCACAGAACGCCAGTAGAGGAGGTAATCGCCCGTTCACATCCGAGGAACAATCTCGAGTGTCCTCCACCGCAGTCATTTCATTAACAGAGGTAGAAAAGAGTAAACACCGTTTATTCTCCTTCGCTCTCCCTGACTTGGCTAAGGAGCGTCTTTCAGGCGCAGGAATATACTTGAGCCCCTACTCTTATCAGGTACATAGCCATCCTTGTTGTAAAACCTTAGAAAATAATATTTTGTACAATGTCCTGCCTAGTTATTTGGATAATTCTTTTTATATGGTTAGCATTAAGAAAAATAAGGTTGACTTCCTCAAGCAACGCCATA
>2465_344
ATCCTAAAGGCAACTTCAGGACCTATAAGCCATGGCTCTCACTCACAGAACGCCAGTAGAGGAGGTAATCGCCCGTTCACATCCGAGGAACAATCTCGAGTGTCCTCCACCGCAGTCATTTCATTAACAGAGGTAGAAAAGAGTAAACACCGTTTATTCTCCTTCGCTCTCCCTGACTTGGCTAAGGAGCGTCTTTCAGGCGCAGGAATATACTTGAGCCCCTACTCTTATCAGGTACATAGCCATCCTTGTTGTAAAACCTTAGAAAATAATATTTT
>2465_345
ATCCTAAAGGCAACTTCAGGACCTATAAGCCATGGCTCTCACTCACAGAACGCCAGTAGAGGAGGTAATCGCCCGTTCACATCCGAGGAACAATCTCGAGTGTCCTCCACCGCAGTCATTTCATTAACAGAGGTAGAAAAGAGTAAACACCGTTTATTCTCCTTCGCTCTCCCTGACTTGGCTAAGGAGCGTCTTTCAGGCGCAGGAATATACTTGAGCCCCTACTCTTATCAGGTACATAGCCATCCT
>2465_346
ATCCTAAAGGCAACTTCAGGACCTATAAGCCATGGCTCTCACTCACAGAACGCCAGTAGAGGAGGTAATCGCCCGTTCACATCCGAGGAACAATCTCGAGTGTCCTCCACCGCAGTCATTTCATTAACAGAGGTAGAAAAGAGTAAACACCGTTTATTCTCCTTCGCTCTCCCTGACTTGGCTAAGGAGCGTCTTTCAGGCGCAGGAATATACTTGAGCCCCTACTCTTATCAGGTACATAGCCATCCTTGTTGTAAAACCTTAGAAAATAATATTTTGTACAATGTCCTGCCTAGTTATTTGGATAATTCTTTTTATATGGTTAGCATTAAGAAAAATAAGGTTGACTTCCTCAAGCAACGCCATAAGGATCTCCAACTTATCGAGTGCATCAACAGATATGTTACCAGTTTGGATAAGGTGAGGTACGGTAGTGAATTTCACATTAGTCCAAGTAAGAAGAATCCACACTTCAACTGTG
>2465_347
ATCCTAAAGGCAACTTCAGGACCTATAAGCCATGGCTCTCACTCACAGAACGCCAGTAGAGGAGGTAATCGCCCGTTCACATCCGAGGAACAATCTCGAGTGTCCTCCACCGCAGTCATTTCATTAACAGAGGTAGAAAAGAGTAAACACCGTTTATTCTCCTTCGCTCTCCCTGACTTGGCTAAGGAGCGTCTTTCAGGCGCAGGAATATACTTGAGCCCCTACTCTTATCAGGTACATAGCCATCCTTGTTGTAAAACCTTAGAAAATAATATTTTGTACAATGTCCTGCCTAGTTATTTGGATAATTCTTTTTATATGG
>2465_348
ATCCTAAAGGCAACTTCAGGACCTATAAGCCATGGCTCTCACTCACAGAACGCCAGTAGAGGAGGTAATCGCCCGTTCACATCCGAGGAACAATCTCGAGTGTCCTCCACCGCAGTCATTTCATTAACAGAGGTAGAAAAGAGTAAACACCGTTTATTCTCCTTCGCTCTCCCTGACTTGGCTAAGGAGCGTCTTTCAGGCGCAGGAATATACTTGAGCCCCTACTCTTATCAGGTACATAGCCATCCTTGTTGTAAAACCTTAGAAAATAATATTTTGTACAATGTCCTGCCTAGTTATTTGGATAATTCTTTTTATATGGTTAGCATTAAGAAAAATAAGGTTGACTTCCTCAAG
>2465_349
ATCCTAAAGGCAACTTCAGGACCTATAAGCCATGGCTCTCACTCACAGAACGCCAGTAGAGGAGGTAATCGCCCGTTCACATCCGAGGAACAATCTCGAGTGTCCTCCACCGCAGTCATTTCATTAACAGAGGTAGAAAAGAGTAAACACCGTTTATTCTCCTTCGCTCTCCCTGACTTGGCTAAGGAGCGTCTTTCAGGCGCAGGAATATACTTGAGCCCCTACTCTTATCAGGTACATAGCCATCCTTGTTGTAAAACCTTAGAAAATAATATTTTGTACAATGTCCTGCCTAGTTATTTGGATAATTCTTTTTAT
>2465_350
ATCCTAAAGGCAACTTCAGGACCTATAAGCCATGGCTCTCACTCACAGAACGCCAGTAGAGGAGGTAATCGCCCGTTCACATCCGAGGAACAATCTCGAGTGTCCTCCACCGCAGTCATTTCATTAACAGAGGTAGAAAAGAGTAAACACCGTTTATTCTCCTTCGCTCTCCCTGACTTGGCTAAGGAGCGTCTTTCAGGCGCAGGAATATACTTGAGCCCCTACTCTTATCAGGTACATAGCCA
>2465_351
ATCCTAAAGGCAACTTCAGGACCTATAAGCCATGGCTCTCACTCACAGAACGCCAGTAGAGGAGGTAATCGCCCGTTCACATCCGAGGAACAATCTCGAGTGTCCTCCACCGCAGTCATTTCATTAACAGAGGTAGAAAAGAGTAAACACCGTTTATTCTCCTTCGCTCTCCCTGACTTGGCTAAGGAGCGTCTTTCAGGCGCAGGAATATACTTGAGCCCCTACTCTTATCAGGTACATAGCCATCCTTGTTGTAAAACCTTAGAAAATAATATTTTGTACAATGTCCTGCCTAGTTATTTGGATAATTCTTTTTATATGGTTAGCATTAAGAAAAATAAGGTTGACTTCCTCAAGCAACGCCATAAGGATCTCCAACTTATCGAGTGCATCAACAGATATGTTACCAGTTTGGATAAGGTGAGGTACGGTAGTGAATTTCACATTAGTCCAAGTAAGAAGAATCCACACTTCAACTGTGCACGCAAGGTTG
>2465_352
ATCCTAAAGGCAACTTCAGGACCTATAAGCCATGGCTCTCACTCACAGAACGCCAGTAGAGGAGGTAATCGCCCGTTCACATCCGAGGAACAATCTCGAGTGTCCTCCACCGCAGTCATTTCATTAACAGAGGTAGAAAAGAGTAAACACCGTTTATTCTCCTTCGCTCTCCCTGACTTGGCTAAGGAGCGTCTTTCAGGCGCAGGAATATACTTGAGCCCCTACTCTTATCAGGTACATAGCCATCCTTGTTGTAAAACCTTAGAAAATAATATTTTGTACAATGTCCTGCCTAGTTATTTGGATAATTCTTTTTATATGGTTAGCATTAAGAAAAATAAGGTTGACTTCCTCAAGCAACGCCATAAGGATCTCCAACTTATCGAGTGCATCAACAGATATGTTACCAGTTTGGATAAGGTG
>2465_353
ATCCTAAAGGCAACTTCAGGACCTATAAGCCATGGCTCTCACTCACAGAACGCCAGTAGAGGAGGTAATCGCCCGTTCACATCCGAGGAACAATCTCGAGTGTCCTCCACCGCAGTCATTTCATTAACAGAGGTAGAAAAGAGTAAACACCGTTTATTCTCCTTCGCTCTCCCTGACTTGGCTAAGGAGCGTCTTTCAGGCGCAGGAATATACTTGAGCCCCTACTCTTATCAGGTACATAGCCATCCTTGTTGTAAAACCTTAGAAAATAATATTTTGTACAATGTCCTGCCTAGTTATTTGGATAATTCTTTTTATATGGTTAGCATTAAGAAAAATAAGGTTGACTT
>2465_354
ATCCTAAAGGCAACTTCAGGACCTATAAGCCATGGCTCTCACTCACAGAACGCCAGTAGAGGAGGTAATCGCCCGTTCACATCCGAGGAACAATCTCGAGTGTCCTCCACCGCAGTCATTTCATTAACAGAGGTAGAAAAGAGTAAACACCGTTTATTCTCCTTCGCTCTCCCTGACTTGGCTAAGGAGCGTCTTTCAGGCGCAGGAATATACTTGAGCCCCTACTCTTATCAGGTACATAGCCATCCTTGTTGT
>2465_355
ATCCTAAAGGCAACTTCAGGACCTATAAGCCATGGCTCTCACTCACAGAACGCCAGTAGAGGAGGTAATCGCCCGTTCACATCCGAGGAACAATCTCGAGTGTCCTCCACCGCAGTCATTTCATTAACAGAGGTAGAAAAGAGTAAACACCGTTTATTCTCCTTCGCTCTCCCTGACTTGGCTAAGGAGCGTCTTTCAGGCGCAGGAATATACTTGAGCCCCTACTCTTATCAGGTACATAGCCATCCTTGTTGTAAAACCTTAGAAAATAATATTTTGTACAATGTCCTGCCTAGTTATTTGGATAATTCTTTTTATATGGTTAGCATTAAGAAAAATAAGGTTGACTTCCTCAAGCAACGCCAT
>2465_356
ATCCTAAAGGCAACTTCAGGACCTATAAGCCATGGCTCTCACTCACAGAACGCCAGTAGAGGAGGTAATCGCCCGTTCACATCCGAGGAACAATCTCGAGTGTCCTCCACCGCAGTCATTTCATTAACAGAGGTAGAAAAGAGTAAACACCGTTTATTCTCCTTCGCTCTCCCTGACTTGGCTAAGGAGCGTCTTTCAGGCGCAGGAATATACTTGAGCCCCTACTCTTATCAGGTACATAGCCATCCTTGTTGTAAAACCTTAGAAAATAATATTTTGTACAATGTCCTGCCTAGTT
>2465_357
ATCCTAAAGGCAACTTCAGGACCTATAAGCCATGGCTCTCACTCACAGAACGCCAGTAGAGGAGGTAATCGCCCGTTCACATCCGAGGAACAATCTCGAGTGTCCTCCACCGCAGTCATTTCATTAACAGAGGTAGAAAAGAGTAAACACCGTTT
>2465_358
ATCCTAAAGGCAACTTCAGGACCTATAAGCCATGGCTCTCACTCACAGAACGCCAGTAGAGGAGGTAATCGCCCGTTCACATCCGAGGAACAATCTCGAGTGTCCTCCACCGCAGTCATTTCATTAACAGAGGTAGAAAAGAGTAAACACCGTTTATTCTCCTTCGCTCTCCCTGACTTGGCTAAGGAGCGTCTTTCAGGCGCAGGAATATACTTGAGCCCCTACTCTTATCAGGTACATAGCCATCCTTGTTGTAAAACCTTAGAAAATAATATTTTGTACAATGTCCTGCCTAGTTATTTGGATAATTCTTTTTATATGGTTAGCATTAAGAAAAATAAGGTTGACTTCCTCAAGCAACGCCATAAGGATCTCCAACTTATCGAGTGCATCAACAGATATGTTACCAGTTTGGATAAGG
>2465_359
ATCCTAAAGGCAACTTCAGGACCTATAAGCCATGGCTCTCACTCACAGAACGCCAGTAGAGGAGGTAATCGCCCGTTCACATCCGAGGAACAATCTCGAGTGTCCTCCACCGCAGTCATTTCATTAACAGAGGTAGAAAAGAGTAAACACCGTTTATTCTCCTTCGCTCTCCCTGACTTGGCTAAGGAGCGTCTTTCAGGCGCAGGAATATACTTGAGCCCCTACTCTTATCAGGTACATAG
>2465_360
ATCCTAAAGGCAACTTCAGGACCTATAAGCCATGGCTCTCACTCACAGAACGCCAGTAGAGGAGGTAATCGCCCGTTCACATCCGAGGAACAATCTCGAGTGTCCTCCACCGCAGTCATTTCATTAACAGAGGTAGAAAAGAGTAAACACCGTTTATTCTCCTTCGCTCTCCCTGACTTGGCTAAGGAGCGTCTTTCAGGCGCAGGAATATACTTGAGCCCCTACTCTTATCAGGTACATAGCCATCCTTGTTGTAAAACCTTAGAAAATAATATTTTG
>2465_361
ATCCTAAAGGCAACTTCAGGACCTATAAGCCATGGCTCTCACTCACAGAACGCCAGTAGAGGAGGTAATCGCCCGTTCACATCCGAGGAACAATCTCGAGTGTCCTCCACCGCAGTCATTTCATTAACAGAGGTAGAAAAGAGTAAACACCGTTTATTCTCCTTCGCTCTCCCTGACTTGGCTAAGGAGCGTCTTTCAGGCGCAGGAATATACTTGAGCCCCTACTCTTATCAGGTACATAGCCAT
>2465_362
ATCCTAAAGGCAACTTCAGGACCTATAAGCCATGGCTCTCACTCACAGAACGCCAGTAGAGGAGGTAATCGCCCGTTCACATCCGAGGAACAATCTCGAGTGTCCTCCACCGCAGTCATTTCATTAACAGAGGTAGAAAAGAGTAAACACCGTTTATTCTCCTTCGCTCTCCCTGAC
>2465_363
ATCCTAAAGGCAACTTCAGGACCTATAAGCCATGGCTCTCACTCACAGAACGCCAGTAGAGGAGGTAATCGCCCGTTCACATCCGAGGAACAATCTCGAGTGTCCTCCACCGCAGTCATTTCATTAACAGAGGTAGAAAAGAGTAAACACCGTTTATTCTCCTTCGCTCTCCCTGACTTGGCTAAGGAGCGTCTTTCAGGCGCAGGAATATACTTGAGCCCCTACTCTTATCAGGTACATAGCC
>2465_364
ATCCTAAAGGCAACTTCAGGACCTATAAGCCATGGCTCTCACTCACAGAACGCCAGTAGAGGAGGTAATCGCCCGTTCACATCCGAGGAACAATCTCGAGTGTCCTCCACCGCAGTCATTTCATTAACAGAGGTAGAAAAGAGTAAACACCGTTTATTCTCCTTCGCTCTCCCTGACTTGGCTAAGGAGCGTCTTTCAGGCGCAGGAATATACTTGAGCCCCTACTCTTATCAGGTACATAGCCATCCTTGTTGTAAAA
>2465_365
ATCCTAAAGGCAACTTCAGGACCTATAAGCCATGGCTCTCACTCACAGAACGCCAGTAGAGGAGGTAATCGCCCGTTCACATCCGAGGAACAATCTCGAGTGTCCTCCACCGCAGTCATTTCATTAACAGAGGTAGAAAAGAGTAAACACCGTTTATTCTCCTTCGCTCTCCCTGACTTGGCTAAGGAGCGTCTTTCAGGCGCAGGAAT
>2465_366
ATCCTAAAGGCAACTTCAGGACCTATAAGCCATGGCTCTCACTCACAGAACGCCAGTAGAGGAGGTAATCGCCCGTTCACATCCGAGGAACAATCTCGAGTGTCCTCCACCGCAGTCATTTCATTAACAGAGGTAGAAAAGAGTAAACACCGTTTATTCTCCTTCGCTCTCCCTGACTTGGCTAAGGAGCGTCTTTCAGGCGCAGGAATATACT
>2465_367
ATCCTAAAGGCAACTTCAGGACCTATAAGCCATGGCTCTCACTCACAGAACGCCAGTAGAGGAGGTAATCGCCCGTTCACATCCGAGGAACAATCTCGAGTGTCCTCCACCGCAGTCATTTCATTAACAGAGGTAGAAAAGAGTAAACACCGTTTATTCTCCTTCGCTCTCCCTGACTTGGCTAAGGAGCGTCTTTCAGGCGCAGGAATATACTTGAGCCCCTACTCTTATCAGGTACATAGCCATCCTTGTTGTAAAACCTTAGAAAATAATATTTTGTACAATGT
>2465_368
ATCCTAAAGGCAACTTCAGGACCTATAAGCCATGGCTCTCACTCACAGAACGCCAGTAGAGGAGGTAATCGCCCGTTCACATCCGAGGAACAATCTCGAGTGTCCTCCACCGCAGTCATTTCATTAACAGAGGTAGAAAAGAGTAAACACCGTTTATTCTCCTTCGCTCTCCCTGACTTGGCTAAGGAGCGTCTTTCAGGCGCAGGAATATACTTGAGCCCCTACTCTTATCAGGTACATAGCCATCCTTGTTGTAAAACCTTAGAAAATAATATTTTGTACAATGTCCTGCCTAGTTATTTGGATAATTCTTTTTATATGGTTAGCATTAAGAAAAATAAGGTTGACTTCCTCA
>2465_369
ATCCTAAAGGCAACTTCAGGACCTATAAGCCATGGCTCTCACTCACAGAACGCCAGTAGAGGAGGTAATCGCCCGTTCACATCCGAGGAACAATCTCGAGTGTCCTCCACCGCAGTCATTTCATTAACAGAGGTAGAAAAGAGTAAACACCGTTTATTCTCCTTCGCTCTCCCTGACTTGGCTAAGGAGCGTCTTTCAGGCGCAGGAATATACTTGAGCCCCTACTCTTATCAGGTACATAGCCATCCTTGTTGTAAAACCTTAGAAAATAATATTTTGTACAATGTCCTGCCTAGTTATTTGGATAATTCTTTTTATATGGTTAGCATTAAGAAAAATAAGGTTGACTTCCTCAAGCAACGCCATAAGGATCTCCAACTTATCGAGTGCATCAACAGATATGTTACCAGTTTGGATAAGGTGAG
>2465_370
ATCCTAAAGGCAACTTCAGGACCTATAAGCCATGGCTCTCACTCACAGAACGCCAGTAGAGGAGGTAATCGCCCGTTCACATCCGAGGAACAATCTCGAGTGTCCTCCACCGCAGTCATTTCATTAACAGAGGTAGAAAAGAGTAAACACCGTTTATTCTCCTTCGCTCTCCCTGACTTGGCTAAGGAGCGTCTTTCAGGC
>2465_371
ATCCTAAAGGCAACTTCAGGACCTATAAGCCATGGCTCTCACTCACAGAACGCCAGTAGAGGAGGTAATCGCCCGTTCACATCCGAGGAACAATCTCGAGTGTCCTCCACCGCAGTCATTTCATTAACAGAGGTAGAAAAGAGTAAACACCGTTTATTCTCCTTCGCTCTCCCTGACTTGGCTAAGGAGCGTCTTTCAGGCGCAGGAATATACTTGAGCCCCTACTCTTATCAGGTACATAGCCATCCTTGTTGTAAAACCTTAGAAAATAATATTTTGTACAATGTCCTGCCTAGTTATTTGGATAATTCTTTTTATATGGTTAGCATTAAGAAAAATAAGGTTGACTTCCTCAAGCAACGCCATAAGGATCTCCAACTTATCGAGTGCATCAACAGATATGTTACCAGTTTGGATAAGGTGAGGTACGGTAGT
>2465_372
ATCCTAAAGGCAACTTCAGGACCTATAAGCCATGGCTCTCACTCACAGAACGCCAGTAGAGGAGGTAATCGCCCGTTCACATCCGAGGAACAATCTCGAGTGTCCTCCACCGCAGTCATTTCATTAACAGAGGTAGAAAAGAGTAAACACCGTTTATTCTCCTTCGCTCTCCCTGACTTGGCTAAGGAGCGTCTTTCAGGCGCAGGAATATACTTGAGCCCCTACTCTTATCAGGTACATAGCCATCCTTGTTGTAAAACCTTAGAAAATAATATTTTGTACAATGTCCTGCCTAGTTATTTGGATAATTCTTTTTATATGGTTAGCATTAAGAAAAATAAGGTTGACTTCCTCAAGCAACGCCATAAGGATCTCCAACTTATCGAGTGCATCAACAGATATGTTACCAG
>2465_373
ATCCTAAAGGCAACTTCAGGACCTATAAGCCATGGCTCTCACTCACAGAACGCCAGTAGAGGAGGTAATCGCCCGTTCACATCCGAGGAACAATCTCGAGTGTCCTCCACCGCAGTCATTTCATTAACAGAGGTAGAAAAGAGTAAACACCGTTTATTCTCCTTCGCTCTCCCTGACTTGGCTAAGGAGCGTCTTTCAGGCGCAGGAATATACTTGAGCCCCTACTCTTA
>2465_374
ATCCTAAAGGCAACTTCAGGACCTATAAGCCATGGCTCTCACTCACAGAACGCCAGTAGAGGAGGTAATCGCCCGTTCACATCCGAGGAACAATCTCGAGTGTCCTCCACCGCAGTCATTTCATTAACAGAGGTAGAAAAGAGTAAACACCGTTTATTCTCCTTCGCTCTCCCTGACTTGGCTAAGGAGCGTCTTTCAGGCGCAGGAATATACTTGAGCCCCTACTCTTATCAGGTACATAGCCATCCTTGTTGTAAAACCTTAGAAAATAATATTTTGTACAATGTCCTGCCTAGTTATTTGGATAATTCTTTTTATATGGTTAGCATTAA
>2465_375
ATCCTAAAGGCAACTTCAGGACCTATAAGCCATGGCTCTCACTCACAGAACGCCAGTAGAGGAGGTAATCGCCCGTTCACATCCGAGGAACAATCTCGAGTGTCCTCCACCGCAGTCATTTCATTAACAGAGGTAGAAAAGAGTAAACACCGTTTATTCTCCTTCGCTCTCCCTGACTTGGCTAAGGAGCGTC
>2465_376
ATCCTAAAGGCAACTTCAGGACCTATAAGCCATGGCTCTCACTCACAGAACGCCAGTAGAGGAGGTAATCGCCCGTTCACATCCGAGGAACAATCTCGAGTGTCCTCCACCGCAGTCATTTCATTAACAGAGGTAGAAAAGAGTAAACACCGTTTATTCTCCTTCGCTCTCCCTGACTTGGCTAAGGAGCGTCTTTCAGGCGCAGGAATATACTTGAGCCCCTACTCTTATCAGGTACATAGCCATCCTT
>2465_377
ATCCTAAAGGCAACTTCAGGACCTATAAGCCATGGCTCTCACTCACAGAACGCCAGTAGAGGAGGTAATCGCCCGTTCACATCCGAGGAACAATCTCGAGTGTCCTCCACCGCAGTCATTTCATTAACAGAGGTAGAAAAGAGTAAACACCGTTTATTCTCCTTCGCTCTCCCTGACTTGGCTAAGGAGCGTCTTTCAGGCGCAGGAATATACTTGAGCCCCTACTCTTATCAGGTACATAGCCATCCTTGTTGTAAAACCTTAGAAAATAATATTTTGTACAATGTCCTGCCTAGTTATTTGGATAATTCTTTTTATATGGTTAGCATTAAGAAAAATAAGGTTGACTTCCTCAAGCAACGCCATAAGGATCTCCAACTTATCGAGTGCATCAACAGATATGTTACCAGTTTGGATAAGGTGAGGTACGGTAGTGAATTTCACATTAGTCCAAGTAAGAAGAATCCACACTTCAACTGTGCACGCAAGGTTGG
>2465_378
ATCCTAAAGGCAACTTCAGGACCTATAAGCCATGGCTCTCACTCACAGAACGCCAGTAGAGGAGGTAATCGCCCGTTCACATCCGAGGAACAATCTCGAGTGTCCTCCACCGCAGTCATTTCATTAACAGAGGTAGAAAAGAGTAAACACCGTTTATTCTCCTTCGCTCTCCCTGACTTGGCTAAGGAGCGTCT
>2465_379
ATCCTAAAGGCAACTTCAGGACCTATAAGCCATGGCTCTCACTCACAGAACGCCAGTAGAGGAGGTAATCGCCCGTTCACATCCGAGGAACAATCTCGAGTGTCCTCCACCGCAGTCATTTCATTAACAGAGGTAGAAAAGAGTAAACACCGTTTATTCTCCTTCGCTCTCCCTGACTTGGCTAAGGAGCGTCTTTCAGGCGCAGGAATATACTTGAGCCCCTACTCTTATCAGGTACATAGCCATCCTTGTTGTAAAACCTTAGAAAATAATATTTTGTACAATGTCCTGCCTAGTTATTTGGATAATTCTTTTTATATGGTTAGCATTAAGAAAAATAAGGTTGACTTCCTCAAGCAACGCCATAAGGATCTCCAACTTATCGAGTGCATCAACAGATATGTTACCAGTTTGGATAAGGTGAGGTACGGTAGTGAATTTCACATTAGTCCAAGTAAGAAGAATCCACACTTCAACTGTGCACGCAAGGTTG
>2465_380
ATCCTAAAGGCAACTTCAGGACCTATAAGCCATGGCTCTCACTCACAGAACGCCAGTAGAGGAGGTAATCGCCCGTTCACATCCGAGGAACAATCTCGAGTGTCCTCCACCGCAGTCATTTCATTAACAGAGGTAGAAAAGAGTAAACACCGTTTATTCTCCTTCGCTCTCCCTGACTTGGCTAAGGAGCGTCTTTCAGGCGCAGGAATATACTTGAGCCCCTACTCTTATCAGGTACATAGCCATCCTTGTTGTAAAAC
>2465_381
ATCCTAAAGGCAACTTCAGGACCTATAAGCCATGGCTCTCACTCACAGAACGCCAGTAGAGGAGGTAATCGCCCGTTCACATCCGAGGAACAATCTCGAGTGTCCTCCACCGCAGTCATTTCATTAACAGAGGTAGAAAAGAGTAAACACCGTTTATTCTCCTTCGCTCTCCCTGACTTGGCTAAGGAGCGTCTTTCAGGCGCA
>2465_382
ATCCTAAAGGCAACTTCAGGACCTATAAGCCATGGCTCTCACTCACAGAACGCCAGTAGAGGAGGTAATCGCCCGTTCACATCCGAGGAACAATCTCGAGTGTCCTCCACCGCAGTCATTTCATTAACAGAGGTAGAAAAGAGTAAACACCGTTTATTCTCCTTCGCTCTCCCTGACTTGGCTAAGGAGCGTCTTTCAGGCGCAGGAATATACTTGAGCCCCTACTCTTATCAGGTACATAGCCATCCTTGTTGTAAAACCTTAGAAAATAATATTTTGTACAATGTCCTGCCTAGTTATTTGGATAATTCTTTTTATATGGTTAGCATTAAGAAAAATAAGGTTGACTTCCTCAAGCAACGCCATAAGGATCTCCAACTTATCGAGTGCATCAACAGATATGTTACCAGTTTGG
>2465_383
ATCCTAAAGGCAACTTCAGGACCTATAAGCCATGGCTCTCACTCACAGAACGCCAGTAGAGGAGGTAATCGCCCGTTCACATCCGAGGAACAATCTCGAGTGTCCTCCACCGCAGTCATTTCATTAACAGAGGTAGAAAAGAGTAAACACCGTTTATTCTCCTTCGCTCTCCCTGACTTGGCTAAGGAGCGTCTTTCAGGCGCAGGAATATACTTGAGCCCCTACTCTTATCAGGTACATAGCCATCCTTGTTGTAAAACCTTAGAAAATAATATTTTGTACAATGTCCTGCCTAGTTATTTGGATAATTCTTTTTAT
>2465_384
ATCCTAAAGGCAACTTCAGGACCTATAAGCCATGGCTCTCACTCACAGAACGCCAGTAGAGGAGGTAATCGCCCGTTCACATCCGAGGAACAATCTCGAGTGTCCTCCACCGCAGTCATTTCATTAACAGAGGTAGAAAAGAGTAAACACCGTTTATTCTCCTTCGCTCTCCCTGACTTGGCTAAGGAGCGTCTTTCAGGCGCAGGAATATACTTGAGCCCCTACTCTTATCAGGTACATAGCCATCCTTGTTGTAAAACCTTAGAAAATAATATTTTGTAC
>2465_385
ATCCTAAAGGCAACTTCAGGACCTATAAGCCATGGCTCTCACTCACAGAACGCCAGTAGAGGAGGTAATCGCCCGTTCACATCCGAGGAACAATCTCGAGTGTCCTCCACCGCAGTCATTTCATTAACAGAGGTAGAAAAGAGTAAACACCGTTTATTCTCCTTCGCTCTCCC
>2465_386
ATCCTAAAGGCAACTTCAGGACCTATAAGCCATGGCTCTCACTCACAGAACGCCAGTAGAGGAGGTAATCGCCCGTTCACATCCGAGGAACAATCTCGAGTGTCCTCCACCGCAGTCATTTCATTAACAGAGGTAGAAAAGAGTAAACACCGTTTATTCTCCTTCGCTCTCCCTGACTTGGCTAAGGAGCGTCTTTCAGGCGCAGGAATATACTTGAGCCCCTACTCTTATCAGGTACATAGCCATCCTTGTTGTAAAACCTTAGAAAATAATATTTTGTACAATGTCCTGCCTAGTTATTTGGATAATTCTTTTTATATGGTTAGCATTAAGAAAAATAAGGTTGACTTCCTCAAGCAACGCCATAAGGATCTCCAACTTATCGAGTGC
>2465_387
ATCCTAAAGGCAACTTCAGGACCTATAAGCCATGGCTCTCACTCACAGAACGCCAGTAGAGGAGGTAATCGCCCGTTCACATCCGAGGAACAATCTCGAGTGTCCTCCACCGCAGTCATTTCATTAACAGAGGTAGAAAAGAGTAAACACCGTTTATTCTCCTTCGCTCTCCCTGACTTGGCTAAGGAGCGTCTTTCAGGCGCAGGAATATACTTGAGCCCCTACTCTTATCAGGTACATAGCCATCCTTGTTGTAAAACCTTAGAAAATAATATTTTGTACAATGTCCTGCCTAGTTATTTGGATAATTCTTTTTATATGGTTAGCATTAAGAAAAATAAGGTTGACTTCCTCAAGCAACGCCATAAGGATCTCC
>2465_388
ATCCTAAAGGCAACTTCAGGACCTATAAGCCATGGCTCTCACTCACAGAACGCCAGTAGAGGAGGTAATCGCCCGTTCACATCCGAGGAACAATCTCGAGTGTCCTCCACCGCAGTCATTTCATTAACAGAGGTAGAAAAGAGTAAACACCGTTTATTCTCCTTCGCTCTCCCTGACTTGGCTAAGGAGCGTCTTTCAGGCGCAGGAATATACTTGAGCCCCTACTCTTATCAGGTACATAGCCATCCTTGTTGTAAAACCTTAGAAAATAATATTTTGTACAATGTCCTGCCTAGTTATTTGGATAATTCTTTTTATATGGTTAGCATTAAGAAAAATAAGGTTGACTTCCTCAAGCAACGCCATAAGGATCTCCAACTTATCGAGTGCATCAACAGATATGTTACCAGTTTGGATAAGGTGAGGTACGGTAGTGAATTTCACATTAGTCCAAGTAAGAAGAATCCACACTTCAACTGTGCACGCAAGG
>2465_389
ATCCTAAAGGCAACTTCAGGACCTATAAGCCATGGCTCTCACTCACAGAACGCCAGTAGAGGAGGTAATCGCCCGTTCACATCCGAGGAACAATCTCGAGTGTCCTCCACCGCAGTCATTTCATTAACAGAGGTAGAAAAGAGTAAACACCGTTTATTCTCCTTCGCTCTCCCTGACTTGGCTAAGGAGCGTCTTTCAGGCGCAGGAATATACTTGAGCCCCTACTCTTATCAGGTACATAGCCATCCTTGTTGTAAAACCTTAGAAAATAATATTTTGTACAATGTCCTGCCTAGTTATTTGGATAATTCTTTTTATATGGTTAGCATTAAGAAAAATAAGGTTGACTTCCTCAAGCAACGCCATAAGGATCTCCAACTTATCGAGTGCATCAACAGATATGTTACCAGTTTGGATAAGGTGAGGTACGGTAGTGAATTTCACATTAGTCCAAGTAAGAAGAATCCACACTTCAACTGT
>2465_390
ATCCTAAAGGCAACTTCAGGACCTATAAGCCATGGCTCTCACTCACAGAACGCCAGTAGAGGAGGTAATCGCCCGTTCACATCCGAGGAACAATCTCGAGTGTCCTCCACCGCAGTCATTTCATTAACAGAGGTAGAAAAGAGTAAACACCGTTTATTCTCCTTCGCTCTCCCTGACTTGGCTAAGGAGCGTCTTTCAGGCGCAGGAATATACTTGAGCCCCTACTCTTATCAGGTACATAGCCATCCTTGTTGTAAAACCTTAGAAAATAATATTTTGTACAATGTCCTGCCTAGTTATTTGGATAATTC
>2465_391
ATCCTAAAGGCAACTTCAGGACCTATAAGCCATGGCTCTCACTCACAGAACGCCAGTAGAGGAGGTAATCGCCCGTTCACATCCGAGGAACAATCTCGAGTGTCCTCCACCGCAGTCATTTCATTAACAGAGGTAGAAAAGAGTAAACACCGTTTATTCTCCTTCGCTCTCCCTGACTTGGCTAAGGAGCGTCTTTCAGGCGCAGGAATATACTTGAGCCCCTACTCTTATCAGGTACATAGCCATCCTTGTTGTAAAACCTTAGAAAATAATATTTTGTACAAT
>2465_392
ATCCTAAAGGCAACTTCAGGACCTATAAGCCATGGCTCTCACTCACAGAACGCCAGTAGAGGAGGTAATCGCCCGTTCACATCCGAGGAACAATCTCGAGTGTCCTCCACCGCAGTCATTTCATTAACAGAGGTAGAAAAGAGTAAACACCGTTTATTCTCCTTCGCTCTCCCTGACTTGGCTAAGGAGCGTCTTTCAGGCGCAGGAATATACTTGAGCCCCTACTCTTATCAGGTACATAGCCATCCTTGTTGTAAAACCTTAGAAAATAATATTTTGTACAATGTCCTGCCTAGTTATTTGGATAATTCTTTTTATATGGTTAGCATTAAGAAAAATAAGGTTGACTTCCTCAAGCAACGCCATAAGGATCTCCAACTT
>2465_393
ATCCTAAAGGCAACTTCAGGACCTATAAGCCATGGCTCTCACTCACAGAACGCCAGTAGAGGAGGTAATCGCCCGTTCACATCCGAGGAACAATCTCGAGTGTCCTCCACCGCAGTCATTTCATTAACAGAGGTAGAAAAGAGTAAACACCGTTTATTCTCCTTCGCTCTCCCTGACTTGGCTAAGGAGCGTCTTTCAGGCGCAGGAATATACTTGAGCCCCTACTCTTATCAGGTACATAGCCATCCTTGTTGTAAAACCTTAGAAAATAATATTTTGTACAATGTCCTGCCTAGTTATTTGGATAATTCTTTTTATATGGTTAGCATTAAGAAAAATAAGGTTGACTTCCTCAA
>2465_394
ATCCTAAAGGCAACTTCAGGACCTATAAGCCATGGCTCTCACTCACAGAACGCCAGTAGAGGAGGTAATCGCCCGTTCACATCCGAGGAACAATCTCGAGTGTCCTCCACCGCAGTCATTTCATTAACAGAGGTAGAAAAGAGTAAACACCGTTTATTCTCCTTCGCTCTCCCTGACTTGGCTAAGGAGCGTCTTTCAGGCGCAGGAATATACTTGAGCCCCTACTCTTATCAGGTACATAGCCATCCTTGTTGTAAAACCTTAGAAAATAATATTTTGTACAATGTCCTGCCTAGTTATTTGGATAA
>2465_395
ATCCTAAAGGCAACTTCAGGACCTATAAGCCATGGCTCTCACTCACAGAACGCCAGTAGAGGAGGTAATCGCCCGTTCACATCCGAGGAACAATCTCGAGTGTCCTCCACCGCAGTCATTTCATTAACAGAGGTAGAAAAGAGTAAACACCGTTTATTCTCCTTCGCTCTCCCTGACTTGGCTAAGGAGCGTCTTTCAGGCGCAGGAATATACTTGAGCCCCTACTCTTATCAGGTACATAGCCATCCTTGTTGTAAAACCTTAGAAAATAATATTTTGTACAATGTCCTGCCTAGTTATTTGGATAATTCTTTTTATATGGTTAGCATTAAGAAAAATAAGGTTGACTTCCTCAAGCAACGCCATAAGGATCTCCAACTTATCGAGTGCATCAACAGATATGTTACCAGTTTGGATAAGGTGAG
>2465_396
ATCCTAAAGGCAACTTCAGGACCTATAAGCCATGGCTCTCACTCACAGAACGCCAGTAGAGGAGGTAATCGCCCGTTCACATCCGAGGAACAATCTCGAGTGTCCTCCACCGCAGTCATTTCATTAACAGAGGTAGAAAAGAGTAAACACCGTTTATTCTCCTTCGCTCTCCCTGACTTGGCTAAGGAGCGTCTTTCAGGCGCAGGAATATACTTGAGCCCCTACTCTTATCAGGTACATAGCCATCCTTGTTGTAAAACCTTAGAAAATAATATTTTGTACAATGTCCTGCCTAGTTATTTGGATAATTCTTTTTATATGGTTAGCATTAAGAAAAATAAGGTTGACTTCCTCAAGCAACGCCATAAGGATCTCCAACTTATCGAGTGCATCAACAGATATGTTACCAGTTTGGATAAGGTGAGGTACGGTAG
>2465_397
ATCCTAAAGGCAACTTCAGGACCTATAAGCCATGGCTCTCACTCACAGAACGCCAGTAGAGGAGGTAATCGCCCGTTCACATCCGAGGAACAATCTCGAGTGTCCTCCACCGCAGTCATTTCATTAACAGAGGTAGAAAAGAGTAAACACCGTTTATTCTCCTTCGCTCTCCCTGACTTGGCTAAGGAGCGTCTTTCAGGCGCAGGAATATACTTGAGCCCCTACTCTTATCAGGTACATAGCCATCCTTGTTGTAAAACCTTAGAAAATAATATTTTGTACAATGTCCTGCCTAGTTATTTGGATAATTCTTTTTATATGGTTAGCATTAAGAAAAATAAGGTTGACTTCCTCAAGCAACGC
>2465_398
ATCCTAAAGGCAACTTCAGGACCTATAAGCCATGGCTCTCACTCACAGAACGCCAGTAGAGGAGGTAATCGCCCGTTCACATCCGAGGAACAATCTCGAGTGTCCTCCACCGCAGTCATTTCATTAACAGAGGTAGAAAAGAGTAAACACCGTTTATTCTCCTTCGCTCTCCCTGACTTGGCTAAGGAGCGTCTTTCAGGCGCAGGAATATACTTGAGCCCCTACTCTTATCAGGTACATAGCCATCCTTGTTGTAAAACCTTAGAAAATAATATTTTGTACAATGTCCTGCCTAGTTATTTGGATAATTCTTTTTATA
>2465_399
ATCCTAAAGGCAACTTCAGGACCTATAAGCCATGGCTCTCACTCACAGAACGCCAGTAGAGGAGGTAATCGCCCGTTCACATCCGAGGAACAATCTCGAGTGTCCTCCACCGCAGTCATTTCATTAACAGAGGTAGAAAAGAGTAAACACCGTTTATTCTCCTTCGCTCTCCCTGACTTGGCTAAGGAGCGTCTTTCAGGCGCAGGAATATACTTGAGCCCCTACTCTTATCAGGTACATAGCCATCCTTGTTGTAAAACCTTAGAAAATAATATTTTGTACAATGTCCTGCCTAGTTATTTGGATAATTCTTTTTATATGGTTAGCATTAAGAAAAATAAGGTTGACTTCCTCAAGCAACGCCATAAGGATCTCCAACTTATCGAGTGCATCA
>2465_400
ATCCTAAAGGCAACTTCAGGACCTATAAGCCATGGCTCTCACTCACAGAACGCCAGTAGAGGAGGTAATCGCCCGTTCACATCCGAGGAACAATCTCGAGTGTCCTCCACCGCAGTCATTTCATTAACAGAGGTAGAAAAGAGTAAACACCGTTTATTCTCCTTCG
>2465_401
ATCCTAAAGGCAACTTCAGGACCTATAAGCCATGGCTCTCACTCACAGAACGCCAGTAGAGGAGGTAATCGCCCGTTCACATCCGAGGAACAATCTCGAGTGTCCTCCACCGCAGTCATTTCATTAACAGAGGTAGAAAAGAGTAAACACCGTTTATTCTCCTTCGCTCTCCCTGACTTGGCTAAGGAGCGTCTTTCAGGCGCAGGAATATACTTGAGCCCCTACTCTTATCAGGTACATAGCCATCCTTGTTGTAAAACCTTAGAAAATAATATTTTGTACAATGTCCTGCCTAGTTATTTGGATAATTCTTTTTATATGGTTAGCATTAAGAAAAATAAGGTTGACTTCCTCAAGCAACGCCATAAGGATCTCCAACTTATCGAGTGCATCAACAGATATGTTACCAGTTTGGATAAGGTGAGGTACGGTAGTGAATTTCACATTAGTCCAAGTAAGAAGAATCCACACTTCAACTGTGCACGCAAG
>2465_402
ATCCTAAAGGCAACTTCAGGACCTATAAGCCATGGCTCTCACTCACAGAACGCCAGTAGAGGAGGTAATCGCCCGTTCACATCCGAGGAACAATCTCGAGTGTCCTCCACCGCAGTCATTTCATTAACAGAGGTAGAAAAGAGTAAACACCGTTTATTCTCCTTCGCTCTCCCTGACTTGGCTAAGGAGCGTCTTTCAGGCGCAGGAATA
>2465_403
ATCCTAAAGGCAACTTCAGGACCTATAAGCCATGGCTCTCACTCACAGAACGCCAGTAGAGGAGGTAATCGCCCGTTCACATCCGAGGAACAATCTCGAGTGTCCTCCACCGCAGTCATTTCATTAACAGAGGTAGAAAAGAGTAAACACCGTTTATTCTCCTTCGCTCTCCCTGACTTGGCTAAGGAGCGTCTTTCAGGCGCAGGAATATACTTGAGCCCCTACTCTTATCAGGTACATAGCCATCCTTGTTGTAAAACCTTAGAAAATAATATTTTGTACAATGTCCTGCCTAGTTATTTGGATAATTCTTTTTATATGGTTAGCATTAAGAAAAATAAGGTTGACTTCCTCAAGCAACGCCATAAGGATCTCCAACTTATCGAGTGCATCAACAGATATGTTACCAGTTTGGATAAGGTGAGGTACGGTAGTGAATTTCACATTAGTCCAAGTAAGAAGAATCCACACTTCA
>2465_404
ATCCTAAAGGCAACTTCAGGACCTATAAGCCATGGCTCTCACTCACAGAACGCCAGTAGAGGAGGTAATCGCCCGTTCACATCCGAGGAACAATCTCGAGTGTCCTCCACCGCAGTCATTTCATTAACAGAGGTAGAAAAGAGTAAACACCGTTTATTCTCCTTCGCTCTCCCTGACTTGGCTAAGGAGCGTCTTTCAGGCGCAGGAATATACTTGAGCCCCTACTCTTATCAGGTACATAGCCATCCTTGTTGTAAAACCTTAGAAAATAATATTTTGTACAATGTCCTGCCTAGTTATTTGGATAATTCTT
>2465_405
ATCCTAAAGGCAACTTCAGGACCTATAAGCCATGGCTCTCACTCACAGAACGCCAGTAGAGGAGGTAATCGCCCGTTCACATCCGAGGAACAATCTCGAGTGTCCTCCACCGCAGTCATTTCATTAACAGAGGTAGAAAAGAGTAAACACCGTTTATTCTCCTTCGCTCTCCCTGACTTGGCTAAGGAGCGTCTTTCAGGCGCAGGAATATACTTGAGCCCCTACTCTTATCAGGTACATAGCCATCCTTGTTGTAAAACCTTAGAAAATAATATTTTGTACAATGTCCTGCCTAGTTATTTGGATAATTCTTTTTATATGGTTAGCATTAAGAAAAATAAGGTTGACTTCCTCAAGCAACGCCATAAGGATCTCCAACTTATCGAGTGCATCAACAGATATGTTACCAGTTTGGATAAGGTGAGGTACGGTAGTGAAT
>2465_406
ATCCTAAAGGCAACTTCAGGACCTATAAGCCATGGCTCTCACTCACAGAACGCCAGTAGAGGAGGTAATCGCCCGTTCACATCCGAGGAACAATCTCGAGTGTCCTCCACCGCAGTCATTTCATTAACAGAGGTAGAAAAGAGTAAACACCGTTTATTCTCCTTCGCTCTCCCTGACTTGGCTAAGGAGCGTCTTTCAGGCGCAGGAATATACTTGAGCCCCTACTCTTATCAGGTACATAGCCATCCTTGTTGTAAAACCTTAGAAAATAATATTTTGTACAATGTCCTGCCTAGTTATTTGG
>2465_407
ATCCTAAAGGCAACTTCAGGACCTATAAGCCATGGCTCTCACTCACAGAACGCCAGTAGAGGAGGTAATCGCCCGTTCACATCCGAGGAACAATCTCGAGTGTCCTCCACCGCAGTCATTTCATTAACAGAGGTAGAAAAGAGTAAACACCGTTTATTCTC
>2465_408
ATCCTAAAGGCAACTTCAGGACCTATAAGCCATGGCTCTCACTCACAGAACGCCAGTAGAGGAGGTAATCGCCCGTTCACATCCGAGGAACAATCTCGAGTGTCCTCCACCGCAGTCATTTCATTAACAGAGGTAGAAAAGAGTAAACACCGTTTATTCTCCTTCGCTCTCCCTGACTTGGCTAAGGAGCGTCTTTCAGGCGCAGGAATATACTTGAGCCCCTACTCTTATCAGGTACATAGCCATCCTTGTTGTAAAACCTTAGAAAATAATATTTTGTACAATGTCCTGCCTAGTTATTTGGATAATTCTTTTTATATGGTTAGCATTAA
>2465_409
ATCCTAAAGGCAACTTCAGGACCTATAAGCCATGGCTCTCACTCACAGAACGCCAGTAGAGGAGGTAATCGCCCGTTCACATCCGAGGAACAATCTCGAGTGTCCTCCACCGCAGTCATTTCATTAACAGAGGTAGAAAAGAGTAAACACCGTTTATTCTCCTTCGCTCTCCCTGACTTGGCTAAGGAGCGTCTTTCAGGCGCAGGAATATACTTGAGCCCCTACTCTTATCAGGT
>2465_410
ATCCTAAAGGCAACTTCAGGACCTATAAGCCATGGCTCTCACTCACAGAACGCCAGTAGAGGAGGTAATCGCCCGTTCACATCCGAGGAACAATCTCGAGTGTCCTCCACCGCAGTCATTTCATTAACAGAGGTAGAAAAGAGTAAACACCGTTTATTCTCCTTCGCTCTCCCTGACTTGGCTAAGGAGCGTCTTTCAGGCGCAGGAATATACTTGAGCCCCTACTCTTATCAGGTACATAGCCATCCTTGTTGTAAAACCTTAGAAAATAATATTTTGTACAATGTCCTGCCTAGTTATTTGGATAATTCTTTTTATATGGTTAGCATTAAGAAAAATAAGGTTGACTTCCTCAAGCAACG
>2465_411
ATCCTAAAGGCAACTTCAGGACCTATAAGCCATGGCTCTCACTCACAGAACGCCAGTAGAGGAGGTAATCGCCCGTTCACATCCGAGGAACAATCTCGAGTGTCCTCCACCGCAGTCATTTCATTAACAGAGGTAGAAAAGAGTAAACACCGTTTATTCTCCTTCGCTCTCCCTGACTTGGCTAAGGAGCGTCTTTCAGGCGCAGGAATATACTTGAGCCCCTACTCTTATCAGGTACATAGCCATCCTTGTTGTAAAACCTTAGAAAATAATATTTTGTACAATGTCCTGCCTAGTTATTTGGATAATTCTTTTTATATGGTTAGCATTAAGAAAAATAAGGTTGACTTCCTCAAGCAACGCCATAAGGATCTCCAACTTATCG
>2465_412
ATCCTAAAGGCAACTTCAGGACCTATAAGCCATGGCTCTCACTCACAGAACGCCAGTAGAGGAGGTAATCGCCCGTTCACATCCGAGGAACAATCTCGAGTGTCCTCCACCGCAGTCATTTCATTAACAGAGGTAGAAAAGAGTAAACACCGTTTATTCTCCTTCGCTCTCC
>2465_413
ATCCTAAAGGCAACTTCAGGACCTATAAGCCATGGCTCTCACTCACAGAACGCCAGTAGAGGAGGTAATCGCCCGTTCACATCCGAGGAACAATCTCGAGTGTCCTCCACCGCAGTCATTTCATTAACAGAGGTAGAAAAGAGTAAACACCGTTTATTCTCCTTCGCTCTCCCTGACTTGGCTAAGGAGCGTCTTTCAGGCGCAGGAATATACTTGAGCCCCTACTCTTATCAGGTACATAGCCATCCTTGTTGTAAAACCTTAGAAAATAATATTTTGTACAATGTCCTGCCTAGTTATTTGGATAATTCTTTTTATATGGTTAGCATTAAGAAAAATAAGG
>2465_414
ATCCTAAAGGCAACTTCAGGACCTATAAGCCATGGCTCTCACTCACAGAACGCCAGTAGAGGAGGTAATCGCCCGTTCACATCCGAGGAACAATCTCGAGTGTCCTCCACCGCAGTCATTTCATTAACAGAGGTAGAAAAGAGTAAACACCGTTTATTCTC
>2465_415
ATCCTAAAGGCAACTTCAGGACCTATAAGCCATGGCTCTCACTCACAGAACGCCAGTAGAGGAGGTAATCGCCCGTTCACATCCGAGGAACAATCTCGAGTGTCCTCCACCGCAGTCATTTCATTAACAGAGGTAGAAAAGAGTAAACACCGTTTATTCTCCTTCGCTCTC
>2465_416
ATCCTAAAGGCAACTTCAGGACCTATAAGCCATGGCTCTCACTCACAGAACGCCAGTAGAGGAGGTAATCGCCCGTTCACATCCGAGGAACAATCTCGAGTGTCCTCCACCGCAGTCATTTCATTAACAGAGGTAGAAAAGAGTAAACACCGTTTATTCTCCTTCGCTCTCCCTGACTTGGCTAAGGAGCGTCTTTCAGGCGCAGGAATATACTTGAGCCCCTACTCTTATCAGGTACATAGCCATCCTTGTTGTAAAACCTTAGAAAATAATATTTTGTACAATGTCCTGCCTAGTTATTTGGATAATTCTTTTTATATGGTTAGCATTAAGAAAAATAAGGTTGACTTCCTCAAGCAACGCCATAAGGATCTCCAACTTATCGAGTGCATCAACAGATATGTTACCAGTTTGGATAAGGTGAGGTACGGTAGTGAATTTCACATTAGTCCAAGTAAGAAGAATCCA
>2465_417
ATCCTAAAGGCAACTTCAGGACCTATAAGCCATGGCTCTCACTCACAGAACGCCAGTAGAGGAGGTAATCGCCCGTTCACATCCGAGGAACAATCTCGAGTGTCCTCCACCGCAGTCATTTCATTAACAGAGGTAGAAAAGAGTAAACACCGTTTATTCTCCTTCGCTCTCCCTGACTTGGCTAAGGAGCGTCTTTC
>2465_418
ATCCTAAAGGCAACTTCAGGACCTATAAGCCATGGCTCTCACTCACAGAACGCCAGTAGAGGAGGTAATCGCCCGTTCACATCCGAGGAACAATCTCGAGTGTCCTCCACCGCAGTCATTTCATTAACAGAGGTAGAAAAGAGTAAACACCGTTTATTCTCCTTCGCTCTCCCTGACTTGGCTAAGGAGCGTCTTTCAGGCGCAGGAATATACTTGAGCCCCTACTCTTATCAGGTACATAGCCATCCTTGTTGTAAAACCTTAGAAAATAATATTTTGTACAATGTCCTGCCT
>2465_419
ATCCTAAAGGCAACTTCAGGACCTATAAGCCATGGCTCTCACTCACAGAACGCCAGTAGAGGAGGTAATCGCCCGTTCACATCCGAGGAACAATCTCGAGTGTCCTCCACCGCAGTCATTTCATTAACAGAGGTAGAAAAGAGTAAACACCGTTTATTCTCCTTCGCTCTCCCTGACTTGGCTAAGGAGCGTCTTTCAGGCGCAGGAATATACTTGAGCCCCTACTCTTATCAGGTACATAGCCATCCTTGTTGTAAAACCTTAGAAAATAATATTTTGTACAATGTCCTGCCTAGTTATTTGGATAATTCTTTTTATATGGTTAGCATTAAGAAAAATAAGGTTGACTTCCTCAAGCAACGCCATAAGGATCTCCAACTTATCGAGTGCATCAACAGATATGTTACCAG
>2465_420
ATCCTAAAGGCAACTTCAGGACCTATAAGCCATGGCTCTCACTCACAGAACGCCAGTAGAGGAGGTAATCGCCCGTTCACATCCGAGGAACAATCTCGAGTGTCCTCCACCGCAGTCATTTCATTAACAGAGGTAGAAAAGAGTAAACACCGTTTATTCTCCTTCGCTCTCCCTGACTTGGCTAAGGAGCGTCTTTCAGGCGCAGGAATATACTTGAGCCCCTACTCTTATCAGGTACATAGCCATCCTTGTTGTAAAACCTTAGAAAATAATATTTTGTACAATGTCCTGCCTAGTTATTTGGATAATTCTTTTTATATGGTTAGCATTAAGAAAAATAAGGTTGACTTCCTCAAGCAACGCCATAAGGATCTCCAACTTATCGAGTGCATCAACAGATATGTTACCAGTTTGGATAAGGTGAGGTAC
>2465_421
ATCCTAAAGGCAACTTCAGGACCTATAAGCCATGGCTCTCACTCACAGAACGCCAGTAGAGGAGGTAATCGCCCGTTCACATCCGAGGAACAATCTCGAGTGTCCTCCACCGCAGTCATTTCATTAACAGAGGTAGAAAAGAGTAAACACCGTTTATTCTCCTTCGCTCTCCCTGACTTGGCTAAGGAGCGTCTTTCAGGCGCAGGAATATACTTGAGCCCCTACTCTTATCAGGTACATAGCCATCCTTGTTGTAAAACCTTAGAAAATAATATTTTGTACAATGTCCTGCCTAGTTATTTGGATAATTCTTTTTATATGGTTAGCATTAAGAAAAATAAGGTT
>2465_422
ATCCTAAAGGCAACTTCAGGACCTATAAGCCATGGCTCTCACTCACAGAACGCCAGTAGAGGAGGTAATCGCCCGTTCACATCCGAGGAACAATCTCGAGTGTCCTCCACCGCAGTCATTTCATTAACAGAGGTAGAAAAGAGTAAACACCGTTTATTCTCCTTCGCTCTCCCTGACTTGGCTAAGGAGCGTCTTTCAGGCGCAGGAATATACTTGAGCCCCTACTCTTATCAGGTACATAGCCATCCTTGTTGTAAAACCTTAGAAAATAATATTTTGTACAATGTCCTGCCTAGTTATTTGGATAATTCTTTTTATATGGTTAGCATTAAGAAAAATAAGGTTGACTTCCTCAAGCAACGCCATAAGGATCTCCAACTTATCGAGTGCATCAACAGATATGTTACCAGTTTG
>2465_423
ATCCTAAAGGCAACTTCAGGACCTATAAGCCATGGCTCTCACTCACAGAACGCCAGTAGAGGAGGTAATCGCCCGTTCACATCCGAGGAACAATCTCGAGTGTCCTCCACCGCAGTCATTTCATTAACAGAGGTAGAAAAGAGTAAACACCGTTTATTCTCCTTCGCTCTCCCTGACTTGGCTAAGGAGCGTCTTTCAGGCGCAGGAATATACTTGAGCCCCTACTCTTATCA
>2465_424
ATCCTAAAGGCAACTTCAGGACCTATAAGCCATGGCTCTCACTCACAGAACGCCAGTAGAGGAGGTAATCGCCCGTTCACATCCGAGGAACAATCTCGAGTGTCCTCCACCGCAGTCATTTCATTAACAGAGGTAGAAAAGAGTAAACACCGTTTATTCTCCTTCGCTCTCCCTGACTTGGCTAAGGAGCGTCTTTCAGGCGCAGGAATATACTTGAGC
>2465_425
ATCCTAAAGGCAACTTCAGGACCTATAAGCCATGGCTCTCACTCACAGAACGCCAGTAGAGGAGGTAATCGCCCGTTCACATCCGAGGAACAATCTCGAGTGTCCTCCACCGCAGTCATTTCATTAACAGAGGTAGAAAAGAGTAAACACCGTTTATTCTCCTTCGCTCTCCCTG
>2465_426
ATCCTAAAGGCAACTTCAGGACCTATAAGCCATGGCTCTCACTCACAGAACGCCAGTAGAGGAGGTAATCGCCCGTTCACATCCGAGGAACAATCTCGAGTGTCCTCCACCGCAGTCATTTCATTAACAGAGGTAGAAAAGAGTAAACACCGTTTATTCTCCTTCGCTCTCCCTGACTTGGCTAAGGAGCGTCTTTCAGGCGCAGGAATATACTTGAGCCCCTACTCTTATCAGGTACATAGCCATCCTTGTTGTAAAACCTTAGAAAATAATATTTTGTACAATGTCCTGCCTAGTTATTTGGATAATTCTTTTTATATGGTTAGCATTAAGAAAAATAAGGTTGACTTCCTCAAGCAACGCCATAAGGATCTCCA
>2465_427
ATCCTAAAGGCAACTTCAGGACCTATAAGCCATGGCTCTCACTCACAGAACGCCAGTAGAGGAGGTAATCGCCCGTTCACATCCGAGGAACAATCTCGAGTGTCCTCCACCGCAGTCATTTCATTAACAGAGGTAGAAAAGAGTAAACACCGTTTATTCTCCTTCGCTCTCCCTGAC
>2465_428
ATCCTAAAGGCAACTTCAGGACCTATAAGCCATGGCTCTCACTCACAGAACGCCAGTAGAGGAGGTAATCGCCCGTTCACATCCGAGGAACAATCTCGAGTGTCCTCCACCGCAGTCATTTCATTAACAGAGGTAGAAAAGAGTAAACACCGTTTATTCTCCTTCGCTCTCCCTGACTTGGCTAAGGAGCGTCTTTCAGGCGCAGGAATATACTTGAGCCCCTACTCTTATCAGGTACATAGCCATCCTTGTTGTAAAACCTTAGAAAATAATATTTTGTACAATGTCCTGCCTAGTTATTTGGATAATTCTTTTTATATGGTTAGCATTAAGAAAAATAAGGTTGACTTCCTCAAGCAACGCCATAAGGATCTCCAACTTATCGAGTGCATCAACAGATATGTTACCAGTTTGGATAAGGTGAGGTACGGTAGTGAATTTCACATTAGTCCAAGTAAGAAGAATCCACACTTCAACTGT
>2465_429
ATCCTAAAGGCAACTTCAGGACCTATAAGCCATGGCTCTCACTCACAGAACGCCAGTAGAGGAGGTAATCGCCCGTTCACATCCGAGGAACAATCTCGAGTGTCCTCCACCGCAGTCATTTCATTAACAGAGGTAGAAAAGAGTAAACACCGTTTATTCTCCTTCGCTCTCCCTGACTTGGCTAAGGAGCGTCTTTCAGGCGCAGGAATATACTTGAGCCCCTACTCTTATCAGGTACATAGCCATCCTTGTTGTAAAACCTTAGAAA
>2465_430
ATCCTAAAGGCAACTTCAGGACCTATAAGCCATGGCTCTCACTCACAGAACGCCAGTAGAGGAGGTAATCGCCCGTTCACATCCGAGGAACAATCTCGAGTGTCCTCCACCGCAGTCATTTCATTAACAGAGGTAGAAAAGAGTAAACACCGTTTATTCTCCTTCGCTCTCCCTGACTTGGCTAAGGAGCGTCTTTCAGGCGCAGGAATATACTTGAGCCCCTACTCTTATCAGGTACATAGCCATCCTTGTTGTAAAACCTTAGAAAATAATATTTTGTACAATGTCCTGC
>2465_431
ATCCTAAAGGCAACTTCAGGACCTATAAGCCATGGCTCTCACTCACAGAACGCCAGTAGAGGAGGTAATCGCCCGTTCACATCCGAGGAACAATCTCGAGTGTCCTCCACCGCAGTCATTTCATTAACAGAGGTAGAAAAGAGTAAACACCGTTTATTCTCCTTCGCTCTCCCTGACTTGGCTAAGGAGCGTCTTTCAGGCGCAGGAATATACTTGAGCCCCTACTCTTATCAGGTACATAGCCATCCTTGTTGTAAAACCTTAGAAAATAATATTTTGTACAATGTCCTGCCTAGTTATTTGGATAATTCTTTTTATATGGTTAGCATTAAGAAAAATAAGGTTGACTTCCTCAAGCAACGCCATAAGGATCTCCAACTTATCGAGTGCATCAACAGATATGTTACCAGTTTGGATAAGGTGAGGTACGGTAGTGAATTTCACATTAGTCCAAGTAAG
>2465_432
ATCCTAAAGGCAACTTCAGGACCTATAAGCCATGGCTCTCACTCACAGAACGCCAGTAGAGGAGGTAATCGCCCGTTCACATCCGAGGAACAATCTCGAGTGTCCTCCACCGCAGTCATTTCATTAACAGAGGTAGAAAAGAGTAAACACCGTTTATTCTCCTTCGCTCTCCCTGACTTGGCTAAGGAGCGTCTTTCAGGCGCAGGAATATACTTGAGCCCCTACTCTTATCAGGTACATAGCCATCCTTGTTGTAAAACCTTAGAAAATAATATTTTGTACAATGTCCTGCCTAGTT
>2465_433
ATCCTAAAGGCAACTTCAGGACCTATAAGCCATGGCTCTCACTCACAGAACGCCAGTAGAGGAGGTAATCGCCCGTTCACATCCGAGGAACAATCTCGAGTGTCCTCCACCGCAGTCATTTCATTAACAGAGGTAGAAAAGAGTAAACACCGTTTATTCTCCTTCGCTCTCCCTGACTTGGCTAAGGAGCGTCTTTCAGGCGCAGGAATATACTTGAGCCCCTACTCTTATCAGGTACATAGCCATCCTTGTTGTAAAACCTTAGAAAATAATATTTTGTACAATGTCCTGCCTAGTTATTTGGATAATTCTTTTTATATGGTTAGCATTAAGAAAAATAAGGTTGACTTCCTCAAGCAACGCCATAAGGATCTCCAACTTATCGAGTGCATCAACAGATATGTTACCAGTTTGGATAAGGTGAGGTACGGTAGTGAATTTCACATTAGTCCA
>2465_434
ATCCTAAAGGCAACTTCAGGACCTATAAGCCATGGCTCTCACTCACAGAACGCCAGTAGAGGAGGTAATCGCCCGTTCACATCCGAGGAACAATCTCGAGTGTCCTCCACCGCAGTCATTTCATTAACAGAGGTAGAAAAGAGTAAACACCGTTTATTCTCCTTCGCTCTCCCTGACTTGGCTAAGGAGCGTCTTTCAGGCGCAGGAATATACTTGAGCCCCTACTCTTATCAGGTACATAGCCATCCTTGTTGTAAAACCTTAGAAAATAATATTTTGTACAATGTCCTGCCTAGTTATTTGGATAATTCTTTTTATATGGTTAGCATTAAGAAAAATAAGGTTGACTTCCTCAAGCAACGCCATAAGGATCTCCAACTTATCGAGTGCATCAACAGATATGTTACCAGTTTGGATAAGGTGAGGTACGGTAGTGAATTTCACATTAGTCCAAGTAAGAAGAATCCACACTT
>2465_435
ATCCTAAAGGCAACTTCAGGACCTATAAGCCATGGCTCTCACTCACAGAACGCCAGTAGAGGAGGTAATCGCCCGTTCACATCCGAGGAACAATCTCGAGTGTCCTCCACCGCAGTCATTTCATTAACAGAGGTAGAAAAGAGTAAACACCGTTTATTCTCCTTCGCTCTCCCTGACTTGGCTAAGGAGCGTCTTTCAGGCGCAGGAATATACTTGAGCCCCTACTCTTATCAGGTACATAGCCATCCTTGTTGTAAAACCTTAGAAAATAATATTTTGTACAATGTCCTGCCTAGTTATTTGGATAATTCTTTTTATATGGTTAGCATTAAGAAAAATAAGGTTGACTTCCTCAAGCAACGCCATAAGGATCTCCAACTTATCGAGTGCATCAACAGATATGTTACCAGTTTGGATAAGGTGAGGTACGGTAGTGAATTTCACATTAGTCCA
>2465_436
ATCCTAAAGGCAACTTCAGGACCTATAAGCCATGGCTCTCACTCACAGAACGCCAGTAGAGGAGGTAATCGCCCGTTCACATCCGAGGAACAATCTCGAGTGTCCTCCACCGCAGTCATTTCATTAACAGAGGTAGAAAAGAGTAAACACCGTTTATTCTCCTTCGCTCTCCCTGACTTGGCTAAGGAGC
>2465_437
ATCCTAAAGGCAACTTCAGGACCTATAAGCCATGGCTCTCACTCACAGAACGCCAGTAGAGGAGGTAATCGCCCGTTCACATCCGAGGAACAATCTCGAGTGTCCTCCACCGCAGTCATTTCATTAACAGAGGTAGAAAAGAGTAAACACCGTTTATTCTCCTTCGCTCTCCCTGACTTGGCTAAGGAGCGTCTTTCAGGCGCAGGAATATACTTGAGCCCCTACTCTTATCAGGTACATAGCCATCCTTGTTGTAAAACCTTAGAAAATAATATTTTGTACAATGTCCTGCCTAGTTATTTGGATAATTCTTTTTATATGGTTAGCATTAAGAAAAATAAGGTTGACTTCCTCAAGCAACGCCATAAGGATCTCCAACTTATCGAGTGCATCAACAGATATGTTACCAGTTTGGATAAGGTGAGGTACGGTAGTGAATTTCACATTAGTCCAA
>2465_438
ATCCTAAAGGCAACTTCAGGACCTATAAGCCATGGCTCTCACTCACAGAACGCCAGTAGAGGAGGTAATCGCCCGTTCACATCCGAGGAACAATCTCGAGTGTCCTCCACCGCAGTCATTTCATTAACAGAGGTAGAAAAGAGTAAACACCGTTTATTCTCCTTCGCTCTCCCTGA
>2465_439
ATCCTAAAGGCAACTTCAGGACCTATAAGCCATGGCTCTCACTCACAGAACGCCAGTAGAGGAGGTAATCGCCCGTTCACATCCGAGGAACAATCTCGAGTGTCCTCCACCGCAGTCATTTCATTAACAGAGGTAGAAAAGAGTAAACACCGTTTA
>2465_440
ATCCTAAAGGCAACTTCAGGACCTATAAGCCATGGCTCTCACTCACAGAACGCCAGTAGAGGAGGTAATCGCCCGTTCACATCCGAGGAACAATCTCGAGTGTCCTCCACCGCAGTCATTTCATTAACAGAGGTAGAAAAGAGTAAACACCGTTTATTCTCCTTCGCTCTCCCTGACTTGGCTAAGGAGCGTCTTTCAGGCGCAGGAATATACTTGAGCCCCTACTCTTATCAGGTACATAGCCATCCTTGTTGTAAAACCTTAGAAAATAATATTTTGTACAATGTCCTGCCTAGTTATTTGGATAATTCTTTTTATATGGTTAGCATTAAGAAAAATAAGGTTGACTTCCTCAAGCAACGCCATAAGGATCTCCAACTTATCGAGTGCATCAACAGATATGTTACCAGTTTGGA
>2465_441
ATCCTAAAGGCAACTTCAGGACCTATAAGCCATGGCTCTCACTCACAGAACGCCAGTAGAGGAGGTAATCGCCCGTTCACATCCGAGGAACAATCTCGAGTGTCCTCCACCGCAGTCATTTCATTAACAGAGGTAGAAAAGAGTAAACACCGTTTATTCTCCTTCGCTCTCCCTGACTTGGCTAAGGA
>2465_442
ATCCTAAAGGCAACTTCAGGACCTATAAGCCATGGCTCTCACTCACAGAACGCCAGTAGAGGAGGTAATCGCCCGTTCACATCCGAGGAACAATCTCGAGTGTCCTCCACCGCAGTCATTTCATTAACAGAGGTAGAAAAGAGTAAACACCGTTTATTCTCCTTCGCTCTCCCTGACTTGGCTA
>2465_443
ATCCTAAAGGCAACTTCAGGACCTATAAGCCATGGCTCTCACTCACAGAACGCCAGTAGAGGAGGTAATCGCCCGTTCACATCCGAGGAACAATCTCGAGTGTCCTCCACCGCAGTCATTTCATTAACAGAGGTAGAAAAGAGTAAACACCGTTTATTCTCCTTCGCTCTCCCTGACTTGGCTAAGGAGCGTCTTTCAGGCGCAGGAATATACTTGAGCCCCTACTCTTATCAGGTACATAGCCATCCTTGTTGTAAAACCTTAGAAAATAATATTTTGTACAATGTCCTGCCTAGTTATTTGGATAATTCTTTTTATATGGTTAGCATTAAGAAAAATAAGGTTGACTTCCTCAAGCAACGCCATAAGGATCTCC
>2465_444
ATCCTAAAGGCAACTTCAGGACCTATAAGCCATGGCTCTCACTCACAGAACGCCAGTAGAGGAGGTAATCGCCCGTTCACATCCGAGGAACAATCTCGAGTGTCCTCCACCGCAGTCATTTCATTAACAGAGGTAGAAAAGAGTAAACACCGTTTATTCTCCTTCGCTCTCCCTG
>2465_445
ATCCTAAAGGCAACTTCAGGACCTATAAGCCATGGCTCTCACTCACAGAACGCCAGTAGAGGAGGTAATCGCCCGTTCACATCCGAGGAACAATCTCGAGTGTCCTCCACCGCAGTCATTTCATTAACAGAGGTAGAAAAGAGTAAACACCGTTTA
>2465_446
ATCCTAAAGGCAACTTCAGGACCTATAAGCCATGGCTCTCACTCACAGAACGCCAGTAGAGGAGGTAATCGCCCGTTCACATCCGAGGAACAATCTCGAGTGTCCTCCACCGCAGTCATTTCATTAACAGAGGTAGAAAAGAGTAAACACCGTTTATTCTCCTTCGCTCTCCCTGACTTGGCTAAGGAGCGTCTTTCAGGCGCAGGAATATACTTGAGCCCCTACTCTTATCAGGTACATAGCCATCCTTGTTGTAAAACCTTAGAAAATAAT
>2465_447
ATCCTAAAGGCAACTTCAGGACCTATAAGCCATGGCTCTCACTCACAGAACGCCAGTAGAGGAGGTAATCGCCCGTTCACATCCGAGGAACAATCTCGAGTGTCCTCCACCGCAGTCATTTCATTAACAGAGGTAGAAAAGAGTAAACACCGTTTATTCTCCTTCGCTCTCCCTGACTTGGCTAAGGAGCGTCTTTCAGGCGCAGGAATATACTTGAGCCCCTACTCTTATCAGGTACATAGCCATCCTTGTTGTAAAACCTTAGAAAATAATATTTTGTACAATGTCCTGCCTAGTTATTTGGATAATTCTTTTTATATGGTTAGCATTAAGAAAAATAAGGTTGACTTCCTCAAGCAAC
>2465_448
ATCCTAAAGGCAACTTCAGGACCTATAAGCCATGGCTCTCACTCACAGAACGCCAGTAGAGGAGGTAATCGCCCGTTCACATCCGAGGAACAATCTCGAGTGTCCTCCACCGCAGTCATTTCATTAACAGAGGTAGAAAAGAGTAAACACCGTTTATTCTCCTTCGCTCTCCCTGACTTGGCTAAGGAGCGTCTTTCAGGCGCAGGAATATACTTGAGCCCCTACTCTTATCAGGTACATAGCCATCCTTGTTGTAAAACCTTAGAAAATAATATTTTGTACAATGTCCTGCCTAGTTATTTGGATAATTCTTTTTATATGGTTAGCATTAAGAAAAATAAGGTTGACTTCCTCAAGCAACGCCATAAGGATCTCCAACTTATCGAGTGCATCAACAGATATGTTACCAGTTTGGATAAGGTGAGGTACGGTAGTGAATTTCACATTAGTCCAAGTAAGAAGAATCCACACTTCAACTGTGCAC
>2465_449
ATCCTAAAGGCAACTTCAGGACCTATAAGCCATGGCTCTCACTCACAGAACGCCAGTAGAGGAGGTAATCGCCCGTTCACATCCGAGGAACAATCTCGAGTGTCCTCCACCGCAGTCATTTCATTAACAGAGGTAGAAAAGAGTAAACACCGTTTATTCTCCTTCGCTCTCCCTGACTTGGCTAAGGAGCGTCTTTCAGGCGCAGGAATATACTTGAGCCCCTACTCTTATCAGGTACATAGCCATCCTTGTTGTAAAACCTTAGAAAATAATATTTTGTACAATGTCCTGCCTAGTT
>2465_450
ATCCTAAAGGCAACTTCAGGACCTATAAGCCATGGCTCTCACTCACAGAACGCCAGTAGAGGAGGTAATCGCCCGTTCACATCCGAGGAACAATCTCGAGTGTCCTCCACCGCAGTCATTTCATTAACAGAGGTAGAAAAGAGTAAACACCGTTTATTCTCCTTCGCTCTCCCTGACTTGGCTAAGGAGCGTCTTTCAGGCGC
>2465_451
ATCCTAAAGGCAACTTCAGGACCTATAAGCCATGGCTCTCACTCACAGAACGCCAGTAGAGGAGGTAATCGCCCGTTCACATCCGAGGAACAATCTCGAGTGTCCTCCACCGCAGTCATTTCATTAACAGAGGTAGAAAAGAGTAAACACCGTTTATTCTCCTTCGCTCTCCCTGACTTGGCTAAGGAGCGTCTTTCAGGCGCAGGAATATACTTGAGCCCCTACTCTTATCAGGTACATAGCCATCCTTGTTGTAAAACCTTAGAAAATAATATTTTGTACAATGTCCTGCCTAGTTATTTGGATAATTCTTTTTATATGGTTAGCATTAAGAAAAATAAGGTTGACTTCCTCAAGCAACGCCATAAGGATCTCCAACT
>2465_452
ATCCTAAAGGCAACTTCAGGACCTATAAGCCATGGCTCTCACTCACAGAACGCCAGTAGAGGAGGTAATCGCCCGTTCACATCCGAGGAACAATCTCGAGTGTCCTCCACCGCAGTCATTTCATTAACAGAGGTAGAAAAGAGTAAACACCGTTTATTCTCCTTCGCTCTCCCTGACTTGGCTAAGGAGCGTCTTTCAGGCGCAGGAATATACTTGAGCCCCTACTCTTATCAGGTACATAGCCATCCTTGTTGTAAAACCTTAGAAAATAATATTTTGTACAATGTCCTGCCTAGTTATTTGGATAATTCTTTTTATATGGTTAGCATTAAGAAAAATAAGGTTGACTTCCTCAAGCAACGCCATAAGGATCTCCAACTTATCGAGTGCATCAACAGATATGTTACCAGTTTGGATAAGGTGAGGT
>2465_453
ATCCTAAAGGCAACTTCAGGACCTATAAGCCATGGCTCTCACTCACAGAACGCCAGTAGAGGAGGTAATCGCCCGTTCACATCCGAGGAACAATCTCGAGTGTCCTCCACCGCAGTCATTTCATTAACAGAGGTAGAAAAGAGTAAACACCGTTTATTCTCCTTCGCTCTCCCTGACTTGGCTAAGGAGCGTCTTTCAGGCGCAGGAATATACTTGAGCCCCTACTCTTATCAGGTACATAGCCATCCTTGTTGTAAAACCTTAGAAAATAATATTTTGTACAATGTCCTGCCTAGTTATTTGGATAATTCTTTTTATATGGTTAGCATTAAGAAAAATAAGGTTGA
>2465_454
ATCCTAAAGGCAACTTCAGGACCTATAAGCCATGGCTCTCACTCACAGAACGCCAGTAGAGGAGGTAATCGCCCGTTCACATCCGAGGAACAATCTCGAGTGTCCTCCACCGCAGTCATTTCATTAACAGAGGTAGAAAAGAGTAAACACCGTTTATTCTCCTTCGCTCTCCCTGACTTGGCTAAGGAGCGTCTTTCAGGCGCAGGAATATACTTGAGCCCCTACTCTTATC
>2465_455
ATCCTAAAGGCAACTTCAGGACCTATAAGCCATGGCTCTCACTCACAGAACGCCAGTAGAGGAGGTAATCGCCCGTTCACATCCGAGGAACAATCTCGAGTGTCCTCCACCGCAGTCATTTCATTAACAGAGGTAGAAAAGAGTAAACACCGTTTATTCTCCTTCGCTCTCCCTGACTTGGCTAAGGAGCGTCTTTCAGGCGCAGGAATATACTTGAGCCCCTACTCTTATCAGGTACATAGCCATCCTTGTTGTAAAACCTTAGAAAATAATATTTTGTACAATGTCCTGCCTAGTTATTTGGATAATTCTTTTTATATGGTTAGCATTAAGAAAAATAAGGTTGACTTCCTCAAGC
>2465_456
ATCCTAAAGGCAACTTCAGGACCTATAAGCCATGGCTCTCACTCACAGAACGCCAGTAGAGGAGGTAATCGCCCGTTCACATCCGAGGAACAATCTCGAGTGTCCTCCACCGCAGTCATTTCATTAACAGAGGTAGAAAAGAGTAAACACCGTTTATTCTCCTTCGCTCTCCCTGACTTGGCTAAGGAGCGTCTTTCAGGCGCAGGAATATACTTGAGCCCCTACTCTTATCAGGTACATAGCCATCCTTGTTGTAAAACCTTAGAAAATAATATTTTGTACAATGT
>2465_457
ATCCTAAAGGCAACTTCAGGACCTATAAGCCATGGCTCTCACTCACAGAACGCCAGTAGAGGAGGTAATCGCCCGTTCACATCCGAGGAACAATCTCGAGTGTCCTCCACCGCAGTCATTTCATTAACAGAGGTAGAAAAGAGTAAACACCGTTTATTCTCCTTCGCTCTCCCTGACTTGGCTAAGGAGCGTCTTTCAGGCGCAGGAATATACTTGAGCCCCTACTCTTATCAGGTACATAGCCATCCTTGTTGTAAAACCTTAGAAAATAATATTTTGTACAATGTCCTGCCTAGTTATTTGGATAATTCTTTTTATATGGTTAGCATTAAGAAAAATAAGGTTGACTTCCTCAAGCAACGCCATAAGGATCTCCAACTTATCGAGTGCATCAACAGATATGTTACCAGTTTGGATAAGGTGAGGTACGGTAGTGAATTTCACATT
>2465_458
ATCCTAAAGGCAACTTCAGGACCTATAAGCCATGGCTCTCACTCACAGAACGCCAGTAGAGGAGGTAATCGCCCGTTCACATCCGAGGAACAATCTCGAGTGTCCTCCACCGCAGTCATTTCATTAACAGAGGTAGAAAAGAGTAAACACCGTTTATTCTCCTTCGCTCTCCCTGACTTGGCTAAGGAGCGTCTTTCAGGCGCAGGAATATACTTGAGCCCCTA
>2465_459
ATCCTAAAGGCAACTTCAGGACCTATAAGCCATGGCTCTCACTCACAGAACGCCAGTAGAGGAGGTAATCGCCCGTTCACATCCGAGGAACAATCTCGAGTGTCCTCCACCGCAGTCATTTCATTAACAGAGGTAGAAAAGAGTAAACACCGTTTATTCTCCTTCGCTCTCCCTGACTTGGCTAAGGAGCGTCTTTCAGGCGCAGGAATATACTTGAGCCCCTACTCTTATCAGGTACATAGCCATCCTTGTTG
>2465_460
ATCCTAAAGGCAACTTCAGGACCTATAAGCCATGGCTCTCACTCACAGAACGCCAGTAGAGGAGGTAATCGCCCGTTCACATCCGAGGAACAATCTCGAGTGTCCTCCACCGCAGTCATTTCATTAACAGAGGTAGAAAAGAGTAAACACCGTTTATTCTCCTTCGCTCTCCCTGACTTGGCTAAGGAGCGTCTTTCAGGCGCAGGAATATACTTGAGCCCCTACTCTTATCAGGTACATAGCCATCCTTGTTGTAAAACCTTAGAAAATAATATTTTGTACAATGTCCTGCCTAGTTATTTGGATAATTCTTTTTATATGGTTAGCATTAAGAAAAATAAGGTTGACTTCCTCAAGCAACGCCATAAGGATCTCCAACTTATCGAGTGCATCA
>2465_461
ATCCTAAAGGCAACTTCAGGACCTATAAGCCATGGCTCTCACTCACAGAACGCCAGTAGAGGAGGTAATCGCCCGTTCACATCCGAGGAACAATCTCGAGTGTCCTCCACCGCAGTCATTTCATTAACAGAGGTAGAAAAGAGTAAACACCGTTTATTCTCCTTCGCTCTCCCTGACTTGGCTAAGGAGCGTCTTTCAGGCGCAGGAATATACTTGAGCCCCTACTCTTATCAGGTACATAGCCATCCTTGTTGTAAAACCTTAGAAAATAATATTTTGTACAATGTCCTGCCTAGTTATTTGGATAATTCTTTTTATATGGTTAGCATTAAGAAAAATAAGGTTGACTTCCTCAAGCAACGCCATAAGGATCTCCAACTTATCGAGTGCATCAACAGATATGTTACCAGTTTGGATAAGGTGAGGTACGGTAGTGAATTTCACATTAGTCCAAGTAAGAAGAATCCACACTTCAACTGTGCACGCAAG
>2465_462
ATCCTAAAGGCAACTTCAGGACCTATAAGCCATGGCTCTCACTCACAGAACGCCAGTAGAGGAGGTAATCGCCCGTTCACATCCGAGGAACAATCTCGAGTGTCCTCCACCGCAGTCATTTCATTAACAGAGGTAGAAAAGAGTAAACACCGTTTATTCTCCTTCGCTCTCCCTGACTTGGCTAAGGAGCGTCTTTCAGGCGCAGGAATATACTTGAGCCCCTACTCTTATCAGGTACATAGCCATCCTTGTTGTAAAACCTTAGAAAATAATATTTTGTACAATGTCCTGCCTAGTTATTTGGATAATTCTTTTTATATGGTTAGCATTAAGAAAAATAAGGTTGACTTCCTCAAGCAACGCCATAAGGATCTCCAACTTATCGAGTGCATCAACAGATATGTTACCAGTTTGGATAAGGTGAGGTACGGTAGTGAATTTCACATTAGTCCAAGTAAGAAGAATCCACACTTCAACTG
>2465_463
ATCCTAAAGGCAACTTCAGGACCTATAAGCCATGGCTCTCACTCACAGAACGCCAGTAGAGGAGGTAATCGCCCGTTCACATCCGAGGAACAATCTCGAGTGTCCTCCACCGCAGTCATTTCATTAACAGAGGTAGAAAAGAGTAAACACCGTTTATTCTCCTTCGCTCTCCCTGACTTGGCTAAGGAGCGTCTTTCAGGCGCAGGAATATACTTGAGCCCCTACTCTTATCAGGTACATAGCCATCCTTGTTGTAAAACCTTAGAAAATAATATTTTGTACAATGTCCTGCCTAGTTATTTGGATAATTCTTTTTATATGGTTAGCATTAAGAAAAATAAGGTTGACTTCCTCAAGCAACGCCATAAGGATCTCCAACTTATCGAGTGCATCAACAGATATGTTACCAGTTTGGATAAGGTGAGGTACGGTAGTGAATTTCACATTAGTCCAAGTAAGAAGAATCCACACTTCAACTGTGCACGCAAGGTTGGATTT
>2465_464
ATCCTAAAGGCAACTTCAGGACCTATAAGCCATGGCTCTCACTCACAGAACGCCAGTAGAGGAGGTAATCGCCCGTTCACATCCGAGGAACAATCTCGAGTGTCCTCCACCGCAGTCATTTCATTAACAGAGGTAGAAAAGAGTAAACACCGTTTATTCTCCTTCGCTCTCCCTGACTTGGCTAAGGAGC
>2465_465
ATCCTAAAGGCAACTTCAGGACCTATAAGCCATGGCTCTCACTCACAGAACGCCAGTAGAGGAGGTAATCGCCCGTTCACATCCGAGGAACAATCTCGAGTGTCCTCCACCGCAGTCATTTCATTAACAGAGGTAGAAAAGAGTAAACACCGTTTATTCTCCTTCGCTCTCCCTGACTTGGCTAAGGAGCGTCTTTCAGGCGCAGGAATATACTTGAGCCCCTACTCTTATCAGGTACATAGCCATCCTTGTTGTAAAACCTTAGAAAATAATATTTTGTACAATGTCCTGCCTAGTTATTTGGATAATTCTTTTTATATGGTTAGCATTAAGAAAAATAAGGTTGACTTCCTCAAGCAACGCCATAAGGATCTCCAACTTATCGAGTGCATCAACAGATATGTTACCA
>2465_466
ATCCTAAAGGCAACTTCAGGACCTATAAGCCATGGCTCTCACTCACAGAACGCCAGTAGAGGAGGTAATCGCCCGTTCACATCCGAGGAACAATCTCGAGTGTCCTCCACCGCAGTCATTTCATTAACAGAGGTAGAAAAGAGTAAACACCGTTTATTCTCCTTCGCTCTCCCTGACTTGGCTAAGGAGCGTCTTTCAGGCGCAGGAATATACTTGAGCCCCTACTCTTATCAGGTACATAGCCATCCTTGTTGTAAAACCTTAGAAAATAATATTTTGTACAATGTCCTGCCTAGTTATTTGGATAATTCTTTTTATATGGTTAGCATTAAGAAAAATAAGGTTGACTTCCTCAAGCAACGCCATAAGGATCTCCAACTTATCGAGTGCATCAACAGATATGTTACCAGTTTGGATAAGGTGAGGTACGGTAGTGAATTTCACATTAGTCCAAGTAAGAAGAATCCACACTTCAACTGTGCAC
>2465_467
ATCCTAAAGGCAACTTCAGGACCTATAAGCCATGGCTCTCACTCACAGAACGCCAGTAGAGGAGGTAATCGCCCGTTCACATCCGAGGAACAATCTCGAGTGTCCTCCACCGCAGTCATTTCATTAACAGAGGTAGAAAAGAGTAAACACCGTTTATTC
>2465_468
ATCCTAAAGGCAACTTCAGGACCTATAAGCCATGGCTCTCACTCACAGAACGCCAGTAGAGGAGGTAATCGCCCGTTCACATCCGAGGAACAATCTCGAGTGTCCTCCACCGCAGTCATTTCATTAACAGAGGTAGAAAAGAGTAAACACCGTTTATTCTCCTTCGCTCTCCCTGACTTGGCTAAGGAGCGTCTTTCAGGCGCAGGAATATACTTGAGCCCCTACTCTTATCAGGTACATAGCCATCCTTGTTGTAAAACCTTAGAAAATAATATTTTGTACAATGTCCTGCCTAGTTATTTGGATAATTCTTTTTATATGGTTAGCATTAAGAAAAATAAGGTTGACTTCCTCAAGCAACGCCATAAGGATCTCCAACTTATCGAGTGCATCAACAGATATGTTACCAGTTTGGATAAGGTGAGGTACGGTAGT
>2465_469
ATCCTAAAGGCAACTTCAGGACCTATAAGCCATGGCTCTCACTCACAGAACGCCAGTAGAGGAGGTAATCGCCCGTTCACATCCGAGGAACAATCTCGAGTGTCCTCCACCGCAGTCATTTCATTAACAGAGGTAGAAAAGAGTAAACACCGTTTATTCTCCTTCGCTCTCCCTGACTTGGCTAAGGAGCGTCTTTCAGGCGCAGGAATATACTTGAGCCCCTACTCTTATCAGGTACATAGCCATCCTTGTTGTAAAACCTTAGAAAATAATATTTTGTACAATGTCCTGCCTAGTTATTTGGATAATTCTTTTTATATGGTTAGCATTAAGAAAAATAAGGTTGACTTCCTCA
>2465_470
ATCCTAAAGGCAACTTCAGGACCTATAAGCCATGGCTCTCACTCACAGAACGCCAGTAGAGGAGGTAATCGCCCGTTCACATCCGAGGAACAATCTCGAGTGTCCTCCACCGCAGTCATTTCATTAACAGAGGTAGAAAAGAGTAAACACCGTTTATTCTCCTTCGCTCTCCCTGACTTGGCTAAGGAGCGTCTTTCAGGCGCAGGAATATACTTGAGCCCCTACTCTTATCAGGTACATAGCCATCCTTGTTGTAAAACCTTAGAAAATAATATTTTGTACAATGTCCTGCCTAGTTATTTGGATAATTCTTTTTATATGGTTAGCATTAAGAAAAATAAGGTTGACTTCCTCAAGCAACGCCATAAGGATCTCCAACTTATCGAGTGCATCAACAGATATGTTACCAGTTTGGATAAGGTGAGGTACGGTAGTGAATTTCACATTAGTCCAAGTAAGAAGAATCCACACTTCAACTGTGCACGCAAGGTTGGATTT
>2465_471
ATCCTAAAGGCAACTTCAGGACCTATAAGCCATGGCTCTCACTCACAGAACGCCAGTAGAGGAGGTAATCGCCCGTTCACATCCGAGGAACAATCTCGAGTGTCCTCCACCGCAGTCATTTCATTAACAGAGGTAGAAAAGAGTAAACACCGTTTATTCTCCTTCGCTCTCCCTGACTTGGCTAAGGAGCGTCTTTCAGGCGCAGGAATATA
>2465_472
ATCCTAAAGGCAACTTCAGGACCTATAAGCCATGGCTCTCACTCACAGAACGCCAGTAGAGGAGGTAATCGCCCGTTCACATCCGAGGAACAATCTCGAGTGTCCTCCACCGCAGTCATTTCATTAACAGAGGTAGAAAAGAGTAAACACCGTTTATTCTCCTTCGCTCTCCCTGACTTGGCTAAGGAGCGTCTTTCAGGCGCAGGAATATACTTGAGCCCCTACTCTTATCAGGTACATAGCCATCCTTGTTGTAAAACCTTAGAAAATAATATTTTGTACAATGTCCTGCCTAGTTATTTGGATAATTCTTTTTATATGGTTAGCATTAAGAAAAATAAGGTTGACTTCCTCAAGCAACGCCATAAGGATCTCCAACTTATCGAGTGCATCAACAGATATGTTACCAGTTTGGATAAGGTGAGGTACGGTAGTGAATTTCACATTAGTCCAAGTAAGAAGAATCCACACTTCAACTGTGCACG
>2465_473
ATCCTAAAGGCAACTTCAGGACCTATAAGCCATGGCTCTCACTCACAGAACGCCAGTAGAGGAGGTAATCGCCCGTTCACATCCGAGGAACAATCTCGAGTGTCCTCCACCGCAGTCATTTCATTAACAGAGGTAGAAAAGAGTAAACACCGTTTA
>2465_474
ATCCTAAAGGCAACTTCAGGACCTATAAGCCATGGCTCTCACTCACAGAACGCCAGTAGAGGAGGTAATCGCCCGTTCACATCCGAGGAACAATCTCGAGTGTCCTCCACCGCAGTCATTTCATTAACAGAGGTAGAAAAGAGTAAACACCGTTTATTCTCCTTCGCTCTCCCTGACTTGGCTAAGGAGCGTCTTTCAGGCGCAGGAATATACTTGAGCCCCTACTCTTATCAGGTACATAGCCATCCTTGTTGTAAAACCTTAGAAAATAATATTTTGTACAATGTCCTGCCTAGTTATTTGGATAATTCTTTTTA
>2465_475
ATCCTAAAGGCAACTTCAGGACCTATAAGCCATGGCTCTCACTCACAGAACGCCAGTAGAGGAGGTAATCGCCCGTTCACATCCGAGGAACAATCTCGAGTGTCCTCCACCGCAGTCATTTCATTAACAGAGGTAGAAAAGAGTAAACACCGTTTATTCTCCTTCGCTCTCCCTGACTTGGCTAAGGAGCGTCTTTCAGGCGCAGGAATATACTTGAGCCCCTACTCTTATCAGGTACATAGCCATCCTTGTTGTAAAACCTTAGAAAATAATATTTTGTACAATGTCCTGCCTAGTTATTTGGATAATTCTTTTTATATGGTTAGCATTAAGAAAAATAAGGTTGACTTCCTCAAGCAACGCCATAAGGATCTCCAACTTATCGAGTGCATCAACAGATATGTTACCAGTTTGGATAAGGTGAGGTACGGTAGTG
>2465_476
ATCCTAAAGGCAACTTCAGGACCTATAAGCCATGGCTCTCACTCACAGAACGCCAGTAGAGGAGGTAATCGCCCGTTCACATCCGAGGAACAATCTCGAGTGTCCTCCACCGCAGTCATTTCATTAACAGAGGTAGAAAAGAGTAAACACCGTTTATTCTCCTTCGCTCTCCCTGACTTGGCTAAGGAGCGTCTTTCAGGCGCAGGAATATACTTGAGCCCCTACTCTTATCAGGTACATAGCCATCCTTGTTGTAAAACCTTAGAAAATAA
>2465_477
ATCCTAAAGGCAACTTCAGGACCTATAAGCCATGGCTCTCACTCACAGAACGCCAGTAGAGGAGGTAATCGCCCGTTCACATCCGAGGAACAATCTCGAGTGTCCTCCACCGCAGTCATTTCATTAACAGAGGTAGAAAAGAGTAAACACCGTTTATTCTCCTTCGCTCTCCCTGACTTGGCTAAGGAGCGTCTTTCAGGCGCAGGAATATACTTGAGCCCCTACTCTTATCAGGTACATAGCCATCCTTGTTGTAAAACCTTAGAAAATAATATTTTGTACAATGTCCTGCCTAGTTATTTGGATAATTCTTTTTATATGGTTA
>2465_478
ATCCTAAAGGCAACTTCAGGACCTATAAGCCATGGCTCTCACTCACAGAACGCCAGTAGAGGAGGTAATCGCCCGTTCACATCCGAGGAACAATCTCGAGTGTCCTCCACCGCAGTCATTTCATTAACAGAGGTAGAAAAGAGTAAACACCGTTTATTCTCCTTCGCTCTCCCTGACTTGGCTAAGGAGCGTCTTTCAGGCGCAGGAATATACTTGAGCCCCTACTCTTATCAGGTACATAGCCATCCTTGTTGTAAAACCTTAGAAAATAATATTTTGTACAATGTCCTGCCTAGTT
>2465_479
ATCCTAAAGGCAACTTCAGGACCTATAAGCCATGGCTCTCACTCACAGAACGCCAGTAGAGGAGGTAATCGCCCGTTCACATCCGAGGAACAATCTCGAGTGTCCTCCACCGCAGTCATTTCATTAACAGAGGTAGAAAAGAGTAAACACCGTTTATTCTCCTTCGCTCTCCCTGACTTGGCTAAGGAGCGTCTTTCAGGCGCAGGAATATACTTGAGCCCCTACTCTTATCAGGTACATAGCCATCCTTGTTGTAAAACCTTAGAAAATAATATTTTGTACAATGTCCTGCCTAGTTATTTGGATAATTCTTTTTATATGGTTAGCATTAAGAAAAATAAGGTTGACTTCCTCAAGCAACGCCATAAGGATCTCCAACTTATCGAGTGCATCAACAGATATGTTACCAGTTTGGATAAGGTGAGGTACGGTAGTGAATTTCACATTAGTCCAAGTAAGAAGAATCCACACTTCAACTGTGCACGCAAG
>2465_480
ATCCTAAAGGCAACTTCAGGACCTATAAGCCATGGCTCTCACTCACAGAACGCCAGTAGAGGAGGTAATCGCCCGTTCACATCCGAGGAACAATCTCGAGTGTCCTCCACCGCAGTCATTTCATTAACAGAGGTAGAAAAGAGTAAACACCGTTTATTCTCCTTCGCTCTCCCTGACTTGGCTAAGGAGCGTCTTTCAGGCGCAGGAATATACTTGAGCCCCTACTCTTATCAGGTACATAGCCATCCTTGTTGTAAAACCTTAGAAA
>2465_481
ATCCTAAAGGCAACTTCAGGACCTATAAGCCATGGCTCTCACTCACAGAACGCCAGTAGAGGAGGTAATCGCCCGTTCACATCCGAGGAACAATCTCGAGTGTCCTCCACCGCAGTCATTTCATTAACAGAGGTAGAAAAGAGTAAACACCGTTTATTCTCCTTCGCTCTCCCTGACTTGGCTAAGGAGCGTCTTTCAGGCGCAGGAATATACTTGAGCCCCTACTCTTATCAGGTACATAGCCATCCTTGTTGTAAAACCTTAG
>2465_482
ATCCTAAAGGCAACTTCAGGACCTATAAGCCATGGCTCTCACTCACAGAACGCCAGTAGAGGAGGTAATCGCCCGTTCACATCCGAGGAACAATCTCGAGTGTCCTCCACCGCAGTCATTTCATTAACAGAGGTAGAAAAGAGTAAACACCGTTTATTCTCCTTCGCTCTCCCTGACTTGGCTAAGGAGCGTCTTTCAGGCGCAGGAATATACTTGAGCCCCTACTCTTATCAGGTACATAGCCATCCTTGTTGTAAAACCTTAGAAAATAATATTTTGTACAATGTCCTGCCTAGTTATTTGGATAATTCTTTTTATATGGTTAGCATTAAGAAAAATAAGGTTGACTTCCTC
>2465_483
ATCCTAAAGGCAACTTCAGGACCTATAAGCCATGGCTCTCACTCACAGAACGCCAGTAGAGGAGGTAATCGCCCGTTCACATCCGAGGAACAATCTCGAGTGTCCTCCACCGCAGTCATTTCATTAACAGAGGTAGAAAAGAGTAAACACCG
>2465_484
ATCCTAAAGGCAACTTCAGGACCTATAAGCCATGGCTCTCACTCACAGAACGCCAGTAGAGGAGGTAATCGCCCGTTCACATCCGAGGAACAATCTCGAGTGTCCTCCACCGCAGTCATTTCATTAACAGAGGTAGAAAAGAGTAAACACCGTTTATTCTCCTTCGCTCTCCCTGACTTGGCTAAGGAGCGTCTTTCAGGCGCAGGAATATACTTGAGCCCCTACTCTTATCAGGTACATAGCCATCCTTGTTGTAAAACCTTAGAAAATAATATTTTGTACAATGTCCTGCCTAGTTATTTGGAT
>2465_485
ATCCTAAAGGCAACTTCAGGACCTATAAGCCATGGCTCTCACTCACAGAACGCCAGTAGAGGAGGTAATCGCCCGTTCACATCCGAGGAACAATCTCGAGTGTCCTCCACCGCAGTCATTTCATTAACAGAGGTAGAAAAGAGTAAACACCGTTTATTCTCCTTCGCTCTCCCTGACTTGGCTAAGGAGCGTCTTTCAGGCGCAGGAATATACTTGAGCCCCTACTCTTATCAGGTACATAGCCATCCTTGTTGTAAAACCTTAGAAAATAATATTTTGTACAATGTCCTGCCTAGTTATTTGGATAATTCTTTTTATATGGTTAGCATTAAGAAAAATAAGGTTGACTTCCTCAAGCAACGCCATAAGGATCTCCAACTTATCGAGTGCATCAACAGATATGTTACCAGTTTGGATAAGGTGAGGTACGGTAGTGAATTTCACATTAGTCCAAGTAAGAAGAATCCA
>2465_486
ATCCTAAAGGCAACTTCAGGACCTATAAGCCATGGCTCTCACTCACAGAACGCCAGTAGAGGAGGTAATCGCCCGTTCACATCCGAGGAACAATCTCGAGTGTCCTCCACCGCAGTCATTTCATTAACAGAGGTAGAAAAGAGTAAACACCGTTTATTCTCCTTCGCTCTCCCTGACTTGGCTAAGGAGCGTCTTTCAGGCGCAGGAATATACTTGAGCCCCTACTCTTATCAGGTACATAGCCATCCTTGTTGTAAAACCTTAGAAAATAATATTTTGTAC
>2465_487
ATCCTAAAGGCAACTTCAGGACCTATAAGCCATGGCTCTCACTCACAGAACGCCAGTAGAGGAGGTAATCGCCCGTTCACATCCGAGGAACAATCTCGAGTGTCCTCCACCGCAGTCATTTCATTAACAGAGGTAGAAAAGAGTAAACACCGTTTATTCTCCTTCGCTCTCCCTGACTTGGCTAAGGAGCGTCTTTCAGGCGCAGGAATATACTTGAGCCCCTACTCTTATCAGGTACATAGCCATCCTTGTTGTAAAACCTTAGAAAAT
>2465_488
ATCCTAAAGGCAACTTCAGGACCTATAAGCCATGGCTCTCACTCACAGAACGCCAGTAGAGGAGGTAATCGCCCGTTCACATCCGAGGAACAATCTCGAGTGTCCTCCACCGCAGTCATTTCATTAACAGAGGTAGAAAAGAGTAAACACCGTTTATTCTCCTTCGCTCTCCCTGACTTGGCTAAGGAGCGTCTTTCAGGCGCAGGAATATACTTGAGCCCCTACTCTTATCAGGTACATAGCCATCCTTGTTGTAAAACCTTAGAAAATAATATTTTGTACAATGTCCTGCCTAGTTATTTGGATAATTCTTTTTATATGGTTAGCATTAAGAAAAATAAGGTTGACTTCCTCAAGCAACGCCATAAGGATCTCCAACTTATCGAGTGCATCAACAGATATGTTACCA
>2465_489
ATCCTAAAGGCAACTTCAGGACCTATAAGCCATGGCTCTCACTCACAGAACGCCAGTAGAGGAGGTAATCGCCCGTTCACATCCGAGGAACAATCTCGAGTGTCCTCCACCGCAGTCATTTCATTAACAGAGGTAGAAAAGAGTAAACACCGTTTATTCTCCTTCGCTCTCCCTGACTTGGCTAAGGAGCGTCTTTCAGGCGCAGGAATATACTTGAGCCCCTACTCTTATCAGGTACATAGCCATCCTTGTTGTAAAACCTTAGAAAATAATATTTTGTACAATGTCCTGCCTAGTTATTTGGATAATTCTTTTTATATGGTTAGCATTAAGAAAAATAAGGTTGACTTCCTCAAGCAACGCCATAAGGATCTCCAACTTATCGAGTGCATCAACAGATATGTTACCAGTTT
>2465_490
ATCCTAAAGGCAACTTCAGGACCTATAAGCCATGGCTCTCACTCACAGAACGCCAGTAGAGGAGGTAATCGCCCGTTCACATCCGAGGAACAATCTCGAGTGTCCTCCACCGCAGTCATTTCATTAACAGAGGTAGAAAAGAGTAAACACCGTTTATTCTCCTTCGCTCTCCCTGACTTGGCTAAGGAGCGTCTTTCAGGCGCAGGAATATACTTGAGCCCCTACTCTTATCAGGTACATAGCCATCCTTGTTGTAAAACCTTAGAAAATAATATTTTGTACAATGTCCTGCCTAGTTATTTGGATAATTCTTTTTATATGGTTAGCATTAAGAAAAATAAGGTTGACTTCCTCAAGCAACGCCATAAGGATCTCCAACTTATCGAGTGCATCAACAGATATGTTACCAGTTTGGATAAGGTGAGGTACGGTAGTGAATTTCACATTAGTCCAAGTAAGAAGAATCCACACTTCAACTGT
>2465_491
ATCCTAAAGGCAACTTCAGGACCTATAAGCCATGGCTCTCACTCACAGAACGCCAGTAGAGGAGGTAATCGCCCGTTCACATCCGAGGAACAATCTCGAGTGTCCTCCACCGCAGTCATTTCATTAACAGAGGTAGAAAAGAGTAAACACCGTTTATTCTCCTTCGCTCTCCCTGACTTGGCTAAGGAGCGTCTTTCAGGCGCAGGAATATACTTGAGCCCCTACTCTTATCAGGTACATAGCCATCCTTGTTGTAAAACCTTAGAAAATAATATTTTGTACAATGTCCTGCCTAGTTATTTGGATAATTCTTTTTATATGGTTAGCATTAAGA
>2465_492
ATCCTAAAGGCAACTTCAGGACCTATAAGCCATGGCTCTCACTCACAGAACGCCAGTAGAGGAGGTAATCGCCCGTTCACATCCGAGGAACAATCTCGAGTGTCCTCCACCGCAGTCATTTCATTAACAGAGGTAGAAAAGAGTAAACACCGTTTATTCTCCTTCGCTCTCCCTGACTTGGCTAAGGAGCGTCTTTCAGGCGCAGGAATATACTTGAGCCCCTACTCTTATCAGGTACATAGCCATCCTTGTTGTAAAACCTTAGAAAATAATATTTTGTACAATGTCCTGCCTAGTTATTTGGATAATTCTTTTTATATGGTTAGCATTAAGAAA
>2465_493
ATCCTAAAGGCAACTTCAGGACCTATAAGCCATGGCTCTCACTCACAGAACGCCAGTAGAGGAGGTAATCGCCCGTTCACATCCGAGGAACAATCTCGAGTGTCCTCCACCGCAGTCATTTCATTAACAGAGGTAGAAAAGAGTAAACACCGTTTATTCTCCTTCGCTCTCCCTGACTTGGCTAAGGAGC
>2465_494
ATCCTAAAGGCAACTTCAGGACCTATAAGCCATGGCTCTCACTCACAGAACGCCAGTAGAGGAGGTAATCGCCCGTTCACATCCGAGGAACAATCTCGAGTGTCCTCCACCGCAGTCATTTCATTAACAGAGGTAGAAAAGAGTAAACACCGTTTATTCTCCTTCGCTCTCCCTGACTTGGCTAAGGAGCGTCTTTCAGGCGCAGGAATATACTTGAGCCCCTACTCTTATCAGGTACATAGCCATCCTTGTTGTAAAACCTTAGAAAATAATATTTTGTACAATGTCCTGCCTAGTTATTTGGATAATTCTTT
>2465_495
ATCCTAAAGGCAACTTCAGGACCTATAAGCCATGGCTCTCACTCACAGAACGCCAGTAGAGGAGGTAATCGCCCGTTCACATCCGAGGAACAATCTCGAGTGTCCTCCACCGCAGTCATTTCATTAACAGAGGTAGAAAAGAGTAAACACCGTTTATTCTCCTTCGCTCTCCCTGACTTGGCTAAGGAGCGTCTTTCAGGCGCAGGAATATACTTGAGCCCCTACTCTTATCAGGTACATAGCCATCCTTGTTGTAAAACCTTAGAAAATAATATTTT
>2465_496
ATCCTAAAGGCAACTTCAGGACCTATAAGCCATGGCTCTCACTCACAGAACGCCAGTAGAGGAGGTAATCGCCCGTTCACATCCGAGGAACAATCTCGAGTGTCCTCCACCGCAGTCATTTCATTAACAGAGGTAGAAAAGAGTAAACACCGTTTATTCTCCTTCGCTCTCCCTGACTTGGCTAAGGAGCGTCTTTCAGGCGCAGGAATATACTTGAGCCCCTACTCTTATCAGGTACATAGCCATCCTTGTTGTAAAACCTTAGAAAATAATATTTTGTACAATGTCCTGCCTAGTTATTTGGATAATTCTTTTTATATGGTTAGCATTAAGAAAAATAAGGTTGACTTCCTCAAGCAACGCCATAAGGATCTCCAACTTATCGAGTGCATCAACAGATATGTTACCAGTTTGGATAAGGTGAGGTACGGTAGTGAATTTCACATTAGTCCAAGTAAGAAG
>2465_497
ATCCTAAAGGCAACTTCAGGACCTATAAGCCATGGCTCTCACTCACAGAACGCCAGTAGAGGAGGTAATCGCCCGTTCACATCCGAGGAACAATCTCGAGTGTCCTCCACCGCAGTCATTTCATTAACAGAGGTAGAAAAGAGTAAACACCGTTTATTCTCCTTCGCTCTCCCTGACTTGGCTAAGGAGCGTCTTTCAGGCGCAGGAATATACTTGAGCCCCTACTCTTATCAGGTACATAGCCATCCTTGTTGTAAAA
>2465_498
ATCCTAAAGGCAACTTCAGGACCTATAAGCCATGGCTCTCACTCACAGAACGCCAGTAGAGGAGGTAATCGCCCGTTCACATCCGAGGAACAATCTCGAGTGTCCTCCACCGCAGTCATTTCATTAACAGAGGTAGAAAAGAGTAAACACCGTTTATTCTCCTTCGCTCTCCCTGACTTGGCTAAGGAGCGTCTTTCAGGCGCAGGAA
>2465_499
ATCCTAAAGGCAACTTCAGGACCTATAAGCCATGGCTCTCACTCACAGAACGCCAGTAGAGGAGGTAATCGCCCGTTCACATCCGAGGAACAATCTCGAGTGTCCTCCACCGCAGTCATTTCATTAACAGAGGTAGAAAAGAGTAAACACCGTTTATTCTCCTTCGCTCTCCCTGACTTGGCTAAGGAGCGTCTTTCAGGCGCAGGAATATACTTGAGCCCCTACTCTTATCAGGTACATAGCCATCCTTGTTGTAAAACCTTAGAAAATAATATTTTGTACAATGTCCTGCCTAGTTATTTGGATAATTCTTTTTATATGGTTAGCATTAAGAAAAATAAGGTTGACTTCCTCAAGCAACGCCATAAGGATCTCCAACTTATCGAGTGCATCAACAGA
>2465_500
ATCCTAAAGGCAACTTCAGGACCTATAAGCCATGGCTCTCACTCACAGAACGCCAGTAGAGGAGGTAATCGCCCGTTCACATCCGAGGAACAATCTCGAGTGTCCTCCACCGCAGTCATTTCATTAACAGAGGTAGAAAAGAGTAAACACCGTTTATTCTCCTTCGCTCTCCCTGACTTGGCTAAGGAGCGTCTTTCAGGCGCAGGAATATACTTGAGCCCCTACTCTTATCAGGTACATAGCCATCCTTGTTGTAAAACCTTAGAAAATAATATTTTGTACAATGTCCTGCCTAGTTATTTGGATAATTCTTTTTATATGGTTAGCATTAAGAAAAATAAGGTTGACTTCCTCAAGCAACGCCATAAGGATCTCCAACTTATCGAGTGCATCAACAGATATGTTACCAGTTTGGATAAGGTGAGGTACGGTAGTGAATTTCACATTAGTCCAAGTAAGAAGAATCCACACTTCAACTGTGCACGCAAGGTTG
>2465_501
ATCCTAAAGGCAACTTCAGGACCTATAAGCCATGGCTCTCACTCACAGAACGCCAGTAGAGGAGGTAATCGCCCGTTCACATCCGAGGAACAATCTCGAGTGTCCTCCACCGCAGTCATTTCATTAACAGAGGTAGAAAAGAGTAAACACCGTTTATTCTCCTTCGCTCTCCCTGACTTGGCTAAGGAGCGTCTTTCAGGCGCAGGAATATACTTGAGCCCCTACTCTTATCAGGTACATAGCCATCCTTGTTGTAAAACCTTAGAAAATAATATTTTGTACAATGTCCTGCCTAGTTATTTGGATA
>2465_502
ATCCTAAAGGCAACTTCAGGACCTATAAGCCATGGCTCTCACTCACAGAACGCCAGTAGAGGAGGTAATCGCCCGTTCACATCCGAGGAACAATCTCGAGTGTCCTCCACCGCAGTCATTTCATTAACAGAGGTAGAAAAGAGTAAACACCGTTTATTCTCCTTCGCTCTCCCTGACTTGGCTAAGGAGCGTCTTTCA
>2465_503
ATCCTAAAGGCAACTTCAGGACCTATAAGCCATGGCTCTCACTCACAGAACGCCAGTAGAGGAGGTAATCGCCCGTTCACATCCGAGGAACAATCTCGAGTGTCCTCCACCGCAGTCATTTCATTAACAGAGGTAGAAAAGAGTAAACACCGTTT
>2465_504
ATCCTAAAGGCAACTTCAGGACCTATAAGCCATGGCTCTCACTCACAGAACGCCAGTAGAGGAGGTAATCGCCCGTTCACATCCGAGGAACAATCTCGAGTGTCCTCCACCGCAGTCATTTCATTAACAGAGGTAGAAAAGAGTAAACACCGTTTATTCTCCTTCGCTCTCCCTGACTTGGCTAAGGAGCGTCTTTCAGGCGCAGGAATATACTTGAGCCCCTACTCTTATCAGGTACATAGCCATCCTTGTTGTAAAACCTTAGAAAATAATATTTTGTACAATGTCCTGCCTAG
>2465_505
ATCCTAAAGGCAACTTCAGGACCTATAAGCCATGGCTCTCACTCACAGAACGCCAGTAGAGGAGGTAATCGCCCGTTCACATCCGAGGAACAATCTCGAGTGTCCTCCACCGCAGTCATTTCATTAACAGAGGTAGAAAAGAGTAAACACCGTTTATTCTCCTTCGCTCTCCCTGACTTGGCTAAGGAGCGTCTTTCAGGCGCAGGAATATACTTGAGCCCCTACTCTTATCAGGTACATAGCCATCCTTGTTGTAAAACCTTAGAAAATAATATTTTGTACAATGTCCTGCCTAGTTATTTGGATAATTCTTTTTATATGGTTAG
>2465_506
ATCCTAAAGGCAACTTCAGGACCTATAAGCCATGGCTCTCACTCACAGAACGCCAGTAGAGGAGGTAATCGCCCGTTCACATCCGAGGAACAATCTCGAGTGTCCTCCACCGCAGTCATTTCATTAACAGAGGTAGAAAAGAGTAAACACCGTTTATTCTCCTTCGCTCTCCCTGACTTGGCTAAGGAGCGTCTTTCAGGCGCAGGAATATACTTGAGCCCCTACTCTTATCAGGTACATAGCCATCCTTGTTGTAAAACCTTAGAAAATAATATTTTGTACAATGTCCTGCCTAGTTATT
>2465_507
ATCCTAAAGGCAACTTCAGGACCTATAAGCCATGGCTCTCACTCACAGAACGCCAGTAGAGGAGGTAATCGCCCGTTCACATCCGAGGAACAATCTCGAGTGTCCTCCACCGCAGTCATTTCATTAACAGAGGTAGAAAAGAGTAAACACCGTTTATTCTCCTTCGCTCTCCCTGACTTGGCTAAGGAGCGTCTTTCAGGCGCAGGAATATACTTGAGCCCCTACTCTTATCAGGTACATAGCC
>2465_508
ATCCTAAAGGCAACTTCAGGACCTATAAGCCATGGCTCTCACTCACAGAACGCCAGTAGAGGAGGTAATCGCCCGTTCACATCCGAGGAACAATCTCGAGTGTCCTCCACCGCAGTCATTTCATTAACAGAGGTAGAAAAGAGTAAACACCGTTTATTCTCCTTCGCTCTCCCTGACTTGGCTAAGGAGCGTCTTTCAGGCGCAGGAATATACTTGAGCCCCTACTCTTATCAGGTACATAGCCATCCTTGTTGTAAAACCTTAGAAAATAATATTTTGTACAATGTCCTGCCTAGTTATTTGGATAATTCTTTTTATATGGTTAGCATTAAGAAAAATAAGGTTGACTTCCTCAAGCAACGCCATAAGGATCTCCAACTTATCGAGTGCATCAACAGATATGTTACCAGTTTGGATAAGGTG
>2465_509
ATCCTAAAGGCAACTTCAGGACCTATAAGCCATGGCTCTCACTCACAGAACGCCAGTAGAGGAGGTAATCGCCCGTTCACATCCGAGGAACAATCTCGAGTGTCCTCCACCGCAGTCATTTCATTAACAGAGGTAGAAAAGAGTAAACACCGTTTATTCTCCTTCGCTCTCCCTGACTTGGCTAAGGAGCGTCTTTCAGGCGCAGGAATATACTTGAGCCCCTACTCTTATCAGGTACATAGCCATCCTTGTTGTAAAACCTTAGAAAATAATATTTTGTACAATGTCCTGCCTAGTTATTTGGATAATTCTTTTTATATGGTTAGCATTAAGAAAAATAAGGTTGACTTCCTCAAGCAACGCCATAAGGATCTCCAACTTATCGAGTGCATCAACAGATATG
>2465_510
ATCCTAAAGGCAACTTCAGGACCTATAAGCCATGGCTCTCACTCACAGAACGCCAGTAGAGGAGGTAATCGCCCGTTCACATCCGAGGAACAATCTCGAGTGTCCTCCACCGCAGTCATTTCATTAACAGAGGTAGAAAAGAGTAAACACCGTTTATTCTCCTTCGCTCTCCCTGACTTGGCTAAGGAGCGTCTTTCAGGCGCAGGAATATACTTGAGCCCCTACTCTTATCAGGTACATAGCCATCCTTGTTGTAAAACCTTAGAAAATAATATTTTGTACAATGTCCTGCCTAGTTATTTGGATAATTCTTTTTATATGGTTAGCATTAAGAAAAATAAGGTTGACTTCCTCAAGCAACGCCATAAGGATCTCCAACTTATCGAGTGCATCAACAGATATGTTACCAGTTTGGATAAGGTGAGGTACGGTAGTGAATTTCACATTAGTCCAAGTAAG
>2465_511
ATCCTAAAGGCAACTTCAGGACCTATAAGCCATGGCTCTCACTCACAGAACGCCAGTAGAGGAGGTAATCGCCCGTTCACATCCGAGGAACAATCTCGAGTGTCCTCCACCGCAGTCATTTCATTAACAGAGGTAGAAAAGAGTAAACACCGTTTATTCTCCTTCGCTCTCCCTGACTTGGCTAAGGAGCGTCTTTCAGGCGCAGGAATATACTTGAGCCCCTACTCTTATCAGGTACATAGCCATCCTTGTTGTAAAACCT
>2465_512
ATCCTAAAGGCAACTTCAGGACCTATAAGCCATGGCTCTCACTCACAGAACGCCAGTAGAGGAGGTAATCGCCCGTTCACATCCGAGGAACAATCTCGAGTGTCCTCCACCGCAGTCATTTCATTAACAGAGGTAGAAAAGAGTAAACACCGTTTATTCTCCTTCGCTCTCCCTGACTTGGCTAAGGAGCGTCTTTCAGGCGCAGGAATATACTTGAGCCCCTACTCTTATCAGGTACATAGCCATCCTTGTTGTAAAACCTTAGAAAATAATATTTTGTACAATGTCCTGCCTAGTTATTTGGATAATTCTTTTTATATGGTTAGCATTAAGAAAAATAAGGTTGACTTCCTCAAGCAACGCCATAAGGATCTCCAACTTATCGAGTGCATCAACAGATATGTTACCAGTTTGGATAAGGTGAGGTACGGTAGTGAATTTCACATTAGTCCAAGTAAGAAGAATCCACACTTCAACTGTGCACGCAAGGTTGGATTTG
>2465_513
ATCCTAAAGGCAACTTCAGGACCTATAAGCCATGGCTCTCACTCACAGAACGCCAGTAGAGGAGGTAATCGCCCGTTCACATCCGAGGAACAATCTCGAGTGTCCTCCACCGCAGTCATTTCATTAACAGAGGTAGAAAAGAGTAAACACCGTTTATTCTCCTTCGCTCTCCCTGACTTGGCTAAGGAGCGTCTTTCAGGCGCAGGAATATACTTGAGCCCCTACTCTTATCAGGTACATAGCCATCCTTGTTGTAAAACCTTAGAAAATAATATTTTGTACAATGTCCTGCCTAGTTATTTGGATAATTCTTTTTATATG
>2465_514
ATCCTAAAGGCAACTTCAGGACCTATAAGCCATGGCTCTCACTCACAGAACGCCAGTAGAGGAGGTAATCGCCCGTTCACATCCGAGGAACAATCTCGAGTGTCCTCCACCGCAGTCATTTCATTAACAGAGGTAGAAAAGAGTAAACACCGTTTATTCTCCTTCGCTCTCCCTGACTTGGCTAAGGAGCGTCTTTCAGGCGCAGGAATATACTTGAGCCCCTACTCTTATCAGGTACATAGCCATCCTTGTTGTAAAACCTTAGAAAATAATATTTTGTACAATGTCCTGCCTAGTTATTTGGATAATTCTTTTTATATGGTTAGCATTAAGAAAAATAAGGTTGACTTCCTCAAGCAACGCCATAAGGATCTCCAACTTATCGAGTGCATCAACAGATATGTTACCAGTTTGGATAAGGTGAGGTACGGTAGTGAATTTCACATTAGTCCAAGTAAGAAGAATCC
>2465_515
ATCCTAAAGGCAACTTCAGGACCTATAAGCCATGGCTCTCACTCACAGAACGCCAGTAGAGGAGGTAATCGCCCGTTCACATCCGAGGAACAATCTCGAGTGTCCTCCACCGCAGTCATTTCATTAACAGAGGTAGAAAAGAGTAAACACCGTTTATTCTCCTTCGCTCTCCCTGACTTGGCTAAGGAGCGTCTTTCAGGCGCAGGAATATACTTGAGCCCCTACTCTTATCAGGTACATAGCCATCCTTGTTGTAAAACCTTAGAAAATAATATTTTGTACAATGTCCTGCCTAGTTATTTGGATAATTCTTTTTATATGGTTAGCATTAAGAAAAATAAGGTTGACTTCCTCAAGCAACGCCATAAGGATCTCCAACTTAT
>2465_516
ATCCTAAAGGCAACTTCAGGACCTATAAGCCATGGCTCTCACTCACAGAACGCCAGTAGAGGAGGTAATCGCCCGTTCACATCCGAGGAACAATCTCGAGTGTCCTCCACCGCAGTCATTTCATTAACAGAGGTAGAAAAGAGTAAACACCGTTTATTCTCCTTCGCTCTCCCTGACTTG
>2465_517
ATCCTAAAGGCAACTTCAGGACCTATAAGCCATGGCTCTCACTCACAGAACGCCAGTAGAGGAGGTAATCGCCCGTTCACATCCGAGGAACAATCTCGAGTGTCCTCCACCGCAGTCATTTCATTAACAGAGGTAGAAAAGAGTAAACACCGTTTATTCTCCTTCGCTCTCCCTGACTTGGCTAAGGAGCGTCTTTCAGGCGCAGGAATATACTTGAGCCCCTACTCTTATCAGGTACATAGCCATCCTTGTTGTAAAACCTTAGAAAATAATATTTTGTACAATGTCCTGCCTAGTTATTTGGATAATTCTTTTTATATGGTTAGCATTAAGAAAAATAAGGTTGACTTCCTCAAGCAACGCCATAAGGATCTCCAACTTATCGAGTGCATCAACAGATAT
>2465_518
ATCCTAAAGGCAACTTCAGGACCTATAAGCCATGGCTCTCACTCACAGAACGCCAGTAGAGGAGGTAATCGCCCGTTCACATCCGAGGAACAATCTCGAGTGTCCTCCACCGCAGTCATTTCATTAACAGAGGTAGAAAAGAGTAAACACCGTTTATTCTCCTTCGCTCTCCCTGACTTGGCTAAGGAGCGTCTTTCAGGCGCAGGAATATACTTGAGCCCCTACTCTTATCAGGTACATAGCCATCCTTGTTGTAAAACCTTAGAAAATAATATTTTGTACAATGTCCTGCCTAGTTATTTGGATAATTCTTTTTATATGGTTAGCATTAAGAAAAATAAGGTTGACTTCCTCAAGCAACGCCATAAGGATCTCCAACTTATCGAGTGCATCAACAGATATGTTACCAGTTTGGATAAGGTGAGGTACGGTAGTGAATTTCACATTAGTCCAAGTAAGAAGAATCCACACTTCAA
>2465_519
ATCCTAAAGGCAACTTCAGGACCTATAAGCCATGGCTCTCACTCACAGAACGCCAGTAGAGGAGGTAATCGCCCGTTCACATCCGAGGAACAATCTCGAGTGTCCTCCACCGCAGTCATTTCATTAACAGAGGTAGAAAAGAGTAAACACCGTTTATTCTCCTTCGCTCTCCCTGACTTGGCTAAGGAGCGTCTTTCAGGCGCAGGAATATACTTGAGCCCCTACTCTTATCAGGTACATAGCCATCCTTGTTGTAAAACCTTAGAAAATAATATTTTGTACAATGTCCTGCCTAGTTATTTGGATAATTCTTTTTATATGGTTAGCATTAAGAAAAATAAGGTTGACTTCCTCAAGCAACGCCATAAGGAT
>2465_520
ATCCTAAAGGCAACTTCAGGACCTATAAGCCATGGCTCTCACTCACAGAACGCCAGTAGAGGAGGTAATCGCCCGTTCACATCCGAGGAACAATCTCGAGTGTCCTCCACCGCAGTCATTTCATTAACAGAGGTAGAAAAGAGTAAACACCGTTTATTCTCCTTCGCTCTCCCTGACTTGGCTAAGGAGCGTCTTTCAGGCGCAGGAATATACTTGAGCCCCTACTCTTATCAGGTACATAGCCATCCTTGTTGTAAAACCTTAGAAAATAATATTTTGTACAATGTCCTGCCTAGTTATTTGGATAATTCTTTTTATATGGTTAGCATTAAGAAAAATAAGGTTGACTTCCTCAAGCAACGCCATAAGGATCTCCAACTTATCGAGTGCATCAACAGATATGTTACCAGTTTGGATAAGGTGAGGTACGGTAGT
>2465_521
ATCCTAAAGGCAACTTCAGGACCTATAAGCCATGGCTCTCACTCACAGAACGCCAGTAGAGGAGGTAATCGCCCGTTCACATCCGAGGAACAATCTCGAGTGTCCTCCACCGCAGTCATTTCATTAACAGAGGTAGAAAAGAGTAAACACCGTTTATTCTCCTTCGCTCTCCCTGACTTGGCTAAGGAGCGTCTTTCAGGCGCAGGAATATACTTGAGCCCCTACTCTTATCAGGTACATAGCCATCCTTGTTGTAAAACCTTAGAAAATAATATTTTGTACAATGTCCTGCCTAGTTATTTGGATAATTCTTTTTATATGGTTAGCATTAAGAAAAATAAGGTTGACTTCCTCAAGCAACGCCATAAGGATCTCCAACTTATCGAGTGCATCAACAGATATGTTACCAGTTTGGATAAGGTGAGGTACGGTAGTGAATTTCACATTAGTCCAAGTAAGAAGA
>2465_522
ATCCTAAAGGCAACTTCAGGACCTATAAGCCATGGCTCTCACTCACAGAACGCCAGTAGAGGAGGTAATCGCCCGTTCACATCCGAGGAACAATCTCGAGTGTCCTCCACCGCAGTCATTTCATTAACAGAGGTAGAAAAGAGTAAACACCGTTTATTCTCCTTCGCTCTCCCTGACTTGGCTAAGGAGCGTCTTTCAGGCGCAGGAATATACTTGAGCCCCTACTCTTATCAGGTACATAGCCATCCTTGTTGTAAAACCTTAGAAAATAATATTTTGTACAATGTCCTGCCTAGTTATTTGGATAATTCTTTTTATATGGTTAGCATTAAGAAAAATAAGGTTGACTTCCTCAAGCAACGCCATAAGGATCTCCAACTTATCGAGTGCATCAACAGATATGTTACCAGTTTGGATAAGGTGAGGTACGGTAGTGAATTTCA
>2465_523
ATCCTAAAGGCAACTTCAGGACCTATAAGCCATGGCTCTCACTCACAGAACGCCAGTAGAGGAGGTAATCGCCCGTTCACATCCGAGGAACAATCTCGAGTGTCCTCCACCGCAGTCATTTCATTAACAGAGGTAGAAAAGAGTAAACACCGTTTATTCTCCTTCGCTCTCCCTGACTTGGCTAAGGAGCGTCTTTCAGGCGCAGGAATATACTTGAGCCCCTACTCTTATCAGGTACATAGCCATCCTTGTTGTAAAACCTTAGAAAATAATATTTTGTACAATGTCCTGCCTAGTTATTTGGATAATTCTTTTTATATGGTTAGCATTAAGAAAAATAAGGTTGACTTCCTCAAGCAACGCCATAAGGATCTCCAACTTATCGAGTGCATCAACAGATATGTTACCAGTTTGGATAAGGT
>2465_524
ATCCTAAAGGCAACTTCAGGACCTATAAGCCATGGCTCTCACTCACAGAACGCCAGTAGAGGAGGTAATCGCCCGTTCACATCCGAGGAACAATCTCGAGTGTCCTCCACCGCAGTCATTTCATTAACAGAGGTAGAAAAGAGTAAACACCGTTTATTCTCCTTCGCTCTCCCTGACTTGGCTAAGGAGCGTCTTTCAGGCGCAGGAATATACTTGAGCCCCTACTCTTATCAGGTACATAGCCATCCTTGTTGTAAAACCTTAGAAAATAATATTTTGTACAATGTCCTGCCTAGTTATTTGGATAATTCTTTTTATATGGTTAGCATTAAGAAAAATAAGGTTGACTTCCTCAAGCAACGCCATAAGGATCTCCAACTTATCGAGTGCATCAACAGATATGTT
>2465_525
ATCCTAAAGGCAACTTCAGGACCTATAAGCCATGGCTCTCACTCACAGAACGCCAGTAGAGGAGGTAATCGCCCGTTCACATCCGAGGAACAATCTCGAGTGTCCTCCACCGCAGTCATTTCATTAACAGAGGTAGAAAAGAGTAAACACCGTTTATTCTCCTTCGCTCTCCCTGACTTGGCTAAGGAGCGTCTTTCAGGCGCAGGAATATACTTGAGCCCCTACTCTTATCAGGTACATAGCCATCCTTGTTGTAAAACCTTAGAAAATAATATTTTGTACAATGTCCTGCCTAGTTATTTGGATAA
>2465_526
ATCCTAAAGGCAACTTCAGGACCTATAAGCCATGGCTCTCACTCACAGAACGCCAGTAGAGGAGGTAATCGCCCGTTCACATCCGAGGAACAATCTCGAGTGTCCTCCACCGCAGTCATTTCATTAACAGAGGTAGAAAAGAGTAAACACCGTTTATTCTCCTTCGCTCTCCCTGACTTGGCTAAGGAGCGTCTTTCAGGCGCAGGAATATACTTGAGCCCCTACTCTTATCAGGTACATAGCCATCCTTGTTGTAAAACCTTAGAAAATAATATTTTGTACAATGTCCTGCCTAGTTATTTGGATAATTCTTTTTATATGGTTAGCATTAAGAAAAATAAGGTTGACTTCCTCAAGCAACGCCATAAGGATCTCCAACTTATCGAGTGCATCAACAG
>2465_527
ATCCTAAAGGCAACTTCAGGACCTATAAGCCATGGCTCTCACTCACAGAACGCCAGTAGAGGAGGTAATCGCCCGTTCACATCCGAGGAACAATCTCGAGTGTCCTCCACCGCAGTCATTTCATTAACAGAGGTAGAAAAGAGTAAACACCGTTTATTCTCCTTCGCTCTCCCTGACTTGGCTAAGGAGCGTCTTTCAGGCGCAGGAATATACTTGAGCCCCTACTCTTATCAGGTACATAGCCATCCTTGTTGTAAAACCTTAGAAAATAATATTTTGTACAATGTCCTGCCTAGTTATTTGGATAATTCTTTTTATATGGTTAGCATTAAGAAAAATAAGGT
>2465_528
ATCCTAAAGGCAACTTCAGGACCTATAAGCCATGGCTCTCACTCACAGAACGCCAGTAGAGGAGGTAATCGCCCGTTCACATCCGAGGAACAATCTCGAGTGTCCTCCACCGCAGTCATTTCATTAACAGAGGTAGAAAAGAGTAAACACCGTTTATTCTCCTTCGCTCTCCCTGACTTGGCTAAGGAGCGTCTTTCAGGCGCAGGAATATACTTGAGCCCCTACTCTTATCAGGTACATAGCCATCCTTGTTGTAAAACCTTAGAAAATAATATTTTGTACAATGTCCTGCCTAGTTATTTGGATAATTCTTTTTATATGGTTAGCATTAAGAAAAATAAGGTTGACTTCCTCAAGCAACGCCATAAGGATCTCCAACTTATCGAGTGCATCAACAGATATGTTACCAGTTTGGATAAGGTGAGGTACGGTAGTGAATTTCACATTAGTCCAAGTAAGAAGAATCCACACTTCA
>2465_529
ATCCTAAAGGCAACTTCAGGACCTATAAGCCATGGCTCTCACTCACAGAACGCCAGTAGAGGAGGTAATCGCCCGTTCACATCCGAGGAACAATCTCGAGTGTCCTCCACCGCAGTCATTTCATTAACAGAGGTAGAAAAGAGTAAACACCGTTTATTCTCCTTCGCTCTCCCTGACTTGGCTAAGGAGCGTCTTTCAGGCGCAGGAATATACTTGAGCCCCTACTCTTA
>2465_530
ATCCTAAAGGCAACTTCAGGACCTATAAGCCATGGCTCTCACTCACAGAACGCCAGTAGAGGAGGTAATCGCCCGTTCACATCCGAGGAACAATCTCGAGTGTCCTCCACCGCAGTCATTTCATTAACAGAGGTAGAAAAGAGTAAACACCGTTTATTCTCCTTCGCTCTCCCTGACTTGGCTAAGGAGCGTCTTTCAGGCGCAGGAA
>2465_531
ATCCTAAAGGCAACTTCAGGACCTATAAGCCATGGCTCTCACTCACAGAACGCCAGTAGAGGAGGTAATCGCCCGTTCACATCCGAGGAACAATCTCGAGTGTCCTCCACCGCAGTCATTTCATTAACAGAGGTAGAAAAGAGTAAACACCGTTTATTCTCCTTCGCTCTCCCTGACTTGGCTAAGGAGCGTCTTTCAGGCGCAGGAATATACTTGAGCCCCTACTCTTATCAGGTACATAGCCATCCTTGTTGTAAAACCTTAGAAAATAATATTTTGTACAATGTCCTGCCTAGTTATTTGGATAATTCTTTTTATATGGTTAGCATTAAGAAAAATAAGGTTGACTTCCTCAAGCAACGCCATAAGGATCTCCAACTTATCGAGTGCATCAACAGATATGTTACCAGTTTGGATAAGGTGAGGTACGGTAGTGAATTTCACATTAGTCCAAGTAAGAAGAATCCA
>2465_532
ATCCTAAAGGCAACTTCAGGACCTATAAGCCATGGCTCTCACTCACAGAACGCCAGTAGAGGAGGTAATCGCCCGTTCACATCCGAGGAACAATCTCGAGTGTCCTCCACCGCAGTCATTTCATTAACAGAGGTAGAAAAGAGTAAACACCGTTTATTCTCC
>2465_533
ATCCTAAAGGCAACTTCAGGACCTATAAGCCATGGCTCTCACTCACAGAACGCCAGTAGAGGAGGTAATCGCCCGTTCACATCCGAGGAACAATCTCGAGTGTCCTCCACCGCAGTCATTTCATTAACAGAGGTAGAAAAGAGTAAACACCGTTTATTCTCCTTCGCTCTCCCTGACTTGGCTAAGGAGCGTCTTTCAGGCGCAGGAATATACTTGAGCCCCTACTCTTATCAGGTACATAGCCATCCTTGTTGTAAAACCTTAGAAAATAATATTTTGTACAATGTCCTGCCTAGTTATTTGGATAATTCTTTTTATATGGTTAGCATTAAGAAAAATAAGGTTGACTTCCTCAAGCAACGCCATAAGGATCTCCAACTTATCGAGTGCATCAACAGATATGTTACCAGTTTGGATAAGGTGAGGTACGGTAGTGAATTTCACATTAGTCCAAGTAAGAAGAATCCACACTTCAACTGTGCACGCAAGGTT
>2465_534
ATCCTAAAGGCAACTTCAGGACCTATAAGCCATGGCTCTCACTCACAGAACGCCAGTAGAGGAGGTAATCGCCCGTTCACATCCGAGGAACAATCTCGAGTGTCCTCCACCGCAGTCATTTCATTAACAGAGGTAGAAAAGAGTAAACACCGTTTATTCTCCTTCGCTCTCCCTGACTTGGCTAAGGAGCGTCTTTCAGGCGCAGGAATATACTTGAGCCCCTACTCTTATCAGGTACATAGCCATCCTTGTTGTAAAACCTTAGAAAATAATATTTTGTACAATGTCCTGCCTAGTTATTTGGATAATTCTTTTTATATGGTTAGCATTAAGAAAAATAAGGTTGACTTCCTCAAGCAACGCCATAAGGATCTCCAACTTATCGAGTGC
>2465_535
ATCCTAAAGGCAACTTCAGGACCTATAAGCCATGGCTCTCACTCACAGAACGCCAGTAGAGGAGGTAATCGCCCGTTCACATCCGAGGAACAATCTCGAGTGTCCTCCACCGCAGTCATTTCATTAACAGAGGTAGAAAAGAGTAAACACCGTTTATTCTCCTTCGCTCTCCCTGACTTGGCTAAGGAGCGTCTTTCAGGCGCAGGAATATACTTGAGCCCCTACTCTT
>2465_536
ATCCTAAAGGCAACTTCAGGACCTATAAGCCATGGCTCTCACTCACAGAACGCCAGTAGAGGAGGTAATCGCCCGTTCACATCCGAGGAACAATCTCGAGTGTCCTCCACCGCAGTCATTTCATTAACAGAGGTAGAAAAGAGTAAACACCGTT
>2465_537
ATCCTAAAGGCAACTTCAGGACCTATAAGCCATGGCTCTCACTCACAGAACGCCAGTAGAGGAGGTAATCGCCCGTTCACATCCGAGGAACAATCTCGAGTGTCCTCCACCGCAGTCATTTCATTAACAGAGGTAGAAAAGAGTAAACACCGTTTATTCTC
>2465_538
ATCCTAAAGGCAACTTCAGGACCTATAAGCCATGGCTCTCACTCACAGAACGCCAGTAGAGGAGGTAATCGCCCGTTCACATCCGAGGAACAATCTCGAGTGTCCTCCACCGCAGTCATTTCATTAACAGAGGTAGAAAAGAGTAAACACCGTTTATTCTCCTTCGCTCTCCCTGACTTGGCTAAGGAGCGTCTTTCAGGCGCAGGAATATACTTGAGCCCC
>2465_539
ATCCTAAAGGCAACTTCAGGACCTATAAGCCATGGCTCTCACTCACAGAACGCCAGTAGAGGAGGTAATCGCCCGTTCACATCCGAGGAACAATCTCGAGTGTCCTCCACCGCAGTCATTTCATTAACAGAGGTAGAAAAGAGTAAACACCGTTTATTCTCCTTCGCTCTCCCTGACTTGGCTAAGGAGCGTCTTTCAGGCGCAGGAATATACTTGAGCCCCTACTCTTATCAGGTACATAGCCATCCTTGTTGTAAAACCTTAGAAAATAATATTTTGTACAATGTCCTGCCTAGTTATTTGGATAATTCTTTTTATATGGTTAGCATTAAGAAAAATAAGGTTGACTTCCTCAAGCAACGCCATAAGGATCTCCAACTTATCGAGTGCATCAACAGATATGTTACCAGTTTGGATAAGGTGAGGTACGGTAGTGAATTTCACATTAGTCCAAGTAAGAAGAATCCACACTTCAACTGTGCACGCAA
>2465_540
ATCCTAAAGGCAACTTCAGGACCTATAAGCCATGGCTCTCACTCACAGAACGCCAGTAGAGGAGGTAATCGCCCGTTCACATCCGAGGAACAATCTCGAGTGTCCTCCACCGCAGTCATTTCATTAACAGAGGTAGAAAAGAGTAAACACCGTTTATTCTCCTTCGCTCTCCCTGACTTGGCTAAGGAGCGTCTTTCAGGCGCAGGAATATACTTGAGCCCCTACTCTTATCAGGTACATAGCCATCCTTGTTGTAAAACCTTAGAAAATAATATTTTGTACAATGTCCTGCCTAGTTATTTGGATAATTCTTTTTATATGGTTAGCATTAAGAAAAATAAGGTTGACTTCCTCAAGCAACGCCATAAGGATCTCCAACTTATCGAGTGCATCAACAGATATGTTACCAGTTTGGATAAGG
>2465_541
ATCCTAAAGGCAACTTCAGGACCTATAAGCCATGGCTCTCACTCACAGAACGCCAGTAGAGGAGGTAATCGCCCGTTCACATCCGAGGAACAATCTCGAGTGTCCTCCACCGCAGTCATTTCATTAACAGAGGTAGAAAAGAGTAAACACCGTTTATTCTCCTTCGCTCTCCCTGACTTGGCTAAGGAGCGTCTTTCAGGCGCAGGAATATACTTGAGCCCCTACTCTTATCAGGTACATAGCCATCCTTGTTGTAAAACCTTAGAAAATAATATTTTGTACAATGTCCTGCCTAGTTATTTGGATAATTCTTTTTATATGGTTAGCATTAAGAAAAATAAGGTTGACTTCCTCAAGCAACGCCATAAGGATCTCCAACTTATCGAGTGCATCAACAGATATGTTACCAGTTTGGATAAGGTGAGGTACGGTAGTGAATTTCACATTAGTCCAAGTAAGAAGAATCCAC
>2465_542
ATCCTAAAGGCAACTTCAGGACCTATAAGCCATGGCTCTCACTCACAGAACGCCAGTAGAGGAGGTAATCGCCCGTTCACATCCGAGGAACAATCTCGAGTGTCCTCCACCGCAGTCATTTCATTAACAGAGGTAGAAAAGAGTAAACACCGTTTATTCTCCTTCGCTCTCCCTGACTTGGCTAAGGAGCGTCTTTCAGGCGCAGGAATATACTTGAGCCCCTACTCTTATCAGGTACATAGCCATCCTTGTTGTAAAACCTTAGAAAATAATATTTTGTACAATGTCCTGCCTAGTTATTTGGATAATTCTTTTTATATGGTTAGCATTAAGAAAAATAAGGTTGACTTCCTCAAGCAACGCCATAAGGATCTCCAACTTATCGAGTGCATCAACAGATATGTTACCAGTTTGGATAAGGTGAGGTACGGTAGTGAATTTCACATTAGTCCAAGTAAGAAGAATCC
>2465_543
ATCCTAAAGGCAACTTCAGGACCTATAAGCCATGGCTCTCACTCACAGAACGCCAGTAGAGGAGGTAATCGCCCGTTCACATCCGAGGAACAATCTCGAGTGTCCTCCACCGCAGTCATTTCATTAACAGAGGTAGAAAAGAGTAAACACCGTTTATTCTCCTTCGCTCTCCCTGACTTGGCTAAGGAGCGTCTTTCAGGCGCAGGAATATACTTGAGCCCCTACTCTTATCAGGTACATAGCCATCCTTGTTGTAAAACCTTAGAAAATAATATTTTGTACAATGTCCTGCCTAGTTATTTGGATAATTCTTTTTATATGGTTAGCATTAAGAAAAATAAGGTTGACTTCCTCAAGCAACGCCATAAG
>2465_544
ATCCTAAAGGCAACTTCAGGACCTATAAGCCATGGCTCTCACTCACAGAACGCCAGTAGAGGAGGTAATCGCCCGTTCACATCCGAGGAACAATCTCGAGTGTCCTCCACCGCAGTCATTTCATTAACAGAGGTAGAAAAGAGTAAACACCGTTTATTCTCCTTCGCTCTCCCTGACTTGGCTAAGGAGCGTCTTTCAGGCGCAGGAATATACTTGAGCCCCTACTCTTATCAGGTACATAGCCATCCTTGTTGTAAAACCTTAGAAAATAATATTTTGTACAATGTCCTGCCTAGTTATTTGGATAATTCTTTTTATATGGTTAGCATTAAGAAAAATAAGGTTGACTTCCTCAAGCAAC
>2465_545
ATCCTAAAGGCAACTTCAGGACCTATAAGCCATGGCTCTCACTCACAGAACGCCAGTAGAGGAGGTAATCGCCCGTTCACATCCGAGGAACAATCTCGAGTGTCCTCCACCGCAGTCATTTCATTAACAGAGGTAGAAAAGAGTAAACACCGTTTATTCTCCTTCGCTCTCCCTGACTTGGCTAAGGAGCGTCTTTCAGGCGCAGGAATATACTTGAGCCCCTACTCTTATCAGGTACATAGCCATCCTTGTTGTAAAACCTTAGAAAATAATATTTTGTACAATGTCCTGCCTA
>2465_546
ATCCTAAAGGCAACTTCAGGACCTATAAGCCATGGCTCTCACTCACAGAACGCCAGTAGAGGAGGTAATCGCCCGTTCACATCCGAGGAACAATCTCGAGTGTCCTCCACCGCAGTCATTTCATTAACAGAGGTAGAAAAGAGTAAACACCGTTTATTCTCCTTCGCTCTCCCTGACTTGGCTAAGGAGCGTCTTTCAGGCGCAGGAATATACTTGAGCCCCTACTCTTATCAGGTACATAGCCATCCTTGTTGTAAAACCTTAGAAAATAATATTTTGTACAATGTCCTGCC
>2465_547
ATCCTAAAGGCAACTTCAGGACCTATAAGCCATGGCTCTCACTCACAGAACGCCAGTAGAGGAGGTAATCGCCCGTTCACATCCGAGGAACAATCTCGAGTGTCCTCCACCGCAGTCATTTCATTAACAGAGGTAGAAAAGAGTAAACACCGTTTATTCTCCTTCGCTCTCCCTGACTTGGCTAAGGAGCGTCTTTCAGGCGCAGGAATATACTTGAGCCCCTACTCTTATCAGGTACATAGCCATCCTTGTTGTAAAACCTTAGAAAATAATATTTTGTACAATGTCCTGCCTAGTTATTTGGATAATTCTTTTTATATGGTTAGCATTAAGAAAAATAAGGTTGACTTCCTCAAGCAACGCCATAAGGATCTCCAACTTA
>2465_548
ATCCTAAAGGCAACTTCAGGACCTATAAGCCATGGCTCTCACTCACAGAACGCCAGTAGAGGAGGTAATCGCCCGTTCACATCCGAGGAACAATCTCGAGTGTCCTCCACCGCAGTCATTTCATTAACAGAGGTAGAAAAGAGTAAACACCGTTTATTCTCCTTCGCTCTCCCTGACTTGGCTAAGGAGCGTCTTTCAGGCGCAGGAATATACTTGAGCCCCTACTCTTATCAGGTACATAGCCATCCTTGTTGTAAAACCTTAGAAAATAATATTTTGTACAATGTCCTGCCTAGTTATTTGGATAATTCTTTTTATATGGTTAGCATTAAGAAAAATAAGGTTGACT
>2465_549
ATCCTAAAGGCAACTTCAGGACCTATAAGCCATGGCTCTCACTCACAGAACGCCAGTAGAGGAGGTAATCGCCCGTTCACATCCGAGGAACAATCTCGAGTGTCCTCCACCGCAGTCATTTCATTAACAGAGGTAGAAAAGAGTAAACACCGTTTATTCTCCTTCGCTCTCCCTGACTTGGCTAAGGAGCGTCTTTCAGGCGCAGGAATATACTTGAGCCCCTACTCTTATCAGGTACATAGCCATCCTTGTTGTAAAACCTTAGAAAATAATATTTTGTACAATGTCCTGCCTAGTTATTTGGATAATTCTTTTTATATGGTTAGCATTAAGAAAAATAAGGTTGACTTCCTCAAGCAACGCCATAAGGATCTCCAACTTATCGAGTGCATCAACAGATATGTTACCAGTTTGGATAAGGTGAGGTACGGTAGTGA
>2465_550
ATCCTAAAGGCAACTTCAGGACCTATAAGCCATGGCTCTCACTCACAGAACGCCAGTAGAGGAGGTAATCGCCCGTTCACATCCGAGGAACAATCTCGAGTGTCCTCCACCGCAGTCATTTCATTAACAGAGGTAGAAAAGAGTAAACACCGTTTATTCTCCTTCGCTCTCCCTGACTTGGCTAAGGAGCGTCTTTCAGGCGCAGGAATATACTTGAGCCCCTACTCTTATCAGGTACATAGCCATCCTTGTT
>2465_551
ATCCTAAAGGCAACTTCAGGACCTATAAGCCATGGCTCTCACTCACAGAACGCCAGTAGAGGAGGTAATCGCCCGTTCACATCCGAGGAACAATCTCGAGTGTCCTCCACCGCAGTCATTTCATTAACAGAGGTAGAAAAGAGTAAACACCGTTTA
>2465_552
ATCCTAAAGGCAACTTCAGGACCTATAAGCCATGGCTCTCACTCACAGAACGCCAGTAGAGGAGGTAATCGCCCGTTCACATCCGAGGAACAATCTCGAGTGTCCTCCACCGCAGTCATTTCATTAACAGAGGTAGAAAAGAGTAAACACCGTTTATTCTCCTTCGCTCTCCCTGACTTGGCTAAGGAGCGTCTTTCAGGCGCAGGAATATACTTGAGCCCCTA
>2465_553
ATCCTAAAGGCAACTTCAGGACCTATAAGCCATGGCTCTCACTCACAGAACGCCAGTAGAGGAGGTAATCGCCCGTTCACATCCGAGGAACAATCTCGAGTGTCCTCCACCGCAGTCATTTCATTAACAGAGGTAGAAAAGAGTAAACACCGTTTATTCTCCTTCGCTCTCCCTGACTTGGCT
>2465_554
ATCCTAAAGGCAACTTCAGGACCTATAAGCCATGGCTCTCACTCACAGAACGCCAGTAGAGGAGGTAATCGCCCGTTCACATCCGAGGAACAATCTCGAGTGTCCTCCACCGCAGTCATTTCATTAACAGAGGTAGAAAAGAGTAAACACCGTTTATTCTCCTTCGCTCTCCCTGACTTGGCTAAGGAGCGTCTTTCAGGCGCAGGAATATACTTGAGCCCCTACTCTTATCAGGTACATAGCCATCCTTGTTGTAAAACCTTAGAAAATAATATTTTGTACAATGTCCTGCCTAGTTATTTGGATAATTCTTTTTATATGGT
>2465_555
ATCCTAAAGGCAACTTCAGGACCTATAAGCCATGGCTCTCACTCACAGAACGCCAGTAGAGGAGGTAATCGCCCGTTCACATCCGAGGAACAATCTCGAGTGTCCTCCACCGCAGTCATTTCATTAACAGAGGTAGAAAAGAGTAAACACCGTTTATTCTCCTTCGCTCTCCCTGACTTGGCTAAGGAGCGTCTTTCAGGCGCAGGAATATACTTGAGCCCCTACTCTTATCAGGTACATAGCCATCCT
>2465_556
ATCCTAAAGGCAACTTCAGGACCTATAAGCCATGGCTCTCACTCACAGAACGCCAGTAGAGGAGGTAATCGCCCGTTCACATCCGAGGAACAATCTCGAGTGTCCTCCACCGCAGTCATTTCATTAACAGAGGTAGAAAAGAGTAAACACCGTTTATTCTCCTTCGCTCTCCCTGACTTGGCTAAGGAGCGTCTTTCAGGCGCAGGAATATACTTGAGCCCCTACTCTTATCAGGTACATAGCCATCCTTGTTGTAAAACCTTAGAAAATAATATTTTGTACAATGTCCTGCCTAGTTATTTGGATAATTCTTTTTATATGGTTAGCATTAAGAAAAATAAGGTTGACTTCCTCAAGC
>2465_557
ATCCTAAAGGCAACTTCAGGACCTATAAGCCATGGCTCTCACTCACAGAACGCCAGTAGAGGAGGTAATCGCCCGTTCACATCCGAGGAACAATCTCGAGTGTCCTCCACCGCAGTCATTTCATTAACAGAGGTAGAAAAGAGTAAACACCGTTTATTCTCCTTCGCTCTCCCTGACTTGGCTAAGGAGCGTCTTTCAGGCGCAGGAATATACTTGAGCCCCTACTCTTATCAGGTACATAGCCATCCTTGTTGTAAAACCTTAGAAAATAATA
>2465_558
ATCCTAAAGGCAACTTCAGGACCTATAAGCCATGGCTCTCACTCACAGAACGCCAGTAGAGGAGGTAATCGCCCGTTCACATCCGAGGAACAATCTCGAGTGTCCTCCACCGCAGTCATTTCATTAACAGAGGTAGAAAAGAGTAAACACCGTTTATTCTCCTTCGCTCTCCCTGACTTGGCTAAGGAGCGTCTTTCAGGCGCAGGAATATACTTGAGCCCCTACTCTTATCAGGTACATAGCCATCCTTGTTGTAAAACCTTAGAAAATAATATTTTGTACAATGTCCTGCCTAGTTATTTGGATAATTCTTTTTATATGGTTAGCATTAAGAAAAATAAGGTTGACTTCCTCAAGCAACGCCATAAGGATCTCCAACTTATCGAGTGCATCAACAGATATGTTACCAGTTTGGATAAGGTGAGGTACGGTAGTGAATTTCACATTAGTCCAAGTAAGAAGAATCCACACTTCAACTGTGCACG
>2465_559
ATCCTAAAGGCAACTTCAGGACCTATAAGCCATGGCTCTCACTCACAGAACGCCAGTAGAGGAGGTAATCGCCCGTTCACATCCGAGGAACAATCTCGAGTGTCCTCCACCGCAGTCATTTCATTAACAGAGGTAGAAAAGAGTAAACACCGTTTATTCTCCTTCGCTCTCCCTGACTTGGCTAAGGAGCGTCTTTCAGGCGCAGGAATATACTTGAGCCCCTACTCT
>2465_560
ATCCTAAAGGCAACTTCAGGACCTATAAGCCATGGCTCTCACTCACAGAACGCCAGTAGAGGAGGTAATCGCCCGTTCACATCCGAGGAACAATCTCGAGTGTCCTCCACCGCAGTCATTTCATTAACAGAGGTAGAAAAGAGTAAACACCGTTTATTCTCCTTCGCTCTCCCTGACTTGGCTAAGGAGCGTCTTTCAGGCGCAGGAATATACTTGAGCCCCTACTCTTATCAGGTACATAGCCATCCTTGTTGTAAAACCTTAGAAAA
>2465_561
ATCCTAAAGGCAACTTCAGGACCTATAAGCCATGGCTCTCACTCACAGAACGCCAGTAGAGGAGGTAATCGCCCGTTCACATCCGAGGAACAATCTCGAGTGTCCTCCACCGCAGTCATTTCATTAACAGAGGTAGAAAAGAGTAAACACCGTTTATTCTCCTTCGCTCTCCCTGACTTGGCTAAGGAGCGTCTTTCAGGCGCAGGAATATACTTGAGCCCCTACTCTTATCAGGTACATAGCCATCCTTGTTGTAAAACCTTAGAAAATAATATTTTGTACAATGTCCTGCCTAGTTATTTGGATAATTCTTTTTATATGGTTA
>2465_562
ATCCTAAAGGCAACTTCAGGACCTATAAGCCATGGCTCTCACTCACAGAACGCCAGTAGAGGAGGTAATCGCCCGTTCACATCCGAGGAACAATCTCGAGTGTCCTCCACCGCAGTCATTTCATTAACAGAGGTAGAAAAGAGTAAACACCGTTTATTCTCCTTCGCTCTCCCTGACTTGGCTAAGGAGCGTCTTTCAGGCGCAGGAATATACTTGAGCCCCTACTCTTATCAGGTACATAGCCATCCTTGTTGTAAAACCTTAGAAAATAATATTTTGTACAATGTCCTGCCTAGTTATTTGGATAATTCTTTTTATATGGTTAGCATTAAGAAAAATAAGGTTGACTTCCTCAAGCAACGCCATAAGGATCTCCAACTTATCGAGTGCATCAACAG
>2465_563
ATCCTAAAGGCAACTTCAGGACCTATAAGCCATGGCTCTCACTCACAGAACGCCAGTAGAGGAGGTAATCGCCCGTTCACATCCGAGGAACAATCTCGAGTGTCCTCCACCGCAGTCATTTCATTAACAGAGGTAGAAAAGAGTAAACACCGTTTATTCTCCTTCGCTCTCCCTGACTTGGCTAAGGAGCGTCTTTCA
>2465_564
ATCCTAAAGGCAACTTCAGGACCTATAAGCCATGGCTCTCACTCACAGAACGCCAGTAGAGGAGGTAATCGCCCGTTCACATCCGAGGAACAATCTCGAGTGTCCTCCACCGCAGTCATTTCATTAACAGAGGTAGAAAAGAGTAAACACCGTTTATTCTCCTTCGCTCTCCCTGACTTGGCTAAGGAGCGTCTTTCAGGCGCAGGAATATACTTGAGCCCCTACTCTTATCAGGTACATAGCCATCCTTGTTGTAAAACCTTAGAAAATAATATTTTGTACAATGTCCTGCCTAGTTATTTGGATAATTCTTTTTATATGGTTAGCATTAAGAAAAATAAGGTTGACTTCCTCAAGCAACGCCATAAGGATCTCCAACTTATCGAGTGCATCAACAGATATGTTACCAGTTTGGATAAGGTGAGGTACGGTAGTGAATTTCACATTAGTCCAAGTAAG
>2465_565
ATCCTAAAGGCAACTTCAGGACCTATAAGCCATGGCTCTCACTCACAGAACGCCAGTAGAGGAGGTAATCGCCCGTTCACATCCGAGGAACAATCTCGAGTGTCCTCCACCGCAGTCATTTCATTAACAGAGGTAGAAAAGAGTAAACACCGTTTATTCTCCTTCGCTCTCCCTGACTTGGCTAAGGAGCGTCTTTCAGGCGCAGGAATATACTTGAGCCCCTACTCTTATCAGGTACATAGCCATCCTTGTTGTAAAACCTTAGAAAATAATATTTTGTACAATGTCCTGCCTAGTTATTTGGATAATTCTTTTTATATGGTTAGCATTAAGAA
>2465_566
ATCCTAAAGGCAACTTCAGGACCTATAAGCCATGGCTCTCACTCACAGAACGCCAGTAGAGGAGGTAATCGCCCGTTCACATCCGAGGAACAATCTCGAGTGTCCTCCACCGCAGTCATTTCATTAACAGAGGTAGAAAAGAGTAAACACCGTTTATTCTCCTTCGCTCTCCCTGACTTGGCTAAGGAGCGTCTTTCAGGCGCAGGAATATACTTGAGCCCCTACTCTTATCAGGTACATAGCCATCCTTGTTGTAAAACCTTAGAAAATAATATTTTGTACAATGTCCTGCCTAGTTATTTGG
>2465_567
ATCCTAAAGGCAACTTCAGGACCTATAAGCCATGGCTCTCACTCACAGAACGCCAGTAGAGGAGGTAATCGCCCGTTCACATCCGAGGAACAATCTCGAGTGTCCTCCACCGCAGTCATTTCATTAACAGAGGTAGAAAAGAGTAAACACCGTTTATTCTCCTTCGCTCTCCCTGACTTGGCTAAGGAGCGTCTTTCAGGCGCAGGAATATACTTGAGCCCCTACTCTTATCAGGTACATAGCCATCCTTGTTGTAAAACCTTAGAAAATAATATTTTGTACAATGTCCTGCCTAGTTATTTGGATAATTCTTTTTATATGGTTAGCATTAAGAAAAATAAGGTTGACTTCCTCAAGCAACGCCATAAGGATCTCCAACTTATCGAGTGCATCAACAGATATGTTACCAGTTTGGATAAGGTGAGGTACGGTAGTGAATTTCACATTAG
>2465_568
ATCCTAAAGGCAACTTCAGGACCTATAAGCCATGGCTCTCACTCACAGAACGCCAGTAGAGGAGGTAATCGCCCGTTCACATCCGAGGAACAATCTCGAGTGTCCTCCACCGCAGTCATTTCATTAACAGAGGTAGAAAAGAGTAAACACCGTTTATTCTCCTTCGCTCTCCCTGACTTGGCTAAGGAGCGTCTTTCAGGCGCAGGAATATACTTGAGCCCCTACTCTTATCAGGTACATAGCCATCCTTGTTGTAAAACCTTAGAAAATAATATTTTGTACAATGTCCTGCCTAGTTATTTGGATAATTCTTTTTATATGGTTAGCATTAAGAAAAATAAGGTTGACTTCCTCAAGCAACGC
>2465_569
ATCCTAAAGGCAACTTCAGGACCTATAAGCCATGGCTCTCACTCACAGAACGCCAGTAGAGGAGGTAATCGCCCGTTCACATCCGAGGAACAATCTCGAGTGTCCTCCACCGCAGTCATTTCATTAACAGAGGTAGAAAAGAGTAAACACCGTTTATTCTCCTTCGCTCTCCCTGACTTGGCTAAGGAGCGTCTTTCAGGCGCAGGAA
>2465_570
ATCCTAAAGGCAACTTCAGGACCTATAAGCCATGGCTCTCACTCACAGAACGCCAGTAGAGGAGGTAATCGCCCGTTCACATCCGAGGAACAATCTCGAGTGTCCTCCACCGCAGTCATTTCATTAACAGAGGTAGAAAAGAGTAAACACCGTTTATTCTCCTTCGCTCTCCCTGACTTGGCTAAGGA
>2465_571
ATCCTAAAGGCAACTTCAGGACCTATAAGCCATGGCTCTCACTCACAGAACGCCAGTAGAGGAGGTAATCGCCCGTTCACATCCGAGGAACAATCTCGAGTGTCCTCCACCGCAGTCATTTCATTAACAGAGGTAGAAAAGAGTAAACACCGTTTATTCTCCTTCGCTCTCCCTGACTTGGCTA
>2465_572
ATCCTAAAGGCAACTTCAGGACCTATAAGCCATGGCTCTCACTCACAGAACGCCAGTAGAGGAGGTAATCGCCCGTTCACATCCGAGGAACAATCTCGAGTGTCCTCCACCGCAGTCATTTCATTAACAGAGGTAGAAAAGAGTAAACACCGTTTATTCTCCTTCGCTCTCCCTGACTTGGCTAAGGAGCGTCTTTCAGGCGCAGGAATATACTTGAGCCCCTACTCTTATCAGGTACATAGCCATCCTTGTTGTAAAACCTTAGAAAATAATATTTTGTACAATGTCCTGCCTAGTTATTTGGATAATTCTTTTTATATGGTTAGCATTAAGAAAAATAAGGTTGACTTCCTCAAGCAACGCCATAAGGATCTCCAACTTATCGAGTGCATCAACAGATATGTTACCAGTTTGGATAAGGTGAGGTACGGTAGTGAATTTCACATTAG
>2465_573
ATCCTAAAGGCAACTTCAGGACCTATAAGCCATGGCTCTCACTCACAGAACGCCAGTAGAGGAGGTAATCGCCCGTTCACATCCGAGGAACAATCTCGAGTGTCCTCCACCGCAGTCATTTCATTAACAGAGGTAGAAAAGAGTAAACACCGTTTATTCTCCTTCGCTCTCCCTGACTTGGCTAAGGAGCGTCTTTCAGGCGCAGGAATATACT
>2465_574
ATCCTAAAGGCAACTTCAGGACCTATAAGCCATGGCTCTCACTCACAGAACGCCAGTAGAGGAGGTAATCGCCCGTTCACATCCGAGGAACAATCTCGAGTGTCCTCCACCGCAGTCATTTCATTAACAGAGGTAGAAAAGAGTAAACACCGTTTATTCTCCTTCGCTCTCCCTGACTTGGCTAAGGAGCGTCTTTCAGGCGCAGGAATATACTTGAGCCCCTACTCTTATCAGGTACATAGCCATCCTTGTTGTAAAACCTTAGAAAATAATATTTTGTACAATGTCCTGCCTAGTTATTTGGATAATT
>2465_575
ATCCTAAAGGCAACTTCAGGACCTATAAGCCATGGCTCTCACTCACAGAACGCCAGTAGAGGAGGTAATCGCCCGTTCACATCCGAGGAACAATCTCGAGTGTCCTCCACCGCAGTCATTTCATTAACAGAGGTAGAAAAGAGTAAACACCGTTTATTCTCCTTCGCTCTCCCTGACTTGGCTAAGGAGCGTCTTTCAGGCGCAGGAATATACTTGAGCCCCTACTCTTATCAGGTACATAGCCATCCTTGTTGTAAAACCTTAGAAAATAATATTTTGTACAATGTCCTGCCTAGTTATTTGGATAATTCTTTTTATATGGTTAGCATTAAGAAAAATAAGGTTGACTTCCTCA
>2465_576
ATCCTAAAGGCAACTTCAGGACCTATAAGCCATGGCTCTCACTCACAGAACGCCAGTAGAGGAGGTAATCGCCCGTTCACATCCGAGGAACAATCTCGAGTGTCCTCCACCGCAGTCATTTCATTAACAGAGGTAGAAAAGAGTAAACACCGTTTATTCTCCTTCGCTCTCCCTGACTTGGCTAAGGAGCGTCTTTCAGGCGCAGGAATATACTTGAGCCCCTACTCTTATCAGGTACATAGCCATCCTTGTTGTAAAACCTTAGAAAATAATATTTTGTACAATGTCCTGCCTAGTTATTTGGATAATTCTTTTTATATGGTTAGCATTAAGAAAAATAAGGTTGACTTCCTCAAGCAACGCCATAAGGATCTCCAACTTATCGAGTGCATCAA
>2465_577
ATCCTAAAGGCAACTTCAGGACCTATAAGCCATGGCTCTCACTCACAGAACGCCAGTAGAGGAGGTAATCGCCCGTTCACATCCGAGGAACAATCTCGAGTGTCCTCCACCGCAGTCATTTCATTAACAGAGGTAGAAAAGAGTAAACACCGTTTATTCTCCTTCGCTCTCCCTGACTTGGCTAAGGAGCGTCTTTCAGGCGCAGGAATATACTTGAGCCCCTACTCTTATCAGGTACATAGCCATCCTTGTTGTAAAACCTTAGAAAATAATATTTTGTACAATGTCCTGCCTAGTTATTTGGATAATTCTTTTTATATGGTTAGCATTAAGAAAAATAAGGTTGACTTCCTCAAGCAACGCCATAAGGATCTCCAACTTATCGAGTGCATCAACAGATATGTTACCAGTT
>2465_578
ATCCTAAAGGCAACTTCAGGACCTATAAGCCATGGCTCTCACTCACAGAACGCCAGTAGAGGAGGTAATCGCCCGTTCACATCCGAGGAACAATCTCGAGTGTCCTCCACCGCAGTCATTTCATTAACAGAGGTAGAAAAGAGTAAACACCGTTTATTCTCCTTCGCTCTCCCTGACTTGGCTAAGGAGCGTCTTTCAGGCGCAGGAATATACTTGAGCCCCTACTCTTATCAGGTACATAGCCATCCTTGTTGTAAAACCTTAGAAAATAATATTTTGTACAATGTCCTGCCTAGTTATTTGGATAATTCTTTTTATATGGTTAGCATTAAGAAAAATAAGGTTGACTTCCTCAAGCAACGCCATAAGGATCTCCAACTTATCGAGTGCATCAACAGATATGTTACCAGTTTGGATAAGGTGAG
>2465_579
ATCCTAAAGGCAACTTCAGGACCTATAAGCCATGGCTCTCACTCACAGAACGCCAGTAGAGGAGGTAATCGCCCGTTCACATCCGAGGAACAATCTCGAGTGTCCTCCACCGCAGTCATTTCATTAACAGAGGTAGAAAAGAGTAAACACCGTTTATTCTCCTTCGCTCTCCCTGACTTGGCTAAGGAGCGTCTTTCAGGCGCAGGAATATACTTGAGCCCCTACTCTTATCAGGTACATAGCCATCCTTGTTGTAAAACCTTAGAAAATAATATTTTGTACAATGTCCTGCCTAGTTATTTGGATAATTCTTTTTATATGGTTAGCATT
>2465_580
ATCCTAAAGGCAACTTCAGGACCTATAAGCCATGGCTCTCACTCACAGAACGCCAGTAGAGGAGGTAATCGCCCGTTCACATCCGAGGAACAATCTCGAGTGTCCTCCACCGCAGTCATTTCATTAACAGAGGTAGAAAAGAGTAAACACCGTTTATTCTCCTTCGCTCTCCCTGACTTGGCTAAGGAGCGTCTTTCAGGCGCAGGAATATACTTGAGCCCCTACTCTTATCAGGTACATAGCCATCCTTGTTGTAAAACCTTAGAAAATAATATTTTGTACAATGTCCTGCCTAGTTATTTGGATAATTCTTTTTATATGGTTAGCATTAAGAAAAATAAGGTTGACTTCCTCAAGCAACGCCATAAGGATCTCCAACTTATCGAGTGCATCAACAGATATGTTACCAGTTTGGATAAGGTGAGGTACGGTAGTGAATTTCACATTAGTCCAAGTAAGAAGAATCCACACTTCAACTGTGCA
>2465_581
ATCCTAAAGGCAACTTCAGGACCTATAAGCCATGGCTCTCACTCACAGAACGCCAGTAGAGGAGGTAATCGCCCGTTCACATCCGAGGAACAATCTCGAGTGTCCTCCACCGCAGTCATTTCATTAACAGAGGTAGAAAAGAGTAAACACCGTTTATTCTCCTTCGCTCTCCCTGACTTGGCTAAGGAGCGTCTTTCAGGCGCAGGAATATACTTGAGCCCCTACTCTTATCAGGTACATAGCCATCCTTGTTGTAAAACCTTAGAAAATAATATTTTGTACAATGTCCTGCCTAGTTATTTGGATAATTCTTTTTATATGGTTAGC
>2465_582
ATCCTAAAGGCAACTTCAGGACCTATAAGCCATGGCTCTCACTCACAGAACGCCAGTAGAGGAGGTAATCGCCCGTTCACATCCGAGGAACAATCTCGAGTGTCCTCCACCGCAGTCATTTCATTAACAGAGGTAGAAAAGAGTAAACACCGTTTATTCTCCTTCGCTCTCCCTGACTTGGCTAAGGAGCGTCTTTCAGGCGCAGGAATATACTTGAGCCCCTACTCTTATCAGGTACATAGCCATCCTTGTTGTAAAACCTTAGAAAATAATATTTTGTACAATGTCCTGCCTAGTTATTTGGATAATTCTTTTTATATGGTTAGCATTAAGAAAAATAAGGTTGACTTCCTCAAGCAACGCCATAAGGATCTCCAACTTATCGAGTGCATCAACAGATATGTTACCAGTTTGGATAAGGTGAGGTACGGTAGTGAATTTCACATTAGTCCAA
>2465_583
ATCCTAAAGGCAACTTCAGGACCTATAAGCCATGGCTCTCACTCACAGAACGCCAGTAGAGGAGGTAATCGCCCGTTCACATCCGAGGAACAATCTCGAGTGTCCTCCACCGCAGTCATTTCATTAACAGAGGTAGAAAAGAGTAAACACCGTTTATTCTCCTTCGCTCTCCCTGACTTGGCTAAGGAGCGTCTTTC
>2465_584
ATCCTAAAGGCAACTTCAGGACCTATAAGCCATGGCTCTCACTCACAGAACGCCAGTAGAGGAGGTAATCGCCCGTTCACATCCGAGGAACAATCTCGAGTGTCCTCCACCGCAGTCATTTCATTAACAGAGGTAGAAAAGAGTAAACACCGTTTATTCTCCTTCGCTCTCCCTGACTTGGCTAAGGAGCGTCTTTCAGGCGCAGGAATATACTTGAGCCCCTACTCTTATCAGGTACATAGCCATCCTTGTTGTAAAACCTTAGAAAATAATATTTTGTACAATGTCCTGCCTAGTTATTTGGATAATTCTTTTTATATGGTTAGCATTAAGAAAAATAAGGTTGACTTCCTCAAGCAACGCCATAAGGATCTCCAACTTATCGAGTGCATCAACAGATATGTTACCAGTTTGGATAAGGTGAGGTACGGTAGTGAATTTCACATTAGTCCAAGTAAGAAGAATCCACACTTCAACTGTGCACGCAAG
>2465_585
ATCCTAAAGGCAACTTCAGGACCTATAAGCCATGGCTCTCACTCACAGAACGCCAGTAGAGGAGGTAATCGCCCGTTCACATCCGAGGAACAATCTCGAGTGTCCTCCACCGCAGTCATTTCATTAACAGAGGTAGAAAAGAGTAAACACCGTTTATTCTCCTTCGCTCTCCCTGACTTGGCTAAGGAGCGTCTTTCAGGCGCAGGAATATACTTGAGCCCCTACTCTTATCAGGTACATAGCCATCCTTGTTGTAAAACCTTAGAAAATAATATTTTGTACAATGTCCTGCCTAGTTATTTGGATAATTCTTTTTATATGGTTAGCATTAAGAAAAATAAGGTTGACTTCCTCAAGCAACGC
>2465_586
ATCCTAAAGGCAACTTCAGGACCTATAAGCCATGGCTCTCACTCACAGAACGCCAGTAGAGGAGGTAATCGCCCGTTCACATCCGAGGAACAATCTCGAGTGTCCTCCACCGCAGTCATTTCATTAACAGAGGTAGAAAAGAGTAAACACCGTTTATTCTCCTTCGCTCTCCCTGACTTGGCTAAGGAGCGTCTTTCAGGCGCAGGAATATACTTGAGCCCCTACTCTTATCAGGTACATAGCCATCCTTGTTGTAAAACCTTAGAAAATAATATTTTGTACAATGTCCTGCCTAGTTATTTGGATAATTCTTTTTATATGGTTAGCATTAAGAAAAATAAGGTTGACTTCC
>2465_587
ATCCTAAAGGCAACTTCAGGACCTATAAGCCATGGCTCTCACTCACAGAACGCCAGTAGAGGAGGTAATCGCCCGTTCACATCCGAGGAACAATCTCGAGTGTCCTCCACCGCAGTCATTTCATTAACAGAGGTAGAAAAGAGTAAACACCGTTTATTCTCCTTCGCTCTCCCTGACTTGGCTAAGGAGCGTCTTTCAGGCGCAGGAATATACTTGAGCCCCTACTCTTATCAGGTACATAGCCATCCTTGTTGTAAAACCTTAGAAAATAATATTTTGTACAATGTCCTGCCTAGTTATTTGGATAATTCTTTTTATATGGTTAGCATTAAGAAAAATAAGGTTGACTTCCTCAAGCAACGCCATAAGGATCTCCAACTTATCGAGTGCATCAACAGATATGTT
>2465_588
ATCCTAAAGGCAACTTCAGGACCTATAAGCCATGGCTCTCACTCACAGAACGCCAGTAGAGGAGGTAATCGCCCGTTCACATCCGAGGAACAATCTCGAGTGTCCTCCACCGCAGTCATTTCATTAACAGAGGTAGAAAAGAGTAAACACCGTTTATTCTCCTTCGCTCTCCCTGACTTGGCTAAGGAGCGTCTTTCAGGCGCAGGAATATACTTGAGCCCCTACTCTTATCAGGTACATAGCCATCCTTGTTGTAAAACCTTAGAAAATAATATTTTGTACAATGTCCTGCCTAGTTATTTGGATAATTCTTT
>2465_589
ATCCTAAAGGCAACTTCAGGACCTATAAGCCATGGCTCTCACTCACAGAACGCCAGTAGAGGAGGTAATCGCCCGTTCACATCCGAGGAACAATCTCGAGTGTCCTCCACCGCAGTCATTTCATTAACAGAGGTAGAAAAGAGTAAACACCGTTTATTCTCCTTCGCTCTCCCTGACTTGGCTAAGGAGCGTCTTTCAGGCGCAGGAATATACTTGAGCCCCTACTCTTATCAGGTACATAGCCATCCTTGTTGTAAAACCTTAGAAAATAATATTTTGTACAATGTCCTGCCTAGTTATTTGGATAATTCTTTTTATATGGTTAGCATTAAGAAAAATAAGGTTGACTTCCTCAAGCAACGCCATAAGGATCTCCAACTTATCGAGTGCATCAACAGATATG
>2465_590
ATCCTAAAGGCAACTTCAGGACCTATAAGCCATGGCTCTCACTCACAGAACGCCAGTAGAGGAGGTAATCGCCCGTTCACATCCGAGGAACAATCTCGAGTGTCCTCCACCGCAGTCATTTCATTAACAGAGGTAGAAAAGAGTAAACACCGTTTATTCTCCTTCGCTCTCCCTGACTTGGCTAAGGAGCGTCTTTCAGGCGCAGGAATATACTTGAGCCCCTACTCTTATCAGGTACATAGCCATCCTTGTTGTAAAACCTTAGAAAATAATATTTTGTACAATGTCCTGCCTAGTTATTTGGATAATTCTTTTTATATGGTTAGCATTAAGAAAAATAAGGTTGACTTCCTCAAGCAACGCCATAAGGATCTCCAACTTATCGAGTGCATCAACAGATATGTTACCAGTTTGGATAAGGTGAGGTACGGTAGTGAATTTCACATTAGTCCAAGTAAGAAGAATCCACACTTCAAC
>2465_591
ATCCTAAAGGCAACTTCAGGACCTATAAGCCATGGCTCTCACTCACAGAACGCCAGTAGAGGAGGTAATCGCCCGTTCACATCCGAGGAACAATCTCGAGTGTCCTCCACCGCAGTCATTTCATTAACAGAGGTAGAAAAGAGTAAACACCGTTTATTCTCCTTCGCTCTCCCTGACTTGGCTAAGGAGCGTCTTTCAGGCGCAGGAATATACTTGAGCCCCTACTCTT
>2465_592
ATCCTAAAGGCAACTTCAGGACCTATAAGCCATGGCTCTCACTCACAGAACGCCAGTAGAGGAGGTAATCGCCCGTTCACATCCGAGGAACAATCTCGAGTGTCCTCCACCGCAGTCATTTCATTAACAGAGGTAGAAAAGAGTAAACACCGTTTATTCTCCTTC
>2465_593
ATCCTAAAGGCAACTTCAGGACCTATAAGCCATGGCTCTCACTCACAGAACGCCAGTAGAGGAGGTAATCGCCCGTTCACATCCGAGGAACAATCTCGAGTGTCCTCCACCGCAGTCATTTCATTAACAGAGGTAGAAAAGAGTAAACACCGTTTATTCTCCTTCGCTCTCCCTGACTTGGCTAAGGAGCGTCTTTCAGGCGCAGGAATATACTTGAGCCCCTACTCTTATCAGGTACATAGCCATCCTTGTTGTAAAACCTTAGAAAATAATATTTTGTACAATGTCCTGCCTAGTTATTTGGATAATTCTTTTTATATGGTTAGCATTAAGAAAAATAAG
>2465_594
ATCCTAAAGGCAACTTCAGGACCTATAAGCCATGGCTCTCACTCACAGAACGCCAGTAGAGGAGGTAATCGCCCGTTCACATCCGAGGAACAATCTCGAGTGTCCTCCACCGCAGTCATTTCATTAACAGAGGTAGAAAAGAGTAAACACCGTTTATTCTCCTTCGCTCTCCCTGACTTGGCTAAGGAGCGTCTTTCA
>2465_595
ATCCTAAAGGCAACTTCAGGACCTATAAGCCATGGCTCTCACTCACAGAACGCCAGTAGAGGAGGTAATCGCCCGTTCACATCCGAGGAACAATCTCGAGTGTCCTCCACCGCAGTCATTTCATTAACAGAGGTAGAAAAGAGTAAACACCGTTTATTCTCCTTCGCTCTCCCTGACTTGGCTAAGGAGCGTCTTTCAGGCGCAGGAATATACTTGAGCCCCTACTCTTATCAGGTACATAGCCATCCTTGTTGTAAAACCTTAGAAAATAATATTTTGTACAATGTCCTGCCTAGTTATTTGGATAATTCTTTTTATATGGTTAGCATTAAGAAAAATAAGGTTGACTTCCTCAAGCAACGCCATAAGGATCTCCAACTTATCGAGTGCATCAACAGATAT
>2465_596
ATCCTAAAGGCAACTTCAGGACCTATAAGCCATGGCTCTCACTCACAGAACGCCAGTAGAGGAGGTAATCGCCCGTTCACATCCGAGGAACAATCTCGAGTGTCCTCCACCGCAGTCATTTCATTAACAGAGGTAGAAAAGAGTAAACACCGTTTATTCTCCTTCGCTCTCCCTGA
>2465_597
ATCCTAAAGGCAACTTCAGGACCTATAAGCCATGGCTCTCACTCACAGAACGCCAGTAGAGGAGGTAATCGCCCGTTCACATCCGAGGAACAATCTCGAGTGTCCTCCACCGCAGTCATTTCATTAACAGAGGTAGAAAAGAGTAAACACCGTTTATTCTCCTTCGCTCTCCCTGACTTGGCTAAGGAGCGTCTTTCAGGCGCAGGAATATACTTGAGCCCCTACTCTTATCAGGTACATAGCCATCCTTGTTGTAAAACCTTAGAAAATAATATTTTGTACAATGTCCTGCCTAGTTATTTGGATAATTCTTTTTATATGGTTAGCATTAAGAAAAATAAGGTT
>2465_598
ATCCTAAAGGCAACTTCAGGACCTATAAGCCATGGCTCTCACTCACAGAACGCCAGTAGAGGAGGTAATCGCCCGTTCACATCCGAGGAACAATCTCGAGTGTCCTCCACCGCAGTCATTTCATTAACAGAGGTAGAAAAGAGTAAACACCGTTTATTCTCCTTCGCTCTCCCTGACTTGGCTAAGGAGCGTCTTTCAGGCGCAGGAATATACTTGAGCCCCTACTCTTATCAGGTACATAGCCATCCTTGTTGTAAAACCTTAGAAAATAATATTTTGTACAATGTCCT
>2465_599
ATCCTAAAGGCAACTTCAGGACCTATAAGCCATGGCTCTCACTCACAGAACGCCAGTAGAGGAGGTAATCGCCCGTTCACATCCGAGGAACAATCTCGAGTGTCCTCCACCGCAGTCATTTCATTAACAGAGGTAGAAAAGAGTAAACACCGTTTATTCTCCTTCGCTCTCCCTGACTTGGCTAAGGAGCGTCTTTCAGGCGCAGGAATATA
>2465_600
ATCCTAAAGGCAACTTCAGGACCTATAAGCCATGGCTCTCACTCACAGAACGCCAGTAGAGGAGGTAATCGCCCGTTCACATCCGAGGAACAATCTCGAGTGTCCTCCACCGCAGTCATTTCATTAACAGAGGTAGAAAAGAGTAAACACCGTTTATTCTCCTTCGCTCTCCCTGACTTGGCTAAGGAGCGTCTTTCAGGCGCAGGAATATACTTGAGCCCCTACTCTTATCAGGTACATAGCCATCCTTGTTGTAAAACCTTAGAAAATAATATTTTGTACAATGTCCTGCCTAGTTATTTGGATAATTCTTTTTATATGGTTAGCATTAAGAAAAATAAGGTTGACTTCCTCAAGCAACGCCATAAGGATCTCCAAC
>2465_601
ATCCTAAAGGCAACTTCAGGACCTATAAGCCATGGCTCTCACTCACAGAACGCCAGTAGAGGAGGTAATCGCCCGTTCACATCCGAGGAACAATCTCGAGTGTCCTCCACCGCAGTCATTTCATTAACAGAGGTAGAAAAGAGTAAACACCGTTTATTCTCCTTCGCTCTCCCTGACTTGGCTAAGGAGCGTCTTTCAGGCGCAGGAATATACTTGAGCCCCTACTCTTATCAGGTACATAGCCATCCTTGTTGTAAAACCTTAGAAAATAATATTTTGTACAATGTCCTGCCTAGTTATTTGGATAATTCTTTTTATATGGTTAGCATTAAGAAAAATAAGGTTGACTTCCTCAAGCAACGCCATAAGGATCTCCAACTTATCGAGTGCATCA
>2465_602
ATCCTAAAGGCAACTTCAGGACCTATAAGCCATGGCTCTCACTCACAGAACGCCAGTAGAGGAGGTAATCGCCCGTTCACATCCGAGGAACAATCTCGAGTGTCCTCCACCGCAGTCATTTCATTAACAGAGGTAGAAAAGAGTAAACACCGTTTATTCTCCTTCGCTCTCCCTGACTTGGCTAAGGAGCGTCTTTCAGGCGCAGGAATATACTTGAGC
>2465_603
ATCCTAAAGGCAACTTCAGGACCTATAAGCCATGGCTCTCACTCACAGAACGCCAGTAGAGGAGGTAATCGCCCGTTCACATCCGAGGAACAATCTCGAGTGTCCTCCACCGCAGTCATTTCATTAACAGAGGTAGAAAAGAGTAAACACCGTTTATTCTCCTTCGCTCTCCCTGACTTGGCTAAG
>2465_604
ATCCTAAAGGCAACTTCAGGACCTATAAGCCATGGCTCTCACTCACAGAACGCCAGTAGAGGAGGTAATCGCCCGTTCACATCCGAGGAACAATCTCGAGTGTCCTCCACCGCAGTCATTTCATTAACAGAGGTAGAAAAGAGTAAACACCGTTTATTCTCCTTCGCTCTCCCTGACTTGGCTAAGGAGCGTCTT
>2465_605
ATCCTAAAGGCAACTTCAGGACCTATAAGCCATGGCTCTCACTCACAGAACGCCAGTAGAGGAGGTAATCGCCCGTTCACATCCGAGGAACAATCTCGAGTGTCCTCCACCGCAGTCATTTCATTAACAGAGGTAGAAAAGAGTAAACACCGTTTATTCTCCTTCGCTCTCCCTGACTTGGCTAAGGAGCGTCTTTCAGGCGCAGGAATATACTTGAGCCCCTACTCTTATCAGGT
>2465_606
ATCCTAAAGGCAACTTCAGGACCTATAAGCCATGGCTCTCACTCACAGAACGCCAGTAGAGGAGGTAATCGCCCGTTCACATCCGAGGAACAATCTCGAGTGTCCTCCACCGCAGTCATTTCATTAACAGAGGTAGAAAAGAGTAAACACCGTTTATTCTCCTTCGCTCTCCCTGACTTGGCTAAGGAGCGTCTTTCAGGCGCAGGAATATACTTGAGCCCCTACTCTTATCAGGTACATAGCCATCCTTGTTGTAAAACCTTAGAAAATAATATTTTGTACAATGTCCTGCCTAGTTATTTGGATAATTCTTTTTATATGGTTAGCATTAAGAAAAATAAGGTTGACTTCCTCAAGCAACGCCATAAGGATCTCCAACTTATCGAGTGCATCAA
>2465_607
ATCCTAAAGGCAACTTCAGGACCTATAAGCCATGGCTCTCACTCACAGAACGCCAGTAGAGGAGGTAATCGCCCGTTCACATCCGAGGAACAATCTCGAGTGTCCTCCACCGCAGTCATTTCATTAACAGAGGTAGAAAAGAGTAAACACCGTTTATTCTCCTTCGCTCTCCCTGACTTGGCTAAGGAGCGTCTTTCAGGCGCAGGAATATACTTGAGCCCCTACTCTTATCAGGTACATAGCCATCCTTGTTGTAAAACCTTAGAAAATAATATTTTGTACAATGTCCTGCCTAGTTATTTGGATAATTCTTTTTATATGGTTAGCATTAAGAAAAATAAGGTTGACTTCCTCAAGCAACGCCATAAGGATCTCCAACTTATCGAGTGCATCAACAGATATGTTACC
>2465_608
ATCCTAAAGGCAACTTCAGGACCTATAAGCCATGGCTCTCACTCACAGAACGCCAGTAGAGGAGGTAATCGCCCGTTCACATCCGAGGAACAATCTCGAGTGTCCTCCACCGCAGTCATTTCATTAACAGAGGTAGAAAAGAGTAAACACCGTTTATTCTCCTTCGCTCTCCCTGACTTGGCTAAGGAGCGTCTTTCAGGCGCAGGAATATACTTGAGCCCCTACTCTTATCAGGTACATAGCCATCCTTGTT
>2465_609
ATCCTAAAGGCAACTTCAGGACCTATAAGCCATGGCTCTCACTCACAGAACGCCAGTAGAGGAGGTAATCGCCCGTTCACATCCGAGGAACAATCTCGAGTGTCCTCCACCGCAGTCATTTCATTAACAGAGGTAGAAAAGAGTAAACACCGTTTATTCTCCTTCGCTCTCCCTGACTTGGCTAAGGAGCGTCTTTCAGGCGCAGGAATATACTTGAGCCCCTACTCTTATCAGGTACATAGCCATCCTTGTTGTAAAACCTTAGAAAATAATATTTTGTACAATGTCCTGCCTAGTTATTTGGATAATTCTTTTTATATGGTTAGCATTAAGAAAAATAAGGTTGACTTCCTCAAGCAACGCCATAAGGATCTCCAACTTATCGAGTGCATCAACAGATATGTTACCAGTTTGGATAAGGTGAGGTACGGTAGTGAATTTCACATTAGTCCAAGTAAGA
>2465_610
ATCCTAAAGGCAACTTCAGGACCTATAAGCCATGGCTCTCACTCACAGAACGCCAGTAGAGGAGGTAATCGCCCGTTCACATCCGAGGAACAATCTCGAGTGTCCTCCACCGCAGTCATTTCATTAACAGAGGTAGAAAAGAGTAAACACCGTTTATTCTCCTTCGCTCTCCCTGACTTGGCTAAGGAGCGTCTTTCAGGCGCAGGAATATACTTGAGCCCCTACTCTTATCAGGTACATAGCCATCCTTGTTGTAAAACCTTAGAAAATAATATTTTGTACAATGTCCTGCCTAGTTATTTGGATAATTCTTTTTATATGGTTAGCATTAAGAAAAATAAGGTTGACTTCCTCAAGCAACGCCATAAGGATCTCCAACTTATCGAGTGCATCAACAGATATGTTACCAGTTTGGATAAGGTGAGGTACGGTAGTGAATTTCACATTAGTCCAAGTAAGAAGAATCCACACTTCAACTGTGCACGCAAGGTTGGAT
>2465_611
ATCCTAAAGGCAACTTCAGGACCTATAAGCCATGGCTCTCACTCACAGAACGCCAGTAGAGGAGGTAATCGCCCGTTCACATCCGAGGAACAATCTCGAGTGTCCTCCACCGCAGTCATTTCATTAACAGAGGTAGAAAAGAGTAAACACCGTTTATTCTCCTTCGCTCTCCCTGACTTGGCTAAGGAGCGTCTTTCAGGCGCAGGAATATACTTGAGCCCCTACTCT
>2465_612
ATCCTAAAGGCAACTTCAGGACCTATAAGCCATGGCTCTCACTCACAGAACGCCAGTAGAGGAGGTAATCGCCCGTTCACATCCGAGGAACAATCTCGAGTGTCCTCCACCGCAGTCATTTCATTAACAGAGGTAGAAAAGAGTAAACACCGTTTATTCTCCTTCGCTCTCCCTGACTTGGCTAAGGAGCGTCTTTCAGGCGCAGGAATATACTTGAGCCCCTACTCTTATCAGGTACATAGCCATCCTTGTTGTAAAACCTTAGAAAATAATATTTTGTACAATGTCCTGCCTAGTTATTTGGATAATTCTTTTTATATGGTTAGCATTAAGAAAAATAAGGTTGACTTCCTCAAGCAACGCCATAAGGATCTCCAACTTATCGAGTGCATCAACAGATATGTTACCAGTTTGGATAAGGTGAGGTACGGTAGTGAATTTCACATTAGTCCAAGTAAGAAGAATCCACACTTCAACTGTGCACGCAAGGT
>2465_613
ATCCTAAAGGCAACTTCAGGACCTATAAGCCATGGCTCTCACTCACAGAACGCCAGTAGAGGAGGTAATCGCCCGTTCACATCCGAGGAACAATCTCGAGTGTCCTCCACCGCAGTCATTTCATTAACAGAGGTAGAAAAGAGTAAACACCGTTTATTCT
>2465_614
ATCCTAAAGGCAACTTCAGGACCTATAAGCCATGGCTCTCACTCACAGAACGCCAGTAGAGGAGGTAATCGCCCGTTCACATCCGAGGAACAATCTCGAGTGTCCTCCACCGCAGTCATTTCATTAACAGAGGTAGAAAAGAGTAAACACCGTTTATTCTCCTTCGCTCTCCCTGACTTGGCTAAGGAGCGTCTTTCAGGCGCAGGAATATACTTGAGCCCCTACTCTTATCAGGTACATAGCCATCCTTGTTGTAAAACCTTAGAAAATAATATTTTGTACA
>2465_615
ATCCTAAAGGCAACTTCAGGACCTATAAGCCATGGCTCTCACTCACAGAACGCCAGTAGAGGAGGTAATCGCCCGTTCACATCCGAGGAACAATCTCGAGTGTCCTCCACCGCAGTCATTTCATTAACAGAGGTAGAAAAGAGTAAACACCGTTTATTCTCCTTCGCTCTCCCTGACTTGGCTAAGGAGCGTCTTTCAGGCGCAGGAATATACTTGAGCCCCTACTCTTATCAGGTACATAGCCATCCTTGTTGTAAAACCTTAGAAAATAATATTTTGTACAATGTCCTGCCTAGTTATTTGGATAATTCTTTTTATATGGTTAGCATTAAGAAAAATAAGGTTGACTTCCTCAAGCAACGCCATAAGGATCTCCAACTTATCGAGTGCATCAACAGATATGTTACCAGTTTGGATAAGGTGAGGTACGGTAGTGAATTTCACATTAGTCCAAGTAAGAAGAATCCACACTTCAACTGTGCACGCAAGGTTGG
>2465_616
ATCCTAAAGGCAACTTCAGGACCTATAAGCCATGGCTCTCACTCACAGAACGCCAGTAGAGGAGGTAATCGCCCGTTCACATCCGAGGAACAATCTCGAGTGTCCTCCACCGCAGTCATTTCATTAACAGAGGTAGAAAAGAGTAAACACCGTTTATTCTCCTTCGCTCTCCCTGACTTGGCTAAGGAGCGTCTTTCAGGCGCAGGAATATACTTGAGCCCCTACTCTTATCAGGTACATAGCCATCCTTGTTGTAAAACCTTAGAAAATAATATTTTGTACAATGTCCTGCCTAGTTATTTGGATAATTCTTTTTATATGGTTAGCATTAAGAAAAATAAGGTTGACTTCCTCAAGCAACGCCATAAG
>2465_617
ATCCTAAAGGCAACTTCAGGACCTATAAGCCATGGCTCTCACTCACAGAACGCCAGTAGAGGAGGTAATCGCCCGTTCACATCCGAGGAACAATCTCGAGTGTCCTCCACCGCAGTCATTTCATTAACAGAGGTAGAAAAGAGTAAACACCGTTTATTCTCCTTCGCTCTCCCTGACTTGGCTAAGGAGCGTCTTTCAGGCGCAGGAATATACTTGAGCCCCTACTCTTATCAGGTACATAGCCATCCTTGTTGTAAAACCTTAGAAAATAATATTTTGTACAATGTCCTGCCTAGTTATTTGGATAATTCTTTTTATATGGTTAGCATTAAGAAAAATAAGGTTGACTTCCTCAAGCAACGCCATAAGGATCTCCAACTTATCGAGTGCATCAACAGATATGTTACCAGTTTGGATAAGGTGAGGTACGGTAGTGAATTTCACATTAGT
>2465_618
ATCCTAAAGGCAACTTCAGGACCTATAAGCCATGGCTCTCACTCACAGAACGCCAGTAGAGGAGGTAATCGCCCGTTCACATCCGAGGAACAATCTCGAGTGTCCTCCACCGCAGTCATTTCATTAACAGAGGTAGAAAAGAGTAAACACCGTTTATTCTCCTTCGCTCTCCCTGACTTGGCTAAGGAGCGTCTTTCAGGCGCAGGAATATACTTGAGCCCCTACTCTTATCAGGTACATAGCCATCCTTGTTGTAAAACCTTAGAAAATAATATTTTGTACAATGTCCTGCCTAGTTATTTGGATAATTCTTTTTATATGGTTAGCATTAAGAAAAATAAGGTTGACTTCCTCAAGCAACGCCATAAGGATCTCCAACTTATCGAGTGCATCAACAGATATGTTACCAGTTTGGATAAGGTGAGGTACGGTAGTGAATTTCACATTAGTCCAAGTAAGAAGAATCCACACTTCAACTG
>2465_619
ATCCTAAAGGCAACTTCAGGACCTATAAGCCATGGCTCTCACTCACAGAACGCCAGTAGAGGAGGTAATCGCCCGTTCACATCCGAGGAACAATCTCGAGTGTCCTCCACCGCAGTCATTTCATTAACAGAGGTAGAAAAGAGTAAACACCGTTTATTCTCCTTCGCTCTCCCTGACTTGGCTAAGGAGCGTCTTTCAGGCGCAGGAATATACTTGAGCCCCTACTCTTATCAGGTACATAGCCATCCTTGTTGTAAAACCTTAGAAAATAATATTTTGTACAATGTCCTGCCTAGTTATTTGGATAATTCTTTTTATATGGTTAGCATTAAGAAAAATAAGGTTGACTTCCTCAAGCAACGCCATAAGGATCTCCAACTTATCGAGTGCATCAACAGATATGTTACCAGTTTGGATAAGGTGAGGTACGGTAGTGAATTTCACAT
>2465_620
ATCCTAAAGGCAACTTCAGGACCTATAAGCCATGGCTCTCACTCACAGAACGCCAGTAGAGGAGGTAATCGCCCGTTCACATCCGAGGAACAATCTCGAGTGTCCTCCACCGCAGTCATTTCATTAACAGAGGTAGAAAAGAGTAAACACCGTTTATTCTCCTTCGCTCTCCCTGACTTGGCTAAGGAGCGTCTTTCAGGCGCAGGAATATACTTGAGCCCCTACTCTTATCAGGTACATAGCCATCCTTGTTGTAAAACCTTAGAAAATAATATTTTGTACAATGTCCTGCCTAGTTATTTGGATAATTCTTTTTATATGGTTAGCATTAAGAAAAATAAGGTTGACTTCCTCAAGCAAC
>2465_621
ATCCTAAAGGCAACTTCAGGACCTATAAGCCATGGCTCTCACTCACAGAACGCCAGTAGAGGAGGTAATCGCCCGTTCACATCCGAGGAACAATCTCGAGTGTCCTCCACCGCAGTCATTTCATTAACAGAGGTAGAAAAGAGTAAACACCGTTTATTCTCCTTCGCTCTCCCTGACTTGGCTAAGGAGCGTCTTTCAGGCGCAGGAATATACTTGAGCCCCTACTCTTATCAGGTACATAGCCATCCTTGTTGTAAAACCTTAGAAAATAATATTTTGTACAA
>2465_622
ATCCTAAAGGCAACTTCAGGACCTATAAGCCATGGCTCTCACTCACAGAACGCCAGTAGAGGAGGTAATCGCCCGTTCACATCCGAGGAACAATCTCGAGTGTCCTCCACCGCAGTCATTTCATTAACAGAGGTAGAAAAGAGTAAACACCGTTTATTCTCCTTCGCTCTCCCTGACTTGGCTAAGGAGCGTCTTTCAGGCGCAGGAATATACTTGAGCCCCTACTCTTATCAGGTACATAGCCATCCTTGTTGTAAAACCTTAGAAAATAATATTTTGTACAATGTCCTGCCTAGTTATTTGGATAATTCTTTTTATATGGTTAGCATTAAGAAAAATAAGGTTGACTTCCTCAAGCAACGCCATAAGGATCTCCAACTTATCGAGTGCATCAACAGATATGTTACCAGTTTGGATAAGGTGAGGTACGGTAGTGAATTTCACATTAGTCCAAGTAAGAAGAATCCACACTTCAACTGTGCACG
>2465_623
ATCCTAAAGGCAACTTCAGGACCTATAAGCCATGGCTCTCACTCACAGAACGCCAGTAGAGGAGGTAATCGCCCGTTCACATCCGAGGAACAATCTCGAGTGTCCTCCACCGCAGTCATTTCATTAACAGAGGTAGAAAAGAGTAAACACCGTTTATTCTCCTTCGCTCTCCCTGACTTGGCTAAGGAGC
>2465_624
ATCCTAAAGGCAACTTCAGGACCTATAAGCCATGGCTCTCACTCACAGAACGCCAGTAGAGGAGGTAATCGCCCGTTCACATCCGAGGAACAATCTCGAGTGTCCTCCACCGCAGTCATTTCATTAACAGAGGTAGAAAAGAGTAAACACCGTTTATTCTCCTTCGCTCTCCCTGACTTGGCTAAGGAGCGTCTTTCAGGCGCAGGAATA
>2465_625
ATCCTAAAGGCAACTTCAGGACCTATAAGCCATGGCTCTCACTCACAGAACGCCAGTAGAGGAGGTAATCGCCCGTTCACATCCGAGGAACAATCTCGAGTGTCCTCCACCGCAGTCATTTCATTAACAGAGGTAGAAAAGAGTAAACACCGTTTATTCTCCTTCGCTCTCCCTGACTTGGCTAAGGAGCGTCTTTCAGGCGCAGGAATATACTTGAGCCCCTACTCTTATCAGGTACATAGCCATCCTTGTTGTAAAACCTTAGAAAATAATATTTTGTACAATGTCCTGCCTAGTTATTTGGATAATTCTTTTTATATGGTTAGCATTAAGAAAAATAAGGTTGACTTCCTCAAGCAA
>2465_626
ATCCTAAAGGCAACTTCAGGACCTATAAGCCATGGCTCTCACTCACAGAACGCCAGTAGAGGAGGTAATCGCCCGTTCACATCCGAGGAACAATCTCGAGTGTCCTCCACCGCAGTCATTTCATTAACAGAGGTAGAAAAGAGTAAACACCGTTTATTCTCCTTCGCTCTCCCTGACTTGGCTAAGGAGCGTCTTTCAGGCGCAGGAATATACTTGAGCCCCTACTCTTATCAGGTACATAGCCATCCTTGTTGT
>2465_627
ATCCTAAAGGCAACTTCAGGACCTATAAGCCATGGCTCTCACTCACAGAACGCCAGTAGAGGAGGTAATCGCCCGTTCACATCCGAGGAACAATCTCGAGTGTCCTCCACCGCAGTCATTTCATTAACAGAGGTAGAAAAGAGTAAACACCGTTTATTCTCCTTCGCTCTCCCTGACTTGGCTAAGGAGCGTCTTTCAGGCGCAGGAATATACTTGAGCCCCTACTCTTATCAGGTACATAGCCATCCTTGTTGTAAAAC
>2465_628
ATCCTAAAGGCAACTTCAGGACCTATAAGCCATGGCTCTCACTCACAGAACGCCAGTAGAGGAGGTAATCGCCCGTTCACATCCGAGGAACAATCTCGAGTGTCCTCCACCGCAGTCATTTCATTAACAGAGGTAGAAAAGAGTAAACACCGTTTATTCTCCTTCGCTCTCCCTGACTTGGCTAAGGAGCGTCTTTCAGGCGCAGGAATATACTTGAGCCCCTACTCTTATCA
>2465_629
ATCCTAAAGGCAACTTCAGGACCTATAAGCCATGGCTCTCACTCACAGAACGCCAGTAGAGGAGGTAATCGCCCGTTCACATCCGAGGAACAATCTCGAGTGTCCTCCACCGCAGTCATTTCATTAACAGAGGTAGAAAAGAGTAAACACCGTTTATTCTCCTTCGCTCTCCCTGACTTGGCTAAGGAGCG
>2465_630
ATCCTAAAGGCAACTTCAGGACCTATAAGCCATGGCTCTCACTCACAGAACGCCAGTAGAGGAGGTAATCGCCCGTTCACATCCGAGGAACAATCTCGAGTGTCCTCCACCGCAGTCATTTCATTAACAGAGGTAGAAAAGAGTAAACACCGTTTATTCTCCTTCGCTCTCCCTGACTTGGCTAAGGAGCGTCTTTCAGGCGCAGGAATATACTTGAGCCCCTACTCTTATCAGGTACATAGCCATCCTTGTTGTAAAACCTTAGAAAATAATATTTTGTACAATGTCCTGCCTAGTTATTTGGATAATTCTTTTTATATGGTTAGCATTAAGAAAAATAAGGTTGACTTCCTCAAGCAACGCCATAAGGATCTCCAACTTATCGAGTGCATCAACAGA
>2465_631
ATCCTAAAGGCAACTTCAGGACCTATAAGCCATGGCTCTCACTCACAGAACGCCAGTAGAGGAGGTAATCGCCCGTTCACATCCGAGGAACAATCTCGAGTGTCCTCCACCGCAGTCATTTCATTAACAGAGGTAGAAAAGAGTAAACACCGTTTATTCTCCTTCGCTCTCCCTGACTTGGCTAAGGAGCGTCTTTCAGGCGCAGGAATATACTTGAGCCCCTACTCTTATCA
>2465_632
ATCCTAAAGGCAACTTCAGGACCTATAAGCCATGGCTCTCACTCACAGAACGCCAGTAGAGGAGGTAATCGCCCGTTCACATCCGAGGAACAATCTCGAGTGTCCTCCACCGCAGTCATTTCATTAACAGAGGTAGAAAAGAGTAAACACCGTTTATTCTCCTTCGCTCTCCCTGACTTGGCTAAGGAGCGTCTTTCAGGCGCAGGAATATACTTGAGCCCCTACTCTTATCAGGTACATAGCCATCCTTGTTGTAAAACCTTAGAAAATAATATTTTGTACAATGTCCTGCCTAGT
>2465_633
ATCCTAAAGGCAACTTCAGGACCTATAAGCCATGGCTCTCACTCACAGAACGCCAGTAGAGGAGGTAATCGCCCGTTCACATCCGAGGAACAATCTCGAGTGTCCTCCACCGCAGTCATTTCATTAACAGAGGTAGAAAAGAGTAAACACCGTTTATTCTCCTTCGCTCTCCCTGACTTG
>2465_634
ATCCTAAAGGCAACTTCAGGACCTATAAGCCATGGCTCTCACTCACAGAACGCCAGTAGAGGAGGTAATCGCCCGTTCACATCCGAGGAACAATCTCGAGTGTCCTCCACCGCAGTCATTTCATTAACAGAGGTAGAAAAGAGTAAACACCGTTTATTCTCCTTCGCTCTCCCTGACTTGGCTAAGGAGCGTCTTTCAGGCGCAGGAATATACTTGAGCCCCTACTCTTATCAGGTACATAGCCATCCTTGTTGTAAAACCTTAGAAAATAATATTTTGTACAATGTCCTGCCTAGTTATTTGGATAATTCTTTTTATATGGTTAGCATTAAGAAAAATAAGGTT
>2465_635
ATCCTAAAGGCAACTTCAGGACCTATAAGCCATGGCTCTCACTCACAGAACGCCAGTAGAGGAGGTAATCGCCCGTTCACATCCGAGGAACAATCTCGAGTGTCCTCCACCGCAGTCATTTCATTAACAGAGGTAGAAAAGAGTAAACACCGTTTATTCTCCTTCGCTCTCCCTGACTTGGCTAAGGAGCGTCTTTCAGGCGCAGGAATATACTTGAGCCCCTACTCTTATCAGGTACATAGCCATCCTTGTTGTAAAACCTTAGAAAATAATATTTTGTACAATGTCCTGCCTAGTTATTTGGATAATTCTTTTTATATGGTTAGCATTAAGAAAAATAAGGTTGACTTCCTCAAGCAACGCCATAAGGATCTCCAACTTATCGAGTGCATCAACAGATATGTTACCAGTTTGGATAAGGTGAGGTACGGTAGTGAATTTCACATTA
>2465_636
ATCCTAAAGGCAACTTCAGGACCTATAAGCCATGGCTCTCACTCACAGAACGCCAGTAGAGGAGGTAATCGCCCGTTCACATCCGAGGAACAATCTCGAGTGTCCTCCACCGCAGTCATTTCATTAACAGAGGTAGAAAAGAGTAAACACCGTTTATTCTCCTTCGCTCTCCCTGACTTGGCTAAGGAGCGTCTTTCAGGCGCAGGAATATACTTGAGCCCCTACTCTTATCAGGTACATAGCCATCCTTGTTGTAAAACCTTAGAAAATAATATTTTGTACAATGTCCTGCCTAGTTATTTGGATAATTCTTTTTATATGGTTAGCATTAAGAAAAATAAGGTTGACTTCCTCAAGCAACGCCATAAGGATCTCCAACTTATCGAGTGCATCAACAGATATGTTACCAGTTTGGATAAGGTGAGGTACGGTAGTGAATTTCACATTAGT
>2465_637
ATCCTAAAGGCAACTTCAGGACCTATAAGCCATGGCTCTCACTCACAGAACGCCAGTAGAGGAGGTAATCGCCCGTTCACATCCGAGGAACAATCTCGAGTGTCCTCCACCGCAGTCATTTCATTAACAGAGGTAGAAAAGAGTAAACACCGTTTATTCTCCTTCGCTCTCCCTGACTTGGCTAAGGAGCGTCTTTCAGGCGCAGGAATATACTTGAGCCCCTACTCTTATCAGGTACATAGCCATCCTTGTTGTAAAACCTTAGAAAATAATATTTTGTACAATGTCCTGCCTAGTTATTTGGATAATTCTTTTTATATGGTTAGCATTAAGAAAAATAAGGTTGACTTCCTCAAGCAACGCCATAAGGATCTCCAACTTATCGAG
>2465_638
ATCCTAAAGGCAACTTCAGGACCTATAAGCCATGGCTCTCACTCACAGAACGCCAGTAGAGGAGGTAATCGCCCGTTCACATCCGAGGAACAATCTCGAGTGTCCTCCACCGCAGTCATTTCATTAACAGAGGTAGAAAAGAGTAAACACCGTTTATTCTCCTTCGCTCTCCCTGACTTGGCTAAGGAGCGTCTTTCAGGCGCAGGAATATACTTGAGCCCCTACTCTTATCAGGTACATAGCCATCCTTGTTGTAAAACC
>2465_639
ATCCTAAAGGCAACTTCAGGACCTATAAGCCATGGCTCTCACTCACAGAACGCCAGTAGAGGAGGTAATCGCCCGTTCACATCCGAGGAACAATCTCGAGTGTCCTCCACCGCAGTCATTTCATTAACAGAGGTAGAAAAGAGTAAACACCGTTTATTCTCCTTCGCTCTCCCTGACTTGGCTAAGGAGCGTCTTTCAGGCGCAGGAATATACTTGAGCCCCTACTCTTATCAGGTACATAGCCATCCTTGTTGTAAAACCTTAGAAAATAATATTTTGTACAATGTCCTGCCTAGTTATTTGGATAATTCTTTTTATATGGTTAGCATTAAGAAAAATAAGGTTGACTTCCTCAAGCAACGCCATAAGGATCTCCAACTTATCGAGTGCATCAACAGATATGTTACCA
>2465_640
ATCCTAAAGGCAACTTCAGGACCTATAAGCCATGGCTCTCACTCACAGAACGCCAGTAGAGGAGGTAATCGCCCGTTCACATCCGAGGAACAATCTCGAGTGTCCTCCACCGCAGTCATTTCATTAACAGAGGTAGAAAAGAGTAAACACCGTTTATTCTCCTTCGCTCTCCCTGACTTGGCTAAGGAGCGTCTTTCAGGCGCAGGAATATACTTGAG
>2465_641
ATCCTAAAGGCAACTTCAGGACCTATAAGCCATGGCTCTCACTCACAGAACGCCAGTAGAGGAGGTAATCGCCCGTTCACATCCGAGGAACAATCTCGAGTGTCCTCCACCGCAGTCATTTCATTAACAGAGGTAGAAAAGAGTAAACACCGTTTATTCTCCTTCGCTCTCCCTGACTTGGCTAAGGAGCGTCTTTCAGGCGCAGGAATATACTTGAGCCCCTACTCTTATCAGGTACATAGCCATCCTTGTTGTAAAACCTTAGAAAATAATATTTTGTACAATGTCCTGCCTAGTTATTTGGATAATTCTTTTTATATGGTTAGCATTAAGAAAAATAAGGTTGACTTCCTCAAGCAACGCCATAAGGATCTCCAACTTATCGAGTGCATCAACAGATATGTTACCAGTTTGGATAAGGTGAGGTACGGTAGTGAATTTCAC
>2465_642
ATCCTAAAGGCAACTTCAGGACCTATAAGCCATGGCTCTCACTCACAGAACGCCAGTAGAGGAGGTAATCGCCCGTTCACATCCGAGGAACAATCTCGAGTGTCCTCCACCGCAGTCATTTCATTAACAGAGGTAGAAAAGAGTAAACACCGTTTATTCTCCTTCGCTCTCCCTGACTTGGCTAAGGAGCGTCTTTCAGGCGCAGGAATATACTTGAGCCCCTACTCTTATCAGGTACATAGCCATCCTTGTTGTAAAACCTTAGAAAATAATATTTTGTACAATGTCCTGCCTAGTTATTTGGATAATTCTTTTTATATGGTTAGCATTAAGAAAAATAAGGTTGACTTCCTCAAGCAACGCCATA
>2465_643
ATCCTAAAGGCAACTTCAGGACCTATAAGCCATGGCTCTCACTCACAGAACGCCAGTAGAGGAGGTAATCGCCCGTTCACATCCGAGGAACAATCTCGAGTGTCCTCCACCGCAGTCATTTCATTAACAGAGGTAGAAAAGAGTAAACACCGTTTATTCTCCTTCGCTCTCCCTGACTTGGCTAAGGAGCGTCTTTCAGGCGCAGGAATATACTTGAGCCCCTACTCTTATCAGGTACATAGCCATCCTTGTTGTAAAACCTTAGAAAATAATATTTTGTACAATGTCCTGCCTAGTTATTTGGATAATTCTTTTTATATGGTTAGCATTAAGAAAAATAAGGTTGACTTCCTCAAGCAACGCCATAAGGATCTCCAACTTATCGAGTGCATCAACAGATATGT
>2465_644
ATCCTAAAGGCAACTTCAGGACCTATAAGCCATGGCTCTCACTCACAGAACGCCAGTAGAGGAGGTAATCGCCCGTTCACATCCGAGGAACAATCTCGAGTGTCCTCCACCGCAGTCATTTCATTAACAGAGGTAGAAAAGAGTAAACACCGTTTATTCTCCTTCGCTCTCCCTGACTTGGCTAAGGAGCGTCTTTCAGGCGCAGGAATATACTTGAGCCCCTACTCTTATCAGGTACATAGCCATCCTTGTTGTAAAACCTTAGAAAATAATATTTTGTACAATGTCCTGCCTAGTTATTTGGATAATTCTTTTTATATGGTTAGCATTAAGAAAAATAAGGTTGACTTCCTCAAGCAACGCCATAAGGATCTCCAACTTATCGAGTGCATCAACAGATATGTTACCAGTTTGGATAAGGTGAGGTACGGTAGTGAATTTCACATTAGTCCAAGTAAGAAGAA
>2465_645
ATCCTAAAGGCAACTTCAGGACCTATAAGCCATGGCTCTCACTCACAGAACGCCAGTAGAGGAGGTAATCGCCCGTTCACATCCGAGGAACAATCTCGAGTGTCCTCCACCGCAGTCATTTCATTAACAGAGGTAGAAAAGAGTAAACACCGTTTATTCTCCTTCGCTCTCCCTGACTTGGCTAAGGAGCGTCTTTCAGGCGCAGGAATATACTTGAGCCCCTACTCTTATCAGGTACATAGCCATCCTTGTTGTAAAACCTTAGAAAATAATATTTTGTACAATGTCCTGCCTAGTTATTTGGATAATTCTTTTTATATGGTTAGCATTAAGAAAAATAAGGTTGACTTCCTCAAGCAACGCCATAAGGATCTCCAACTTATCGAGTGCATCAACAGATATGTTACCAGTTTGGATAAGGTGAGGTACGGTAGTGAA
>2465_646
ATCCTAAAGGCAACTTCAGGACCTATAAGCCATGGCTCTCACTCACAGAACGCCAGTAGAGGAGGTAATCGCCCGTTCACATCCGAGGAACAATCTCGAGTGTCCTCCACCGCAGTCATTTCATTAACAGAGGTAGAAAAGAGTAAACACCGTTTATTCTCCTTCGCTCTCCCTGACTTGGCTAAGGAGCGTCTTTCAGGCGCAGGAATATACTTGAGCCCCTACTCTTATCAGGTACATAGCCATCCTTGTTGTAAAACCTTAGAAAATAATATTTTGTACAATGTCCTGCCTAGTTATTTGGATAATTCTTTTTATATGGTTAGCATTAAGAAAAATAAGGTTGACTTCCTCAAGCAACGCCATAAGGATCTCCAACTTATCGAGTGCA
>2465_647
ATCCTAAAGGCAACTTCAGGACCTATAAGCCATGGCTCTCACTCACAGAACGCCAGTAGAGGAGGTAATCGCCCGTTCACATCCGAGGAACAATCTCGAGTGTCCTCCACCGCAGTCATTTCATTAACAGAGGTAGAAAAGAGTAAACACCGTTTA
>2465_648
ATCCTAAAGGCAACTTCAGGACCTATAAGCCATGGCTCTCACTCACAGAACGCCAGTAGAGGAGGTAATCGCCCGTTCACATCCGAGGAACAATCTCGAGTGTCCTCCACCGCAGTCATTTCATTAACAGAGGTAGAAAAGAGTAAACACCGTTTATTCTCCTTCGCTCTCCCTGACTTGGCTAAGGAGCGTCTTTCAGGCGCAGGAATATACTTGAGCCCCTACTCTTATCAGGTACATAGCCATCCTTGTTGTAAAACCTTAGAAAAT
>2465_649
ATCCTAAAGGCAACTTCAGGACCTATAAGCCATGGCTCTCACTCACAGAACGCCAGTAGAGGAGGTAATCGCCCGTTCACATCCGAGGAACAATCTCGAGTGTCCTCCACCGCAGTCATTTCATTAACAGAGGTAGAAAAGAGTAAACACCGTTTATTCTCCTTCGCTCTCCCTGACTTGGCTAAGGAGCGTCTTTCAG
>2465_650
ATCCTAAAGGCAACTTCAGGACCTATAAGCCATGGCTCTCACTCACAGAACGCCAGTAGAGGAGGTAATCGCCCGTTCACATCCGAGGAACAATCTCGAGTGTCCTCCACCGCAGTCATTTCATTAACAGAGGTAGAAAAGAGTAAACACCGTTTATTCTCCTTCGCTCTCCCTGACTTGGCTAAGGAGCGTCTTTCAGGCGCAGGAATATACTTGAGCCCCTACTCTTATCAGGTACATAGCCATCCTTGTTGTAAAACCTTAGAAAATAATATTTTGTACAATGTCCTGCCTAGTTATTTGGATAATTCTTTTTATATGGTTAGCATTAA
>2465_651
ATCCTAAAGGCAACTTCAGGACCTATAAGCCATGGCTCTCACTCACAGAACGCCAGTAGAGGAGGTAATCGCCCGTTCACATCCGAGGAACAATCTCGAGTGTCCTCCACCGCAGTCATTTCATTAACAGAGGTAGAAAAGAGTAAACACCGTTTATTCTCCTTCGCTCTCCCTGACTTGGCTAAGGAGCGTCTTTCAGGCGCAGGAATATACTTGAGCCCCTACTCTTATCAGGTACATAGCCATCCTTGTTGTAAAACCTTAGAAAATAATATTTTGTACAATGTCCTGCCTAGTTATTTGGATAATTCTTTTTATATGGTTAGCATTAAGAAAAATAAGGTTGACTTCCTCAAGCAACGCCATAAGGATCTCCAACTTATCGAGTGCATCAACAGATATGTTACCAGTTTGGATAAGGTGAGGTACGGTAGTGAATTTCACATTAGTCCAAGTAAGAAGAATCCACACTTCAACTGTGCACGCAAG
>2465_652
ATCCTAAAGGCAACTTCAGGACCTATAAGCCATGGCTCTCACTCACAGAACGCCAGTAGAGGAGGTAATCGCCCGTTCACATCCGAGGAACAATCTCGAGTGTCCTCCACCGCAGTCATTTCATTAACAGAGGTAGAAAAGAGTAAACACCGTTTATTCTCCTTCGCTCTCCCTGACTTGGCTAAGGAGCGTCTTTCAGGCGCAGGAATATACTTGAGCCCCTACTCTTATCAGGTACATAGCCATCCTTGTTGTAAAACCTTAGAAAATAATATTTTGTACAATGTCCTGCCTAGTTATTTGGATAATTCTTTTTATATGGTTAGCATTAAGAAAAATAAGGTTGACTTCCTCAAGCAACGCCATAA
>2465_653
ATCCTAAAGGCAACTTCAGGACCTATAAGCCATGGCTCTCACTCACAGAACGCCAGTAGAGGAGGTAATCGCCCGTTCACATCCGAGGAACAATCTCGAGTGTCCTCCACCGCAGTCATTTCATTAACAGAGGTAGAAAAGAGTAAACACCGTTTATTCTCCTTCGCTCTCCCTGACTTGGCTAAGGAGCGTCTTTCAGGCGCAGGAATATACTTGAGCCCCTACTCT
>2465_654
ATCCTAAAGGCAACTTCAGGACCTATAAGCCATGGCTCTCACTCACAGAACGCCAGTAGAGGAGGTAATCGCCCGTTCACATCCGAGGAACAATCTCGAGTGTCCTCCACCGCAGTCATTTCATTAACAGAGGTAGAAAAGAGTAAACACCGTTTATTCTCCTTCGCTCTCCCTGACTTGGCTAAGGAGCGTCTTTCAGGCGCAGGAATATACTTGAGCCCCTACTCTTATCAGGTACATAGCCATCCTTGTTGTAAAACCTTAGAAAATAATATTTTGTACAATGTCCTGCCTAGTTATTTGGATAATTCTTTTTATATGGTTAGCATTAAGAAAAATAAGGT
>2465_655
ATCCTAAAGGCAACTTCAGGACCTATAAGCCATGGCTCTCACTCACAGAACGCCAGTAGAGGAGGTAATCGCCCGTTCACATCCGAGGAACAATCTCGAGTGTCCTCCACCGCAGTCATTTCATTAACAGAGGTAGAAAAGAGTAAACACCGTTTATTCTCCTTCGCTCTCCCTGACTTGGCTAAGGAGCGTCTTTCAGGCGCAGGAATATACTTGAGCCCCTACTCTTATCAGGTACATAGCCATCCTTGTTGTAAAACCTTAGAAAATAATATTTTGTACAATGTCCTGCCTAGTTATTTGGATAATTCTTTTTATATGGTTAGCATTAAGAAAAATAAGGTTGACTTCCTCAAGCAACGCCATAAGGATCTCCAACTTATCGAGTGCATCAACAGATATGTTACCAGTTTGGATAAGGTGAGGTACGGTAGTGAATTTCACATTAGTCCAAGTAAGAAGAATCCACACTTCAACTGTGCACGCAAGGTTGGAT
>2465_656
ATCCTAAAGGCAACTTCAGGACCTATAAGCCATGGCTCTCACTCACAGAACGCCAGTAGAGGAGGTAATCGCCCGTTCACATCCGAGGAACAATCTCGAGTGTCCTCCACCGCAGTCATTTCATTAACAGAGGTAGAAAAGAGTAAACACCGTTTATTCTCCTTCGCTCTCCCTGACTTGGCTAAGGAGCGTCTTTCAGGCGCAGGAATATACTTGAGCCCCTACTCTTATCAGGTACATAGCCATCCTTGTTGTAAAACCTTAGAAAATAATATTTTGTACAATGTCCTGCCTAGTTATTTGGATAATTCTTTTTATATGGTTAGCATTAAGAAAAATAAGGTTGACTTCCTCAAGCAACGCCAT
>2465_657
ATCCTAAAGGCAACTTCAGGACCTATAAGCCATGGCTCTCACTCACAGAACGCCAGTAGAGGAGGTAATCGCCCGTTCACATCCGAGGAACAATCTCGAGTGTCCTCCACCGCAGTCATTTCATTAACAGAGGTAGAAAAGAGTAAACACCGTTTATTCTCCTTCGCTCTCCCTGACTTGGCTAAGGAGCGTCTTTCAGGCGCAGGAATATACTTGAGCCCCTACTCTTATCAGGTACATAGCCATCCTTGTTGTAAAACCTTAGAAAATAATATTTTGTACAATGTCCTGCCTAGTTATTTGGATAATTCTTTTTATATGGTTAGCATTAAGAAAAATAAGGTTGACTTCCTCAAGCAACGCCATAAGGATCTCCAACTTATCGAGTGCATCAACAGATATGTTACCAGTTTGGATAAGGTGAGGTACGGTAGTGAATTTCACATTAGTCCAAGTAAGAAG
>2465_658
ATCCTAAAGGCAACTTCAGGACCTATAAGCCATGGCTCTCACTCACAGAACGCCAGTAGAGGAGGTAATCGCCCGTTCACATCCGAGGAACAATCTCGAGTGTCCTCCACCGCAGTCATTTCATTAACAGAGGTAGAAAAGAGTAAACACCGTTTATTCTCCTTCGCTCTCCCTGACTTGGCTAAGGAGCGTCTTTCAGGCGCAGGAATATACTTGAGCCCCTACTCTTATCAGGTACATAGCCATCCTTGTTGTAAAAC
>2465_659
ATCCTAAAGGCAACTTCAGGACCTATAAGCCATGGCTCTCACTCACAGAACGCCAGTAGAGGAGGTAATCGCCCGTTCACATCCGAGGAACAATCTCGAGTGTCCTCCACCGCAGTCATTTCATTAACAGAGGTAGAAAAGAGTAAACACCGTTTATTCTCCTTCGCTCTCCCTGACTTGGCTAAGGAGCGTCTTTCAGGCGCAGGAATATACTTGAGCCCCTACTCTTATCAGGTAC
>2465_660
ATCCTAAAGGCAACTTCAGGACCTATAAGCCATGGCTCTCACTCACAGAACGCCAGTAGAGGAGGTAATCGCCCGTTCACATCCGAGGAACAATCTCGAGTGTCCTCCACCGCAGTCATTTCATTAACAGAGGTAGAAAAGAGTAAACACCGTTTATTCTCCTTCGCTCTCCCTGACTTGGCTAAGGAGCGTCTTTCAGGCGCAGGAATATACTTGAGCCCCTACTCTTATCAGGTACATAGCCATCCTTGTTGTAAAACCTTAGAAAATAATATTTTGTACAATGTCCTGCCTAGTTATTTGGATAATTCTTTTTATATGGTTAGCATTAAGAAAAATAAG
>2465_661
ATCCTAAAGGCAACTTCAGGACCTATAAGCCATGGCTCTCACTCACAGAACGCCAGTAGAGGAGGTAATCGCCCGTTCACATCCGAGGAACAATCTCGAGTGTCCTCCACCGCAGTCATTTCATTAACAGAGGTAGAAAAGAGTAAACACCGTTTATTCTCCTTCGCTCTCCCTGACTTGGCTAAGGAGCGTCTTTCAGGCGCAGGAATATACTTGAGCCCCTACTCTTATCAGGTACATAGCCATCCTTGTTGTAAAACCTTAGAAAATAATATTTTGTACAATGTCCTGCCTAGTTATTTGGATAATTCTTTTTATATGGTTAGCATTAAGAAAAATAAGGTTGACTTCCTCAAGCAACGCCATAAGGATCTCCAACTTATCGAGTGCATCAACAGATATGTTACCAGTTTGGATAAGGTGAGGTACGGTAGTGAATTTCACATTAGTCCA
>2465_662
ATCCTAAAGGCAACTTCAGGACCTATAAGCCATGGCTCTCACTCACAGAACGCCAGTAGAGGAGGTAATCGCCCGTTCACATCCGAGGAACAATCTCGAGTGTCCTCCACCGCAGTCATTTCATTAACAGAGGTAGAAAAGAGTAAACACCGTTTATTCTCCTTCGCTCTCCCTGACTTGGCTAAGGAGCGTCTTTCAGGCGCAGGAATATACTTGAGCCCCTACTCTTATCAGGTACATAGCCATCCTTGTTGTAAAACCTTAGAAAATAATATTTTGTACAATGTCCTGCCTAGTTATTTGGATAATTCTTTTTATATGGTTAGCATTAAGAAAAATAAGGTTGACTTCCTCAAGCAACGCCATAAGGATCTCCAACTTATCGAGTGCATCAACAGATATGTTACCAGTTTGGATAAGGTGAGGTACGGTAGTGAATTTCACATT
>2465_663
ATCCTAAAGGCAACTTCAGGACCTATAAGCCATGGCTCTCACTCACAGAACGCCAGTAGAGGAGGTAATCGCCCGTTCACATCCGAGGAACAATCTCGAGTGTCCTCCACCGCAGTCATTTCATTAACAGAGGTAGAAAAGAGTAAACACCGTTTATTCTCCTTCGCTCTCCCTGACTTGGCTAAGGAGCGTC
>2465_664
ATCCTAAAGGCAACTTCAGGACCTATAAGCCATGGCTCTCACTCACAGAACGCCAGTAGAGGAGGTAATCGCCCGTTCACATCCGAGGAACAATCTCGAGTGTCCTCCACCGCAGTCATTTCATTAACAGAGGTAGAAAAGAGTAAACACCGTTTATTCTCCTTCGCTCTCCCTGACTTGGCTAAGGAGCGTCTTTCAGGCGCAGGAATATACTTGAGCCCCTACTCTTATCAGGTACATAGCCATCCTTGTTGTAAAACCTTAGAAAATAATATTTTGTACAATGTCCTGCCTAGTTATTTGGATAATTCTTTTTATATGGTTAGCATTAAGAAAAATAAGGTTG
>2465_665
ATCCTAAAGGCAACTTCAGGACCTATAAGCCATGGCTCTCACTCACAGAACGCCAGTAGAGGAGGTAATCGCCCGTTCACATCCGAGGAACAATCTCGAGTGTCCTCCACCGCAGTCATTTCATTAACAGAGGTAGAAAAGAGTAAACACCGTTTATTCTCCTTCGCTCTCCCTGACTTGGCTAAGGAGCGTCTTTCAGGCGCAGGAATATACTTGAGCCCCTACTCTTATCAGGTACATAGCCATCCTTGTTGTAAAACCTTAGAAAATAATATTTTGTACAATGTCCTGCCTAGTTATTTGGATAATTCTTTTTATATGGTTAGCATTAAGAAAAATAAGGTTGACTTCCTCAAGCAACGCCATAAGGATCTCCAACTTATCGAG
>2465_666
ATCCTAAAGGCAACTTCAGGACCTATAAGCCATGGCTCTCACTCACAGAACGCCAGTAGAGGAGGTAATCGCCCGTTCACATCCGAGGAACAATCTCGAGTGTCCTCCACCGCAGTCATTTCATTAACAGAGGTAGAAAAGAGTAAACACCGTTTATTCTCCTTCGCTCTCCCTGACTTGGCTAAGGAGCGTCTTTCAGGCGCAGGAATATACTTGAGCCCCTACTCTTATCAGGTACATAGCCATCCTTGTTGTAAAACCTTAGAAAATAATATTTTGTACAATGTCCTGCCTAGTTATTTGGATAATTCTTTTTATATGGTTAGCATTAAGAAAAATAAGGTTGACTTCCTCAAGCAACGCCATAAGGAT
>2465_667
ATCCTAAAGGCAACTTCAGGACCTATAAGCCATGGCTCTCACTCACAGAACGCCAGTAGAGGAGGTAATCGCCCGTTCACATCCGAGGAACAATCTCGAGTGTCCTCCACCGCAGTCATTTCATTAACAGAGGTAGAAAAGAGTAAACACCGTTTATTCTCCTTCGCTCTCCCTGACTTGGCTAAGGAGCGTCTTTCAGGCGCAGGAATATACTTGAGCCCCTACTCTTATCAGGTACATAGCCATCCTTGTTGTAAAACCTTAGAAAATAATATTTTGTACAATGTCCTGCCTAGTTATTTGGATAATTCTTTTTATATGGTTAGCATTAAGAAAAATAAGGTTGACTTCCTCAAGCAACGCCATAAGGATCTC
>2465_668
ATCCTAAAGGCAACTTCAGGACCTATAAGCCATGGCTCTCACTCACAGAACGCCAGTAGAGGAGGTAATCGCCCGTTCACATCCGAGGAACAATCTCGAGTGTCCTCCACCGCAGTCATTTCATTAACAGAGGTAGAAAAGAGTAAACACCGTTTA
>2465_669
ATCCTAAAGGCAACTTCAGGACCTATAAGCCATGGCTCTCACTCACAGAACGCCAGTAGAGGAGGTAATCGCCCGTTCACATCCGAGGAACAATCTCGAGTGTCCTCCACCGCAGTCATTTCATTAACAGAGGTAGAAAAGAGTAAACACCGTTTATTCT
>2465_670
ATCCTAAAGGCAACTTCAGGACCTATAAGCCATGGCTCTCACTCACAGAACGCCAGTAGAGGAGGTAATCGCCCGTTCACATCCGAGGAACAATCTCGAGTGTCCTCCACCGCAGTCATTTCATTAACAGAGGTAGAAAAGAGTAAACACCGTTTATTCTCCTTCGCTCTCCCTGACTTGGCTAAGGAGCGTCTTTCAGGCGCAGGAATATACTTGAGCCCCTACTCTTATCAGGTACATAGCCATCCTTGTTGTAAAACCTTAGAAAATAATATTTTGTACAATGTCCTGCCTAGTTATTTGGATAATTCTTTTTATATGGTTAGCATTAAGAAAAATAAGGTTGACTTCCTCAAGCAACGCCATAAGGATCTCCAACTTATCGAGTGCATCAACAGATATGTTACCAGTTTGGATAAGGTGAGGTACGGTAGTGAATTTCACAT
>2465_671
ATCCTAAAGGCAACTTCAGGACCTATAAGCCATGGCTCTCACTCACAGAACGCCAGTAGAGGAGGTAATCGCCCGTTCACATCCGAGGAACAATCTCGAGTGTCCTCCACCGCAGTCATTTCATTAACAGAGGTAGAAAAGAGTAAACACCGTTTATTCTCCTTCGCTCTCCCTGACTTGGCTAAGGAGCGTCTTTCAGGCGCAGGAATATACTTGAGCCCCTACTCTTATCAGGTAC
>2465_672
ATCCTAAAGGCAACTTCAGGACCTATAAGCCATGGCTCTCACTCACAGAACGCCAGTAGAGGAGGTAATCGCCCGTTCACATCCGAGGAACAATCTCGAGTGTCCTCCACCGCAGTCATTTCATTAACAGAGGTAGAAAAGAGTAAACACCGTTTATTCTCCTTCGCTCTCCCTGACTTGGCTAAGGAGCGTCTTTCAGGCGCAGGAATATACTTGAGCCCCTACTCTTATCAGGTACATAGCCATCCTTGTTGTAAAACC
>2465_673
ATCCTAAAGGCAACTTCAGGACCTATAAGCCATGGCTCTCACTCACAGAACGCCAGTAGAGGAGGTAATCGCCCGTTCACATCCGAGGAACAATCTCGAGTGTCCTCCACCGCAGTCATTTCATTAACAGAGGTAGAAAAGAGTAAACACCGTTTATTCTCCTTCGCTCTCCCTGACTTGGCTAAGGAGCGTCTTTCAGGCGCAGGAATATACTTGAGCCCCTACTCTTATCAGGTACATAGCCATCCTTGTTGTAAAACCTTAGAA
>2465_674
ATCCTAAAGGCAACTTCAGGACCTATAAGCCATGGCTCTCACTCACAGAACGCCAGTAGAGGAGGTAATCGCCCGTTCACATCCGAGGAACAATCTCGAGTGTCCTCCACCGCAGTCATTTCATTAACAGAGGTAGAAAAGAGTAAACACCGTTTATTCTCCTTCGCTCTCCCTGACTTGGCTAAGGAGCGTCTTTCAGGCGCAGGAATATACTTGAGCCCCTACTCTTATCAGGTACATAGCCATCCTTGTTGTAAAACCTTAGAAAATAATATTTTGTACAATGTCCTGCCTAGTTATTTGGATAATTCTT
>2465_675
ATCCTAAAGGCAACTTCAGGACCTATAAGCCATGGCTCTCACTCACAGAACGCCAGTAGAGGAGGTAATCGCCCGTTCACATCCGAGGAACAATCTCGAGTGTCCTCCACCGCAGTCATTTCATTAACAGAGGTAGAAAAGAGTAAACACCGTTTATTCTCCTTCGCTCTCCCTGACTTGGCTAAGGAGCGTCTTTCAGGCGCAGGAATATACTTGAGCCCCTACTCTTATCAGGTACATAGCCATCCTTGTTGTAAAACCTTAGAAAATAATATTTTGTACAATGTCCTGCCTAGTTATTTGGATAATTCTT
>2465_676
ATCCTAAAGGCAACTTCAGGACCTATAAGCCATGGCTCTCACTCACAGAACGCCAGTAGAGGAGGTAATCGCCCGTTCACATCCGAGGAACAATCTCGAGTGTCCTCCACCGCAGTCATTTCATTAACAGAGGTAGAAAAGAGTAAACACCGTTTATTCTCCTTCGCTCTCCCTGACTTGGCTAAGGAGCGTCTTTCAGGCGCAGGAATATACTTGAGCCCCTACTCTTATCAGGTACATAGCCATCCTTGTTGTAAAACCTTAGAAAATAATATTTTGTACAATGTCCTGCCTAGTTATT
>2465_677
ATCCTAAAGGCAACTTCAGGACCTATAAGCCATGGCTCTCACTCACAGAACGCCAGTAGAGGAGGTAATCGCCCGTTCACATCCGAGGAACAATCTCGAGTGTCCTCCACCGCAGTCATTTCATTAACAGAGGTAGAAAAGAGTAAACACCGTTTATTCTCCTTCGCTCTCCCTGACTTGGCTAAGGAGCGTCTTTCAGGCGCAGGAATATAC
>2465_678
ATCCTAAAGGCAACTTCAGGACCTATAAGCCATGGCTCTCACTCACAGAACGCCAGTAGAGGAGGTAATCGCCCGTTCACATCCGAGGAACAATCTCGAGTGTCCTCCACCGCAGTCATTTCATTAACAGAGGTAGAAAAGAGTAAACACCGTTTATTCTCCTTCGCTCTCCCTGACTTGGCTAAGGAGCGTCTTTCAGGCGCAGGAATATACTTGAGCCCCTACTCTTATCAGGTACATAGCCATCCTTGTTGTAAAACCTTAGAAAATAATATTTTGTACAATGTCCTGCCTAGTTATTTGGATAATTCTTTTTATATGGTTAGCATTAAGAAAAATAAGGTTGACTTCCTCAAGCAACGCCATAAGGATCTCCAACTTATCGAGTGCATCAACAGATATGTTACCAGTTTGGATAAGGTGAGGTACGGTAGTGAATT
>2465_679
ATCCTAAAGGCAACTTCAGGACCTATAAGCCATGGCTCTCACTCACAGAACGCCAGTAGAGGAGGTAATCGCCCGTTCACATCCGAGGAACAATCTCGAGTGTCCTCCACCGCAGTCATTTCATTAACAGAGGTAGAAAAGAGTAAACACCGTTTATTCTCCTTCGCTCTCCCTGACTTGGCTAAGGAGCGTCTTTCAGGCGCAGGAATATACTTGAGCCCCTACTCTTATCAGGTACATAGCCATCCTTGTTGTAAAACCTTAGAAAATAATATTTTGTACAATGTCCTGCCTAGTTATTTGGATAATTC
>2465_680
ATCCTAAAGGCAACTTCAGGACCTATAAGCCATGGCTCTCACTCACAGAACGCCAGTAGAGGAGGTAATCGCCCGTTCACATCCGAGGAACAATCTCGAGTGTCCTCCACCGCAGTCATTTCATTAACAGAGGTAGAAAAGAGTAAACACCGTTTATTCTCCTTCGCTCTCCCTGACTTGGCTAAGGAGCGTCTTTCAGGC
>2465_681
ATCCTAAAGGCAACTTCAGGACCTATAAGCCATGGCTCTCACTCACAGAACGCCAGTAGAGGAGGTAATCGCCCGTTCACATCCGAGGAACAATCTCGAGTGTCCTCCACCGCAGTCATTTCATTAACAGAGGTAGAAAAGAGTAAACACCGTTTATTCTCCTTCGCTCTCCCTGACTTGGCTAAGGAGCGTCTTTCAGGCGCAGGAATATACTTGAGCCCCTACTCTTATCAGGTACATAGCCATCCTTGTTGTAAAACCTTAGAAAATAATATTTTGTACAATGTCCTGCCTAGTTATTTGGATAATTCTTTTTATATGGTTA
>2465_682
ATCCTAAAGGCAACTTCAGGACCTATAAGCCATGGCTCTCACTCACAGAACGCCAGTAGAGGAGGTAATCGCCCGTTCACATCCGAGGAACAATCTCGAGTGTCCTCCACCGCAGTCATTTCATTAACAGAGGTAGAAAAGAGTAAACACCGTTTATTCTCCTTCGCTCTCCCTGACTTGGCTAAGGAGCGTCTTTCAGGCGCAGGAATATACTTGAGCCCCTACTCTTATCAGGTACATAGCCATCCTTGTTGTAAAACCTTAGAAAATAATATTTTGTACAATGTCCTGCCTAGTTATTTGGATAATTCTTTTTATATGGTTAGCATTAAGAAAAATAAGGTTGACTTCCT
>2465_683
ATCCTAAAGGCAACTTCAGGACCTATAAGCCATGGCTCTCACTCACAGAACGCCAGTAGAGGAGGTAATCGCCCGTTCACATCCGAGGAACAATCTCGAGTGTCCTCCACCGCAGTCATTTCATTAACAGAGGTAGAAAAGAGTAAACACCGTTTATTCTCCTTCGCTCTCCCTGACTTGGCTAAGGAGCGTCTTTCAGGCGCAGGAATATACTTGAGCCCCTACTCTTATCAGGTACATAGCCATCCTTGTTGTAAAACCTTAGAAAATAATATTTTGTACAATGTCCTGCCTAGTTATTTGGATAATTCTTTTTATAT
>2465_684
ATCCTAAAGGCAACTTCAGGACCTATAAGCCATGGCTCTCACTCACAGAACGCCAGTAGAGGAGGTAATCGCCCGTTCACATCCGAGGAACAATCTCGAGTGTCCTCCACCGCAGTCATTTCATTAACAGAGGTAGAAAAGAGTAAACACCGTTTATTCTCCTTCGCTCTCCCTGACTTGGCTAAGGAGCGTCTTTCAGGCGCAGGAATATACTTGAGCCCCTACTCTTATCAGGTACATAGCCATCCTTGTTGTAAAACCTTAGAAAATAATATTTTGTACAATGTCCTGCCTAGTTATTTGGATAATTCTTTTTATATGG
>2465_685
ATCCTAAAGGCAACTTCAGGACCTATAAGCCATGGCTCTCACTCACAGAACGCCAGTAGAGGAGGTAATCGCCCGTTCACATCCGAGGAACAATCTCGAGTGTCCTCCACCGCAGTCATTTCATTAACAGAGGTAGAAAAGAGTAAACACCGTTTATTCTCCTTCGCTCTCCCTGACTTGGCTAAGGAGCGTCTTTCAGGCGCAGGAATATACTTGAGCCCCTACTCTTATCAGGTACATAGCCATCCTTGTTGTAAAACCTTAGAAAATAATATTTTGTACAATGTCCTGCCTAGTTATTTGGATAATTCTTTTTATATGGTTAGCATTAAGAAAAATAAGGTTGACTTCCTCAAGCAACGCCATAAGGATCTCCAACTTATCGAGTGCATCAACAGATATGTTACCAGTTTGGATAAGGTGAGGTACGGTAGTGAATTTCACATTAGTCCAAGTAAGAAGAATCCACACTTCAA
>2465_686
ATCCTAAAGGCAACTTCAGGACCTATAAGCCATGGCTCTCACTCACAGAACGCCAGTAGAGGAGGTAATCGCCCGTTCACATCCGAGGAACAATCTCGAGTGTCCTCCACCGCAGTCATTTCATTAACAGAGGTAGAAAAGAGTAAACACCGTTTATTCTCCTTCGCTCTCCCTGACTTGGCTAAGGAGCGTCTTTCAGGCGCAGGAATATACTTGAGCCCCTACTCTTATCAGGTACATAGCCATCCTTGTTGTAAAACCTTAGAAAATAATATTTTGTACAATGTCCTGCCTAGTTATTTGGATAATTCTTTTTATATGGTTAGCATTAAGAAAAATAAGGTTGACTTCCTCAAGCAACGCCATAAGGATCTCCAACTTATCGAGTGCATCAACAGATATGTTACCAGTTTGGATAAGGTGAGGTACGGTAGTGAATTTCACATTAGTCCAAGTAAGAAGAATCCACACTTCAACTGTGCACGCAAGGTTGGATTT
>2465_687
ATCCTAAAGGCAACTTCAGGACCTATAAGCCATGGCTCTCACTCACAGAACGCCAGTAGAGGAGGTAATCGCCCGTTCACATCCGAGGAACAATCTCGAGTGTCCTCCACCGCAGTCATTTCATTAACAGAGGTAGAAAAGAGTAAACACCGTTTATTCTCCTTCGCTCTCCCTGACTTGGCTAAGGAGCGTCTTTCAGGCGCAGGAATATACTTGAGCCCCTACTCTTATCAGGTACATAGCCATCCTTGTTGTAAAACCTTAGAAAATAATATTTTGTACAATGT
>2465_688
ATCCTAAAGGCAACTTCAGGACCTATAAGCCATGGCTCTCACTCACAGAACGCCAGTAGAGGAGGTAATCGCCCGTTCACATCCGAGGAACAATCTCGAGTGTCCTCCACCGCAGTCATTTCATTAACAGAGGTAGAAAAGAGTAAACACCGTTTATTCTCCTTCGCTCTCCCTGACTTGGCTAAGGAGCGTCTTTCAGGCGCAGGAATATACTTGAGCCCCTACTCTTATCAGGTACATAGCCATCCTTGTTGTAAAACCTTAGAAAATAATATTTTGTACAATGTCCTGCCTAGTTATTTGGATAAT
>2465_689
ATCCTAAAGGCAACTTCAGGACCTATAAGCCATGGCTCTCACTCACAGAACGCCAGTAGAGGAGGTAATCGCCCGTTCACATCCGAGGAACAATCTCGAGTGTCCTCCACCGCAGTCATTTCATTAACAGAGGTAGAAAAGAGTAAACACCGTTTATTCTCCTTCGCT
>2465_690
ATCCTAAAGGCAACTTCAGGACCTATAAGCCATGGCTCTCACTCACAGAACGCCAGTAGAGGAGGTAATCGCCCGTTCACATCCGAGGAACAATCTCGAGTGTCCTCCACCGCAGTCATTTCATTAACAGAGGTAGAAAAGAGTAAACACCGTTTATTCTCCTTCGCTCTCCCTGACTTGGCTAAGGAGCGTCTTTCAGGCGCAGGAATATACTTGAGCCCCTACTCTTATCAGGTACATAGCCATCCTTGTTGTAAAACCTTAGAAAATAATATTT
>2465_691
ATCCTAAAGGCAACTTCAGGACCTATAAGCCATGGCTCTCACTCACAGAACGCCAGTAGAGGAGGTAATCGCCCGTTCACATCCGAGGAACAATCTCGAGTGTCCTCCACCGCAGTCATTTCATTAACAGAGGTAGAAAAGAGTAAACACCGTTTATTCTCCTTCGCTCTCCCTGACTTGGCTAAGGAGCGTCTTTCAGGCGCAGGAATATACTTGAGCCCCTACTCTTATCAGGTACATAGCCATCCTTGTTGTAAAACCTTAGAAAATAATATTTTGTACAATGTCCTGCCTAGTTATTTGGATAATTCTTTTTATATGGTTAGCATTAAGAAAAATAAGGTTGACTTCCTCAAGCAACGCCATAAGGATCTCCAACTTATCGAGTGCATCAACAGATATGTTACCAGTTTGGATAAGGTGAGGTACGGTAGTGAATTTCACATTAGTCCAA
>2465_692
ATCCTAAAGGCAACTTCAGGACCTATAAGCCATGGCTCTCACTCACAGAACGCCAGTAGAGGAGGTAATCGCCCGTTCACATCCGAGGAACAATCTCGAGTGTCCTCCACCGCAGTCATTTCATTAACAGAGGTAGAAAAGAGTAAACACCGTTTATTCTCCTTCGCTCTCCCTGACTTGGCTAAGGAGCGTCTTTCAGGCGCAGGAATATACTTGAGCCCCTACTCTTATCAGGTACATAGCCATCCTTGTTGTAAAACCTTAGAAAATAATATTTTGTACAATGTCCTGCCTAGTTATTTGGATAATTCTTTTTATATGGTTAGCATTAAGAAAAATAAGGTTGACTTCCTCAAGCAACGCCATAAGGATCTCCAACTTATCGAGTGCATCAACAGATATGTTACCAGTTTGGATAAGGTGAGGTACGGTAGTGAATTTCACATTAGTCCAAGTAAGAAGAATCC
>2465_693
ATCCTAAAGGCAACTTCAGGACCTATAAGCCATGGCTCTCACTCACAGAACGCCAGTAGAGGAGGTAATCGCCCGTTCACATCCGAGGAACAATCTCGAGTGTCCTCCACCGCAGTCATTTCATTAACAGAGGTAGAAAAGAGTAAACACCGTTTATTCTCC
>2465_694
ATCCTAAAGGCAACTTCAGGACCTATAAGCCATGGCTCTCACTCACAGAACGCCAGTAGAGGAGGTAATCGCCCGTTCACATCCGAGGAACAATCTCGAGTGTCCTCCACCGCAGTCATTTCATTAACAGAGGTAGAAAAGAGTAAACACCGTTTATTCTCCTTCGCTCTCCCTGACTTGGCTAAGGAGCGTCTTTCAGGCGCAGGAATATACTTGAGCCCCTACTCTTATCAGGTACATAGCCATCCTTGTTGTAAAACCTTAGAAAATAATATTTTGTACAATGTCCTGCCTAGTTATTTGGATAATTCTTTTTATATGGTTAGCATTAAGAAAAATAAGGTTGACTTCCT
>2465_695
ATCCTAAAGGCAACTTCAGGACCTATAAGCCATGGCTCTCACTCACAGAACGCCAGTAGAGGAGGTAATCGCCCGTTCACATCCGAGGAACAATCTCGAGTGTCCTCCACCGCAGTCATTTCATTAACAGAGGTAGAAAAGAGTAAACACCGTTTATTCTCCTTCGCTCTCCCTGACTTGGCTAAGGAGCGTCTTTCAGGCGCAGGAATATACTTGAGCCCCTACTCTTATC
>2465_696
ATCCTAAAGGCAACTTCAGGACCTATAAGCCATGGCTCTCACTCACAGAACGCCAGTAGAGGAGGTAATCGCCCGTTCACATCCGAGGAACAATCTCGAGTGTCCTCCACCGCAGTCATTTCATTAACAGAGGTAGAAAAGAGTAAACACCGTTTATTCTCCTTCGCTCTCCCTGACTTGGCTAAGGAGCGTCTTTCAGGCGCAGGAATATACTTGAGCCCCTACTCTTATCAGGTACATAGCCATCCTTGTTGTAAAACCTTAGAAAATAATATTTTGTACAATGTCCTGCCTAGTTATTTGGATAATTCTTTTTATATGGTTAGCATTAAGAA
>2465_697
ATCCTAAAGGCAACTTCAGGACCTATAAGCCATGGCTCTCACTCACAGAACGCCAGTAGAGGAGGTAATCGCCCGTTCACATCCGAGGAACAATCTCGAGTGTCCTCCACCGCAGTCATTTCATTAACAGAGGTAGAAAAGAGTAAACACCGTTTATTCTCCTTCGCTCTCCCTGACTTGGCTAAGGAGCGTCTTTCAGGCGCAGGAATATACTTGAGCCCCTACTCTTATCAGGTACATAGCCATCCTTGTTGTAAAACCTTAGAAAATAATATTTTGTACAATGTCCTGCCTAGTTATTTGGATAATTCTTTTTATATGGTTAGCATTAAGAAAAATAAGGTTGACTTCCTCAAGCAACGCCATAAGGATCTCCAACTTATCGAGTGCATCAACAGATATGTTACCAGTTTGGATAAGGTGAGGTACGGTAGTGAATTTCACATTAGTCCAAGTAAGAAGAATCCACACTTCAACTGTGCACGCAAGGTTGGA
>2465_698
ATCCTAAAGGCAACTTCAGGACCTATAAGCCATGGCTCTCACTCACAGAACGCCAGTAGAGGAGGTAATCGCCCGTTCACATCCGAGGAACAATCTCGAGTGTCCTCCACCGCAGTCATTTCATTAACAGAGGTAGAAAAGAGTAAACACCGTTTATTCTC
>2465_699
ATCCTAAAGGCAACTTCAGGACCTATAAGCCATGGCTCTCACTCACAGAACGCCAGTAGAGGAGGTAATCGCCCGTTCACATCCGAGGAACAATCTCGAGTGTCCTCCACCGCAGTCATTTCATTAACAGAGGTAGAAAAGAGTAAACACCGTTTATTCTCCTTCGCTCTCCCTGACTTGGCTAAGGAGCGTCTTTCAGGCGCAGGAATATACTTGAGCCCCTACTCTTATCAGGTACATAGCCATCCTTGTTGTAAAACCTTAGAAAATAATATTTTGTACAATGTCCTGCCTAGTTATTTGGATAATTCTTTTTATATGGTTAGCATTAAGAAAAATAAGGTTGACTTCCTCAAGCAACGCCATAAGGATCTCCAACTTA
>2465_700
ATCCTAAAGGCAACTTCAGGACCTATAAGCCATGGCTCTCACTCACAGAACGCCAGTAGAGGAGGTAATCGCCCGTTCACATCCGAGGAACAATCTCGAGTGTCCTCCACCGCAGTCATTTCATTAACAGAGGTAGAAAAGAGTAAACACCGTTTATTCTCCTTCGCTCTCCCTGACTTGGCTAAGGAGCGTCTTTCAGGCGCAGGAATATACTTGAGCCCCTACTCTTATCAGGTACATAGCCATCCTTGTTGTAAAACCTTAGAAAATAATATTTTGTACAATGTCCTGCCTAGTTATTTGGATAATTCTTTTTATATGGTTAGCATTAAGAAAAA
>2465_701
ATCCTAAAGGCAACTTCAGGACCTATAAGCCATGGCTCTCACTCACAGAACGCCAGTAGAGGAGGTAATCGCCCGTTCACATCCGAGGAACAATCTCGAGTGTCCTCCACCGCAGTCATTTCATTAACAGAGGTAGAAAAGAGTAAACACCGTTTATTCTCCTTCGCTCTCCCTGACTTGGCTAAGGAGCGTCTTTCAGGCGCAGGAATATACTTGAGCCCCTACTCTTATCAGGTACATAGCCATCCTTGTTGTAAAACCTTAGAAAATAATATTTTGTACAATGTCCTGCCTAGTTATTTGGATAATTC
>2465_702
ATCCTAAAGGCAACTTCAGGACCTATAAGCCATGGCTCTCACTCACAGAACGCCAGTAGAGGAGGTAATCGCCCGTTCACATCCGAGGAACAATCTCGAGTGTCCTCCACCGCAGTCATTTCATTAACAGAGGTAGAAAAGAGTAAACACCGTTTATTCTCCTTCGCTCTCCCTGACTTGGCTAAGGAGCGTCTTTCAG
>2465_703
ATCCTAAAGGCAACTTCAGGACCTATAAGCCATGGCTCTCACTCACAGAACGCCAGTAGAGGAGGTAATCGCCCGTTCACATCCGAGGAACAATCTCGAGTGTCCTCCACCGCAGTCATTTCATTAACAGAGGTAGAAAAGAGTAAACACCGTTTATTCTCCTTCGCTCTCCCTGACTTGGCTAAGGAGCGTCTTTCAGGCGCAGGAATATACTTGAGCCCCTACTCTTATCAGGTACATAGCCATCCTTGTTGTAAAACCTTAGAAAATAATATTTTGTACAATGTCCTGCCTAGTTATTTGGATAATTCTTTTTATATGGTTAGCATTAAGAAAAATAAGGTTGACTTCCTCAAGCAACGCCATAAGGATCTCCAACTTATCGAGTGCATCAACAGATATGTTACCAGTTTGGATAAGGTGAGGTACGGT
>2465_704
ATCCTAAAGGCAACTTCAGGACCTATAAGCCATGGCTCTCACTCACAGAACGCCAGTAGAGGAGGTAATCGCCCGTTCACATCCGAGGAACAATCTCGAGTGTCCTCCACCGCAGTCATTTCATTAACAGAGGTAGAAAAGAGTAAACACCGTTTATTCTCCTTCGCTCTCCCTGACTTGGCTAAGGAGCGTCTTTCAGGCGCAGGAATATACTTGAGCCCCTACTCTTAT
>2465_705
ATCCTAAAGGCAACTTCAGGACCTATAAGCCATGGCTCTCACTCACAGAACGCCAGTAGAGGAGGTAATCGCCCGTTCACATCCGAGGAACAATCTCGAGTGTCCTCCACCGCAGTCATTTCATTAACAGAGGTAGAAAAGAGTAAACACCGTTTATTCTCCTTCGCTCTCCCTGACTTGGCTAAGGAGCGTCTTTCAGGCGCAGGAATATACTTGAGCCCCTACTCTTATCAGGTACATAGCCATCCTTGTTGTAAAACCTTAGAAAATAATATTTTGTACAATGTCCTGCCTAGTTATTTGGATAATTCTTTTTATATGGTTAGCATTAAGAAAAATAAGGTTGACTTCCTCAAGCAACGCCATAAGGATCTCCAACTTATCGAGTGCATCAACAGATATGTTACCAGTTTGG
>2465_706
ATCCTAAAGGCAACTTCAGGACCTATAAGCCATGGCTCTCACTCACAGAACGCCAGTAGAGGAGGTAATCGCCCGTTCACATCCGAGGAACAATCTCGAGTGTCCTCCACCGCAGTCATTTCATTAACAGAGGTAGAAAAGAGTAAACACCGTTTATTCTCCTTCGCTCTCCCTGACTTGGCTAAGGAGCGTCTTTCAGGCGCAGGAATATACTTGAGCCCCTACTCTTATCAGGTACATAGCCATCCTTGTTGTAAAACCTTAGAAAATAATATTTTGTACAATGTCCTGCCTAGTTATTTGGATAATTCTTTTTATATGGTTAGCATTAAGAAAAATAAGGTTGACTTCCTCAAGCAACGCCATAAGGATCTCCAACTTATCGAGTGCATCAACA
>2465_707
ATCCTAAAGGCAACTTCAGGACCTATAAGCCATGGCTCTCACTCACAGAACGCCAGTAGAGGAGGTAATCGCCCGTTCACATCCGAGGAACAATCTCGAGTGTCCTCCACCGCAGTCATTTCATTAACAGAGGTAGAAAAGAGTAAACACCGTTTATTCTCCTTCGCTCTCCCTGACTTGGCTAAGGAGCGTCTTTCAGGCGCAGGAATATACTTGAGCCCCTACTCTTATCAGGTACATAGCCATCCTTGTTGTAAAACCTTAGAAAA
>2465_708
ATCCTAAAGGCAACTTCAGGACCTATAAGCCATGGCTCTCACTCACAGAACGCCAGTAGAGGAGGTAATCGCCCGTTCACATCCGAGGAACAATCTCGAGTGTCCTCCACCGCAGTCATTTCATTAACAGAGGTAGAAAAGAGTAAACACCGTTTATTCTCCTTCGCTCTCCCTGACTTGGCTAAGGAGCGTCTTTCAGGCGCAGGAATATACTTGAGCCCCTACTCTTATCAGGTACATAGCCATCCTTGTTGTAAAACCTTAGAAAATAATATTTTGTACAATGTCCTGCCTA
>2465_709
ATCCTAAAGGCAACTTCAGGACCTATAAGCCATGGCTCTCACTCACAGAACGCCAGTAGAGGAGGTAATCGCCCGTTCACATCCGAGGAACAATCTCGAGTGTCCTCCACCGCAGTCATTTCATTAACAGAGGTAGAAAAGAGTAAACACCGTTTATTCTCCTTCGCTCTCCCTGACTTGGCTAAGGAGCGTCTTTCAGGCGCAGGAATATACTTGAGCCCCTACTCTTATCAGGTACATAGCCATCCTTGTTGTAAAACCTTAGAAAATAATATTTTGTACAATGTCCTGCCTAGTTATTTGGATAATTCTTTTTATATGGTTAGCATTAAGAAAAATAAGGTTGACTTCCTCAAGCAACGCCATAAGGATCTCCAACTTATCGAGTGCATCAACAGAT
>2465_710
ATCCTAAAGGCAACTTCAGGACCTATAAGCCATGGCTCTCACTCACAGAACGCCAGTAGAGGAGGTAATCGCCCGTTCACATCCGAGGAACAATCTCGAGTGTCCTCCACCGCAGTCATTTCATTAACAGAGGTAGAAAAGAGTAAACACCGTTTATTCTCCTTCGCT
>2465_711
ATCCTAAAGGCAACTTCAGGACCTATAAGCCATGGCTCTCACTCACAGAACGCCAGTAGAGGAGGTAATCGCCCGTTCACATCCGAGGAACAATCTCGAGTGTCCTCCACCGCAGTCATTTCATTAACAGAGGTAGAAAAGAGTAAACACCGTTTATTCTCCTTCGCTCTCCCTGACTTGGCTAAGGAGCGTCTTTCAGGCGCAGGAATATACTTGAGCCCCTACTCTTATCAGGTACATAGCCATCCTTGTTGTAAAACCTTAGAAAATAATATTTTGTACAATGTCCTGCCTAGTTATTTGGATAA
>2465_712
ATCCTAAAGGCAACTTCAGGACCTATAAGCCATGGCTCTCACTCACAGAACGCCAGTAGAGGAGGTAATCGCCCGTTCACATCCGAGGAACAATCTCGAGTGTCCTCCACCGCAGTCATTTCATTAACAGAGGTAGAAAAGAGTAAACACCGTTTATTCTCCTTCGCTCTCCCTGACTTGGCTAAGGAGCGTCTTTCAGGCGCAGGAATATACTTGAGCC
>2465_713
ATCCTAAAGGCAACTTCAGGACCTATAAGCCATGGCTCTCACTCACAGAACGCCAGTAGAGGAGGTAATCGCCCGTTCACATCCGAGGAACAATCTCGAGTGTCCTCCACCGCAGTCATTTCATTAACAGAGGTAGAAAAGAGTAAACACCGTTTA
>2465_714
ATCCTAAAGGCAACTTCAGGACCTATAAGCCATGGCTCTCACTCACAGAACGCCAGTAGAGGAGGTAATCGCCCGTTCACATCCGAGGAACAATCTCGAGTGTCCTCCACCGCAGTCATTTCATTAACAGAGGTAGAAAAGAGTAAACACCGTTTATTCTCCTTCGCTCTCCCTGACTTGGCTAAGGAGCGTCTTTCAGGCGCAGGAATATACTTGAGCCCCTACTCTTATCAGGTACATAGCCATCCTTGTTGTAAAACCTTAGAAA
>2465_715
ATCCTAAAGGCAACTTCAGGACCTATAAGCCATGGCTCTCACTCACAGAACGCCAGTAGAGGAGGTAATCGCCCGTTCACATCCGAGGAACAATCTCGAGTGTCCTCCACCGCAGTCATTTCATTAACAGAGGTAGAAAAGAGTAAACACCGTTTATTCTCCTTCGCTCTCCCTGACTTGGCTAAGGAGCGTCTTTCAGGCGCAGGAATATACTTGAGCCCCTACTCTTATCAGGTACATAGCCATCCTTGTTGTAAAACCTTAGAAAATAATATTTTGTACAATGTCCTGCCTAGTTATTTGGATAATTCTTTTTATATGGTTAGCATTAAGAAAAATAAGGTTGACTTCCT
>2465_716
ATCCTAAAGGCAACTTCAGGACCTATAAGCCATGGCTCTCACTCACAGAACGCCAGTAGAGGAGGTAATCGCCCGTTCACATCCGAGGAACAATCTCGAGTGTCCTCCACCGCAGTCATTTCATTAACAGAGGTAGAAAAGAGTAAACACCGTTTATTCTCCTTCGCTCTCCCTGACTTGGCTAAGGAGCGTCTTTCAGGCGCAGGAATATACTTGAGCCCCTAC
>2465_717
ATCCTAAAGGCAACTTCAGGACCTATAAGCCATGGCTCTCACTCACAGAACGCCAGTAGAGGAGGTAATCGCCCGTTCACATCCGAGGAACAATCTCGAGTGTCCTCCACCGCAGTCATTTCATTAACAGAGGTAGAAAAGAGTAAACACCGTTTATTCTCCTTCGCTCTCCCTGACTTGGCTAAGGAGCGTCTTTCAGGCGCAGGAATATACTTGAGCCCCTACTCTTATCAGGTACATAGCCATCCTTGTTGTAAAACCTTAGAAAATAATATTTTGTACAATGTCCTGCCTAGTTATTTGGATAATT
>2465_718
ATCCTAAAGGCAACTTCAGGACCTATAAGCCATGGCTCTCACTCACAGAACGCCAGTAGAGGAGGTAATCGCCCGTTCACATCCGAGGAACAATCTCGAGTGTCCTCCACCGCAGTCATTTCATTAACAGAGGTAGAAAAGAGTAAACACCGTTTATTCTCCTTCGCTCTCCCTGACTTGGCTAAGGAGCGTCTTTCAGGCGCAGGAATATACTTGAGCCCCTACTCTTATCAGGTACATAGCCATCCTTGTTGTAAAACCTTAGAAAATAATATTTTGTACAATGTCCTGCCTAGTTATTTGGATAATTCTTTTTATATGGTTAGCATTAAGAAAAATAAGGTTGACTTCCTCAAGCAACGCCATAAGGATCTCCAACTTATCGAGTGCA
>2465_719
ATCCTAAAGGCAACTTCAGGACCTATAAGCCATGGCTCTCACTCACAGAACGCCAGTAGAGGAGGTAATCGCCCGTTCACATCCGAGGAACAATCTCGAGTGTCCTCCACCGCAGTCATTTCATTAACAGAGGTAGAAAAGAGTAAACACCGTTTATTCTCCTTCGCTCTCCCTGACTTGGCTAAGGAGCGTCTTTCAGGCGCAGGAATATACTTGAGCCCCTACTCTTATCAGGTACATAGCCATCCTTGTTGTAAAACCTTAGAAAATAATATTTTGTACAATGTCCTGCCTAGTTATTTGGATAATTCTTTTTATATGGTTAGCATTAAGAAAAATAAGGTTGACTTCCTCAAGCAACGCCATAAGGATCTCCAAC
>2465_720
ATCCTAAAGGCAACTTCAGGACCTATAAGCCATGGCTCTCACTCACAGAACGCCAGTAGAGGAGGTAATCGCCCGTTCACATCCGAGGAACAATCTCGAGTGTCCTCCACCGCAGTCATTTCATTAACAGAGGTAGAAAAGAGTAAACACCGTTTATTCTCCTTCGCTCTCCCTGACTTGGCTAAGGAGCGTCTTTCAGGCGCAGGAATATACTTGAGCCCCTACTCTTATCAGGTACATAGCCATCCTTGTTGTAAAACCTTAGAAAATAATATTTTGTACAATGTCCTGCCTAGTTATTTGGATAATTCTTTTTATATGGTTAGCATTAAGAAAAATAAGGTTGACTTCCTCAAGCAACGCCATAAGGATCTCCAACTTATCGAGTGCATCAACAGATATGTTACCAGTTTGGAT
>2465_721
ATCCTAAAGGCAACTTCAGGACCTATAAGCCATGGCTCTCACTCACAGAACGCCAGTAGAGGAGGTAATCGCCCGTTCACATCCGAGGAACAATCTCGAGTGTCCTCCACCGCAGTCATTTCATTAACAGAGGTAGAAAAGAGTAAACACCGTTTATTCTCCTTCGCTCTCCCTGACTTGGCTAAGGAGCGTCTTTCAGGCGCAGGAATATACTTGAGCCCCTACTCTTATCAGGTACATAGCCATCCTTGTTGTAAAACCTTAGAAAATAATATTTTGTACAATGTCCTGCCTAGTTATTTGGATAATTCTTTTTATATGGTTAGCATTAAGAAAAATAAGGTTGACTTCCTCAAGCAACGCCATAAGGATCTCCAACTTATCGAGTGCATCAACAGATATGTTACCAGTTTGGATA
>2465_722
ATCCTAAAGGCAACTTCAGGACCTATAAGCCATGGCTCTCACTCACAGAACGCCAGTAGAGGAGGTAATCGCCCGTTCACATCCGAGGAACAATCTCGAGTGTCCTCCACCGCAGTCATTTCATTAACAGAGGTAGAAAAGAGTAAACACCGTTTATTCTCCTTCGCTCTCCCTGACTTGGCTAAGGAGCGTCTTTCAGGCGCAGGAATATACTTGAGCCCCTACTCTTATCAGGTACATAGCCATCCTTGTTGTAAAACCTTAGAAAATAATATTTTGTACAATGTCCTGCCTAGTTATTTGGATAATTCTTTTTATATGGTTAGCATTAAGAAAAATAAGGTTGACTT
>2465_723
ATCCTAAAGGCAACTTCAGGACCTATAAGCCATGGCTCTCACTCACAGAACGCCAGTAGAGGAGGTAATCGCCCGTTCACATCCGAGGAACAATCTCGAGTGTCCTCCACCGCAGTCATTTCATTAACAGAGGTAGAAAAGAGTAAACACCGTTTATTCTCCTTCGCTCTCCCTGACTTGGCTAAGGAGCGTCTTTCAGGCGCAGGAATATACTTGAGCCCCTACTCTTATCAGGTACATAGCCATCCTTGTTGTAAAACCTTAGAAAATAATATTTTGTACAATGTCCTGCCTAGTTATTTGGATAATTCTTTTTATATGGTTAGCATTAAGAAAAATAAGGTTGACT
>2465_724
ATCCTAAAGGCAACTTCAGGACCTATAAGCCATGGCTCTCACTCACAGAACGCCAGTAGAGGAGGTAATCGCCCGTTCACATCCGAGGAACAATCTCGAGTGTCCTCCACCGCAGTCATTTCATTAACAGAGGTAGAAAAGAGTAAACACCGTTTATTCTCCTTCGCTCTCCCTGACTTGGCTAAGGAGCGTCTTTCAGGCGCAGGAATATACTTGAGCCCCTACTCTTATCAGGTACATAGCCATCCTTGTTGTAAAACCTTAGAAAATAATATTTTGTACAATGTCCTGCCTAGTTATTTGGATAATTCTTTTTATATGGTTAGCATTAAGAAAAATAAGGTTGACTTCCTCAAGCAACGCCATAAGGATCTCCAACTTATCGAGTGCATCAACAGATATGTTACCAGTTTGGATAAGGTGAGGTACGGTAGTGAATTTCACATTAGTCCAAGTAAGAAGAATCCACACTTCAACTGTGCA
>2465_725
ATCCTAAAGGCAACTTCAGGACCTATAAGCCATGGCTCTCACTCACAGAACGCCAGTAGAGGAGGTAATCGCCCGTTCACATCCGAGGAACAATCTCGAGTGTCCTCCACCGCAGTCATTTCATTAACAGAGGTAGAAAAGAGTAAACACCGTTTATTCTCCTTCGCTCTCCCTGACTTGGCTAAGGAGCGTCTTTCAGGCGCAGGAATATACTTGAGCCCCTACTCTTAT
>2465_726
ATCCTAAAGGCAACTTCAGGACCTATAAGCCATGGCTCTCACTCACAGAACGCCAGTAGAGGAGGTAATCGCCCGTTCACATCCGAGGAACAATCTCGAGTGTCCTCCACCGCAGTCATTTCATTAACAGAGGTAGAAAAGAGTAAACACCGTTTATTCTCCTTCGCTC
>2465_727
ATCCTAAAGGCAACTTCAGGACCTATAAGCCATGGCTCTCACTCACAGAACGCCAGTAGAGGAGGTAATCGCCCGTTCACATCCGAGGAACAATCTCGAGTGTCCTCCACCGCAGTCATTTCATTAACAGAGGTAGAAAAGAGTAAACACCGTTTATTCTCCTTCGCTCTCCCTGACTTGGCTAAGGAGCGTCTTTCAGGCGCAGGAATATACTTGAGCCCCTACTCTTATCAGGTACATAGCCATCCTTGTTGTAAAACCTTAGAAAATAATATTTTGTACAATGTCCTGCCTAGTTATTTGGATAATTCTTT
>2465_728
ATCCTAAAGGCAACTTCAGGACCTATAAGCCATGGCTCTCACTCACAGAACGCCAGTAGAGGAGGTAATCGCCCGTTCACATCCGAGGAACAATCTCGAGTGTCCTCCACCGCAGTCATTTCATTAACAGAGGTAGAAAAGAGTAAACACCGTTTATTCTCCTTCGCTCTCCCTGACTTGGCTAAGGAGCGTCTTTCAGGCGCAGGAATATACTTGAGCCCCTACTCTTATCAGGTACATAGCCATCCTTGTTGTAAAACCTTAGAAAATAATATTTTGTACAATGTCCTGCCTAGTTATTTGGATAATTCTTTTTATATGGTTAGCATTAAGAAAAATAAGGTTGACTTCCTCAAGCAACGCCATAAGGATCTCCAACTTATCGAGTGCATCAA
>2465_729
ATCCTAAAGGCAACTTCAGGACCTATAAGCCATGGCTCTCACTCACAGAACGCCAGTAGAGGAGGTAATCGCCCGTTCACATCCGAGGAACAATCTCGAGTGTCCTCCACCGCAGTCATTTCATTAACAGAGGTAGAAAAGAGTAAACACCGTTTATTCTCCTTCGCTCTCCCTGACTTGGCTAAGGAGCGTCTTTCAGGCGCAGGAATATACTTGAGCCCCTACTCTTATCAGGTACATAGCCATCCTTGTTGTAAAACCTTAGAAAATAATATTTTGTACAATGTCCTGCCTAGTTATTTGGATAATTCTTTTTATATGGTTAGCATTAAGAAAAATAAGGTTGACTTCCTCAAGCAACGCCATAAGGATCTCCAACTTATCGAGTGCATCAACAGATATGTTACCAGTTTGGATAAGGTGAGGTACGGTAGTGAATTTCACATTAGTCCAAGTAAG
>2465_730
ATCCTAAAGGCAACTTCAGGACCTATAAGCCATGGCTCTCACTCACAGAACGCCAGTAGAGGAGGTAATCGCCCGTTCACATCCGAGGAACAATCTCGAGTGTCCTCCACCGCAGTCATTTCATTAACAGAGGTAGAAAAGAGTAAACACCGTTTATTCTCCTTCGCTCTCCCTGACTTGGCTAAGGAGCGTCTTTCAGGCGCAGGAATATACTTGAGCCCCTACTCTTATCAGGTACATAGCCATCCTTGTTGTAAAACCTTAGAAAATAATATTTTGTACAATGTCCTGCCTAGTTATTTGGATAATTCTTTTTATATGGTTAGCATTAAGAAAAATAAGGTTGACTTCCTCAA
>2465_731
ATCCTAAAGGCAACTTCAGGACCTATAAGCCATGGCTCTCACTCACAGAACGCCAGTAGAGGAGGTAATCGCCCGTTCACATCCGAGGAACAATCTCGAGTGTCCTCCACCGCAGTCATTTCATTAACAGAGGTAGAAAAGAGTAAACACCGTTTATTCTCCTTCGCTCTCCCTGACTTGGCTAAGGAGCGTCTTTCAGGCGCAGGAATATACTTGAGCCCCTACTCTTATCAGGTACATAGCCATCCTTGTTGTAAAACCTTAGAAAATAATATTTTGTACAATGTCCTGCCTAGTTATTTGGATAATTCTTTTTATATGGTTAGCATTAAGAAAAATAAGGTTGACTTCCTCAAGCAACGCCATAAGGATCTCCAACTTATCGAGTGCATCAACAGATATGTTACCAGTTTGGATAAGGTGAGGTACGGT
>2465_732
ATCCTAAAGGCAACTTCAGGACCTATAAGCCATGGCTCTCACTCACAGAACGCCAGTAGAGGAGGTAATCGCCCGTTCACATCCGAGGAACAATCTCGAGTGTCCTCCACCGCAGTCATTTCATTAACAGAGGTAGAAAAGAGTAAACACCGTTTATTCTCCTTCGCTCTCCCTGACTTGGCTAAGGAGCGTC
>2465_733
ATCCTAAAGGCAACTTCAGGACCTATAAGCCATGGCTCTCACTCACAGAACGCCAGTAGAGGAGGTAATCGCCCGTTCACATCCGAGGAACAATCTCGAGTGTCCTCCACCGCAGTCATTTCATTAACAGAGGTAGAAAAGAGTAAACACCGTTTATTCTCCTTCGCTCTCCCTGACTTGGCTAAGGAGCGTCTTTCAGGCGCAGGAAT
>2465_734
ATCCTAAAGGCAACTTCAGGACCTATAAGCCATGGCTCTCACTCACAGAACGCCAGTAGAGGAGGTAATCGCCCGTTCACATCCGAGGAACAATCTCGAGTGTCCTCCACCGCAGTCATTTCATTAACAGAGGTAGAAAAGAGTAAACACCGTTTATTCTCCTTCGCTCTCCCTGACTTGGCTAAGGAGCGTCTTTCAGGCGCAGGAATATACTTGAGCCCCTACTCTTATCAGGTACATAGCCATCCTTGTTGTAAAACCTTAGAAAATAATATTTTGTACAATGTCCTGCCTAGTTATTTGGATAATTCTTTTTATATGGTTAGCATTAAGAAAAATAAGGTTGACTTCCTCAAGCA
>2465_735
ATCCTAAAGGCAACTTCAGGACCTATAAGCCATGGCTCTCACTCACAGAACGCCAGTAGAGGAGGTAATCGCCCGTTCACATCCGAGGAACAATCTCGAGTGTCCTCCACCGCAGTCATTTCATTAACAGAGGTAGAAAAGAGTAAACACCGTTTATTCTCCTTCGCTCTCCCTGACTTGGCTAAGGAGCGTCTTTCAGGCGCAGGAATATACTTGAGCCCCTACTCTTATCAGGTACATAGCCATCCTTGTTGTAAAACCTTAGAAAATAATATTTTGTACAATGTCCTGCCTAGTTATTTGGATAATTCTTTTTATATGGTTAGCATTAAGAAAAATAAGGTTGACTTCCTCAAGCAACGCCATAAGGATCTCCAACTTATCGAGTGCATCAACAGATATGTTACCAGTTTGGATAAGGTGAGGTACGGTAGTGAATTT
>2465_736
ATCCTAAAGGCAACTTCAGGACCTATAAGCCATGGCTCTCACTCACAGAACGCCAGTAGAGGAGGTAATCGCCCGTTCACATCCGAGGAACAATCTCGAGTGTCCTCCACCGCAGTCATTTCATTAACAGAGGTAGAAAAGAGTAAACACCGTTTATTCTCCTTCGCTCTCCCTGACTTGGCTAAGGAGCGTCTTTCAGGCGCAGGAATATACTTGAGCCCCTACTCTTATCAGGTACATAGCCATCCTTGTTGTAAAACCTTAGAAAATAATATTTTGTACAATGTCCTGCCTAGTTATTTGGATAATTCTTTTTATATGGTTAGCATTAA
>2465_737
ATCCTAAAGGCAACTTCAGGACCTATAAGCCATGGCTCTCACTCACAGAACGCCAGTAGAGGAGGTAATCGCCCGTTCACATCCGAGGAACAATCTCGAGTGTCCTCCACCGCAGTCATTTCATTAACAGAGGTAGAAAAGAGTAAACACCGTTTATTCTCCTTCGCTCTCCCTGACTTGGCTAAGGAGCGTCTTTCAGGCGCAGGAATATACTTGAGCCCCTACTCTTATCAGGTACATAGCCATCCTTGTTGTAAAACCTTAGAAAATAATATTTTGTACAATGTCCTGCCTAGTTATTTGGATAATTCTTTTTATATGGTTAGCATTAAGAAAAATAAGGTTGACTTCCTCAAGCAACGCCATAAGGATCTCCAACTTATCGAGTGCATCAACAGATATGTTACCAGTTTGGATAAGGTGAGGTACGGTAGTGAATTTCACATTAGTCCAAGTAAGAAGAATCCACACTTC
>2465_738
ATCCTAAAGGCAACTTCAGGACCTATAAGCCATGGCTCTCACTCACAGAACGCCAGTAGAGGAGGTAATCGCCCGTTCACATCCGAGGAACAATCTCGAGTGTCCTCCACCGCAGTCATTTCATTAACAGAGGTAGAAAAGAGTAAACACCGTTTATTCTCCTTCGCTCTCCCTGACTTGGCTAAGGAGCGTCTTTCAGGCGCAGGAATATACTTGAGCCCCTACTCTTATCAGGTACATAGCCATCCTTGTTGTAAAACCTTAGAAAATAATATTTTGTACAATGTCCTGCCTAGTTATTTGGATAATTCTTTTTATATGGTTAGCATTAAGAAAAATAAGGTTGACTTCCTCAAGCAACGCCATAAGGATCTCCAACTTATCGAGTGCA
>2465_739
ATCCTAAAGGCAACTTCAGGACCTATAAGCCATGGCTCTCACTCACAGAACGCCAGTAGAGGAGGTAATCGCCCGTTCACATCCGAGGAACAATCTCGAGTGTCCTCCACCGCAGTCATTTCATTAACAGAGGTAGAAAAGAGTAAACACCGTTTATTCTCCTTCGCTCTCCCTGACTTGGCTAAGGAGCGTCTTTCAGGCGCAGGAATATACTTGAGCCCCTACTCTTATCAGGTACATAGCCATCCTTGTTGTAAAACCTTAGAAAATAATATTTTGTACAATGTCCTGCCTAGTTATTTGGATAATTCTTTTTATATGGTTAGCATTAAGAAAAATAAGGTTGACTTCCTCAAGCAACGCCATAAGGATCTCCAACTTATCGA
>2465_740
ATCCTAAAGGCAACTTCAGGACCTATAAGCCATGGCTCTCACTCACAGAACGCCAGTAGAGGAGGTAATCGCCCGTTCACATCCGAGGAACAATCTCGAGTGTCCTCCACCGCAGTCATTTCATTAACAGAGGTAGAAAAGAGTAAACACCGTTTATTCTCCTTCGCTCTCCCTGACTTGGCTAAGGAGCGTCTTTCAGGCGCAGGAATATACTTGAGCCCCTACTCTTATCAGGTACATAGCCATCCTTGTTGTAAAACCTTAGAAAATAATATTTTGTACAATGTCCTGCCTAGTTATTTGGATAATTCTTTTTAT
>2465_741
ATCCTAAAGGCAACTTCAGGACCTATAAGCCATGGCTCTCACTCACAGAACGCCAGTAGAGGAGGTAATCGCCCGTTCACATCCGAGGAACAATCTCGAGTGTCCTCCACCGCAGTCATTTCATTAACAGAGGTAGAAAAGAGTAAACACCGTTTATTCTCCTTCGCTCTCCCTGACTTGGCTAAGGAGCGTCTTTCAGGCGCAGGAATATACTTGAGCCCCTACTCTTATCAGGTACATAGCCATCCTTGTTGTAAA
>2465_742
ATCCTAAAGGCAACTTCAGGACCTATAAGCCATGGCTCTCACTCACAGAACGCCAGTAGAGGAGGTAATCGCCCGTTCACATCCGAGGAACAATCTCGAGTGTCCTCCACCGCAGTCATTTCATTAACAGAGGTAGAAAAGAGTAAACACCGTTTATTCTCCTTCGCTCTCCCTGACTTGGCTAAGGAGCGTCTTTCAGGCGCAGGAATATACTTGAGCCCCTACTCTTATCAGGTACATAGCCATCCTTGTTGTAAAACCTTAGAAAATAATATTTTGTACAATGTCCT
>2465_743
ATCCTAAAGGCAACTTCAGGACCTATAAGCCATGGCTCTCACTCACAGAACGCCAGTAGAGGAGGTAATCGCCCGTTCACATCCGAGGAACAATCTCGAGTGTCCTCCACCGCAGTCATTTCATTAACAGAGGTAGAAAAGAGTAAACACCGTTTATTCTCCTTCGCTCTCCCTGACTTGGCTAAGGAGCGTCTTTCAGGCGCAGGAATATACTTGAGCCCCTACTCTTATCAGGTACATAGCCATCCTTGTTGTAAAACCTTAGAAAATAATATTTTGTACAATGTCCTGCCTAGTTATTTGGATAATTCTTTTTATATGGTTAGCATTAAGAAAAATAAGGTTGACTTCCTCAAGCAACGCCATAAGGATCTCCAACTTATCGAGTGCATCAACAGATATGTTACCAGTTTGGATAAGGTGAGGTACGGTAGTGAATTTCACATTAGTCCAAGTA
>2465_744
ATCCTAAAGGCAACTTCAGGACCTATAAGCCATGGCTCTCACTCACAGAACGCCAGTAGAGGAGGTAATCGCCCGTTCACATCCGAGGAACAATCTCGAGTGTCCTCCACCGCAGTCATTTCATTAACAGAGGTAGAAAAGAGTAAACACCGTTTATTCTCCTTCGCTCTCCCTGACTTGGCTAAGGAGCGTCTTTCAGGCGCAGGAATATACTTGAGCCCCTACTCTTATCAGGTACATAGCCATCCTTGTTGTAAAACCTTAGAAAATAATATTTTGTACAATGTCCTGCCTAGTTATTTGGATAATTCTTTTTATATGGTTAGCATTAAGAAAAATAAGGTTGACTTCC
>2465_745
ATCCTAAAGGCAACTTCAGGACCTATAAGCCATGGCTCTCACTCACAGAACGCCAGTAGAGGAGGTAATCGCCCGTTCACATCCGAGGAACAATCTCGAGTGTCCTCCACCGCAGTCATTTCATTAACAGAGGTAGAAAAGAGTAAACACC
>2465_746
ATCCTAAAGGCAACTTCAGGACCTATAAGCCATGGCTCTCACTCACAGAACGCCAGTAGAGGAGGTAATCGCCCGTTCACATCCGAGGAACAATCTCGAGTGTCCTCCACCGCAGTCATTTCATTAACAGAGGTAGAAAAGAGTAAACACCGTTTATTCTCCTTCGCTCTCCCTGACTTGGCTAAGGAGCGTCTTTCAGGCGCAGGAATATACTTGAGCCCCTACTCTTATCAGGTACATAGCCATCCTTGTTGTAAAACCT
>2465_747
ATCCTAAAGGCAACTTCAGGACCTATAAGCCATGGCTCTCACTCACAGAACGCCAGTAGAGGAGGTAATCGCCCGTTCACATCCGAGGAACAATCTCGAGTGTCCTCCACCGCAGTCATTTCATTAACAGAGGTAGAAAAGAGTAAACACCGTTTATTCTCCTTCGCTCTCCCTGACTTGGCTAAGGAGCGTCTTTCAGGCGCAGGAATATACTTGAGCCCCTACTCTTATCAGGTACATAGCCATCCTTGTTGTAAAACCTTAGAAAATAATATTTTGTACAATGTCCTGCCTAGTTATTTGGATAATTCTTTTTATATGGTTAGCATTAAGAAAAATAAGGTTGACTTCCTCAAGCAACGCCATAAGGATCTCCAACTTATCGAGTGCATCAACAG
>2465_748
ATCCTAAAGGCAACTTCAGGACCTATAAGCCATGGCTCTCACTCACAGAACGCCAGTAGAGGAGGTAATCGCCCGTTCACATCCGAGGAACAATCTCGAGTGTCCTCCACCGCAGTCATTTCATTAACAGAGGTAGAAAAGAGTAAACACCGTTTATTCTCCTTCGCTCTCCCTGACTTGGCTA
>2465_749
ATCCTAAAGGCAACTTCAGGACCTATAAGCCATGGCTCTCACTCACAGAACGCCAGTAGAGGAGGTAATCGCCCGTTCACATCCGAGGAACAATCTCGAGTGTCCTCCACCGCAGTCATTTCATTAACAGAGGTAGAAAAGAGTAAACACCGTTTATTCTCCTTCGCTCTCCCTGACTTGGCTAAGGAGCGTCTTTCAGGCGCAGGAATATACTTGAGCCCCTACTCTTATCAGGTACATAGCCATCCTTGTTGTAAAACCTTAGAAAATAATATTTTGTACAATGTCCTGCCTAGTTATTTGGATAATTCTTTTTATATGGTTAGCATTAAGAAAAATAAGGTTGACTTCCTCAAGCAACGCCATAAGGATCTCCAA
>2465_750
ATCCTAAAGGCAACTTCAGGACCTATAAGCCATGGCTCTCACTCACAGAACGCCAGTAGAGGAGGTAATCGCCCGTTCACATCCGAGGAACAATCTCGAGTGTCCTCCACCGCAGTCATTTCATTAACAGAGGTAGAAAAGAGTAAACACCGTTTATTCTCCTTCGCTCTCCCTGACTTGGCTAAGGAGCGTCTTTCAGGCGCAGGAATATACTTGAGCCCCTACTCTTATCAGGTAC
>2465_751
ATCCTAAAGGCAACTTCAGGACCTATAAGCCATGGCTCTCACTCACAGAACGCCAGTAGAGGAGGTAATCGCCCGTTCACATCCGAGGAACAATCTCGAGTGTCCTCCACCGCAGTCATTTCATTAACAGAGGTAGAAAAGAGTAAACACCGTTTATTCTCCTTCGCTCTCCCTGACTTGGCTAAGGAGCGTCTTTCAGGCGCAGGAATATACTTGAGCCCCTACTCTTATCAGGTACATAGCCATCCTTGTTGTAAAACCTTAGAAAATAATATTTTGTACAATGTCCTGCCTAG
>2465_752
ATCCTAAAGGCAACTTCAGGACCTATAAGCCATGGCTCTCACTCACAGAACGCCAGTAGAGGAGGTAATCGCCCGTTCACATCCGAGGAACAATCTCGAGTGTCCTCCACCGCAGTCATTTCATTAACAGAGGTAGAAAAGAGTAAACACCGTTTATTCTCCTTCGCTCTCCCTGACTTGGCTAAGGAGCGTCTTTCAGGCGCAGGAATATACTTGAGCCCCTACTCTTATCAGGTACATAGCCATCCTTGTTGTAAAACCTTAGAAAATAATATTTTGTACAATGTCCTGCCTAGTTATTTGGATAATTCTTTTTATA
>2465_753
ATCCTAAAGGCAACTTCAGGACCTATAAGCCATGGCTCTCACTCACAGAACGCCAGTAGAGGAGGTAATCGCCCGTTCACATCCGAGGAACAATCTCGAGTGTCCTCCACCGCAGTCATTTCATTAACAGAGGTAGAAAAGAGTAAACACCGTTTATTCTCCTTCGCTCTCCCTGACTTGGCTAAGGAGCGTCTTTCAGGCGCAGGAATATACTTGAGCCCCTACTCTTATCAGGTACATAGCCATCCTTGTTGTAAAACCTTAGAAAATAATATTTTGTACAATGTCCTGCCTAGTTATTTGGATAATTCTTTTTATATGGTTAGCATTAAGAAAAATAAGGTTGACTTCCTCAAGCAACGCCATAAGGATCTCCAACTTATCGAGTGC
>2465_754
ATCCTAAAGGCAACTTCAGGACCTATAAGCCATGGCTCTCACTCACAGAACGCCAGTAGAGGAGGTAATCGCCCGTTCACATCCGAGGAACAATCTCGAGTGTCCTCCACCGCAGTCATTTCATTAACAGAGGTAGAAAAGAGTAAACACCGTTTATTCTCCTTCGCTCTCCCTGACTTGGCTAAGGAGCGTCTTTCAGGCGCAGGAATATACTTGAGCCCCTACTCTTATCAGGTACATAGCCATCCTTGTTGTAAAACCTTAGAAAATAATATTTTGTACAATGTCCTGCCTAGTTATTTGGATAATTCTTTTTATATGGTTAGCATTAAGAAAAATAAGGTTGACTTCCTCAAGCAACG
>2465_755
ATCCTAAAGGCAACTTCAGGACCTATAAGCCATGGCTCTCACTCACAGAACGCCAGTAGAGGAGGTAATCGCCCGTTCACATCCGAGGAACAATCTCGAGTGTCCTCCACCGCAGTCATTTCATTAACAGAGGTAGAAAAGAGTAAACACCGTTTATTCTCCTTCGCTCTCCCTGACTTGGCTAAGGAGCGTCTTTCAG
>2465_756
ATCCTAAAGGCAACTTCAGGACCTATAAGCCATGGCTCTCACTCACAGAACGCCAGTAGAGGAGGTAATCGCCCGTTCACATCCGAGGAACAATCTCGAGTGTCCTCCACCGCAGTCATTTCATTAACAGAGGTAGAAAAGAGTAAACACCGTTTATTCTCCTTCGCTCTCCCTGACTTGGCTAAGGAGCGTCTTTCAGGCGCAGGAATATACTTGAGCCCCTACTCTTATCAGGTACATAGCCATCCTTGTTGTAAAACCTTAGAAAATAATATTTTGTACAATGTCCTGCCT
>2465_757
ATCCTAAAGGCAACTTCAGGACCTATAAGCCATGGCTCTCACTCACAGAACGCCAGTAGAGGAGGTAATCGCCCGTTCACATCCGAGGAACAATCTCGAGTGTCCTCCACCGCAGTCATTTCATTAACAGAGGTAGAAAAGAGTAAACACCGTTTATTCTCCTTCGCTCTCCCTGACTTGGCTAAGGAGCGTCTTTCAGGCGCAGGAATATACTTGAGCCCCTACTCTTATCAGGTACATAGCCATCCTTGTTGTAAAACCTTAGAAAATAATATTTTGTACAATGTCCTGCCTAGTTATTTGGATAATTCTTTTTATATGGTTAGCATTAAGAAAAATAAGGTTGACTTCCTCAAGCAACGCCATAAGGATCTCCAACTTATCGAG
>2465_758
ATCCTAAAGGCAACTTCAGGACCTATAAGCCATGGCTCTCACTCACAGAACGCCAGTAGAGGAGGTAATCGCCCGTTCACATCCGAGGAACAATCTCGAGTGTCCTCCACCGCAGTCATTTCATTAACAGAGGTAGAAAAGAGTAAACACCGTTTATTCTCCTTCGCTCTCCCTGACTTGGCTAA
>2465_759
ATCCTAAAGGCAACTTCAGGACCTATAAGCCATGGCTCTCACTCACAGAACGCCAGTAGAGGAGGTAATCGCCCGTTCACATCCGAGGAACAATCTCGAGTGTCCTCCACCGCAGTCATTTCATTAACAGAGGTAGAAAAGAGTAAACACCGTTTATTCTCCTTCGCTCTCCCTGACTTGGCTAAGGAGCGTCTTTCAGGCGCAGGAATATACTTGAGCCCCTACTCTTATCAGGTACATAGCCATCCTTGTTGTAAAACCTTAGAAAATAATATTTTGTACAATGTCCTGCCTAGTTATTTGGATAATTCTTTTTATATGGTTAGCATTAAGAAAAATAAGGTTGACTTCCTCAAGCAACGCCATAAGGATCTCCAACTTATCGAGTGCATCAACAGATATGTTACCAGTTT
>2465_760
ATCCTAAAGGCAACTTCAGGACCTATAAGCCATGGCTCTCACTCACAGAACGCCAGTAGAGGAGGTAATCGCCCGTTCACATCCGAGGAACAATCTCGAGTGTCCTCCACCGCAGTCATTTCATTAACAGAGGTAGAAAAGAGTAAACACCGTTTATTCTCCTTCGCTCTCCCTGACTTGGCTAAGGAGCGTCTTTCAGGCGCAGGAATATACTTGAGCCCCTACTCTTATCAGGTACATAGCCATCCTTGTTGTAAAACCTTAGAAAATAATATTTTGTACAATGTCCTGCCTAGTTATTTGGATAATTCTTTTTATATGGTTAGCATTAAGAAAAATAAGGTTGACTTCCTCAAGCAACGCCATAAGGATCTCCAACTTATCGAGTGCATCAACAGATATGTTACCAGTTTGGATAAGGTGAGGTACGGTAGTGAATTTCACATTAGTCCAAGTAAGAAGAATCCACA
>2465_761
ATCCTAAAGGCAACTTCAGGACCTATAAGCCATGGCTCTCACTCACAGAACGCCAGTAGAGGAGGTAATCGCCCGTTCACATCCGAGGAACAATCTCGAGTGTCCTCCACCGCAGTCATTTCATTAACAGAGGTAGAAAAGAGTAAACACCGTTTATTCTCCTTCGCTCTCCCTGACTTGGCTAAGGAGCGTCTTTCAGGCGCAGGAATATACTTGAGCCCCTACTCTTATCAGGTACATAGCCATCCTTGTTGTAAAACCTTAGAAAATAATATTTTGTACAATGTCCTGCCTAGTTATTTGGATAATTCTTTTTATATGGTTAGCATTAAGAAAAATAAGGTTGACTTCCTCAAGCAACGCCATAAGGATCTCCAACTTATCGAGTGCATCAACAGATATGTTACCAGTTTGGATAAGGTGAGGTACGGTAGTGAATTTCACATTAGTCCAAGTAAGAAGAATCCACACTTCAACTGTGCA
>2465_762
ATCCTAAAGGCAACTTCAGGACCTATAAGCCATGGCTCTCACTCACAGAACGCCAGTAGAGGAGGTAATCGCCCGTTCACATCCGAGGAACAATCTCGAGTGTCCTCCACCGCAGTCATTTCATTAACAGAGGTAGAAAAGAGTAAACACCGTTTATTCTCCTTCGCTCTCCCTGACTTGGCTAAGGAGCGTCTTTCAGGCGCAGGAATATACTTGAGCCCCTACTCTTATCAGGTACATAGCCATCCTTGTTGTAAAACCTTAGAAAATAATATTTTGTACAATGTCCTGCCTAGTTATTTGGATAATTCTTTTTATATGGTTAGCATTAAGAAAAATAAGGTTGACTTCCTCAAGCAACGCCATAAGGATCTCCAACTTATCGAGTGCATCAACAGATATGTTACCAGTTTGGATAAGGTGAGGTACGGTAGTGAATTTCACATTAGTCCAAGTAAGAA
>2465_763
ATCCTAAAGGCAACTTCAGGACCTATAAGCCATGGCTCTCACTCACAGAACGCCAGTAGAGGAGGTAATCGCCCGTTCACATCCGAGGAACAATCTCGAGTGTCCTCCACCGCAGTCATTTCATTAACAGAGGTAGAAAAGAGTAAACACCGTTTATTCTCCTTCGCTCTCCCTGACTTGGCTAAGGAGCGTCTTTCAGGCGCAGGAATATACTTGAGCCCCTACTCTTATCAGGTACATAGCCATCCTTGTTGTAAAACCTTAGAAAATAATATTTTGTACAATGTCCTGCCTAGTTATTTGGATAATTCTTTTTATATGGTTAGCATTAAGAAAAATAAGGTTGACTTCCTCAAGCAACGCCATAAGGATCTCCAACTTATCGAGTGCATCAACAGATATGTTAC
>2465_764
ATCCTAAAGGCAACTTCAGGACCTATAAGCCATGGCTCTCACTCACAGAACGCCAGTAGAGGAGGTAATCGCCCGTTCACATCCGAGGAACAATCTCGAGTGTCCTCCACCGCAGTCATTTCATTAACAGAGGTAGAAAAGAGTAAACACCGTTTATTCTCCTTCGCTCTCCCTGACTTGGCTAAGGAGCGTCTTTCAGGCGCAGGAATATACTTGAGCCCCTACTCTTATCAGGTACATAGCCATCCTTGTTGTAAAACCTTAGAAAATAATATTTTGTACAATGTCCTGCCTAGTTATTTGGATAATTCTTTTTATATGGTTAGCATTAAGAAAAATAAGGTTGACTTCCTCAAGCAACGCCATAAGGATCTCCAACTTATCGAGTGCATCAACAGATATGTTACCAGTTTGGATAAGGTGAGGTACGGTAGTGAATTTCACATTAGTCCAAGTAAGAAGAATCCACACTTCAACTGTGCACGCA
>2465_765
ATCCTAAAGGCAACTTCAGGACCTATAAGCCATGGCTCTCACTCACAGAACGCCAGTAGAGGAGGTAATCGCCCGTTCACATCCGAGGAACAATCTCGAGTGTCCTCCACCGCAGTCATTTCATTAACAGAGGTAGAAAAGAGTAAACACCGTTTATTCTCCTTCGCTCTC
>2465_766
ATCCTAAAGGCAACTTCAGGACCTATAAGCCATGGCTCTCACTCACAGAACGCCAGTAGAGGAGGTAATCGCCCGTTCACATCCGAGGAACAATCTCGAGTGTCCTCCACCGCAGTCATTTCATTAACAGAGGTAGAAAAGAGTAAACACCGTTTATTCTCCTTCGCTCTCCCTGACTTGGCTAAGGAGCGTCTTTCAGGCGCAGGAATATACTTGAGC
>2465_767
ATCCTAAAGGCAACTTCAGGACCTATAAGCCATGGCTCTCACTCACAGAACGCCAGTAGAGGAGGTAATCGCCCGTTCACATCCGAGGAACAATCTCGAGTGTCCTCCACCGCAGTCATTTCATTAACAGAGGTAGAAAAGAGTAAACACCGTTTATTCTCCTTCGCTCTCCCTGACTTGGCTAAGGAGCGTCTTTCAGGCGCAGGAATATACTTGAGCCCCTACTCTTATCAGGTACATAGCCATCCTTGTTGTAAAACCTTAGAAAATAATATTTTGTACAATGTCCTGCCTAGTTATTTGGATA
>2465_768
ATCCTAAAGGCAACTTCAGGACCTATAAGCCATGGCTCTCACTCACAGAACGCCAGTAGAGGAGGTAATCGCCCGTTCACATCCGAGGAACAATCTCGAGTGTCCTCCACCGCAGTCATTTCATTAACAGAGGTAGAAAAGAGTAAACACCGTTTATTCTCCTTCGCTCTCCCTGACTTGGCTAAGGAGCGTCTTTCAGGCGCAGGAATATACTTGAGCCCCTACTCTTATCAGGTACATAGCCATCCTTGTTGTAAAACCTTAGAAAATAATATTTTGTACAATGTCCTGCCTAGTTATTTGGATAATTCTTTTTATATGGTTAGCATTAAGAAAAATAAGGTTGACTTCCTCAAGCAACGCCATAAGGATCTCCAACTTATCGAGTGCATCAACAGATATGTTACCAGTTTGGATAAGGTGAGGTACGGTAGTGAATTTCACATTAG
>2465_769
ATCCTAAAGGCAACTTCAGGACCTATAAGCCATGGCTCTCACTCACAGAACGCCAGTAGAGGAGGTAATCGCCCGTTCACATCCGAGGAACAATCTCGAGTGTCCTCCACCGCAGTCATTTCATTAACAGAGGTAGAAAAGAGTAAACACCGTTTATTCTCCT
>2465_770
ATCCTAAAGGCAACTTCAGGACCTATAAGCCATGGCTCTCACTCACAGAACGCCAGTAGAGGAGGTAATCGCCCGTTCACATCCGAGGAACAATCTCGAGTGTCCTCCACCGCAGTCATTTCATTAACAGAGGTAGAAAAGAGTAAACACCGTTTATTCTCCTTCGCTCTCCCTGACTTGGCTAAGGAGCGTCTTTCAGGCGCAGGAATATACTTGAGCCCCTACTCTTATCAGGTACATAG
>2465_771
ATCCTAAAGGCAACTTCAGGACCTATAAGCCATGGCTCTCACTCACAGAACGCCAGTAGAGGAGGTAATCGCCCGTTCACATCCGAGGAACAATCTCGAGTGTCCTCCACCGCAGTCATTTCATTAACAGAGGTAGAAAAGAGTAAACACCGTTTATTCTCCTTCGCTCTCCCTGACTTGGCTAAGGAGCGTCTTTCAGGCGCAGGAATATACTTGAGCCCCTACTCTTATCAGGTACATAGCCATCCTTGTTGTAAAACCTTAGAAAATAATATTTTGTACAATGT
>2465_772
ATCCTAAAGGCAACTTCAGGACCTATAAGCCATGGCTCTCACTCACAGAACGCCAGTAGAGGAGGTAATCGCCCGTTCACATCCGAGGAACAATCTCGAGTGTCCTCCACCGCAGTCATTTCATTAACAGAGGTAGAAAAGAGTAAACACCGTTTATTCTCCTTCGCTCTCCCTGACTTGGCTAAGGAGCGTCTTTCAGGCGCAGGAATATACTTGAGCCCCTACTCTTATCAGGTACATAGCCATCCTTGTTGTAAAACCTTAGAAAATAATATTTTGTACAATGTCCTGCCTAGTTATTTGGATAATTCTTTTTATATGGTTAGCATTAAGAAAAATAAGGTTGACTTCCTCAA
>2465_773
ATCCTAAAGGCAACTTCAGGACCTATAAGCCATGGCTCTCACTCACAGAACGCCAGTAGAGGAGGTAATCGCCCGTTCACATCCGAGGAACAATCTCGAGTGTCCTCCACCGCAGTCATTTCATTAACAGAGGTAGAAAAGAGTAAACACCGTTTATTCTCCTTCGCTCTCCCTGACTTGGCTAAGGAGCGTCTTTCAGGCGCAGGAATATACTTGAGCCCCTACTCTTATCAGGTACATAGCCATCCTTGTTGTAAAACCTTAGAAAATAATATTTT
>2465_774
ATCCTAAAGGCAACTTCAGGACCTATAAGCCATGGCTCTCACTCACAGAACGCCAGTAGAGGAGGTAATCGCCCGTTCACATCCGAGGAACAATCTCGAGTGTCCTCCACCGCAGTCATTTCATTAACAGAGGTAGAAAAGAGTAAACACCGTTTATTCTCCTTCGCTCTCC
>2465_775
ATCCTAAAGGCAACTTCAGGACCTATAAGCCATGGCTCTCACTCACAGAACGCCAGTAGAGGAGGTAATCGCCCGTTCACATCCGAGGAACAATCTCGAGTGTCCTCCACCGCAGTCATTTCATTAACAGAGGTAGAAAAGAGTAAACACCGTTTATTCTCCTTCGCTCTCCCTGACTTGGCTAAGGAGCGTCTTTCAGGCGCAGGAATATACTTGAGCCCCTACTCTTATCAGGTACATAGCCATCCTTGTTGTAAAACCTTAGAAAATAATATTTTGTACAATGTCCTGCCTAGTTATTTGGATAATTCTTTTTATATGGTTAGCATTAAGAAAAATAAGGTTGACTTCCTCAA
>2465_776
ATCCTAAAGGCAACTTCAGGACCTATAAGCCATGGCTCTCACTCACAGAACGCCAGTAGAGGAGGTAATCGCCCGTTCACATCCGAGGAACAATCTCGAGTGTCCTCCACCGCAGTCATTTCATTAACAGAGGTAGAAAAGAGTAAACACCGTTTATTCTCCTTCGCTCTCCCTGACTTGGCTAAGGAGCGTCTTTCAGGCGCAGGAATATACTTGAGCCCCTACTCTTATCAGGTACATAGCCATCCTTGTTGTAAAACCTTAGAAAATAATATTTTGTACAATGTCCTGCCTAGTTATTTGGATAATTCTTTTTATATGGTTAGCATTAAGAAAAATAAGGTTGACTTCCTCAAGCAACGCCATAAGGATCTCCAACTTATCGAGTGCATCAACAGATATGTTACCAGTTTGGATAAGGTGAGGTACGGTAGTGAAT
>2465_777
ATCCTAAAGGCAACTTCAGGACCTATAAGCCATGGCTCTCACTCACAGAACGCCAGTAGAGGAGGTAATCGCCCGTTCACATCCGAGGAACAATCTCGAGTGTCCTCCACCGCAGTCATTTCATTAACAGAGGTAGAAAAGAGTAAACACCGTTTATTCTCCTTCGCTCTCCCTGACTTGGCTAAGGAGCGTCTTTCAGGCGCAGGAATATACTTGAGCCCCTACTCTTATCAGGTACATAGCCATCCTTGTTGTAAAACCTTAGAAAATAATATTTTGTACAATGTCCTGCCTAGTTATTTGGATAATTCTTTTTATATGGTTAGCATTAAGAAAAATAAGGTTGACTTCCTCAAGCAACGCCATAAGGATCTCCAACTTATCGAGTGCATCAACAGATATGTTACCAGTTTGGATAAGGTGAGGTACGGTAGTGAATTTCA
>2465_778
ATCCTAAAGGCAACTTCAGGACCTATAAGCCATGGCTCTCACTCACAGAACGCCAGTAGAGGAGGTAATCGCCCGTTCACATCCGAGGAACAATCTCGAGTGTCCTCCACCGCAGTCATTTCATTAACAGAGGTAGAAAAGAGTAAACACCGTTTATTCTCCTTCGCTCTCCCTGACT
>2465_779
ATCCTAAAGGCAACTTCAGGACCTATAAGCCATGGCTCTCACTCACAGAACGCCAGTAGAGGAGGTAATCGCCCGTTCACATCCGAGGAACAATCTCGAGTGTCCTCCACCGCAGTCATTTCATTAACAGAGGTAGAAAAGAGTAAACACCGTTTATTCTCCTTCGCTCTCCCTGACTTG
>2465_780
ATCCTAAAGGCAACTTCAGGACCTATAAGCCATGGCTCTCACTCACAGAACGCCAGTAGAGGAGGTAATCGCCCGTTCACATCCGAGGAACAATCTCGAGTGTCCTCCACCGCAGTCATTTCATTAACAGAGGTAGAAAAGAGTAAACACCGTTTATTCTCCTTCGCTCTCCCTGACTTGGCTAAGGAGCGTCTTTCAGGCGCAGGAATATACTTGAGCCCCTACTCTTATCAGGTACATAGCCATCCTTGTTGTAAAACCT
>2465_781
ATCCTAAAGGCAACTTCAGGACCTATAAGCCATGGCTCTCACTCACAGAACGCCAGTAGAGGAGGTAATCGCCCGTTCACATCCGAGGAACAATCTCGAGTGTCCTCCACCGCAGTCATTTCATTAACAGAGGTAGAAAAGAGTAAACACCGTTTATTCTCCTTCGCTCTCCCTGACTTGGCTAAGGAGCGTCTTTCAGGCGCAGGAATATACTTGAGCCCCTACTCTTATCAGGTACATAGCCATCCTTGTTGTAAAACCTTAGAAAATAATATTTTGTACAATGTCCTGCCTAGTTATTTGGATAATTCTTTTTATATGGTTAGCATTAAGAAAAATAAGGTTGACTTCCTCAAGCAACGCCATAAGGATCTCCAACT
>2465_782
ATCCTAAAGGCAACTTCAGGACCTATAAGCCATGGCTCTCACTCACAGAACGCCAGTAGAGGAGGTAATCGCCCGTTCACATCCGAGGAACAATCTCGAGTGTCCTCCACCGCAGTCATTTCATTAACAGAGGTAGAAAAGAGTAAACACCGTTTATTCTCCTTCGCTCTCCCTGACTTGGCTAAGGAGCGTCTTTCAGGCGCAGGAATATACTTGAGCCCCTACTCTTATCAGGTACATAGCCATCCTTGTTGTAAAACCTTAGAAAATAATATTTTGTACAATGTCCTGCCTAGTTATTTGGATAATTCTTTTTATATGGTTAGCATTAAGAAAAATAAGGTTGACTTCCTCAAGCAACGCCATAA
>2465_783
ATCCTAAAGGCAACTTCAGGACCTATAAGCCATGGCTCTCACTCACAGAACGCCAGTAGAGGAGGTAATCGCCCGTTCACATCCGAGGAACAATCTCGAGTGTCCTCCACCGCAGTCATTTCATTAACAGAGGTAGAAAAGAGTAAACACCGTTTATTCTCCTTCGCTCTCCCTGACTTGGCTAAGGAGCGTCTTTCAGGCGCAGGAATATACTTGAGCCCCTACTCTTATCAGGTACATAGCCATCCTTGTTGTAAAACCTTAGAAAATAATATTTTGTACAATGTCCTGCCTAGTTATTTGGATAATTCTTTTTATATGGTTAGCATTAAGAAAAATAAGGTTGACTTCCTCAAGCAACGCCATAAGGATCTCCAACTTATCGAGTGCATCAACAGATATGTTACCAGTTTGGATAAGGTGAGGTACGGTAGT
>2465_784
ATCCTAAAGGCAACTTCAGGACCTATAAGCCATGGCTCTCACTCACAGAACGCCAGTAGAGGAGGTAATCGCCCGTTCACATCCGAGGAACAATCTCGAGTGTCCTCCACCGCAGTCATTTCATTAACAGAGGTAGAAAAGAGTAAACACCGTTTATTCTCCTTCGCTCTCCCTGACTTGGCTAAGGAGCGTCTTTCAGGCGCAGGAATATACTTGAGCCCCTACTCTTATCAGGTACATAGCCATCCTTGTTGTAAAACCTTAGAAAATAATATTTTGTACAATGTCCTGCCTAGTTATTTGGATAATTCTTTTTATATGGTTAGCATTAAGAAAAATAAGGTTGACTTCCTCAAGCAACGCCATAAGGATCTCCAACTTATCGAGTGCATCAACAGATATGTTACCAGTTTGGATAAGGTGAGGTACGGTAG
>2465_785
ATCCTAAAGGCAACTTCAGGACCTATAAGCCATGGCTCTCACTCACAGAACGCCAGTAGAGGAGGTAATCGCCCGTTCACATCCGAGGAACAATCTCGAGTGTCCTCCACCGCAGTCATTTCATTAACAGAGGTAGAAAAGAGTAAACACCGTTTATTCTCCTTCGCTCTCCCTGACTTGGCTAAGGAGCGTCTTTCAGGCGCAGGAATATACTTGAGCCCCTACTCTTATCAGGTACATAGCCATCCTTGTTGTAAAACCTTAGAAAATAATATTTTGTACAATGTCCTGCCTAGTT
>2465_786
ATCCTAAAGGCAACTTCAGGACCTATAAGCCATGGCTCTCACTCACAGAACGCCAGTAGAGGAGGTAATCGCCCGTTCACATCCGAGGAACAATCTCGAGTGTCCTCCACCGCAGTCATTTCATTAACAGAGGTAGAAAAGAGTAAACACCGTTTATTCTCCTTCGCTCTCCCTGACTTGGCTAAGGAGCGTCTTTCAGGCGCAGGAATATACTTGAGCCCCTACTCTTATCAGGTACATAGCCATCCTTGTTGTAAAACCTTAGAA
>2465_787
ATCCTAAAGGCAACTTCAGGACCTATAAGCCATGGCTCTCACTCACAGAACGCCAGTAGAGGAGGTAATCGCCCGTTCACATCCGAGGAACAATCTCGAGTGTCCTCCACCGCAGTCATTTCATTAACAGAGGTAGAAAAGAGTAAACACCGTTTATTCTCCTTCGCTCTC
>2465_788
ATCCTAAAGGCAACTTCAGGACCTATAAGCCATGGCTCTCACTCACAGAACGCCAGTAGAGGAGGTAATCGCCCGTTCACATCCGAGGAACAATCTCGAGTGTCCTCCACCGCAGTCATTTCATTAACAGAGGTAGAAAAGAGTAAACACCGTTTATTCTCCTTCGCTCTCCCTGACTTGGCTAAGGAGCGTCTTTCAGGCGCAGGAATATACTTGAGCCCCTACTCTTATCAGGTACATAGCCA
>2465_789
ATCCTAAAGGCAACTTCAGGACCTATAAGCCATGGCTCTCACTCACAGAACGCCAGTAGAGGAGGTAATCGCCCGTTCACATCCGAGGAACAATCTCGAGTGTCCTCCACCGCAGTCATTTCATTAACAGAGGTAGAAAAGAGTAAACACCGTTTATTCTCCTTCGCTCTCCCTGACTTGGCTAAGGAGCGTCTTTCAGGCGCAGGAATATACTTGAGCCCCTACTCTTATCAGGTACATAGCCATCCTTGTTGTAAAACCTTAGAAAATAATATTTTGTACAATGTCCTGCCTAGTTATTTGGATAATTCTTTTTATATGGTTAGCATTAAGAAAAATAAGGTTGACTTCCTCAAGCAACGCCATAAGGATCTCCAACTTATCGAGTGCATCAACAGATATGTTACCAGTTTG
>2465_790
ATCCTAAAGGCAACTTCAGGACCTATAAGCCATGGCTCTCACTCACAGAACGCCAGTAGAGGAGGTAATCGCCCGTTCACATCCGAGGAACAATCTCGAGTGTCCTCCACCGCAGTCATTTCATTAACAGAGGTAGAAAAGAGTAAACACCGTTTATTCT
>2465_791
ATCCTAAAGGCAACTTCAGGACCTATAAGCCATGGCTCTCACTCACAGAACGCCAGTAGAGGAGGTAATCGCCCGTTCACATCCGAGGAACAATCTCGAGTGTCCTCCACCGCAGTCATTTCATTAACAGAGGTAGAAAAGAGTAAACACCGTTTATTCTCCTTCGCTCTCCCTGACTTGGCTAAGGAGCGTCTTTCAGGCGCAGGAATATACTTGAGCCCCTACTCTTATCAGGTACATAGCCATCCTTGTTGTAA
>2465_792
ATCCTAAAGGCAACTTCAGGACCTATAAGCCATGGCTCTCACTCACAGAACGCCAGTAGAGGAGGTAATCGCCCGTTCACATCCGAGGAACAATCTCGAGTGTCCTCCACCGCAGTCATTTCATTAACAGAGGTAGAAAAGAGTAAACACCGTTTATTCTCCTTCGCTCTCCCTGACTTGGCTAAGGAGCGTCTTTCAGGCGCAGGAATATACTTGAGCCCCTACTCTTATCAGGTACATAGCCATCCTTGTTGTAAAACCTTAGA
>1178_0
ACGGAGAAGAACAGTGAGGCTTTGGGGCACAGTTACGGAGGATATGTAACGGATAAGAAATCTACGTATAAGAGCTACGGAGAGAAGTCGAAACACTGCAGCAGGTGTGAGAGCAGGATAAATATAACGAAGATACCGAAGTTGGTATATGTGAGTAAAGTAAAACCAAAAGCGGGAAGCAAGAGGCTTGAGGTTGGAGGAAAATATAAAATATCAAGC
>1178_1
ACGGAGAAGAACAGTGAGGCTTTGGGGCACAGTTACGGAGGATATGTAACGGATAAGAAATCTACGTATAAGAGCTACGGAGAGAAGTCGAAACACTGCAGCAGGTGTGAGAGCAGGATAAATATAACGAAGATACCGAAGTTGGTATATGTGAGTAAAGTAAAACCAAAAGCGGGAAGCAAGAGGCTTGAGGTTGGAGGAAAATATAAAATATCAAGCAGCGTATCGCCTTCAAGTGCTTATAATAAGGCGCTGAGATATGTT
>1178_2
ACGGAGAAGAACAGTGAGGCTTTGGGGCACAGTTACGGAGGATATGTAACGGATAAGAAATCTACGTATAAGAGCTACGGAGAGAAGTCGAAACACTGCAGCAGGTGTGAGAGCAGGATAAATATAACGAAGATACCGAAGTTGGTATATGTGAGTAAAGTAAAACCAAAAGCGGGAAGCAAGAGGCTTGAGGTTGGAGGAAAATATAAAATATCAAGCAGCGTATCGCCTTCAAGTGCTTATAATAAGGCGCTGAGATATGTTTCAAGCAGTAAAGTATGCAGTGTAAGTTCATCAGGAGTTGTGATTGGGAAGAGAGCGGGGAGCTGCAGTATAAGTGTGATAGCGAAAGACGGGAGCGGGAAGAAGGGGACGATAAAGATAAAAGTATACCCGAAGAAGATAGCGAAAGTAAAGTTAAAGAGCACAAAGAAGAAGGCGAAAATAAGTTACGGTAAGAGTTTGG
>1178_3
ACGGAGAAGAACAGTGAGGCTTTGGGGCACAGTTACGGAGGATATGTAACGGATAAGAAATCTACGTATAAGAGCTACGGAGAGAAGTCGAAACACTGCAGCAGGTGTGAGAGCAGGATAAATATAACGAAGATACCGAAGTTGGTATATGTGAGTAAAGTAAAACCAAAAGCGGGAAGCAAGAGGCTTGAGGTTGGAGGAAAATATAAAATATCAAGCAGCGTATCGCCTTCAAGTGCTTATAATAAGGCGCTGAGATATGTTTCAAGCAGTAAAGTATGCAGTGTAAGTTCATCAGGAGTTGTGATTGGGAAGAGAGCGGGGAGCTGCAGTATAAGTGTGATAGCGAAAGACGGGAGCGGGAAGAAGGGGACGATAAAGATAAAAGTATACCCGAAGAAGATAGCGAAAGTAAAGTTAAAGAGCACAAAGAAGAAGGCGAAAATAAGTTACGGTAAGAGTTTGGGAGCCGGTAAGTACGA
>1178_4
ACGGAGAAGAACAGTGAGGCTTTGGGGCACAGTTACGGAGGATATGTAACGGATAAGAAATCTACGTATAAGAGCTACGGAGAGAAGTCGAAACACTGCAGCAGGTGTGAGAGCAGGATAAATATAACGAAGATACCGAAGTTGGTATATGTGAGTAAAGTAAAACCAAAAGCGGGAAGCAAGAGGCTTGAGG
>1178_5
ACGGAGAAGAACAGTGAGGCTTTGGGGCACAGTTACGGAGGATATGTAACGGATAAGAAATCTACGTATAAGAGCTACGGAGAGAAGTCGAAACACTGCAGCAGGTGTGAGAGCAGGATAAATATAACGAAGATACCGAAGTTGGTATATGTGAGTAAAGTAAAACCAA
>1178_6
ACGGAGAAGAACAGTGAGGCTTTGGGGCACAGTTACGGAGGATATGTAACGGATAAGAAATCTACGTATAAGAGCTACGGAGAGAAGTCGAAACACTGCAGCAGGTGTGAGAGCAGGATAAATATAACGAAGATACCGAAGTTGGTATATGTGAGTAAAGTAAAACCAAAAGCGGGAAGCAAGAGGCTTGAGGTTGGAGGAAAATATAAAATATCAAGCAGCGTATCGCCTTCAAGTGCTTATA
>1178_7
ACGGAGAAGAACAGTGAGGCTTTGGGGCACAGTTACGGAGGATATGTAACGGATAAGAAATCTACGTATAAGAGCTACGGAGAGAAGTCGAAACACTGCAGCAGGTGTGAGAGCAGGATAAATATAACGAAGATACCGAAGTTGGTATATGTGAGTAAAGTAAAACCAAAAGCGGGAAGCAAGAGGCTTGAGGTTGGAGGAAAATATAAAATATCAAGCAGCGTATCGCCTTCAAGTGCTTATAATAAGGCGCTGAGATATGTTTCAAGCAGTAAAGTATGCAGTGTAAGTTCATCAGGAGTTGTGATTGGGAAGAGAGCGGGGAGCTGCAGTATAAGTGTGATAGCGAAAGACGGGAGCGGGAAGAAGGGGA
>1178_8
ACGGAGAAGAACAGTGAGGCTTTGGGGCACAGTTACGGAGGATATGTAACGGATAAGAAATCTACGTATAAGAGCTACGGAGAGAAGTCGAAACACTGCAGCAGGTGTGAGAGCAGGATAAATATAACGAAGATACCGAAGTTGGTATATGTGAGTAAAGTAAAACCAAAAGCGGGAAGCAAGAGGCTTGAGGTTGGAGGAAAATATAAAATATCAAGCAGCGTATCGCCTTCAAGTGCTTATAATAAGGCGCTGAGATATGTTTCAAGCAGTAAAGTATGCAGTGTAAGTTCATCAGGAGTTGTGATTGGGAAGAGA
>1178_9
ACGGAGAAGAACAGTGAGGCTTTGGGGCACAGTTACGGAGGATATGTAACGGATAAGAAATCTACGTATAAGAGCTACGGAGAGAAGTCGAAACACTGCAGCAGGTGTGAGAGCAGGATAAATATAACGAAGATACCGAAGTTGGTATATGTGAGTAAAGTAAAACCAAAAGCGGGAAGCAAGAGGCTTGAGGTTGGAGGAAAATATAAAATATCAAGCAGC
>1178_10
ACGGAGAAGAACAGTGAGGCTTTGGGGCACAGTTACGGAGGATATGTAACGGATAAGAAATCTACGTATAAGAGCTACGGAGAGAAGTCGAAACACTGCAGCAGGTGTGAGAGCAGGATAAATATAACGAAGATACCGAAGTTGGTATATGTGAGTAAAGTAAAACCAAAAGCGGGAAGCAAGAGGCTTGAGGTTGGAGGAAAATATAAAATATCAAGC
>1178_11
ACGGAGAAGAACAGTGAGGCTTTGGGGCACAGTTACGGAGGATATGTAACGGATAAGAAATCTACGTATAAGAGCTACGGAGAGAAGTCGAAACACTGCAGCAGGTGTGAGAGCAGGATAAATATAACGAAGATACCGAAGTTGGTATATGTGAGTAAAGTAAAACCAAAAGCGGGAAGCAAGAGGCTTGAGGTTGGAGGAAAATATAAAATATCAAGCAGCGTATCGCCTTCAAGTGCTTATAATAAGGCGCTGAGATATGTTTCAAGCAGTAAAGTATGCAGTGTAAGTTCATCAGGAGTTGTGATTGGGAAGAGAGCGGGGAG
>1178_12
ACGGAGAAGAACAGTGAGGCTTTGGGGCACAGTTACGGAGGATATGTAACGGATAAGAAATCTACGTATAAGAGCTACGGAGAGAAGTCGAAACACTGCAGCAGGTGTGAGAGCAGGATAAATATAACGAAGATACCGAAGTTGGTATATGTGAGTAAAGTAAAACCAAAAGCGGGAAGCAAGAGGCTTGAGGTTGGAGGAAAATATAAAATATCAAGCAGCGTATCGCCTTCAAGTGCTTATAATAAGGCGCTGAGATATGTTTCAAGCAGTAAAGTATGCAGTGTAAGTTCATCAGGAGTTGTGATTGGGAAGAGAGCGGGGAGCTGCAGTATAAGTGTGATAGCGAAAGACGGGAGCGGGAAGAAGGGGACGATAAAGATAAAAGTATACCCGAAGAAGATAGCGAAAGTAAAGTTAAAGAGCACAAAGAAGAAGGCGAAAATAAG
>1178_13
ACGGAGAAGAACAGTGAGGCTTTGGGGCACAGTTACGGAGGATATGTAACGGATAAGAAATCTACGTATAAGAGCTACGGAGAGAAGTCGAAACACTGCAGCAGGTGTGAGAGCAGGATAAATATAACGAAGATACCGAAGTTGGTATATGTGAGTAAAGTAAAACCAAAAGCGGGAAGCAAGAGGCTTGAGGTTGGAGGAAAATATAAAATATCAAGCAGCGTATCGCCTTCAAGTGCTTATAATAAGGCGCTGAGATATGTTTCAAGCAGTAAAGTATGCAGTGTAAGTTCATCAGGAGTTGTGATTGGGAAGAGAGCGGGGAGCTGCAGTATAAGTGTGATAGCGAAAGACGGGAGCGGGAAGAAGGGGACGATAAAGATAAAAGTATACCCGAAGAA
>1178_14
ACGGAGAAGAACAGTGAGGCTTTGGGGCACAGTTACGGAGGATATGTAACGGATAAGAAATCTACGTATAAGAGCTACGGAGAGAAGTCGAAACACTGCAGCAGGTGTGAGAGCAGGATAAATATAACGAAGATACCGAAGTTGGTATATGTGAGTAAAGTAAAACCAAAAGCGGGAAGCAAGAGGCTTGAGGTTGGAGGAAAATATAAAATATCAAGCAGCGTATCGCCTTCAAGTGCTTA
>1178_15
ACGGAGAAGAACAGTGAGGCTTTGGGGCACAGTTACGGAGGATATGTAACGGATAAGAAATCTACGTATAAGAGCTACGGAGAGAAGTCGAAACACTGCAGCAGGTGTGAGAGCAGGATAAATATAACGAAGATACCGAAGTTGGTATATGTGAGTAAAGTAAAACCAAAAGCGGGAAGCAAGAGGCTTGAGGTTGGAGGAAAATATAAAATATCAAGCAGCGTATCGCCTTCAAGTGCTTATAATAAGGCGCTGAGATATGTTTCAAGCAGTAAAGTATGCAGTGTAAGTTCATCAGGAGTTGTGATTGGGAAGAGAGCGGGGAGCTGCAGTATAAGTGTGATAGCGAAAGACGGGAGCGGGAAGAAGGGGACGATAAAGATA
>1178_16
ACGGAGAAGAACAGTGAGGCTTTGGGGCACAGTTACGGAGGATATGTAACGGATAAGAAATCTACGTATAAGAGCTACGGAGAGAAGTCGAAACACTGCAGCAGGTGTGAGAGCAGGATAAATATAACGAAGATACCGAAGTTGGTATATGTGAGTAAAGTAAAACCAAAAGCGGGAAGCAAGAGGCTTGAGGTTGGAGGAAAATATAAAATATCAAGCAGCGTATCGCCTTCAAGTGCTTATAATAAGGCGCTGAGATATGTTTCAAGCAGTAAAGTATGCAGTG
>1178_17
ACGGAGAAGAACAGTGAGGCTTTGGGGCACAGTTACGGAGGATATGTAACGGATAAGAAATCTACGTATAAGAGCTACGGAGAGAAGTCGAAACACTGCAGCAGGTGTGAGAGCAGGATAAATATAACGAAGATACCGAAGTTGGTATATGTGAGTAAAGTAAAACCAAAAGCGGGAAGCAAGAGGCTTGAGGTTGGAGGAAAATATAAAATATCAAGCAGCGTATCGCCTTCAAGTGCTTATAATAAGGCGCTGAGATATGTTTCAAGCAGTAAAGTA
>1178_18
ACGGAGAAGAACAGTGAGGCTTTGGGGCACAGTTACGGAGGATATGTAACGGATAAGAAATCTACGTATAAGAGCTACGGAGAGAAGTCGAAACACTGCAGCAGGTGTGAGAGCAGGATAAATATAACGAAGATACCGAAGTTGGTATATGTGAGTAAAGTAAAACCAAAAGCGGGAAGCAAGAGGCTTGAGGTTGGAGGAAAATATAAAA
>1178_19
ACGGAGAAGAACAGTGAGGCTTTGGGGCACAGTTACGGAGGATATGTAACGGATAAGAAATCTACGTATAAGAGCTACGGAGAGAAGTCGAAACACTGCAGCAGGTGTGAGAGCAGGATAAATATAACGAAGATACCGAAGTTGGTATATGTGAGTAAAGTAAAACCAAAAGCGGGAAGCAAGAGGCTTGAGGTTGGAGGAAAATATAAAATATCAAGCAGCGTAT
>1178_20
ACGGAGAAGAACAGTGAGGCTTTGGGGCACAGTTACGGAGGATATGTAACGGATAAGAAATCTACGTATAAGAGCTACGGAGAGAAGTCGAAACACTGCAGCAGGTGTGAGAGCAGGATAAATATAACGAAGATACCGAAGTTGGTATATGTGAGTAAAGTAAAACCAAAAGCGGGAAGCAAGAGGCTTGAGGTTGGAGGAAAATATAAAATATCAAGCAGCGTATCGCCTTCAAGTGCTTATAATAAGGCGCTGAGATATGTTTCAAGCAGTAAAGTATGCAGTGTAAGTTCATCAGGAGTTGTGATTGGGAAGAGAGCGGGGAGCTGCAGTATAAGTGTGATAGCGAAAGACGGGAGCGGGAAGAAGGGGACGATAAAGATAAAAGTATACCCGAAGAAGATAGCGAAAGTAAAGTTAA
>1178_21
ACGGAGAAGAACAGTGAGGCTTTGGGGCACAGTTACGGAGGATATGTAACGGATAAGAAATCTACGTATAAGAGCTACGGAGAGAAGTCGAAACACTGCAGCAGGTGTGAGAGCAGGATAAATATAACGAAGATACCGAAGTTGGTATATGTGAGTAAAGTAAAACCAAAAGCGGGAAGCAAGAGGCTTGAGGTTGGAGGAAAATATAAAATATCAAGCAGCGTATCGCCTTCAAGTGCTTATAATAAGGCGCTGAGATATGTTTCAAGCAGTAAAGTATGCAGTGTAAGTTCATCAGGAGTTGTGATTGGGAAGAGAGCGGGGAGCTGCAGTATAAGTGTGATAGCGAAAGACGGGAGCGGGAAGAAGGGGACGATAAAGATAAAAGTATACCCGAAGAAGATAGCGAAAGTAAAGTTAAAGAGCACAAAGAAGAAGGCGAAAATAAGTTACGGTAAGAGTTTGGGAG
>1178_22
ACGGAGAAGAACAGTGAGGCTTTGGGGCACAGTTACGGAGGATATGTAACGGATAAGAAATCTACGTATAAGAGCTACGGAGAGAAGTCGAAACACTGCAGCAGGTGTGAGAGCAGGATAAATATAACGAAGATACCGAAGTTGGTATATGTGAGTAAAGTAAAACCAAAAGCGGGAAGCAAGAGGCTTGAGGTTGGAGGAAAATATAAAA
>1178_23
ACGGAGAAGAACAGTGAGGCTTTGGGGCACAGTTACGGAGGATATGTAACGGATAAGAAATCTACGTATAAGAGCTACGGAGAGAAGTCGAAACACTGCAGCAGGTGTGAGAGCAGGATAAATATAACGAAGATACCGAAGTTGGTATATGTGAGTAAAGTAAAACCAAAAGCGGGAAGCAAGAGGCTTGAGGTTGGAGGAAAATATAAAATATCAAGCAGCGTATCGCCTTCAAGTGCTTATAATAAGGCGCTGAGATATGTTTCAAGCAGTAAAGTATGCAGTGTAAGTTCATCAGGAGTTGTGATTGGGAAGAGAGCGGGGAGCTGCAGTATAAGTGTGATAGCGAAAGACGGGAGCGGGAAGAAGGGGACGATAAAGATAAAAGTATACCCGAAGAAGATAGCGAAAGTAAAGTTAAAGAGCACAAAGAA
>1178_24
ACGGAGAAGAACAGTGAGGCTTTGGGGCACAGTTACGGAGGATATGTAACGGATAAGAAATCTACGTATAAGAGCTACGGAGAGAAGTCGAAACACTGCAGCAGGTGTGAGAGCAGGATAAATATAACGAAGATACCGAAGTTGGTATATGTGAGTAAAGTAAAACCAAAAGCGGGAAGCAAGAGGCTTGAGGTTGGAGGAAAATATAAAATATCAAGCAG
>1178_25
ACGGAGAAGAACAGTGAGGCTTTGGGGCACAGTTACGGAGGATATGTAACGGATAAGAAATCTACGTATAAGAGCTACGGAGAGAAGTCGAAACACTGCAGCAGGTGTGAGAGCAGGATAAATATAACGAAGATACCGAAGTTGGTATATGTGAGTAAAGTAAAACCAAAAGCGGGAAGCAAGAGGCTTGAGGTTGGAGGAAAATATAAAATATCAAGCAGCGTATCGCCTTCAAGTGCTTATAATAAGGCGCTGAGATATGTTTCAAGCAGTA
>1178_26
ACGGAGAAGAACAGTGAGGCTTTGGGGCACAGTTACGGAGGATATGTAACGGATAAGAAATCTACGTATAAGAGCTACGGAGAGAAGTCGAAACACTGCAGCAGGTGTGAGAGCAGGATAAATATAACGAAGATACCGAAGTTGGTATATGTGAGTAAAGTAAAACCAAAAGCGGGAAGCAAGAGGCTTGAGGTTGGAGGAAAATATAAAATATCAAGCAGCGTATCGCCTTCAAGTGCTTATAATAAGGCGCTGAGATATGTTTCAAGCAGTAAAGTATGC
>1178_27
ACGGAGAAGAACAGTGAGGCTTTGGGGCACAGTTACGGAGGATATGTAACGGATAAGAAATCTACGTATAAGAGCTACGGAGAGAAGTCGAAACACTGCAGCAGGTGTGAGAGCAGGATAAATATAACGAAGATACCGAAGTTGGTATATGTGAGTAAAGTAAAACCAAAAGCGGGAAGCAAGAGGCTTGAGGTTGGAGGAAAATATAAAATATCAAGCAGCGTATCGCCTTCAAGTGCTTATAATAAGGCGCTGAGATATGTTTCAAGCAGTAAAGTATGCAGTGTAAGTTCATCAGGAGTTGTGATTGGGAAGAGAGCGGGGAGCTGCAGTATAAGTGTGATAGCGAAAGACGGGAGCGGGAAGAAGGGGACGATAAAGATAAAAGTATACCCGAAGAAGATAGCGAAAGTAAAGTTAAAGAGCACAAAGAAGAAGGCGAAAATAAGTTACGGTAAGA
>1178_28
ACGGAGAAGAACAGTGAGGCTTTGGGGCACAGTTACGGAGGATATGTAACGGATAAGAAATCTACGTATAAGAGCTACGGAGAGAAGTCGAAACACTGCAGCAGGTGTGAGAGCAGGATAAATATAACGAAGATACCGAAGTTGGTATATGTGAGTAAAGTAAAAC
>1178_29
ACGGAGAAGAACAGTGAGGCTTTGGGGCACAGTTACGGAGGATATGTAACGGATAAGAAATCTACGTATAAGAGCTACGGAGAGAAGTCGAAACACTGCAGCAGGTGTGAGAGCAGGATAAATATAACGAAGATACCGAAGTTGGTATATGTGAGTAAAGTAAAACCAAAAGCGGGAAGCAAGAGGCTTGAGGTTGGAGGA
>1178_30
ACGGAGAAGAACAGTGAGGCTTTGGGGCACAGTTACGGAGGATATGTAACGGATAAGAAATCTACGTATAAGAGCTACGGAGAGAAGTCGAAACACTGCAGCAGGTGTGAGAGCAGGATAAATATAACGAAGATACCGAAGTTGGTATATGTGAGTAAAGTAAAACCAAAAGCGGGAAGCAAGAGGCTTGAGGTTGGAGGAAAATATAAAATATCAAGCAGCGTATCGCCTTCAAGTGCTTATAATAAGGCGCTGAGATATGTTTCAAGCAGTAAAGTATGCAGTGTAAGTTCATCAGGAGTTGTGATTGGGAAGAGAGCGGGGAGCTGCAGTATAAGTGTGATAGCGAAAGACGGGAGCGGGAAGAAGGGGACGATAAAGATAAAAGTATACCCGAAGAAGATAGCGAAAGTAAAGTTAAAGAGCACAAAGAA
>1178_31
ACGGAGAAGAACAGTGAGGCTTTGGGGCACAGTTACGGAGGATATGTAACGGATAAGAAATCTACGTATAAGAGCTACGGAGAGAAGTCGAAACACTGCAGCAGGTGTGAGAGCAGGATAAATATAACGAAGATACCGAAGTTGGTATATGTGAGTAAAGTAAAACCAAAAGCGGGAAGCAAGAGGCTTGAGGTTGGAGGAAAATATAAAATATCAAGCAGCGTATCGCCTTCAAGTGCTTATAATAAGGCGCTGAGATATGTTTCAAGCAGTAAAGTATGCAGTGTAAGTTCATCAGGAGTTGTGATTGGGAAGAGAGCGGGGAGCTGCAGTATAAGTGTGATAGCGAAAGACGGGAGCGGGAAGAAGGGGACGATAAAGATAAAAGTATACCCGAAGAAGATAGCGAAAGTAAAGTTAAAGAGCACAAAGAAGAAGGCGAAAATAAGTTACGG
>1178_32
ACGGAGAAGAACAGTGAGGCTTTGGGGCACAGTTACGGAGGATATGTAACGGATAAGAAATCTACGTATAAGAGCTACGGAGAGAAGTCGAAACACTGCAGCAGGTGTGAGAGCAGGATAAATATAACGAAGATACCGAAGTTGGTATATGTGAGTAAAGTAAAACCAAAAGCGGGAAGCAAGAGGCTTGAGGTTGGAGGAAAATATAAAATATCAAGCAGCGTATCGCCTTCAAGTGCTTATAATAAGGCGCTGAGATATGTTTCAA
>1178_33
ACGGAGAAGAACAGTGAGGCTTTGGGGCACAGTTACGGAGGATATGTAACGGATAAGAAATCTACGTATAAGAGCTACGGAGAGAAGTCGAAACACTGCAGCAGGTGTGAGAGCAGGATAAATATAACGAAGATACCGAAGTTGGTATATGTGAGTAAAGTAAAACCAAAAGCGGGAAGCAAGAGGCTTGAGGTTGGAGGAA
>1178_34
ACGGAGAAGAACAGTGAGGCTTTGGGGCACAGTTACGGAGGATATGTAACGGATAAGAAATCTACGTATAAGAGCTACGGAGAGAAGTCGAAACACTGCAGCAGGTGTGAGAGCAGGATAAATATAACGAAGATACCGAAGTTGGTATATGTGAGTAAAGTAAAACCAAAAGCGGGAAGCAAGAGGCTTGAGGTTGGAGGAAAATATAAAATATCAAGCAGCGTATCGCCTTCAAGTGCTTATAATAAGGCGCTGAGATATGTTTCAAGCAGTAAAGTATGCAGTGTAAGTTCATCAGGAGTTGTGATTGGGAAGAGAGCGGGGAGCTGCAGTATAAGTGTGATAGCGAAAGACGGGAGCGGGAAGAAGGGGACGATAAAGATAAAAGTATACCCGAAGAAGATAGCGAAAGTAAAGTTAAAGAGCACAAAGAAGAAGGCGAAAATAAGTTACGGTAAGAGTTTGGGAGCCGGTAAGTACGAGATAT
>1178_35
ACGGAGAAGAACAGTGAGGCTTTGGGGCACAGTTACGGAGGATATGTAACGGATAAGAAATCTACGTATAAGAGCTACGGAGAGAAGTCGAAACACTGCAGCAGGTGTGAGAGCAGGATAAATATAACGAAGATACCGAAGTTGGTATATGTGAGTAAAGTAAAACCAAAAGCGGGAAGCAAGAGGCTTGAGGTTGGAGGAAAATATAAAATATCAAGCAGCGTATCGCCTTCAAGTGCTTATAATAAGGCGCTGAGATATGTTTCAAGCAGTAAAGTATGCAGTGTAAGTTCATCAGGAGTTGTGATTGGGAAGAGAGCGGGGAGCTGCAGTATAAGTGTGATAGCGAAAGACGGGAGCGGGAAGAAGGGGACGATAAAGATAAAAGTATACCCGAAGAAGATAGCGAAAGTAAAGTTAAA
>1178_36
ACGGAGAAGAACAGTGAGGCTTTGGGGCACAGTTACGGAGGATATGTAACGGATAAGAAATCTACGTATAAGAGCTACGGAGAGAAGTCGAAACACTGCAGCAGGTGTGAGAGCAGGATAAATATAACGAAGATACCGAAGTTGGTATATGTGAGTAAAGTAAAACCAAAAGCGGGAAGCAAGAGGCTTGAGGTTGGAGGAAAATATAAAATATCAAGCAGCGTATCGCCTTCAAGTGCTTATAATAAGGCGC
>1178_37
ACGGAGAAGAACAGTGAGGCTTTGGGGCACAGTTACGGAGGATATGTAACGGATAAGAAATCTACGTATAAGAGCTACGGAGAGAAGTCGAAACACTGCAGCAGGTGTGAGAGCAGGATAAATATAACGAAGATACCGAAGTTGGTATATGTGAGTAAAGTAAAACCAAAAGCGGGAAGCAAGAGGCTTGAGGTTGGAGGAAAATATAAAATATCAAGCAGCGTATCGCCTTCAAGTGCTTATAATAAGGCGCTGAGATATGTTTCAAGCAGTAAAGTATGCAGTGTAAGTTCATCAGGAGTTGTGATTGGGAAGAGAGCGGGGAGCTGCAGTATAAGTGTGATAGCGAAAGACGGGAGCGGGAAGAAGGGGACGATAAAGATAAAAGTATACCCGAAGAAGATAGCGAAAGTAAAGTTAAAGAGCACAAAGAAGAAG
>1178_38
ACGGAGAAGAACAGTGAGGCTTTGGGGCACAGTTACGGAGGATATGTAACGGATAAGAAATCTACGTATAAGAGCTACGGAGAGAAGTCGAAACACTGCAGCAGGTGTGAGAGCAGGATAAATATAACGAAGATACCGAAGTTGGTATATGTGAGTAAAGTAAAACCAAAAGCGGGAAGCAAGAGGCTTGAGGTTGGAGGAAAATATAAAATATCAAGCAGCGTATCGCCTTCAAGTGCTTATAATAAGGCGCTGAGATATGTTTCAAGCAGTAAAGTATGCAGTGTAAGTTCATCAGGAGTTGTGATTGGGAAGAGAGCGGGGAGCTGCAGTATAAGTGTGATAGCGAAAGACGGGAGCGGGAAGAAGGGGACGATAAAGATAAAAGTATACCCGAAGAAGATAGCGAAAGTAAAGTTAAAGAGCACAAAGAAGAAGGC
>1178_39
ACGGAGAAGAACAGTGAGGCTTTGGGGCACAGTTACGGAGGATATGTAACGGATAAGAAATCTACGTATAAGAGCTACGGAGAGAAGTCGAAACACTGCAGCAGGTGTGAGAGCAGGATAAATATAACGAAGATACCGAAGTTGGTATATGTGAGTAAAGTAAAACCAAAAGCGGGAAGCAAGAGGCTTGAGGTTGGAGGAAAATATAAAATATCAAGCAGCGTATCGCCTTC
>1178_40
ACGGAGAAGAACAGTGAGGCTTTGGGGCACAGTTACGGAGGATATGTAACGGATAAGAAATCTACGTATAAGAGCTACGGAGAGAAGTCGAAACACTGCAGCAGGTGTGAGAGCAGGATAAATATAACGAAGATACCGAAGTTGGTATATGTGAGTAAAGTAAAACCAAAAGCGGGAAGCAAGAGGCTTGAGGTTGGAGGAAAATATAAAATATCAAGCAGCGTATCGCCTTCAAGTGCTTATAATAAGGCGCTGAGATATGTTTCAAGCAGTAAAGTATGCAGTGTAAGTTCATCAGGAGTTGTG
>1178_41
ACGGAGAAGAACAGTGAGGCTTTGGGGCACAGTTACGGAGGATATGTAACGGATAAGAAATCTACGTATAAGAGCTACGGAGAGAAGTCGAAACACTGCAGCAGGTGTGAGAGCAGGATAAATATAACGAAGATACCGAAGTTGGTATATGTGAGTAAAGTAAAACCAAAAGCGGGAAGCAAGAGGCTTGAGGTTGGAGGAAAATATAAAATATCAAGCAGCGTATCGCCTTCAAGTGCTTATAATAAGGCGCTGAGATATGT
>1178_42
ACGGAGAAGAACAGTGAGGCTTTGGGGCACAGTTACGGAGGATATGTAACGGATAAGAAATCTACGTATAAGAGCTACGGAGAGAAGTCGAAACACTGCAGCAGGTGTGAGAGCAGGATAAATATAACGAAGATACCGAAGTTGGTATATGTGAGTAAAGTAAAACCAAAAGCGGGAAGCAAGAGGCTTGAGGTTGGAGGAAAATATAAAATATCAAGCAGCGTATCGCCTTCAAGTGCTTATAATAAGGCGCTGAGATATGTTTCAAGCAGTAAAGTATGCAGTGTAAGTTCATCAGGAGTTGTGATTGGGAAGAGAGCGGGGAGCTGCAGTATAAGTGTGATAGCGAAAGACGGGAGCGGGAAGAAGGGGACGATAAAGATAAAAGTATACCCGAAGAAGATAGCGAAAGTAAAGTTAAAGAGCACAAAGAAGAAGGCGAAAATAAGTTACGGTAAGAGTTTGGGAGCC
>1178_43
ACGGAGAAGAACAGTGAGGCTTTGGGGCACAGTTACGGAGGATATGTAACGGATAAGAAATCTACGTATAAGAGCTACGGAGAGAAGTCGAAACACTGCAGCAGGTGTGAGAGCAGGATAAATATAACGAAGATACCGAAGTTGGTATATGTGAGTAAAGTAAAACCAAAAGCGGGAAGCAAGAGGCTTGAGGTTGGAGGAAAATATAAAATATCAAGCAGCGTATCGCCTTCAAGTGCTTATAATAAGGCGCTGAGATATGTTTCAAGCAGTAAAGTATGCAGTGTAAGTTCATCAGGAGTTGTGATTGGGAAGAGAGCGGGGAGCTGCAGTATAAGTGTGATAGCGAAAGACGGGAGCGGGAAGAAGGGGACGATAAAGATAAAAGTATACCCGAAGAAGATAGCGAAAGTAAAGTTAAAGAGCACAAAGAAGAAGGCGAAAATAAGTTACGGTAAGAGTTTGGGAGCCGGTAAGTACGAGATATA
>1178_44
ACGGAGAAGAACAGTGAGGCTTTGGGGCACAGTTACGGAGGATATGTAACGGATAAGAAATCTACGTATAAGAGCTACGGAGAGAAGTCGAAACACTGCAGCAGGTGTGAGAGCAGGATAAATATAACGAAGATACCGAAGTTGGTATATGTGAGTAAAGTAAAACCAAAAGCGGGAAGCAAGAGGCTTGAGGTTGGAGGAAAATATAAAATATCAAGCAGCGTATCGCCTTCAAGTGCTTATAATAAGGCGCTGAGATATGTTTCAAGCAGTAAAGTATGCAGTGTAAGTTCATCAGGAGTTGTGATTGGGAAGAGAGCGGGGAGCTGCAGTATAAGTGTGATAGCGAAAGACGGGAGCGGGAAGAAGGGGACGATAAAGATA
>1178_45
ACGGAGAAGAACAGTGAGGCTTTGGGGCACAGTTACGGAGGATATGTAACGGATAAGAAATCTACGTATAAGAGCTACGGAGAGAAGTCGAAACACTGCAGCAGGTGTGAGAGCAGGATAAATATAACGAAGATACCGAAGTTGGTATATGTGAGTAAAGTAAAACCAAAAGCGGGAAGCAAGAGGCTTGAGGTTGGAGGAAAATATAAAATATCAAGCAGCGTATCGCCTTCAAGTGCTTATAATAAGGCGCTGAGATATGTTTCAAGCAGTAAAGTATGCAGTGTAAGTTCATCAGG
>1178_46
ACGGAGAAGAACAGTGAGGCTTTGGGGCACAGTTACGGAGGATATGTAACGGATAAGAAATCTACGTATAAGAGCTACGGAGAGAAGTCGAAACACTGCAGCAGGTGTGAGAGCAGGATAAATATAACGAAGATACCGAAGTTGGTATATGTGAGTAAAGTAAAACCAAAAGCGGGAAGCAAGAGGCTTGAGGTTGGAGGAAAATATAAAATATCAAGCAGCGTATCGCCTTCAAGTGCTTATAATAAGGCGCTGAGATATGTTTCAAGCAGTAAAGTATGCAGTGTAAGTTCATCAGGAGTTGTGATTGGGAAGAG
>1178_47
ACGGAGAAGAACAGTGAGGCTTTGGGGCACAGTTACGGAGGATATGTAACGGATAAGAAATCTACGTATAAGAGCTACGGAGAGAAGTCGAAACACTGCAGCAGGTGTGAGAGCAGGATAAATATAACGAAGATACCGAAGTTGGTATATGTGAGTAAAGTAAAACCAAAAGCGGGAAGCAAGAGGCTTGAGGTTGGAGGAAAATATAAAATATCAAGCAGCGTATCGCCTTCAAGTGCTTATAATAAGGCGCTGAGATATGTTTCAAGCAGTAAAGTATGCAGTGTAAGTTCATCAGGAGTTGTGATTGGGAAGAGAGCGGGGAGCTGCAGTATAAGTGTGATAGCGAAAGACGGGAGCGGGAAGAAGGGGACGATAAAGATAAA
>1178_48
ACGGAGAAGAACAGTGAGGCTTTGGGGCACAGTTACGGAGGATATGTAACGGATAAGAAATCTACGTATAAGAGCTACGGAGAGAAGTCGAAACACTGCAGCAGGTGTGAGAGCAGGATAAATATAACGAAGATACCGAAGTTGGTATATGTGAGTAAAGTAAAACCAAAAGCGGGAAGCAAGAGG
>1178_49
ACGGAGAAGAACAGTGAGGCTTTGGGGCACAGTTACGGAGGATATGTAACGGATAAGAAATCTACGTATAAGAGCTACGGAGAGAAGTCGAAACACTGCAGCAGGTGTGAGAGCAGGATAAATATAACGAAGATACCGAAGTTGGTATATGTGAGTAAAGTAAAACCAAAAGCGGGAAGCAAGAGGCTTGAGGTTGGAGGAAAATATAAAATATCAAGCAGCGTATCGCCTTCAAGTGCTTATAATAAGGCGC
>1178_50
ACGGAGAAGAACAGTGAGGCTTTGGGGCACAGTTACGGAGGATATGTAACGGATAAGAAATCTACGTATAAGAGCTACGGAGAGAAGTCGAAACACTGCAGCAGGTGTGAGAGCAGGATAAATATAACGAAGATACCGAAGTTGGTATATGTGAGTAAAGTAA
>1178_51
ACGGAGAAGAACAGTGAGGCTTTGGGGCACAGTTACGGAGGATATGTAACGGATAAGAAATCTACGTATAAGAGCTACGGAGAGAAGTCGAAACACTGCAGCAGGTGTGAGAGCAGGATAAATATAACGAAGATACCGAAGTTGGTATATGTGAGTAAAGTAAAACCAAAAGCGGGAAGCAAGAGGCTTGAGGTTGGAGGAAAATATAAAATATCAAGCAGCGTAT
>1178_52
ACGGAGAAGAACAGTGAGGCTTTGGGGCACAGTTACGGAGGATATGTAACGGATAAGAAATCTACGTATAAGAGCTACGGAGAGAAGTCGAAACACTGCAGCAGGTGTGAGAGCAGGATAAATATAACGAAGATACCGAAGTTGGTATATGTGAGTAAAGTAAAACCAAAAGCGGGAAGCAAGAGGCTTGAGGTTGGAGGAAAATATAAAAT
>1178_53
ACGGAGAAGAACAGTGAGGCTTTGGGGCACAGTTACGGAGGATATGTAACGGATAAGAAATCTACGTATAAGAGCTACGGAGAGAAGTCGAAACACTGCAGCAGGTGTGAGAGCAGGATAAATATAACGAAGATACCGAAGTTGGTATATGTGAGTAAAGTAAAACCAAAAGCGGGAAGCAAGAGGCTTGAGGTTGGAGGAAAATATAAAATATCAAGCAGCGTATCGCCTTCAAGTGCTTATAATAAGGCGCTGAGATATGTTTCAAGCAGTAAAGTAT
>1178_54
ACGGAGAAGAACAGTGAGGCTTTGGGGCACAGTTACGGAGGATATGTAACGGATAAGAAATCTACGTATAAGAGCTACGGAGAGAAGTCGAAACACTGCAGCAGGTGTGAGAGCAGGATAAATATAACGAAGATACCGAAGTTGGTATATGTGAGTAAAGTAAAACCAAAAGCGGGAAGCAAGAGGCTTGAGGTTGGAGGAAAATATAAAATATCAAGCAGCGTATCGCCTTCAAGTGCTTATAATAAGGCGCTGAGATATGTTTCAAGCAGTAAAGTATGCAGTGTAAGTTCATCAGGAGTTGTGATTGGGAAGAGAGCGGGGAGCTGCAGTATAAGTGTGATAGCGAAAGACGGGAGCGG
>1178_55
ACGGAGAAGAACAGTGAGGCTTTGGGGCACAGTTACGGAGGATATGTAACGGATAAGAAATCTACGTATAAGAGCTACGGAGAGAAGTCGAAACACTGCAGCAGGTGTGAGAGCAGGATAAATATAACGAAGATACCGAAGTTGGTATATGTGAGTAAAGTAAAACCAAAAGCGGGAAGCAAGAGGCTTGAGGTTGGAGGAAAATATA
>1178_56
ACGGAGAAGAACAGTGAGGCTTTGGGGCACAGTTACGGAGGATATGTAACGGATAAGAAATCTACGTATAAGAGCTACGGAGAGAAGTCGAAACACTGCAGCAGGTGTGAGAGCAGGATAAATATAACGAAGATACCGAAGTTGGTATATGTGAGTAAAGTAAAACCAAAAGCGGGAA
>1178_57
ACGGAGAAGAACAGTGAGGCTTTGGGGCACAGTTACGGAGGATATGTAACGGATAAGAAATCTACGTATAAGAGCTACGGAGAGAAGTCGAAACACTGCAGCAGGTGTGAGAGCAGGATAAATATAACGAAGATACCGAAGTTGGTATATGTGAGTAAAGTAAAACCAAAAGCGGGAAGCAAGAGGCTTGAGGTTGGAGGAAAATATAAAATATCAAGCAGCGTATCGCCTTCAAGTGCTTATAATAAGGCGCTGAGATATGTTTCAAGCAGTAAAGTATGCAGTGTAAGTTCATCAGGAGTTGTGATTGGGAAGAGAGCGGGGAGCTGCAGTATAAGTGTGATAGCGAAAGACGGGAGCGGGAAGAAGGGGACGATAAAGATAAAAGTATACCCGAAGAAGATAGCGAAAGTAAAGTTAAAGAGCACAAAGA
>1178_58
ACGGAGAAGAACAGTGAGGCTTTGGGGCACAGTTACGGAGGATATGTAACGGATAAGAAATCTACGTATAAGAGCTACGGAGAGAAGTCGAAACACTGCAGCAGGTGTGAGAGCAGGATAAATATAACGAAGATACCGAAGTTGGTATATGTGAGTAAAGTAAAACCAAAAGCGGGAAGCAAGAGGCTTGAGGTTGGAGGAAAATATAAAATATCAAGCAGCGTATCGCCTTCAAGTGCTTATAATAAGGCGCTGAGATATGTTTCAAGCAGTAAAGTATGCAGTGTAAGTTCATCAGGAGTTGTGATTGGGAAGAGAGCGGGGAGCTGCAGTATAAGTGTGATAGCGAAAGACGG
>1178_59
ACGGAGAAGAACAGTGAGGCTTTGGGGCACAGTTACGGAGGATATGTAACGGATAAGAAATCTACGTATAAGAGCTACGGAGAGAAGTCGAAACACTGCAGCAGGTGTGAGAGCAGGATAAATATAACGAAGATACCGAAGTTGGTATATGTGAGTAAAGTAAAACCAAAAGCGGGAAGCAAGAGGCTTGAGGTTGGAGGAAAATATAAAATATCAAGCAGCGTATCGCCTTCAAGTGCTTATAATAAGGCGCTGAGATATGTTTCAAGCAGTAAAGTATGCAGTGTAAGTTCATCAGGAGTTGTGATTGGGAAGAGAGCGGGGAGCTGCAGTATAAGTGTGATAGCGAAAGACGGGAGCGGGAAGAAGGGGACGATAAAGATAAAAGTATACCCGAAGAAGATAGCGAAAGTAAAGTTAAAGAGCACAAAGAAGAAGGCGAAAATAAGTTACGGTAAGAGTTTGGGAGCCGGTAAGTACGAGATAT
>1178_60
ACGGAGAAGAACAGTGAGGCTTTGGGGCACAGTTACGGAGGATATGTAACGGATAAGAAATCTACGTATAAGAGCTACGGAGAGAAGTCGAAACACTGCAGCAGGTGTGAGAGCAGGATAAATATAACGAAGATACCGAAGTTGGTATATGTGAGTAAAGTAAAACCAAAAGCGGGAAGCAAGAGGCTTGAGGTTGGAGGAAAATATAAAATATCAAGCAGCGTATCGCCTTCAAGTGCTTATAATAAGGCGCTGAGATATGTTTCAAGCAGTAAAGTATGCAGTGTAAGTTCATCAGGAGTTGTGATTGGGAAGAGAGCGGGGAGCTGCAGTATAAGTGTGATAGCGAAAGACGGGAGCGGGAAGAAGGGGACGATAAAGATAAAAGTATACCCGAAGAAGATAGCGAAAGTAAAGTTAAAGAGCACAAAGAAGAAGGCGAAAATAAGTTACGGTAAGAGTTTGGGAGCCGGTAAGTACGAGATATATAGGTCGA
>1178_61
ACGGAGAAGAACAGTGAGGCTTTGGGGCACAGTTACGGAGGATATGTAACGGATAAGAAATCTACGTATAAGAGCTACGGAGAGAAGTCGAAACACTGCAGCAGGTGTGAGAGCAGGATAAATATAACGAAGATACCGAAGTTGGTATATGTGAGTAAAGTAAAACCAAAAGCGGGAAGCAAGAGGCTTGAGGTTGGAGGAAAATATAAAATATCAAGCAGCGTATCGCCTT
>1178_62
ACGGAGAAGAACAGTGAGGCTTTGGGGCACAGTTACGGAGGATATGTAACGGATAAGAAATCTACGTATAAGAGCTACGGAGAGAAGTCGAAACACTGCAGCAGGTGTGAGAGCAGGATAAATATAACGAAGATACCGAAGTTGGTATATGTGAGTAAAGTAAAACCAAAAGCGGGAAGCAAGAGGCTTGAGGTTGGAGGAAAATATAAAATATCAAGCAGCGTATCGCCTTCAAGTGCTTA
>1178_63
ACGGAGAAGAACAGTGAGGCTTTGGGGCACAGTTACGGAGGATATGTAACGGATAAGAAATCTACGTATAAGAGCTACGGAGAGAAGTCGAAACACTGCAGCAGGTGTGAGAGCAGGATAAATATAACGAAGATACCGAAGTTGGTATATGTGAGTAAAGTAAAACCAAAAGCG
>1178_64
ACGGAGAAGAACAGTGAGGCTTTGGGGCACAGTTACGGAGGATATGTAACGGATAAGAAATCTACGTATAAGAGCTACGGAGAGAAGTCGAAACACTGCAGCAGGTGTGAGAGCAGGATAAATATAACGAAGATACCGAAGTTGGTATATGTGAGTAAAGTAAAACCAAAAGCGGGAAGCAAGAGGCTTGAGGTTGGAGGAAAATATAAAATATCAAGCAGCGTATCGCCTTCAAGTGCTTATAATAAGGCGCTGAGATATGTTTCAAGCAGTAAAGTATGCAGTGTAAGTTCATCAGGAGTTGTGATTGGGAAGAGAGCGGGGAGCTGCAGTATAAGTGTGATAGCGAAAGACGGGAGCGGGAAGAAGGGGACGATAAAGATAAAAGTATACCCGAAGAAGATAGCGA
>1178_65
ACGGAGAAGAACAGTGAGGCTTTGGGGCACAGTTACGGAGGATATGTAACGGATAAGAAATCTACGTATAAGAGCTACGGAGAGAAGTCGAAACACTGCAGCAGGTGTGAGAGCAGGATAAATATAACGAAGATACCGAAGTTGGTATATGTGAGTAAAG
>1178_66
ACGGAGAAGAACAGTGAGGCTTTGGGGCACAGTTACGGAGGATATGTAACGGATAAGAAATCTACGTATAAGAGCTACGGAGAGAAGTCGAAACACTGCAGCAGGTGTGAGAGCAGGATAAATATAACGAAGATACCGAAGTTGGTATATGTGAGTAAAG
>1178_67
ACGGAGAAGAACAGTGAGGCTTTGGGGCACAGTTACGGAGGATATGTAACGGATAAGAAATCTACGTATAAGAGCTACGGAGAGAAGTCGAAACACTGCAGCAGGTGTGAGAGCAGGATAAATATAACGAAGATACCGAAGTTGGTATATGTGAGTAAAGTAAAACCAAAAGCGGGAAGCAAGAGGCTTGAGGTTGGAGGAAAATATAAAATATCAAGCAGCGTATCGCCTTCAAGTGC
>1178_68
ACGGAGAAGAACAGTGAGGCTTTGGGGCACAGTTACGGAGGATATGTAACGGATAAGAAATCTACGTATAAGAGCTACGGAGAGAAGTCGAAACACTGCAGCAGGTGTGAGAGCAGGATAAATATAACGAAGATACCGAAGTTGGTATATGTGAGTAAAGTAAAACCAAAAGCGGGAAGCAAGAGGCTTGAGGTTGGAGGAAAATATAAAATATCAAGCAGCGTATCGCCTTCAAGTGCTTATAATAAGGCGCTGAGATATGTTTCAAGCAGTAAAGTATGCAGTGTAAGTTCATCAGGAGTTGTGATTGGGAAGAGAGCGGGGAGCTGCAGTATAAGTGTGATAGCGAAAG
>1178_69
ACGGAGAAGAACAGTGAGGCTTTGGGGCACAGTTACGGAGGATATGTAACGGATAAGAAATCTACGTATAAGAGCTACGGAGAGAAGTCGAAACACTGCAGCAGGTGTGAGAGCAGGATAAATATAACGAAGATACCGAAGTTGGTATATGTGAGTAAAGTAAAACCAAAAGCGGGAAGCAAGAGGCTTGAGGTTGGAGGAAAATATAAAATATCAAGCAGCGTATCGCCTTCAAGTGCTTATAATAAGGCGCTGAGATATGTTTCAAGCAGTAAAGTATGCAGTGTAAGTTCATCAGGAGTTGTGATTGGGAAGAGAGCGGGGAGCTGCAGTATAAGTGTGATAGCGAAAGACGGGAGCGGGAAGAAGGGGACG
>1178_70
ACGGAGAAGAACAGTGAGGCTTTGGGGCACAGTTACGGAGGATATGTAACGGATAAGAAATCTACGTATAAGAGCTACGGAGAGAAGTCGAAACACTGCAGCAGGTGTGAGAGCAGGATAAATATAACGAAGATACCGAAGTTGGTATATGTGAGTAAAGTAAAACCAAAAGCGGGAAGCAAGAGGCTTGAGGTTGGAGGAAAATATAAAATATCAAGCAGCGTATCGCCTTCAAGTGCTTATAATAAGGCGCTGAGATATGTTTCAAGCAGTAAAGTATGCAGTGTAAGTTCATCAGGAGTTGTGATTGGGAAGAGAGCGGGGAGCTGCAGTATAAGTGTGATAGCGAAAGACGGGAGCGGGAAGAAGGGGACGATAAAGATAAAAGTA
>1178_71
ACGGAGAAGAACAGTGAGGCTTTGGGGCACAGTTACGGAGGATATGTAACGGATAAGAAATCTACGTATAAGAGCTACGGAGAGAAGTCGAAACACTGCAGCAGGTGTGAGAGCAGGATAAATATAACGAAGATACCGAAGTTGGTATATGTGAGTAAAGTAAAACCAAAAGCGGGAAGCAAGAGGCTTGAGGTTGGAGGAAAATATAAAATATCAAGCAGCGTATCGCCTTCAAGTGCTTATAATAAGGCGCTGAGATATGTTTCAAGCAGTAAAGTATGCAGTGTAAGTTCATCAGGAGTTGTGATTGGGAAGAGAGCGGGG
>1178_72
ACGGAGAAGAACAGTGAGGCTTTGGGGCACAGTTACGGAGGATATGTAACGGATAAGAAATCTACGTATAAGAGCTACGGAGAGAAGTCGAAACACTGCAGCAGGTGTGAGAGCAGGATAAATATAACGAAGATACCGAAGTTGGTATATGTGAGTAAAGTAAAACCAAAAGCGGGAAGCAAGAGGCTTGAGGTTGGAGGAAAATATAAAATATCAAGCAGCGTATCGC
>1178_73
ACGGAGAAGAACAGTGAGGCTTTGGGGCACAGTTACGGAGGATATGTAACGGATAAGAAATCTACGTATAAGAGCTACGGAGAGAAGTCGAAACACTGCAGCAGGTGTGAGAGCAGGATAAATATAACGAAGATACCGAAGTTGGTATATGTGAGTAAAGTAAAACCAAAAGCGGGAAGCAAGAGGCTTGAGGTTGGAGGAAAATATAAAATATCAAGCAGCGTATCGCCTTCAAGTGCTTATAATAAGGCGCTGAGATATGTTTCAAGCAGTAAAGTATGCAGTGTAAGTTCATCAGGAGTTGTGATTGGGAAGAGAGCGGGGAGCTGCAGTATAAGTGTGATAGCGAAAGACGGGAGCGGGAAGAAGGGGACGATAAAGATAAAAGTATACCCGAAGAAGATAGCGAAAGTAAAGTTAAAGAGCACAAAGAAGAAGGCGAAAATAAGTTACGGTAAGAGTTTG
>1178_74
ACGGAGAAGAACAGTGAGGCTTTGGGGCACAGTTACGGAGGATATGTAACGGATAAGAAATCTACGTATAAGAGCTACGGAGAGAAGTCGAAACACTGCAGCAGGTGTGAGAGCAGGATAAATATAACGAAGATACCGAAGTTGGTATATGTGAGTAAAGTAAAACCAAAAGCGGGAAGCAAGAGGCTTGAGGTTGGAGGAAAATATAAAATATCAAGCAGCGTATCGCCTTCAAGTGCTTATAATAAGGCGCTGAGATATGTTTCAAGCAGTAAAGTATGCAGTGTAAGTTCATCAGGAGTTGTGATTGGGAAGAGAGCGGGGAGCTGCAGTATAAGTGTGATAGCGAAAGACGGGAGCGGGAAGAAGGGGACGATAAAGATAAAAGTATACCCGA
>1178_75
ACGGAGAAGAACAGTGAGGCTTTGGGGCACAGTTACGGAGGATATGTAACGGATAAGAAATCTACGTATAAGAGCTACGGAGAGAAGTCGAAACACTGCAGCAGGTGTGAGAGCAGGATAAATATAACGAAGATACCGAAGTTGGTATATGTGAGTAAAGTAAAACCAAAAGCGGGAAGCAAGAGGCTTGAGGTTGGAGGAAAATATAAAATATCAAGCAGCGTATCGCCTTCAAGTGCTTATAATAAGGCGCTGAGATATGTTTCAAGCAGTAAAGTATGCAGTGTAAGTTCATCAGGAGTTGTGATTGGGAAGAGAGCGGGGAGCTGCAGTATAAGTGTGATAGCGAAAGACGGGAGCGGGAAGAAGGGGACGATAAAGATAA
>1178_76
ACGGAGAAGAACAGTGAGGCTTTGGGGCACAGTTACGGAGGATATGTAACGGATAAGAAATCTACGTATAAGAGCTACGGAGAGAAGTCGAAACACTGCAGCAGGTGTGAGAGCAGGATAAATATAACGAAGATACCGAAGTTGGTATATGTGAGTAAAGTAAAACCAAAAGCGGGAAGCAAGAGGCTTGAGGTTGGAGGAAAATATAAAATATCAAGCAGCGT
>1178_77
ACGGAGAAGAACAGTGAGGCTTTGGGGCACAGTTACGGAGGATATGTAACGGATAAGAAATCTACGTATAAGAGCTACGGAGAGAAGTCGAAACACTGCAGCAGGTGTGAGAGCAGGATAAATATAACGAAGATACCGAAGTTGGTATATGTGAGTAAAGTAAAACCAAAAGCGGGAAGCAAGAGGCTTGAGGTTGGAGGAAAATATAAAATATCAAGCAGCGTATCGCCTTC
>1178_78
ACGGAGAAGAACAGTGAGGCTTTGGGGCACAGTTACGGAGGATATGTAACGGATAAGAAATCTACGTATAAGAGCTACGGAGAGAAGTCGAAACACTGCAGCAGGTGTGAGAGCAGGATAAATATAACGAAGATACCGAAGTTGGTATATGTGAGTAAAGTAAAACCAAAAGCGGGAAGCAAGAGGCTTGAGGTTGGAGGAAAATATAAAATATCAAGCAGCGTATCGCCTTCAAGTGCTTATAATAAGG
>1178_79
ACGGAGAAGAACAGTGAGGCTTTGGGGCACAGTTACGGAGGATATGTAACGGATAAGAAATCTACGTATAAGAGCTACGGAGAGAAGTCGAAACACTGCAGCAGGTGTGAGAGCAGGATAAATATAACGAAGATACCGAAGTTGGTATATGTGAGTAAAGTAAAACCAAAAGCGGGAAGCAAGAGGCTTGAGGTTGGAGGA
>1178_80
ACGGAGAAGAACAGTGAGGCTTTGGGGCACAGTTACGGAGGATATGTAACGGATAAGAAATCTACGTATAAGAGCTACGGAGAGAAGTCGAAACACTGCAGCAGGTGTGAGAGCAGGATAAATATAACGAAGATACCGAAGTTGGTATATGTGAGTAAAGTAAAACCAAAAGCGGGAAGCAAGAGGCTTGAGGTTGGAGGAAAATATAAAATATCAAGCAGCGTATCGCCTTCAAGTGCTTATAATAAGGCGCTGAGATATGTTTCAAGCAGTAAAGTATGCAGTGTAAGTTCATCAGGAGTTGTGATTGGGAAGAGAGCGGGGAGCTGCAGTATAAGTGTGATAGCGAAAGACGGGAGCGGGAAGAAGGGGACGATAAAGATAAAAGTATACCCGAAGAAGATAGCGAAAGTAAA
>1178_81
ACGGAGAAGAACAGTGAGGCTTTGGGGCACAGTTACGGAGGATATGTAACGGATAAGAAATCTACGTATAAGAGCTACGGAGAGAAGTCGAAACACTGCAGCAGGTGTGAGAGCAGGATAAATATAACGAAGATACCGAAGTTGGTATATGTGAGTAAAGTAAAACCAAAAGCGGGAAGCAAGAGGCTTGAGGTTGGAGGAAAATATAAAATATCAAGCAGCGTATCGCCTTCAAGTGCTTATAATAAGGCGCTGAGATATGTTTCAAGCAGTAAAGTATGCAGTGTAAGTTCAT
>1178_82
ACGGAGAAGAACAGTGAGGCTTTGGGGCACAGTTACGGAGGATATGTAACGGATAAGAAATCTACGTATAAGAGCTACGGAGAGAAGTCGAAACACTGCAGCAGGTGTGAGAGCAGGATAAATATAACGAAGATACCGAAGTTGGTATATGTGAGTAAAGTAAAACCAAAAGCGGGAAGCAAGAG
>1178_83
ACGGAGAAGAACAGTGAGGCTTTGGGGCACAGTTACGGAGGATATGTAACGGATAAGAAATCTACGTATAAGAGCTACGGAGAGAAGTCGAAACACTGCAGCAGGTGTGAGAGCAGGATAAATATAACGAAGATACCGAAGTTGGTATATG
>1178_84
ACGGAGAAGAACAGTGAGGCTTTGGGGCACAGTTACGGAGGATATGTAACGGATAAGAAATCTACGTATAAGAGCTACGGAGAGAAGTCGAAACACTGCAGCAGGTGTGAGAGCAGGATAAATATAACGAAGATACCGAAGTTGGTATATGTGAGTAAAGTAAAACCAAAAGCGGGAAGCAAGAGGCTTGAGGTTGGAGGAAAATATA
>1178_85
ACGGAGAAGAACAGTGAGGCTTTGGGGCACAGTTACGGAGGATATGTAACGGATAAGAAATCTACGTATAAGAGCTACGGAGAGAAGTCGAAACACTGCAGCAGGTGTGAGAGCAGGATAAATATAACGAAGATACCGAAGTTGGTATATGTGAGTAAAGTAAAACCAAAAGCGGGAAGCAAGAGGCTTGAGGTTGGAGGAAAATAT
>1178_86
ACGGAGAAGAACAGTGAGGCTTTGGGGCACAGTTACGGAGGATATGTAACGGATAAGAAATCTACGTATAAGAGCTACGGAGAGAAGTCGAAACACTGCAGCAGGTGTGAGAGCAGGATAAATATAACGAAGATACCGAAGTTGGTATATGTGAGTAAAGTAAAACCAAAAGCGGGAAGCAAGAGGCTTGAGGTTGGAGGAAAATATAAAATATCAAGCAGCGTATCGCCTTCAAGTGCTTATAATAAGGCGCTGAGATATGTTTCAAGCAGTAAAGTATGCAGTGTAAGTTCATCAGGAGTTGTGATTGGGAAGAGAGCGGGGAGCTGCAGTATAAGTGTGATAGCGAAAGACGGGAGCGGGAAGAAGGGGACGATAAAGATAAAAGTATACCCGAAGAAGATAGCGAAAGTAAAGTTAAAGAGCACAAAGAAGAAGGCGAAAATAAGTTACGGTAAGAGTTTGGGAGCCGGTAAGTACGAGATATATAGGTCGA
>1178_87
ACGGAGAAGAACAGTGAGGCTTTGGGGCACAGTTACGGAGGATATGTAACGGATAAGAAATCTACGTATAAGAGCTACGGAGAGAAGTCGAAACACTGCAGCAGGTGTGAGAGCAGGATAAATATAACGAAGATACCGAAGTTGGTATATGTGAGTAAAGTAAAACCAAAAGCGGGAAGCAAGAGGCTTGAGGTTGGAGGAAAATATAAAATATCAAGCAGCGTATCGCCTTCAAGTGCTTATAATAAGGCGCTGAGATATGTTTCAAGCAGTAAAGTATGCAGTGTAAGTTCATCAGGAGTTGTGATTGGGAAGAGAGCGGGGAGCTGCAGTATAAGTG
>1178_88
ACGGAGAAGAACAGTGAGGCTTTGGGGCACAGTTACGGAGGATATGTAACGGATAAGAAATCTACGTATAAGAGCTACGGAGAGAAGTCGAAACACTGCAGCAGGTGTGAGAGCAGGATAAATATAACGAAGATACCGAAGTTGGTATATG
>1178_89
ACGGAGAAGAACAGTGAGGCTTTGGGGCACAGTTACGGAGGATATGTAACGGATAAGAAATCTACGTATAAGAGCTACGGAGAGAAGTCGAAACACTGCAGCAGGTGTGAGAGCAGGATAAATATAACGAAGATACCGAAGTTGGTATATGTGAGTAAAGTAAAACCAAAAGCGGGAAGCAAGAGGCTTGAGGTTGGAGGAAAATATAAAATATCAAGCAGCGTATCGCCTTCAAGTGCTTATAATAAGGCGCTGAGATATGTTTC
>1178_90
ACGGAGAAGAACAGTGAGGCTTTGGGGCACAGTTACGGAGGATATGTAACGGATAAGAAATCTACGTATAAGAGCTACGGAGAGAAGTCGAAACACTGCAGCAGGTGTGAGAGCAGGATAAATATAACGAAGATACCGAAGTTGGTATATGTGAGTAAAGTAAAACCAAAAGCGGGAAGCAAGAGGCTTGAGGTTGGAGGAAAATATAAAATATCAAG
>1178_91
ACGGAGAAGAACAGTGAGGCTTTGGGGCACAGTTACGGAGGATATGTAACGGATAAGAAATCTACGTATAAGAGCTACGGAGAGAAGTCGAAACACTGCAGCAGGTGTGAGAGCAGGATAAATATAACGAAGATACCGAAGTTGGTATATGTGAGTAAAGTAAAACCAAAAGCGGGAAGCAAGAGGCTTGAGGTTGGAGGAAAATATAAAATATCAAGCAGCGTATCGCCTTCAAGTGCTTATAATAAGGCGCTGAGA
>1178_92
ACGGAGAAGAACAGTGAGGCTTTGGGGCACAGTTACGGAGGATATGTAACGGATAAGAAATCTACGTATAAGAGCTACGGAGAGAAGTCGAAACACTGCAGCAGGTGTGAGAGCAGGATAAATATAACGAAGATACCGAAGTTGGTATATGTGAGTAAAGTAAAACCAAAAGCGGGAAGCAAGAGGCTTGAGGTTGGAGGAAAATATAAAATA
>1178_93
ACGGAGAAGAACAGTGAGGCTTTGGGGCACAGTTACGGAGGATATGTAACGGATAAGAAATCTACGTATAAGAGCTACGGAGAGAAGTCGAAACACTGCAGCAGGTGTGAGAGCAGGATAAATATAACGAAGATACCGAAGTTGGTATATGTGAGTAAAGTAAAACCAAAAGCGGGAAGCAAGAGGCTTGAGGTTGGAGGAAAATATAAAATATCAAGCAGCGTATCGCCTTCAAGTGCTTATAATAAGGCGCTGAGATATGTTTCAAGCAGTAAAGTATGCAGTGTAAGTTCATCAGGAGTTGTGATTGGGAAGAGAGCGGGGAGCTGCAGTATAAGTGTGATAGCGAAAGACGGGAGCGGGAAGAAGGGGACGATAAAGATAAAAGTATACCCGAAGAAGATAGCGAAAGTAAAGTTAAAG
>1178_94
ACGGAGAAGAACAGTGAGGCTTTGGGGCACAGTTACGGAGGATATGTAACGGATAAGAAATCTACGTATAAGAGCTACGGAGAGAAGTCGAAACACTGCAGCAGGTGTGAGAGCAGGATAAATATAACGAAGATACCGAAGTTGGTATATGTGAGTAAAGTAAAACCAAAAGCGGGAAGCAAGAGGCTTGAGGTTGGAGGAAAATATAAAATATCAAGCAGCGTATCGCCTTCAAGTGCTTATAATAAGGCGCTGAGATATGTTTCAAGCAGTAAAGTATGCAGTGTAAGTTCATCA
>1178_95
ACGGAGAAGAACAGTGAGGCTTTGGGGCACAGTTACGGAGGATATGTAACGGATAAGAAATCTACGTATAAGAGCTACGGAGAGAAGTCGAAACACTGCAGCAGGTGTGAGAGCAGGATAAATATAACGAAGATACCGAAGTTGGTATATGTGAGTAAAGTAAAACCAAAAGCGGGAAGCAAGAGGCTTGAGGTTGGAGGAAAATATAAAATATCAAGCAGCGTATCGCCTTCAAGTGCTTATAATAAGGCGCTGAGATATGTTTCAAGCAGTAAAGTATGCAGTGTAAGTTCATCAGGAGTTGTGATTGGGAAGAGAGCGGGGAGCTGCAGTATAAGTGTGATAGCGAAAGACGGGAGCGGGAAGAAGGGGACGATA
>1178_96
ACGGAGAAGAACAGTGAGGCTTTGGGGCACAGTTACGGAGGATATGTAACGGATAAGAAATCTACGTATAAGAGCTACGGAGAGAAGTCGAAACACTGCAGCAGGTGTGAGAGCAGGATAAATATAACGAAGATACCGAAGTTGGTATATGTGAGTAAAGTAAAACCAAAAGCGGGAAGCAAGAGGCTTGAGGTTGGAGGAAAATATAAAATATCAAGCAGCGTATCGCCTTCAAGTGCTTATAATAAGGCGCTGAGATATGTTTCAAGCAGTAAAGTATGCAGTGTAAGTTCATCAGGAGTTGTGATTGGGAAGAGAGCGGGGAGCTGCAGTATAAGTGTGATAGCGAAAGACGGGAGCGGGAAGAAGGGGACGATAAAGATAAAAGTATACCCGAAGAAGATAGCGAAAGTAA
>1178_97
ACGGAGAAGAACAGTGAGGCTTTGGGGCACAGTTACGGAGGATATGTAACGGATAAGAAATCTACGTATAAGAGCTACGGAGAGAAGTCGAAACACTGCAGCAGGTGTGAGAGCAGGATAAATATAACGAAGATACCGAAGTTGGTATATGTGAGTAAAGTAAAACCAAAAGCGGGAAGCAAGAGGCTTGAGGTTGGAGGAAAATATAAAATATCAAGCAGCGTATCGCCTTCAAGTGCTTATAATAAGGCGCTGAGATATGT
>1178_98
ACGGAGAAGAACAGTGAGGCTTTGGGGCACAGTTACGGAGGATATGTAACGGATAAGAAATCTACGTATAAGAGCTACGGAGAGAAGTCGAAACACTGCAGCAGGTGTGAGAGCAGGATAAATATAACGAAGATACCGAAGTTGGTATATGTGAGTAAAGTAAAACCAAAAGCGGGAAGCAAGAGGCTTGA
>1178_99
ACGGAGAAGAACAGTGAGGCTTTGGGGCACAGTTACGGAGGATATGTAACGGATAAGAAATCTACGTATAAGAGCTACGGAGAGAAGTCGAAACACTGCAGCAGGTGTGAGAGCAGGATAAATATAACGAAGATACCGAAGTTGGTATATGTGAGTAAAGTAAAACCAAAAGC
>1178_100
ACGGAGAAGAACAGTGAGGCTTTGGGGCACAGTTACGGAGGATATGTAACGGATAAGAAATCTACGTATAAGAGCTACGGAGAGAAGTCGAAACACTGCAGCAGGTGTGAGAGCAGGATAAATATAACGAAGATACCGAAGTTGGTATATGTGAGTAAAGTAAAACCAAAAGCGGGAAGCAAGAGGCTTGAGGTTGGAGGAAAATATAAAATATCAAGCAGCGTATCGCCTTCAAGTGCTTATAATAAGGCGCTGAGATATGTTTCAAGCAGTAAAGTATGCAGTGTAAGTTCATCAGGAGTTGTGATTGGGAAGAGAGCGGGGAGCTGCAGTATAAGTGTGATAGCGAAAGACGGGAGCGGGAAGAAGGGGACGATAAAGATAAAA
>1178_101
ACGGAGAAGAACAGTGAGGCTTTGGGGCACAGTTACGGAGGATATGTAACGGATAAGAAATCTACGTATAAGAGCTACGGAGAGAAGTCGAAACACTGCAGCAGGTGTGAGAGCAGGATAAATATAACGAAGATACCGAAGTTGGTATATGTGAGTAAAGTAAAACCAAAAG
>1178_102
ACGGAGAAGAACAGTGAGGCTTTGGGGCACAGTTACGGAGGATATGTAACGGATAAGAAATCTACGTATAAGAGCTACGGAGAGAAGTCGAAACACTGCAGCAGGTGTGAGAGCAGGATAAATATAACGAAGATACCGAAGTTGGTATATGTGAGTAAAGTAAAACCAAAAGCGGGAAGCAAGAGGCTTGAGGTTGGAGGAAAATATAAAATATCAAGCAGCGTATCGCCTTCAAGTGCTTATAATAAGGCGCTGAGATATGTTTCAAGCAGTAAAGTATGCAGTGTAAGTTCATCAGGAGTTGTGATTGGGAAGAGAGCGGGGAGCTGCAGTATAAGTGTGATAGCGAAAGACGGGAGCGGGAAGAAGGGGACGATAAAGATAAAAGTATACCCGAAGAAGATAGC
>1178_103
ACGGAGAAGAACAGTGAGGCTTTGGGGCACAGTTACGGAGGATATGTAACGGATAAGAAATCTACGTATAAGAGCTACGGAGAGAAGTCGAAACACTGCAGCAGGTGTGAGAGCAGGATAAATATAACGAAGATACCGAAGTTGGTATATGTGAGTAAAGTAAAACCAAAAGCGGGAAGCAAGAGGCTTGAGGTTGGAGGAAA
>1178_104
ACGGAGAAGAACAGTGAGGCTTTGGGGCACAGTTACGGAGGATATGTAACGGATAAGAAATCTACGTATAAGAGCTACGGAGAGAAGTCGAAACACTGCAGCAGGTGTGAGAGCAGGATAAATATAACGAAGATACCGAAGTTGGTATATGTGAGTAAAGTAAAACCAAAAGCGGGAAGCAAGAGGCTTGAGGTTGGAGGAAAATATAAAATATCAAGCAGCGTA
>1178_105
ACGGAGAAGAACAGTGAGGCTTTGGGGCACAGTTACGGAGGATATGTAACGGATAAGAAATCTACGTATAAGAGCTACGGAGAGAAGTCGAAACACTGCAGCAGGTGTGAGAGCAGGATAAATATAACGAAGATACCGAAGTTGGTATATGTGAGTAAAGTAAAACCAAAAGCGGGAAGCAAGAGGCTTGAGGTTGGAGGAAAATATAAAATATCAAGCAGC
>1178_106
ACGGAGAAGAACAGTGAGGCTTTGGGGCACAGTTACGGAGGATATGTAACGGATAAGAAATCTACGTATAAGAGCTACGGAGAGAAGTCGAAACACTGCAGCAGGTGTGAGAGCAGGATAAATATAACGAAGATACCGAAGTTGGTATATGTGAGTAAAGTAAAACCAAAAGCGGGAAGCAAGAGGCTTGAGGTTGGAGGAAAATATAAAATATCAAGCAG
>1178_107
ACGGAGAAGAACAGTGAGGCTTTGGGGCACAGTTACGGAGGATATGTAACGGATAAGAAATCTACGTATAAGAGCTACGGAGAGAAGTCGAAACACTGCAGCAGGTGTGAGAGCAGGATAAATATAACGAAGATACCGAAGTTGGTATATGTGAGTAAAGTAAAACCAAAAGCGGGAAGCAAGAGGCTTGAGGTTGGAGGAAAATATAAAATATCAAGCAGCGTATCGCCTTCAAGTGCTTATAATAAGGCGCTGAGATATGTTTCAAGCAGTAAAGTATGCAGTGTAAGTTCATCAGGAGTTGTGATTGGGAAGAGAGCGGGGAGCTGCAGTATAAGTGTGATAGCGAAAGACGGGAGCGGGAAGAAGGGGACGATAAAGATAAAAGTATACCCGAAGAAGATAGCGAAAGTAAAGTTAAAGAGCACAAAGAAGAAGGCGAAAATAAGTTACGGTAAGAGTTTGGGAGCCGGTAAGTACGAGATATA
>1178_108
ACGGAGAAGAACAGTGAGGCTTTGGGGCACAGTTACGGAGGATATGTAACGGATAAGAAATCTACGTATAAGAGCTACGGAGAGAAGTCGAAACACTGCAGCAGGTGTGAGAGCAGGATAAATATAACGAAGATACCGAAGTTGGTATATGTGAGTAAAGTAAAACCAAAAGCGGGAAGCAAGAGGCTTGAGGTTGGAGGAAAATATAAAATATCAAGCAGCGTATCGCCTTCAAGTGCTTATAATAAGGCGCTGAGATATGTTTCAAGCAGTAAAGTATGCAGTGTAAGTTCATCAGGAGTTGTGATTGGGAAGAGAGCGGGGAGCTGCAGTATAAGTGTGATAGCGAAAGACGGGAGCGGGAAGAAGGGGAC
>1178_109
ACGGAGAAGAACAGTGAGGCTTTGGGGCACAGTTACGGAGGATATGTAACGGATAAGAAATCTACGTATAAGAGCTACGGAGAGAAGTCGAAACACTGCAGCAGGTGTGAGAGCAGGATAAATATAACGAAGATACCGAAGTTGGTATATGTGAGTAAAGTAAAACCAAAAGCGGGAAGCAAGAGGCTTGAGGTTGGAGGAAAATATAAAA
>1178_110
ACGGAGAAGAACAGTGAGGCTTTGGGGCACAGTTACGGAGGATATGTAACGGATAAGAAATCTACGTATAAGAGCTACGGAGAGAAGTCGAAACACTGCAGCAGGTGTGAGAGCAGGATAAATATAACGAAGATACCGAAGTTGGTATATGTGAGTAAAGTAAAACCAAAAGCGGGAAGCAAGAGGCTTGAGGTTGGAGGAAAATATAAAATATCAAGCAGCGTATCGCCTTCAAGTGCTTATAATAAGGCGCTGAGATATGTTTCAAGCAGTAAAGTATGCAGTGTAAGTTCAT
>1178_111
ACGGAGAAGAACAGTGAGGCTTTGGGGCACAGTTACGGAGGATATGTAACGGATAAGAAATCTACGTATAAGAGCTACGGAGAGAAGTCGAAACACTGCAGCAGGTGTGAGAGCAGGATAAATATAACGAAGATACCGAAGTTGGTATATGTGAGTAAAGTAAAACCAAAAGCGGGAAGCAAGAGGCTTGAGGTTGGAGGAAAATATAAAATATCAAGCAGCGTATCGCCTTCAAGTGCTTATAATAAGGCGCTGAGATATGTTTCAAGCAGTAAAGTATGCAGTGTAAGTTCATCA
>1178_112
ACGGAGAAGAACAGTGAGGCTTTGGGGCACAGTTACGGAGGATATGTAACGGATAAGAAATCTACGTATAAGAGCTACGGAGAGAAGTCGAAACACTGCAGCAGGTGTGAGAGCAGGATAAATATAACGAAGATACCGAAGTTGGTATATGTGAGTAAAGTAAAACCAAAAGCGGGAAGCAAGAGGCTTGAGGTTGGAGGAAAATATAAAATATCAAGCAGCGTATCGCCTTCAAGTGCTTATAATAAGGCGCTGAGATATGTTTCAAGCAGTAAAGTATGCAGTGTAAGTTCATCAGGAGTTGTGATTGGGAAGAGAGCGGGGA
>1178_113
ACGGAGAAGAACAGTGAGGCTTTGGGGCACAGTTACGGAGGATATGTAACGGATAAGAAATCTACGTATAAGAGCTACGGAGAGAAGTCGAAACACTGCAGCAGGTGTGAGAGCAGGATAAATATAACGAAGATACCGAAGTTGGTATATGTGAGTAA
>1178_114
ACGGAGAAGAACAGTGAGGCTTTGGGGCACAGTTACGGAGGATATGTAACGGATAAGAAATCTACGTATAAGAGCTACGGAGAGAAGTCGAAACACTGCAGCAGGTGTGAGAGCAGGATAAATATAACGAAGATACCGAAGTTGGTATATGTGAGTAAAGTAAAACCAAAAGCGGGAAGCAAGAGG
>1178_115
ACGGAGAAGAACAGTGAGGCTTTGGGGCACAGTTACGGAGGATATGTAACGGATAAGAAATCTACGTATAAGAGCTACGGAGAGAAGTCGAAACACTGCAGCAGGTGTGAGAGCAGGATAAATATAACGAAGATACCGAAGTTGGTATATGTGAGTAAAGTAAAACCAAAAGCGGGAAGCAAGAGGCT
>1178_116
ACGGAGAAGAACAGTGAGGCTTTGGGGCACAGTTACGGAGGATATGTAACGGATAAGAAATCTACGTATAAGAGCTACGGAGAGAAGTCGAAACACTGCAGCAGGTGTGAGAGCAGGATAAATATAACGAAGATACCGAAGTTGGTATATGTGAGTAAAGTAAAACCAAAAGCGGGAAGCAAGAGGCTTGAGGTTGGAGGAAAATATAAAATATCAAGCAGCGTATCGCCTTCAAGTGCTTATAATAAGGCGCTGAGATATGTTTCAAGCAGTAAAGTATGCAGTGTAAGTTCATCAGGAGTTGTGATTGGGAAGAGAGCGGGGAGCTGCAGTATAAGTGTGATAGCGAAAGACGGGAGCGGGAAGAAGGGGACGATAAAGATAAAAGTATACCCGAAGAAGATAGCGAAAGTAAAGTTAAAGAGCACAAAGAAGAAGGCGAAAATAAGTT
>1178_117
ACGGAGAAGAACAGTGAGGCTTTGGGGCACAGTTACGGAGGATATGTAACGGATAAGAAATCTACGTATAAGAGCTACGGAGAGAAGTCGAAACACTGCAGCAGGTGTGAGAGCAGGATAAATATAACGAAGATACCGAAGTTGGTATATGTGAGTAAAGTAAAACCAAAAGCGGGAAGCAAGAGGCTTGAGGTTGGAGGAAAATATAAAATATCAAGCAGCGTATCGCCTTCAAGTGCTTATAATAAGGCGCTGAGATATGTTTCAAGCAGTA
>1178_118
ACGGAGAAGAACAGTGAGGCTTTGGGGCACAGTTACGGAGGATATGTAACGGATAAGAAATCTACGTATAAGAGCTACGGAGAGAAGTCGAAACACTGCAGCAGGTGTGAGAGCAGGATAAATATAACGAAGATACCGAAGTTGGTATATGTGAGTAAAGTAAAACCAAAAGCGGGAAGCAAGAGGCTTGAGGTTGGAGGAA
>1178_119
ACGGAGAAGAACAGTGAGGCTTTGGGGCACAGTTACGGAGGATATGTAACGGATAAGAAATCTACGTATAAGAGCTACGGAGAGAAGTCGAAACACTGCAGCAGGTGTGAGAGCAGGATAAATATAACGAAGATACCGAAGTTGGTATATGTGAGTAAAGTAAAACCAAAAGCGGGAAGCAAGAGGCTTGAGGTTGGAGGAAAATATAAAATATCAAGCAGCGTATCGCCTTCAAGTGCTTATAATAAGGCGCTGAGATATGTTTCAAGCAGTAAAGTATGCAGTGTAAGTTCATCAGGAG
>1178_120
ACGGAGAAGAACAGTGAGGCTTTGGGGCACAGTTACGGAGGATATGTAACGGATAAGAAATCTACGTATAAGAGCTACGGAGAGAAGTCGAAACACTGCAGCAGGTGTGAGAGCAGGATAAATATAACGAAGATACCGAAGTTGGTATATGTGAGTAAA
>1178_121
ACGGAGAAGAACAGTGAGGCTTTGGGGCACAGTTACGGAGGATATGTAACGGATAAGAAATCTACGTATAAGAGCTACGGAGAGAAGTCGAAACACTGCAGCAGGTGTGAGAGCAGGATAAATATAACGAAGATACCGAAGTTGGTATATGTGAGTAAAGTAAAACCAAAAGCGGGAAGCAAGAGGCTTGAGGTTGGAGGAAAATATAAAATATCAAGCAGCGTATCGCCTTCAAGTGCTTATAATAAGGCGCTGAGATATGTTTCAAGCAGTAAAGTATGCAGTGTAAGTTCATCAGGAGTTGTGATTGGGAAGAGAGCGGGGAGCTGCAGTATAAGTGTGATAGCGAAAGACGGGAGCGGGAAGAAGGGGAC
>1178_122
ACGGAGAAGAACAGTGAGGCTTTGGGGCACAGTTACGGAGGATATGTAACGGATAAGAAATCTACGTATAAGAGCTACGGAGAGAAGTCGAAACACTGCAGCAGGTGTGAGAGCAGGATAAATATAACGAAGATACCGAAGTTGGTATATGTGAGTAAAGTAAAACCAAAAGCGGGAAGCAAGAGGCTTGAGGTTGGAGGAAAATATAAAATATCAAGCAGCGTATCGCCTTCAAGTGCTTATAATAAGGCGCTGAGATATGTTTCAAGCAGTAAAGTATGCAGTGTAAGTTCATCAGGAGTTGTGATTGGGAAGAGAGCGGGGAGCTGCAGTATAAGTGTGATAGCGAAAGACGGGAGCGGGAAGAAGGGGACGATAAAGATAAAAGTATACCCGAAGAAGATAGCGAAAGTAAAGTTAAAGAGCACAAAGAAGAAGGCGAAAATA
>1178_123
ACGGAGAAGAACAGTGAGGCTTTGGGGCACAGTTACGGAGGATATGTAACGGATAAGAAATCTACGTATAAGAGCTACGGAGAGAAGTCGAAACACTGCAGCAGGTGTGAGAGCAGGATAAATATAACGAAGATACCGAAGTTGGTATATGTGAGTAAAGTAAAACCAAAAGCGGGAAGCAAGAGGCTTGAGGTTGGAGGAAAATATAAAATATCAAGCAGCGTATCGCCTTCAAGTGCTTA
>1178_124
ACGGAGAAGAACAGTGAGGCTTTGGGGCACAGTTACGGAGGATATGTAACGGATAAGAAATCTACGTATAAGAGCTACGGAGAGAAGTCGAAACACTGCAGCAGGTGTGAGAGCAGGATAAATATAACGAAGATACCGAAGTTGGTATATGTGAGTAAAGTAAAACCAAAAGCGGGAAGCAAGAGGCTTGAGG
>1178_125
ACGGAGAAGAACAGTGAGGCTTTGGGGCACAGTTACGGAGGATATGTAACGGATAAGAAATCTACGTATAAGAGCTACGGAGAGAAGTCGAAACACTGCAGCAGGTGTGAGAGCAGGATAAATATAACGAAGATACCGAAGTTGGTATATGTGAGTAAAGTAAAACCAAAAGCGGGAAGCAAGAGGCTTGAGGTTGGAGGAAAATATAAAATATCAAGCAGCGTATCGCCTTCAAGTGCTTATAATAAG
>1178_126
ACGGAGAAGAACAGTGAGGCTTTGGGGCACAGTTACGGAGGATATGTAACGGATAAGAAATCTACGTATAAGAGCTACGGAGAGAAGTCGAAACACTGCAGCAGGTGTGAGAGCAGGATAAATATAACGAAGATACCGAAGTTGGTATATGTGAGTAAAGTAAAACCAAAAGCGGGAAGCAAGAGGCTTGAGGTTGGAGGAAAATATAAAATATCAAGCAGCGTATCGCCTTCAAGTGCTTATAATAAGGCGCTGAGATATGTTTCAAGCAGTAAAGTATGCAGTGTAAGTTCATCAGGAGTTGTGATTGGGAAGAGAGCGGGGAGCTGCAGTATAAGTGTGATAGCGAAAGACGGGAGCGGGAAGAAGGGGACGATAAAGATAAAAGTATACCCGAAGAAGATAGCGAAAGTAAAGTTAAAGAGCACAAAGAAGAAGGCG
>1178_127
ACGGAGAAGAACAGTGAGGCTTTGGGGCACAGTTACGGAGGATATGTAACGGATAAGAAATCTACGTATAAGAGCTACGGAGAGAAGTCGAAACACTGCAGCAGGTGTGAGAGCAGGATAAATATAACGAAGATACCGAAGTTGGTATATGTGAGTAAAGTAAAACCAAAAGCGGGAAGCAAGAGGCTTG
>1178_128
ACGGAGAAGAACAGTGAGGCTTTGGGGCACAGTTACGGAGGATATGTAACGGATAAGAAATCTACGTATAAGAGCTACGGAGAGAAGTCGAAACACTGCAGCAGGTGTGAGAGCAGGATAAATATAACGAAGATACCGAAGTTGGTATATGTGAGTAAAGTAAAACCAAAAGCGGGAAGCAAGAGGCTTGAGGTTGGAGGAAAATATAAAATATCAAGCAGCGTATCGCCTTCAAGTGCTTATAATAAGGCGCTGAGATATGTTTCAAGCAGTAAAGTATGCAGTGTAAGTTCATCAGGAGTTGTGATTGGGAAGAGAGCGGGGAGCTGCAGTATAAGTGTGATAGCGAAAGACGGGAGCGGGAAGAAGGGGACGATAAAGATAAAAGTATACCCGAAGAAGATAGCGAAAGTAAAGTTAAAGAGCACAAAGAAGAAGGCGAAAATAAGTTACGGTAAGAGTTTGGGAGCCGGTAAGTACGAGATATATAGGTC
>1178_129
ACGGAGAAGAACAGTGAGGCTTTGGGGCACAGTTACGGAGGATATGTAACGGATAAGAAATCTACGTATAAGAGCTACGGAGAGAAGTCGAAACACTGCAGCAGGTGTGAGAGCAGGATAAATATAACGAAGATACCGAAGTTGGTATATGTGAGTAAAGTAAAACCAAAAGCGGGAAGCAAGAGGCTTGAGGTTGGAGGAAAATATAAAATATCAAGCAGCGTATCGCC
>1178_130
ACGGAGAAGAACAGTGAGGCTTTGGGGCACAGTTACGGAGGATATGTAACGGATAAGAAATCTACGTATAAGAGCTACGGAGAGAAGTCGAAACACTGCAGCAGGTGTGAGAGCAGGATAAATATAACGAAGATACCGAAGTTGGTATATGTGAGTAAAGTAAAACCAAAAGCGGGAAGCAAGAGGCTTGAGGTTGGAGGAAAATATAAAATATCAAGCAGCGTATCGCCTTCAAGTGCTTATAATAAGGCGCTGAGATATGTTTCAAGCAGTAAAGTATGCAGTGTAAGTTCATCAGGAGTTGTGATTGGGAAGAGAGCGGGGAGCTGCAGTATAAGTGTGATAGCGAAAGACGGGAGCGGGAAGAAGGGGACGATAAAGATAAAAGTATACCCGAAGAAGATAGCGAAAGTAAAGTTAAAGAGCACAAAGAAGAAGGCGAAAATAAGT
>1178_131
ACGGAGAAGAACAGTGAGGCTTTGGGGCACAGTTACGGAGGATATGTAACGGATAAGAAATCTACGTATAAGAGCTACGGAGAGAAGTCGAAACACTGCAGCAGGTGTGAGAGCAGGATAAATATAACGAAGATACCGAAGTTGGTATATGTGAGTAAAGTAAAACCAAAAGCGGGAAGCAAGAGGCTTGAGGTTGGAGGAAAATATAAAATATCAAGCAGCGTATCGCCTTCAAGTGCTTATAATAAGGCGCTGAGATATGTTTCAAGCAGTAAAGTATGCAGTGTAAGTTCATCAGGAGTTGTGATTGGGAAGAGAGCGGGGAGCTGCAGTATAAGTGTGATAGCGAAAGACGGGAGCGGGAAGAA
>1178_132
ACGGAGAAGAACAGTGAGGCTTTGGGGCACAGTTACGGAGGATATGTAACGGATAAGAAATCTACGTATAAGAGCTACGGAGAGAAGTCGAAACACTGCAGCAGGTGTGAGAGCAGGATAAATATAACGAAGATACCGAAGTTGGTATATGTGAGTAAAGTAAAACCAAAAGCGGGAAGCAAGAGGCTTGAGGTTGGAGGAAAATATAAAATATCAAGCAGCGTATCGCCTTCAAGTGCTTATAATAAGGCGCTGAGATATGTTTCAAGCAGTAAAGTATGCAGTGTAAGTTCATCAGGAGTTGTGATTGGGAAGAGAGCGGGGAGCTGCAGTATAAGTGTGATAGCGAAAGACGGGAGCGGGAAGAAGGGGACGATAAAGATAAAAGTATACCCGAAGAAGATAGCGAAAGTAAAGTTAAAGAGCACAAAGAAGAAGGCGAAAATAAGTTACGGTAAGAGTTTG
>1178_133
ACGGAGAAGAACAGTGAGGCTTTGGGGCACAGTTACGGAGGATATGTAACGGATAAGAAATCTACGTATAAGAGCTACGGAGAGAAGTCGAAACACTGCAGCAGGTGTGAGAGCAGGATAAATATAACGAAGATACCGAAGTTGGTATATGTGAGTAAAGTAAAACCAAAAGCGGGAAGCAAGAGGCTTGAGGTTGGAGGAAAATATAAAATATCAAGCAGCGTATCGCCTTCAAG
>1178_134
ACGGAGAAGAACAGTGAGGCTTTGGGGCACAGTTACGGAGGATATGTAACGGATAAGAAATCTACGTATAAGAGCTACGGAGAGAAGTCGAAACACTGCAGCAGGTGTGAGAGCAGGATAAATATAACGAAGATACCGAAGTTGGTATATGTGAGTAAAGTAAAACCAAAAGCGGGAAGCAAGAGGCTTGAGGTTGGAGGAAAATATAAAAT
>1178_135
ACGGAGAAGAACAGTGAGGCTTTGGGGCACAGTTACGGAGGATATGTAACGGATAAGAAATCTACGTATAAGAGCTACGGAGAGAAGTCGAAACACTGCAGCAGGTGTGAGAGCAGGATAAATATAACGAAGATACCGAAGTTGGTATATGTGAGTAAAGTAAAACCAAAAGCGGGAAGCAAGAGGCTTGAGGTTGGAGGAAAATATAAAATATCAAGCAGCGTATCGCCTTCAAGTGCTTATAATAAGGCGCTGAGATAT
>1178_136
ACGGAGAAGAACAGTGAGGCTTTGGGGCACAGTTACGGAGGATATGTAACGGATAAGAAATCTACGTATAAGAGCTACGGAGAGAAGTCGAAACACTGCAGCAGGTGTGAGAGCAGGATAAATATAACGAAGATACCGAAGTTGGTATATGTGAGTAAAGTAAAACCAAAAGCGGGAAGCAAGAGGCTTGAGGTTGGAGGAAAATATAAAATATCAAGCAGCGTATCGCCTTCAAGTGCTTATAATAAGGCGCTGAGATATGTTTCAAGCAGTAAAGTATGCAGTGTAAGTTCATCAGGAGTTGTGATTGGGAAGAGAGCGGGGAGCTGCAGTATAAGTGTGATAGCGAAAGACGGGAGCGGGAAGAAGGGGACGATAAAGATAAAAGTATACCCGAAGAAGATAGCGAAAGTAAAGTTAAAGAGCACAAAGAA
>1178_137
ACGGAGAAGAACAGTGAGGCTTTGGGGCACAGTTACGGAGGATATGTAACGGATAAGAAATCTACGTATAAGAGCTACGGAGAGAAGTCGAAACACTGCAGCAGGTGTGAGAGCAGGATAAATATAACGAAGATACCGAAGTTGGTATATGTGAGTAAAGTAAAACCAAAAGCGGGAAGCAAGAGGCTTGAGGTTGGAGGAAAATATAAAATATCAAGCAGCGTATCGCCTTCAAGTGCTTATAATAAGGCGCTGAGATATGTTTCAAGCAGTAAAGTATGCAGTGTAAGTTCA
>1178_138
ACGGAGAAGAACAGTGAGGCTTTGGGGCACAGTTACGGAGGATATGTAACGGATAAGAAATCTACGTATAAGAGCTACGGAGAGAAGTCGAAACACTGCAGCAGGTGTGAGAGCAGGATAAATATAACGAAGATACCGAAGTTGGTATATGTGAGTAAAGTAAAACCAAAAGCGGGAAGCAAGAGGCTTGAGGTTGGAGGAAAATATAAAATATCA
>1178_139
ACGGAGAAGAACAGTGAGGCTTTGGGGCACAGTTACGGAGGATATGTAACGGATAAGAAATCTACGTATAAGAGCTACGGAGAGAAGTCGAAACACTGCAGCAGGTGTGAGAGCAGGATAAATATAACGAAGATACCGAAGTTGGTATATGTGAGTAAAGTAAAACCAAAAGCGGGAAGCAAGAGGCTTGAGGTTGGAGGAAAATATAAAATATCAAGCAGCGTATCGCCTTCAAGTGCTTA
>1178_140
ACGGAGAAGAACAGTGAGGCTTTGGGGCACAGTTACGGAGGATATGTAACGGATAAGAAATCTACGTATAAGAGCTACGGAGAGAAGTCGAAACACTGCAGCAGGTGTGAGAGCAGGATAAATATAACGAAGATACCGAAGTTGGTATATGTGAGTAAAGTAAAACCAAAAGCGGGAAGCAAGAGGCTTGAGGTTGGAGGAAAATATAAAATATCAAGCAGCGTATCGCCTTCAAGTGCTTATAATAAGGCGCTGAGATATGTTTCAAGCAGTAAAGTATGCAGTGTAAGTTCATCAGGAGTTGTGATTGGGAAGAGAGCGGGGAGCTGCAGTATAAGTGTGATAGCGAAAGACGGGAGCGGGAAGAAGGGGACGATAAAGATAAAAGTATACCCGAAGAAGATAGCGAAAGTAAAGTTAAAGA
>1178_141
ACGGAGAAGAACAGTGAGGCTTTGGGGCACAGTTACGGAGGATATGTAACGGATAAGAAATCTACGTATAAGAGCTACGGAGAGAAGTCGAAACACTGCAGCAGGTGTGAGAGCAGGATAAATATAACGAAGATACCGAAGTTGGTATATGTGAGTAAAGTAAAACCAAAAGCGGGAAGCAAGAGGCTTGAGGTTGGAGGAAAATATAAAATATCAAGCAGCGTATCGCCTTCAAGTGCTTATAATAAGGCGCTGAGATATGTTTCAAGCAGTAAAGTATGCAGTGTAAGTTCATCAGGAGTTGTGA
>1178_142
ACGGAGAAGAACAGTGAGGCTTTGGGGCACAGTTACGGAGGATATGTAACGGATAAGAAATCTACGTATAAGAGCTACGGAGAGAAGTCGAAACACTGCAGCAGGTGTGAGAGCAGGATAAATATAACGAAGATACCGAAGTTGGTATATGTGAGTAAAGTAAAACCAAAAGCGGGAAGCAAGAGGCTTGAGGTTGGAGGAAAATATAAAATATCAAGCAGCGTATCGCCTTCAAGTGCTTATAATAAGGCGCTGAGATATGTTTCAAGCAGTAAAGTA
>1178_143
ACGGAGAAGAACAGTGAGGCTTTGGGGCACAGTTACGGAGGATATGTAACGGATAAGAAATCTACGTATAAGAGCTACGGAGAGAAGTCGAAACACTGCAGCAGGTGTGAGAGCAGGATAAATATAACGAAGATACCGAAGTTGGTATATGTGAGTAAAGTAAAACCAAAAGCGGGAAGCAAGAGGCTTGAGGTTGGAGGAAAATATA
>1178_144
ACGGAGAAGAACAGTGAGGCTTTGGGGCACAGTTACGGAGGATATGTAACGGATAAGAAATCTACGTATAAGAGCTACGGAGAGAAGTCGAAACACTGCAGCAGGTGTGAGAGCAGGATAAATATAACGAAGATACCGAAGTTGGTATATGTGAGTAAAGTAAAACCAAAAGCGGGAAGCAAGAGGCTTGAGGTTGGAGGAAAATATAAAATATCAAGCAGCGTATCGCCTTCAAGTGCTTATAATAAGGCGCTGAGATATGTTTCAAGCAGTAAAGTATGCAGTGTAAGTTCATCAGGAGTTGTGATTGGGAAGAGAGCGGGGAGCTGCAGTATAAGTGTGATAGCGAAAGACGGGAGCGGGAAGAAGGGGACGATAAAGATAAAAGTATACCCGAAGAAGATAGCGAAAGTAAAGTTAAAGAGCACAAAGAAGAAGGCGAAAATAAGTTACGGTAAGAGTT
>1178_145
ACGGAGAAGAACAGTGAGGCTTTGGGGCACAGTTACGGAGGATATGTAACGGATAAGAAATCTACGTATAAGAGCTACGGAGAGAAGTCGAAACACTGCAGCAGGTGTGAGAGCAGGATAAATATAACGAAGATACCGAAGTTGGTATATGTGAGTAAAGTAAAACCAAAAGCGGGAAGCAAGAGGCTTGAGGTTGGAGGAAAATATAAAATATCAAGCAGCGTATCGCCTTCAAGTGCTTATAATAAGGCGCT
>1178_146
ACGGAGAAGAACAGTGAGGCTTTGGGGCACAGTTACGGAGGATATGTAACGGATAAGAAATCTACGTATAAGAGCTACGGAGAGAAGTCGAAACACTGCAGCAGGTGTGAGAGCAGGATAAATATAACGAAGATACCGAAGTTGGTATATGTGAGTAAAGTAAAACCAAAAGCGGGAAGCAAGAGGCTTGAGGTTGGAGGAAAATATAAAATATCAAGCAGCGTA
>1178_147
ACGGAGAAGAACAGTGAGGCTTTGGGGCACAGTTACGGAGGATATGTAACGGATAAGAAATCTACGTATAAGAGCTACGGAGAGAAGTCGAAACACTGCAGCAGGTGTGAGAGCAGGATAAATATAACGAAGATACCGAAGTTGGTATATGTGAGTAAAGTAAAACCAAAAGCGGGAAGCAAGAGGCTTGAGGTTGGAGGAAAATATAAAATATCAAGCAGCGTATCGCCTTCAAGTGCTTATAATAAGGCGCTGAGATATGTTTCAAGCAGTAAAGTATGCAGTGTAAGTTCATCAGGAGTTGTGATTGGGAAGAGAGCGGGGAGCTGCAGTATAAGTGTGATAGCGAAAGACGGGAGCGGGAAGAAGGGGACGATAAAGATAAAAGTATACCCGAAGAAGATAGCGAAAGTAAAGTTAAAGAGCACAAAGAAGAAGGCGAAAATAAGTTACGGTAAGAGTTTGGGAGCCGGTAAGTACGAGATATAT
>1178_148
ACGGAGAAGAACAGTGAGGCTTTGGGGCACAGTTACGGAGGATATGTAACGGATAAGAAATCTACGTATAAGAGCTACGGAGAGAAGTCGAAACACTGCAGCAGGTGTGAGAGCAGGATAAATATAACGAAGATACCGAAGTTGGTATATGTGAGTAAAGTAAAACCAAAAGCGGGAAGCAAGAGGCTTGAGGTTGGAGGAAAATATAAAATATCAAGC
>1178_149
ACGGAGAAGAACAGTGAGGCTTTGGGGCACAGTTACGGAGGATATGTAACGGATAAGAAATCTACGTATAAGAGCTACGGAGAGAAGTCGAAACACTGCAGCAGGTGTGAGAGCAGGATAAATATAACGAAGATACCGAAGTTGGTATATGTGAGTAAAGTAAAACCAAAAGCGGGAAGCAAGAGGCTTGAGGTTGGAGGAAAATATAAAATATCAAGCAGCGTATCGCCTTCAAGTGCTTATAATAAGGCGCTGAGATATGTTTCAAGCAGTAAAGTATGCAGTGTAAGTTCATCAGGAGTTGTGATTGGGAAGAGAGCGGGGAGCTGCAGTATAAGTGTGATAGCGAAA
>1178_150
ACGGAGAAGAACAGTGAGGCTTTGGGGCACAGTTACGGAGGATATGTAACGGATAAGAAATCTACGTATAAGAGCTACGGAGAGAAGTCGAAACACTGCAGCAGGTGTGAGAGCAGGATAAATATAACGAAGATACCGAAGTTGGTATATGTGAGTAAAGTAAAACCAAAAGCGGGAAGCAAGAGGCTTGAGGTTGGAGGAAAATATAAAATATCAAGCAGCGTATCGCCTTCAAGTGCTTATAATAAGGCGCTGAGATATGTTTCAAGCAGTAAAGTATGCAGTGTAAGTTCATCAGGAGTTGTGATTGGGAAGAGAGCGGGGAGCTGCAGTATAAGTGTGATAGCGAAAGACGGGAGCGGGAAGAAGGGGACGATAAAGATAAAAGTATACCCGAAGAAGATAGCGAAAGTAAAGTT
>1178_151
ACGGAGAAGAACAGTGAGGCTTTGGGGCACAGTTACGGAGGATATGTAACGGATAAGAAATCTACGTATAAGAGCTACGGAGAGAAGTCGAAACACTGCAGCAGGTGTGAGAGCAGGATAAATATAACGAAGATACCGAAGTTGGTATATGTGAGTAAAGTAAAACCAAAAGCGGGAAGCAAGAGGCTTGAGGTTGGAGGAAAATATAAAATATCAAGCAGCGTATCGCCTTCAAGTGCTTATAATAAGGCGCTGAGA
>1178_152
ACGGAGAAGAACAGTGAGGCTTTGGGGCACAGTTACGGAGGATATGTAACGGATAAGAAATCTACGTATAAGAGCTACGGAGAGAAGTCGAAACACTGCAGCAGGTGTGAGAGCAGGATAAATATAACGAAGATACCGAAGTTGGTATATGTGAGTAAAGTAAAACCAAAAGCGGGAAGCAAGAGGCTTGAGGTTGGAGGAAAATATAAAATATCAAGCAGCGTATCGCCTTCAAGTGCTTATAATAAGGCGCTGAGATATGTTTCAAGCAGTAAAGTATGCAGTGTAAGTTCATCAGGAGTTGTGATTGGGAAGAGAGCGGGGAGCTGCAGTATAAGTGTGATAGCGAAAGACGGGAGCGGGA
>1178_153
ACGGAGAAGAACAGTGAGGCTTTGGGGCACAGTTACGGAGGATATGTAACGGATAAGAAATCTACGTATAAGAGCTACGGAGAGAAGTCGAAACACTGCAGCAGGTGTGAGAGCAGGATAAATATAACGAAGATACCGAAGTTGGTATATGTGAGTAAAGTAAAACCAAAAGCGGGAAGCAAGAGGCTTGAGGTTGGAGGAAAATATAAAATATCAAGCAGCGTATCGCCTTCAAGTGCTTATAATAAGGCGCTGAGATATGTTTCAAGCAGTAAAGTATGCAGTGTAAGTTCATCAGGAGTTGTGATTGGGAAGAGAGCGGGGAGCTGCAGTATAAGTGTGATAGCGAAAGACGGGAGCGGGAAGAAGGGGACGATAAAGATAAAAGTATACCCGAAGAAGATAGCGAAAGTAAAGTTAAAGAGCACAAAGAAGAAGGCGAAAATAAGTTACGGTAAGAGTTTGGGAGCCGGTAAGTACGAGATAT
>1178_154
ACGGAGAAGAACAGTGAGGCTTTGGGGCACAGTTACGGAGGATATGTAACGGATAAGAAATCTACGTATAAGAGCTACGGAGAGAAGTCGAAACACTGCAGCAGGTGTGAGAGCAGGATAAATATAACGAAGATACCGAAGTTGGTATATGTGAGTAAAGTAAAACCAAAAGCGGGAAGCAAGAGGCTTGAGGTTGGAGGAAAATATAAAATATCAAGCAGCGTATCGCCTTCAAGTGCTTATAATAAGGCGCTGAGATATGTTTCAAGCAGTAAAGTATGCAGTGTAAGTTCATCAGGAGTTGTGATTGGGAAGAGAGCGGGGAGCTGCAGTATAAGTGTGATAGCGAAAGACGGGAGCGGGAAGAAGGGGACGATAAAGATAAAAGTATACCCGAAGAAGATAGCGAAAGTAAAGTTAAAGAGCACAAAGAAGAAGGCGAA
>1178_155
ACGGAGAAGAACAGTGAGGCTTTGGGGCACAGTTACGGAGGATATGTAACGGATAAGAAATCTACGTATAAGAGCTACGGAGAGAAGTCGAAACACTGCAGCAGGTGTGAGAGCAGGATAAATATAACGAAGATACCGAAGTTGGTATATGTGAGTAAAGTAAAACCAAAAGCGGGAAGCAAGAGGCTTGAGGTTGGAGGAAAATATAAAATATCAAGCAGCGTATCGCCTTCAAGTGCTTATAATAAGGCGCTGAGATATGTTTCAAGCAGTAAAGTATGCAG
>1178_156
ACGGAGAAGAACAGTGAGGCTTTGGGGCACAGTTACGGAGGATATGTAACGGATAAGAAATCTACGTATAAGAGCTACGGAGAGAAGTCGAAACACTGCAGCAGGTGTGAGAGCAGGATAAATATAACGAAGATACCGAAGTTGGTATATGTGAGTAAAGTAAAACCAAAAGCGGGAAGCAAGAGGCTTGAGGTTGGAGGAAAATATAAAATATCAAGCAGCGTATCGCCTTCAAGTGCTTATAATAAGGCGCTGAGATATGTTTCAAGCAGTAAAGTATGCAGTGTAAGTTCATCAGGAGTTGTGATTGGGAAGAGAGCGGGGAGCTGCAGTATAAGTGTGATAGCGAAAGACGGGAGCGGGAAGAAGGGGACGATAAAGATAAAAGTATACCCGAAGAAGATAGCGAAAGTAAAGTTAAAGAGCACAAAGAAGAAGGCGAAAATAAGTTACGGTAAGAGTTTGGGAGC
>1178_157
ACGGAGAAGAACAGTGAGGCTTTGGGGCACAGTTACGGAGGATATGTAACGGATAAGAAATCTACGTATAAGAGCTACGGAGAGAAGTCGAAACACTGCAGCAGGTGTGAGAGCAGGATAAATATAACGAAGATACCGAAGTTGGTATATGTGAGTAAAGTAAAACCAAAAGCGGGAAGCAAGAGGCTTGAGGTTGGAGGAAAATATAAAATATCAAGCAGCGTATCGCCTTCAAGTGCTTATAATAAGGCGCTGAGATATGTTTCAAGCAGTAAAGTATGCAGTGTAAGTTCATCAGGAGTTGTGATTGGGAAGAGAGCGGGGAGCTGCAGTATAAGTGTGATAGCGAAAGACGGGAGCGGGAAGAAGGGGACGATAAAGATAAAAGTATACCCGAAGAAGATAGCGAAAGTAAAGTTAAAGAGCACAAAGAAGAAGGCGAAAATAAGTTACG
>1178_158
ACGGAGAAGAACAGTGAGGCTTTGGGGCACAGTTACGGAGGATATGTAACGGATAAGAAATCTACGTATAAGAGCTACGGAGAGAAGTCGAAACACTGCAGCAGGTGTGAGAGCAGGATAAATATAACGAAGATACCGAAGTTGGTATATGTGAGTAAAGTAAAACCAAAAGCGGGAAGCAAGAGGCTTGAGGTTGGAGGAAAATATAAAATATCAAGCAGCGTATCGCCTTCAAGTGCTTATAATAAGGCGCTGAGATATGTTTCAAGCAGTAAAGTATGCAGTGTAAGTTCATCAGGAGTTGTGATTGGGAAGAGAGCGGGGAGCTGCAGTATAAGTGTGATAGCGAAAGACGGGAGCGGGAAGAAGGGGACGATAAAGATAAAAGTATACCCGAAGAAGATAGCGAAAGTAAAGTTAAAGAGCACAAAGAAGAAGGCGAAAATAAGTTACGGTAAGAGTTTG
>1178_159
ACGGAGAAGAACAGTGAGGCTTTGGGGCACAGTTACGGAGGATATGTAACGGATAAGAAATCTACGTATAAGAGCTACGGAGAGAAGTCGAAACACTGCAGCAGGTGTGAGAGCAGGATAAATATAACGAAGATACCGAAGTTGGTATATGTGAGTAAAGTAAAACCAAAAGCGGGAAGCAAGAGGCTTGAGGTTGGAGGAAAATATAAAATATCAAGCAGCGTATCGCCTTCAAGTGCTTATAATAAGGCGCTGAGATATGTTTCAAGCAGTAAAGTATGCAGTGTAAGTTCATCAGGAGTTGTGATTGGGAAGAGAGCGGGGAGCTGCAGTATAAGTGTGATAGCGAAAGACGGGAGCGGGAAGAAGGGGACGATAAAGATAA
>1178_160
ACGGAGAAGAACAGTGAGGCTTTGGGGCACAGTTACGGAGGATATGTAACGGATAAGAAATCTACGTATAAGAGCTACGGAGAGAAGTCGAAACACTGCAGCAGGTGTGAGAGCAGGATAAATATAACGAAGATACCGAAGTTGGTATATGTGAGTAAAGTAAAACCAAAAGCGGGAAGCAAGAGGCTTGAGGTTGGAGGAAAATATAAAATATCAAGCAGCGTATCGCCTTCAAGTGCTTATAATAAGGCGCTGAGATATGTTTCAAGCAGTAAAGTATGCAGTGTAAGTTCATCAGGAGTTGTGATTGGGAAGAGAGCGGGGAGCTGCAGTATAAGTGTGATAGCGAAAGAC
>1178_161
ACGGAGAAGAACAGTGAGGCTTTGGGGCACAGTTACGGAGGATATGTAACGGATAAGAAATCTACGTATAAGAGCTACGGAGAGAAGTCGAAACACTGCAGCAGGTGTGAGAGCAGGATAAATATAACGAAGATACCGAAGTTGGTATATGTGAGTAAAGTAAAACCAAAAGCGGGAAGCAAGAGGCTTGAGGTTGGAGGAAAATATAAAATATCAAGCAGCGTATCGCCTTCAAGTGCTTATAATAAGGCGCTGAGATATGTTTCAAGCAGTAAAGTATGCAGTGTAAGTTCATCAGGAGTTGTGATTGGGAAGAGAGCGGGGAGCTGCAGTATAAGTGTGATAGCGAAAGACGGGAGCGGGAAGAAGGGGACGATAAAGATAAAAGTATACCCGAAGAAGATAGCGAAAGTAAAGTTAAAGAGCACAAAGAAGAAGGCGAAAATAAGTTACGGTAAGAGTTTGGGAGCCGGTAAGTACGAGATA
>1178_162
ACGGAGAAGAACAGTGAGGCTTTGGGGCACAGTTACGGAGGATATGTAACGGATAAGAAATCTACGTATAAGAGCTACGGAGAGAAGTCGAAACACTGCAGCAGGTGTGAGAGCAGGATAAATATAACGAAGATACCGAAGTTGGTATATGTGAGTAAAGTAAAACCAAAAGCGGGAAGCAAGAGGCTTGAGGTTGGAGGAAAATATAAAATATCAAGCAGCGTATCGCCTTCAAGTGCTTATAATAAGGCGCTGAGATATGTTTCAAGCAGTAAAGTATGCAGTGTAAGTTCATCAGGAGTTGTGATTGGGAAGAGAGCGGGGAGCTGCAGTATAAGTGTGATAGCGAAAGACGGGAGCGGGAAGAAGGGGACGATAAAGATAAAAGTATACCCGAAGAAGATAGCGAAAGTAAAGTTAAAGAGCAC
>1178_163
ACGGAGAAGAACAGTGAGGCTTTGGGGCACAGTTACGGAGGATATGTAACGGATAAGAAATCTACGTATAAGAGCTACGGAGAGAAGTCGAAACACTGCAGCAGGTGTGAGAGCAGGATAAATATAACGAAGATACCGAAGTTGGTATATGTGAGTAAAGTAAAACCAAAAGCGGGAAGCAAGAGGCTTGAGGTTGGAGGAAAATATAAAATATCAAGCAGCGTATCGCCTTCAAGTGCTTATAATAAGGCGCTGAGATATGTTTCAAGCAGTAAAGTATGCAGTGTAAGTTCATCAGGAGTTGTGATTGGGAAGAGAGCGGGGAGCTGCAGTATAAGTGTGATAGCGAAAGACGGGAGCGGGAAGAAGGGGACGATAAAGATAAAAGTATACCCGAAGAAGATAGCGAAAGTAAAGTTAAAGAGCACAAAGAAGAAGGCGAAAATAAGTTACGGTAAGAGTTTGGGAGC
>1178_164
ACGGAGAAGAACAGTGAGGCTTTGGGGCACAGTTACGGAGGATATGTAACGGATAAGAAATCTACGTATAAGAGCTACGGAGAGAAGTCGAAACACTGCAGCAGGTGTGAGAGCAGGATAAATATAACGAAGATACCGAAGTTGGTATATGTGAGTAAAGTAAAACCAAAAGCGGGAAGCAAGAGGCTTGAGGTTGGAGGAAAATATAAAATATCAAGCAGCGT
>1178_165
ACGGAGAAGAACAGTGAGGCTTTGGGGCACAGTTACGGAGGATATGTAACGGATAAGAAATCTACGTATAAGAGCTACGGAGAGAAGTCGAAACACTGCAGCAGGTGTGAGAGCAGGATAAATATAACGAAGATACCGAAGTTGGTATATGTGAGTAAAGTAAAACCAAAAGCGGGAAGCAAGAGGCTTGAGGTTGGAGGAAAATATAAAATATCAAGCAGCGTATCGCCTTCAAGTGCTTATAATAAGGCGCTGAGATATGTTTCAAGCAGTAAAGTATGCAGTGTAAGTTCATCAGGAGTTGTGATTGGGAAGAGAGCGGGGA
>1178_166
ACGGAGAAGAACAGTGAGGCTTTGGGGCACAGTTACGGAGGATATGTAACGGATAAGAAATCTACGTATAAGAGCTACGGAGAGAAGTCGAAACACTGCAGCAGGTGTGAGAGCAGGATAAATATAACGAAGATACCGAAGTTGGTATATGTGAGTAAAGTAAAACCAAAAGCGGGAAGCAAGAGGCTTGAGGTTGGAGGAAAATATAAAATATCAAGCAGCGTATCGCCTTCAAGTGCTTATAATAAGGCGCTGAGATATGTTTCAAGCAGTAAAGTATGCAGTGTAAGTTCATCAGGAGTTGTGATTGGGAAGAGA
>1178_167
ACGGAGAAGAACAGTGAGGCTTTGGGGCACAGTTACGGAGGATATGTAACGGATAAGAAATCTACGTATAAGAGCTACGGAGAGAAGTCGAAACACTGCAGCAGGTGTGAGAGCAGGATAAATATAACGAAGATACCGAAGTTGGTATATGTGAGTAAAGTAAAACCAAAAGCGGGAAGCAAGAGGCTTGAGGTTGGAGGAAAATATAAAATATCAAGCAGCGTATCGCCTTCAAGTGCTTATAATAAGGCGCTGAGATATGTTTCAAGCAGTAAAGTATGCAGTGTAAGTTCATCAGGAGTTGTGATTG
>1178_168
ACGGAGAAGAACAGTGAGGCTTTGGGGCACAGTTACGGAGGATATGTAACGGATAAGAAATCTACGTATAAGAGCTACGGAGAGAAGTCGAAACACTGCAGCAGGTGTGAGAGCAGGATAAATATAACGAAGATACCGAAGTTGGTATATGTGAGTA
>1178_169
ACGGAGAAGAACAGTGAGGCTTTGGGGCACAGTTACGGAGGATATGTAACGGATAAGAAATCTACGTATAAGAGCTACGGAGAGAAGTCGAAACACTGCAGCAGGTGTGAGAGCAGGATAAATATAACGAAGATACCGAAGTTGGTATATGTGAGTAAAGTAAAACCAAAAGCGGGAAGCAAGAGGCTTGAGGTTGGAGGAAAATATAAAATATCAAGCAGCGTATCGCCTTCAAGTGCTTATAATAAGGCGCTGAGATATGTTTCAAGCAGTAAAGTATGCAGTGTAAGTTCATCAGGAGTTGTGATTGGGAAGAGAGCGGGGAGCTGCAGT
>1178_170
ACGGAGAAGAACAGTGAGGCTTTGGGGCACAGTTACGGAGGATATGTAACGGATAAGAAATCTACGTATAAGAGCTACGGAGAGAAGTCGAAACACTGCAGCAGGTGTGAGAGCAGGATAAATATAACGAAGATACCGAAGTTGGTATATGTGAGTAAAGTAAAACCAAAAGCGGGAAGCAAGAGGCTTGAGGTTGGAGGAAAATATAAAATATCAAGCAGCGTATCGCCTTCAAGTGCTTATAATAAGGCGCTGAGATATGTTTCAAGCAGTAAAGTATGCAGTGTAAGTTCATCAGGAGTTGTGATTGGGAAGAGAGCGGGGAGCTGCAGTATAAGTGTGATAGCGAAAGACGGGAGCGGGAAGAAGGGGAC
>1178_171
ACGGAGAAGAACAGTGAGGCTTTGGGGCACAGTTACGGAGGATATGTAACGGATAAGAAATCTACGTATAAGAGCTACGGAGAGAAGTCGAAACACTGCAGCAGGTGTGAGAGCAGGATAAATATAACGAAGATACCGAAGTTGGTATATGTGAGTAAAGTAAAACCAAAAGCGGGAAGCAAGAGGCTTGAGGTTGGAGGAAAATATAAAATATCAAGCAGCGTATCGCCTTCAAGTGCTTATAATAAGGCGCTGAGATATGTTTCAAGCAGTAAAGTATGCAGTGTAAGTTCATCAGGAGTTGTGATTGGGAAGAGAGCGGGGAGCTGCAGTATAAGTGTGATAGCGAAAGACGGGAGCGGGAAGAAGGGGACGATAAAGATAAAA
>1178_172
ACGGAGAAGAACAGTGAGGCTTTGGGGCACAGTTACGGAGGATATGTAACGGATAAGAAATCTACGTATAAGAGCTACGGAGAGAAGTCGAAACACTGCAGCAGGTGTGAGAGCAGGATAAATATAACGAAGATACCGAAGTTGGTATATGTGAGTAAAGTAAAAC
>1178_173
ACGGAGAAGAACAGTGAGGCTTTGGGGCACAGTTACGGAGGATATGTAACGGATAAGAAATCTACGTATAAGAGCTACGGAGAGAAGTCGAAACACTGCAGCAGGTGTGAGAGCAGGATAAATATAACGAAGATACCGAAGTTGGTATATGTGAGTAAAGTAAAACCAAAAGCGGGAAGCAAGAGGCTTGAGGTTGGAGGAAAATATAAAATATCAAGCAGCGTATCGCCTTCAAGTGCTTATAATAAGGCGCTGAGATATGTTTCAAGCAGTAAAGTATGCAGTGTAAGTTCATCAGGAGTTGTGATT
>1178_174
ACGGAGAAGAACAGTGAGGCTTTGGGGCACAGTTACGGAGGATATGTAACGGATAAGAAATCTACGTATAAGAGCTACGGAGAGAAGTCGAAACACTGCAGCAGGTGTGAGAGCAGGATAAATATAACGAAGATACCGAAGTTGGTATATGTGAGTAAAGTAAAACCAAAAGCGGGAAGCAAGAGGCTTGAGGTTGGAGGAAAATATAAAATATCAAGCAGCGTATCGCCTTCAAGTGCTTATAATAAGGCGCTGAGATATGTTTCAAGCAGTAAAGTATGCAGTGTAAGTTCATCAGGAGTTGTGATTGGGAAGAGAGCGGGGAGCTGCAGTATAAGTGTGATAGCGAAAGACGGGAGCGGGAAGAAGGGGACGATAAAGATAAAAGTATACCCGAAGAAGATAGCGAAAGTAAAGTTAAAGAGCACAAAGAAGAAGGCGAAAATAAGTTACGGTAAGAGTTTGGGAGCCGGTAAGTACGA
>1178_175
ACGGAGAAGAACAGTGAGGCTTTGGGGCACAGTTACGGAGGATATGTAACGGATAAGAAATCTACGTATAAGAGCTACGGAGAGAAGTCGAAACACTGCAGCAGGTGTGAGAGCAGGATAAATATAACGAAGATACCGAAGTTGGTATATGTGAGTAAAGTAAAACCAAAAGCGGGAAGCAAGAGGCTTGAGGTTGGAGGAAAATATAA
>1178_176
ACGGAGAAGAACAGTGAGGCTTTGGGGCACAGTTACGGAGGATATGTAACGGATAAGAAATCTACGTATAAGAGCTACGGAGAGAAGTCGAAACACTGCAGCAGGTGTGAGAGCAGGATAAATATAACGAAGATACCGAAGTTGGTATATGTGAGTAAAGTAAAACCAAAAGCGGGAAGCAAGAGGCTTGAGGTTGGAGGAAAATATAAAATATCAAGCAGCGTATCGCCTTCAAGTGCTTATAATAAGGCGCTGAGATATGTTTCAAGCAGTAAAGTATGCAGTGTAAGTTCATCAGGAGTTGTGATTGGGAAGAGAGCGGGGAGCTGCAGTATAAGTGTGATAGCGAAAGACGGGAGCGGGAAGAAGGGGACGATAAAGATAAAAGTATACCCGAAGAAGATAGCGAAAGTAAAGTTAAAGAGCACAAAGAAGAAGGCGAAAATAAGTTACGGTAA
>1178_177
ACGGAGAAGAACAGTGAGGCTTTGGGGCACAGTTACGGAGGATATGTAACGGATAAGAAATCTACGTATAAGAGCTACGGAGAGAAGTCGAAACACTGCAGCAGGTGTGAGAGCAGGATAAATATAACGAAGATACCGAAGTTGGTATATGTGAGTAAAGTAAAACCAAAAGCGGGAAGCAAGAGGCTTGAGGTTGGAGGAAAATATAAAATATCAAGCAGCGTA
>1178_178
ACGGAGAAGAACAGTGAGGCTTTGGGGCACAGTTACGGAGGATATGTAACGGATAAGAAATCTACGTATAAGAGCTACGGAGAGAAGTCGAAACACTGCAGCAGGTGTGAGAGCAGGATAAATATAACGAAGATACCGAAGTTGGTATATGTGAGTAAAGTAAAACCAAAAGCGGGAAGCAAGAGGCTTGAGGTTGGAGG
>1178_179
ACGGAGAAGAACAGTGAGGCTTTGGGGCACAGTTACGGAGGATATGTAACGGATAAGAAATCTACGTATAAGAGCTACGGAGAGAAGTCGAAACACTGCAGCAGGTGTGAGAGCAGGATAAATATAACGAAGATACCGAAGTTGGTATATGTGAGTAAAGTAAAACCAAAAGCGGGAAGCAAGAGGCTTGAGGTTGGAGGAAAATATAAAATATCAAGCAGCGTATCGCCTTCAAGTGCTTATAATAAGGCGCTGAGATATGTTTCAAGCAGTAAAGTATGCAGTGTAAGTTCATCAGGAGTTGTGATTGGGAAGAGAGCGGGGAGCTGCAGTATAAGTGTGATAGCGAAAGACGGGAGCGGGAAGAAGGGGACGATAAAGATAAAAGTATACCCGAAGAAGATAGCGAAAGTAAAGTTAAAGAGCACAAAGAAGAAGGCGAAAATAAGT
>1178_180
ACGGAGAAGAACAGTGAGGCTTTGGGGCACAGTTACGGAGGATATGTAACGGATAAGAAATCTACGTATAAGAGCTACGGAGAGAAGTCGAAACACTGCAGCAGGTGTGAGAGCAGGATAAATATAACGAAGATACCGAAGTTGGTATATGTGAGTAAAG
>1178_181
ACGGAGAAGAACAGTGAGGCTTTGGGGCACAGTTACGGAGGATATGTAACGGATAAGAAATCTACGTATAAGAGCTACGGAGAGAAGTCGAAACACTGCAGCAGGTGTGAGAGCAGGATAAATATAACGAAGATACCGAAGTTGGTATATGTGAGTAAAGTAAAACCAAAAGCGGGAAGCAAGAGGCTTGAGGTTGGAGGAAAATATAAAATATCAAGCAGCGTATCGCCTTCAAGTGCTTATAATAAGGCGCTGAGATATGTTTCAAGCAGTAAAGTATGCAGTGTAAG
>1178_182
ACGGAGAAGAACAGTGAGGCTTTGGGGCACAGTTACGGAGGATATGTAACGGATAAGAAATCTACGTATAAGAGCTACGGAGAGAAGTCGAAACACTGCAGCAGGTGTGAGAGCAGGATAAATATAACGAAGATACCGAAGTTGGTATATGTGAGTAAAGTAAAACCAAAAGCGGGAAGCAAGAGGCTTGAGGTTGGAGGAAAATATAAAATATCAAGCAGCGTATCGCCTTCAAGTGCTTATAATAAGGCGCTGAGATATGTTTCAAGCAGTAA
>1178_183
ACGGAGAAGAACAGTGAGGCTTTGGGGCACAGTTACGGAGGATATGTAACGGATAAGAAATCTACGTATAAGAGCTACGGAGAGAAGTCGAAACACTGCAGCAGGTGTGAGAGCAGGATAAATATAACGAAGATACCGAAGTTGGTATATGTGAGTAAAGTAAAACCAAAAGCGGGAAGCAAGAGGCTTGAGGTTGGAGGAAAATATAAAATATCAAGCAGCGTATCGCCTTCAAGT
>1178_184
ACGGAGAAGAACAGTGAGGCTTTGGGGCACAGTTACGGAGGATATGTAACGGATAAGAAATCTACGTATAAGAGCTACGGAGAGAAGTCGAAACACTGCAGCAGGTGTGAGAGCAGGATAAATATAACGAAGATACCGAAGTTGGTATATGTGAGTAAAGTAAAACCAAAAGCGGGAAGCAAGAGGCTTGAGGTTGGAGGAAAATATAAAATATCAAGCAGCGTATCGCCTTCAAGTGCTTATAA
>1178_185
ACGGAGAAGAACAGTGAGGCTTTGGGGCACAGTTACGGAGGATATGTAACGGATAAGAAATCTACGTATAAGAGCTACGGAGAGAAGTCGAAACACTGCAGCAGGTGTGAGAGCAGGATAAATATAACGAAGATACCGAAGTTGGTATATGTGAGTAAAG
>1178_186
ACGGAGAAGAACAGTGAGGCTTTGGGGCACAGTTACGGAGGATATGTAACGGATAAGAAATCTACGTATAAGAGCTACGGAGAGAAGTCGAAACACTGCAGCAGGTGTGAGAGCAGGATAAATATAACGAAGATACCGAAGTTGGTATATGTGAGTAAAGTAAAACCAAAAGCGGGAAGCAAGAGGCTTGAGGTTGGAGGAAAATATAAAATATCAAGCAGCGTATCGCCTTCAAGTGCTTATAATAAGGCGCTGAGATATGTTTCAAGCAGTAAAGTATGCAGTGTAAGTTCATCAGGAGTTGTGATTGGGAAGAGAGCGGGGAGCTGCAGTATAAGTGTGATAGCGAAAGACGGGAGCGGGAAGAAGGGGACGATAAAGATAAAAGTATACCCGAA
>1178_187
ACGGAGAAGAACAGTGAGGCTTTGGGGCACAGTTACGGAGGATATGTAACGGATAAGAAATCTACGTATAAGAGCTACGGAGAGAAGTCGAAACACTGCAGCAGGTGTGAGAGCAGGATAAATATAACGAAGATACCGAAGTTGGTATATGTGAGTAAAGTAAAACCAAAAGCGGGAAGCAAGAGGCTTGAGGTTGGAGGAAAATATAAAATATCAAGCAGCGTATCGCCTTCAAGTGCTTATAATAAGGCGCTGAGATATGTTTCAAGCAGTAAAGTATGCAGTGTAAGTTCATCAGGAGTTGTGATTGGGAAGAGAGCGGGGAGCTGCA
>1178_188
ACGGAGAAGAACAGTGAGGCTTTGGGGCACAGTTACGGAGGATATGTAACGGATAAGAAATCTACGTATAAGAGCTACGGAGAGAAGTCGAAACACTGCAGCAGGTGTGAGAGCAGGATAAATATAACGAAGATACCGAAGTTGGTATATGTGAGTAAAGTAAAACCAAAAGCGGGAAGCAAGAGGCTTGAGGTTGGAGGAAAATATAAAATATCAAGCAGCGTATCGCCTTCAAGTGCTTATAATAAGGCGCTGAGATATGTTTCAAGCAGTAAAGTATGCAGTGTAAGTTCATCAGGAGTTGTGATTGGGAAGAGAGCGGGGAGCTGCAGTATAAGTGTGATAGCGAAAGACGGGAGCGGGAAGAAGGGGACGATAAAGATAAAAGTATACCCGAAGAAGATAGCGAAAGTAAAGTTAAAGAGCACAAAGAAGAAGGC
>1178_189
ACGGAGAAGAACAGTGAGGCTTTGGGGCACAGTTACGGAGGATATGTAACGGATAAGAAATCTACGTATAAGAGCTACGGAGAGAAGTCGAAACACTGCAGCAGGTGTGAGAGCAGGATAAATATAACGAAGATACCGAAGTTGGTATATGTGAGTAAAGTAAAACCAAAAGCGGGAAGCAAGAGGCTTGAGGTTGGAGGAAAATATAAAATATCAA
>1178_190
ACGGAGAAGAACAGTGAGGCTTTGGGGCACAGTTACGGAGGATATGTAACGGATAAGAAATCTACGTATAAGAGCTACGGAGAGAAGTCGAAACACTGCAGCAGGTGTGAGAGCAGGATAAATATAACGAAGATACCGAAGTTGGTATATGTGAGTAAAGTAAAACCAAAAGCGGGAAGCAAGAGGCTTGAGGTTGGAGGAAAATATAAAATATCAAGCAGCGTATCGCCTTCAAGTGCTTATAATAAGGCGCTGAGATATGTTTCAAGCAGTAAAGTATGCAGTGTAAGTTCATCAGGAGTTGTGATTGGGAAGAGAGCGGGGAGCTGCAGTA
>1178_191
ACGGAGAAGAACAGTGAGGCTTTGGGGCACAGTTACGGAGGATATGTAACGGATAAGAAATCTACGTATAAGAGCTACGGAGAGAAGTCGAAACACTGCAGCAGGTGTGAGAGCAGGATAAATATAACGAAGATACCGAAGTTGGTATATGTGAGTAAAGTAAAACCAAAAGCGGGAAGCAAGAGG
>1178_192
ACGGAGAAGAACAGTGAGGCTTTGGGGCACAGTTACGGAGGATATGTAACGGATAAGAAATCTACGTATAAGAGCTACGGAGAGAAGTCGAAACACTGCAGCAGGTGTGAGAGCAGGATAAATATAACGAAGATACCGAAGTTGGTATATGTGAGTAAAGTAAAACCAAAAGCGGGAAGCAAGAGGCTTGAGGTTGGAGGAAAATATAAAATATCAAGCAGCGTATCGCCTTCAAGTGCTTATAATAAGGCGCTGAGATATGTTTCAAGCAGTAAAGTATGCAGTGTAAGTTC
>1178_193
ACGGAGAAGAACAGTGAGGCTTTGGGGCACAGTTACGGAGGATATGTAACGGATAAGAAATCTACGTATAAGAGCTACGGAGAGAAGTCGAAACACTGCAGCAGGTGTGAGAGCAGGATAAATATAACGAAGATACCGAAGTTGGTATATGTGAGTAAAGTAAAAC
>1178_194
ACGGAGAAGAACAGTGAGGCTTTGGGGCACAGTTACGGAGGATATGTAACGGATAAGAAATCTACGTATAAGAGCTACGGAGAGAAGTCGAAACACTGCAGCAGGTGTGAGAGCAGGATAAATATAACGAAGATACCGAAGTTGGTATATGTGAGTAAAGTAAAACCAAAAGCGGGAA
>1178_195
ACGGAGAAGAACAGTGAGGCTTTGGGGCACAGTTACGGAGGATATGTAACGGATAAGAAATCTACGTATAAGAGCTACGGAGAGAAGTCGAAACACTGCAGCAGGTGTGAGAGCAGGATAAATATAACGAAGATACCGAAGTTGGTATATGTGAGTAAAGTAAAACCAAAAGCGGGAAGCAAGAGGCTTGAGGTTGGAGGAAAATATAAAATATCAAGCAGCGTATCGCCTTCAAGTGCTTATAATAAGGCGCTGAGATATGTTTCAAGCAGTAAAGTATGCAGT
>1178_196
ACGGAGAAGAACAGTGAGGCTTTGGGGCACAGTTACGGAGGATATGTAACGGATAAGAAATCTACGTATAAGAGCTACGGAGAGAAGTCGAAACACTGCAGCAGGTGTGAGAGCAGGATAAATATAACGAAGATACCGAAGTTGGTATATGTGAGTAAAGTAAAAC
>1178_197
ACGGAGAAGAACAGTGAGGCTTTGGGGCACAGTTACGGAGGATATGTAACGGATAAGAAATCTACGTATAAGAGCTACGGAGAGAAGTCGAAACACTGCAGCAGGTGTGAGAGCAGGATAAATATAACGAAGATACCGAAGTTGGTATATGTGAGTAAAGTAAAACCAAAAGCGGGAAGCAAGAGGCTTGAGGTTGGAGGAA
>1178_198
ACGGAGAAGAACAGTGAGGCTTTGGGGCACAGTTACGGAGGATATGTAACGGATAAGAAATCTACGTATAAGAGCTACGGAGAGAAGTCGAAACACTGCAGCAGGTGTGAGAGCAGGATAAATATAACGAAGATACCGAAGTTGGTATATGTGAGTAAAGTAAAACCAAAAGCGGGAAGCAAGAGGCTTGAGGTTGG
>1178_199
ACGGAGAAGAACAGTGAGGCTTTGGGGCACAGTTACGGAGGATATGTAACGGATAAGAAATCTACGTATAAGAGCTACGGAGAGAAGTCGAAACACTGCAGCAGGTGTGAGAGCAGGATAAATATAACGAAGATACCGAAGTTGGTATATGTGAGTAAAGTAAAACCAAAAGCGGGAAGCAAGAGGCTTGAGGTTGGAGGAAAATATAAAATATCAAGCAGCGTATCGCCTTCAAGTGCTTATAATAAGGCGCTGAGATATGTTTCAAGCAGTAAAGTATGCAGTGTAAGTTCATCAGGAGTTGTGATTGGGAAGAGAGCGGGGAGCTG
>1178_200
ACGGAGAAGAACAGTGAGGCTTTGGGGCACAGTTACGGAGGATATGTAACGGATAAGAAATCTACGTATAAGAGCTACGGAGAGAAGTCGAAACACTGCAGCAGGTGTGAGAGCAGGATAAATATAACGAAGATACCGAAGTTGGTATATGTGAGTAAAGTAAAACCAAAAGCGGGAAGCAAGAGGCTTG
>1178_201
ACGGAGAAGAACAGTGAGGCTTTGGGGCACAGTTACGGAGGATATGTAACGGATAAGAAATCTACGTATAAGAGCTACGGAGAGAAGTCGAAACACTGCAGCAGGTGTGAGAGCAGGATAAATATAACGAAGATACCGAAGTTGGTATATGTGAGTAAAGTAAAACCAAAAGCGGGAAGCAAGAGGCTTGAGGTTGGAGGAAAATATAAAATATCAAGCAGCGTATCGCCTTCAAGTGCTTATAATAAGGCGCTGAGATATGTTTCA
>1178_202
ACGGAGAAGAACAGTGAGGCTTTGGGGCACAGTTACGGAGGATATGTAACGGATAAGAAATCTACGTATAAGAGCTACGGAGAGAAGTCGAAACACTGCAGCAGGTGTGAGAGCAGGATAAATATAACGAAGATACCGAAGTTGGTATATGTGAGTAAAGTAAAACCAAAAGCGGGAAGCAAGAGGCTTGAGGTTGGAGGAAAATATAAAATATCAAGCAGCGTATCGCCTTCAAGTGCTTATAATAAGGCGCTGAGATATGTTTCAAGCAGTAAAGTATGCAGTGTAAGTTCATCAGGAGTTGTGATTGGGAAGAGAGCGGGGAGCTGCAGTATAAGTGTGATAGCGAAAGACGGGAGCGGGAAGAAGGGGACGATAAAGATAAAAGTATACCCGAAGAAGATAGCGAAAGTAAAGTTAAAGAGCACAAAGAAGAAGGCGAAAATAAGTTACGGTAAGAGTTTGGGAGCCGGTAAGTACGAGATATA
>1178_203
ACGGAGAAGAACAGTGAGGCTTTGGGGCACAGTTACGGAGGATATGTAACGGATAAGAAATCTACGTATAAGAGCTACGGAGAGAAGTCGAAACACTGCAGCAGGTGTGAGAGCAGGATAAATATAACGAAGATACCGAAGTTGGTATATGTGAGTAAAGTAAAACCAAAAGCGGGAAGCAAGAGGCTTGAGGTTGGAGGAAAATATAAAATATCAAGCAGCGTATCGCCTTCAAGTGCTTATAATAAGGCGCTGAGATATGTT
>1178_204
ACGGAGAAGAACAGTGAGGCTTTGGGGCACAGTTACGGAGGATATGTAACGGATAAGAAATCTACGTATAAGAGCTACGGAGAGAAGTCGAAACACTGCAGCAGGTGTGAGAGCAGGATAAATATAACGAAGATACCGAAGTTGGTATATGTGAGTAAAGTAAAACC
>1178_205
ACGGAGAAGAACAGTGAGGCTTTGGGGCACAGTTACGGAGGATATGTAACGGATAAGAAATCTACGTATAAGAGCTACGGAGAGAAGTCGAAACACTGCAGCAGGTGTGAGAGCAGGATAAATATAACGAAGATACCGAAGTTGGTATATGTGAGTAAAGTAAAACCAAAAGCGGGAAGCAAGAGGCTTGAGGTTGGAGGAAAATATAAAATATCAAGCAGCGTATCGCCTTCAAGTGCTTATAATAAGGCGCTGAGATATGTTTCAAGCAGTAAAGTATGCAGTGTAAGTTCATCAGGAGTTGTGATTGGGAAGAGAGCGGGGAGCTGCAGTATAAGTGTGATAGCGAAAGACGGGAGCGGGAAGAAGGGGACGATAAAGATAAAAGTATACCCGAAGAAGATAGCGAAAGTAAAGTTAAAGAGCACAAAGAAGAAGGCGAAAATAAGTTACGGTAAGAGTTTG
>1178_206
ACGGAGAAGAACAGTGAGGCTTTGGGGCACAGTTACGGAGGATATGTAACGGATAAGAAATCTACGTATAAGAGCTACGGAGAGAAGTCGAAACACTGCAGCAGGTGTGAGAGCAGGATAAATATAACGAAGATACCGAAGTTGGTATATGTGAGTAAAGTAAAACCAAAAGCGGGAAGCAAGAGGCTTGAGGTTGGAGGA
>1178_207
ACGGAGAAGAACAGTGAGGCTTTGGGGCACAGTTACGGAGGATATGTAACGGATAAGAAATCTACGTATAAGAGCTACGGAGAGAAGTCGAAACACTGCAGCAGGTGTGAGAGCAGGATAAATATAACGAAGATACCGAAGTTGGTATATGTGAGTAAAGTAAAACCAAAAGCGGGAAGCAAGAGGCTTGAGGTTGGAGGAAAATATAAAATATCAAGCAGCGTATCGCCTTCAAGTGCTTATAATAAGGCGCTGAGATATGTTTCAAGCAGTAAAGTATGCAGTGTAAGTTCATCAGGAGTTGTGATTGGGAAGAGAGCGGGGAGCTGCAGTATAAGTGTGATAGCGAAAGACGGGAGCGGGAAGAAGGGGACGATAAAGATAAAAGTATACCCGAAGAAGATAGCGAAAGTAAAGTTAAAGAGCACAAAGAAGAAGGCGAAAATAAG
>1178_208
ACGGAGAAGAACAGTGAGGCTTTGGGGCACAGTTACGGAGGATATGTAACGGATAAGAAATCTACGTATAAGAGCTACGGAGAGAAGTCGAAACACTGCAGCAGGTGTGAGAGCAGGATAAATATAACGAAGATACCGAAGTTGGTATATGTGAGTAAAGTAAAACCAAAAGCGGGAAGCAAGAGGCTTGAGGTTGGAGGAAAATATAAAATATCAAGCAGCGTATCGCCTTCAAGTGCTTATAATAAGGCGCTGAG
>1178_209
ACGGAGAAGAACAGTGAGGCTTTGGGGCACAGTTACGGAGGATATGTAACGGATAAGAAATCTACGTATAAGAGCTACGGAGAGAAGTCGAAACACTGCAGCAGGTGTGAGAGCAGGATAAATATAACGAAGATACCGAAGTTGGTATATGTGAGTAAAGTAAAACCAAAAGCGGGAAGCAAGAGGCTTGAGGTTGGAGGAAAATATAAAATATCAAGCAGCGTATCGCCTTCAAGTGCTT
>1178_210
ACGGAGAAGAACAGTGAGGCTTTGGGGCACAGTTACGGAGGATATGTAACGGATAAGAAATCTACGTATAAGAGCTACGGAGAGAAGTCGAAACACTGCAGCAGGTGTGAGAGCAGGATAAATATAACGAAGATACCGAAGTTGGTATATGTGAGTAAAGTAAAACCAAAAGCGGGAAGCAAGAGGCTTGAGGTTGGAGGAAAATATAAAATATCAAGCAGCGTATCGCCTTCAAGTGCTTATAATAAGGCGCTGAGATATGTTTCAAGCAGTAAAGTATGCAGTGTAAGTTCATCAGGAGTTGTGATTGGGAAGAGAGCGGGGAGCTGCAGTATAAGTGTGATAGCGAAAGACGGGAGCGGGAAGAAGGGGACGATAAAGATAAAAGTATACCCGAAGAAGATAGCGAAAGTAAAGTTAAAGAGCACAAAGAAGAAGGCGAAAAT
>1178_211
ACGGAGAAGAACAGTGAGGCTTTGGGGCACAGTTACGGAGGATATGTAACGGATAAGAAATCTACGTATAAGAGCTACGGAGAGAAGTCGAAACACTGCAGCAGGTGTGAGAGCAGGATAAATATAACGAAGATACCGAAGTTGGTATATGTGAGTAAAGTAAAACCAAAAGCGGGAAGCAAGAGGCTTGAGGTTGGAGGAAAATATAAAATATCAAGCAGCGTATCGCCTTCAAGTGCTTATAATAAGGCGCTGAGATATGTTTCAAGCAGTAAAGTATGCAGTGTAAGTTCATCAGGAGTT
>1178_212
ACGGAGAAGAACAGTGAGGCTTTGGGGCACAGTTACGGAGGATATGTAACGGATAAGAAATCTACGTATAAGAGCTACGGAGAGAAGTCGAAACACTGCAGCAGGTGTGAGAGCAGGATAAATATAACGAAGATACCGAAGTTGGTATATGTGAGTAAAGTAAAACCAAAAGCGGGAAGCAAGAGGCTTGAGGTTGGAGGAAAATATAAAATATCAAGCAGCGTATCGCCTTCAAGTGCTTATAATAAGGCGCTGAGATATGTTTCAAGCAGTAAAGTATGCAGTGTAAGTTCATCAGGAGTTGTGATTGGGAAGAGAGCGGGGAGCTGCAGTATAAGTGTGATAGCGAAAGACGGGAGCGGGAAGAAGGGGACGATAAAGATAAAAGTATACCCGAAGAAGATAGCGAAAGTAAAGTTAAAGAGCACAAAGAAG
>1178_213
ACGGAGAAGAACAGTGAGGCTTTGGGGCACAGTTACGGAGGATATGTAACGGATAAGAAATCTACGTATAAGAGCTACGGAGAGAAGTCGAAACACTGCAGCAGGTGTGAGAGCAGGATAAATATAACGAAGATACCGAAGTTGGTATATGTGAGTAAAGTAAAACCAAAAGCGGGAAGCAAGAGGCTTGAGGTTGGAGGAAAATATAAAATATCAAGCAGCGTATCGCCTTCAAGTGCTTATAATAAGGCGCTGAGATATGTTTCAAGCAGTAAAGTATGCAGTGTAAGTTCATCAGGAGTTGTGATTGGGAAGAGAGCGGGGAGCTGCAGTATAAGTGTGATAGCGAAA
>1178_214
ACGGAGAAGAACAGTGAGGCTTTGGGGCACAGTTACGGAGGATATGTAACGGATAAGAAATCTACGTATAAGAGCTACGGAGAGAAGTCGAAACACTGCAGCAGGTGTGAGAGCAGGATAAATATAACGAAGATACCGAAGTTGGTATATGTGAGTAAAGTAAAACCAAAAGCGGGAAGCAAGAGGCTTGAGGTTGGAGGAAAATATAAAATATCAAGCAGCGTATCGCCTTCAAGTGCTTATAATAAGGCGCTGAGATATGTTTCAAGCAGTAAAGTATGCAGTGTAAGTTCATCAGGAGTTGTGATTGGGAAGAGAGCGGGGAGCTGCAGTATAAGTGTGATAGCGAAAGACGGGAGCGGGAAGAAGGGGACGATAAAGATAAAAGTATACCCGA
>1178_215
ACGGAGAAGAACAGTGAGGCTTTGGGGCACAGTTACGGAGGATATGTAACGGATAAGAAATCTACGTATAAGAGCTACGGAGAGAAGTCGAAACACTGCAGCAGGTGTGAGAGCAGGATAAATATAACGAAGATACCGAAGTTGGTATATGTGAGTAAAGTAAAACCAAAAGCGGGAAGCAAGAGGCTTGAGGTTGGAGGAA
>1178_216
ACGGAGAAGAACAGTGAGGCTTTGGGGCACAGTTACGGAGGATATGTAACGGATAAGAAATCTACGTATAAGAGCTACGGAGAGAAGTCGAAACACTGCAGCAGGTGTGAGAGCAGGATAAATATAACGAAGATACCGAAGTTGGTATATGTGAGTAAAGTAAAACCAAAAGCGGGAAGCAAGAGGCTTGAGGTTGGAGGAAAATATAAAATATCAAGCAGCGTA
>1178_217
ACGGAGAAGAACAGTGAGGCTTTGGGGCACAGTTACGGAGGATATGTAACGGATAAGAAATCTACGTATAAGAGCTACGGAGAGAAGTCGAAACACTGCAGCAGGTGTGAGAGCAGGATAAATATAACGAAGATACCGAAGTTGGTATATGTGAGTAAAGTAAAACCAAAAGCGGGAAGCAAGAGGCTTGAGGTTGGAGGAAAATATAAAATATCAAGCAGCGTATCGCCTTCAAGTGCTTATAATAAGGCGCTGAGATATGTTTCAAGCAGTAAAGTATGCAGTGTAAGTTCATCAGGAGTTGTGATTGGGAAGAGAGCGGGGAGCTGCAGTATAAGTGTGATAGCGAAAGACGGGAGCGGG
>1178_218
ACGGAGAAGAACAGTGAGGCTTTGGGGCACAGTTACGGAGGATATGTAACGGATAAGAAATCTACGTATAAGAGCTACGGAGAGAAGTCGAAACACTGCAGCAGGTGTGAGAGCAGGATAAATATAACGAAGATACCGAAGTTGGTATATGTGAGTAAAGTAAAACCAAAAGCGGGAAGCAAGAGGCTTGAGGTTG
>1178_219
ACGGAGAAGAACAGTGAGGCTTTGGGGCACAGTTACGGAGGATATGTAACGGATAAGAAATCTACGTATAAGAGCTACGGAGAGAAGTCGAAACACTGCAGCAGGTGTGAGAGCAGGATAAATATAACGAAGATACCGAAGTTGGTATATGTGAGTAAAGTAAAACCAAAAGCGGGAAGCAAGAGGCTTGAGGTTGGAGGAAAATATAAAATATCAAGCAGCGTATCGCCTTCAAGTGCTTATAATAAGGCGCTGAGATATGTTTCAAGCAGTAAAGTATGCAGTGTAAGTTCATCAGGAGTTGTGATTGGGAAGAGAGCGGGGAGCTGCAGTATAAGTGTGATAGCGAAAGACGGGAGCGGGAAGAAGGGGACGATAAAGATAAAAGTATACCCGAAGAAGATAGCGAAAGTAAAGTTAAAGAGCACAAAGAAGAAGGCGAAAATAAGTTACGGTAAGAGTTTGGGAGCCGGTAAGTACGAG
>1178_220
ACGGAGAAGAACAGTGAGGCTTTGGGGCACAGTTACGGAGGATATGTAACGGATAAGAAATCTACGTATAAGAGCTACGGAGAGAAGTCGAAACACTGCAGCAGGTGTGAGAGCAGGATAAATATAACGAAGATACCGAAGTTGGTATATGTGAGTAAAGTAAAACCAAAAGCGGGAAGCAAG
>1178_221
ACGGAGAAGAACAGTGAGGCTTTGGGGCACAGTTACGGAGGATATGTAACGGATAAGAAATCTACGTATAAGAGCTACGGAGAGAAGTCGAAACACTGCAGCAGGTGTGAGAGCAGGATAAATATAACGAAGATACCGAAGTTGGTATATGTGAGTAAAGTAAAACCAAAAGCGGGAAGCAAGAGGCTTGAGGTTGGAGGAAAATATAAAATATCAAGCAGCGTATCGCCTTCAAGTGCTTATAATAAGGCGCTGAGATATGTTTCAAGCAGTAAAGTATGCAGTGTAAGTTCATCAGGAGTTGTGATTGGGAAGAGAGCGGGGAGCTGCAGTATAAGTGTGATAGCGAAAGACGGGAGCGGGAAGAAGGGGACGATAAAGATAAAAGTATAC
>1178_222
ACGGAGAAGAACAGTGAGGCTTTGGGGCACAGTTACGGAGGATATGTAACGGATAAGAAATCTACGTATAAGAGCTACGGAGAGAAGTCGAAACACTGCAGCAGGTGTGAGAGCAGGATAAATATAACGAAGATACCGAAGTTGGTATATGTGAGTAAAGTAAAACCAAAAGCGGGAAGCAAGAGGCTTGAGGTTGGAGGAAAATATAAAATATCAAGCAGCGTATCGCCTTCAAGTGCTTATAATAAGGCGCTGAGATATGTTTCAAGCAGT
>1178_223
ACGGAGAAGAACAGTGAGGCTTTGGGGCACAGTTACGGAGGATATGTAACGGATAAGAAATCTACGTATAAGAGCTACGGAGAGAAGTCGAAACACTGCAGCAGGTGTGAGAGCAGGATAAATATAACGAAGATACCGAAGTTGGTATATGTGAGTAAAGTAAAACCAAAAGCGGGAAGCAAGAGGCTTGAGGTTGGAGGAAAATATAAAATATCAAGCAGCGTATCGCCTTCAAGTGCTTATAATAAGGCGCTGAGATATGTTTCAAGCAGTA
>1178_224
ACGGAGAAGAACAGTGAGGCTTTGGGGCACAGTTACGGAGGATATGTAACGGATAAGAAATCTACGTATAAGAGCTACGGAGAGAAGTCGAAACACTGCAGCAGGTGTGAGAGCAGGATAAATATAACGAAGATACCGAAGTTGGTATATGTGAGTAAAGTAAAACCAAAAG
>1178_225
ACGGAGAAGAACAGTGAGGCTTTGGGGCACAGTTACGGAGGATATGTAACGGATAAGAAATCTACGTATAAGAGCTACGGAGAGAAGTCGAAACACTGCAGCAGGTGTGAGAGCAGGATAAATATAACGAAGATACCGAAGTTGGTATATGTGAGTAAAGTAAAACCAAAAGCGGGAAGCAAGAGGCTTGAGGTTGGAGGAAAATATAAAATATCAAGCAGCGTATCGCCTTCAAGTGCTTATAATAAGGCGCTGAGATATGTTTCAAGCAGTAAAGTATGCAGTGTAAGTTCATCAGGAGTTGTGATTGGGAAGAGAGCGGGGAGCTGCAGTATAAGTGTGATAGCGAAAGACGGGAGCGGGAAGAAGGGGACGATAAAGATAAAAGTATACCCGAAGAAGATAGCGAAAGTAAAGTTAAAGAGCACAAAGAAGAAGGCGAAAATAAGTTACGGTAAGAGTTTGGGAGCCGGTAAGTACGAGATATATAGGTCGAC
>1178_226
ACGGAGAAGAACAGTGAGGCTTTGGGGCACAGTTACGGAGGATATGTAACGGATAAGAAATCTACGTATAAGAGCTACGGAGAGAAGTCGAAACACTGCAGCAGGTGTGAGAGCAGGATAAATATAACGAAGATACCGAAGTTGGTATATGTGAGTAAAGTAAAACCAAAAGCGGGAAGCAAGAGGCTTGAGGTTGGAGGAAAATATAAAATATCAAGCAGCGTATCGCCTTCAAGTGCTTATAATAAGGCGCTGAGATATGTTTCAAGCAGTAAAGTATGCAGTGTAAGTTCATCAGGAGTTGTGATTGGGAAGAGAGCGGGGAGCTGCAGTATAAGTGTGATAGCGAAAGACGGGAGCGG
>1178_227
ACGGAGAAGAACAGTGAGGCTTTGGGGCACAGTTACGGAGGATATGTAACGGATAAGAAATCTACGTATAAGAGCTACGGAGAGAAGTCGAAACACTGCAGCAGGTGTGAGAGCAGGATAAATATAACGAAGATACCGAAGTTGGTATATGTGAGTAAAGTAAAACCAAAAGCGGGAAGCAAGAGGCTTGAGGTTGGAGGAAAATATAAAATATCAAGCAGCGTATCGCCTTCAAGTGCTTATAATAAGGCGCTGAGATATGTTTCAAGCAGTAAAGTATGCAGTGTAAGTTCATCAGGAGTTGTGATTGGGAAGAGAGCGGGGAGCTGCAGTATAAGTGTGATAGCGAAAGACGGGAGCGGGAAGAAGGGGACGATAAAGATAAAAGTATACCCGAAGAAGATAGCGA
>1178_228
ACGGAGAAGAACAGTGAGGCTTTGGGGCACAGTTACGGAGGATATGTAACGGATAAGAAATCTACGTATAAGAGCTACGGAGAGAAGTCGAAACACTGCAGCAGGTGTGAGAGCAGGATAAATATAACGAAGATACCGAAGTTGGTATATGTGAGTAAAGTAAAACCAAAAGCGGGAAGCAAGAGGCTTGAGGTTGGAGGAAAATATAAAATATCAAGCAGCGTATCGCCTTCAAGTGCTTATAATAAGGCGCTGAGATATGTTTCAAGCAGTAAAGTATGCAGTGTAAGTTCATCAGGAGTTGTGATTGGGAAGAGAGCGGGGAGCTGCAGTATAAGTGTGATAGCGAAAGACGGGAGCGGGAAGAAGGGGACGATAAAGATAAAAGTATACCCGAAGAAGATAGCGAAAGTAAAGTTAAAGAGCACAAAGAAGA
>1178_229
ACGGAGAAGAACAGTGAGGCTTTGGGGCACAGTTACGGAGGATATGTAACGGATAAGAAATCTACGTATAAGAGCTACGGAGAGAAGTCGAAACACTGCAGCAGGTGTGAGAGCAGGATAAATATAACGAAGATACCGAAGTTGGTATATGTGAGTAAAGTAAAACCAAAAGCGGGAAGCAAGAGGCTTGAGGTTGGAGGAAAATATAAAATATCAAGCAGCGTATCGCCTTCAAGTGCTTATAATAAGGCGCTGAGATATGTTTCAAGCAGTAAAGTATGCAGTGTAAGTTCATCAGGAGTTGTGATTGGGAAGAGAGCGGGGAGCTGCAGTATAAGTGTGATAGCGAAAGACGGGAGCGGGAAGAAGGGGACGATAAAGATAAAAGTATACCCGAAGAAGATAGCGAAAGTAAAGTTAAAGAGC
>1178_230
ACGGAGAAGAACAGTGAGGCTTTGGGGCACAGTTACGGAGGATATGTAACGGATAAGAAATCTACGTATAAGAGCTACGGAGAGAAGTCGAAACACTGCAGCAGGTGTGAGAGCAGGATAAATATAACGAAGATACCGAAGTTGGTATATGTGAGTAAAGTAAAACCAAAAGCGGGAAGCAAGAGGCTTGAGGTTGGAGGAAAATATAAAATATCAAGCAGCGTATCGCCTTCAAGTGCTTATAATAAGGCGCT
>1178_231
ACGGAGAAGAACAGTGAGGCTTTGGGGCACAGTTACGGAGGATATGTAACGGATAAGAAATCTACGTATAAGAGCTACGGAGAGAAGTCGAAACACTGCAGCAGGTGTGAGAGCAGGATAAATATAACGAAGATACCGAAGTTGGTATATGTGAGTAAAGTAAAACCAAAAGCGGGAAGCAAGAGGCTTGAGGTTGGAGGAAAATATAAAATATCAAGCAGCGTATCGCCTTCAAGTGCTTATAATAAGGCGCTGAGATATGTTTCAAGCAGTAAAGTATGCAGTGTAAGTTCATCAGGAGTTGTGATTGGGAAGAGAGCGGGGAGCTGCAGTATAAGTGTGATAGCGAAAGACGGGAGCGGGAAGAAGGGGACGATAAAGATAAAAGTATACCCGAAGAAGATAGCGAAAGTAAAGTTAA
>1178_232
ACGGAGAAGAACAGTGAGGCTTTGGGGCACAGTTACGGAGGATATGTAACGGATAAGAAATCTACGTATAAGAGCTACGGAGAGAAGTCGAAACACTGCAGCAGGTGTGAGAGCAGGATAAATATAACGAAGATACCGAAGTTGGTATATGTGAGTAAAGTAAAACCAAAAGCGGGAAGCAAGAGGCTTGAGGTTGGAGGAAAATATAAAATAT
>1178_233
ACGGAGAAGAACAGTGAGGCTTTGGGGCACAGTTACGGAGGATATGTAACGGATAAGAAATCTACGTATAAGAGCTACGGAGAGAAGTCGAAACACTGCAGCAGGTGTGAGAGCAGGATAAATATAACGAAGATACCGAAGTTGGTATATGTGAGTAAAGTAAAACCAAAAGCGGGAAGCAAGAGGCTTGAGGTTGGAGGAAAATATAAAATATCAAGCAGCGTATCGCCTTCAAGTGCTTATAATAAGGCGCTGAGATATGTTTCAAGCAGTAAAGTATGCAGTGTAAGTTCATCAGGAGTTGTGATTGGGAAGAGAGCGGGGAGCTGCAGTATAAGTGTGATAGCGAAAGACGGGAGCGGGAAGAAGGGG
>1178_234
ACGGAGAAGAACAGTGAGGCTTTGGGGCACAGTTACGGAGGATATGTAACGGATAAGAAATCTACGTATAAGAGCTACGGAGAGAAGTCGAAACACTGCAGCAGGTGTGAGAGCAGGATAAATATAACGAAGATACCGAAGTTGGTATATGTGAGTAAAGTAAAACCAAAAGCGGGAAGCAAGAGGCTTGAGGTTGGAGGAAAATATAAAATATCAAGCAGCGTATCG
>1178_235
ACGGAGAAGAACAGTGAGGCTTTGGGGCACAGTTACGGAGGATATGTAACGGATAAGAAATCTACGTATAAGAGCTACGGAGAGAAGTCGAAACACTGCAGCAGGTGTGAGAGCAGGATAAATATAACGAAGATACCGAAGTTGGTATATGTGAGTAAAGTAAAACCAAAAGCGGGAAGCAAGAGGCTTGAGGTTGGAGGAAAATATAAAATATCAAGCAGCGTATCGCCTTCAAGTGCTTATAATAAGGCGCTGAGATATGTTTCAAGCAGTAAAGTATGCAGTGTAAGTTCATCAGGAGTTGTGATTGGGAAGAGAGCGGGGAGCTGCAGTAT
>1178_236
ACGGAGAAGAACAGTGAGGCTTTGGGGCACAGTTACGGAGGATATGTAACGGATAAGAAATCTACGTATAAGAGCTACGGAGAGAAGTCGAAACACTGCAGCAGGTGTGAGAGCAGGATAAATATAACGAAGATACCGAAGTTGGTATATGTGAGTAAAGTAAAACCAAAAGCGGGAAGCAAGAGGCTTGAGGTTGGAGGAAAATATAAAATATCAAGCAGCGTATCGCCTTCAAGTGCTTATAATAAGGCGCTGAGATATGTTTCAAGCAGTAAAGTATGCAGTGTAAGTTCATCAGGAGTTGTGATTGGGAAGAGAGC
>1178_237
ACGGAGAAGAACAGTGAGGCTTTGGGGCACAGTTACGGAGGATATGTAACGGATAAGAAATCTACGTATAAGAGCTACGGAGAGAAGTCGAAACACTGCAGCAGGTGTGAGAGCAGGATAAATATAACGAAGATACCGAAGTTGGTATATGTGAGTAAAGTAAAACCAAAAGCGGGAAGCAAGAGGCTT
>1178_238
ACGGAGAAGAACAGTGAGGCTTTGGGGCACAGTTACGGAGGATATGTAACGGATAAGAAATCTACGTATAAGAGCTACGGAGAGAAGTCGAAACACTGCAGCAGGTGTGAGAGCAGGATAAATATAACGAAGATACCGAAGTTGGTATATGTGAGTAAAGTAAAACCAAAAGCGGGAAGCAAGAGGCTTGAGGTTGGAGGAAAATATAAAATATCAAGCAGCGTATCGCCTTCAAGTGCTTATAATAAGGCGCTGAGATATGTTTCAAGCAGTAAAGTATGCAGTGTAAGTTCATCAGGAGTTGTGATTGGGAAGAGAGCGGGGAGCTGCAGTATAAGTGTGATAGCGAAAGACGGGAGCGGGAAGAAGGGGACGATAAAGATAAAAGTATACCCGAAGAAGATA
>1178_239
ACGGAGAAGAACAGTGAGGCTTTGGGGCACAGTTACGGAGGATATGTAACGGATAAGAAATCTACGTATAAGAGCTACGGAGAGAAGTCGAAACACTGCAGCAGGTGTGAGAGCAGGATAAATATAACGAAGATACCGAAGTTGGTATATGTGAGTAAAGTAAAACCAAAAGCGGGAAGCAAGAGGCTTGAGGTTGGAGGAAAATATAAAATATCAAGCAGCGTATCGCCTTCAAGTGCTTATAATAAGGCGCTGAGATATGTTTCAA
>1178_240
ACGGAGAAGAACAGTGAGGCTTTGGGGCACAGTTACGGAGGATATGTAACGGATAAGAAATCTACGTATAAGAGCTACGGAGAGAAGTCGAAACACTGCAGCAGGTGTGAGAGCAGGATAAATATAACGAAGATACCGAAGTTGGTATATGTGAGTAAAGTAAAACCAAAAGCGGGAAGCAAGAGGCTTGAGGTTGGAGGAAAATATAAAATATCAAGCAGCGTATCGCCTTCAAGTGCTTATAA
>1178_241
ACGGAGAAGAACAGTGAGGCTTTGGGGCACAGTTACGGAGGATATGTAACGGATAAGAAATCTACGTATAAGAGCTACGGAGAGAAGTCGAAACACTGCAGCAGGTGTGAGAGCAGGATAAATATAACGAAGATACCGAAGTTGGTATATGTGAGTAAAGTAAAACCAAAAGCGGGAAGCAAGAGGCTTGAGGTTGGAGGAAAATATAAAATATCAAGCAGCGTATCGCC
>1178_242
ACGGAGAAGAACAGTGAGGCTTTGGGGCACAGTTACGGAGGATATGTAACGGATAAGAAATCTACGTATAAGAGCTACGGAGAGAAGTCGAAACACTGCAGCAGGTGTGAGAGCAGGATAAATATAACGAAGATACCGAAGTTGGTATATGTGAGTAAAGTAAAACCAAAAGCGGGA
>1178_243
ACGGAGAAGAACAGTGAGGCTTTGGGGCACAGTTACGGAGGATATGTAACGGATAAGAAATCTACGTATAAGAGCTACGGAGAGAAGTCGAAACACTGCAGCAGGTGTGAGAGCAGGATAAATATAACGAAGATACCGAAGTTGGTATATGTGAGTAAAGTAAAACCAAAAGCGGGAAGCAAGAGGCTTGAGGTTGGAGGAAAATATAAAATATCAAGCAGCGTATCGCCTTCAAGTGCTTATAATAAGGCGCTGAGATATGTTTCAAGCAGTAAAGTATGCAGTGTAAGTTCATCAGGAGTTGTGATTGGGAAGAGAGCGGGGAGCTGCAGTATAAGTG
>1178_244
ACGGAGAAGAACAGTGAGGCTTTGGGGCACAGTTACGGAGGATATGTAACGGATAAGAAATCTACGTATAAGAGCTACGGAGAGAAGTCGAAACACTGCAGCAGGTGTGAGAGCAGGATAAATATAACGAAGATACCGAAGTTGGTATATGTGAGTAAAGTAAAACCAAAAGCGGGAAGCAAGAGGCTTGAGGTTGGAGGAAAATATAAAATATCAAGCAGCGTATCGCCTTCAAGTGCTTATAATAAGGCGCTGAGATATGTTTCAAGCAGTAAAGTATGCAGTGTAAGTTCATCAGGAGTTGTGATTGGGAAGAGAGCGGGGAGCTGCAGTATA
>1178_245
ACGGAGAAGAACAGTGAGGCTTTGGGGCACAGTTACGGAGGATATGTAACGGATAAGAAATCTACGTATAAGAGCTACGGAGAGAAGTCGAAACACTGCAGCAGGTGTGAGAGCAGGATAAATATAACGAAGATACCGAAGTTGGTATATGTGAGTAAAGTAAAACCAAAAGCGGGAAGCAAGAGGCTTGAGGTTGGAGGAAAATATAAAATATCAAGCAGCGTATCGCCTTCAAGTGCTTATAATAAGGCGCTGAGATATGTTTCAAGCAGTAAAGTATGCAGTGTAAGTTCATCAGGAGTTGTGATTGGGAAGAGAGCGGGGAGCTGCAGTATAAGTGTGATAGCGAAAGACGGGAGCGGGAAGAAGGGGACGATAAAGATAAAAGTATACCCGAAGAAGATAGCGAAAGTAAAGTTAAAGAGCACAAAGAAG
>1178_246
ACGGAGAAGAACAGTGAGGCTTTGGGGCACAGTTACGGAGGATATGTAACGGATAAGAAATCTACGTATAAGAGCTACGGAGAGAAGTCGAAACACTGCAGCAGGTGTGAGAGCAGGATAAATATAACGAAGATACCGAAGTTGGTATATGTGAGTAAAGTAAAACCAAAAGCGGGAAGCAAGAGGCTTGAGGTTGGAGGAAAATATAAAATATCAAGCAGCGTATCGCCTTCAAGTGCTTATAATAAGGCGCTGAGATATGTTTCAAGCAGTAAAGTATGCAGTGTAAGTTCATCAGGAGTTGTGATTG
>1178_247
ACGGAGAAGAACAGTGAGGCTTTGGGGCACAGTTACGGAGGATATGTAACGGATAAGAAATCTACGTATAAGAGCTACGGAGAGAAGTCGAAACACTGCAGCAGGTGTGAGAGCAGGATAAATATAACGAAGATACCGAAGTTGGTATATGTGAGTAAAGTAAAACCAAAAGCGGGAAGCAAGAGGCTTGAGGTTGGAGGAAAATATAAAATATCAAGCAGCGTATCGCCTTCAAGTGCTTATAATAAGGCGCTGAGATATGTTTCAAGCAGTAAAGTATGCAGTGTAAGTTCATCAGGAGTTGTGATTGGGAAGAGAGCGGGGAGCTGCAGTATAAGTGTGATAGCGAAAGACGGGAGCGGGAAGAAGGGGACGATAAAGATAAAAGTATACCCGAAGAAGATAGCGAAAGTAAAG
>1178_248
ACGGAGAAGAACAGTGAGGCTTTGGGGCACAGTTACGGAGGATATGTAACGGATAAGAAATCTACGTATAAGAGCTACGGAGAGAAGTCGAAACACTGCAGCAGGTGTGAGAGCAGGATAAATATAACGAAGATACCGAAGTTGGTATATGTGAGTAAAGTAAAACCAAAAGCGGGAAGCAAGAGGCTTGAGGTTGGAGGAAAATATAAAATA
>1178_249
ACGGAGAAGAACAGTGAGGCTTTGGGGCACAGTTACGGAGGATATGTAACGGATAAGAAATCTACGTATAAGAGCTACGGAGAGAAGTCGAAACACTGCAGCAGGTGTGAGAGCAGGATAAATATAACGAAGATACCGAAGTTGGTATATGTGAGTAAAGTAAAACCAAAAGCGGGAAGCAAGAGGCTTGAGGTTGGAGGAAAATATAAAATATCAAGCAGCGTATCGCCTTCAAGTGCTTATAATAAGGCGCTGAGATATGTTTCAAGCAGTAAAGTATGCAGTGTAAGTTCATCAGGAGTTGTGATTGGGAAGAGAGCGGGGAGCTGCAGTATAAGTGTGATAGCGAAAGACGGGAGCGGGAAGAAGGGGACGATAAAGATAAAAGTATACCCGAAGAAGATAGCGAAAGTAAAGTTAAAGAGCACAAAGAAGAAGGCGAAAATAAGTTACGG
>1178_250
ACGGAGAAGAACAGTGAGGCTTTGGGGCACAGTTACGGAGGATATGTAACGGATAAGAAATCTACGTATAAGAGCTACGGAGAGAAGTCGAAACACTGCAGCAGGTGTGAGAGCAGGATAAATATAACGAAGATACCGAAGTTGGTATATGTGAGTAAAGTAAAACCAAAAGCGGGAAGCAAGAGGCTTGAGGTTGGA
>1178_251
ACGGAGAAGAACAGTGAGGCTTTGGGGCACAGTTACGGAGGATATGTAACGGATAAGAAATCTACGTATAAGAGCTACGGAGAGAAGTCGAAACACTGCAGCAGGTGTGAGAGCAGGATAAATATAACGAAGATACCGAAGTTGGTATATGTGAGTAAAGTAAAACCAAAAGCGGGAAGCAAGAGGCTTGAGGTTGGAGGAAAATATAAAATATCAAGCAGCGTATCGCCTTCAAGTGCTTATAATAAGGCGCTGAGATATGTTTCAAGCAGTAAAGTATGCAGTGTAAGTTCATCAGGAGTTGTGATTGGGAAGAGAGCGGGGAGCTGCAGTATAAGTGTGATAGCGAAAGACGGGAGCGGGAAGAAGG
>1178_252
ACGGAGAAGAACAGTGAGGCTTTGGGGCACAGTTACGGAGGATATGTAACGGATAAGAAATCTACGTATAAGAGCTACGGAGAGAAGTCGAAACACTGCAGCAGGTGTGAGAGCAGGATAAATATAACGAAGATACCGAAGTTGGTATATGTGAGTAAAGTAAAACCAAAAGCGGGAAGCAAGAGGCTTGAGGTTGGAGGAAAATATAAAATATCAAGCAGCGTATCGCCTTCAAGTGCTTATAATAAGGCGCTGAGATATGTTTCAAGCAGTAAAGTATGCAGTGTAAGTTCATCAGGAGTTGTGATTGGGAAGAGAGCGGGGAGCTGCAGTATAAGTGTGATAGCGAAAGACGGGAGCGGGAAGAAGGGGACGATAAAGATAAAA
>1178_253
ACGGAGAAGAACAGTGAGGCTTTGGGGCACAGTTACGGAGGATATGTAACGGATAAGAAATCTACGTATAAGAGCTACGGAGAGAAGTCGAAACACTGCAGCAGGTGTGAGAGCAGGATAAATATAACGAAGATACCGAAGTTGGTATATGTGAGTAAAGTAAAACCAAAAGCGGGAAGCAAGAGGCTTGAGGTTGGAGGAAAATATAAAATATCAAGCAGCGTATCGCCTTCAAGTGCTTATAATAAGGCGCTGAGATATGTTTCAAGCAGTAAAGTATGCAGTGTAAGTTCATCAGGAGTTGTGATTGGGAAGAGAGCGGGGAGCTGCAGTATAAGTGTGATAGCGAAAGACGGGAGCGGGAAGAAGGGGACGATAAAGATAAAAGTATACCCGAAGAAGATAGCGAAAGT
>1178_254
ACGGAGAAGAACAGTGAGGCTTTGGGGCACAGTTACGGAGGATATGTAACGGATAAGAAATCTACGTATAAGAGCTACGGAGAGAAGTCGAAACACTGCAGCAGGTGTGAGAGCAGGATAAATATAACGAAGATACCGAAGTTGGTATATGTGAGTAAAGTAAAACC
>1178_255
ACGGAGAAGAACAGTGAGGCTTTGGGGCACAGTTACGGAGGATATGTAACGGATAAGAAATCTACGTATAAGAGCTACGGAGAGAAGTCGAAACACTGCAGCAGGTGTGAGAGCAGGATAAATATAACGAAGATACCGAAGTTGGTATATGTGAGTAAAGTAAAACCAAAAGCGGGAAGCAAGAGGCTTGAGGTTGGAGGAAAATATAAAATATCAAGCAGCGTATCGCCTTCAAGTGCTTATAATAAGGCGCTGAGATATGTTTCAAGCAGTAAAGTATGCAGTGT
>1178_256
ACGGAGAAGAACAGTGAGGCTTTGGGGCACAGTTACGGAGGATATGTAACGGATAAGAAATCTACGTATAAGAGCTACGGAGAGAAGTCGAAACACTGCAGCAGGTGTGAGAGCAGGATAAATATAACGAAGATACCGAAGTTGGTATATGTGAGTAAAGTAAAACCAAAAGCGGGAAGCAAGAGGCTTGAGGTTGGAGGAAAATATAAAATATCAAGCAGCGTATCGCCTTCAAGTGCTTATAATAAGGCGCTGAGATATGTTTCAAGCAGTAAAGTATGCAGTGTAAGTTCATCAGGAGTTGTGATTGGGAAGAGAGCGGGGAGCTGCAGTATAAGTGTGATAGCGAAAGACGGGAGCGGGAAGAAGGGGACGATAAAGATAAAAGTATACCCGAAGAAGATAGCGAAAGTAAAGTTAAAGAGCACAAAGAAGAAGGCGAAAATAAGTTACGGTAAGAGTTTGGGAGCCGGTAAGTACGAGATATATAGGTC
>1178_257
ACGGAGAAGAACAGTGAGGCTTTGGGGCACAGTTACGGAGGATATGTAACGGATAAGAAATCTACGTATAAGAGCTACGGAGAGAAGTCGAAACACTGCAGCAGGTGTGAGAGCAGGATAAATATAACGAAGATACCGAAGTTGGTATATGTGAGTAAAGTAAAACCAAAAGCGGGAAGCAAGAGGCTTGAGGTTGGAGGAAAATATAAAATATCAAGCAGCGTATCGCCTTCAAGTGCTTATAATAAGGCGCTGAGATATGTTTCAAGCAGTAAAGTATGCAGTGTAAGTTCATCAGGAGTTGTGATTGGGAAGAGAGCGGGGAGCTGCAGTATAAGTGTGATAGCGAAAGACGGGAGCGGGAAGAAGGGGACGATAAAGATAAAAGTATACCCGAAGAAGATAGCGAAAGT
>1178_258
ACGGAGAAGAACAGTGAGGCTTTGGGGCACAGTTACGGAGGATATGTAACGGATAAGAAATCTACGTATAAGAGCTACGGAGAGAAGTCGAAACACTGCAGCAGGTGTGAGAGCAGGATAAATATAACGAAGATACCGAAGTTGGTATATGTGAGTAAAGTAAAACCAAAAGCGGGAAGCAAGAGGCTTGAGGTTGGAGGAAAATATAAAATATCAAGCAGCGTATCGCCTTCAAGTGCTTATAATAAGGCGCTGAGATATGTTTCAAGCAGTAAAGTATGCAGTGTAAGTTCATCAGGAGTTGTGATTGGGA
>1178_259
ACGGAGAAGAACAGTGAGGCTTTGGGGCACAGTTACGGAGGATATGTAACGGATAAGAAATCTACGTATAAGAGCTACGGAGAGAAGTCGAAACACTGCAGCAGGTGTGAGAGCAGGATAAATATAACGAAGATACCGAAGTTGGTATATGTGAGTAAAGTAAAACCAAAAGCGGGAAGCAAGAGGCTTGAGGTT
>1178_260
ACGGAGAAGAACAGTGAGGCTTTGGGGCACAGTTACGGAGGATATGTAACGGATAAGAAATCTACGTATAAGAGCTACGGAGAGAAGTCGAAACACTGCAGCAGGTGTGAGAGCAGGATAAATATAACGAAGATACCGAAGTTGGTATATGTGAGTAAAGTAAAACCAAAAGCGGGAAGCAAGAGGCTTGAGGTTGGAGGAAAATATAAAATATCAAGCAGCGTATCGCCTTCAAGTGCTTATAATAAGGCGCTGAGATATGTTTCAAGCAGTAAAGTATGCAGTGTAAGTTCATCAGGAGTTGTGATTGGGAAGAGAGCGGGGAGCTGCAGTATAAGTGTGATAGCGAAAGACGGGAGCGGGAAGAAGGGGACGATAAAGATAAAAGTATACCCGAAGAAGATAGCGAAAGTAAAGTTAAAGAGCACAAAGAAGAAGGCGAAAAT
>1178_261
ACGGAGAAGAACAGTGAGGCTTTGGGGCACAGTTACGGAGGATATGTAACGGATAAGAAATCTACGTATAAGAGCTACGGAGAGAAGTCGAAACACTGCAGCAGGTGTGAGAGCAGGATAAATATAACGAAGATACCGAAGTTGGTATATGTGAGTAAAGTAAAACCAAAAGCGGGAAGCAA
>1178_262
ACGGAGAAGAACAGTGAGGCTTTGGGGCACAGTTACGGAGGATATGTAACGGATAAGAAATCTACGTATAAGAGCTACGGAGAGAAGTCGAAACACTGCAGCAGGTGTGAGAGCAGGATAAATATAACGAAGATACCGAAGTTGGTATATGTGAGTAAAGTAAAACCAAAAGCGGGAAGCAAGAGGCTTGAGGTTGGAGGAAAATATAAAATATCAAGCAGCGTATC
>1178_263
ACGGAGAAGAACAGTGAGGCTTTGGGGCACAGTTACGGAGGATATGTAACGGATAAGAAATCTACGTATAAGAGCTACGGAGAGAAGTCGAAACACTGCAGCAGGTGTGAGAGCAGGATAAATATAACGAAGATACCGAAGTTGGTATATGTGAGTAAAGTAAAACCAAAAGCGGGAAGCAAGAGGCTTGAGGTTGGAGGAAAATATAAAATATCAAGCAGCGTATCGCCTTCAAGTGCTTATAATAAGGCGCTGAGATATGTTTCAAGCAGTAAAGTATGCAGTGTAAGTTCATCAGGAGTTGTGATTGGGAAGAGAGCGGGGAGCTGCAGTAT
>1178_264
ACGGAGAAGAACAGTGAGGCTTTGGGGCACAGTTACGGAGGATATGTAACGGATAAGAAATCTACGTATAAGAGCTACGGAGAGAAGTCGAAACACTGCAGCAGGTGTGAGAGCAGGATAAATATAACGAAGATACCGAAGTTGGTATATGTGAGTAAAGTAAAACCAAAAGCGGGAAGCAAGAGGCTTGAGGTTGGAGGAAAATATAAAATATCAAGCAGCGTATCGCCTTCAAGTGCTTATAATAAGGCGCTGAGATATGTTTCAAGCAGTAAAGTATGCAGTGTAAGTTCATCAGGAGTTGTGATTGGGAAGAGAGCGGGGAGCTGCAGTATAAGTGTGATAGCGAAAGACGGGAGCGGGAAGAAGGGGACGATAAAGATAAAAGTATACCCGAAGAAGATAGCGAAAGTAAAGTTAAAGAGCACAAAGAAGAAGGCGAAA
>1178_265
ACGGAGAAGAACAGTGAGGCTTTGGGGCACAGTTACGGAGGATATGTAACGGATAAGAAATCTACGTATAAGAGCTACGGAGAGAAGTCGAAACACTGCAGCAGGTGTGAGAGCAGGATAAATATAACGAAGATACCGAAGTTGGTATATGTGAGTAAAGTAAAACCAAAAGCGGGAAGCAAGAGGCTTGAGGTTGGAGGAAAATATAAAATATCAAGCAGCGTATCGCCTTCAAGTGCTTATAATAAGGCGCTGAGATATGTTTCAAGCAGTAAAGTATGCAGTGTAAGTTCATCAGGAGTTGTGATTGGGAAGAGAGCGGGGAGCTGCAGTATAAGTGTGATAGCGAAAGACGGGAGCGGGAAGAAGGGGACGATAAAGATAAAAGTATACCCGAAGAAGATAGCGAAAGTAAAGTTAAAGAG
>1178_266
ACGGAGAAGAACAGTGAGGCTTTGGGGCACAGTTACGGAGGATATGTAACGGATAAGAAATCTACGTATAAGAGCTACGGAGAGAAGTCGAAACACTGCAGCAGGTGTGAGAGCAGGATAAATATAACGAAGATACCGAAGTTGGTATATGTGAGTAAAGTAAAACCAAAAGCGGGAAGCAAGAGGCTTGAGGTTGGAGGAAAATATAAAATATCAAGCAGCGTATCGCCTTCAAGTGCTTA
>1178_267
ACGGAGAAGAACAGTGAGGCTTTGGGGCACAGTTACGGAGGATATGTAACGGATAAGAAATCTACGTATAAGAGCTACGGAGAGAAGTCGAAACACTGCAGCAGGTGTGAGAGCAGGATAAATATAACGAAGATACCGAAGTTGGTATATGTGAGTAAAGTAAAACCAAAAGCGG
>1178_268
ACGGAGAAGAACAGTGAGGCTTTGGGGCACAGTTACGGAGGATATGTAACGGATAAGAAATCTACGTATAAGAGCTACGGAGAGAAGTCGAAACACTGCAGCAGGTGTGAGAGCAGGATAAATATAACGAAGATACCGAAGTTGGTATATGTGAGTAAAGTAAAACCAAAAGCGGGAAGCAAGAGGCTTGAGGTTGGAGGAAAATATAAAATATCAAGCAGCGTATCGCCTTCAAGTGCTTATAATAAGGCGCTGAGATATGTTTCAAGCAGTAAAGTATGCAG
>1178_269
ACGGAGAAGAACAGTGAGGCTTTGGGGCACAGTTACGGAGGATATGTAACGGATAAGAAATCTACGTATAAGAGCTACGGAGAGAAGTCGAAACACTGCAGCAGGTGTGAGAGCAGGATAAATATAACGAAGATACCGAAGTTGGTATATGTGAGTAAAGTAAAACCAAAAGCGGGAAGCAAGAGGCTTGAGGTTGGAGGAAAATATAAAATATCAAGCAGCGTATCGCCTTCAAGTGCTTATAATAAGGCGCTGAGATATGTTTCAAGCAGTAAAGTATGCAGTGTAAGTTCATCAGGAGTTGTGATTGGGAAGAGAGCGGGGAGCTGCAGTATAAGTGTGATAGCGAAAGACGGGAG
>1178_270
ACGGAGAAGAACAGTGAGGCTTTGGGGCACAGTTACGGAGGATATGTAACGGATAAGAAATCTACGTATAAGAGCTACGGAGAGAAGTCGAAACACTGCAGCAGGTGTGAGAGCAGGATAAATATAACGAAGATACCGAAGTTGGTATATGTGAGTAAAGTAAAACCAAAAGCGGGAAGCAAGAGGCTTGA
>1178_271
ACGGAGAAGAACAGTGAGGCTTTGGGGCACAGTTACGGAGGATATGTAACGGATAAGAAATCTACGTATAAGAGCTACGGAGAGAAGTCGAAACACTGCAGCAGGTGTGAGAGCAGGATAAATATAACGAAGATACCGAAGTTGGTATATGTGAGTAAAGTAAAACCAAAAGCGGGAAGCAAGAGGCTTGAGGTTGGAGGAAAATATAAAATATC
>1178_272
ACGGAGAAGAACAGTGAGGCTTTGGGGCACAGTTACGGAGGATATGTAACGGATAAGAAATCTACGTATAAGAGCTACGGAGAGAAGTCGAAACACTGCAGCAGGTGTGAGAGCAGGATAAATATAACGAAGATACCGAAGTTGGTATATGTGAGTAAAGTAAAACCAAAAGCGGGAAGCAAGAGGCTTGAGGTTGGAGGAAAATATAAAATATCAAGCAGCGTATCGCCTTCAAGTGCTTATAATAAGGCGCTGAGATATGTTTCAAGCAGTAAAGTATGCAGTGTAAGTTCATCAGGAGTTGTGATTGGGAAGAGAGCGGGGAGCTGCAGTATAAGTGTGATAGCGAAAGACGGGAGCGGGAAGAAGGGGACGATAAAGATAAAAGTATACCCGAAGAAGATAGCGAAAGTAAAGTTAAAGAGCACAAAGAAGAAGGCGAAAATAAGTTACGGT
>1178_273
ACGGAGAAGAACAGTGAGGCTTTGGGGCACAGTTACGGAGGATATGTAACGGATAAGAAATCTACGTATAAGAGCTACGGAGAGAAGTCGAAACACTGCAGCAGGTGTGAGAGCAGGATAAATATAACGAAGATACCGAAGTTGGTATATGTGAGTAAAGTAAAACCAAAAGCGGGAAGCAAGAGGCTTGAGGTTGGAGGAAAATATAAAATATCAAGCAGCGTATCGCCTTCAAGTGCTTATAATAAGGCGCTGAGATATGTTTCAAGCAGTAAAGTATGCAGTGTAAGTTCATCAGGAGTTGTGATTGGGAAGAGAGCGGGGAGCTGCAGTATAAGTGTGATAGCGAAAGACGGGAGCGGGAAGAAGGGGACGATAAAGATAAAAGTATACCCGAAGAAGATAGCGAAAGTAAAGTTAAAGAGCACAAAGAAGAAGGCGAAAATAAGTTACGGTAAGAGTTTGGGAGCCGGTAAGTACGAGATAT
>1178_274
ACGGAGAAGAACAGTGAGGCTTTGGGGCACAGTTACGGAGGATATGTAACGGATAAGAAATCTACGTATAAGAGCTACGGAGAGAAGTCGAAACACTGCAGCAGGTGTGAGAGCAGGATAAATATAACGAAGATACCGAAGTTGGTATATGTGAGTAAAGTAAAACCAAAAGCGGGAA
>1178_275
ACGGAGAAGAACAGTGAGGCTTTGGGGCACAGTTACGGAGGATATGTAACGGATAAGAAATCTACGTATAAGAGCTACGGAGAGAAGTCGAAACACTGCAGCAGGTGTGAGAGCAGGATAAATATAACGAAGATACCGAAGTTGGTATATGTGAGTAAAGTAAAACCAAAAGCGGGAAGCAAGAGGCTTGAGGTTGGAGGAAAATATAAAATATCAAGCAGCGTATCGCCTTCAAGTGCTTATAATAAGGCGCTGAGATATGTTTCAAGCAGTAAAGTATGCAGTGTAAGTTCATCAGGAGTTGTGATTGGGAAGAGAGCGGGGAGCTGCAGTATAAGTGTGATAGCGAAAGACGGGAGCGGGAAGAA
>1178_276
ACGGAGAAGAACAGTGAGGCTTTGGGGCACAGTTACGGAGGATATGTAACGGATAAGAAATCTACGTATAAGAGCTACGGAGAGAAGTCGAAACACTGCAGCAGGTGTGAGAGCAGGATAAATATAACGAAGATACCGAAGTTGGTATATGTGAGTAAAGTAAAACCAAAAGCGGGAAGCAAGAGGCTTGAGGTTGGAGGAAAATATAAAATATCAAGCAGCGTATCGCCTTCAAGTGCTTATAATAAGGCGCTGAGATATGTTTCAAGCAGTAAAGTATGCAGTGTAAGTTCATCAGGAGTTGTGATTGGGAAGAGAGCGGGGAGCTGCAGTATAAGTGTGATAGCGAAAGACGGGAGCGGGAAGAAGGGGACGATAAAGATAAAAGTATACCCGAAGAAGATAGCGAAAGTAAAGTTAAAGAGCACAAAGAAGAAGGCGAAAATAAGTTACGGTAAGAGTTTGGGAGCCGGTAA
>1178_277
ACGGAGAAGAACAGTGAGGCTTTGGGGCACAGTTACGGAGGATATGTAACGGATAAGAAATCTACGTATAAGAGCTACGGAGAGAAGTCGAAACACTGCAGCAGGTGTGAGAGCAGGATAAATATAACGAAGATACCGAAGTTGGTATATGTGAGTAAAGTAAAACCAAAAGCGGGAAGCAAGAGGCTTGAGGTTGGAGGAAAATATAAAATATCAAGCAGCGTATCGCCTTCAAGTGCTTATAATAAGGCGCTGAGATATGTTTCAAGCAGTAAAGTATGCAGTGTAAGTTCATCAGGAGTTGTGATTGGGAAGAGAGCGGGGAGCTGCAGTATAAGTGTGATAGCGAAAGACGGGAGCGGGAAGAAGGGGACGATAAAGATAAAAGTATA
>1178_278
ACGGAGAAGAACAGTGAGGCTTTGGGGCACAGTTACGGAGGATATGTAACGGATAAGAAATCTACGTATAAGAGCTACGGAGAGAAGTCGAAACACTGCAGCAGGTGTGAGAGCAGGATAAATATAACGAAGATACCGAAGTTGGTATATGTGAGTAAAGTAAAACCAAAAGCGGGAAGCAAGAGGCTTGAGGTTGGAGGAAAATATAAAATATCAAGCAGCGTATCGCCTTCAAGTGCTTATAATAAGGCGCTGAGATATGTTTCAAGCAGTAAAGTATGCAGTGTAAGTTCATCAGGAGTTGTGATTGGGAAGAGAGCGGGGAGCTGCAGTATAAGTGTGATAGCGAAAGACGGGAGCGGGAAGAAGGGGACGATAAAGATAAAAGTATACCCGAAGAAGATAGCGAAAGTAAAGTTAAAGAGCACAAAGAAGAAGGCGAAAATAAGTTACGGTAAGAGTTT
>1178_279
ACGGAGAAGAACAGTGAGGCTTTGGGGCACAGTTACGGAGGATATGTAACGGATAAGAAATCTACGTATAAGAGCTACGGAGAGAAGTCGAAACACTGCAGCAGGTGTGAGAGCAGGATAAATATAACGAAGATACCGAAGTTGGTATATGTGAGTAAAGTAAAACCAAAAGCGGGAAGCAAGAGGCTTGAGGTTGGAGGAAAATATAAAATATCAAGCAGCGTATCGCCTTCAAGTGCTTATAATAAGGCGCTGAGATATGTTTCAAGCAGTAAAGTATGCAGTGTAAGTTCATCAGGAGTTGTGATTGGGAAGAGAGCGGGGAGCTGCAGTATAAGTGTGATAGCGAAAGACGGGAGCGGGAAGAAGGG
>1178_280
ACGGAGAAGAACAGTGAGGCTTTGGGGCACAGTTACGGAGGATATGTAACGGATAAGAAATCTACGTATAAGAGCTACGGAGAGAAGTCGAAACACTGCAGCAGGTGTGAGAGCAGGATAAATATAACGAAGATACCGAAGTTGGTATATGTGAGTAAAGTAAAACCAAAAGCGGGAAGCAAGAGGCTTGAGGTTGGAGGAAAATATAAAATATCAAGCAGCGTATCGCCTTCAAGTGCTTATAATAAGGCGCTGAGATATGTTTCAAGCAGTAAAGTATGCAGTGTAAGTTCATCAGGAGTTGTGATTGGGAAGAGAGCGGGGAGCTGCAGTATAAGTGTGATAGCGAAAGACGGGAGCGGGAAGAAGGGGACGATAAAGATAAAA
>1178_281
ACGGAGAAGAACAGTGAGGCTTTGGGGCACAGTTACGGAGGATATGTAACGGATAAGAAATCTACGTATAAGAGCTACGGAGAGAAGTCGAAACACTGCAGCAGGTGTGAGAGCAGGATAAATATAACGAAGATACCGAAGTTGGTATATGTGAGTAAAGTAAAACCAAAAGCGGGAAGCAAGAGGCTTGAGGTTGGAGGAAAATATAAAATATCAAGCAGCGTATCGCCTTCAAGTGCTTATAATAAGGCGCTGAGATA
>1178_282
ACGGAGAAGAACAGTGAGGCTTTGGGGCACAGTTACGGAGGATATGTAACGGATAAGAAATCTACGTATAAGAGCTACGGAGAGAAGTCGAAACACTGCAGCAGGTGTGAGAGCAGGATAAATATAACGAAGATACCGAAGTTGGTATATGTGAGTAAAGTAAAACCAAAAGCGGGAAGCAAGAGGCTTGAGGTTGGAGGAAAATATAAAATATCAAGCAGCGTATCGCCTTCAAGTGCTTATAATAAGGCGCTGAGATATGTTTCAAGCAGTAAAGTATGCAGTGTAAGTTCATCAGGAGTTGTGATTGGGAAGAGAGCGGGGAGCTGCAGTATAAGTGTGATAGCGAAAGACGGGAGCGGGAAGAAGGGGACGATAAAGATAAAAGTATAC
>1178_283
ACGGAGAAGAACAGTGAGGCTTTGGGGCACAGTTACGGAGGATATGTAACGGATAAGAAATCTACGTATAAGAGCTACGGAGAGAAGTCGAAACACTGCAGCAGGTGTGAGAGCAGGATAAATATAACGAAGATACCGAAGTTGGTATATGTGAGTAAAGTAAAACCAAAAGCGGGAAGCAAGAGGCTTGAGGTTGGAGGAAAATATAAAATATCAAGCAGCGTATCGCCTTCAAGTGCTTATAATAAGGCGCTGAGATATGTTTCAAGCAGTAAAGTATGCAGTGTAAGTTCATCAGGAGTTGTGATTGGGAAGAGAGCGGGGAGCTGCAGTATAAGTGTGATAGCGAAAGACGGGAGCGGGAAGAAGGGGACGATAAAGATAAAAGTATACCCGAAGAAGATAGCGAAAGTAAAGTTAAAGAGCACAAAGAAGAAGGCGAAAATAAGTTACGGTAAGAGTTTGGGAGCCG
>1178_284
ACGGAGAAGAACAGTGAGGCTTTGGGGCACAGTTACGGAGGATATGTAACGGATAAGAAATCTACGTATAAGAGCTACGGAGAGAAGTCGAAACACTGCAGCAGGTGTGAGAGCAGGATAAATATAACGAAGATACCGAAGTTGGTATATGTGAGTAAAGTAAAACCAAAAGCGGGAAGCAAGAGGCTTGAGGTTGGAGGAAAATATAAAATA
>1178_285
ACGGAGAAGAACAGTGAGGCTTTGGGGCACAGTTACGGAGGATATGTAACGGATAAGAAATCTACGTATAAGAGCTACGGAGAGAAGTCGAAACACTGCAGCAGGTGTGAGAGCAGGATAAATATAACGAAGATACCGAAGTTGGTATATGTGAGTAAAGTAAAACCAAAAGCGGGAAGCAAGAGGCTTGAGGTTGGAGGAAAATATAAAATATCAAGCAGCGTATCGCCTTCAAGTGCTTATAATAAGGCGCTGAGATATGTTTCAAGCAGTAAAGTATGCAGTGTAAGTTCATCAGG
>1178_286
ACGGAGAAGAACAGTGAGGCTTTGGGGCACAGTTACGGAGGATATGTAACGGATAAGAAATCTACGTATAAGAGCTACGGAGAGAAGTCGAAACACTGCAGCAGGTGTGAGAGCAGGATAAATATAACGAAGATACCGAAGTTGGTATATGTGAGTAAAGTAAAACCAAAAGCGGGAAGCAAGAGGCTTGAGGTTGGAGGAAAATATAA
>1178_287
ACGGAGAAGAACAGTGAGGCTTTGGGGCACAGTTACGGAGGATATGTAACGGATAAGAAATCTACGTATAAGAGCTACGGAGAGAAGTCGAAACACTGCAGCAGGTGTGAGAGCAGGATAAATATAACGAAGATACCGAAGTTGGTATATGTGAGTAAAGTAAAACCAAAAGCGGGAAGCAAGAGGCTTGAGGTTGGAGGAAAATATAAAATATCAAGCAGCGTAT
>1178_288
ACGGAGAAGAACAGTGAGGCTTTGGGGCACAGTTACGGAGGATATGTAACGGATAAGAAATCTACGTATAAGAGCTACGGAGAGAAGTCGAAACACTGCAGCAGGTGTGAGAGCAGGATAAATATAACGAAGATACCGAAGTTGGTATATGTGAGTAAAGTAAAACCAAAAGCGGGAAGCAAGAGGCTTGAGGTTGGAGGAAAATATAAAATATCAAGCAGCGTATCGCCTTCAAGTGCTTATAATAAGGCGCTGAGATATGTTTCAAGCAGTAAAGTATGCAGTGTAAGTTCATCAGGAGTTGTGATTGGGAAGAGAGCGGGGAGCTGCAGTATAAGTGTGATAGCGA
>1178_289
ACGGAGAAGAACAGTGAGGCTTTGGGGCACAGTTACGGAGGATATGTAACGGATAAGAAATCTACGTATAAGAGCTACGGAGAGAAGTCGAAACACTGCAGCAGGTGTGAGAGCAGGATAAATATAACGAAGATACCGAAGTTGGTATATGTGAGTAAAGTAAAACCAAAAGCGGGAAGCAAGAGGCTTGAGGTTGGAGGAAAATATAAAATATCAAGCAGCGTATCGCCTTCAAGTGCTTATAATAAGGCGCTGAGATATGTTTCAAGCAGTAAAGTATGCAGTGTAAGTTCATCAGGAGTTGTGATTGGGAAGAGAGCGGGGAGCTGCAGTATAAGTGTGATAGCGAAAGACGGGAGCGGGAAGAAGGGGACGATAAAGATAAAA
>1178_290
ACGGAGAAGAACAGTGAGGCTTTGGGGCACAGTTACGGAGGATATGTAACGGATAAGAAATCTACGTATAAGAGCTACGGAGAGAAGTCGAAACACTGCAGCAGGTGTGAGAGCAGGATAAATATAACGAAGATACCGAAGTTGGTATATGTGAGTAAAGTAAAACCAAAAGCGGGAAGCAAGAGGCTTGAGGTTGGAGGAAAATATAAAATATCAAGCAGCGTATCGCCTTCAAGTGCTTATAATAAGGCGCTGAGATATGTTTCAAGCAGTAAAGTATGCAGTGTAAGTTCATCAGGAGTTGTGATTGGGAAGAGAGCGGGGAGCT
>1178_291
ACGGAGAAGAACAGTGAGGCTTTGGGGCACAGTTACGGAGGATATGTAACGGATAAGAAATCTACGTATAAGAGCTACGGAGAGAAGTCGAAACACTGCAGCAGGTGTGAGAGCAGGATAAATATAACGAAGATACCGAAGTTGGTATATGTGAGTAAAGTAAAACCAAAAGCGGGAAGCAAGAGGCTTGAGGTTGGAGGAAAATATAAAATATCAAGCAGCGTATCGCCTTCAAGTGCTTATAATAAGGCGCTG
>1178_292
ACGGAGAAGAACAGTGAGGCTTTGGGGCACAGTTACGGAGGATATGTAACGGATAAGAAATCTACGTATAAGAGCTACGGAGAGAAGTCGAAACACTGCAGCAGGTGTGAGAGCAGGATAAATATAACGAAGATACCGAAGTTGGTATATGTGAGTAAAGTAAAACCAAAAGCGGGAAGCAAGAGGCTTGAGGTTGGAGGAAAATATAAAATATCAAGCAGCGTATCGCCTTCAAGTGCTTATAATAAGGCGCTGAGATATGTTTCAAGCAGTAAAGTATGCAGTGTAAGTTCATCAGGAGTTGTGATTGGGAAGAGAGCGGGGAGCTGCAGTATAAG
>1178_293
ACGGAGAAGAACAGTGAGGCTTTGGGGCACAGTTACGGAGGATATGTAACGGATAAGAAATCTACGTATAAGAGCTACGGAGAGAAGTCGAAACACTGCAGCAGGTGTGAGAGCAGGATAAATATAACGAAGATACCGAAGTTGGTATATGTGAGTAAAGTAAAACCAAAAGCGGGAAGCAAGAGGCTTGAGGTTGGAGGAAAATATAAAATATCAAGCAGCGTATCGCCTTCAAGTGCTTATAATAAGGCGCTGAGATATGTTTCAAGCAGTAAAGTATGCAGTGTAAGTTCATCAGGAGTTGTGATTGGGAAGAGAGCGGGGAGCTGCAGTATAAGTGTGATAGCGAAAGACGGGAGCGGGAAGAAGGGGACGATAAAGATAAAAGTATACCCGAAGAAGA
>1178_294
ACGGAGAAGAACAGTGAGGCTTTGGGGCACAGTTACGGAGGATATGTAACGGATAAGAAATCTACGTATAAGAGCTACGGAGAGAAGTCGAAACACTGCAGCAGGTGTGAGAGCAGGATAAATATAACGAAGATACCGAAGTTGGTATATGTGAGTAAAGTAAAACCAAAAGCGGGAAGCAAGAGGCTTGAGGTTGGAGGAAAATATAAAATATCAAGCAGCGTATCGCCTTCAAGTGCTTATAATAAGGCGCTGAGATATGTTTCAAGCAGTAAAGTATGCAGTGTAAGTTCATCAGGAGTTGTGATTGGGAAGAGAGCGGGGAGCTGCAGTAT
>1178_295
ACGGAGAAGAACAGTGAGGCTTTGGGGCACAGTTACGGAGGATATGTAACGGATAAGAAATCTACGTATAAGAGCTACGGAGAGAAGTCGAAACACTGCAGCAGGTGTGAGAGCAGGATAAATATAACGAAGATACCGAAGTTGGTATATGTGAGTAAAGTAAAACCAAAAGCGGGAAGCAAGAGGCTTGAGGTTGGAGGAAAATATAAAATATCAAGCAGCGTATCGCCTTCAAGTGCTTATAATAAGGCGCTGAGATATGTTTCAAGCAGTAAAGTATGCAGTGTAAGTTCATCAGGAGTTGTGATTGGGAAGAGAGCGGGGAGCTGCAGTATAAGTGTGATAGCGAAAGACGGGAGCGGGAAGAAGGGGACGATAAAGATAAAAGTATACCCGAAGAAGATAGCGAAAGTAAAGTTAAAGAGCACAAAGAAGAAGGCGAAAATAAGTTACGGTAAGAGTT
>1178_296
ACGGAGAAGAACAGTGAGGCTTTGGGGCACAGTTACGGAGGATATGTAACGGATAAGAAATCTACGTATAAGAGCTACGGAGAGAAGTCGAAACACTGCAGCAGGTGTGAGAGCAGGATAAATATAACGAAGATACCGAAGTTGGTATATGTGAGTAAAGTAAAACCAAAAGCGGGAAGCAAGAGGCTTGAGGTTGGAGGAAAATATAAAATATCAAGCAGCGTATCGCCTTCAAGTGCTTATAATAAGGCGCTGAGATATGTTTCAAGCAGTAAAGTATGCAGTGTAAGTTCATCAGGAGTTGTGATTGGGAAGAGAGCGGGGAGCTGCAGTATAAGTGTGATAGCGAAAGACGGGAGCGGGAAGAAGGGGACGATAAAGATAAAAG
>1178_297
ACGGAGAAGAACAGTGAGGCTTTGGGGCACAGTTACGGAGGATATGTAACGGATAAGAAATCTACGTATAAGAGCTACGGAGAGAAGTCGAAACACTGCAGCAGGTGTGAGAGCAGGATAAATATAACGAAGATACCGAAGTTGGTATATGTGAGTAAAGTAAAACCAAAAGCGGGAAGCAAGAGGCTTGAGGTTGGAGGAAAATATAAAATATCAAGCAGCGTATCGCCTTCAAGTGCTTATAATAAGGCGCTGAGATATGTTTCAAGCAGTAAAGTATGCAGTGTAAGTTCATCAGGAGTTGTGATTGGGAAG
>1178_298
ACGGAGAAGAACAGTGAGGCTTTGGGGCACAGTTACGGAGGATATGTAACGGATAAGAAATCTACGTATAAGAGCTACGGAGAGAAGTCGAAACACTGCAGCAGGTGTGAGAGCAGGATAAATATAACGAAGATACCGAAGTTGGTATATGTGAGTAAAGTAA
>1178_299
ACGGAGAAGAACAGTGAGGCTTTGGGGCACAGTTACGGAGGATATGTAACGGATAAGAAATCTACGTATAAGAGCTACGGAGAGAAGTCGAAACACTGCAGCAGGTGTGAGAGCAGGATAAATATAACGAAGATACCGAAGTTGGTATATGTGAGTAAAGTAAAACCAAAAGCGGGAAGCAAGAGGCTTGAGGTTGGAGGAAAATATAAAATATCAAGCAGCGTATCGCCTTCAAGTGCTTATAATAAGGCGCTGAGATATGTTTCAAGCAGTAAAGTATGCAGTGTAAGTTCATCAGGAGTTGTGATTGGGAAGAGAGCG
>1178_300
ACGGAGAAGAACAGTGAGGCTTTGGGGCACAGTTACGGAGGATATGTAACGGATAAGAAATCTACGTATAAGAGCTACGGAGAGAAGTCGAAACACTGCAGCAGGTGTGAGAGCAGGATAAATATAACGAAGATACCGAAGTTGGTATATGTGAGTAAAGTAAAACCAAAAGCGGGAAGCAAGAGGCTTGAGGTTGGAGGAAAATATAAAATATCAAGCAGCGTATCGCCTTCAAGTGCTTATAATAAGGCGCTGAGATATGTTTCAAGCAGTAAAGTATGCAGTGTAAGTTCATCAGGAGTTGTGATTGGG
>1178_301
ACGGAGAAGAACAGTGAGGCTTTGGGGCACAGTTACGGAGGATATGTAACGGATAAGAAATCTACGTATAAGAGCTACGGAGAGAAGTCGAAACACTGCAGCAGGTGTGAGAGCAGGATAAATATAACGAAGATACCGAAGTTGGTATATGTGAGTAAAGTAAAACCAAAAGCGGGAAGCAAGAGGCTTGAGGTTGGAGGAAAATATAAAATATCAAGCAGCGTATCGCCTTCAAGTGCTTATAATAAGGCGCTGAGATATGTTTCAAGCAGTAAAGTATGCAGTGTAAGTTCATCAGGAGTTGTGATTGGGAAGAGAGCGGGGAGCTGCAGTATAAGTGTGATAGCGAAAGACGGGAGCGGGAAGAAGGGGACGATAAAGATAAAA
>1178_302
ACGGAGAAGAACAGTGAGGCTTTGGGGCACAGTTACGGAGGATATGTAACGGATAAGAAATCTACGTATAAGAGCTACGGAGAGAAGTCGAAACACTGCAGCAGGTGTGAGAGCAGGATAAATATAACGAAGATACCGAAGTTGGTATATGTGAGTAAAGTAAAACCAAAAGCGGGAAGCAAGAGGCTTGAGGTTGGAGGAAAATATAAAATATCAAGCAGCGTATCGCCTTCAAGTGCTTATAATAAGGCGCTGAGATATGTTTCAAGCAGTAAAGTATGCAGTGTAAGTTCATCAGGAGTTG
>1178_303
ACGGAGAAGAACAGTGAGGCTTTGGGGCACAGTTACGGAGGATATGTAACGGATAAGAAATCTACGTATAAGAGCTACGGAGAGAAGTCGAAACACTGCAGCAGGTGTGAGAGCAGGATAAATATAACGAAGATACCGAAGTTGGTATATGTGAGTAAAGTAAAACCAAAAGCGGGAAGCAAGAGGCTTGAGGTTGGAGGAAAATATAAAATATCAAGCAGCGTATCGC
>1178_304
ACGGAGAAGAACAGTGAGGCTTTGGGGCACAGTTACGGAGGATATGTAACGGATAAGAAATCTACGTATAAGAGCTACGGAGAGAAGTCGAAACACTGCAGCAGGTGTGAGAGCAGGATAAATATAACGAAGATACCGAAGTTGGTATATGTGAGTAAAGTAAAACCAAAAGCGGGAAGCAAGAGGCTTGAGGTTGGAGGAAAATATAAAATATCAAGCAGCGTATCGCCTTCAAGTGCTTATAATAAGGCGCTGAGATATGTTTCAAGCAGTAAAGTATGCAGTGTAAGTTCATCAGGAGTTGTGATTGGGAAGAGAGCGGGGAGCTGCAGTATAAGTGTGATAGCGAAAGACGGGAGCGGGAAGAAGGGGACGATAAAGATAAAAGTATACCCGAAGAAGATAGCGAAAGTAAAGTTAAAGAGCACAA
>1178_305
ACGGAGAAGAACAGTGAGGCTTTGGGGCACAGTTACGGAGGATATGTAACGGATAAGAAATCTACGTATAAGAGCTACGGAGAGAAGTCGAAACACTGCAGCAGGTGTGAGAGCAGGATAAATATAACGAAGATACCGAAGTTGGTATATGTGAGTAAAGTAAAACCAAAAGCGGGAAG
>1178_306
ACGGAGAAGAACAGTGAGGCTTTGGGGCACAGTTACGGAGGATATGTAACGGATAAGAAATCTACGTATAAGAGCTACGGAGAGAAGTCGAAACACTGCAGCAGGTGTGAGAGCAGGATAAATATAACGAAGATACCGAAGTTGGTATATGTGAGTAAAGTAAAACCAAAAGCGGGAAGCAAGAGGCTTGAGGTTGGAGGAAAATATAAAATATCAAGCAGCGTATCGCCTTCAAGTGCTTATAATAAGGCGCTGAGATATGTTTCAAGCAGTAAAGTATGCAGTGTAAGTTCATCAGGAGTTGTGATTGGGAAGAGAGCGGGGAGCTGCAGTATAAGTGTGATAGCGAAAGACGGGAGCGGGAAGAAGGGGACGATAAAGATAAAAGTATACCCGAAGAAGATAGCGAAAGTAAAGTTAAAGAGCACAAAGAAGAAGGCGAAAATAAGTTACGGTAAGAGTTTGGGAGCCGGTAAGTA
>1178_307
ACGGAGAAGAACAGTGAGGCTTTGGGGCACAGTTACGGAGGATATGTAACGGATAAGAAATCTACGTATAAGAGCTACGGAGAGAAGTCGAAACACTGCAGCAGGTGTGAGAGCAGGATAAATATAACGAAGATACCGAAGTTGGTATATGTGAGTAAAGTAAAACCAAAAGCGGGAAGCAAGAGGCTTGAGGTTGGAGGAAAATATAAAATATCAAGCAGCGTATCGCCTTCAAGTGCTTATAATAAGGCGCTGAGATATGTTTCAAGCAGTAAAGTATGCAGTGTAAGTTCATCAGGAGTTGTGATTGGGAAGAGAGCGGGGAGCTGCAGTATAAGTGTGATAGCGAAAGACGGGAGCGGGAAGAAGGGGACGATAAAGATAAAAGTATACCCGAAGAAGATAGCGAAAGTAAAGTTAAAGAGCACAAAGAAGAAGGCGAAAATA
>1178_308
ACGGAGAAGAACAGTGAGGCTTTGGGGCACAGTTACGGAGGATATGTAACGGATAAGAAATCTACGTATAAGAGCTACGGAGAGAAGTCGAAACACTGCAGCAGGTGTGAGAGCAGGATAAATATAACGAAGATACCGAAGTTGGTATATGTGAGTAAAGTAAAACCAAAAGCGGGAAGCAAGAGGCT
>1178_309
ACGGAGAAGAACAGTGAGGCTTTGGGGCACAGTTACGGAGGATATGTAACGGATAAGAAATCTACGTATAAGAGCTACGGAGAGAAGTCGAAACACTGCAGCAGGTGTGAGAGCAGGATAAATATAACGAAGATACCGAAGTTGGTATATGTGAGTAAAGTAAAACCAAAAGCGGGAAGCAAGAGGCTTGAGGTTGGAGGAAAATATAAAATATCAAGCAGCGTATCGCCTTCAAGTGCTTATAATAAGGCGCTGAGATATGTTTCAAGCAGTAAAGTATGCAGTGTAAGTTCATCAGGAGTTGTGATTGGGAAGAGAGCGGGGAGCTGCAGTATAAGTGTGATAGCGAAAGACGGGAGCGGGAAGAAGGGGACGATAAAGATAAAAGTATACCCGAAGAAGATAGCGAAAGTAAAGTTAAAGA
>1178_310
ACGGAGAAGAACAGTGAGGCTTTGGGGCACAGTTACGGAGGATATGTAACGGATAAGAAATCTACGTATAAGAGCTACGGAGAGAAGTCGAAACACTGCAGCAGGTGTGAGAGCAGGATAAATATAACGAAGATACCGAAGTTGGTATATGTGAGTAAAGTAAAACCAAAAGCGGGAAGCAAGAGGCTTGAGGTTGGAGGAAAATATAAAATATCAAGCAGCGTATCGCCTTCAAGTGCTTATAATAAGGCGCTGAGATATGTTTCAAGCAGTAAAGTATGCAGTGTAAGTTCATCAGGAGTTGTGATTGGGAAGAGAGCGGGGAGCTGCAGTATAAGTGT
>1178_311
ACGGAGAAGAACAGTGAGGCTTTGGGGCACAGTTACGGAGGATATGTAACGGATAAGAAATCTACGTATAAGAGCTACGGAGAGAAGTCGAAACACTGCAGCAGGTGTGAGAGCAGGATAAATATAACGAAGATACCGAAGTTGGTATATGTGAGTAAAGTAAAACCAAAAGCGGGAAGCAAGAGGCTTGAGGTTGGAGGAAAATATAAAATATCAAGCAGCGTATCGCCTTCAAGTGCTTATAATAAGGCGCTGAGATATGTTTCAAGCAGTAAAGTATGCAGTGTAAGTTCATCAGGAGTTGTGATTGGGAAGAGAGCGGGGAGCTGCAGTATAAGTGTGATAGCGAAAGACGGGAGCGGGAAGAAGGGGACGATAAAGATAAAAGTATACCCGAAGAAGATAGCGAAAGTAAAGTTAAAGA
>1178_312
ACGGAGAAGAACAGTGAGGCTTTGGGGCACAGTTACGGAGGATATGTAACGGATAAGAAATCTACGTATAAGAGCTACGGAGAGAAGTCGAAACACTGCAGCAGGTGTGAGAGCAGGATAAATATAACGAAGATACCGAAGTTGGTATATGTGAGTAAAGTAAAACCAAAAGCGGGAAGCAAGAGGCTTGAGGTTGGAGGAAAATATAAAATATCAAGCAGCGTATCGCCTTCAAGTGCTTATAATAAGGCGCTGAGATATGTTTCAAGCAGTAAAGTATGCAGTGTAAGTTCATCAGGAGTTGTGATTGGGAAGAGAGCGGGGAGCTGCAGTATAAGTGTGATAGCGAAAGACGGGAGCGGGAAGAAGGGGACGATAAAGATAAAAGTATACCCGAAGAAGATAG
>1178_313
ACGGAGAAGAACAGTGAGGCTTTGGGGCACAGTTACGGAGGATATGTAACGGATAAGAAATCTACGTATAAGAGCTACGGAGAGAAGTCGAAACACTGCAGCAGGTGTGAGAGCAGGATAAATATAACGAAGATACCGAAGTTGGTATATGTGAGTAAAGTAAAACCAAAAGCGGGAAGCAAGAGGCTTGAGGTTGGAGGAAAATATAAAATATCAAGCAGCGTATCGCCTTCAAGTGCTTATAATAAGGCGCTGAGATATGTTTCAAGCAGTAAAGTATGCAGTGTAAGTTCATCAGGAGTTGTGATTGGGAAGAGAGCGGGGAGCTGCAGTATAAGTGTGATAGCGAAAGACGGGAGCGGGAAGAAGGGGACGATAAAGATAAAAGTATACCCGAAGAAGATAGCGAAAGTAAAGTTAAAGAG
>1178_314
ACGGAGAAGAACAGTGAGGCTTTGGGGCACAGTTACGGAGGATATGTAACGGATAAGAAATCTACGTATAAGAGCTACGGAGAGAAGTCGAAACACTGCAGCAGGTGTGAGAGCAGGATAAATATAACGAAGATACCGAAGTTGGTATATGTGAGTAAAGTAAAACCAAAAGCGGG
>1178_315
ACGGAGAAGAACAGTGAGGCTTTGGGGCACAGTTACGGAGGATATGTAACGGATAAGAAATCTACGTATAAGAGCTACGGAGAGAAGTCGAAACACTGCAGCAGGTGTGAGAGCAGGATAAATATAACGAAGATACCGAAGTTGGTATATGTGAGTAAAGTAAAACCAAAAGCGGGAAGCAAGAGGCTTGAGGTTGGAGGAAAATATAAAATATCAAGCAGCGTATCGCCTTCAAGTGCTTATAATAAGGCGCTGAGATATGTTTCAAGCAGTAAAGTATGCAGTGTAAGTTCATCAGGAGTTGTGATTGGGAAGAGAGCGGGGAGCTGCAGTATAAGTGTGATAGCGAAAGACGGGAGCGGGAAGAAGGGGACGATAAAGATAAAAGTATACCCGAAGAAGATAGCGAAAGTAAAGTTAAAGAGCACAAAGAAGAAGGCGAAAATAAGTTACG
>1178_316
ACGGAGAAGAACAGTGAGGCTTTGGGGCACAGTTACGGAGGATATGTAACGGATAAGAAATCTACGTATAAGAGCTACGGAGAGAAGTCGAAACACTGCAGCAGGTGTGAGAGCAGGATAAATATAACGAAGATACCGAAGTTGGTATATGTGAGTAAAGTAAAACCAAAAGCGGGAAGCAAGAGGCTTGAGGTTGGAGGAAAATATAAAATATCAAGCAGCGTATCGCCTTCAAGTGCTTATAATAAGGCGCTGAGATATGTTTCAAGCAGTAAAGTATGCAGTGTAAGTTCATCAGGAGTTGTGATTGGGAAGAGAGCGGGGAGCTGCAGTATAAGTGTGATAGCGAAAGACGGGAGCGGGAAGAAGGGGACGATAAAGATAAAAGTATACCCGAAGAAGATAGCGAAAGTAAAGTTAAAGAGCACAAAGAAGAAGGCGAAAATAAGTTACGGTAAGAGTTTGGGAGCCGGTAAGTACGAGATATATAGG
>1178_317
ACGGAGAAGAACAGTGAGGCTTTGGGGCACAGTTACGGAGGATATGTAACGGATAAGAAATCTACGTATAAGAGCTACGGAGAGAAGTCGAAACACTGCAGCAGGTGTGAGAGCAGGATAAATATAACGAAGATACCGAAGTTGGTATATGTGAGTAAAGTAAAACCAAAAGCGGGAAGCAAGAGGCTTGAGGTTGGAGGAAAATATAAAATATCAAGCAGCGTATCGCCTTCAAGTGCTTATAATAAGGCGCTGAGATATGTTTCAAGCAGTAAAGTATGCAGTGTAAGTTCATCAGGAGTTGTGATTGGGAAGAGAGCGGGGAGCTGCAGTATAAGT
>1178_318
ACGGAGAAGAACAGTGAGGCTTTGGGGCACAGTTACGGAGGATATGTAACGGATAAGAAATCTACGTATAAGAGCTACGGAGAGAAGTCGAAACACTGCAGCAGGTGTGAGAGCAGGATAAATATAACGAAGATACCGAAGTTGGTATATGTGAGTAAAGTAAAACCAAAAGC
>1178_319
ACGGAGAAGAACAGTGAGGCTTTGGGGCACAGTTACGGAGGATATGTAACGGATAAGAAATCTACGTATAAGAGCTACGGAGAGAAGTCGAAACACTGCAGCAGGTGTGAGAGCAGGATAAATATAACGAAGATACCGAAGTTGGTATATGTGAGTAAAGTAAAACCAAAAGCGGGAAGCAAGAGGCTTGAGGTTGGAGGAAAATATAAAATATCAAGCAGCGTATCGCCTTCAAGTGCTTATAATAAGGCGCTGAGATATGTTTCAAGCAGTAAAGTATGCAGTGTAAGTTCATCAGGAGTTGTGATTGGGAAGAGAGCGGGGAGCTGCAGTATAAGTGTGATAGCGAAAGACGGGAGCGGGAAGAAGGGGACGATAAAGATAAAAGTATACCCGAAGAAGATAGCGAAAGTAAAGTTAAAGAG
>1178_320
ACGGAGAAGAACAGTGAGGCTTTGGGGCACAGTTACGGAGGATATGTAACGGATAAGAAATCTACGTATAAGAGCTACGGAGAGAAGTCGAAACACTGCAGCAGGTGTGAGAGCAGGATAAATATAACGAAGATACCGAAGTTGGTATATGTGAGTAAAGTAAAACCAAAAGCGGGAAGCAAGAGGCTTGAGGTTGGAGGAAAATATAAAATATCAAGCAGCGTATCGCCTTCAAGTGCTTATAATAAGGCGCTGAGATATGTTTCAAGCAGTAAAGTATGCAGTGTAAGTTCATCAGGAGTTGTGATTGGGAAGAGAGCGGGGAGCTGCAGTATAAGTGTGATAGCGAAAGACGGGAGCGGGAAGAAGGGGACGATAAAGATAAAAGTATACCCGAAGAAGATAGCGAAAGTAAAGTTAAAGAGCACAAAGAAGAAGGCGAAAATAAGT
>1178_321
ACGGAGAAGAACAGTGAGGCTTTGGGGCACAGTTACGGAGGATATGTAACGGATAAGAAATCTACGTATAAGAGCTACGGAGAGAAGTCGAAACACTGCAGCAGGTGTGAGAGCAGGATAAATATAACGAAGATACCGAAGTTGGTATATGTGAGTAAAGTAAAACCAAAAGCGGGAAGCAAGAGGCTTGAGGTTGGAGGAAAATATAAAATATCAAGCAGCGTATCGCCTTCAAGTGCTTATAATAAGGCGCTGAGATATGTTTCAAGCAGTAAAGTATGCAGTGTAAGTTCA
>1178_322
ACGGAGAAGAACAGTGAGGCTTTGGGGCACAGTTACGGAGGATATGTAACGGATAAGAAATCTACGTATAAGAGCTACGGAGAGAAGTCGAAACACTGCAGCAGGTGTGAGAGCAGGATAAATATAACGAAGATACCGAAGTTGGTATATGTGAGTAAAGTAAAACCAAAAGCGGGAAGCAAGAGGCTTGAGGTTGGAGGAAAATATAAAATATCAAGCAGCGTATCGCCTTCAAGTGCTTATAATAAGGCGCTGAGATATGTTTCAAGCAGTAAAGTATGCAGTGTAAGTTCATCAGGAGTTGTGATTGGGAAGAGAGCGGGGAGCTGCAGTATAAGTGTGATAGCGAAAGACGGGAGCGGGAAGAAGGGGACGATAAAGATAAAAGTATACCCGAAGAAGATAGCGAAAGTAAAGTTAAAGAGCACAAAGAAGAAGGCGAAAATAA
>1178_323
ACGGAGAAGAACAGTGAGGCTTTGGGGCACAGTTACGGAGGATATGTAACGGATAAGAAATCTACGTATAAGAGCTACGGAGAGAAGTCGAAACACTGCAGCAGGTGTGAGAGCAGGATAAATATAACGAAGATACCGAAGTTGGTATATGTGAGTAAAGTAAAACCAAAAGCGGGAAGCAAGAGGCTTGAGGTTGGAGGAAAATATAAAATATCAAGCAGCGTATCGCCTTCAAGTGCTTATAATAAGGCGCTGAGATAT
>1178_324
ACGGAGAAGAACAGTGAGGCTTTGGGGCACAGTTACGGAGGATATGTAACGGATAAGAAATCTACGTATAAGAGCTACGGAGAGAAGTCGAAACACTGCAGCAGGTGTGAGAGCAGGATAAATATAACGAAGATACCGAAGTTGGTATATGTGAGTAAAGTAAAACCAAAAGCGGGAAG
>1178_325
ACGGAGAAGAACAGTGAGGCTTTGGGGCACAGTTACGGAGGATATGTAACGGATAAGAAATCTACGTATAAGAGCTACGGAGAGAAGTCGAAACACTGCAGCAGGTGTGAGAGCAGGATAAATATAACGAAGATACCGAAGTTGGTATATGTGAGTAAAGTAAAACCAAAAGCGGGAAGCAAGAGGCTTGAGGTTGGAGGAAAATATAAAATATCAAGCAGCGTATCGCCTTCAAGTGCTTATAATAAGGCGCTGAGATATGTTTCAAGCAGTAAAGTATGCAGTGTAAGTTCATCAGGAGTTGTGATTGGGAAGAGAGCGGGGAGCTGCAGTATAAGTGTGATAGCGAAAGACGGGAGCGGGAAGAAGGGGACGATAAAGATAAAAGTATACCCGAAGAAGATAGCGAAAGTAAAGTTAAAGAGCACAAAGAAGAAGGCGAAAATAAGTTACGGTAAG
>1178_326
ACGGAGAAGAACAGTGAGGCTTTGGGGCACAGTTACGGAGGATATGTAACGGATAAGAAATCTACGTATAAGAGCTACGGAGAGAAGTCGAAACACTGCAGCAGGTGTGAGAGCAGGATAAATATAACGAAGATACCGAAGTTGGTATATGTGAGTAAAGTAAAACCAAAAGCGGGAAGC
>1178_327
ACGGAGAAGAACAGTGAGGCTTTGGGGCACAGTTACGGAGGATATGTAACGGATAAGAAATCTACGTATAAGAGCTACGGAGAGAAGTCGAAACACTGCAGCAGGTGTGAGAGCAGGATAAATATAACGAAGATACCGAAGTTGGTATATGTGAGTAAAGTAAAACCAAAAGCGGGAAGCAAGAGGCTTGAGGTTGGAGGAAAATATAAAATATCAAGCAGCGTATCGCCTTCAAGTGCTTATAATAAGGCGCTGAGATATGTTTCAAGCAGTAAAGTATGCAGTGTAAGTTCATCAGGAGTTGTGATTGGGAAGAGAGCGGGGAGCTGCAGTATAAGTGTGATAGCGAAAGACGGGAGCGGGAAGAAGGGGACGATAAAGATAAAAGTATACCCGAAGAAGATAGCGAAAGTAAAGTTAAAGAGCACAAAGAAGAAGGCGAAAATAAGTTACGGTAAGAGTTTGG
>1178_328
ACGGAGAAGAACAGTGAGGCTTTGGGGCACAGTTACGGAGGATATGTAACGGATAAGAAATCTACGTATAAGAGCTACGGAGAGAAGTCGAAACACTGCAGCAGGTGTGAGAGCAGGATAAATATAACGAAGATACCGAAGTTGGTATATGTGAGTAAAGTAAAACCAAAAGCGGGAAGCAAGAGGCTTGAGGTTGGAGGAAAATATAAAATATCAAGCAGCG
>1178_329
ACGGAGAAGAACAGTGAGGCTTTGGGGCACAGTTACGGAGGATATGTAACGGATAAGAAATCTACGTATAAGAGCTACGGAGAGAAGTCGAAACACTGCAGCAGGTGTGAGAGCAGGATAAATATAACGAAGATACCGAAGTTGGTATATGTGAGTAAAGTAAAACCAAAAGCGGGAAGCAAGAGGCTTGAGGTTGGAGGAAAATATAAAATATCAAGCAGCGTATCGCCTTCAAGTGCTTATAATAAGGCGCTGAGATATGTTTCAAGCAGTAAAGTATGCAGTGTAAGTTCATCAGGAGTTGTGATTGGGAAGAGAGCGGGGAGCTGCAGTATAAGTGTGATAGCGAAAGACGGGAGCGGGAAGAAGGGGACGATAAAGATAAAAGTATACCCGAAGAAGATAGCGAAAGTAAAGTTAAAGAGCACAAAGAAGAAGGCGAAAATAAGTT
>1178_330
ACGGAGAAGAACAGTGAGGCTTTGGGGCACAGTTACGGAGGATATGTAACGGATAAGAAATCTACGTATAAGAGCTACGGAGAGAAGTCGAAACACTGCAGCAGGTGTGAGAGCAGGATAAATATAACGAAGATACCGAAGTTGGTATATGTGAGTAAAGTAAAACCAAAAGCGGGAAGCAAGAGGCTTGAGGTTGGAGGAAAATATAAAATATCAAGCAGCGTATCGCCTTCAAGTGCTTATAATAAGGCGCTGAGATATGTTTCAAGCAGTAAAG
>1178_331
ACGGAGAAGAACAGTGAGGCTTTGGGGCACAGTTACGGAGGATATGTAACGGATAAGAAATCTACGTATAAGAGCTACGGAGAGAAGTCGAAACACTGCAGCAGGTGTGAGAGCAGGATAAATATAACGAAGATACCGAAGTTGGTATATGTGAGTAAAGTAAAACCAAAAGCGGGAAGCAAGAGGCTTGAGGTTGGAGGAAAATATAAAATATCAAGCAGCGTATCGCCTTCAAGTGCTTATAATAAGGCGCTGAGATATGTTTCAAGCAGTAAAGTATGCAGTGTAAGTTCATCAGGAGTTGTGATTGGGAAGAGAGCGGGGAGCTGCAGTAT
>1178_332
ACGGAGAAGAACAGTGAGGCTTTGGGGCACAGTTACGGAGGATATGTAACGGATAAGAAATCTACGTATAAGAGCTACGGAGAGAAGTCGAAACACTGCAGCAGGTGTGAGAGCAGGATAAATATAACGAAGATACCGAAGTTGGTATATGTGAGTAAAGTAAAACCAAAAGCGGGAAGCAAGAGGCTTGAGGTTGGAGGAAAATATAAAATATCAAGCAGCGTATCGCCTTCA
>1178_333
ACGGAGAAGAACAGTGAGGCTTTGGGGCACAGTTACGGAGGATATGTAACGGATAAGAAATCTACGTATAAGAGCTACGGAGAGAAGTCGAAACACTGCAGCAGGTGTGAGAGCAGGATAAATATAACGAAGATACCGAAGTTGGTATATGTGAGTAAAGTAAAACCAAAAGCGGGAAGCAAGAGGCTTGAGGTTGGAGGAAAATATAAAATATCAAGCAGCGTATCGCCTTCAAGTGCTTATAATAAGGCGCTGAGATATGTTTCAAGCAGTAAAGTATGCAGTGTAAGTTCATCAGGAGTTGTGATTGGGAAGAGAGCGGGGAGCTGCAGTATAAGTGTGATAGCGAAAGACGGGAGCGGGAAGAAGGGGACGATAAAGATAAAAGTATACCCGAAGAAGATAGCGAAAGTAAAGTTAAAGAGCACAAAGAAGAAGGCGAAAATAAGTTA
>1178_334
ACGGAGAAGAACAGTGAGGCTTTGGGGCACAGTTACGGAGGATATGTAACGGATAAGAAATCTACGTATAAGAGCTACGGAGAGAAGTCGAAACACTGCAGCAGGTGTGAGAGCAGGATAAATATAACGAAGATACCGAAGTTGGTATATGTGAGTAAAGTAAAACCAAAAGCGGGAAGCAAGAGGCTTGAGGTTGGAGGAAAATATAAAATATCAAGCAGCGTATCGCCTTCAAGTGCTTATAATAAGGCGCTGAGATATGTTTCAAGCAGTAAAGTATGCAGTGTAAGTTCATCAGGAGTTGTGATTGGGAAGAGAGCGGGGAGCTGCAGTATAAGTGTGATAGCGAAAGACGGGAGCGGGAAGAAGGGGACGATAAAGATAAAAGTATACCCGAAGAAGATAGC
>1178_335
ACGGAGAAGAACAGTGAGGCTTTGGGGCACAGTTACGGAGGATATGTAACGGATAAGAAATCTACGTATAAGAGCTACGGAGAGAAGTCGAAACACTGCAGCAGGTGTGAGAGCAGGATAAATATAACGAAGATACCGAAGTTGGTATATGTGAGTAAAGTAAAACCAAAAGCGGGAAGCAAGAGGCTTGAG
>1178_336
ACGGAGAAGAACAGTGAGGCTTTGGGGCACAGTTACGGAGGATATGTAACGGATAAGAAATCTACGTATAAGAGCTACGGAGAGAAGTCGAAACACTGCAGCAGGTGTGAGAGCAGGATAAATATAACGAAGATACCGAAGTTGGTATATGTGAGTAAAGTAAAACCAAAAGCGGGAAGCAAGAGGCTTGAGGTTGGAGGAAAATATAAAATATCAAGCAGCGTATCGCCTTCAAGTGCTT
>1178_337
ACGGAGAAGAACAGTGAGGCTTTGGGGCACAGTTACGGAGGATATGTAACGGATAAGAAATCTACGTATAAGAGCTACGGAGAGAAGTCGAAACACTGCAGCAGGTGTGAGAGCAGGATAAATATAACGAAGATACCGAAGTTGGTATATGTGAGTAAAGTAAAACCAAAAGCGGGAAGCAAGAGGCTTGAGGTTGGAGGAAAATATAAAATATCAAGCAGCGTATCGCCTTCAAGTGCTTATAATAAGGCGCTGAGATATGTTTCAAGCAGTAAAGT
>1178_338
ACGGAGAAGAACAGTGAGGCTTTGGGGCACAGTTACGGAGGATATGTAACGGATAAGAAATCTACGTATAAGAGCTACGGAGAGAAGTCGAAACACTGCAGCAGGTGTGAGAGCAGGATAAATATAACGAAGATACCGAAGTTGGTATATGTGAGTAAAGTAAAACCAAAAGCGGGAAGCAAGAGGCTTGAGGTTGGAGGAAAATATAAAATATCAAGCAGCGTATCGCCTTCAAGTGCTTATAATAAGGCGCTGAGATATGTTTCAAGCAGTAAAGTATGCAGTGTAAGTTCATCAGGAGTTGTGATTGGGAAGAGAGCGGGGAGCTGCAGTATAAGTGTGATAGCGAAAGACGGGAGCGGGAAGAAGGGGACGATAAAGATAAAAGTAT
>1178_339
ACGGAGAAGAACAGTGAGGCTTTGGGGCACAGTTACGGAGGATATGTAACGGATAAGAAATCTACGTATAAGAGCTACGGAGAGAAGTCGAAACACTGCAGCAGGTGTGAGAGCAGGATAAATATAACGAAGATACCGAAGTTGGTATATGTGAGTAAAGTAAAACCAAAAGCGGGAAGCAAGAGGCTTGAGGTTGGAGGAA
>1178_340
ACGGAGAAGAACAGTGAGGCTTTGGGGCACAGTTACGGAGGATATGTAACGGATAAGAAATCTACGTATAAGAGCTACGGAGAGAAGTCGAAACACTGCAGCAGGTGTGAGAGCAGGATAAATATAACGAAGATACCGAAGTTGGTATATGTGAGTAAAGTAAAACCAAAAGCGGGAAGCAAGAGGCTTGAGGTTGGAGGAAAATATAAAATATCAAGCAGCGTATCGCCTTCAAGTGCTTATAATAAGGCGCTGAGATATGTTTCAAGCAGTAAAGTATGCAGTGTAAGTTCATCAGGAGTTGTGATTGGGAAGAGAGCGGGGAGCTGCAGTATAAGTGTGATAGCGAAAGACGGGAGCGGGAAGAAGGGGACGATAAAGATAAAAGTATACCCGAAG
>1178_341
ACGGAGAAGAACAGTGAGGCTTTGGGGCACAGTTACGGAGGATATGTAACGGATAAGAAATCTACGTATAAGAGCTACGGAGAGAAGTCGAAACACTGCAGCAGGTGTGAGAGCAGGATAAATATAACGAAGATACCGAAGTTGGTATATGTGAGTAAAGTAAAACCAAAAGCGGGAAGCAAGAGGCTTGAGGTTGGAGGAAAATATAAAATATCAAGCAGCGTATCGCCTTCAAGTGCTTATAATAAGGCGCTGAGATATGTTTCAAGCAGTAAAGTATGCAGTGTAAGTTCATCAGGAGTTGTGATTGGGAAGAGAGCGGGGAGCTGCAGTATAAGTGTGATAGCGAAAGACGGGAGCGGGAAGAAGGGGACGATAAAGATAAAAGTATACCCGAAGAAGATAGCGAAAGTAAAGTTAA
>1178_342
ACGGAGAAGAACAGTGAGGCTTTGGGGCACAGTTACGGAGGATATGTAACGGATAAGAAATCTACGTATAAGAGCTACGGAGAGAAGTCGAAACACTGCAGCAGGTGTGAGAGCAGGATAAATATAACGAAGATACCGAAGTTGGTATATGTGAGTAAAGTAAAACCAAAAGCGGGAAGCAAGAGGCTTGAGGTTGGAGGAAAATATAAAATATCAAGCAGCGTATCGCCTTCAAGTGCTTATAATAAGGCGCTGAGATATGTTTCAAGCAGTAAAGTATGCAGTGTAAGTTCATCAGGAGTTGTGATTGGGAAGAGAGCGGGGAGCTGCAGTATAAGTGTGATAGCGAAAGACGGGAGCGGGAAGAAGGGGACGATAAAGATAAAAGTATACCCGAAGAAGATAGCGAAAGTAAAGTTAAAGAGCACAAAGAAGAAGGCGAAAATAAGTTACGGTAAGA
>1178_343
ACGGAGAAGAACAGTGAGGCTTTGGGGCACAGTTACGGAGGATATGTAACGGATAAGAAATCTACGTATAAGAGCTACGGAGAGAAGTCGAAACACTGCAGCAGGTGTGAGAGCAGGATAAATATAACGAAGATACCGAAGTTGGTATATGTGAGTAAAGTAAAACCAAAAGCGGGAAGCAAGAGGCTTGAGGTTGGAGGAAAATATAAAATATCAAGCAGC
>1178_344
ACGGAGAAGAACAGTGAGGCTTTGGGGCACAGTTACGGAGGATATGTAACGGATAAGAAATCTACGTATAAGAGCTACGGAGAGAAGTCGAAACACTGCAGCAGGTGTGAGAGCAGGATAAATATAACGAAGATACCGAAGTTGGTATATGTGAGTAAAGTAAAACCAAAAGCGGGAAGCAAGAGGCTTGAGGTTGGAGGAAAATATAAAATATCAAGCAGCGTATCGCCTTCAAGTGCTTATAATA
>1178_345
ACGGAGAAGAACAGTGAGGCTTTGGGGCACAGTTACGGAGGATATGTAACGGATAAGAAATCTACGTATAAGAGCTACGGAGAGAAGTCGAAACACTGCAGCAGGTGTGAGAGCAGGATAAATATAACGAAGATACCGAAGTTGGTATATGTGAGTAAAGTAAAACCAAAAGCGGGAAGCAAGAGGCTTGAGGTTGGAGGAAAATATAAAATATCAAGCAGCGTATCGCCTTCAAGTGCTTATAATAAGGCGCTGAGATATGTTTCAAGCAGT
>1178_346
ACGGAGAAGAACAGTGAGGCTTTGGGGCACAGTTACGGAGGATATGTAACGGATAAGAAATCTACGTATAAGAGCTACGGAGAGAAGTCGAAACACTGCAGCAGGTGTGAGAGCAGGATAAATATAACGAAGATACCGAAGTTGGTATATGTGAGTAAAGTAAAACCAAAAGCGGGAAGCAAGAGGCTTGAGGT
>1178_347
ACGGAGAAGAACAGTGAGGCTTTGGGGCACAGTTACGGAGGATATGTAACGGATAAGAAATCTACGTATAAGAGCTACGGAGAGAAGTCGAAACACTGCAGCAGGTGTGAGAGCAGGATAAATATAACGAAGATACCGAAGTTGGTATATGTGAGTAAAGTAAAACCAAAAGCGGGAAGCAAGAGGCTTGAGGTTGGAGGAAAATATAAAATATCAAGCAGCGTATCGCCTTCAAGTGCTTATAATAAGGCGCTGAGATATGTTTCAAGCAGTAAAGTATGCAGTGTAAGTTCATCAGGAGTTGTGATTGGGAAGAGAGCGGGGAGCTGCAGTATAAGTGTGATAGCGAAAGACGGGAGCGGGAAGAAGGG
>1178_348
ACGGAGAAGAACAGTGAGGCTTTGGGGCACAGTTACGGAGGATATGTAACGGATAAGAAATCTACGTATAAGAGCTACGGAGAGAAGTCGAAACACTGCAGCAGGTGTGAGAGCAGGATAAATATAACGAAGATACCGAAGTTGGTATATGTGAGTAAAGTAAAACCAAAAGCGGGAAGCAAGAGGCTTGAGGTTGGAGGAAAATATAAAATATCAAGCAGCGTATCGCCTTCAAGTGCTTATAATAAGGCGCTGAGATATGTTTCAAGCAGTAAAGTATGCAGTGTAAGTTCATCAGGAGTTGTGATTGGGAAGAGAGCGGGGAGCTGCAGTATAAGTGTGATAGCGAAAGACGG
>1178_349
ACGGAGAAGAACAGTGAGGCTTTGGGGCACAGTTACGGAGGATATGTAACGGATAAGAAATCTACGTATAAGAGCTACGGAGAGAAGTCGAAACACTGCAGCAGGTGTGAGAGCAGGATAAATATAACGAAGATACCGAAGTTGGTATATGTGAGTAAAGTAAAACCAAAAGCGGGAAGCAAGAGGCTTGAGGTTGGAGGAAAATATAAAATATCAAGCAGCGTATCGCCTTCAAGTGCTTATAATAAGGCGCTGAGATATGTTTCAAGCAGTAAAGTATGCAGTGTAAGTTCATCAGGAGTTGTGATTGGGAAGAGAGCGGGGAGCTGCAGTATAAGTGTGATAGCGAAAGACGGGAGCGGGAAGAAGGGGACGATAAAGATAAAAGTATACCCGAAGAAGATAGCGAAA
>1178_350
ACGGAGAAGAACAGTGAGGCTTTGGGGCACAGTTACGGAGGATATGTAACGGATAAGAAATCTACGTATAAGAGCTACGGAGAGAAGTCGAAACACTGCAGCAGGTGTGAGAGCAGGATAAATATAACGAAGATACCGAAGTTGGTATATGTG
>1178_351
ACGGAGAAGAACAGTGAGGCTTTGGGGCACAGTTACGGAGGATATGTAACGGATAAGAAATCTACGTATAAGAGCTACGGAGAGAAGTCGAAACACTGCAGCAGGTGTGAGAGCAGGATAAATATAACGAAGATACCGAAGTTGGTATATGTGAGTAAAGTAAAACCAAAAGCGGGAAGCAAGAGGCTTGAGGTTGGAGGAAAATATAAAATATCAAGCAGCGTATCGCCTTCAAGTGCTTATAATAAGGCGCTGAGATATGTTTCAAGCAGTAAAGTATGCAGTGTAAGTTCATCAGG
>1178_352
ACGGAGAAGAACAGTGAGGCTTTGGGGCACAGTTACGGAGGATATGTAACGGATAAGAAATCTACGTATAAGAGCTACGGAGAGAAGTCGAAACACTGCAGCAGGTGTGAGAGCAGGATAAATATAACGAAGATACCGAAGTTGGTATATGTGAGTAAAGTAAAACCAAAAGCGGGAAGCAAGAGGCTTGAGGTTGGAGGAAAATATAAAATATCAAGCAGCGTATCGCCTTCAAGTGCTTATAATAAGGCGCTGAGATATGTTTCAAGCAGTAAAGTATGCAGTGTAAGTTCATCAGGAGTTGTGATTGGG
>1178_353
ACGGAGAAGAACAGTGAGGCTTTGGGGCACAGTTACGGAGGATATGTAACGGATAAGAAATCTACGTATAAGAGCTACGGAGAGAAGTCGAAACACTGCAGCAGGTGTGAGAGCAGGATAAATATAACGAAGATACCGAAGTTGGTATATGTGAGTAAAGTAAAACCAAAAGCGGGAAGCAAGAGGCTTGAGGTTGGAGGAAAATATAAAATATCAAGCAGCGTATCGCCTTCAAGTGCTTATAATAAGGCGCTGAGATATGTTTCAAGCAGTAAAGTATGCAGTGTAAGTTCATCAGGAGTTGTGATTGGGAAGAGAGCGGGGAGCTGCAGTATAAGTGTGATAGCGAAAGACGGGAGCGGGAAGAAGGGGACGATAAAGATAAAAGTATACCCGAAGAAGATAGCGAAAGTAAAGTTAAAGAGCA
>1178_354
ACGGAGAAGAACAGTGAGGCTTTGGGGCACAGTTACGGAGGATATGTAACGGATAAGAAATCTACGTATAAGAGCTACGGAGAGAAGTCGAAACACTGCAGCAGGTGTGAGAGCAGGATAAATATAACGAAGATACCGAAGTTGGTATATGTGAGTAAAGTAAAACCAAAAGCGGGAAGCAAGAGGCTTGAGGTTGGAGGAAAATATAAAATATCAAGCAGCGTATCGCCTTCAAGTGCTTATAATAAGGCGCTGAGATATGTTTCAAGCAGTAAAGTATGCAGTGTAAGTTCATCAGGAGTTGTGATTGGGAAGAGAGCGGGGAGCTGCAGTATAAGTG
>1178_355
ACGGAGAAGAACAGTGAGGCTTTGGGGCACAGTTACGGAGGATATGTAACGGATAAGAAATCTACGTATAAGAGCTACGGAGAGAAGTCGAAACACTGCAGCAGGTGTGAGAGCAGGATAAATATAACGAAGATACCGAAGTTGGTATATGTGAGTAAAGTAAAACCAAAAGCGGGAAGCAAGAGGCTTGAGGTTGGAGGAAAATATAAAATATCAAGCAGCGTATCGCCTTCAAGTGCTTATAATAAGGCGCTGAGATATGTTTCAAGCAGTAAAGTATGCAGTGTAAGTTCATCAGGAGTTGTGATTGGGAAGAGAGCGGGGAGCTGCAGTATAAGTGTGATAGCGAAAGACGGGAGCGGGAAGAAGGGGACGATAAAGATAAAAGTAT
>1178_356
ACGGAGAAGAACAGTGAGGCTTTGGGGCACAGTTACGGAGGATATGTAACGGATAAGAAATCTACGTATAAGAGCTACGGAGAGAAGTCGAAACACTGCAGCAGGTGTGAGAGCAGGATAAATATAACGAAGATACCGAAGTTGGTATATGTGAGTAAAGTAAAACCAAAAGCGGGAAGCAAGAGGCTTGAGGTTGGAGGAAAATATAAAATATCAAGCAGCGTATCGC
>1178_357
ACGGAGAAGAACAGTGAGGCTTTGGGGCACAGTTACGGAGGATATGTAACGGATAAGAAATCTACGTATAAGAGCTACGGAGAGAAGTCGAAACACTGCAGCAGGTGTGAGAGCAGGATAAATATAACGAAGATACCGAAGTTGGTATATGTGAGTAAAGTAAAACCAAAAGCGGGAAGCAAGAGGCTTGAGGTTGGAGGAAAATATAAAATATCAAGCAGCGTATCGCCTTCAAGTGCTTATAATAAGGCGCTGAGATATGTTTCAAGCAGTAAAGTATGCAGTGTAAGTTCATCAGGAGTTGTGATT
>1178_358
ACGGAGAAGAACAGTGAGGCTTTGGGGCACAGTTACGGAGGATATGTAACGGATAAGAAATCTACGTATAAGAGCTACGGAGAGAAGTCGAAACACTGCAGCAGGTGTGAGAGCAGGATAAATATAACGAAGATACCGAAGTTGGTATATGTGAGTAAAGTAAAACCAAAAGC
>1178_359
ACGGAGAAGAACAGTGAGGCTTTGGGGCACAGTTACGGAGGATATGTAACGGATAAGAAATCTACGTATAAGAGCTACGGAGAGAAGTCGAAACACTGCAGCAGGTGTGAGAGCAGGATAAATATAACGAAGATACCGAAGTTGGTATATGTGAGTAAAGTAAAACCAAAAGCGGGAAGCAAGAGGCTTGAGGTTGGAGGAAAATATAAAATATCAAGCAGCGTATCGCCTTCAAGTGCTTATAATAAGGCGCTGAGATATGTTTCAAGCAGTAAAGTATGCAGTGTAAGTTCATCAGGAGTTGTGATTGGGAAGAGAGCGGGGAGCTGCAGTATAAGTGTGATAGCGAAAGACGGGAGCGGGAAGAAGGGGACGATAAAGATAAAAGTATACCCGAAGAAGATAGCGAAAGTAA
>1178_360
ACGGAGAAGAACAGTGAGGCTTTGGGGCACAGTTACGGAGGATATGTAACGGATAAGAAATCTACGTATAAGAGCTACGGAGAGAAGTCGAAACACTGCAGCAGGTGTGAGAGCAGGATAAATATAACGAAGATACCGAAGTTGGTATATGTGAGTAAAGTAAAACCAAAAGCGGGAAGCA
>1178_361
ACGGAGAAGAACAGTGAGGCTTTGGGGCACAGTTACGGAGGATATGTAACGGATAAGAAATCTACGTATAAGAGCTACGGAGAGAAGTCGAAACACTGCAGCAGGTGTGAGAGCAGGATAAATATAACGAAGATACCGAAGTTGGTATATGTGAGTAAAGTAAAACCAAAAGCGGGAAGCAAGAGGCTTGAGGTTGGAGGAAAATATAAAATATCAAGCAGCGTATCGCCTTCAAGTGCTTATAATAAGGCGCTGAGATATGTTTCAAGCAGTAAAGTATGCAGTGTAAGTTCATCAGGAGTTGTGATTGGGAAGAGAGCGGGGAGCTGCAGTATAAGTGTGATAGCG
>1178_362
ACGGAGAAGAACAGTGAGGCTTTGGGGCACAGTTACGGAGGATATGTAACGGATAAGAAATCTACGTATAAGAGCTACGGAGAGAAGTCGAAACACTGCAGCAGGTGTGAGAGCAGGATAAATATAACGAAGATACCGAAGTTGGTATATGTGAGTAAAGTAAAACCAAAAGCGGGAAGCAAGAGGCTTGAGGTTGGAGGAAAATATAAAATATCAAGCAGCGTATCGCCTTCAAGTGCTTATAATAAGGCGCTGAGATATGTTTCAAGCAGTAAAGTATGCAGTGTAAGTTCATCAGGAGTTGT
>1178_363
ACGGAGAAGAACAGTGAGGCTTTGGGGCACAGTTACGGAGGATATGTAACGGATAAGAAATCTACGTATAAGAGCTACGGAGAGAAGTCGAAACACTGCAGCAGGTGTGAGAGCAGGATAAATATAACGAAGATACCGAAGTTGGTATATGTGAGTAAAGTAAAACCAAAAGCGGGAAGCAAGAGGCTTGAGGTTGGAGGAAAATATAAAATATCAAGCAGCGTATCGCCTTCAAGTGCTTATAATAAGGCGCTGAGATATGTTTCAAGCAGTAAAGTATGCAGTGTAAGTTCATCAGGAGTTGTGATTGGGAAGAGAGCGGGGAGCTGCAGTATAAGTGTGATAGCGAAAGACGGGAGCGGGAAGAAGGG
>1178_364
ACGGAGAAGAACAGTGAGGCTTTGGGGCACAGTTACGGAGGATATGTAACGGATAAGAAATCTACGTATAAGAGCTACGGAGAGAAGTCGAAACACTGCAGCAGGTGTGAGAGCAGGATAAATATAACGAAGATACCGAAGTTGGTATATGTGAGTAAAGTAAAACCAAAAGCGGGAAGCAAGAGGCTTGAGGTTGGAGGAAAATATAAAATATCAAGCAGCGTATCGCCTTCAAGTGCTTATAATAAGGCGCTGAGATATGTTTCAAGCAGTAAAGTATGCAGTGTAAGTTCATCAGGAGTTGTGATTGGGAAGAGAGCGGGGAGCTGCAGTATAAGTGTGATAGCGAAAGACGGGAGCGGGAAGAAGGGGACGATAAAGATAAAAGTATACCCGAAGAAGATAGCGAAAGT
>1178_365
ACGGAGAAGAACAGTGAGGCTTTGGGGCACAGTTACGGAGGATATGTAACGGATAAGAAATCTACGTATAAGAGCTACGGAGAGAAGTCGAAACACTGCAGCAGGTGTGAGAGCAGGATAAATATAACGAAGATACCGAAGTTGGTATATGTGAG
>1178_366
ACGGAGAAGAACAGTGAGGCTTTGGGGCACAGTTACGGAGGATATGTAACGGATAAGAAATCTACGTATAAGAGCTACGGAGAGAAGTCGAAACACTGCAGCAGGTGTGAGAGCAGGATAAATATAACGAAGATACCGAAGTTGGTATATGTGAGTAAAGTAAAACCAAAAGCGGGAAGCAAGAGGCTTGAGGTTGGAGGAAAATATAAAATATCAAGCAGCGTATCGCCTTCAAGTGCTTATA
>1178_367
ACGGAGAAGAACAGTGAGGCTTTGGGGCACAGTTACGGAGGATATGTAACGGATAAGAAATCTACGTATAAGAGCTACGGAGAGAAGTCGAAACACTGCAGCAGGTGTGAGAGCAGGATAAATATAACGAAGATACCGAAGTTGGTATATGTGAGTAAAGTAAAACCAAAAGCGGGAAGCAAGAGGCTTGAGGTTGGAGGAAAATATAAAATATCAAGCAGCGTATCGCCTTCAAGTGCTTATAATAAGGCGCTGAGATATGTTTCAAGCAGTAAAGTATGCAGTGTAAGTTCATCAGGAGTTGTGATTGGGAAGAGAGCGGGGAGCTGCA
>1178_368
ACGGAGAAGAACAGTGAGGCTTTGGGGCACAGTTACGGAGGATATGTAACGGATAAGAAATCTACGTATAAGAGCTACGGAGAGAAGTCGAAACACTGCAGCAGGTGTGAGAGCAGGATAAATATAACGAAGATACCGAAGTTGGTATATGTGAGTAAAGTAAAACCAAAAGCGGGAAG
>1178_369
ACGGAGAAGAACAGTGAGGCTTTGGGGCACAGTTACGGAGGATATGTAACGGATAAGAAATCTACGTATAAGAGCTACGGAGAGAAGTCGAAACACTGCAGCAGGTGTGAGAGCAGGATAAATATAACGAAGATACCGAAGTTGGTATATGTGAGTAAAGTAAAACCAAAAGCGGGAAGCAAGAGGCTTGAGGTTGGAGGAAAATATAAAATATCAAGCAGCGTATCGCCTTCAAGTGCTTATAATAAGGCGCTGAGATATGTTTCAAGCAGTAAAGTATGCAGTGTAAGTTCATCAGGAGTTGTGATTGGGAAGAGAGCGGGGAGCTGCAGTATAAGTGTGATAGCGAAAGACGGGAGCGGGAAGAAGGGGACGATAAAGATAAAAGTATACCCGAAGAAGATAGCGAAAGTAAAGTTAAAGAGCACAA
>1178_370
ACGGAGAAGAACAGTGAGGCTTTGGGGCACAGTTACGGAGGATATGTAACGGATAAGAAATCTACGTATAAGAGCTACGGAGAGAAGTCGAAACACTGCAGCAGGTGTGAGAGCAGGATAAATATAACGAAGATACCGAAGTTGGTATATGTGAGTAAAGTAAAACCAAAAGCGGGAAGCAAGAGGCTTGAGGTTGGAGGAAAATATAAAATATCAAGCAGCGTATCGCCTTCAAGTGCTTATAATAAGGCGCTGAGATATGTTTCAAGCAGTAAAGTATGCAGTGTAAGTTCATCAGGAGTTGTGATTGGGAAGAGAGCGGGGAGCTGCAGTATAAGTGTGATAGCGAAAGACGGGAGCGGGAAGAAGGGGACGATAAAG
>1178_371
ACGGAGAAGAACAGTGAGGCTTTGGGGCACAGTTACGGAGGATATGTAACGGATAAGAAATCTACGTATAAGAGCTACGGAGAGAAGTCGAAACACTGCAGCAGGTGTGAGAGCAGGATAAATATAACGAAGATACCGAAGTTGGTATATGTGAGTAAAGTAAAACCAAAAGCGGGAAGCAAGAGGCTTGAGGTTGGAGGAAAATATAAAATATCAAGCAGCGTATCGCCTTCAAGTGCTTATAATAAGGCGCTGAGATATGTTTCAA
>1178_372
ACGGAGAAGAACAGTGAGGCTTTGGGGCACAGTTACGGAGGATATGTAACGGATAAGAAATCTACGTATAAGAGCTACGGAGAGAAGTCGAAACACTGCAGCAGGTGTGAGAGCAGGATAAATATAACGAAGATACCGAAGTTGGTATATGTGAGTAAAGTAAAACCAAAAGCGGGAAGCAAGAGGCTTGAGGTTGGAGGAAAATATAAAATATCAAGCAGCGTATCGCCTTCAAGTGCTTATAATAAGGCGCTGAG
>1178_373
ACGGAGAAGAACAGTGAGGCTTTGGGGCACAGTTACGGAGGATATGTAACGGATAAGAAATCTACGTATAAGAGCTACGGAGAGAAGTCGAAACACTGCAGCAGGTGTGAGAGCAGGATAAATATAACGAAGATACCGAAGTTGGTATATGTGAGTAAAGTAAAACCAAAAGCGGGAAGCAAGAGGCTTGAGGTTGGAGGAAAATATAAAATATCAAGCAGCGTATCGCCTTCAAGTGCTTATAATAAGGCGCTGAGATATGTTTCAAGCAGTAAAGTATGCAGTGTAAGTTCATCAGGAGTTGTGATTGGGAAGAGAGCGGGGAGCTGCAGTATAAGTGTGATAGCGAAAGACGGGAGCGGGAAGAAGGGGACGATAAAGATAAAAGTATACCCGAAGAAGATAGCGAAAGTAAAGTTAAAGAGCACAAAGAAGAAGGCGA
>1178_374
ACGGAGAAGAACAGTGAGGCTTTGGGGCACAGTTACGGAGGATATGTAACGGATAAGAAATCTACGTATAAGAGCTACGGAGAGAAGTCGAAACACTGCAGCAGGTGTGAGAGCAGGATAAATATAACGAAGATACCGAAGTTGGTATATGTGAGTAAAGTAAAACCAAAAGCGGGAAGCAAGAGGCTTGAGGTTGGAGGAAAATATAAAATATCAAGCAGCGTATCGCCTTCAAGTGCTTATAATAAGGCGCTGAGATATGTTTCAAGCAGTAAAGTATGCAGTGTAAGTTCATCAGGAGTTGTGATTGGGAAGAGAGCGGGGAGCTGCAGTATAAGTGTGATAGCGAAAGACGGGAGCGGGAAGAAGGGGACGATAAAGATAAAAGTATACCCGA
>1178_375
ACGGAGAAGAACAGTGAGGCTTTGGGGCACAGTTACGGAGGATATGTAACGGATAAGAAATCTACGTATAAGAGCTACGGAGAGAAGTCGAAACACTGCAGCAGGTGTGAGAGCAGGATAAATATAACGAAGATACCGAAGTTGGTATATGTGAGTAAAGTAAAACCAAAAGCGGGAAGCAAGAGGCTTGAGGTTGGAGGAAAATATAAAATATCAAGCAGCGTATCGCCTTCAAGTGCTTATAATAAGGCGCTGAGATATGTTTCAAGCAGTAAAGTATGCAGTGTAAGTTCATCAGGAGTTGTGATTGGGAAGAGAGCGGGGAGCTGCAGTATAAGTGTGATAGCGAAAGACGGGAGCGGGAAGAAGGGGACGATAAAGATAAAAGTATACCCGAAGAAGATAGCGAAAGTAAAGTTAAAGAGCACAAAGAAGAAGGCGAAAATAAGTTACGGTAAGAGTTTGGG
>1178_376
ACGGAGAAGAACAGTGAGGCTTTGGGGCACAGTTACGGAGGATATGTAACGGATAAGAAATCTACGTATAAGAGCTACGGAGAGAAGTCGAAACACTGCAGCAGGTGTGAGAGCAGGATAAATATAACGAAGATACCGAAGTTGGTATATGTGAGTAAAGTAAAACCAAAAGCGGGAAGCAAGAGGCTTGAGGTTGGAGGAAAATATAAAATATCAAGCAGCGTATCGCCTTCAAGTGCTTATAATAAGGCGCTGAGATATGTTTCAAGCAGTAAAGTATGCAGTGTAAGTTCATCAGGAGTTGTGATTGGGAAGAGAGCGGGGAGCTGCAGTATAAGTGTGATAGCGAAAGACGGGA
>1178_377
ACGGAGAAGAACAGTGAGGCTTTGGGGCACAGTTACGGAGGATATGTAACGGATAAGAAATCTACGTATAAGAGCTACGGAGAGAAGTCGAAACACTGCAGCAGGTGTGAGAGCAGGATAAATATAACGAAGATACCGAAGTTGGTATATGTGAGTAAAGTAAAACCAAAAGCGGGAAGCAAGAGGCTTGAGGTTGGAGGAAAATATAAAATATCAAGCAGCGTATCGCCTTCAAGTGCTTATAATAAGGCGCTGAGATATGTTTCAAGCAGTAAAGTATGCAGTGTAAGTTCATCAGGAGTTGTGATTGGGAAGAG
>1178_378
ACGGAGAAGAACAGTGAGGCTTTGGGGCACAGTTACGGAGGATATGTAACGGATAAGAAATCTACGTATAAGAGCTACGGAGAGAAGTCGAAACACTGCAGCAGGTGTGAGAGCAGGATAAATATAACGAAGATACCGAAGTTGGTATATGTGAGTAAAGTAAAACCAAAAGCGGGAAGCAAGAGGCTTGAGGTTGGAGGAAAATATAAAATATCAAGCAGCGTATCGCCTTCAAGTGCTTATAATAAGGC
>1178_379
ACGGAGAAGAACAGTGAGGCTTTGGGGCACAGTTACGGAGGATATGTAACGGATAAGAAATCTACGTATAAGAGCTACGGAGAGAAGTCGAAACACTGCAGCAGGTGTGAGAGCAGGATAAATATAACGAAGATACCGAAGTTGGTATATGTGAGTAAAGTAAAACCAAAAGCGGGAAGCAAGAGGCTTGAGGTTGGAGGAAAATATAAAATATCAAGCAGCGTATCGCCTTCAAGTGCTTATAATAAGGCGCTGAGATATGTTTCAAGCAGTAAAGTATGCAGTGTAAGTTCATCAGGAGTTGTGATTGGGAAGAGAGCGGGGAGCTGCAGTATAAGTGTGATAGCGAAAGACGGGAGCGGGAAGAAGGGGACGATAAAGATAAAAGTATACCCGAAGAAGATAGCGAAAGTAAAGTTAAAGAGCACAAAGAAGAAGGCGAAAATAAG
>1178_380
ACGGAGAAGAACAGTGAGGCTTTGGGGCACAGTTACGGAGGATATGTAACGGATAAGAAATCTACGTATAAGAGCTACGGAGAGAAGTCGAAACACTGCAGCAGGTGTGAGAGCAGGATAAATATAACGAAGATACCGAAGTTGGTATATGTGAGTAAAGTAAAACCAAAAGCGGGAAGCAAGAGGCTTGAGGTTGGAGGAAAATATAAAATATCAAGCAGCGTATCGCCTTCAAGTGCTTATAATAAGGCGCTGAGATATGTTTCAAGCAGTAAAGTATGCAGTGTAAGTTCATCAGGAGTTGTGA
>1178_381
ACGGAGAAGAACAGTGAGGCTTTGGGGCACAGTTACGGAGGATATGTAACGGATAAGAAATCTACGTATAAGAGCTACGGAGAGAAGTCGAAACACTGCAGCAGGTGTGAGAGCAGGATAAATATAACGAAGATACCGAAGTTGGTATATGTGAGTAAAGTAAAACCAAAAGCGGGAAGCAAGAGGCTTGAGGTTGGAGGAAAATATAAAATATCAAGCAGCGTATCGCCTTCAAGTGCTTATAATAAGGCGCTGAGATATGTTTCAAGCAGTAAAGTATGCAGTGTAAGTTCATCAGGAGTTGTGATTGGGAAGAGAGCGGGGAGCTGCAGTATAAGTG
>1178_382
ACGGAGAAGAACAGTGAGGCTTTGGGGCACAGTTACGGAGGATATGTAACGGATAAGAAATCTACGTATAAGAGCTACGGAGAGAAGTCGAAACACTGCAGCAGGTGTGAGAGCAGGATAAATATAACGAAGATACCGAAGTTGGTATATGTGAGTAAAGTAAAACCAAAAGCGGGAAGCAAGAGGCTTGAGGTTGGAGGAAAATATAAAATATCAAGCAGCGTATCGCCTTCAAGTGCTTATAATAAGGCGCTGAGATATGTTTCAAGCAGTAAAGTATGCAGTGTAAGTTCATCAGGAGTTGTGATTGGGAAGAGAGCGGGGAGCTGCAGTATAAGTGTGATAGCGAAAGACGGGAGCGGGAAGAAGGGGACGATAAAGATAAAAGTATACCCGAAGAAGATAGC
>1178_383
ACGGAGAAGAACAGTGAGGCTTTGGGGCACAGTTACGGAGGATATGTAACGGATAAGAAATCTACGTATAAGAGCTACGGAGAGAAGTCGAAACACTGCAGCAGGTGTGAGAGCAGGATAAATATAACGAAGATACCGAAGTTGGTATATGTGAGTAAAGTAAAACCAAAAGCGGGAAGCAAGAGGCTTGAGGTTGGAGGAAAATATAAAATATCAAGCAGCGTATCGCCTTCAAGTGCTTATAATAAGGCGCTGAGATATGTTTCAAGCAGTAAAGTATGCAGTGTAAGT
>1178_384
ACGGAGAAGAACAGTGAGGCTTTGGGGCACAGTTACGGAGGATATGTAACGGATAAGAAATCTACGTATAAGAGCTACGGAGAGAAGTCGAAACACTGCAGCAGGTGTGAGAGCAGGATAAATATAACGAAGATACCGAAGTTGGTATATGTGAGTAAAGTAAAACCAAAAGCGGGAAGCAAGAGG
>1178_385
ACGGAGAAGAACAGTGAGGCTTTGGGGCACAGTTACGGAGGATATGTAACGGATAAGAAATCTACGTATAAGAGCTACGGAGAGAAGTCGAAACACTGCAGCAGGTGTGAGAGCAGGATAAATATAACGAAGATACCGAAGTTGGTATATGTG
>1178_386
ACGGAGAAGAACAGTGAGGCTTTGGGGCACAGTTACGGAGGATATGTAACGGATAAGAAATCTACGTATAAGAGCTACGGAGAGAAGTCGAAACACTGCAGCAGGTGTGAGAGCAGGATAAATATAACGAAGATACCGAAGTTGGTATATGTGAGTAAAGTAAAACCAAAAGCGGGAAGCAAGAGGCTTGAGGTTGGAGGAAAATATAAAATATCAAGCAGCGTATCGCCTTCAAGTGCTTATAATAAGGCGCTGAGATATGTTTCAAGCAGTAAAGTATGCAGTGTAAGTTCATCAGGAGTTGTGATTGGGAAGAGAGCGGGGAG
>1178_387
ACGGAGAAGAACAGTGAGGCTTTGGGGCACAGTTACGGAGGATATGTAACGGATAAGAAATCTACGTATAAGAGCTACGGAGAGAAGTCGAAACACTGCAGCAGGTGTGAGAGCAGGATAAATATAACGAAGATACCGAAGTTGGTATATGTGAGTAAAGTAAAACCAAAAGCGGGAAGCAAGAGGCTTGAGGTTGGAGGAAAATATAAAA
>1178_388
ACGGAGAAGAACAGTGAGGCTTTGGGGCACAGTTACGGAGGATATGTAACGGATAAGAAATCTACGTATAAGAGCTACGGAGAGAAGTCGAAACACTGCAGCAGGTGTGAGAGCAGGATAAATATAACGAAGATACCGAAGTTGGTATATGT
>1178_389
ACGGAGAAGAACAGTGAGGCTTTGGGGCACAGTTACGGAGGATATGTAACGGATAAGAAATCTACGTATAAGAGCTACGGAGAGAAGTCGAAACACTGCAGCAGGTGTGAGAGCAGGATAAATATAACGAAGATACCGAAGTTGGTATATGTGAGTAAAGTAAAACCAAAAGCGGGAAGCAAGAGGCTTGAGGTTGGAGGAAAATATAAAATATCAAGCAGCGTATCGCCTTCAAGTGCTTATAATAAGGCGCTGAGATATGTTTCAAGCAGTAAAGTATGCAGTGTAAGTTCATCAGGAGTTGTGATTGGGAAGAGAGCGGGGAGCTGCAGTATAAGTGTGATAGCGAAAGACGGGAGCGGGAAGAAGGGGACGATAAAGATAAAAGTATACCCGAAGAAGATAGCGAAAGTAAAGTTAAAGAGCACAAAGAAGAAGGCGAAAATAAGTTACGGTAAGAGTTT
>1178_390
ACGGAGAAGAACAGTGAGGCTTTGGGGCACAGTTACGGAGGATATGTAACGGATAAGAAATCTACGTATAAGAGCTACGGAGAGAAGTCGAAACACTGCAGCAGGTGTGAGAGCAGGATAAATATAACGAAGATACCGAAGTTGGTATATGTGAGTAAAGTAAAACCAAAAGCGGGAAGCAAGAGGCTTGAGGTTGGAGGAAAATATAAAATATCAAGCAGCGTATCGCCTTCAAGTGCTTATAATAAGGCGCTGAGATATGTTTCAAGCAGTAAAGTATGCAGTGTAAGTTCATCAGGAGTTGTGATTGGGAAGAGAGCGGGGAGCTGCAGTATAAGTGTGATAGCGAAAGACGGGAGCGGGAAGAAGGGGACGATAAAGATAAAAGTATACCCGAAGAAG
>1178_391
ACGGAGAAGAACAGTGAGGCTTTGGGGCACAGTTACGGAGGATATGTAACGGATAAGAAATCTACGTATAAGAGCTACGGAGAGAAGTCGAAACACTGCAGCAGGTGTGAGAGCAGGATAAATATAACGAAGATACCGAAGTTGGTATATGTGAGTAAAGTAAAACCAAAAGCGGGAAGCAAGAGGCTTGAGGTTGGAGGAAAATATAAAATATCAAGCAGCGTATCGCCTTCAAGTGCTTATAATAAGGCGCTGAGATATGTTTCAAGCAGTAAAGTATGCAGTGTAAGTTCATCAGGAGTTG
>1178_392
ACGGAGAAGAACAGTGAGGCTTTGGGGCACAGTTACGGAGGATATGTAACGGATAAGAAATCTACGTATAAGAGCTACGGAGAGAAGTCGAAACACTGCAGCAGGTGTGAGAGCAGGATAAATATAACGAAGATACCGAAGTTGGTATATGTGAGTAAAGTAAAACCAAAAGCGGGAAGCAAGAGGCTTGAGGTTGGAGGAAAATATAAAATATCAAGCAGCGTATCGCCTTCAAGTGCTTATAATAAGGCGCTGAGATATGTTTCA
>1178_393
ACGGAGAAGAACAGTGAGGCTTTGGGGCACAGTTACGGAGGATATGTAACGGATAAGAAATCTACGTATAAGAGCTACGGAGAGAAGTCGAAACACTGCAGCAGGTGTGAGAGCAGGATAAATATAACGAAGATACCGAAGTTGGTATATGTGAGTAAAGTAAAACCAAAAGCGGGAAGCAAGAGGCTTGAGGTTGGAGGAAAATATAAAATATCAAGCAGCGTATCGCCTTCAAGTGCTTATAATAAGGCGCTGAGATATGTTTCAAGCAGTAAAGTATGCAGTGTAAGTTCATCAGGAGTTGTGATTGGGAAGAGAGCGGGGAGCTGCAGTATAAGTGTGATAGCGAAAGACGGGAGCGGGAAGAAGGGGACGATAAAGATAAAAGTATACCCGAAGAAGATAGCGAAAGTAAAGTTAAAGAG
>1178_394
ACGGAGAAGAACAGTGAGGCTTTGGGGCACAGTTACGGAGGATATGTAACGGATAAGAAATCTACGTATAAGAGCTACGGAGAGAAGTCGAAACACTGCAGCAGGTGTGAGAGCAGGATAAATATAACGAAGATACCGAAGTTGGTATATGTGAGTAAAGTAAAACCAAAAGCGGGAAGCAAGAGGCTTGAGGTTGGAGGAAAATATAAAATATCAAGCAGCGTATCGCCTTCAAGTGCTTATAATAAGGCGCTGAGATATGTTTCAAGCAGTAAAGTATGCAGTGTAAGTTCATCAGGAGTTGTGATTGGGAAGAGAGCGGGGAGCTGCAGTATAAGTGTGATAGCGAAAGACGGGAGCGGGAAGAAGGGGACGATAAAGATAAAAGTATACCCGAAGAAGATAGCGAAAGTAAAGTTAAAGAGCA
>1178_395
ACGGAGAAGAACAGTGAGGCTTTGGGGCACAGTTACGGAGGATATGTAACGGATAAGAAATCTACGTATAAGAGCTACGGAGAGAAGTCGAAACACTGCAGCAGGTGTGAGAGCAGGATAAATATAACGAAGATACCGAAGTTGGTATATGTGAGTAAAGTAAAACCAAAAGCGGGAAGCAAGAGGCTTGAGGTTGGAGGAAAATATAAAATATCAAGCAGCGTATCGCCTTCAAGTGCTTATAATAAGGCGCTGAGATATGTTTCAAGCAGTAAAGTATGCAGTGTAAGTTCATCAGGAGTTGTGATTGGGAAGAGAGCGGGGAGCTGCAGTATAAGTGTGATAGCGAAAGACGGG
>1178_396
ACGGAGAAGAACAGTGAGGCTTTGGGGCACAGTTACGGAGGATATGTAACGGATAAGAAATCTACGTATAAGAGCTACGGAGAGAAGTCGAAACACTGCAGCAGGTGTGAGAGCAGGATAAATATAACGAAGATACCGAAGTTGGTATATGTGAGTAAAGTAAAACCAAAAGCGGGAAGCAAGAGGCTTGAGGTTGGAGGAAAATATAAAATATCAAGCAGCGTATCGCCTTCAAGTGCTTATAATAAGGCGCTGAGATATGTTTCAAGCAGTAAAGTATGCAGTGTAAGTTCATCAGGAGTTGTGATTGGGAAGAGAGCGGGGAGCTGCAGTATAAGTGTGATAGCGAAAGACGGGAGCGGGAAGAAGGGGACGATAAAGATAAAAGTATACCCGAAGAAGATAGCGAAAGTAAAGTTAAAGAGCACAAAGAAGAAGGCGAAAATAAGTTACGGTAAGAGTTTGGGAGCCGGTAAGTACG
>1178_397
ACGGAGAAGAACAGTGAGGCTTTGGGGCACAGTTACGGAGGATATGTAACGGATAAGAAATCTACGTATAAGAGCTACGGAGAGAAGTCGAAACACTGCAGCAGGTGTGAGAGCAGGATAAATATAACGAAGATACCGAAGTTGGTATATGTGAGTAAAGTAAAACCAAAAGCGGGAAGCAAGAGGCTTGAGGTTGGAGGAAAATATAAAATATCAAGCAGCGTATCGCCTTCAAGTGCTTATAATAAGGCGCTGAG
>1178_398
ACGGAGAAGAACAGTGAGGCTTTGGGGCACAGTTACGGAGGATATGTAACGGATAAGAAATCTACGTATAAGAGCTACGGAGAGAAGTCGAAACACTGCAGCAGGTGTGAGAGCAGGATAAATATAACGAAGATACCGAAGTTGGTATATGTGAGTAAAGTAAAACCAAAAGCGGGAAGCAAGAGGCTTGAGGTTGGAGGAAAATA
>1178_399
ACGGAGAAGAACAGTGAGGCTTTGGGGCACAGTTACGGAGGATATGTAACGGATAAGAAATCTACGTATAAGAGCTACGGAGAGAAGTCGAAACACTGCAGCAGGTGTGAGAGCAGGATAAATATAACGAAGATACCGAAGTTGGTATATGTGAGTAAAGTAAAACCAAAAGCGGGAAGCAAGAGG
>1178_400
ACGGAGAAGAACAGTGAGGCTTTGGGGCACAGTTACGGAGGATATGTAACGGATAAGAAATCTACGTATAAGAGCTACGGAGAGAAGTCGAAACACTGCAGCAGGTGTGAGAGCAGGATAAATATAACGAAGATACCGAAGTTGGTATATGTGAGTAAAGTAAAACCAAAAGCGGGAAGCAAGAGGCTTGAGGTTGGAGGAAAATATAAAATATCAAGCAGCGTATCGCCTTCAAGTGCTTATAATAAGGCGCTGAGATATGTTTCAAGCAGTAAAGTATGCAGTGTAAGTTCATCAGGAGTTGTGATTGGGAAGAGAGCGGGGAGCTGCAGTATAAGTGTGATAGCGAAAGACGGGAGCGGGAAGAAG
>1178_401
ACGGAGAAGAACAGTGAGGCTTTGGGGCACAGTTACGGAGGATATGTAACGGATAAGAAATCTACGTATAAGAGCTACGGAGAGAAGTCGAAACACTGCAGCAGGTGTGAGAGCAGGATAAATATAACGAAGATACCGAAGTTGGTATATGTGAGTAAAGTAAAACCAAAAGCGGGAAGCAAGAGGCTTGAGGT
>1178_402
ACGGAGAAGAACAGTGAGGCTTTGGGGCACAGTTACGGAGGATATGTAACGGATAAGAAATCTACGTATAAGAGCTACGGAGAGAAGTCGAAACACTGCAGCAGGTGTGAGAGCAGGATAAATATAACGAAGATACCGAAGTTGGTATATGTGAGTAAAGTAAAACCAAAAGCGGGAAGCAAGAGGCTTGAGGTTGGAGGAAAATATAAAATATCAAGCAGCGTAT
>1178_403
ACGGAGAAGAACAGTGAGGCTTTGGGGCACAGTTACGGAGGATATGTAACGGATAAGAAATCTACGTATAAGAGCTACGGAGAGAAGTCGAAACACTGCAGCAGGTGTGAGAGCAGGATAAATATAACGAAGATACCGAAGTTGGTATATGTGAGTAAAGTAAAACCAAAAGCGGGAAGCAAGAGGCTTGAGGTTGGAGGAAAATATAAAATATCAAGCA
>1178_404
ACGGAGAAGAACAGTGAGGCTTTGGGGCACAGTTACGGAGGATATGTAACGGATAAGAAATCTACGTATAAGAGCTACGGAGAGAAGTCGAAACACTGCAGCAGGTGTGAGAGCAGGATAAATATAACGAAGATACCGAAGTTGGTATATGTGAGTAAAGTAAAACCAAAAGCGGGAAGCAAGAGGCTTGAGGTTGGAGGAAAATATAAAATATCAAGCAGCGTATCGCCTTCAAGTGCTTATAATAAGGCGCTGAGATATGTTTCAAGCAGTAAAGTATGCAGTGTAAGTT
>1178_405
[truncated: 19,848,008 more chars]
