# Supplementary material for: Consistency of metagenomic assignment programs in simulated and real data
Source: BMC Bioinformatics. 2014 Mar 28;15:90. doi: 10.1186/1471-2105-15-90 (PMC3986635; doi:10.1186/1471-2105-15-90)
Supplement: Additional file 4 — Simulated and synthetic sequences generated using our scripts in FASTA format, and their keys. [file 1471-2105-15-90-S4.zip › simulated_files/sim_all_genomes_dominant_key.txt]

ID	species
0
1	'Nostoc azollae' 0708
2	[Cellvibrio] gilvus ATCC 13127
3	Abalone shriveling syndrome associated virus
4	Abelson murine leukemia virus
5	Abutilon Brazil virus
6	Acanthocystis turfacea Chlorella virus 1
7	Acheta domestica densovirus
8	Acholeplasma phage MV L1
9	Acidianus rod shaped virus 1
10	Acidianus spindle shaped virus 1
11	Acinetobacter phage AP205
12	Actinomyces phage Av 1
13	Actinoplanes phage phiAsp2
14	Acute bee paralysis virus
15	Acyrthosiphon pisum virus
16	Adeno associated virus 7
17	Adeno associated virus 8
18	Adoxophyes orana nucleopolyhedrovirus
19	Aedes flavivirus
20	Aeromonas phage 25
21	Aeromonas phage 31
22	African oil palm ringspot virus
23	Ageratum leaf curl Cameroon betasatellite
24	Ageratum leaf curl virus
25	Ageratum yellow vein China virus associated DNA beta
26	Ageratum yellow vein Hualian virus
27	Agrotis segetum granulovirus
28	Agrotis segetum nucleopolyhedrovirus
29	Allamanda leaf curl virus
30	Allium virus X
31	Allpahuayo virus
32	alpha proteobacterium BAL199
33	alpha proteobacterium HIMB114
34	Alstroemeria virus x
35	Alternanthera yellow vein virus
36	Alternanthera yellow vein virus satellite DNA beta
37	Alternaria alternata dsRNA mycovirus
38	Alteromonadales bacterium TW 7
39	Amapari virus
40	Amasya cherry disease associated chrysovirus
41	Amasya cherry disease associated mycovirus
42	American plum line pattern virus
43	Angelonia flower break virus
44	Anguillid herpesvirus 1
45	Anopheles gambiae densonucleosis virus
46	Antheraea pernyi nucleopolyhedrovirus
47	Anticarsia gemmatalis nucleopolyhedrovirus
48	Apple mosaic virus
49	Apricot pseudo chlorotic leaf spot virus
50	Arabis mosaic virus
51	Arabis mosaic virus large satellite RNA
52	Archaeal BJ1 virus
53	Asparagus virus 2
54	Asparagus virus 3
55	Astrovirus MLB1
56	Astrovirus VA1
57	Atlantic salmon swim bladder sarcoma virus
58	Avian adeno associated virus ATCC VR 865
59	Avian carcinoma virus
60	Avian endogenous retrovirus EAV HP
61	Avian myelocytomatosis virus
62	Azospirillum phage Cd
63	Bacillus phage 0305phi8 36
64	Bacillus phage AP50
65	Bacillus phage BCJA1c
66	Bacillus phage Cherry
67	Bacillus phage Fah
68	Bacillus phage Gamma
69	Bacillus phage GIL16c
70	Bacillus phage IEBH
71	Bacillus phage phBC6A51
72	Bacillus phage phBC6A52
73	Bacillus phage phi105
74	Bacillus phage SPP1
75	Bacillus phage TP21 L
76	Bacillus phage WBeta
77	Bacillus virus 1
78	Bacteriophage APSE 2
79	bacterium Ellin514
80	Bacteroides phage B40 8
81	Bacteroidetes oral taxon 274 F0058
82	Bamboo mosaic virus satellite RNA
83	Banana mild mosaic virus
84	Banana streak virus
85	Bandicoot papillomatosis carcinomatosis virus type 1
86	Bandicoot papillomatosis carcinomatosis virus type 2
87	Barfin flounder virus BF93Hok
88	Barley dwarf virus
89	Barley yellow dwarf virus GAV
90	Basella rugose mosaic virus
91	Bat adeno associated virus YNM
92	Bat coronavirus 1A
93	Bat coronavirus 1B
94	Bear Canyon virus
95	Beet ringspot virus
96	Beet western yellows ST9 associated virus
97	Begomovirus associated DNA II
98	Begomovirus associated DNA III
99	Beilong virus
100	Bell pepper mottle tobamovirus
101	beta proteobacterium KB13
102	Bettongia penicillata papillomavirus 1
103	Bhendi yellow vein Bhubhaneswar virus
104	Bitter gourd leaf curl disease associated DNA beta
105	Black raspberry necrosis virus
106	Black raspberry virus F
107	Blackberry chlorotic ringspot virus
108	Blackcurrant reversion virus
109	Blackcurrant reversion virus satellite RNA
110	Blainvillea yellow spot virus
111	Botryotinia fuckeliana partitivirus 1
112	Botryotinia fuckeliana totivirus 1
113	Bougainvillea spectabilis chlorotic vein banding virus
114	Bovine immunodeficiency virus
115	Bovine papillomavirus
116	Bovine parvovirus 2
117	Bovine respiratory coronavirus AH187
118	Brevicoryne brassicae picorna like virus
119	Broome virus
120	Bundibugyo ebolavirus
121	Burkholderia ambifaria phage BcepF1
122	Burkholderia phage Bcep1
123	Burkholderia phage Bcep176
124	Burkholderia phage Bcep22
125	Burkholderia phage Bcep43
126	Burkholderia phage Bcep781
127	Burkholderia phage BcepB1A
128	Burkholderia phage BcepGomr
129	Burkholderia phage BcepIL02
130	Burkholderia phage BcepNazgul
131	Burkholderia phage BcepNY3
132	Burkholderia phage KS10
133	Burkholderia phage KS9
134	Burkholderia phage phi1026b
135	Burkholderia phage phi52237
136	Burkholderia phage phiE125
137	Burkholderia phage phiE12 2
138	Burkholderia phage phiE202
139	Burkholderia phage phiE255
140	Burkholderiales bacterium 1 1 47
141	Butterbur mosaic virus
142	Cactus mild mottle virus
143	Calicivirus isolate TCG
144	California sea lion anellovirus
145	California sea lion polyomavirus 1
146	Campylobacterales bacterium GD 1
147	candidate division TM7 genomosp GTL1
148	candidate division TM7 single cell isolate TM7a
149	candidate division TM7 single cell isolate TM7b
150	candidate division TM7 single cell isolate TM7c
151	Canine calicivirus
152	Caprine arthritis encephalitis virus
153	Capsicum chlorosis virus
154	Cardiospermum yellow leaf curl virus satellite DNA beta
155	Carrot red leaf luteovirus associated RNA
156	Casphalia extranea densovirus
157	Caviid herpesvirus 2
158	Cell fusing agent virus
159	Ceratocystis polonica partitivirus
160	Chapare virus
161	Chayote yellow mosaic virus
162	Cherry green ring mottle virus
163	Cherry necrotic rusty mottle virus
164	Chickpea chlorotic dwarf Sudan virus
165	Chickpea chlorotic dwarf virus
166	Chicory yellow mottle virus large satellite RNA
167	Chicory yellow mottle virus satellite RNA
168	Chikungunya virus
169	Chilli leaf curl Multan alphasatellite
170	Chiltepin yellow mosaic virus
171	Chlamydia phage 3
172	Chlamydia phage 4
173	Choristoneura occidentalis granulovirus
174	Chronic bee paralysis virus
175	Chrysodeixis chalcites nucleopolyhedrovirus
176	Circovirus like genome BBC A
177	Circovirus like genome CB A
178	Circovirus like genome CB B
179	Circovirus like genome RW A
180	Circovirus like genome RW B
181	Circovirus like genome RW C
182	Circovirus like genome RW D
183	Circovirus like genome RW E
184	Circovirus like genome SAR A
185	Circovirus like genome SAR B
186	Circulifer tenellus virus 1
187	Citreicella SE45
188	Citrus leaf rugose virus
189	Citrus sudden death associated virus
190	Citrus variegation virus
191	Clanis bilineata nucleopolyhedrosis virus
192	Clavibacter phage CMP1
193	Clerodendron yellow mosaic virus
194	Clerodendrum golden mosaic China virus
195	Clerodendrum golden mosaic virus
196	Clostridiales bacterium 1 7 47FAA
197	Clostridium phage 39 O
198	Clostridium phage c st
199	Clostridium phage phi3626
200	Clostridium phage phi CD119
201	Clostridium phage phiC2
202	Clostridium phage phiCD27
203	Clostridium phage phiCTP1
204	Clostridium ramosum DSM 1402
205	Clostridium spiroforme DSM 1552
206	Coconut foliar decay virus
207	Columbid circovirus
208	Corchorus golden mosaic virus
209	Corchorus yellow spot virus
210	Corchorus yellow vein virus
211	Corynebacterium phage BFK20
212	Corynebacterium phage P1201
213	Cotton leaf curl Bangalore virus
214	Cotton leaf curl Bangalore virus associated DNA beta
215	Cotton leaf curl Burewala alphasatellite
216	Cotton leaf curl Burewala betasatellite
217	Cotton leaf curl Burewala virus
218	Cotton leaf curl Gezira alphasatellite
219	Cotton leaf curl Gezira beta
220	Cotton leaf curl Gezira betasatellite
221	Cotton leaf curl Multan betasatellite
222	Cotton leaf curl Multan virus satellite U36 1
223	Cotton leaf curl virus associated DNA beta
224	Cowpea severe leaf curl associated DNA beta
225	Crassocephalum yellow vein virus
226	Crocodilepox virus
227	Croton yellow vein mosaic alphasatellite
228	Croton yellow vein mosaic betasatellite
229	Croton yellow vein virus
230	Crow polyomavirus
231	Crucifer tobamovirus
232	Cryphonectria parasitica mitovirus 1 NB631
233	Cucumber mottle virus
234	Culex flavivirus
235	Culex pipiens densovirus
236	Cupixi virus
237	Curvularia thermal tolerance virus
238	Cyanophage PSS2
239	Cycad leaf necrosis virus
240	Cycas necrotic stunt virus
241	Cymbidium ringspot virus satellite RNA
242	Deerpox virus W 1170 84
243	Deformed wing virus
244	Deftia phage phiW 14
245	delta proteobacterium MLMS 1
246	delta proteobacterium NaphS2
247	Dendrolimus punctatus densovirus
248	Dendrolimus punctatus tetravirus
249	Desmodium leaf distortion virus
250	Diaporthe ambigua RNA virus 1
251	Diplodia scrobiculata RNA virus 1
252	Dracaena mottle virus
253	Drosophila A virus
254	Drosophila melanogaster sigma virus AP30
255	Drosophila melanogaster totivirus SW 2009a
256	Duck circovirus
257	Duck hepatitis virus AP
258	East Asian Passiflora virus
259	Eastern equine encephalitis virus
260	Ectropis obliqua picorna like virus
261	Eimeria brunetti RNA virus 1
262	Elm mottle virus
263	Emilia yellow vein virus
264	Emilia yellow vein virus associated DNA beta
265	Enterobacteria phage 13a
266	Enterobacteria phage BA14
267	Enterobacteria phage BP 4795
268	Enterobacteria phage cdtI
269	Enterobacteria phage EcoDS1
270	Enterobacteria phage EPS7
271	Enterobacteria phage ES18
272	Enterobacteria phage Felix 01
273	Enterobacteria phage Fels 2
274	Enterobacteria phage G4 sensu lato
275	Enterobacteria phage ID18 sensu lato
276	Enterobacteria phage IME08
277	Enterobacteria phage JK06
278	Enterobacteria phage JS10
279	Enterobacteria phage JSE
280	Enterobacteria phage Min27
281	Enterobacteria phage P4
282	Enterobacteria phage Phi1
283	Enterobacteria phage phiEcoM GJ1
284	Enterobacteria phage PsP3
285	Enterobacteria phage RB14
286	Enterobacteria phage RB16
287	Enterobacteria phage RB32
288	Enterobacteria phage RB43
289	Enterobacteria phage RB51
290	Enterobacteria phage RB69
291	Enterobacteria phage RTP
292	Enterobacteria phage SSL 2009a
293	Enterobacteria phage TLS
294	Enterobacteria phage WA13 sensu lato
295	Enterobacteria phage WV8
296	Enterobacteria phage YYZ 2008
297	Enterobacteriaceae bacterium 9 2 54FAA
298	Enterococcus phage EFAP 1
299	Enterococcus phage phiEf11
300	Enterococcus phage phiEF24C
301	Enterococcus phage phiFL1A
302	Enterococcus phage phiFL2A
303	Enterococcus phage phiFL3A
304	Enterococcus phage phiFL4A
305	Enzootic nasal tumour virus of goats
306	Eragrostis curvula streak virus
307	Erectites yellow mosaic virus
308	Erectites yellow mosaic virus satellite DNA beta
309	Erwinia phage phiEa21 4
310	Erysipelotrichaceae bacterium 3 1 53
311	Erysipelotrichaceae bacterium 5 2 54FAA
312	Escherichia 1 1 43
313	Escherichia 3 2 53FAA
314	Escherichia 4 1 40B
315	Escherichia phage D108
316	Escherichia phage rv5
317	Eubacterium biforme DSM 3989
318	Eubacterium dolichum DSM 3991
319	Eupatorium vein clearing virus
320	Euphorbia mosaic virus
321	Euphorbia yellow mosaic virus
322	Euproctis pseudoconspersa nucleopolyhedrovirus
323	Feline immunodeficiency virus
324	Feline leukemia virus
325	Fenneropenaeus chinensis hepatopancreatic densovirus
326	Fer de lance virus
327	Fiji disease virus
328	Finch circovirus
329	Finch polyomavirus
330	Flavobacteria bacterium BAL38
331	Flavobacteria bacterium BBFL7
332	Flavobacteria bacterium MS024 2A
333	Flavobacteria bacterium MS024 3C
334	Flavobacteriales bacterium ALC 1
335	Flexal virus
336	Fort Morgan virus
337	Fragaria chiloensis cryptic virus
338	Fragaria chiloensis latent virus
339	Fritillary virus Y
340	Fusarium graminearum dsRNA mycovirus 1
341	Fusarium graminearum dsRNA mycovirus 3
342	Fusarium graminearum dsRNA mycovirus 4
343	gamma proteobacterium HTCC2207
344	gamma proteobacterium HTCC5015
345	gamma proteobacterium NOR51 B
346	gamma proteobacterium NOR5 3
347	Gammapapillomavirus HPV127
348	Gayfeather mild mottle virus
349	GB virus A
350	GB virus C
351	Geobacillus phage GBSV1
352	Geobacillus virus E2
353	Getah virus
354	Glossina pallidipes salivary gland hypertrophy virus
355	Goose paramyxovirus SF02
356	Gossypium darwinii symptomless alphasatellite
357	Gossypium darwinii symptomless virus
358	Gossypium davidsonii symptomless alphasatellite
359	Gossypium mustilinum symptomless alphasatellite
360	Gossypium punctatum mild leaf curl virus
361	Grapevine chrome mosaic virus
362	Grapevine fanleaf virus
363	Grapevine fanleaf virus satellite RNA
364	Grapevine leafroll associated virus 10
365	Grapevine rootstock stem lesion associated virus
366	Grapevine Syrah Virus 1
367	Gremmeniella abietina mitochondrial RNA virus S2
368	Gremmeniella abietina RNA virus L2
369	Gremmeniella abietina RNA virus MS2
370	Grimontia hollisae CIP 101886
371	Gryllus bimaculatus nudivirus
372	Guanarito virus
373	Gull circovirus
374	Haemophilus phage Aaphi23
375	Haemophilus phage HP2
376	Haloarcula hispanica pleomorphic virus 1
377	Haloarcula phage SH1
378	Halomonas phage phiHAP 1
379	Halorubrum phage HF2
380	Halorubrum pleomorphic virus 1
381	Halovirus HF1
382	Hantavirus Z10
383	Helicoverpa armigera multiple nucleopolyhedrovirus
384	Heliothis zea virus 1
385	Hepatitis GB virus B
386	Highlands J virus
387	Hippeastrum latent virus
388	HMO Astrovirus A
389	Homalodisca vitripennis reovirus
390	Honeysuckle yellow vein beta
391	Honeysuckle yellow vein mosaic disease associated satellite DNA beta
392	Human bocavirus
393	Human bocavirus 2
394	Human bocavirus 3
395	Human bocavirus 4
396	Human enterovirus 107
397	Human enterovirus 109
398	Human enterovirus 98
399	Human erythrovirus V9
400	Human immunodeficiency virus 1
401	Human immunodeficiency virus 2
402	Human klassevirus 1
403	Human papillomavirus
404	Human parvovirus 4
405	Human rhinovirus C
406	Human T lymphotropic virus 4
407	Human TMEV like cardiovirus
408	Humulus japonicus latent virus
409	Hydrangea chlorotic mottle virus
410	Hyperthermophilic Archaeal Virus 1
411	Hyperthermophilic Archaeal Virus 2
412	Hyphantria cunea nucleopolyhedrovirus
413	Imperata yellow mottle virus
414	Iodobacteriophage phiPLPE
415	Ippy virus
416	Iranian maize mosaic nucleorhabdovirus
417	Israel acute paralysis virus of bees
418	J virus
419	Japanese holly fern mottle virus
420	Jatropha leaf curl virus
421	Jatropha yellow mosaic India virus
422	Junin virus
423	Kakugo virus
424	Kamiti River virus
425	Kashmir bee virus
426	Kedougou virus
427	Kelp fly virus
428	Kenaf leaf curl virus
429	KI polyomavirus
430	Klebsiella phage KP15
431	Klebsiella phage KP32
432	Klebsiella phage KP34
433	Klebsiella phage phiKO2
434	Kudzu mosaic virus
435	Lachnospiraceae bacterium 5 1 63FAA
436	Lachnospiraceae bacterium 8 1 57FAA
437	Lactobacillus johnsonii prophage Lj771
438	Lactobacillus phage A2
439	Lactobacillus phage KC5a
440	Lactobacillus phage Lb338 1
441	Lactobacillus phage Lc Nu
442	Lactobacillus phage LL H
443	Lactobacillus phage Lrm1
444	Lactobacillus phage Lv 1
445	Lactobacillus phage phiJL 1
446	Lactococcus phage
447	Lactococcus phage 1706
448	Lactococcus phage asccphi28
449	Lactococcus phage BK5 T
450	Lactococcus phage KSY1
451	Lactococcus phage P087
452	Lactococcus phage r1t
453	Lactococcus phage ul36
454	Lamium leaf distortion associated virus
455	Lassa virus
456	Latino virus
457	Leucania separata nuclear polyhedrosis virus
458	Leucas zeylanica yellow vein virus satellite DNA beta
459	Leuconostoc phage L5
460	Lindernia anagallis yellow vein virus
461	Lindernia anagallis yellow vein virus satellite DNA beta
462	Lisianthus necrosis virus
463	Listeria phage 2389
464	Listeria phage A006
465	Listeria phage A118
466	Listeria phage A500
467	Listeria phage A511
468	Listeria phage B025
469	Listeria phage B054
470	Listeria phage P35
471	Listeria phage P40
472	Listonella phage phiHSIC
473	Little cherry virus 1
474	Lucky bamboo bacilliform virus
475	Ludwigia leaf distortion betasatellite
476	Ludwigia yellow vein virus
477	Ludwigia yellow vein virus associated DNA beta
478	Luffa begomovirus associated DNA beta
479	Luffa puckering and leaf distortion associated DNA beta
480	Lujo virus
481	Lymantria xylina MNPV
482	Lymphocytic choriomeningitis virus
483	Machupo virus
484	Macrobrachium rosenbergii nodavirus
485	Macroptilium golden mosaic virus
486	Magnaporthe oryzae chrysovirus 1
487	Magnaporthe oryzae virus 2
488	Maize necrotic streak virus
489	Mal de Rio Cuarto virus
490	Malachra yellow vein mosaic virus associated satellite DNA beta
491	Malvastrum leaf curl Guangdong virus
492	Malvastrum leaf curl virus
493	Malvastrum yellow mosaic virus
494	Malvastrum yellow mosaic virus associated DNA 1
495	Malvastrum yellow mosaic virus satellite DNA beta
496	Malvastrum yellow vein Baoshan virus
497	Malvastrum yellow vein virus satellite DNA beta
498	Malvastrum yellow vein Yunnan virus
499	Mannheimia phage phiMHaA1
500	Maracuja mosaic virus
501	marine actinobacterium PHSC20C1
502	Marine birnavirus
503	marine gamma proteobacterium HTCC2080
504	marine gamma proteobacterium HTCC2143
505	marine gamma proteobacterium HTCC2148
506	Marine RNA virus JP A
507	Marine RNA virus JP B
508	Marine RNA virus SOG
509	Marseillevirus
510	Maruca vitrata MNPV
511	Mayaro virus
512	Melon chlorotic mosaic virus
513	Melon chlorotic mosaic virus associated alphasatellite
514	Melon yellow spot virus
515	Menangle virus
516	Merkel cell polyomavirus
517	Merremia mosaic virus
518	Mesta yellow vein mosaic Bahraich virus
519	Mesta yellow vein mosaic virus
520	Mesta yellow vein mosaic virus associated DNA beta
521	Methylophaga thiooxidans DMS010
522	Methylophilales bacterium HTCC2181
523	Microbacterium phage Min1
524	Midway virus
525	Mimosa yellow leaf curl virus
526	Mimosa yellow leaf curl virus associated DNA 1
527	Mimosa yellow leaf curl virus satellite DNA beta
528	Mint virus 1
529	Mint virus X
530	Mobala virus
531	Montana myotis leukoencephalitis virus
532	Mopeia Lassa reassortant 29
533	Morganella phage MmP1
534	Morogoro virus
535	Mossman virus
536	Mouse parvovirus 2
537	Mouse parvovirus 3
538	Mouse parvovirus 5a
539	Mulard duck circovirus
540	Musca domestica salivary gland hypertrophy virus
541	Muscovy duck circovirus
542	Mycobacterium phage 244
543	Mycobacterium phage Adjutor
544	Mycobacterium phage Angel
545	Mycobacterium phage Angelica
546	Mycobacterium phage Ardmore
547	Mycobacterium phage Bethlehem
548	Mycobacterium phage Boomer
549	Mycobacterium phage BPs
550	Mycobacterium phage Brujita
551	Mycobacterium phage Butterscotch
552	Mycobacterium phage Cali
553	Mycobacterium phage Catera
554	Mycobacterium phage Chah
555	Mycobacterium phage Che12
556	Mycobacterium phage Cooper
557	Mycobacterium phage CrimD
558	Mycobacterium phage DD5
559	Mycobacterium phage ET08
560	Mycobacterium phage Fruitloop
561	Mycobacterium phage Giles
562	Mycobacterium phage Gumball
563	Mycobacterium phage Halo
564	Mycobacterium phage Jasper
565	Mycobacterium phage KBG
566	Mycobacterium phage Konstantine
567	Mycobacterium phage Kostya
568	Mycobacterium phage LeBron
569	Mycobacterium phage Llij
570	Mycobacterium phage Lockley
571	Mycobacterium phage Myrna
572	Mycobacterium phage Nigel
573	Mycobacterium phage Orion
574	Mycobacterium phage Pacc40
575	Mycobacterium phage PBI1
576	Mycobacterium phage Peaches
577	Mycobacterium phage PG1
578	Mycobacterium phage Phaedrus
579	Mycobacterium phage Phlyer
580	Mycobacterium phage Pipefish
581	Mycobacterium phage PLot
582	Mycobacterium phage PMC
583	Mycobacterium phage Porky
584	Mycobacterium phage Predator
585	Mycobacterium phage Pukovnik
586	Mycobacterium phage Qyrzula
587	Mycobacterium phage Ramsey
588	Mycobacterium phage Rizal
589	Mycobacterium phage ScottMcG
590	Mycobacterium phage Solon
591	Mycobacterium phage Spud
592	Mycobacterium phage TM4
593	Mycobacterium phage Troll4
594	Mycobacterium phage Tweety
595	Mycobacterium phage U2
596	Mycobacterium phage Wildcat
597	Mycoplasma phage MAV1
598	Mycoplasma phage P1
599	Mycovirus FusoV
600	Myotis polyomavirus VM 2008
601	Myxococcus phage Mx8
602	Nanovirus like particle
603	Narcissus symptomless virus
604	Natrialba phage PhiCh1
605	Nemesia ring necrosis virus
606	Ngaingan virus
607	Nootka lupine vein clearing virus
608	Nora virus
609	Nyamanini virus
610	Oat dwarf virus
611	Okra leaf curl disease associated DNA 1
612	Okra leaf curl Mali virus satellite DNA beta
613	Okra mottle virus
614	Okra yellow crinkle virus
615	Okra yellow mosaic Mexico virus
616	Olive latent virus 3
617	Olive mild mosaic virus
618	Oliveros virus
619	Operophtera brumata reovirus
620	Opuntia virus X
621	Orangutan polyomavirus
622	Orchid fleck virus
623	Orgyia leucostigma NPV
624	Oryctes rhinoceros virus
625	Ostreococcus tauri virus 1
626	Ostreococcus virus OsV5
627	Ovine lentivirus
628	Ovine papillomavirus
629	Oyster mushroom spherical virus
630	Panax virus Y
631	Papaya leaf curl China virus satellite DNA beta
632	Paralichthys olivaceus birnavirus
633	Paramecium bursaria Chlorella virus AR158
634	Parana virus
635	Parietaria mottle virus
636	Passiflora latent carlavirus
637	Passionfruit severe leaf distortion virus
638	Pasteurella phage F108
639	Pedilanthus leaf curl virus
640	Pelargonium chlorotic ring pattern virus
641	Pelargonium line pattern virus
642	Pelargonium necrotic spot virus
643	Pelargonium vein banding virus
644	Penaeid shrimp infectious myonecrosis virus
645	Penaeus merguiensis densovirus
646	Penaeus monodon hepatopancreatic parvovirus
647	Pennisetum mosaic virus
648	Pepper curly top virus
649	Pepper leaf curl virus satellite DNA beta
650	Pepper leaf curl Yunnan virus satellite DNA beta
651	Pepper yellow dwarf virus New Mexico
652	Pepper yellow leaf curl Indonesia virus
653	Peruvian horse sickness virus
654	Pestivirus Giraffe 1
655	Phage Gifsy 1
656	Phage Gifsy 2
657	Phage phiJL001
658	Phlebiopsis gigantea mycovirus dsRNA 1
659	Phlox Virus B
660	Phlox virus S
661	Phormidium phage Pf WMP3
662	Phormidium phage Pf WMP4
663	Phytophthora infestans RNA virus 1
664	Pichinde virus
665	Pieris rapae granulovirus
666	Pirital virus
667	Plutella xylostella multiple nucleopolyhedrovirus
668	Poinsettia mosaic virus
669	Polyomavirus HPyV6
670	Polyomavirus HPyV7
671	Potato apical leaf curl disease associated satellite DNA beta
672	Potato Virus P
673	Potato virus T
674	Prochlorococcus phage P SSM4
675	Propionibacterium phage PA6
676	Prune dwarf virus
677	Prunus necrotic ringspot virus
678	Pseudomonas phage 119X
679	Pseudomonas phage 14 1
680	Pseudomonas phage 73
681	Pseudomonas phage B3
682	Pseudomonas phage D3
683	Pseudomonas phage D3112
684	Pseudomonas phage DMS3
685	Pseudomonas phage F10
686	Pseudomonas phage F116
687	Pseudomonas phage F8
688	Pseudomonas phage LBL3
689	Pseudomonas phage LIT1
690	Pseudomonas phage LMA2
691	Pseudomonas phage LUZ19
692	Pseudomonas phage LUZ7
693	Pseudomonas phage M6
694	Pseudomonas phage MP22
695	Pseudomonas phage MP29
696	Pseudomonas phage MP38
697	Pseudomonas phage PA11
698	Pseudomonas phage PAJU2
699	Pseudomonas phage PaP2
700	Pseudomonas phage PB1
701	Pseudomonas phage phi2954
702	Pseudomonas phage phi 2
703	Pseudomonas phage phikF77
704	Pseudomonas phage PP7
705	Pseudomonas phage PRR1
706	Pseudomonas phage SN
707	Pseudomonas phage YuA
708	Pumpkin yellow mosaic Malaysia virus
709	Pyrococcus abyssi virus 1
710	Quang Binh virus
711	Rabbit calicivirus Australia 1 MIC 07
712	Rabbit vesivirus
713	Radish leaf curl virus
714	Radish leaf curl virus betasatellite
715	Ralstonia phage p12J
716	Ralstonia phage phiRSA1
717	Ralstonia phage RSB1
718	Ralstonia phage RSL1
719	Ralstonia phage RSM1
720	Ralstonia phage RSM3
721	Ralstonia phage RSS1
722	Ramie mosaic virus
723	Raphanus sativus cryptic virus 1
724	Raphanus sativus cryptic virus 2
725	Raphanus sativus cryptic virus 3
726	Raspberry leaf mottle virus
727	Raspberry ringspot virus
728	Rattus norvegicus papillomavirus 1 EES 2009
729	Raven circovirus
730	RD114 retrovirus
731	Respiratory syncytial virus
732	Reticuloendotheliosis virus
733	Rhizobium phage 16 3
734	Rhodobacteraceae bacterium KLH11
735	Rhodobacterales bacterium HTCC2083
736	Rhodobacterales bacterium HTCC2150
737	Rhodobacterales bacterium HTCC2255
738	Rhodobacterales bacterium Y4I
739	Rhododendron virus A
740	Rhynchosia golden mosaic Yucatan virus
741	Rose cryptic virus 1
742	Roseobacter AzwK 3b
743	Roseobacter CCS2
744	Roseobacter GAI101
745	Roseobacter MED193
746	Roseobacter phage SIO1
747	Roseobacter SK209 2 6
748	Ross River virus
749	Rubus chlorotic mottle virus
750	Rudbeckia flower distortion virus
751	Ruminococcaceae bacterium D16
752	Sabia virus
753	Saccharum streak virus
754	Saffold virus
755	Salmonella phage c341
756	Salmonella phage epsilon34
757	Salmonella phage Fels 1
758	Salmonella phage SE1
759	Salmonella phage SETP3
760	Salmonella phage ST64B
761	Schlumbergera virus X
762	Sclerophthora macrospora virus B
763	Sclerotinia sclerotiorum hypovirulence associated DNA virus 1
764	Sclerotinia sclerotiorum partitivirus S
765	Sea turtle tornovirus 1
766	Seal picornavirus type 1
767	Semliki forest virus
768	Senecio yellow mosaic virus
769	Shigella phage phiSboM AG3
770	Sida golden mottle virus
771	Sida leaf curl virus
772	Sida leaf curl virus associated DNA 1
773	Sida leaf curl virus associated DNA beta
774	Sida leaf curl virus satellite DNA beta
775	Sida mosaic Sinaloa virus
776	Sida yellow vein disease associated DNA 1
777	Sida yellow vein Madurai virus
778	Sida yellow vein Vietnam virus
779	Sida yellow vein Vietnam virus associated DNA 1
780	Sida yellow vein Vietnam virus satellite DNA beta
781	Sida yellow vein virus satellite DNA beta
782	Siegesbeckia yellow vein Guangxi virus
783	Siegesbeckia yellow vein virus
784	Siegesbeckia yellow vein virus associated DNA beta
785	Simian agent 12
786	Simian enterovirus SV19
787	Simian enterovirus SV43
788	Simian enterovirus SV6
789	Simian Human immunodeficiency virus
790	Simian immunodeficiency virus
791	Simian picornavirus 1
792	Simian picornavirus 17
793	Simian retrovirus 4
794	Simian T cell lymphotropic virus 6
795	Sindbis virus
796	Siniperca chuatsi rhabdovirus
797	Slow bee paralysis virus
798	Small anellovirus
799	Snake adenovirus
800	Snake parvovirus 1
801	Sodalis phage phiSG1
802	Sodalis phage SO 1
803	Soft shelled turtle iridovirus
804	Solenopsis invicta virus 1
805	Solenopsis invicta virus 2
806	Solenopsis invicta virus 3
807	Southern tomato virus
808	Soybean chlorotic blotch virus
809	Soybean mild mottle virus
810	Soybean yellow mottle mosaic virus
811	Spilanthes yellow vein virus
812	Spinach curly top virus
813	Spinach latent virus
814	Spiroplasma phage SVTS2
815	Spissistilus festinus virus 1
816	Spodoptera litura granulovirus
817	Spodoptera litura nucleopolyhedrovirus II
818	Sputnik virophage
819	Squash vein yellowing virus
820	Squirrel monkey polyomavirus
821	Staphylococcus phage 11
822	Staphylococcus phage 187
823	Staphylococcus phage 2638A
824	Staphylococcus phage 37
825	Staphylococcus phage 3A
826	Staphylococcus phage 42E
827	Staphylococcus phage 55
828	Staphylococcus phage 77
829	Staphylococcus phage 80alpha
830	Staphylococcus phage CNPH82
831	Staphylococcus phage EW
832	Staphylococcus phage G1
833	Staphylococcus phage K
834	Staphylococcus phage P954
835	Staphylococcus phage PH15
836	Staphylococcus phage phi2958PVL
837	Staphylococcus phage phiETA2
838	Staphylococcus phage phiETA3
839	Staphylococcus phage phiMR11
840	Staphylococcus phage phiMR25
841	Staphylococcus phage phiNM
842	Staphylococcus phage phiNM3
843	Staphylococcus phage phiPVL108
844	Staphylococcus phage phiPVL CN125
845	Staphylococcus phage phiSauS IPLA35
846	Staphylococcus phage phiSauS IPLA88
847	Staphylococcus phage PT1028
848	Staphylococcus phage ROSA
849	Staphylococcus phage SAP 26
850	Staphylococcus phage tp310 1
851	Staphylococcus phage tp310 2
852	Staphylococcus phage tp310 3
853	Starling circovirus
854	Steller sea lion vesivirus
855	Stenotrophomonas phage phiSMA9
856	Stenotrophomonas phage S1
857	Strawberry chlorotic fleck associated virus
858	Strawberry mottle virus
859	Strawberry necrotic shock virus
860	Streptococcus phage 5093
861	Streptococcus phage 858
862	Streptococcus phage Abc2
863	Streptococcus phage DT1
864	Streptococcus phage M102
865	Streptococcus phage MM1
866	Streptococcus phage P9
867	Streptococcus phage PH10
868	Streptococcus phage PH15
869	Streptococcus phage phi3396
870	Streptococcus phage SM1
871	Streptococcus phage SMP
872	Streptomyces phage phiSASD1
873	Streptomyces phage VWB
874	Stretch Lagoon orbivirus
875	Stx2 converting phage 1717
876	Stx2 converting phage 86
877	Sugarcane bacilliform virus
878	Sugarcane streak mosaic virus
879	Sulfolobus spindle shaped virus 4
880	Sulfolobus spindle shaped virus 5
881	Sulfolobus spindle shaped virus 6
882	Sulfolobus spindle shaped virus 7
883	Sulfolobus turreted icosahedral virus 2
884	Sulfolobus virus 2
885	Sunn hemp leaf distortion virus
886	Sweetpotato badnavirus B
887	Synechococcus phage P60
888	Synechococcus phage S RSM4
889	Synechococcus phage Syn5
890	Synechococcus phage syn9
891	Tacaribe virus
892	Tamana bat virus
893	Tamiami virus
894	Taura syndrome virus
895	Thalassomonas phage BA3
896	Thermotogales bacterium mesG1 Ag 4 2
897	Thermus phage IN93
898	Thermus phage P23 45
899	Thermus phage P23 77
900	Thermus phage P74 26
901	Thermus phage phiYS40
902	Thielaviopsis basicola mitovirus
903	Thunberg fritillary virus
904	Tioman virus
905	Tobacco curly shoot virus associated DNA 1
906	Tobacco leaf curl Thailand virus
907	Tobacco leaf curl virus
908	Tobacco leaf curl virus associated DNA beta
909	Tobacco leaf curl Yunnan virus associated DNA 1
910	Tobacco ringspot virus
911	Tobacco streak virus
912	Tobacco yellow crinkle virus
913	Tomato black ring virus
914	Tomato chocolate spot virus
915	Tomato common mosaic virus
916	Tomato leaf curl Arusha virus
917	Tomato leaf curl Cebu virus
918	Tomato leaf curl Cotabato virus
919	Tomato leaf curl Ghana virus
920	Tomato leaf curl Guangdong virus
921	Tomato leaf curl Guangxi virus
922	Tomato leaf curl Hainan virus
923	Tomato leaf curl Joydebpur virus
924	Tomato leaf curl Joydebpur virus satellite DNA beta
925	Tomato leaf curl Karnataka virus associated DNA beta
926	Tomato leaf curl Kerala virus
927	Tomato leaf curl Kumasi virus
928	Tomato leaf curl Mindanao virus
929	Tomato leaf curl Pakistan virus
930	Tomato leaf curl Pakistan virus associated DNA 1
931	Tomato leaf curl Palampur virus
932	Tomato leaf curl Patna virus
933	Tomato leaf curl Philippine virus satellite DNA beta
934	Tomato leaf curl Seychelles virus
935	Tomato leaf curl Sulawesi virus
936	Tomato leaf curl virus Pune associated DNA beta
937	Tomato mild mosaic virus
938	Tomato mild yellow leaf curl Aragua virus
939	Tomato ringspot virus
940	Tomato yellow leaf curl China virus associated DNA 1
941	Tomato yellow leaf curl China virus satellite DNA beta
942	Tomato yellow leaf curl Guangdong virus
943	Tomato yellow leaf curl Mali virus associated DNA beta
944	Tomato yellow leaf curl Thailand betasatellite
945	Tomato yellow leaf curl Vietnam virus
946	Tomato yellow leaf curl Vietnam virus satellite DNA beta
947	Tomato yellow leaf curl virus associated DNA beta
948	Tomato yellow spot virus
949	Tomato yellow vein streak virus
950	Tomato zonate spot virus
951	Trichodysplasia spinulosa associated polyomavirus
952	Trichoplusia ni ascovirus 2c
953	Triticum mosaic virus
954	Tupaia paramyxovirus
955	Tupaiid herpesvirus 1
956	Turnip curly top virus
957	Turnip ringspot virus
958	unidentified eubacterium SCB49
959	Velvet bean severe mosaic virus
960	Verbena virus Y
961	Vernonia yellow vein betasatellite
962	Vernonia yellow vein virus
963	Verrucomicrobiae bacterium DG1235
964	Vibrio phage K139
965	Vibrio phage kappa
966	Vibrio phage VEJphi
967	Vibrio phage VfO3K6
968	Vibrio phage VfO4K68
969	Vibrio phage VHML
970	Vibrio phage VP882
971	Vibrionales bacterium SWAT 3
972	Walrus calicivirus
973	Wheat eqlid mosaic virus
974	White ash mosaic virus
975	Whitewater Arroyo virus
976	Wissadula golden mosaic virus
977	Wongabel virus
978	Woolly monkey sarcoma virus
979	WU Polyomavirus
980	Xanthomonas phage OP1
981	Xanthomonas phage OP2
982	Xanthomonas phage phiL7
983	Xanthomonas phage Xop411
984	Xanthomonas phage Xp10
985	Xanthomonas phage Xp15
986	Xenopus laevis endogenous retrovirus Xen1
987	Xylella phage Xfas53
988	Yersinia phage L 413C
989	Yersinia phage PY54
990	Zika virus
991	Zygocactus virus X
992	Abiotrophia_Abiotrophia_defectiva_ATCC_49176
993	Acaryochloris marina MBIC11017
994	Acetivibrio_Acetivibrio_cellulolyticus_CD2
995	Acetobacter pasteurianus IFO 3283-01
996	Acetohalobium arabaticum DSM 5501
997	Acholeplasma laidlawii PG-8A
998	Achromobacter_Achromobacter_piechaudii_ATCC_43553
999	Achromobacter xylosoxidans A8
1000	Acidaminococcus_Acidaminococcus_D21
1001	Acidaminococcus fermentans DSM 20731
1002	Acidaminococcus intestini RyC-MR95
1003	Acidianus hospitalis W1
1004	Acidilobus saccharovorans 345-15
1005	Acidimicrobium ferrooxidans DSM 10331
1006	Acidiphilium cryptum JF-5
1007	Acidiphilium multivorum AIU301
1008	Acidithiobacillus_Acidithiobacillus_caldus_ATCC_51756
1009	Acidithiobacillus caldus SM-1
1010	Acidithiobacillus ferrivorans SS3
1011	Acidithiobacillus ferrooxidans ATCC 23270
1012	Acidithiobacillus ferrooxidans ATCC 53993
1013	Acidobacterium_Acidobacterium_MP5ACTX8
1014	Acidobacterium capsulatum ATCC 51196
1015	Acidothermus cellulolyticus 11B
1016	Acidovorax_Acidovorax_avenae_ATCC_19860
1017	Acidovorax_Acidovorax_delafieldii_2AN
1018	Acidovorax citrulli AAC00-1
1019	Acidovorax ebreus TPSY
1020	Aciduliprofundum_Aciduliprofundum_boonei_T469
1021	Aciduliprofundum boonei T469
1022	Acinetobacter_Acinetobacter_6013113
1023	Acinetobacter_Acinetobacter_6013150
1024	Acinetobacter_Acinetobacter_6014059
1025	Acinetobacter_Acinetobacter_ATCC_27244
1026	Acinetobacter_Acinetobacter_baumannii_AB056
1027	Acinetobacter_Acinetobacter_baumannii_AB058
1028	Acinetobacter_Acinetobacter_baumannii_AB059
1029	Acinetobacter_Acinetobacter_baumannii_AB900
1030	Acinetobacter_Acinetobacter_baumannii_ATCC_19606
1031	Acinetobacter_Acinetobacter_calcoaceticus_RUH2202
1032	Acinetobacter_Acinetobacter_haemolyticus_ATCC_19194
1033	Acinetobacter_Acinetobacter_johnsonii_SH046
1034	Acinetobacter_Acinetobacter_junii_SH205
1035	Acinetobacter_Acinetobacter_lwoffii_SH145
1036	Acinetobacter_Acinetobacter_radioresistens_SH164
1037	Acinetobacter_Acinetobacter_radioresistens_SK82
1038	Acinetobacter_Acinetobacter_RUH2624
1039	Acinetobacter_Acinetobacter_SH024
1040	Acinetobacter baumannii AB0057
1041	Acinetobacter baumannii AB307-0294
1042	Acinetobacter baumannii ACICU
1043	Acinetobacter baumannii ATCC 17978
1044	Acinetobacter baumannii AYE
1045	Acinetobacter baumannii SDF
1046	Acinetobacter calcoaceticus PHEA-2
1047	Acinetobacter oleivorans DR1
1048	Actinobacillus_Actinobacillus_minor_202
1049	Actinobacillus_Actinobacillus_minor_NM305
1050	Actinobacillus_Actinobacillus_pleuropneumoniae_serovar_10_D13039
1051	Actinobacillus_Actinobacillus_pleuropneumoniae_serovar_11_56153
1052	Actinobacillus_Actinobacillus_pleuropneumoniae_serovar_12_1096
1053	Actinobacillus_Actinobacillus_pleuropneumoniae_serovar_13_N273
1054	Actinobacillus_Actinobacillus_pleuropneumoniae_serovar_1_4074
1055	Actinobacillus_Actinobacillus_pleuropneumoniae_serovar_2_4226
1056	Actinobacillus_Actinobacillus_pleuropneumoniae_serovar_2_S1536
1057	Actinobacillus_Actinobacillus_pleuropneumoniae_serovar_4_M62
1058	Actinobacillus_Actinobacillus_pleuropneumoniae_serovar_6_Femo
1059	Actinobacillus_Actinobacillus_pleuropneumoniae_serovar_9_CVJ13261
1060	Actinobacillus succinogenes 130Z
1061	Actinomyces_Actinomyces_coleocanis_DSM_15436
1062	Actinomyces_Actinomyces_odontolyticus_ATCC_17982
1063	Actinomyces_Actinomyces_odontolyticus_F0309
1064	Actinomyces_Actinomyces_oral_taxon_171_F0337
1065	Actinomyces_Actinomyces_oral_taxon_178_F0338
1066	Actinomyces_Actinomyces_oral_taxon_180_F0310
1067	Actinomyces_Actinomyces_oral_taxon_848_F0332
1068	Actinomyces_Actinomyces_urogenitalis_DSM_15434
1069	Actinomyces_Actinomyces_viscosus_C505
1070	Actinosynnema mirum DSM 43827
1071	Acyrthosiphon_Acyrthosiphon_pisum
1072	Aerococcus_Aerococcus_viridans_ATCC_11563
1073	Aerococcus urinae ACS-120-V-Col10a
1074	Aeromicrobium_Aeromicrobium_marinum_DSM_15272
1075	Aeromonas veronii B565
1076	Aeropyrum pernix K1
1077	Afipia_Afipia_1NLS2
1078	Aggregatibacter actinomycetemcomitans ANH9381
1079	Aggregatibacter actinomycetemcomitans D11S-1
1080	Aggregatibacter_Aggregatibacter_actinomycetemcomitans_D7S_1
1081	Aggregatibacter_Aggregatibacter_segnis_ATCC_33393
1082	Aggregatibacter aphrophilus NJ8700
1083	Aggregatibacter phage S1249
1084	Agrobacterium radiobacter K84
1085	Agrobacterium vitis S4
1086	AHJD-like_viruses_Staphylococcus_phage_66
1087	AHJD-like_viruses_Staphylococcus_phage_SAP_2
1088	AHJD-like_viruses_Streptococcus_phage_C1
1089	Ahrensia_Ahrensia_R2A130
1090	Akkermansia muciniphila ATCC BAA-835
1091	Alcanivorax_Alcanivorax_DG881
1092	Alcanivorax borkumensis SK2
1093	Alfamovirus_Alfalfa_mosaic_virus
1094	Algoriphagus_Algoriphagus_PR1
1095	Alicycliphilus denitrificans BC
1096	Alicycliphilus denitrificans K601
1097	Alicyclobacillus_Alicyclobacillus_acidocaldarius_LAA1
1098	Aliivibrio salmonicida LFI1238
1099	Alistipes_Alistipes_putredinis_DSM_17216
1100	Alkalilimnicola ehrlichii MLHE-1
1101	Alkaliphilus metalliredigens QYMF
1102	Alkaliphilus oremlandii OhILAs
1103	Allexivirus_Garlic_virus_A
1104	Allexivirus_Garlic_virus_C
1105	Allexivirus_Garlic_virus_E
1106	Allexivirus_Garlic_virus_X
1107	Allexivirus_Shallot_virus_X
1108	Allochromatium vinosum DSM 180
1109	Allolevivirus_Enterobacteria_phage_FI_sensu_lato
1110	Alphabaculovirus_Adoxophyes_honmai_NPV
1111	Alphabaculovirus_Agrotis_ipsilon_multiple_nucleopolyhedrovirus
1112	Alphabaculovirus_Bombyx_mandarina_nucleopolyhedrovirus
1113	Alphabaculovirus_Bombyx_mori_NPV
1114	Alphabaculovirus_Choristoneura_fumiferana_DEF_MNPV
1115	Alphabaculovirus_Choristoneura_fumiferana_MNPV
1116	Alphabaculovirus_Ecotropis_obliqua_NPV
1117	Alphabaculovirus_Helicoverpa_armigera_NPV
1118	Alphabaculovirus_Helicoverpa_zea_SNPV
1119	Alphabaculovirus_Lymantria_dispar_MNPV
1120	Alphabaculovirus_Mamestra_configurata_NPV_B
1121	Alphabaculovirus_Spodoptera_exigua_MNPV
1122	Alphabaculovirus_Spodoptera_frugiperda_MNPV
1123	Alphabaculovirus_Spodoptera_litura_NPV
1124	Alphabaculovirus_Trichoplusia_ni_SNPV
1125	Alphacoronavirus_Human_coronavirus_229E
1126	Alphacoronavirus_Human_coronavirus_NL63
1127	Alphacryptovirus_Beet_cryptic_virus_1
1128	Alphacryptovirus_Vicia_cryptic_virus
1129	Alphanodavirus_Black_beetle_virus
1130	Alphanodavirus_Boolarra_virus
1131	Alphanodavirus_Flock_house_virus
1132	Alphanodavirus_Nodamura_virus
1133	Alphanodavirus_Pariacato_virus
1134	Alphapapillomavirus_Human_papillomavirus_54
1135	Alphapapillomavirus_Rhesus_monkey_papillomavirus_1
1136	Alpharetrovirus_Avian_leukosis_virus
1137	Alpharetrovirus_Fujinami_sarcoma_virus
1138	Alpharetrovirus_Rous_sarcoma_virus
1139	Alpharetrovirus_UR2_sarcoma_virus
1140	Alpharetrovirus_Y73_sarcoma_virus
1141	Alphatorquevirus_Torque_teno_virus_1
1142	Alphatorquevirus_Torque_teno_virus_10
1143	Alphatorquevirus_Torque_teno_virus_12
1144	Alphatorquevirus_Torque_teno_virus_14
1145	Alphatorquevirus_Torque_teno_virus_15
1146	Alphatorquevirus_Torque_teno_virus_16
1147	Alphatorquevirus_Torque_teno_virus_19
1148	Alphatorquevirus_Torque_teno_virus_25
1149	Alphatorquevirus_Torque_teno_virus_26
1150	Alphatorquevirus_Torque_teno_virus_27
1151	Alphatorquevirus_Torque_teno_virus_28
1152	Alphatorquevirus_Torque_teno_virus_3
1153	Alphatorquevirus_Torque_teno_virus_4
1154	Alphatorquevirus_Torque_teno_virus_6
1155	Alphatorquevirus_Torque_teno_virus_7
1156	Alphatorquevirus_Torque_teno_virus_8
1157	Alphavirus_Aura_virus
1158	Alphavirus_Barmah_Forest_virus
1159	Alphavirus_Salmon_pancreas_disease_virus
1160	Alteromonas_Alteromonas_macleodii_ATCC_27126
1161	Amdovirus_Aleutian_mink_disease_virus
1162	Aminobacterium colombiense DSM 12261
1163	Aminomonas_Aminomonas_paucivorans_DSM_12260
1164	Ammonifex degensii KC4
1165	Ampelovirus_Grapevine_leafroll_associated_virus_3
1166	Ampelovirus_Little_cherry_virus_2
1167	Ampelovirus_Pineapple_mealybug_wilt_associated_virus_1
1168	Ampullavirus_Acidianus_bottle_shaped_virus
1169	Amycolatopsis mediterranei U32
1170	Amycolicicoccus subflavus DQS3-9A1
1171	Anabaena variabilis ATCC 29413 (Anabaena flos-aquae UTEX 1444)
1172	Anaerobaculum_Anaerobaculum_hydrogeniformans_ATCC_BAA_1850
1173	Anaerococcus_Anaerococcus_hydrogenalis_DSM_7454
1174	Anaerococcus_Anaerococcus_lactolyticus_ATCC_51172
1175	Anaerococcus_Anaerococcus_tetradius_ATCC_35098
1176	Anaerococcus_Anaerococcus_vaginalis_ATCC_51170
1177	Anaerococcus prevotii DSM 20548
1178	Anaerofustis_Anaerofustis_stercorihominis_DSM_17244
1179	Anaerolinea thermophila UNI-1
1180	Anaeromyxobacter dehalogenans 2CP-1
1181	Anaeromyxobacter dehalogenans 2CP-C
1182	Anaerostipes_Anaerostipes_3_2_56FAA
1183	Anaerostipes_Anaerostipes_caccae_DSM_14662
1184	Anaerotruncus_Anaerotruncus_colihominis_DSM_17241
1185	Anaplasma_Anaplasma_marginale_Mississippi
1186	Anaplasma_Anaplasma_marginale_Puerto_Rico
1187	Anaplasma_Anaplasma_marginale_Virginia
1188	Anaplasma phagocytophilum HZ
1189	Anoxybacillus flavithermus WK1
1190	Aphthovirus_Equine_rhinitis_A_virus
1191	Aquabirnavirus_Infectious_pancreatic_necrosis_virus
1192	Aquareovirus_Aquareovirus_C
1193	Aquifex aeolicus VF5
1194	Arcanobacterium haemolyticum DSM 20595
1195	Archaeoglobus fulgidus DSM 4304
1196	Archaeoglobus profundus DSM 5631
1197	Archaeoglobus veneficus SNP6
1198	Arcobacter_Arcobacter_butzleri_JV22
1199	Arcobacter butzleri RM4018
1200	Arcobacter nitrofigilis DSM 7299
1201	Aromatoleum aromaticum EbN1
1202	Arterivirus_Equine_arteritis_virus
1203	Arthrobacter arilaitensis Re117
1204	Arthrobacter aurescens TC1
1205	Arthrobacter chlorophenolicus A6
1206	Arthrobacter phenanthrenivorans Sphe3
1207	Arthrospira_Arthrospira_maxima_CS_328
1208	Arthrospira_Arthrospira_platensis_Paraca
1209	Ascovirus_Diadromus_pulchellus_ascovirus_4a
1210	Ascovirus_Spodoptera_frugiperda_ascovirus_1a
1211	Asfivirus_African_swine_fever_virus
1212	Aster yellows witches'-broom phytoplasma AYWB
1213	Asticcacaulis excentricus CB 48
1214	Atadenovirus_Bovine_adenovirus_D
1215	Atadenovirus_Duck_adenovirus_A
1216	Atadenovirus_Ovine_adenovirus_D
1217	Atopobium_Atopobium_rimae_ATCC_49626
1218	Atopobium_Atopobium_vaginae_DSM_15829
1219	Atopobium_Atopobium_vaginae_PB189_T1_4
1220	Atopobium parvulum DSM 20469
1221	Aurantimonas_Aurantimonas_manganoxydans_SI85_9A1
1222	Aureusvirus_Cucumber_leaf_spot_virus
1223	Aureusvirus_Johnsongrass_chlorotic_stripe_mosaic_virus
1224	Aureusvirus_Maize_white_line_mosaic_virus
1225	Aureusvirus_Pothos_latent_virus
1226	Autographa_Autographa_californica
1227	Avastrovirus_Chicken_astrovirus
1228	Avastrovirus_Turkey_astrovirus
1229	Avenavirus_Oat_chlorotic_stunt_virus
1230	Aviadenovirus_Fowl_adenovirus_A
1231	Aviadenovirus_Fowl_adenovirus_D
1232	Avibirnavirus_Infectious_bursal_disease_virus
1233	Avihepadnavirus_Duck_hepatitis_B_virus
1234	Avihepadnavirus_Heron_hepatitis_B_virus
1235	Avipoxvirus_Canarypox_virus
1236	Avipoxvirus_Fowlpox_virus
1237	Avulavirus_Avian_paramyxovirus_6
1238	Azorhizobium caulinodans ORS 571
1239	Azospirillum lipoferum 4B
1240	Azotobacter vinelandii DJ
1241	Babuvirus_Abaca_bunchy_top_virus
1242	Babuvirus_Banana_bunchy_top_virus
1243	Bacillariodnavirus_Chaetoceros_salsugineum_DNA_virus
1244	Bacillus amyloliquefaciens CAU-B946
1245	Bacillus amyloliquefaciens DSM 7
1246	Bacillus amyloliquefaciens FZB42
1247	Bacillus atrophaeus 1942
1248	Bacillus_Bacillus_2_A_57_CT2
1249	Bacillus_Bacillus_anthracis_A0174
1250	Bacillus_Bacillus_anthracis_A0193
1251	Bacillus_Bacillus_anthracis_A0389
1252	Bacillus_Bacillus_anthracis_A0442
1253	Bacillus_Bacillus_anthracis_A0465
1254	Bacillus_Bacillus_anthracis_A0488
1255	Bacillus_Bacillus_anthracis_A1055
1256	Bacillus_Bacillus_anthracis_A2012
1257	Bacillus_Bacillus_anthracis_Australia_94
1258	Bacillus_Bacillus_anthracis_CNEVA_9066
1259	Bacillus_Bacillus_anthracis_Kruger_B
1260	Bacillus_Bacillus_anthracis_Tsiankovskii_I
1261	Bacillus_Bacillus_anthracis_Vollum
1262	Bacillus_Bacillus_anthracis_Western_North_America_USA6153
1263	Bacillus_Bacillus_B14905
1264	Bacillus_Bacillus_BT1B_CT2
1265	Bacillus_Bacillus_cereus_03BB108
1266	Bacillus_Bacillus_cereus_172560W
1267	Bacillus_Bacillus_cereus_95_8201
1268	Bacillus_Bacillus_cereus_AH1134
1269	Bacillus_Bacillus_cereus_AH1271
1270	Bacillus_Bacillus_cereus_AH1272
1271	Bacillus_Bacillus_cereus_AH1273
1272	Bacillus_Bacillus_cereus_AH603
1273	Bacillus_Bacillus_cereus_AH621
1274	Bacillus_Bacillus_cereus_AH676
1275	Bacillus_Bacillus_cereus_ATCC_10876
1276	Bacillus_Bacillus_cereus_ATCC_4342
1277	Bacillus_Bacillus_cereus_BDRD_Cer4
1278	Bacillus_Bacillus_cereus_BDRD_ST196
1279	Bacillus_Bacillus_cereus_BDRD_ST24
1280	Bacillus_Bacillus_cereus_BDRD_ST26
1281	Bacillus_Bacillus_cereus_BGSC_6E1
1282	Bacillus_Bacillus_cereus_F65185
1283	Bacillus_Bacillus_cereus_G9241
1284	Bacillus_Bacillus_cereus_H3081_97
1285	Bacillus_Bacillus_cereus_m1293
1286	Bacillus_Bacillus_cereus_m1550
1287	Bacillus_Bacillus_cereus_MM3
1288	Bacillus_Bacillus_cereus_NVH0597_99
1289	Bacillus_Bacillus_cereus_R309803
1290	Bacillus_Bacillus_cereus_Rock1_15
1291	Bacillus_Bacillus_cereus_Rock1_3
1292	Bacillus_Bacillus_cereus_Rock3_28
1293	Bacillus_Bacillus_cereus_Rock3_29
1294	Bacillus_Bacillus_cereus_Rock3_42
1295	Bacillus_Bacillus_cereus_Rock3_44
1296	Bacillus_Bacillus_cereus_Rock4_18
1297	Bacillus_Bacillus_cereus_Rock4_2
1298	Bacillus_Bacillus_cereus_SJ1
1299	Bacillus_Bacillus_cereus_W
1300	Bacillus_Bacillus_coagulans_36D1
1301	Bacillus_Bacillus_coahuilensis_m4_4
1302	Bacillus_Bacillus_m3_13
1303	Bacillus_Bacillus_mycoides_DSM_2048
1304	Bacillus_Bacillus_mycoides_Rock1_4
1305	Bacillus_Bacillus_mycoides_Rock3_17
1306	Bacillus_Bacillus_NRRL_B_14911
1307	Bacillus_Bacillus_pseudomycoides_DSM_12442
1308	Bacillus_Bacillus_pumilus_ATCC_7061
1309	Bacillus_Bacillus_SG_1
1310	Bacillus_Bacillus_subtilis_168
1311	Bacillus_Bacillus_subtilis_JH642
1312	Bacillus_Bacillus_subtilis_NCIB_3610
1313	Bacillus_Bacillus_subtilis_SMY
1314	Bacillus_Bacillus_subtilis_spizizenii_ATCC_6633
1315	Bacillus_Bacillus_thuringiensis_Bt407
1316	Bacillus_Bacillus_thuringiensis_IBL_200
1317	Bacillus_Bacillus_thuringiensis_IBL_4222
1318	Bacillus_Bacillus_thuringiensis_serovar_andalousiensis_BGSC_4AW1
1319	Bacillus_Bacillus_thuringiensis_serovar_berliner_ATCC_10792
1320	Bacillus_Bacillus_thuringiensis_serovar_huazhongensis_BGSC_4BD1
1321	Bacillus_Bacillus_thuringiensis_serovar_israelensis_ATCC_35646
1322	Bacillus_Bacillus_thuringiensis_serovar_kurstaki_T03a001
1323	Bacillus_Bacillus_thuringiensis_serovar_monterrey_BGSC_4AJ1
1324	Bacillus_Bacillus_thuringiensis_serovar_pakistani_T13001
1325	Bacillus_Bacillus_thuringiensis_serovar_pondicheriensis_BGSC_4BA1
1326	Bacillus_Bacillus_thuringiensis_serovar_pulsiensis_BGSC_4CC1
1327	Bacillus_Bacillus_thuringiensis_serovar_sotto_T04001
1328	Bacillus_Bacillus_thuringiensis_serovar_T01001
1329	Bacillus_Bacillus_thuringiensis_serovar_tochigiensis_BGSC_4Y1
1330	Bacillus cellulosilyticus DSM 2522
1331	Bacillus cereus 03BB102
1332	Bacillus cereus AH187
1333	Bacillus cereus AH820
1334	Bacillus cereus ATCC 10987
1335	Bacillus cereus ATCC 14579
1336	Bacillus cereus B4264
1337	Bacillus cereus E33L
1338	Bacillus cereus F837 76
1339	Bacillus cereus G9842
1340	Bacillus cereus NC7401
1341	Bacillus cereus Q1
1342	Bacillus clausii KSM-K16
1343	Bacillus coagulans 2-6
1344	Bacillus coagulans 36D1
1345	Bacillus cytotoxicus NVH 391-98
1346	Bacillus halodurans C-125
1347	Bacillus licheniformis ATCC 14580 (DSM 13)
1348	Bacillus megaterium DSM 319
1349	Bacillus megaterium QM B1551
1350	Bacillus pseudofirmus OF4
1351	Bacillus pumilus SAFR-032
1352	Bacillus selenitireducens MLS10
1353	Bacillus subtilis BSn5
1354	Bacillus thuringiensis BMB171
1355	Bacillus thuringiensis BMB171 (Bacillus thuringiensis serovar
1356	Bacillus weihenstephanensis KBAB4
1357	Bacteriovorax marinus SJ
1358	Bacteroides_Bacteroides_1_1_14
1359	Bacteroides_Bacteroides_1_1_6
1360	Bacteroides_Bacteroides_20_3
1361	Bacteroides_Bacteroides_2_1_16
1362	Bacteroides_Bacteroides_2_1_22
1363	Bacteroides_Bacteroides_2_1_33B
1364	Bacteroides_Bacteroides_2_1_7
1365	Bacteroides_Bacteroides_2_2_4
1366	Bacteroides_Bacteroides_3_1_19
1367	Bacteroides_Bacteroides_3_1_23
1368	Bacteroides_Bacteroides_3_1_33FAA
1369	Bacteroides_Bacteroides_3_1_40A
1370	Bacteroides_Bacteroides_3_2_5
1371	Bacteroides_Bacteroides_4_1_36
1372	Bacteroides_Bacteroides_4_3_47FAA
1373	Bacteroides_Bacteroides_9_1_42FAA
1374	Bacteroides_Bacteroides_caccae_ATCC_43185
1375	Bacteroides_Bacteroides_capillosus_ATCC_29799
1376	Bacteroides_Bacteroides_cellulosilyticus_DSM_14838
1377	Bacteroides_Bacteroides_coprocola_DSM_17136
1378	Bacteroides_Bacteroides_coprophilus_DSM_18228
1379	Bacteroides_Bacteroides_D1
1380	Bacteroides_Bacteroides_D2
1381	Bacteroides_Bacteroides_D20
1382	Bacteroides_Bacteroides_D22
1383	Bacteroides_Bacteroides_dorei_5_1_36_D4
1384	Bacteroides_Bacteroides_dorei_DSM_17855
1385	Bacteroides_Bacteroides_eggerthii_1_2_48FAA
1386	Bacteroides_Bacteroides_eggerthii_DSM_20697
1387	Bacteroides_Bacteroides_finegoldii_DSM_17565
1388	Bacteroides_Bacteroides_fragilis_3_1_12
1389	Bacteroides_Bacteroides_intestinalis_DSM_17393
1390	Bacteroides_Bacteroides_ovatus_ATCC_8483
1391	Bacteroides_Bacteroides_ovatus_SD_CC_2a
1392	Bacteroides_Bacteroides_ovatus_SD_CMC_3f
1393	Bacteroides_Bacteroides_pectinophilus_ATCC_43243
1394	Bacteroides_Bacteroides_plebeius_DSM_17135
1395	Bacteroides_Bacteroides_stercoris_ATCC_43183
1396	Bacteroides_Bacteroides_uniformis_ATCC_8492
1397	Bacteroides_Bacteroides_vulgatus_EK4_2
1398	Bacteroides_Bacteroides_vulgatus_PC510
1399	Bacteroides_Bacteroides_xylanisolvens_SD_CC_1b
1400	Bacteroides fragilis 638R
1401	Bacteroides fragilis NCTC 9343
1402	Bacteroides fragilis YCH46
1403	Bacteroides helcogenes P 36-108
1404	Bacteroides salanitronis DSM 18170
1405	Bacteroides thetaiotaomicron VPI-5482
1406	Bacteroides vulgatus ATCC 8482
1407	Badnavirus_Banana_streak_GF_virus
1408	Badnavirus_Banana_streak_Mys_virus
1409	Badnavirus_Banana_streak_OL_virus
1410	Badnavirus_Cacao_swollen_shoot_virus
1411	Badnavirus_Citrus_yellow_mosaic_virus
1412	Badnavirus_Commelina_yellow_mottle_virus
1413	Badnavirus_Dioscorea_bacilliform_virus
1414	Badnavirus_Sugarcane_bacilliform_Mor_virus
1415	Badnavirus_Taro_bacilliform_virus
1416	Bafinivirus_White_bream_virus
1417	Bartonella bacilliformis KC583
1418	Bartonella clarridgeiae 73
1419	Bartonella grahamii as4aup
1420	Bartonella tribocorum CIP 105476
1421	Batrachovirus_Ranid_herpesvirus_1
1422	Batrachovirus_Ranid_herpesvirus_2
1423	Bdellomicrovirus_Bdellovibrio_phage_phiMH2K
1424	Bdellovibrio bacteriovorus HD100
1425	Beggiatoa_Beggiatoa_PS
1426	Beggiatoa_Beggiatoa_SS
1427	Begomovirus_Abutilon_mosaic_virus
1428	Begomovirus_African_cassava_mosaic_virus
1429	Begomovirus_Ageratum_enation_virus
1430	Begomovirus_Ageratum_yellow_vein_China_virus
1431	Begomovirus_Ageratum_yellow_vein_Sri_Lanka_virus
1432	Begomovirus_Ageratum_yellow_vein_Taiwan_virus
1433	Begomovirus_Ageratum_yellow_vein_virus
1434	Begomovirus_Bean_calico_mosaic_virus
1435	Begomovirus_Bean_dwarf_mosaic_virus
1436	Begomovirus_Bean_golden_mosaic_virus
1437	Begomovirus_Bean_golden_yellow_mosaic_virus
1438	Begomovirus_Bhendi_yellow_vein_mosaic_virus
1439	Begomovirus_Cabbage_leaf_curl_virus
1440	Begomovirus_Chilli_leaf_curl_virus
1441	Begomovirus_Chino_del_tomate_virus
1442	Begomovirus_Cotton_leaf_crumple_virus
1443	Begomovirus_Cotton_leaf_curl_Alabad_virus
1444	Begomovirus_Cotton_leaf_curl_Gezira_virus
1445	Begomovirus_Cotton_leaf_curl_Kokhran_virus
1446	Begomovirus_Cotton_leaf_curl_Multan_virus
1447	Begomovirus_Cotton_leaf_curl_Rajasthan_virus
1448	Begomovirus_Croton_yellow_vein_mosaic_virus
1449	Begomovirus_Cucurbit_leaf_crumple_virus
1450	Begomovirus_Dicliptera_yellow_mottle_virus
1451	Begomovirus_Dolichos_yellow_mosaic_virus
1452	Begomovirus_East_African_cassava_mosaic_Cameroon_virus
1453	Begomovirus_East_African_cassava_mosaic_Kenya_virus
1454	Begomovirus_East_African_cassava_mosaic_virus
1455	Begomovirus_Honeysuckle_yellow_vein_mosaic_virus
1456	Begomovirus_Honeysuckle_yellow_vein_virus
1457	Begomovirus_Ipomoea_yellow_vein_virus
1458	Begomovirus_Mungbean_yellow_mosaic_India_virus
1459	Begomovirus_Okra_leaf_curl_virus
1460	Begomovirus_Papaya_leaf_curl_virus
1461	Begomovirus_Pepper_leaf_curl_virus
1462	Begomovirus_Sida_golden_mosaic_Florida_virus
1463	Begomovirus_Sida_mottle_virus
1464	Begomovirus_Sida_yellow_mosaic_virus
1465	Begomovirus_Sida_yellow_mosaic_Yucatan_virus
1466	Begomovirus_Sida_yellow_vein_virus
1467	Begomovirus_Squash_leaf_curl_China_virus
1468	Begomovirus_Squash_leaf_curl_virus
1469	Begomovirus_Squash_leaf_curl_Yunnan_virus
1470	Begomovirus_Sri_Lankan_cassava_mosaic_virus
1471	Begomovirus_Sweet_potato_leaf_curl_Bengal_virus
1472	Begomovirus_Sweet_potato_leaf_curl_Canary_virus
1473	Begomovirus_Sweet_potato_leaf_curl_Lanzarote_virus
1474	Begomovirus_Sweet_potato_leaf_curl_Spain_virus
1475	Begomovirus_Sweet_potato_leaf_curl_virus
1476	Begomovirus_Tomato_leaf_curl_Bangalore_virus
1477	Begomovirus_Tomato_leaf_curl_Cameroon_virus
1478	Begomovirus_Tomato_leaf_curl_Hsinchu_virus
1479	Begomovirus_Tomato_leaf_curl_Pune_virus
1480	Begomovirus_Tomato_leaf_curl_Sinaloa_virus
1481	Begomovirus_Tomato_leaf_curl_virus
1482	Begomovirus_Tomato_mottle_virus
1483	Begomovirus_Tomato_severe_rugose_virus
1484	Benyvirus_Beet_necrotic_yellow_vein_virus
1485	Benyvirus_Beet_soil_borne_mosaic_virus
1486	Bermanella_Bermanella_marisrubri
1487	Betabaculovirus_Adoxophyes_orana_granulovirus
1488	Betabaculovirus_Cryptophlebia_leucotreta_granulovirus
1489	Betabaculovirus_Cydia_pomonella_granulovirus
1490	Betabaculovirus_Helicoverpa_armigera_granulovirus
1491	Betabaculovirus_Pseudaletia_unipuncta_granulovirus
1492	Betacoronavirus_Human_coronavirus_HKU1
1493	Betacoronavirus_Severe_acute_respiratory_syndrome_related_coronavirus
1494	Betalipothrixvirus_Acidianus_filamentous_virus_3
1495	Betalipothrixvirus_Acidianus_filamentous_virus_6
1496	Betalipothrixvirus_Acidianus_filamentous_virus_7
1497	Betalipothrixvirus_Acidianus_filamentous_virus_8
1498	Betalipothrixvirus_Acidianus_filamentous_virus_9
1499	Betanodavirus_Barfin_flounder_nervous_necrosis_virus
1500	Betanodavirus_Redspotted_grouper_nervous_necrosis_virus
1501	Betanodavirus_Tiger_puffer_nervous_necrosis_virus
1502	Betaretrovirus_Squirrel_monkey_retrovirus
1503	Betatetravirus_Nudaurelia_capensis_beta_virus
1504	Betatetravirus_Providence_virus
1505	Betatorquevirus_Torque_teno_mini_virus_1
1506	Betatorquevirus_Torque_teno_mini_virus_2
1507	Betatorquevirus_Torque_teno_mini_virus_3
1508	Betatorquevirus_Torque_teno_mini_virus_4
1509	Betatorquevirus_Torque_teno_mini_virus_5
1510	Betatorquevirus_Torque_teno_mini_virus_6
1511	Betatorquevirus_Torque_teno_mini_virus_7
1512	Betatorquevirus_Torque_teno_mini_virus_8
1513	Betatorquevirus_Torque_teno_mini_virus_9
1514	Beutenbergia cavernae DSM 12333
1515	Bicaudavirus_Acidianus_two_tailed_virus
1516	Bicaudavirus_Sulfolobus_virus_STSV1
1517	Bifidobacterium adolescentis ATCC 15703
1518	Bifidobacterium_Bifidobacterium_12_1_47BFAA
1519	Bifidobacterium_Bifidobacterium_adolescentis_L2_32
1520	Bifidobacterium_Bifidobacterium_angulatum_DSM_20098
1521	Bifidobacterium_Bifidobacterium_animalis_lactis_HN019
1522	Bifidobacterium_Bifidobacterium_bifidum_NCIMB_41171
1523	Bifidobacterium_Bifidobacterium_breve_DSM_20213
1524	Bifidobacterium_Bifidobacterium_catenulatum_DSM_16992
1525	Bifidobacterium_Bifidobacterium_dentium_ATCC_27678
1526	Bifidobacterium_Bifidobacterium_dentium_ATCC_27679
1527	Bifidobacterium_Bifidobacterium_dentium_JCVIHMP022
1528	Bifidobacterium_Bifidobacterium_gallicum_DSM_20093
1529	Bifidobacterium_Bifidobacterium_longum_DJO10A
1530	Bifidobacterium_Bifidobacterium_longum_infantis_ATCC_55813
1531	Bifidobacterium_Bifidobacterium_longum_infantis_CCUG_52486
1532	Bifidobacterium_Bifidobacterium_pseudocatenulatum_DSM_20438
1533	Bifidobacterium bifidum PRL2010
1534	Bifidobacterium bifidum S17
1535	Bifidobacterium dentium Bd1
1536	Bifidobacterium longum DJO10A
1537	Bifidobacterium longum NCC2705
1538	Bilophila_Bilophila_wadsworthia_3_1_6
1539	Blastopirellula_Blastopirellula_marina_DSM_3645
1540	Blautia_Blautia_hansenii_DSM_20583
1541	Blautia_Blautia_hydrogenotrophica_DSM_10507
1542	Blosnavirus_Blotched_snakehead_virus
1543	Bocavirus_Bovine_parvovirus
1544	Bocavirus_Canine_minute_virus
1545	Bordetella avium 197N
1546	Bordetella bronchiseptica RB50
1547	Bordetella parapertussis 12822
1548	Bordetella pertussis Tohama I
1549	Bordetella petrii DSM 12804
1550	Bornavirus_Borna_disease_virus
1551	Borrelia afzelii PKo
1552	Borrelia bissettii DN127
1553	Borrelia_Borrelia_afzelii_ACA_1
1554	Borrelia_Borrelia_burgdorferi_118a
1555	Borrelia_Borrelia_burgdorferi_156a
1556	Borrelia_Borrelia_burgdorferi_29805
1557	Borrelia_Borrelia_burgdorferi_64b
1558	Borrelia_Borrelia_burgdorferi_72a
1559	Borrelia_Borrelia_burgdorferi_80a
1560	Borrelia_Borrelia_burgdorferi_94a
1561	Borrelia_Borrelia_burgdorferi_Bol26
1562	Borrelia_Borrelia_burgdorferi_CA_11_2a
1563	Borrelia_Borrelia_burgdorferi_WI91_23
1564	Borrelia_Borrelia_garinii_Far04
1565	Borrelia_Borrelia_garinii_PBr
1566	Borrelia_Borrelia_spielmanii_A14S
1567	Borrelia_Borrelia_SV1
1568	Borrelia_Borrelia_valaisiana_VS116
1569	Borrelia burgdorferi B31
1570	Borrelia burgdorferi ZS7
1571	Borrelia duttonii Ly
1572	Borrelia garinii PBi
1573	Borrelia hermsii DAH
1574	Borrelia recurrentis A1
1575	Borrelia turicatae 91E135
1576	Botrexvirus_Botrytis_virus_X
1577	Bpp-1-like_viruses_Bordetella_phage_BIP_1
1578	Bpp-1-like_viruses_Bordetella_phage_BMP_1
1579	Bpp-1-like_viruses_Bordetella_phage_BPP_1
1580	Bpp-1-like_viruses_Burkholderia_phage_BcepC6B
1581	Brachybacterium faecium DSM 4810
1582	Brachyspira hyodysenteriae WA1
1583	Brachyspira murdochii DSM 12563
1584	Brachyspira pilosicoli 95 1000
1585	Bracovirus_Cotesia_congregata_bracovirus
1586	Bracovirus_Microplitis_demolitor_bracovirus
1587	Bradyrhizobium japonicum USDA 110
1588	Brambyvirus_Blackberry_virus_Y
1589	Brevibacillus brevis NBRC 100599
1590	Brevibacterium_Brevibacterium_linens_BL2
1591	Brevibacterium_Brevibacterium_mcbrellneri_ATCC_49030
1592	Brevidensovirus_Aedes_aegypti_densovirus
1593	Brevidensovirus_Aedes_albopictus_densovirus
1594	Brevundimonas_Brevundimonas_BAL3
1595	Brevundimonas subvibrioides ATCC 15264
1596	Bromovirus_Broad_bean_mottle_virus
1597	Bromovirus_Brome_mosaic_virus
1598	Bromovirus_Cassia_yellow_blotch_virus
1599	Bromovirus_Cowpea_chlorotic_mottle_virus
1600	Bromovirus_Melandrium_yellow_fleck_virus
1601	Bromovirus_Spring_beauty_latent_virus
1602	Brucella abortus A13334
1603	Brucella abortus S19
1604	Brucella_Brucella_83_13
1605	Brucella_Brucella_abortus_2308_A
1606	Brucella_Brucella_abortus_bv_2_86_8_59
1607	Brucella_Brucella_abortus_bv_3_Tulya
1608	Brucella_Brucella_abortus_bv_4_292
1609	Brucella_Brucella_abortus_bv_5_B3196
1610	Brucella_Brucella_abortus_bv_6_870
1611	Brucella_Brucella_abortus_bv_9_C68
1612	Brucella_Brucella_abortus_NCTC_8038
1613	Brucella_Brucella_BO1
1614	Brucella_Brucella_BO2
1615	Brucella_Brucella_ceti_B1_94
1616	Brucella_Brucella_ceti_Cudo
1617	Brucella_Brucella_ceti_M13_05_1
1618	Brucella_Brucella_ceti_M490_95_1
1619	Brucella_Brucella_ceti_M644_93_1
1620	Brucella_Brucella_F5_99
1621	Brucella_Brucella_melitensis_bv_1_16M
1622	Brucella_Brucella_melitensis_bv_1_Rev_1
1623	Brucella_Brucella_melitensis_bv_2_63_9
1624	Brucella_Brucella_melitensis_bv_3_Ether
1625	Brucella_Brucella_neotomae_5K33
1626	Brucella_Brucella_NF_2653
1627	Brucella_Brucella_NVSL_07_0026
1628	Brucella_Brucella_pinnipedialis_B2_94
1629	Brucella_Brucella_pinnipedialis_M163_99_10
1630	Brucella_Brucella_pinnipedialis_M292_94_1
1631	Brucella_Brucella_suis_bv_3_686
1632	Brucella_Brucella_suis_bv_4_40
1633	Brucella_Brucella_suis_bv_5_513
1634	Brucella canis ATCC 23365
1635	Brucella canis HSK A52141
1636	Brucella melitensis ATCC 23457
1637	Brucella melitensis biovar Abortus 2308
1638	Brucella microti CCM 4915
1639	Brucella ovis ATCC 25840
1640	Brucella pinnipedialis B2 94
1641	Brucella suis 1330
1642	Brucella suis ATCC 23445
1643	Brucella suis VBI22
1644	Buchnera aphidicola (Cinara tujafilina)
1645	Buchnera aphidicola BCc
1646	Buchnera_Buchnera_aphidicola_LSR1_Acyrthosiphon_pisum
1647	Bulleidia_Bulleidia_extructa_W1219
1648	Burkholderia ambifaria AMMD
1649	Burkholderia ambifaria MC40-6
1650	Burkholderia_Burkholderia_ambifaria_IOP40_10
1651	Burkholderia_Burkholderia_ambifaria_MEX_5
1652	Burkholderia_Burkholderia_CCGE1001
1653	Burkholderia_Burkholderia_cenocepacia_PC184
1654	Burkholderia_Burkholderia_Ch1_1
1655	Burkholderia_Burkholderia_dolosa_AUO158
1656	Burkholderia_Burkholderia_graminis_C4D1M
1657	Burkholderia_Burkholderia_H160
1658	Burkholderia_Burkholderia_mallei_2002721280
1659	Burkholderia_Burkholderia_mallei_ATCC_10399
1660	Burkholderia_Burkholderia_mallei_FMH
1661	Burkholderia_Burkholderia_mallei_GB8_horse_4
1662	Burkholderia_Burkholderia_mallei_JHU
1663	Burkholderia_Burkholderia_mallei_PRL_20
1664	Burkholderia_Burkholderia_multivorans_CGD1
1665	Burkholderia_Burkholderia_multivorans_CGD2
1666	Burkholderia_Burkholderia_multivorans_CGD2M
1667	Burkholderia_Burkholderia_oklahomensis_C6786
1668	Burkholderia_Burkholderia_oklahomensis_EO147
1669	Burkholderia_Burkholderia_pseudomallei_1106b
1670	Burkholderia_Burkholderia_pseudomallei_112
1671	Burkholderia_Burkholderia_pseudomallei_14
1672	Burkholderia_Burkholderia_pseudomallei_1655
1673	Burkholderia_Burkholderia_pseudomallei_1710a
1674	Burkholderia_Burkholderia_pseudomallei_305
1675	Burkholderia_Burkholderia_pseudomallei_406e
1676	Burkholderia_Burkholderia_pseudomallei_576
1677	Burkholderia_Burkholderia_pseudomallei_7894
1678	Burkholderia_Burkholderia_pseudomallei_9
1679	Burkholderia_Burkholderia_pseudomallei_91
1680	Burkholderia_Burkholderia_pseudomallei_B7210
1681	Burkholderia_Burkholderia_pseudomallei_BCC215
1682	Burkholderia_Burkholderia_pseudomallei_DM98
1683	Burkholderia_Burkholderia_pseudomallei_MSHR346
1684	Burkholderia_Burkholderia_pseudomallei_NCTC_13177
1685	Burkholderia_Burkholderia_pseudomallei_Pakistan_9
1686	Burkholderia_Burkholderia_pseudomallei_Pasteur_52237
1687	Burkholderia_Burkholderia_pseudomallei_S13
1688	Burkholderia_Burkholderia_thailandensis_Bt4
1689	Burkholderia_Burkholderia_thailandensis_E264
1690	Burkholderia_Burkholderia_thailandensis_MSMB43
1691	Burkholderia_Burkholderia_thailandensis_TXDOH
1692	Burkholderia_Burkholderia_ubonensis_Bu
1693	Burkholderia cenocepacia AU 1054
1694	Burkholderia cenocepacia HI2424
1695	Burkholderia cenocepacia J2315
1696	Burkholderia cenocepacia MC0-3
1697	Burkholderia gladioli BSR3
1698	Burkholderia glumae BGR1
1699	Burkholderia mallei ATCC 23344
1700	Burkholderia mallei NCTC 10229
1701	Burkholderia mallei NCTC 10247
1702	Burkholderia mallei SAVP1
1703	Burkholderia multivorans ATCC 17616
1704	Burkholderia phymatum STM815
1705	Burkholderia phytofirmans PsJN
1706	Burkholderia pseudomallei 1106a
1707	Burkholderia pseudomallei 1710b
1708	Burkholderia pseudomallei 668
1709	Burkholderia pseudomallei K96243
1710	Burkholderia pseudomallei MSHR346
1711	Burkholderia rhizoxinica HKI 454
1712	Burkholderia thailandensis E264
1713	Burkholderia vietnamiensis G4
1714	Burkholderia xenovorans LB400
1715	Butyrivibrio_Butyrivibrio_crossotus_DSM_2876
1716	Butyrivibrio proteoclasticus B316
1717	Bymovirus_Barley_mild_mosaic_virus
1718	Bymovirus_Barley_yellow_mosaic_virus
1719	Bymovirus_Oat_mosaic_virus
1720	c2-like_viruses_Lactococcus_phage_bIL67
1721	c2-like_viruses_Lactococcus_phage_c2
1722	Caldicellulosiruptor bescii DSM 6725
1723	Caldicellulosiruptor_Caldicellulosiruptor_lactoaceticus_6A
1724	Caldicellulosiruptor hydrothermalis 108
1725	Caldicellulosiruptor kristjanssonii 177R1B
1726	Caldicellulosiruptor kronotskyensis 2002
1727	Caldicellulosiruptor lactoaceticus 6A
1728	Caldicellulosiruptor obsidiansis OB47
1729	Caldicellulosiruptor owensensis OL
1730	Caldicellulosiruptor saccharolyticus DSM 8903
1731	Calditerrivibrio nitroreducens DSM 19672
1732	Caldivirga maquilingensis IC-167
1733	Caminibacter_Caminibacter_mediatlanticus_TB_2
1734	Campylobacter_Campylobacter_coli_JV20
1735	Campylobacter_Campylobacter_coli_RM2228
1736	Campylobacter_Campylobacter_fetus_venerealis_Azul_94
1737	Campylobacter_Campylobacter_gracilis_RM3268
1738	Campylobacter_Campylobacter_jejuni_1336
1739	Campylobacter_Campylobacter_jejuni_260_94
1740	Campylobacter_Campylobacter_jejuni_414
1741	Campylobacter_Campylobacter_jejuni_81_176
1742	Campylobacter_Campylobacter_jejuni_84_25
1743	Campylobacter_Campylobacter_jejuni_BH_01_0142
1744	Campylobacter_Campylobacter_jejuni_CF93_6
1745	Campylobacter_Campylobacter_jejuni_CG8421
1746	Campylobacter_Campylobacter_jejuni_CG8486
1747	Campylobacter_Campylobacter_jejuni_HB93_13
1748	Campylobacter_Campylobacter_rectus_RM3267
1749	Campylobacter_Campylobacter_showae_RM3277
1750	Campylobacter_Campylobacter_upsaliensis_JV21
1751	Campylobacter_Campylobacter_upsaliensis_RM3195
1752	Campylobacter concisus 13826
1753	Campylobacter hominis ATCC BAA-381
1754	Campylobacter jejuni RM1221
1755	Campylobacter lari RM2100
1756	Candidatus Amoebophilus asiaticus 5a2
1757	Candidatus Blochmannia floridanus
1758	Candidatus Carsonella ruddii PV
1759	Candidatus Chloracidobacterium thermophilum B
1760	Candidatus Cloacamonas acidaminovorans
1761	Candidatus Desulforudis audaxviator MP104C
1762	Candidatus Hamiltonella defensa 5AT (Acyrthosiphon pisum)
1763	Candidatus Hodgkinia cicadicola Dsem
1764	Candidatus Korarchaeum cryptofilum OPF8
1765	Candidatus Koribacter versatilis Ellin345
1766	Candidatus Liberibacter solanacearum CLso-ZC1
1767	Candidatus Midichloria mitochondrii IricVA
1768	Candidatus Moranella endobia PCIT
1769	Candidatus Nitrospira defluvii
1770	Candidatus Pelagibacter ubique HTCC1062
1771	Candidatus Phytoplasma australiense
1772	Candidatus Phytoplasma mali
1773	Candidatus Protochlamydia amoebophila UWE25
1774	Candidatus Puniceispirillum marinum IMCC1322
1775	Candidatus Riesia pediculicola USDA
1776	Candidatus Solibacter usitatus Ellin6076
1777	Candidatus Sulcia muelleri CARI
1778	Candidatus Sulcia muelleri DMIN
1779	Candidatus Sulcia muelleri GWSS
1780	Candidatus Sulcia muelleri SMDSEM
1781	Candidatus Tremblaya princeps PCIT
1782	Candidatus Vesicomyosocius okutanii HA (Candidatus Vesicomyosocius
1783	Candidatus_Zinderia_Candidatus_Pelagibacter_HTCC7211
1784	Candidatus_Zinderia_Candidatus_Pelagibacter_ubique_HTCC1002
1785	Candidatus_Zinderia_Candidatus_Poribacteria_WGA_A3
1786	Candidatus_Zinderia_Candidatus_Regiella_insecticola_LSR1
1787	Candidatus_Zinderia_Candidatus_Sulcia_muelleri_Hc_Homalodisca_coagulata
1788	Candidatus Zinderia insecticola CARI
1789	Capillovirus_Apple_stem_grooving_virus
1790	Capillovirus_Cherry_virus_A
1791	Capnocytophaga canimorsus Cc5
1792	Capnocytophaga_Capnocytophaga_gingivalis_ATCC_33624
1793	Capnocytophaga_Capnocytophaga_ochracea_F0287
1794	Capnocytophaga_Capnocytophaga_sputigena_ATCC_33612
1795	Capnocytophaga ochracea DSM 7271
1796	Capripoxvirus_Goatpox_virus
1797	Capripoxvirus_Sheeppox_virus
1798	Carboxydothermus hydrogenoformans Z-2901
1799	Cardiobacterium_Cardiobacterium_hominis_ATCC_15826
1800	Cardiovirus_Encephalomyocarditis_virus
1801	Cardiovirus_Theilovirus
1802	Carlavirus_Aconitum_latent_virus
1803	Carlavirus_Blueberry_scorch_virus
1804	Carlavirus_Chrysanthemum_virus_B
1805	Carlavirus_Coleus_vein_necrosis_virus
1806	Carlavirus_Daphne_virus_S
1807	Carlavirus_Helleborus_net_necrosis_virus
1808	Carlavirus_Hop_latent_virus
1809	Carlavirus_Hop_mosaic_virus
1810	Carlavirus_Kalanchoe_latent_virus
1811	Carlavirus_Ligustrum_necrotic_ringspot_virus
1812	Carlavirus_Lily_symptomless_virus
1813	Carlavirus_Narcissus_common_latent_virus
1814	Carlavirus_Poplar_mosaic_virus
1815	Carlavirus_Potato_latent_virus
1816	Carlavirus_Potato_virus_M
1817	Carlavirus_Potato_virus_S
1818	Carlavirus_Red_clover_vein_mosaic_virus
1819	Carmovirus_Cardamine_chlorotic_fleck_virus
1820	Carmovirus_Carnation_mottle_virus
1821	Carmovirus_Cowpea_mottle_virus
1822	Carmovirus_Galinsoga_mosaic_virus
1823	Carmovirus_Hibiscus_chlorotic_ringspot_virus
1824	Carmovirus_Japanese_iris_necrotic_ring_virus
1825	Carmovirus_Melon_necrotic_spot_virus
1826	Carmovirus_Pea_stem_necrosis_virus
1827	Carmovirus_Pelargonium_flower_break_virus
1828	Carmovirus_Saguaro_cactus_virus
1829	Carmovirus_Turnip_crinkle_virus
1830	Carnobacterium_Carnobacterium_AT7
1831	Catenibacterium_Catenibacterium_mitsuokai_DSM_15897
1832	Catenulispora acidiphila DSM 44928
1833	Catonella_Catonella_morbi_ATCC_51271
1834	Caulimovirus_Carnation_etched_ring_virus
1835	Caulimovirus_Cauliflower_mosaic_virus
1836	Caulimovirus_Cestrum_yellow_leaf_curling_virus
1837	Caulimovirus_Figwort_mosaic_virus
1838	Caulimovirus_Mirabilis_mosaic_virus
1839	Caulobacter crescentus CB15
1840	Caulobacter crescentus NA1000
1841	Caulobacter segnis ATCC 21756
1842	Cavemovirus_Cassava_vein_mosaic_virus
1843	Cellulomonas fimi ATCC 484
1844	Cellulomonas flavigena DSM 20109
1845	Cellulophaga algicola DSM 14237
1846	Cellulophaga lytica DSM 7489
1847	Cellulosilyticum_Clostridium_lentocellum_DSM_5427
1848	Cellvibrio japonicus Ueda107
1849	Cenarchaeum symbiosum A
1850	Cervidpoxvirus_Deerpox_virus_W_848_83
1851	Chelonia_Chelonia_mydas
1852	Cheravirus_Apple_latent_spherical_virus
1853	Cheravirus_Cherry_rasp_leaf_virus
1854	Chipapillomavirus_Canine_papillomavirus_3
1855	Chitinophaga pinensis DSM 2588
1856	Chlamydia_Chlamydia_muridarum_MopnTet14
1857	Chlamydia_Chlamydia_muridarum_Nigg
1858	Chlamydia_Chlamydia_muridarum_Weiss
1859	Chlamydia_Chlamydia_trachomatis_6276
1860	Chlamydia_Chlamydia_trachomatis_6276s
1861	Chlamydia_Chlamydia_trachomatis_70
1862	Chlamydia_Chlamydia_trachomatis_70s
1863	Chlamydia_Chlamydia_trachomatis_D_s_2923
1864	Chlamydia_Chlamydia_trachomatis_L2tet1
1865	Chlamydia muridarum Nigg
1866	Chlamydia trachomatis
1867	Chlamydia trachomatis 434 Bu
1868	Chlamydia trachomatis A2497
1869	Chlamydia trachomatis A HAR-13
1870	Chlamydia trachomatis B Jali20 OT
1871	Chlamydia trachomatis B TZ1A828 OT
1872	Chlamydia trachomatis D UW-3 CX
1873	Chlamydia trachomatis L2b UCH-1 proctitis
1874	Chlamydia trachomatis L2c
1875	Chlamydiamicrovirus_Chlamydia_phage_Chp1
1876	Chlamydiamicrovirus_Chlamydia_phage_Chp2
1877	Chlamydiamicrovirus_Chlamydia_phage_phiCPG1
1878	Chlamydophila abortus S26 3
1879	Chlamydophila caviae GPIC
1880	Chlamydophila felis Fe C-56
1881	Chlamydophila pecorum E58 (Chlamydia pecorum E58)
1882	Chlamydophila pneumoniae AR39
1883	Chlamydophila pneumoniae CWL029
1884	Chlamydophila pneumoniae J138
1885	Chlamydophila pneumoniae TW-183
1886	Chlamydophila psittaci 6BC (Chlamydia psittaci 6BC)
1887	Chloriridovirus_Invertebrate_iridescent_virus_3
1888	Chlorobaculum parvum NCIB 8327
1889	Chlorobium_Chlorobium_ferrooxidans_DSM_13031
1890	Chlorobium chlorochromatii CaD3
1891	Chlorobium limicola DSM 245
1892	Chlorobium luteolum DSM 273
1893	Chlorobium phaeobacteroides BS1
1894	Chlorobium phaeobacteroides DSM 266
1895	Chlorobium phaeovibrioides DSM 265 (Prosthecochloris vibrioformis
1896	Chlorobium tepidum TLS
1897	Chloroflexus aggregans DSM 9485
1898	Chloroflexus aurantiacus J-10-fl
1899	Chloroherpeton thalassium ATCC 35110
1900	Chlorovirus_Paramecium_bursaria_Chlorella_virus_NY2A
1901	Chromobacterium violaceum ATCC 12472
1902	Chromohalobacter salexigens DSM 3043
1903	Chryseobacterium_Chryseobacterium_gleum_ATCC_35910
1904	Chrysovirus_Helminthosporium_victoriae_145S_virus
1905	Chrysovirus_Penicillium_chrysogenum_virus
1906	Chthoniobacter_Chthoniobacter_flavus_Ellin428
1907	Cilevirus_Citrus_leprosis_virus_C
1908	Circovirus_Beak_and_feather_disease_virus
1909	Circovirus_Canary_circovirus
1910	Circovirus_Goose_circovirus
1911	Circovirus_Porcine_circovirus_1
1912	Circovirus_Porcine_circovirus_2
1913	Citrivirus_Citrus_leaf_blotch_virus
1914	Citrobacter_Citrobacter_30_2
1915	Citrobacter_Citrobacter_youngae_ATCC_29220
1916	Citrobacter koseri ATCC BAA-895
1917	Citrobacter rodentium ICC168
1918	Citromicrobium_Citromicrobium_bathyomarinum_JL354
1919	Closterovirus_Beet_yellows_virus
1920	Closterovirus_Carrot_yellow_leaf_virus
1921	Closterovirus_Citrus_tristeza_virus
1922	Closterovirus_Grapevine_leafroll_associated_virus_2
1923	Clostridium acetobutylicum ATCC 824
1924	Clostridium acetobutylicum DSM 1731
1925	Clostridium beijerinckii NCIMB 8052
1926	Clostridium botulinum BKT015925
1927	Clostridium cellulolyticum H10
1928	Clostridium cellulovorans 743B
1929	Clostridium clariflavum DSM 19732
1930	Clostridium_Clostridium_7_2_43FAA
1931	Clostridium_Clostridium_asparagiforme_DSM_15981
1932	Clostridium_Clostridium_bartlettii_DSM_16795
1933	Clostridium_Clostridium_bolteae_ATCC_BAA_613
1934	Clostridium_Clostridium_botulinum_Bf
1935	Clostridium_Clostridium_botulinum_C_Eklund
1936	Clostridium_Clostridium_botulinum_D_1873
1937	Clostridium_Clostridium_botulinum_E1_BoNT_E_Beluga
1938	Clostridium_Clostridium_botulinum_NCTC_2916
1939	Clostridium_Clostridium_butyricum_5521
1940	Clostridium_Clostridium_butyricum_E4_BoNT_E_BL5262
1941	Clostridium_Clostridium_carboxidivorans_P7
1942	Clostridium_Clostridium_cellulovorans_743B
1943	Clostridium_Clostridium_difficile_BI9
1944	Clostridium_Clostridium_difficile_CIP_107932
1945	Clostridium_Clostridium_difficile_NAP07
1946	Clostridium_Clostridium_difficile_NAP08
1947	Clostridium_Clostridium_difficile_QCD_23m63
1948	Clostridium_Clostridium_difficile_QCD_32g58
1949	Clostridium_Clostridium_difficile_QCD_37x79
1950	Clostridium_Clostridium_difficile_QCD_63q42
1951	Clostridium_Clostridium_difficile_QCD_66c26
1952	Clostridium_Clostridium_difficile_QCD_76w55
1953	Clostridium_Clostridium_difficile_QCD_97b34
1954	Clostridium_Clostridium_hathewayi_DSM_13479
1955	Clostridium_Clostridium_HGF2
1956	Clostridium_Clostridium_hiranonis_DSM_13275
1957	Clostridium_Clostridium_hylemonae_DSM_15053
1958	Clostridium_Clostridium_L2_50
1959	Clostridium_Clostridium_leptum_DSM_753
1960	Clostridium_Clostridium_M62_1
1961	Clostridium_Clostridium_methylpentosum_DSM_5476
1962	Clostridium_Clostridium_nexile_DSM_1787
1963	Clostridium_Clostridium_papyrosolvens_DSM_2782
1964	Clostridium_Clostridium_perfringens_B_ATCC_3626
1965	Clostridium_Clostridium_perfringens_C_JGS1495
1966	Clostridium_Clostridium_perfringens_CPE_F4969
1967	Clostridium_Clostridium_perfringens_D_JGS1721
1968	Clostridium_Clostridium_perfringens_E_JGS1987
1969	Clostridium_Clostridium_perfringens_NCTC_8239
1970	Clostridium_Clostridium_scindens_ATCC_35704
1971	Clostridium_Clostridium_sporogenes_ATCC_15579
1972	Clostridium_Clostridium_SS2_1
1973	Clostridium_Clostridium_thermocellum_DSM_2360
1974	Clostridium_Clostridium_thermocellum_JW20
1975	Clostridium difficile 630
1976	Clostridium difficile CD196
1977	Clostridium difficile R20291
1978	Clostridium kluyveri DSM 555
1979	Clostridium kluyveri NBRC 12016
1980	Clostridium lentocellum DSM 5427
1981	Clostridium ljungdahlii DSM 13528
1982	Clostridium novyi NT
1983	Clostridium perfringens ATCC 13124
1984	Clostridium perfringens SM101
1985	Clostridium phage phiSM101
1986	Clostridium phytofermentans ISDg
1987	Clostridium saccharolyticum WM1
1988	Clostridium sticklandii DSM 519
1989	Clostridium tetani E88
1990	Clostridium thermocellum ATCC 27405
1991	Coccolithovirus_Emiliania_huxleyi_virus_86
1992	Collimonas fungivorans Ter331
1993	Collinsella_Collinsella_aerofaciens_ATCC_25986
1994	Collinsella_Collinsella_intestinalis_DSM_13280
1995	Collinsella_Collinsella_stercoris_DSM_13279
1996	Coltivirus_Colorado_tick_fever_virus
1997	Coltivirus_Eyach_virus
1998	Colwellia psychrerythraea 34H
[truncated: 2,324 more rows]
