# Supplementary material for: Consistency of metagenomic assignment programs in simulated and real data
Source: BMC Bioinformatics. 2014 Mar 28;15:90. doi: 10.1186/1471-2105-15-90 (PMC3986635; doi:10.1186/1471-2105-15-90)
Supplement: Additional file 4 — Simulated and synthetic sequences generated using our scripts in FASTA format, and their keys. [file 1471-2105-15-90-S4.zip › simulated_files/sim_bacteria.fas]

>777_0
TTGTTGATATTCTGTTTTTTCTTTTTTAGTTTTCCACATAAAAAATAGTTGAAAACAATAGCGGTGTCACCTTAAAATGACTTTTCCACAGGTTGTGGAGAACCCAAATTAACAGTGTTAATTTATTTTCCACAGATTGTGGAAAAACTAACTATTATCCATTGCTCTGTGGAAAACTAGAATAGTTTATGGTAGAATAGTTCTAGAATTATCCACAAGAAGGAACCTAGTATGACTGAAAATGAACAAATTTTTTGGAACAGGGTCTTGGAATTAGCTCAGAGTCAATTAAAACAGGCAACTTATGAATTTTTTGTTCATGATGCCCGTCTATTAAAGGTCGATAAGCATATTGCAACTATTTACTTAGATCAAATGAAAGAACTCTTTTGGGAAAAAAATCTTAAAG
>777_1
TTGTTGATATTCTGTTTTTTCTTTTTTAGTTTTCCACATAAAAAATAGTTGAAAACAATAGCGGTGTCACCTTAAAATGACTTTTCCACAGGTTGTGGAGAACCCAAATTAACAGTGTTAATTTATTTTCCACAGATTGTGGAAAAACTAACTATTATCCATTGCTCTGTGGAAAACTAGAATAGTTTATGGTAGAATAGTTCTAGAATTATCCACAAGAAGGAACCTAGTATGACTGAAAATGAACAAATTTTTTGGAACAGGGTCTTGGAATTAGCTCAGAGTCAATTAAAACAGGCAACTTATGAATTTTTTGTTCATGATGCCCGTCTATTAAAGGTCGATAAGCATATTGCAACTATTTACTTAGATCAAATGAAAGAACTCTTTTGGGAAAAAAATCTTAAAGATGTTATT
>777_2
TTGTTGATATTCTGTTTTTTCTTTTTTAGTTTTCCACATAAAAAATAGTTGAAAACAATAGCGGTGTCACCTTAAAATGACTTTTCCACAGGTTGTGGAGAACCCAAATTAACAGTGTTAATTTATTTTCCACAGATTGTGGAAAAACTAACTATT
>777_3
TTGTTGATATTCTGTTTTTTCTTTTTTAGTTTTCCACATAAAAAATAGTTGAAAACAATAGCGGTGTCACCTTAAAATGACTTTTCCACAGGTTGTGGAGAACCCAAATTAACAGTGTTAATTTATTTTCCACAGATTGTGGAAAAACTAACTATTATCCATTGCTCTGTGGAAAACTAGAATAGTTTATGGTAGAATAGTTCTAGAATTATCCACAAGAAGGAACCTAGTATGACTGAAAATGAACAAATTTTTTGGAACAGGGTCTTGGAATTAGCTCAGAGTCAATTAAAACAGGCAACTTATGAATTTTTTGTTCATGATGCCCGTCTATTAAAGGTCGATAAGCATATTGCAACTATTTACTTAGATCAAATGAAAGAACTCTTT
>777_4
TTGTTGATATTCTGTTTTTTCTTTTTTAGTTTTCCACATAAAAAATAGTTGAAAACAATAGCGGTGTCACCTTAAAATGACTTTTCCACAGGTTGTGGAGAACCCAAATTAACAGTGTTAATTTATTTTCCACAGATTGTGGAAAAACTAACTATTATCCATTGCTCTGTGGAAAACTAGAATAGTT
>777_5
TTGTTGATATTCTGTTTTTTCTTTTTTAGTTTTCCACATAAAAAATAGTTGAAAACAATAGCGGTGTCACCTTAAAATGACTTTTCCACAGGTTGTGGAGAACCCAAATTAACAGTGTTAATTTATTTTCCACAGATTGTGGAAAAACTAACTATTATCCATTGCTCTGTGGAAAACTAGAATAGTTTATGGTAGAATAGTTCTAGAATTATCCACAAGAAGGAACCTAGTATGACTGAAAATGAACAAATTTTTTGGAACAGGGTCTTGGAATTAGCTCAGAGTCAATTAAAACAGGCAACTTATGAATTTTTTGTTCATGATGCCCGTCTATTAAAGGTCGATAAGCATATTGCAACTATTTACTTAGATCAAATGAAAGAACTCTTTTGGGAAAAAAATCTTAAAGATGTTATTCTTACTGCTGGTTTTGAAGTTTATAACGCTCAAATTTCTGTTGACTATGTTTTC
>777_6
TTGTTGATATTCTGTTTTTTCTTTTTTAGTTTTCCACATAAAAAATAGTTGAAAACAATAGCGGTGTCACCTTAAAATGACTTTTCCACAGGTTGTGGAGAACCCAAATTAACAGTGTTAATTTATTTTCCACAGATTGTGGAAAAACTAACTATTATCCATTGCTCTGTGGAAAACTAGAATAGTTTATGGTAGAATAGTTCTAGAATTATCCACAAGAAGGAACCTAGTATGACTGAAAATGAACAAATTTTTTGGAACAGGGTCTTGGAATTAGCTCAGAGTCAATTAAAACAGGCAACTTATGAATTTTTTGTTCATGATGCCCGTCTATTA
>777_7
TTGTTGATATTCTGTTTTTTCTTTTTTAGTTTTCCACATAAAAAATAGTTGAAAACAATAGCGGTGTCACCTTAAAATGACTTTTCCACAGGTTGTGGAGAACCCAAATTAACAGTGTTAATTTATTTTCCACAGATTGTGGAAAAACTAACTATTATCCATTGCTCTGTGGAAAACT
>777_8
TTGTTGATATTCTGTTTTTTCTTTTTTAGTTTTCCACATAAAAAATAGTTGAAAACAATAGCGGTGTCACCTTAAAATGACTTTTCCACAGGTTGTGGAGAACCCAAATTAACAGTGTTAATTTATTTTCCACAGATTGTGGAAAAACTAACTATTATCCATTGCTCTGTGGAAAACTAGAATAGTTTATGGTAGAATAGTTCTAGAATTATCCACAAGAAGGAACCTAGTATGACTGAAAATGAACAAATTTTTTGGAACAGGGTCTTGGAATTAGCTCAGAGTCAATTAAAACAGGCAACTTATGAATTTTTTGTTCATGATGCCCGTCTATTAAAGGTCGATAAGCATATTGCAACTATTTACTTAGATCAAATGAAAGAACTCTTTTGGGAAAAAAATCTTAAAGATGTTATTCTTACTGCTGGTTTTGAAGTTTATAACGCTCAAATTTCTGTTGACTATGTTTTCGAAGAAGAC
>777_9
TTGTTGATATTCTGTTTTTTCTTTTTTAGTTTTCCACATAAAAAATAGTTGAAAACAATAGCGGTGTCACCTTAAAATGACTTTTCCACAGGTTGTGGAGAACCCAAATTAACAGTGTTAATTTATTTTCCACAGATTGTGGAAAAACTAACTATTATCCATTGCTCTGTGGAAAACTAGAATAGTTTATGGTAGAATAGTTCTAGAATTATCCACAAGAAGGAACCTAGTATGACTGAAAATGAACAAATTTTTTGGAACAGGGTCTTGGAATTAGCTCAGAGTCAATTAAAACAGGCAACTTATGAATTTTTTGTTCATGATGCCCGTCTATTAAAGGTCGATAAGCATAT
>777_10
TTGTTGATATTCTGTTTTTTCTTTTTTAGTTTTCCACATAAAAAATAGTTGAAAACAATAGCGGTGTCACCTTAAAATGACTTTTCCACAGGTTGTGGAGAACCCAAATTAACAGTGTTAATTTATTTTCCACAGATTGTGGAAAAACTAACTATTATCCATTGCTCTGTGGAAAACTAGAATAGTTTATGGTAGAATAGTTCTAGAATTATCCACAAGAAGGAACCTAGTATGACTGAAAATGAACAAATTTTTTGGAACAGGGTCTTGGAATTAGCTCAGAGTCAATTAAAACAGGCAACTTATGAATTTTTTGTTC
>777_11
TTGTTGATATTCTGTTTTTTCTTTTTTAGTTTTCCACATAAAAAATAGTTGAAAACAATAGCGGTGTCACCTTAAAATGACTTTTCCACAGGTTGTGGAGAACCCAAATTAACAGTGTTAATTTATTTTCCACAGATTGTGGAAAAACTAACTATTATCCATTGCTCTGTGGAAAACTAGAATAGTTTATGGTAGAATAGTTCTAGAATTATCCACAAGAAGGAACCTAGTATGACTGAAAATGAACAAA
>777_12
TTGTTGATATTCTGTTTTTTCTTTTTTAGTTTTCCACATAAAAAATAGTTGAAAACAATAGCGGTGTCACCTTAAAATGACTTTTCCACAGGTTGTGGAGAACCCAAATTAACAGTGTTAATTTATTTTCCACAGATTGTGGAAAAACTAACTATTATCCATTGCTCTGTGGAAAACTAGAATAGTTTATGGTAGAATAGTTCTAGAATTAT
>777_13
TTGTTGATATTCTGTTTTTTCTTTTTTAGTTTTCCACATAAAAAATAGTTGAAAACAATAGCGGTGTCACCTTAAAATGACTTTTCCACAGGTTGTGGAGAACCCAAATTAACAGTGTTAATTTATTTTCCACAGATTGTGGAAAAACTAACTATTATCCATTGCTCTGTGGAAAACTAGAATAGTTTATGGTAGAATAGTTCTAGAATTATCCACAAGAAGGAACCTAGTATGACTGAAAATGAACAAATTTTTTGGAACAGGGTCTTGGAATTAGCTCAGAGTCAATTAAAACAGGCAACTTATGAATTTTTTGTTCATGATGCCCGTCTATTAAAGGTCGATAAGCATATTGCAACTATTTACTTAGATCAAATGAAAGAACTCTTTTGGGAAAAAAATCTTAAAGATGTTATTCTTACTGCTGGTTTTGAAGTTTATAACGCTCAAATTTCTGTT
>777_14
TTGTTGATATTCTGTTTTTTCTTTTTTAGTTTTCCACATAAAAAATAGTTGAAAACAATAGCGGTGTCACCTTAAAATGACTTTTCCACAGGTTGTGGAGAACCCAAATTAACAGTGTTAATTTATTTTCCACAGATTGTGGAAAAACTAACTATTATCCATTGCTCTGTGGAAAACTAGAATAGTTTATGGTAGAATAGTTCTAGAATTATCCACAAGAAGGAACCTAGTATGACTGAAAATGAACAAATTTTTTGGAACAGGGTCTTGGAATTAGCTCAGAGTCAATTAAAACAGGCAACTTATGAATTTTTTGTTCATGATGCCCGTCTATTAAAGGTCG
>777_15
TTGTTGATATTCTGTTTTTTCTTTTTTAGTTTTCCACATAAAAAATAGTTGAAAACAATAGCGGTGTCACCTTAAAATGACTTTTCCACAGGTTGTGGAGAACCCAAATTAACAGTGTTAATTTATTTTCCACAGATTGTGGAAAAACTAACTATTATCCATTGCTCTGTGGAAAACTAGAATAGTTTATGGTAGAATAGTTCTAGAATTATCCACAAGAAGGAACCTAGTATGACTGAAAATGAACAAATTTTTTGGAACAGGGTCTTGGAATTAGCTCAGAGTCAATTAAAACAGGCAACTTATGAATTTTTTGTTCATGATGCCCGTCTATTAAAGGTCGATAAGCATATTGCAACTATTTACTT
>777_16
TTGTTGATATTCTGTTTTTTCTTTTTTAGTTTTCCACATAAAAAATAGTTGAAAACAATAGCGGTGTCACCTTAAAATGACTTTTCCACAGGTTGTGGAGAACCCAAATTAACAGTGTTAATTTATTTTCCACAGATTGTGGAAAAACTAACTATTATCCATTGCTC
>777_17
TTGTTGATATTCTGTTTTTTCTTTTTTAGTTTTCCACATAAAAAATAGTTGAAAACAATAGCGGTGTCACCTTAAAATGACTTTTCCACAGGTTGTGGAGAACCCAAATTAACAGTGTTAATTTATTTTCCACAGATTGTGGAAAAACTAACTATTATCCATTGCTCTGTGGAAAACTAGAATAGTTTATGGTAGAATAGTTCTAGAATTATC
>777_18
TTGTTGATATTCTGTTTTTTCTTTTTTAGTTTTCCACATAAAAAATAGTTGAAAACAATAGCGGTGTCACCTTAAAATGACTTTTCCACAGGTTGTGGAGAACCCAAATTAACAGTGTTAATTTATTTTCCACAGATTGTGGAAAAACTAACTATTATCCATTGCTCTGTGGAAAACTAGAATAGTTTA
>777_19
TTGTTGATATTCTGTTTTTTCTTTTTTAGTTTTCCACATAAAAAATAGTTGAAAACAATAGCGGTGTCACCTTAAAATGACTTTTCCACAGGTTGTGGAGAACCCAAATTAACAGTGTTAATTTATTTTCCACAGATTGTGGAAAAACTAACTATTATCCATTGCTCTGTGGAAAACTAGAATAGTTTATGGTAGAATAGTTCTAGAATTATCCACAAGAAGGAACCTAGTATGACTGAAAATGAACAAATTTTTTGGAACAGGGTCTTGGAATTAGCTCAGAGTCAATTAAAACAGGCAACTTATGAATTTTTTGTTCATGATGCCCGTCTATTAAAGGTCGATAAGCATATTGCAACTATTTACTTAGATCAAATGAAAGAACTCTT
>777_20
TTGTTGATATTCTGTTTTTTCTTTTTTAGTTTTCCACATAAAAAATAGTTGAAAACAATAGCGGTGTCACCTTAAAATGACTTTTCCACAGGTTGTGGAGAACCCAAATTAACAGTGTTAATTTATTTTCCACAGATTGTGGAAAAACTAACTATTATCCATTGCTCTGTGGAAAACTAGAATAGTTTATGGTAGAATAGTT
>777_21
TTGTTGATATTCTGTTTTTTCTTTTTTAGTTTTCCACATAAAAAATAGTTGAAAACAATAGCGGTGTCACCTTAAAATGACTTTTCCACAGGTTGTGGAGAACCCAAATTAACAGTGTTAATTTATTTTCCACAGATTGTGGAAAAACTAACTATTATCCATTGCTCTGTGGAAAACTAGAATAGTTTATGGTAGAATAGTTCTAGAATTATCCACAAGAAGGAACCTAGTATGACTGAAAATGAACAAATTTTTTGGAACAGGGTCTTGGAATTAGCTCAGAGTCAATTAAAACAGGCAACTTATGAATTTTTTGTTCATGATGCCCGTCTATTAAAGGTCGATAAGCATATTGCAACTATTTACTTAGATCAAATGAAAGAACTCTTTTGGGAAAAAAATCTTAAA
>777_22
TTGTTGATATTCTGTTTTTTCTTTTTTAGTTTTCCACATAAAAAATAGTTGAAAACAATAGCGGTGTCACCTTAAAATGACTTTTCCACAGGTTGTGGAGAACCCAAATTAACAGTGTTAATTTATTTTCCACAGATTGTGGAAAAACTAACTATTATCCATTGCTCTGTGGAAAACTAGAATAGTTTATGGTAGAATAGTTCTAGAATTATCCACAAGAAGGAACCTAGTATGACTGAAAATGAACAAATTTTTTGGAACAGGGTCTTGGAATTAGCTCAGAGTCAATTA
>777_23
TTGTTGATATTCTGTTTTTTCTTTTTTAGTTTTCCACATAAAAAATAGTTGAAAACAATAGCGGTGTCACCTTAAAATGACTTTTCCACAGGTTGTGGAGAACCCAAATTAACAGTGTTAATTTATTTTCCACAGATTGTGGAAAAACTAACTATTATCCATTGCTCTGTGGAAAACTAGAATAGTTTATGGTAGAATAGTTCT
>777_24
TTGTTGATATTCTGTTTTTTCTTTTTTAGTTTTCCACATAAAAAATAGTTGAAAACAATAGCGGTGTCACCTTAAAATGACTTTTCCACAGGTTGTGGAGAACCCAAATTAACAGTGTTAATTTATTTTCCACAGATTGTGGAAAAACTAACTATTATCCATTGCTCTGTGGAAAACTAGAATAGT
>777_25
TTGTTGATATTCTGTTTTTTCTTTTTTAGTTTTCCACATAAAAAATAGTTGAAAACAATAGCGGTGTCACCTTAAAATGACTTTTCCACAGGTTGTGGAGAACCCAAATTAACAGTGTTAATTTATTTTCCACAGATTGTGGAAAAACTAACTATTATCCATTGCTCTGTGGAAAACTAGAATAGTTTATGGTAGAATAGTTCTAGAATTATCCACAAGAAGGAACCTAGTATGACTGAAAATGAACAAATTTTTTGGAACAGGGTCTTGGAATTAGCTCAGAGTCAATTAAAACAGGCAACTTATGAATTTTTTGTTCATGATGCCCGTCTATTAAAGGTCGATAAGCATATTGCAACTATTTACTTAGATCAAATGAAAGAACTCTTTTGGGAAAAAAATCTTAAAGATGTTATTCTTACTGCTGGTTTTGAAGTTTATAACGCTCAAATTTCTGTTG
>777_26
TTGTTGATATTCTGTTTTTTCTTTTTTAGTTTTCCACATAAAAAATAGTTGAAAACAATAGCGGTGTCACCTTAAAATGACTTTTCCACAGGTTGTGGAGAACCCAAATTAACAGTGTTAATTTATTTTCCACAGATTGTGGAAAAACTAACTATTATCCATTGCTCTGTGGAAAACTAGAATAGTTTATGGTAGAATAGTTCTAGAATTATCCACAAGAAGGAACCTAGTATGACTGAAAATGAACAAATTTTTTGGAACAGGGTCTTGGAATTAGCTCAGAGTCAATTAAAACAGGCAACTTATGAATT
>777_27
TTGTTGATATTCTGTTTTTTCTTTTTTAGTTTTCCACATAAAAAATAGTTGAAAACAATAGCGGTGTCACCTTAAAATGACTTTTCCACAGGTTGTGGAGAACCCAAATTAACAGTGTTAATTTATTTTCCACAGATTGTGGAAAAACTAACTATTATCCATTGCTCTGTGGAAAACTAGAATAGTTTATGGTAGAATAGTTCTAGAATTATCCACAAGAAGGAACCTAGTATGACTGAAAATGAACAAATTTTTTGGAACAGGGTCTTGGAATTAGCTCAGAGTCAATTAA
>777_28
TTGTTGATATTCTGTTTTTTCTTTTTTAGTTTTCCACATAAAAAATAGTTGAAAACAATAGCGGTGTCACCTTAAAATGACTTTTCCACAGGTTGTGGAGAACCCAAATTAACAGTGTTAATTTATTTTCCACAGATTGTGGAAAAACTAACTATTATCCATTGCT
>777_29
TTGTTGATATTCTGTTTTTTCTTTTTTAGTTTTCCACATAAAAAATAGTTGAAAACAATAGCGGTGTCACCTTAAAATGACTTTTCCACAGGTTGTGGAGAACCCAAATTAACAGTGTTAATTTATTTTCCACAGATTGTGGAAAAACTAACTATTATCCATTGCTCTGTGGAAAACTAGAATAGTTTATGGTAGAATAGTTCTAGAATTATCCACAAGAAGGAACCTAGTATGACTGAAAATGAACAAATTTTTTGGAACAGGGTCTTGGAATTAGCTCAGAGTCAATTAAAACAGGCAACTTATGAATTTTTTGTTCATGA
>777_30
TTGTTGATATTCTGTTTTTTCTTTTTTAGTTTTCCACATAAAAAATAGTTGAAAACAATAGCGGTGTCACCTTAAAATGACTTTTCCACAGGTTGTGGAGAACCCAAATTAACAGTGTTAATTTATTTTCCACAGATTGTGGAAAAACTAACTATTATCCATTGCTCTGTGGAAAACTAGAATAGTTTATGGTAGAATAGTTCTAGAATTATCCACAAGAAGGAACCTAGTATGACTGAAAATGAACAAATTTTTTGGAACAGGGTCTTGGAATTAGCTCAGAGTCAATTAAAACAGGCAACTTATGAATTTTTTGTTCATGATGCCCGTCTATTAAAGGTCGATAAGCATATTGCAACTATTTACTTAGATCAAATGAAAGAACT
>777_31
TTGTTGATATTCTGTTTTTTCTTTTTTAGTTTTCCACATAAAAAATAGTTGAAAACAATAGCGGTGTCACCTTAAAATGACTTTTCCACAGGTTGTGGAGAACCCAAATTAACAGTGTTAATTTATTTTCCACAGATTGTGGAAAAACTAACTATTATCCATTGCTCTGTGGAAAACTAGAATAGTTTATGGTAGAATAGTTCTAGAATTATCCACAAGAAGGAACCTAGTATGACTGAAAATGAACAAATTTTTTGGAACAGGGTCTTGGAATTAGCTCAGAGTCAATTAAAACAGGCAACTTATGAATTTTTTGTTCATGATGCCCGTCTATTAAAGGTCGATAAGCATATTGCAACTATTTACTTAGATCAAATGA
>777_32
TTGTTGATATTCTGTTTTTTCTTTTTTAGTTTTCCACATAAAAAATAGTTGAAAACAATAGCGGTGTCACCTTAAAATGACTTTTCCACAGGTTGTGGAGAACCCAAATTAACAGTGTTAATTTATTTTCCACAGATTGTGGAAAAACTAACTATTATCCATTGCTCTGTGGAAAACTAGAATAGTTTATGGTAGAATAGTTCTAGAATTATCCACAAGAAGGAACCTAGTATGACTGAAAATGAACAAATTTTTTGGAACAGGGTCTTGGAATTAGCTCAGAGTCAATTAAAACAGGCAACTTATGAATTTTTTGTTCATGATGCCCGTCTATTAAAGGTCGATAAGCATATTGCAACTATTTACTTAGATCAAATGAAAGAACTCTTTTGGGAAAAAAATCTTAAAGATGTTATTCTTACTGCTGGTTTTGAAGTTTATAACGCTCAAAT
>777_33
TTGTTGATATTCTGTTTTTTCTTTTTTAGTTTTCCACATAAAAAATAGTTGAAAACAATAGCGGTGTCACCTTAAAATGACTTTTCCACAGGTTGTGGAGAACCCAAATTAACAGTGTTAATTTATTTTCCACAGATTGTGGAAAAACTAACTATTATCCATTGCTCTGTGGAAAACTAGAATAGTTTATGGTAGAATAGTTCTAGAATTATCCACAAGAAGGAACCTAGTATGACTGAAAATGAACAAATTTTTTG
>777_34
TTGTTGATATTCTGTTTTTTCTTTTTTAGTTTTCCACATAAAAAATAGTTGAAAACAATAGCGGTGTCACCTTAAAATGACTTTTCCACAGGTTGTGGAGAACCCAAATTAACAGTGTTAATTTATTTTCCACAGATTGTGGAAAAACTAACTATTATCCATTGCTCTGTGGAAAACTAGAATAGTTTATGGTAGAATAGTTCTAGAATTATCCACAAGAAGGAACCTAGTATGACTGAAAATGAACAAATTTTTTGGAACAGGGTCTTGGAATTAGCTCAGAGTCAATTAAAACAGGCAACTTATGAATTTTTTGTTCATGATGCCCGTCTATTAAAGGTCGATAAGCATATTGCAACTATTTACTTAGATCAAATGAAAGAACTCTTTTGGGAAAAAAATCTTAAAGATGTTATTCTTACTGCTGGTTTTGAAGTTTATAACGCTCAAATTTCTGTTGACTATGTTTTCGAAGAAGACCTAATG
>777_35
TTGTTGATATTCTGTTTTTTCTTTTTTAGTTTTCCACATAAAAAATAGTTGAAAACAATAGCGGTGTCACCTTAAAATGACTTTTCCACAGGTTGTGGAGAACCCAAATTAACAGTGTTAATTTATTTTCCACAGATTGTGGAAAAACTAACTATTATCCATTGCTCTGTGGAAAACTAGAATAGTTTATGGTAGAATAGTTCTAGAATTATCCACAAGAAGGAACCTAGTATGACTGAAAATGAACAAATTTTTTGGAACAGGGTCTTGGAATTAGCTCAGAGTCAATTAAAACAGGCAACTTATGAATTTTTTGTTCATGATGC
>777_36
TTGTTGATATTCTGTTTTTTCTTTTTTAGTTTTCCACATAAAAAATAGTTGAAAACAATAGCGGTGTCACCTTAAAATGACTTTTCCACAGGTTGTGGAGAACCCAAATTAACAGTGTTAATTTATTTTCCACAGATTGTGGAAAAACTAACTATTATCCATTGC
>777_37
TTGTTGATATTCTGTTTTTTCTTTTTTAGTTTTCCACATAAAAAATAGTTGAAAACAATAGCGGTGTCACCTTAAAATGACTTTTCCACAGGTTGTGGAGAACCCAAATTAACAGTGTTAATTTATTTTCCACAGATTGTGGAAAAACTAACTATTATCCATTGCTCTGTGGAAAACTAGAATAGTTTATGGTAGAATAGTTCTAGAATTATCCACAAGAAGGAACCTAGTATGACTGAAAATGAACAAATTTTTTGGAACAGGGTCTTGGAATTAGCTCAGAGTCAATTAAAACAGGCAACTTATGAATTTTTTGTTCATGATGCCCGTCTATTAAAGGTCGATAAGCATATTGCAACTATTTACTTAGATCAAATGAAAGAACTCTTTTGGGAAAAAAATCTTAAAGATGTTATTCTTACTGCTGGTTTTGAAGTTTATAACGCTCAAATTTCTGTT
>777_38
TTGTTGATATTCTGTTTTTTCTTTTTTAGTTTTCCACATAAAAAATAGTTGAAAACAATAGCGGTGTCACCTTAAAATGACTTTTCCACAGGTTGTGGAGAACCCAAATTAACAGTGTTAATTTATTTTCCACAGATTGTGGAAAAACTAACTATTATCCATTGCTCTGTGGAAAACTAGAATAGTTTATGGTAGAATAGTTCTAGAATTATC
>777_39
TTGTTGATATTCTGTTTTTTCTTTTTTAGTTTTCCACATAAAAAATAGTTGAAAACAATAGCGGTGTCACCTTAAAATGACTTTTCCACAGGTTGTGGAGAACCCAAATTAACAGTGTTAATTTATTTTCCACAGATTGTGGAAAAACTAACTATTATCCATTGCTCTGTGGAAAACTAGAATAGTTTATGGTAGAATAGTTCTAGAATTATCCACAAGAAGGAACCTAGTATGACTGAAAATGAACAAATTTTTTGGAACAGGGTCTTGGAATTAGCTCAGAGTCAATTAAAACAGGCAACTTATGAATTTTTTGTTCATGATGCCCGTCTATTAAAGGTCGATAAG
>777_40
TTGTTGATATTCTGTTTTTTCTTTTTTAGTTTTCCACATAAAAAATAGTTGAAAACAATAGCGGTGTCACCTTAAAATGACTTTTCCACAGGTTGTGGAGAACCCAAATTAACAGTGTTAATTTATTTTCCACAGATTGTGGAAAAACTAACTATTATCCATTGCT
>777_41
TTGTTGATATTCTGTTTTTTCTTTTTTAGTTTTCCACATAAAAAATAGTTGAAAACAATAGCGGTGTCACCTTAAAATGACTTTTCCACAGGTTGTGGAGAACCCAAATTAACAGTGTTAATTTATTTTCCACAGATTGTGGAAAAACTAACTATTATCCATTGCTCTGTGGAAAACTAGAATAGTTTATGGTAGAATAGTTCTAGAATTATCCACAAGAAGGAACCTAGTATGACTGAAAATGAACAAATTTTTTGGAACAGGGTCTTGGAATTAGCTCAGAGTCAATTAAAACAGGCAACTTATGAATTTTTTGTTCATGATGCCCGTCTATTAAAGGTCGATAAGCATATTGCAACTATTTACTTAGATC
>777_42
TTGTTGATATTCTGTTTTTTCTTTTTTAGTTTTCCACATAAAAAATAGTTGAAAACAATAGCGGTGTCACCTTAAAATGACTTTTCCACAGGTTGTGGAGAACCCAAATTAACAGTGTTAATTTATTTTCCACAGATTGTGGAAAAACTAACTATTA
>777_43
TTGTTGATATTCTGTTTTTTCTTTTTTAGTTTTCCACATAAAAAATAGTTGAAAACAATAGCGGTGTCACCTTAAAATGACTTTTCCACAGGTTGTGGAGAACCCAAATTAACAGTGTTAATTTATTTTCCACAGATTGTGGAAAAACTAACTATTATCCATTGCTCTGTGGAAAACTAG
>777_44
TTGTTGATATTCTGTTTTTTCTTTTTTAGTTTTCCACATAAAAAATAGTTGAAAACAATAGCGGTGTCACCTTAAAATGACTTTTCCACAGGTTGTGGAGAACCCAAATTAACAGTGTTAATTTATTTTCCACAGATTGTGGAAAAACTAACTATTATCCATTGCTCTGTGGAAAACTAGAATAGTTTATGGTAGAATAGTTCTAGAATTATCCACAAGAAGGAACCTAGTATGACTGAAAATGAACAAATTTTTTGGAACAGGGTCTTGGAATTAGCTCAGAGTCAA
>777_45
TTGTTGATATTCTGTTTTTTCTTTTTTAGTTTTCCACATAAAAAATAGTTGAAAACAATAGCGGTGTCACCTTAAAATGACTTTTCCACAGGTTGTGGAGAACCCAAATTAACAGTGTTAATTTATTTTCCACAGATTGTGGAAAAACTAACTATTATCCATTGCTCTGTGGAAAACTAGAATAGTTTATGGTAGAATAGTTCTAGAATTATCCACAAGAAGGAACCTAGTATGACTGAAAATGAAC
>777_46
TTGTTGATATTCTGTTTTTTCTTTTTTAGTTTTCCACATAAAAAATAGTTGAAAACAATAGCGGTGTCACCTTAAAATGACTTTTCCACAGGTTGTGGAGAACCCAAATTAACAGTGTTAATTTATTTTCCACAGATTGTGGAAAAACTAACTATTATCCATTGCTCTGTGGAAAACTAGAATAGTTTATGGTAGAATAGTTCTAGAATTATCCACAAGAAGGAACCTAGTATGACTGAAAATGAACAAATTTTTTGGAACAGGGTCTTGGAATTAGCTCAGAGTCAATTAAAACAGGCAACTTATGAATTTTTT
>777_47
TTGTTGATATTCTGTTTTTTCTTTTTTAGTTTTCCACATAAAAAATAGTTGAAAACAATAGCGGTGTCACCTTAAAATGACTTTTCCACAGGTTGTGGAGAACCCAAATTAACAGTGTTAATTTATTTTCCACAGATTGTGGAAAAACTAACTATTATCCATTGCTCTGTGGAAAACTAGAATAGTTTATGGTAGAATAGTTCTAGAATTATCCACAAGAAGGAACCTAGTATGACTGAAAATGAACAAATTTTTTGGAACAGGGTCTTGGAATTAGCTCAGAGTCAATTAAAACAGGCAACTTATGAATTTTTTGTTCATGATGCCCGTCTATTAAAGGTCGATAAGCATATTGCAACTATTTACTTAGATCAAATGAAAGAACTCTTTTGGGAAAAAAATCTTAAAGATGTTATTCTTACTGCTGGTTTTGAAGTTTATAACGCTCAAA
>777_48
TTGTTGATATTCTGTTTTTTCTTTTTTAGTTTTCCACATAAAAAATAGTTGAAAACAATAGCGGTGTCACCTTAAAATGACTTTTCCACAGGTTGTGGAGAACCCAAATTAACAGTGTTAATTTATTTTCCACAGATTGTGGAAAAACTAACTATTATCCATTGCTCTGTGGAAAACTAGAATAGTTTATGGTAGAATAGTTCTAGAATTATCCACAAGAAGGAACCTAGTATGACTGAAAATGAACAAATTTTTTGGAACAGGGTCTTGGAATTAGCTCAGAGTCAATTAAAACAGGCAACTTATGAATTTTTTGTTCATGATGCCCGTCTATTAAAGGTCGATAAGCATATTGCAACTATTTACTTAGATCAAATGAAAGAACTCTTTTGGGAAAAAAATCTTAA
>777_49
TTGTTGATATTCTGTTTTTTCTTTTTTAGTTTTCCACATAAAAAATAGTTGAAAACAATAGCGGTGTCACCTTAAAATGACTTTTCCACAGGTTGTGGAGAACCCAAATTAACAGTGTTAATTTATTTTCCACAGATTGTGGAAAAACTAACTATTATCCATTGCTCTGTGGAAAACTAGAATAGTTTATGGTAGAATAGTTCTAGAATTATCCACAAGAAGGAACCTAGTATGACTGAAAATGAACAAATTTTTTGGAAC
>777_50
TTGTTGATATTCTGTTTTTTCTTTTTTAGTTTTCCACATAAAAAATAGTTGAAAACAATAGCGGTGTCACCTTAAAATGACTTTTCCACAGGTTGTGGAGAACCCAAATTAACAGTGTTAATTTATTTTCCACAGATTGTGGAAAAACTAACTATTATCCATTGCTCTGTGGAAAACTAGAATAGTTTATGGTAGAATAGTTCTAGAATTATCCACAAGAAGGAACCTAGTATGACTGAAAATGAACAAATTTTTTGGAACAGGGTCTTGGAATTAGCTCAGAGTCAATTAAAACAGGCAACTTATGAATTTTTTGTTCATGATGCCCGTCTATTAAAGGTCGATAAGCATATTGCAACTATTTACTTAGATCAAATGAAAGAACTCTTTTGGGAAAAAAATCTTAAAGATGTTATTCTTACTGCTGGTTTTGAAGTTTATAACGCTCAAATTTCTGTTGACTATGTTT
>777_51
TTGTTGATATTCTGTTTTTTCTTTTTTAGTTTTCCACATAAAAAATAGTTGAAAACAATAGCGGTGTCACCTTAAAATGACTTTTCCACAGGTTGTGGAGAACCCAAATTAACAGTGTTAATTTATTTTCCACAGATTGTGGAAAAACTAACTATTATCCATTG
>777_52
TTGTTGATATTCTGTTTTTTCTTTTTTAGTTTTCCACATAAAAAATAGTTGAAAACAATAGCGGTGTCACCTTAAAATGACTTTTCCACAGGTTGTGGAGAACCCAAATTAACAGTGTTAATTTATTTTCCACAGATTGTGGAAAAACTAACTATTATCCATTGCTCTGTGGAAAACTAGAATAGTTTATGGTAGAATAGTTCTAGAATTATCCACAAGAAGGAACCTAGTA
>777_53
TTGTTGATATTCTGTTTTTTCTTTTTTAGTTTTCCACATAAAAAATAGTTGAAAACAATAGCGGTGTCACCTTAAAATGACTTTTCCACAGGTTGTGGAGAACCCAAATTAACAGTGTTAATTTATTTTCCACAGATTGTGGAAAAACTAACT
>777_54
TTGTTGATATTCTGTTTTTTCTTTTTTAGTTTTCCACATAAAAAATAGTTGAAAACAATAGCGGTGTCACCTTAAAATGACTTTTCCACAGGTTGTGGAGAACCCAAATTAACAGTGTTAATTTATTTTCCACAGATTGTGGAAAAACTAACTATTATCCATTGCTCTGTGGAAAACTAGAATAGTTTATGGTAGAATAGTTCTAGAATTATCCACAAGAAGGAACCTAGTATGACTGAAAATGAACAAATT
>777_55
TTGTTGATATTCTGTTTTTTCTTTTTTAGTTTTCCACATAAAAAATAGTTGAAAACAATAGCGGTGTCACCTTAAAATGACTTTTCCACAGGTTGTGGAGAACCCAAATTAACAGTGTTAATTTATTTTCCACAGATTGTGGAAAAACTAACTATTATCCATTGCTCTGTGGAAAACTAGAATAGTTTATGGTAGAATAGT
>777_56
TTGTTGATATTCTGTTTTTTCTTTTTTAGTTTTCCACATAAAAAATAGTTGAAAACAATAGCGGTGTCACCTTAAAATGACTTTTCCACAGGTTGTGGAGAACCCAAATTAACAGTGTTAATTTATTTTCCACAGATTGTGGAAAAACTAACTATTATCCATT
>777_57
TTGTTGATATTCTGTTTTTTCTTTTTTAGTTTTCCACATAAAAAATAGTTGAAAACAATAGCGGTGTCACCTTAAAATGACTTTTCCACAGGTTGTGGAGAACCCAAATTAACAGTGTTAATTTATTTTCCACAGATTGTGGAAAAACTAACTATTATCCATTGCTCTGTGGAAAACTAGAATAGTTTATGGTAGAATAGTTCTAGAATTATCCACAAGAAGGAACCTAGTATGACTGAAAATGAACAAATTTTTTGGAACAGGGTCTTGGAATTAGCTCAGAGTCAATTAAAACAGGCAACTTATGAATTTTTTGTTCATGATGC
>777_58
TTGTTGATATTCTGTTTTTTCTTTTTTAGTTTTCCACATAAAAAATAGTTGAAAACAATAGCGGTGTCACCTTAAAATGACTTTTCCACAGGTTGTGGAGAACCCAAATTAACAGTGTTAATTTATTTTCCACAGATTGTGGAAAAACTAACTATTATCCATTGCTCTGTGGAAAACTAGAATAGTTTATGGTAGAATAGTTCTAGAATTATCCACAAGAAGGAACCTAGTATGACTGAAAATGAACAAATTTTTTGGAACAGGGTCTTGGAATTAGCTCAGAGTCAATTAAAACAG
>777_59
TTGTTGATATTCTGTTTTTTCTTTTTTAGTTTTCCACATAAAAAATAGTTGAAAACAATAGCGGTGTCACCTTAAAATGACTTTTCCACAGGTTGTGGAGAACCCAAATTAACAGTGTTAATTTATTTTCCACAGATTGTGGAAAAACTAACTATTATCCATTGCTCTGTGGAAAACTAGAATAGTTTATGGTAGAATAGTTCTAGAATTATCCACAAGAAGGAACCTAGTATGACTGAAAATGAACAAATTTTTTGGAACAGGGTCTTGGAATTAGCTCAGAGTCAATTAAAACAGGCAACTTATGAATTTTTTGTTCATGATGCCCGTCTATTAAAGG
>777_60
TTGTTGATATTCTGTTTTTTCTTTTTTAGTTTTCCACATAAAAAATAGTTGAAAACAATAGCGGTGTCACCTTAAAATGACTTTTCCACAGGTTGTGGAGAACCCAAATTAACAGTGTTAATTTATTTTCCACAGATTGTGGAAAAACTAACTATTATCCATTGCTCTGTGGAAAACTAGAATAGTTTATGGTAGAATAGTTCTAGAATTATCCACAAGAAGGAACCTAGTATGACTGAAAATGAACAAATTTTTTGGAACAGGGTCTTGGAATTAGCTCAGAGTCAATTAAAACAGGCAACTTATGAATTTTTTGTTCATGATGCCCGTCTATTAAAGGTCGATAAGCATATTGCAACTATTTACTT
>777_61
TTGTTGATATTCTGTTTTTTCTTTTTTAGTTTTCCACATAAAAAATAGTTGAAAACAATAGCGGTGTCACCTTAAAATGACTTTTCCACAGGTTGTGGAGAACCCAAATTAACAGTGTTAATTTATTTTCCACAGATTGTGGAAAAACTAACTATTATCCATTGCTCTGTGGAAAACTAGAATAGTTTATGGTAGAATAGTTCTAGAATTATCCACAAGAAGGAACCTAGTATGACTGAAAATGAACAAATTTTTTGGAACAGGGTCTTGGAATTAGCTCAGAGTCAATTAAAACAGGCAACTTATGAATTTTTTGTTCATGATGCCCGTCTATTAAAGGTCGATAAGCATATTGCAACTATTTACTTAGATCAAATGAAAGAACTCTTTTGGGAAAAAAATC
>777_62
TTGTTGATATTCTGTTTTTTCTTTTTTAGTTTTCCACATAAAAAATAGTTGAAAACAATAGCGGTGTCACCTTAAAATGACTTTTCCACAGGTTGTGGAGAACCCAAATTAACAGTGTTAATTTATTTTCCACAGATTGTGGAAAAACTAACTATTATCCATTGCTCTGTGGAAAACTAGAATAGTTTATGGTAGAATAGTTCTAGAATTATCCACAAGAAGGAACCTAGTATGACTGAAAATGAACAAATTTTTTGGAACAGGGTCTTGGAATTAGCTCAGAGTCAATTAAAAC
>777_63
TTGTTGATATTCTGTTTTTTCTTTTTTAGTTTTCCACATAAAAAATAGTTGAAAACAATAGCGGTGTCACCTTAAAATGACTTTTCCACAGGTTGTGGAGAACCCAAATTAACAGTGTTAATTTATTTTCCACAGATTGTGGAAAAACTAACTATTATCCATTGCTCTGTGGAAAACTAGAATAGTTTATGGTAGAATAGTTCTAGAATTATCCACAAGAAGGAACCTAGTATGACTGAAAATGAACAAATTTTTTGGAACAGGGTCTTGGAATTAGCTCAGAGTCAATTAAAACAGGCAACTTATGAATTTTTTGTTCATGATGCCCGTCTATTAAAGGTCGATAAGCATATTGCAACTATTTACTTAGATCA
>777_64
TTGTTGATATTCTGTTTTTTCTTTTTTAGTTTTCCACATAAAAAATAGTTGAAAACAATAGCGGTGTCACCTTAAAATGACTTTTCCACAGGTTGTGGAGAACCCAAATTAACAGTGTTAATTTATTTTCCACAGATTGTGGAAAAACTAACTATTATCCATTGCTCTGTGGAAAACTAGAATAGTTTATGGTAGAATAGTTCTAGAATTATCCACAAGAAGGAACCTAGTATGACTGAAAATGAACAAATTTTTTGGAACAGGGTCTTGGAATTAGCTCAGAGTCAATTAAAACAGGCAACTTATGAATTTTTTGTTCATGATGCCCGTCTATTAAAGGTCGATAAGCATATTGCAACTATTTACTTAGATCAAATGAAAGAACTCTTTTGGGAAAAAAATCTTAAAGATGTTATTCTTACTGCT
>777_65
TTGTTGATATTCTGTTTTTTCTTTTTTAGTTTTCCACATAAAAAATAGTTGAAAACAATAGCGGTGTCACCTTAAAATGACTTTTCCACAGGTTGTGGAGAACCCAAATTAACAGTGTTAATTTATTTTCCACAGATTGTGGAAAAACTAACTATTATCCATT
>777_66
TTGTTGATATTCTGTTTTTTCTTTTTTAGTTTTCCACATAAAAAATAGTTGAAAACAATAGCGGTGTCACCTTAAAATGACTTTTCCACAGGTTGTGGAGAACCCAAATTAACAGTGTTAATTTATTTTCCACAGATTGTGGAAAAACTAACTATTATCCATTGCTCTGTGGAAAACTAGAATAGTTTATGGT
>777_67
TTGTTGATATTCTGTTTTTTCTTTTTTAGTTTTCCACATAAAAAATAGTTGAAAACAATAGCGGTGTCACCTTAAAATGACTTTTCCACAGGTTGTGGAGAACCCAAATTAACAGTGTTAATTTATTTTCCACAGATTGTGGAAAAACTAACTATTATCCATTGCTCTGTGGAAAACTAGAATAGTTTATGGTAGAATAGTTCTAGAATTATCCACA
>777_68
TTGTTGATATTCTGTTTTTTCTTTTTTAGTTTTCCACATAAAAAATAGTTGAAAACAATAGCGGTGTCACCTTAAAATGACTTTTCCACAGGTTGTGGAGAACCCAAATTAACAGTGTTAATTTATTTTCCACAGATTGTGGAAAAACTAACTATTATCCATTGCTCTG
>777_69
TTGTTGATATTCTGTTTTTTCTTTTTTAGTTTTCCACATAAAAAATAGTTGAAAACAATAGCGGTGTCACCTTAAAATGACTTTTCCACAGGTTGTGGAGAACCCAAATTAACAGTGTTAATTTATTTTCCACAGATTGTGGAAAAACTAACTATTATCCATTGCTCTGTGGAAAACTAGAATAGTTTATGGTAGAATAGTTCTAGAATTATCCACAAGAAGGAACCTAGTATGACTGAAAATGAACAAATTTTTTGGAACAGGGTCTTGGAATTAGCTCAGAGTCAATTAAAACAGGCAACTTATGAATTTTTTGTTCATGATGCCCGTCTATTAAAGGTCGATAAGCATATTGCAACTATTTACTTAGATCAAATGAAAGAACTCTTTTGGGAAAAAAATCTTAAAGATGTTATTCTTACTGCTGGTTTTGAAGTTTATAACGCTCAAATTTCTGTTGACTAT
>777_70
TTGTTGATATTCTGTTTTTTCTTTTTTAGTTTTCCACATAAAAAATAGTTGAAAACAATAGCGGTGTCACCTTAAAATGACTTTTCCACAGGTTGTGGAGAACCCAAATTAACAGTGTTAATTTATTTTCCACAGATTGTGGAAAAACTAACTATTATCCATTGCTCTGTGGAAAACTAGAATAGTTTATGGTAGAATAGTTCTAGAATTATCCACAAGAAGGAAC
>777_71
TTGTTGATATTCTGTTTTTTCTTTTTTAGTTTTCCACATAAAAAATAGTTGAAAACAATAGCGGTGTCACCTTAAAATGACTTTTCCACAGGTTGTGGAGAACCCAAATTAACAGTGTTAATTTATTTTCCACAGATTGTGGAAAAACTAACTATTATCCATTGCTCTGTGGAAAACTAGAATAGTTTATGGTAGAATAGTTCTAGAATTATCCACAAGAAGGAACCTAGTATGACTGAAAATGAACAAATTTTTTGGAACAGGGTCTTGGAATTAGC
>777_72
TTGTTGATATTCTGTTTTTTCTTTTTTAGTTTTCCACATAAAAAATAGTTGAAAACAATAGCGGTGTCACCTTAAAATGACTTTTCCACAGGTTGTGGAGAACCCAAATTAACAGTGTTAATTTATTTTCCACAGATTGTGGAAAAACTAACTATTATCCATTGCTCTGTGGAAAACTAGAATAGTTTATGGTAGAATAGTTCTAGAATTATCCACAAGAAGGAACCTAGTATGAC
>777_73
TTGTTGATATTCTGTTTTTTCTTTTTTAGTTTTCCACATAAAAAATAGTTGAAAACAATAGCGGTGTCACCTTAAAATGACTTTTCCACAGGTTGTGGAGAACCCAAATTAACAGTGTTAATTTATTTTCCACAGATTGTGGAAAAACTAACTATTATCCATTGCTCTGTGGAAAACTAGAATAGTTTATGGTAGAATAGTTCTAGAATTATCCACAAGAAGGAACCTAGTATGACTGAAAATGAACAAATTTTTTGGAACAGGGTCTTGGAATTAGCTCAGAGTCAATTAAAACAGGCAACTTATGAATTTTTTGTTCATGATGCCCGTCTATTAAAGGTCGATAAGCATATTGCAACTATTTACTTAGATCAAATGAAAGAACTCTTTTGGGAAAAAAATCTTAAAGATGTTATTCTTACTGCTGGTTTTGAAGTTTATAACGCTCAAATTTCTGTTGACTATGTTTTCGAAGAAGACCTAA
>777_74
TTGTTGATATTCTGTTTTTTCTTTTTTAGTTTTCCACATAAAAAATAGTTGAAAACAATAGCGGTGTCACCTTAAAATGACTTTTCCACAGGTTGTGGAGAACCCAAATTAACAGTGTTAATTTATTTTCCACAGATTGTGGAAAAACTAACTATTATCCATTGCTCTGTGGAAAAC
>777_75
TTGTTGATATTCTGTTTTTTCTTTTTTAGTTTTCCACATAAAAAATAGTTGAAAACAATAGCGGTGTCACCTTAAAATGACTTTTCCACAGGTTGTGGAGAACCCAAATTAACAGTGTTAATTTATTTTCCACAGATTGTGGAAAAACTAACTATTATCCATTGCTCTGTGGAAAACTAGAATAGTTTATGGTAGAATAGTTCTAGAATTATCCACAAGAAGGAACCTAGTATGACTGAAAATGAACAAATTTTTTGGAACAGGGTCTTGGAATTAGCTCAGAGTCAATTAAAACAGGCAACTTATGAATTTTTTGTTCATGATGCCCGTCTATTAAAGGTCGATAAGCATATTGCAACTATTTACTTAGATCAAATGAAAGAACTCTTTTGGGAAAAAAATCTTAAAGATGTTATTCTTACTGCTGGTTTTGAAGTTTATAACGCTCAAATTTCTGTTGACTATGTTTTCGAAGAAGACCTAAT
>777_76
TTGTTGATATTCTGTTTTTTCTTTTTTAGTTTTCCACATAAAAAATAGTTGAAAACAATAGCGGTGTCACCTTAAAATGACTTTTCCACAGGTTGTGGAGAACCCAAATTAACAGTGTTAATTTATTTTCCACAGATTGTGGAAAAACTAACTATTATCCA
>777_77
TTGTTGATATTCTGTTTTTTCTTTTTTAGTTTTCCACATAAAAAATAGTTGAAAACAATAGCGGTGTCACCTTAAAATGACTTTTCCACAGGTTGTGGAGAACCCAAATTAACAGTGTTAATTTATTTTCCACAGATTGTGGAAAAACTAACTATTATCCATTGCTCTGTGGAAAACTAGAATAGTTTATGGTAGAATAGTTCTAGAATTATCCACAAGAAGGAACCTAGTATGACTGAAAATGAACAAATTTTTTGGAACAGGGTCTTGGAATTAGCTCAGAGTCAATTAAAACAGGCAACTTATGAATTTTTTGTTCATGATGCCCGTCTA
>777_78
TTGTTGATATTCTGTTTTTTCTTTTTTAGTTTTCCACATAAAAAATAGTTGAAAACAATAGCGGTGTCACCTTAAAATGACTTTTCCACAGGTTGTGGAGAACCCAAATTAACAGTGTTAATTTATTTTCCACAGATTGTGGAAAAACTAACTATTATCCATTGCTCTGTGGAAAACTAGAATAGTTTATGGTAGAATAGTTCTAGAATTATCCACAAGAAGGAACCTAGTATGACTGAAAATGAACAAATTTTTTGGAACAGGGTCTTGGAATTAGCTCAGAGTCAATTAAAACAGGCAACTTATGAATTTTTTGTTCATGATGCCCGTCTATTAAAGGTCGATAAGCATATTGCAACTATTTACTTAGATCAAATGAAAGAACTCTTTTGGGAAAAAAATCTTAAAGATGTTATTCTTACTGCTGGTTTTGAAGTTTATAACGCTCA
>777_79
TTGTTGATATTCTGTTTTTTCTTTTTTAGTTTTCCACATAAAAAATAGTTGAAAACAATAGCGGTGTCACCTTAAAATGACTTTTCCACAGGTTGTGGAGAACCCAAATTAACAGTGTTAATTTATTTTCCACAGATTGTGGAAAAACTAACTATTATCCATTGCTCTGTGGAAAACTAGAATAGTTTATGGTAGAATAGTTCTAGAATTATCCACAAGAAGGAACCTAGTATGACTGAAAATGAACAAATTTTTTGGAACAGGGTCTTGGAATTAGCTCAGAGTCAATTAAAACAGGCAACTTATGAATTTTTTGTTCATGATGCCCGTCTATTAAAGGTCGATAAGCATATTGCAACTATTTACTTAGATCAAATGAAAGAACTCTTTTGGGAAAAAAATCTTAAAGATGTTATTCTTACTGCTGGTTTTGAA
>777_80
TTGTTGATATTCTGTTTTTTCTTTTTTAGTTTTCCACATAAAAAATAGTTGAAAACAATAGCGGTGTCACCTTAAAATGACTTTTCCACAGGTTGTGGAGAACCCAAATTAACAGTGTTAATTTATTTTCCACAGATTGTGGAAAAACTAACTATTATCCATTGCTCTGTGGAAAACTAGAATAGTTTATGGTAGAATAGTTCTAGAATTATCCACAAGAAGGAACCTAGTATGACTGAAAATGAACAAATTTTTTGGAACAGGGTCTTGGAATTAGCTCAGAGTCAATTAAAACAGGCAACTTATGAATTTTTTGTTCATGATGCCCGTCTAT
>777_81
TTGTTGATATTCTGTTTTTTCTTTTTTAGTTTTCCACATAAAAAATAGTTGAAAACAATAGCGGTGTCACCTTAAAATGACTTTTCCACAGGTTGTGGAGAACCCAAATTAACAGTGTTAATTTATTTTCCACAGATTGTGGAAAAACTAACTATTATCCATTGCTCTGTGGAAAACTAGAATAGTTTATGGTAGAATAGTTCTAGAATTATCCACAAGAAGGAACCTAGTATGACTGAAAATGAACAAATT
>777_82
TTGTTGATATTCTGTTTTTTCTTTTTTAGTTTTCCACATAAAAAATAGTTGAAAACAATAGCGGTGTCACCTTAAAATGACTTTTCCACAGGTTGTGGAGAACCCAAATTAACAGTGTTAATTTATTTTCCACAGATTGTGGAAAAACTAACTATTATCCATTGCTCTGTGGAAAACTAGAATAGTTTATGGTAGAATAGTTCTAGAATTATCCACAAGAAGGAACCTAGTAT
>777_83
TTGTTGATATTCTGTTTTTTCTTTTTTAGTTTTCCACATAAAAAATAGTTGAAAACAATAGCGGTGTCACCTTAAAATGACTTTTCCACAGGTTGTGGAGAACCCAAATTAACAGTGTTAATTTATTTTCCACAGATTGTGGAAAAACTAACTATTATCCATTGCTCTGTGGAAAACTAGAATAGTTTATGGTAGAATAGTTCTAGAATTATCCACAAGAAGGAACCTAGTATGACTGAAAATGAACAAATTTTTTGGAACAGGGTCTTGGAATTAGCTCAGAGTCAATTAAAACAGGCAACTTATGAATTTTTTGTTCATGATGCCCGTCTATTAAAGGTCGATAAGCATATTGCAACTATTTACTTAGATCAAATGAAAGAACTCTTTTGGGAAAAAAATCTTAAAGATGTTATTCTTACTGCTGGTTTTGAAGTTTATAACGC
>777_84
TTGTTGATATTCTGTTTTTTCTTTTTTAGTTTTCCACATAAAAAATAGTTGAAAACAATAGCGGTGTCACCTTAAAATGACTTTTCCACAGGTTGTGGAGAACCCAAATTAACAGTGTTAATTTATTTTCCACAGATTGTGGAAAAACTAACTATTATCCATTGCTCTGTGGAAAACTAGAATAGTTTATGGTAGAATAGTTCTAGAATTATCCACAAGAAGGAACCTAGTATGACTGAAAATGA
>777_85
TTGTTGATATTCTGTTTTTTCTTTTTTAGTTTTCCACATAAAAAATAGTTGAAAACAATAGCGGTGTCACCTTAAAATGACTTTTCCACAGGTTGTGGAGAACCCAAATTAACAGTGTTAATTTATTTTCCACAGATTGTGGAAAAACTAACTATTATCCATTGCTCTGTGGAAAACTAGAATAGTTTATGGTAGAATAGTTCTAGAATTATCCACAAGAAGGAACCTAGT
>777_86
TTGTTGATATTCTGTTTTTTCTTTTTTAGTTTTCCACATAAAAAATAGTTGAAAACAATAGCGGTGTCACCTTAAAATGACTTTTCCACAGGTTGTGGAGAACCCAAATTAACAGTGTTAATTTATTTTCCACAGATTGTGGAAAAACTAACTATTATCCATTGCTCTGTGGAAAACTAGAATAGTTTATGGTAGAATAGTTCTAGAATTATCCACAAGAAGGAACCTAGTATGACTGAAAATGAACAAATTTTTTGGAACAGGGTCTTGGAATTAGCTCAGAGTCAATTAAAACAGGCAACT
>777_87
TTGTTGATATTCTGTTTTTTCTTTTTTAGTTTTCCACATAAAAAATAGTTGAAAACAATAGCGGTGTCACCTTAAAATGACTTTTCCACAGGTTGTGGAGAACCCAAATTAACAGTGTTAATTTATTTTCCACAGATTGTGGAAAAACTAACTATTATCCATTGCTCTGTGGAAAACTAGAATAGTTTATGGTAGAATAGT
>777_88
TTGTTGATATTCTGTTTTTTCTTTTTTAGTTTTCCACATAAAAAATAGTTGAAAACAATAGCGGTGTCACCTTAAAATGACTTTTCCACAGGTTGTGGAGAACCCAAATTAACAGTGTTAATTTATTTTCCACAGATTGTGGAAAAACTAACTATTATCCATTGCT
>777_89
TTGTTGATATTCTGTTTTTTCTTTTTTAGTTTTCCACATAAAAAATAGTTGAAAACAATAGCGGTGTCACCTTAAAATGACTTTTCCACAGGTTGTGGAGAACCCAAATTAACAGTGTTAATTTATTTTCCACAGATTGTGGAAAAACTAACTATTATCCATTGCTCTGTGGAAAACTAGAATAGTTTATGGTAGAATAGTTCTAGAATTATCCACAAGAAGGAACCTAGTATGACTGAAAATGAACAAATTTTTTGGAACAGGGTCTTGGAATTAGCTCAGAGTCAATTAAAACAGGCAACTTATGAATTTTTTGTTCATGATGCCCGTCTATTAAAGGTCGATAAGCATATTGCAACTATTTACTTAGA
>777_90
TTGTTGATATTCTGTTTTTTCTTTTTTAGTTTTCCACATAAAAAATAGTTGAAAACAATAGCGGTGTCACCTTAAAATGACTTTTCCACAGGTTGTGGAGAACCCAAATTAACAGTGTTAATTTATTTTCCACAGATTGTGGAAAAACTAACTATTATCCATTGCTCTGTGGAAAACTAGAATAGTTTATGGTAGAATAGTTCTAGAATTATCCACAAGAAGGAACCTAGTATGACTGAAAATGAACAAATTTTTTGGAACAGGGTCTTGGAATTAGCTCAGAGTCAATTAAAACAGGCAACTTATGAATTTTTTGTTCATGATGCCCGTCTATTAAAGGTCGATAAGCATATTGCAACTATTTACTTAGATCAAATGAAAGAACTCTTT
>777_91
TTGTTGATATTCTGTTTTTTCTTTTTTAGTTTTCCACATAAAAAATAGTTGAAAACAATAGCGGTGTCACCTTAAAATGACTTTTCCACAGGTTGTGGAGAACCCAAATTAACAGTGTTAATTTATTTTCCACAGATTGTGGAAAAACTAACTATTATCCATTGCTCTGTGGAAAACTAGAATAGTTTATGGTAGAATAGTTCTAGAATTATCCACAAGAAGGAACCTAGTATGACTGAAAATGAACAAATTTTTTGGAACAGGGTCTTGGAATTAGCTCAGAGTCAATTAAAACAGGCAACTTATGAATTTTTTGTTCATGATGCCCGTCTATTAAAGGTC
>777_92
TTGTTGATATTCTGTTTTTTCTTTTTTAGTTTTCCACATAAAAAATAGTTGAAAACAATAGCGGTGTCACCTTAAAATGACTTTTCCACAGGTTGTGGAGAACCCAAATTAACAGTGTTAATTTATTTTCCACAGATTGTGGAAAAACTAACTATTATCCATTGCTCTGTGGAAAACTAGAATAGTTTATGGTAGAATAGTTCTAGAATTATCCACAAGAAGGAACCTAGTATGACTGAAAATGAACAAATTTTTTGGAACAGGGTCTTGGAATTAGCTCAGAGTCAATTAAAACAGGCAACTTATGAATTTTTTGTTCATGAT
>777_93
TTGTTGATATTCTGTTTTTTCTTTTTTAGTTTTCCACATAAAAAATAGTTGAAAACAATAGCGGTGTCACCTTAAAATGACTTTTCCACAGGTTGTGGAGAACCCAAATTAACAGTGTTAATTTATTTTCCACAGATTGTGGAAAAACTAACTATTATCCATTGCTCTGTGGAAAACTAGAATAGTTTATGGT
>777_94
TTGTTGATATTCTGTTTTTTCTTTTTTAGTTTTCCACATAAAAAATAGTTGAAAACAATAGCGGTGTCACCTTAAAATGACTTTTCCACAGGTTGTGGAGAACCCAAATTAACAGTGTTAATTTATTTTCCACAGATTGTGGAAAAACTAACTATTATCCAT
>777_95
TTGTTGATATTCTGTTTTTTCTTTTTTAGTTTTCCACATAAAAAATAGTTGAAAACAATAGCGGTGTCACCTTAAAATGACTTTTCCACAGGTTGTGGAGAACCCAAATTAACAGTGTTAATTTATTTTCCACAGATTGTGGAAAAACTAACTATTATCCATTGCTCTGTGGAAAACTAGAATAGTTTATGGTAGAATAGTTCTAGAATTATCCACAAGAAGGAACCTAGTATGACTGAAAATGAACAAATTTTTTGGAACAGGGTCTT
>777_96
TTGTTGATATTCTGTTTTTTCTTTTTTAGTTTTCCACATAAAAAATAGTTGAAAACAATAGCGGTGTCACCTTAAAATGACTTTTCCACAGGTTGTGGAGAACCCAAATTAACAGTGTTAATTTATTTTCCACAGATTGTGGAAAAACTAACTATTATCCATTGCTCTGTGGAAAACTAGAATAGTTTATGGTAGAATAGTTCTAGAATTATCCACAAGAAGGAACCTAGTATGACTGAAAATGAACAAATTTTTTGGAACAGGGTCTTGGA
>777_97
TTGTTGATATTCTGTTTTTTCTTTTTTAGTTTTCCACATAAAAAATAGTTGAAAACAATAGCGGTGTCACCTTAAAATGACTTTTCCACAGGTTGTGGAGAACCCAAATTAACAGTGTTAATTTATTTTCCACAGATTGTGGAAAAACTAACTATTATCCATTGCTCTGTGGAAAACTAGAATAGTTTATGGTAGAATAGTTCTAGAATTAT
>777_98
TTGTTGATATTCTGTTTTTTCTTTTTTAGTTTTCCACATAAAAAATAGTTGAAAACAATAGCGGTGTCACCTTAAAATGACTTTTCCACAGGTTGTGGAGAACCCAAATTAACAGTGTTAATTTATTTTCCACAGATTGTGGAAAAACTAACTATTATCCATTGCTCTGTGGAAAACTAGAATAGTTTATGGTA
>777_99
TTGTTGATATTCTGTTTTTTCTTTTTTAGTTTTCCACATAAAAAATAGTTGAAAACAATAGCGGTGTCACCTTAAAATGACTTTTCCACAGGTTGTGGAGAACCCAAATTAACAGTGTTAATTTATTTTCCACAGATTGTGGAAAAACTAACTATTATCCATTGCTCTGTGGAAAACTAGAATAGTTTATGGTAGAATAGTTCTAGAATTATCCACAAGAAGGAACCTAGTATGACTGAAAATGAACAAATTTTTTGGAACAGGGTCTTGGAATTAGCTCAGAGTCAATTAAAACAGGCAACTTATGAATTTTTTGTTCATGATGCCCGTCTATTAAAGGTCGATAAGCATATTG
>777_100
TTGTTGATATTCTGTTTTTTCTTTTTTAGTTTTCCACATAAAAAATAGTTGAAAACAATAGCGGTGTCACCTTAAAATGACTTTTCCACAGGTTGTGGAGAACCCAAATTAACAGTGTTAATTTATTTTCCACAGATTGTGGAAAAACTAACTATTATCCATTGCTCTGTGGAAAACTAGAATAGTTTATGGTAGAATAGTTCTAGAATTATCCACAAGAAGGAACCTAGTATGACTGAAAATGAACAAATTTTTTGGAACAG
>777_101
TTGTTGATATTCTGTTTTTTCTTTTTTAGTTTTCCACATAAAAAATAGTTGAAAACAATAGCGGTGTCACCTTAAAATGACTTTTCCACAGGTTGTGGAGAACCCAAATTAACAGTGTTAATTTATTTTCCACAGATTGTGGAAAAACTAACTATTATCCATTGCTCTGTGGAAAACTAGAATAGTTTATGGTAGAATAGTTCTAGAATTATCCACAAGAAGGAACCTAGT
>777_102
TTGTTGATATTCTGTTTTTTCTTTTTTAGTTTTCCACATAAAAAATAGTTGAAAACAATAGCGGTGTCACCTTAAAATGACTTTTCCACAGGTTGTGGAGAACCCAAATTAACAGTGTTAATTTATTTTCCACAGATTGTGGAAAAACTAACTATTATCCATTGCTCTGTGGAAAACTAGAATAGTTTATGGTAGAATAGTTCTAGAATTATCCACAAGAAGGAACCTAGTATGACTGAAAATGAACAAATTTTTTGGAACAGGGTCTTGGAATTAGCTCAGAGTCAATTAAAACAGGCAACTTATGAATTTTTTGTTCATGATGCCCGTCTATTAAAGGTCGATAAGCATATTGCAACTATTTACTTAGATCAAATGAAAGAACTCTTTTGGGAAAAAAATCTTAAAGATGTTATTCTTACTGCTGGTTTTGAAGTTTATAACGCTCA
>777_103
TTGTTGATATTCTGTTTTTTCTTTTTTAGTTTTCCACATAAAAAATAGTTGAAAACAATAGCGGTGTCACCTTAAAATGACTTTTCCACAGGTTGTGGAGAACCCAAATTAACAGTGTTAATTTATTTTCCACAGATTGTGGAAAAACTAACTATTATCCATTGCTCTGTGGAAAACTAGAATAGTTTATGGTAGAATAGTTCTAGAATTATCCACAAGAAGGAACCTAGTATGACTGAAAATGAACAAATTTTTTGGAACAGGGTCTTGGAATTAGCTCAGAGTCAATTAAAACAGGCAACTTA
>777_104
TTGTTGATATTCTGTTTTTTCTTTTTTAGTTTTCCACATAAAAAATAGTTGAAAACAATAGCGGTGTCACCTTAAAATGACTTTTCCACAGGTTGTGGAGAACCCAAATTAACAGTGTTAATTTATTTTCCACAGATTGTGGAAAAACTAACTATTATCCATTGCTCTGTGGAAAACTAGAATAGTTTATGGTAGAATAGTTCTAGAATTATCCACAAGAAGGAACCTAGTATGACTGAAAATGAACAAATTTTTTGGAACAGGGTCTTGGAATTAGCTCAGAGTCAATTAAAACAGGCAACTTATGAATTTTTTGTTCATGATGCCCGTCTATTAAAGGTCGATAAGCATATTGCAACTATTTACTTAGATCAAATGAAAGAACTCTTTTGGGAAAAAAATCTTAAAGATGTTATTCTTACTGCTGGTTTTGAAGTTTATAACGCTCAAATTTCTGTTGACTA
>777_105
TTGTTGATATTCTGTTTTTTCTTTTTTAGTTTTCCACATAAAAAATAGTTGAAAACAATAGCGGTGTCACCTTAAAATGACTTTTCCACAGGTTGTGGAGAACCCAAATTAACAGTGTTAATTTATTTTCCACAGATTGTGGAAAAACTAACTATTATCCATTGCTCTGTGGAAAACTAGAATAGTTTATGGTAGAATAGTTCTAGAATTATCCACAAGAAGGAACCTAGTATGACTGAAAATGAACAAATTTTTTGGAACAGGGTCTTGGAATTAGCTCAGAGTCAATTAAAACAGGCAACTTATGAATTTTTTGTTCATGATGCCCGTCTATTAAAGGTCGATAAGCATATTGCAACTATTTACTTAGATCAAATGAAAGAACTCTTTTGGGAAAAAAATCTTAAAGATGTTATTCTTACTGCTG
>777_106
TTGTTGATATTCTGTTTTTTCTTTTTTAGTTTTCCACATAAAAAATAGTTGAAAACAATAGCGGTGTCACCTTAAAATGACTTTTCCACAGGTTGTGGAGAACCCAAATTAACAGTGTTAATTTATTTTCCACAGATTGTGGAAAAACTAACTATTATCCATTGCTCTGTGGAAAACTAGAATAGTTTATGGTAGAATAGTTCTAGAATTATCCACAAGAAGGAACCTAGTATGACTGAAAATGAACAAATTTTTTGGAACAGGGTCTTGGAATTAGCTCAGAGTCAATTAAAACAGGCAACTTATG
>777_107
TTGTTGATATTCTGTTTTTTCTTTTTTAGTTTTCCACATAAAAAATAGTTGAAAACAATAGCGGTGTCACCTTAAAATGACTTTTCCACAGGTTGTGGAGAACCCAAATTAACAGTGTTAATTTATTTTCCACAGATTGTGGAAAAACTAACTATTATCCATTGCTCTGTGGAAAACTAGAATAGTTTATGGTAGAATAGTTCTAGAATTATCCACAAGAAGGA
>777_108
TTGTTGATATTCTGTTTTTTCTTTTTTAGTTTTCCACATAAAAAATAGTTGAAAACAATAGCGGTGTCACCTTAAAATGACTTTTCCACAGGTTGTGGAGAACCCAAATTAACAGTGTTAATTTATTTTCCACAGATTGTGGAAAAACTAACTATTATCCATTGCTCTGTGGAAAACTAGAATAGTTTATGGTAGAATAGTTCTAGAATTATCCACAAGAAGGAACCTAGTATGACTGAAAATGAACAAATTTTTTGGAACAGGGTCTTGGAATTAGCTCAGAGTCAATTAAAACAGGCAACTTATGAATTTTTTGTTCATGATGCCCGTCTATTAAAGGTCGATAAGCATATTGCAACTATTTACTTAGATCAAATGAAAGAACTCTTTTGGGAAAAAAATCTTAAAGATGTTATTCTTACTGCTGGTTTTGAAGTTTATAACGCTCAAATTTCTGT
>777_109
TTGTTGATATTCTGTTTTTTCTTTTTTAGTTTTCCACATAAAAAATAGTTGAAAACAATAGCGGTGTCACCTTAAAATGACTTTTCCACAGGTTGTGGAGAACCCAAATTAACAGTGTTAATTTATTTTCCACAGATTGTGGAAAAACTAACTATTATCCATTGCTCTGTGGAAAACTAGAATAGTTTATGGTAGAATAGTTCTAGAATTATCCACAAGAAGGAACCTAGTATGACTGAAAATGAACAAATTTTTTGGAACAGGGTCTTGGAATTAGCTCAGAGTCAATTAAAACAGGCAACTTATGAATTTTTTGTTCATGATGCCCGTCTATTAAAGGTCGATAAGCATATTGCAACTATTTACTTAGATCAAATGAAAGAACTCTTTTGGGAAAAAAATCTTAAAGATGTTA
>777_110
TTGTTGATATTCTGTTTTTTCTTTTTTAGTTTTCCACATAAAAAATAGTTGAAAACAATAGCGGTGTCACCTTAAAATGACTTTTCCACAGGTTGTGGAGAACCCAAATTAACAGTGTTAATTTATTTTCCACAGATTGTGGAAAAACTAACTATTATCCATTGCTCTGTGGAAAACTAGAAT
>777_111
TTGTTGATATTCTGTTTTTTCTTTTTTAGTTTTCCACATAAAAAATAGTTGAAAACAATAGCGGTGTCACCTTAAAATGACTTTTCCACAGGTTGTGGAGAACCCAAATTAACAGTGTTAATTTATTTTCCACAGATTGTGGAAAAACTAACTATTATCCATTGCTCTGTGGAAAACTAGAATAGTTTATGGTAGAATAGTTCTAGAATTATCCACAAGAAGGAACCTAGTATGACTGAAAATGAACAAATTT
>777_112
TTGTTGATATTCTGTTTTTTCTTTTTTAGTTTTCCACATAAAAAATAGTTGAAAACAATAGCGGTGTCACCTTAAAATGACTTTTCCACAGGTTGTGGAGAACCCAAATTAACAGTGTTAATTTATTTTCCACAGATTGTGGAAAAACTAACTATTATCCATTGCTCTGTGGAAAACTAGAATAGTTTATGGTAGAATAGTTCTAGAATTATCCACAAGAAGGAACCTAGTATGACTGAAAATGAACAAATTTTTTGGAACAGGGTCTTGGAATTAGCTCAGAGTCAATTAAAACAGGCAACTTATGAATTTTTTGTTCATGATGCCCGTCTATTAAAGGTCGATAAGCATATTGCAACTATTTACTTAGATCAAATGAAAGAACTCTTTTGGGAAAAAAATCTTAAAGATGTTATTCTTACTGCTGGTTTTGAAGTTTATAACGCTCAAATTTCTGTTGACTATG
>777_113
TTGTTGATATTCTGTTTTTTCTTTTTTAGTTTTCCACATAAAAAATAGTTGAAAACAATAGCGGTGTCACCTTAAAATGACTTTTCCACAGGTTGTGGAGAACCCAAATTAACAGTGTTAATTTATTTTCCACAGATTGTGGAAAAACTAACTATTATCCATTGCTCTGTGGAAAACTAGAATAGTTTATGGTAGAATAGTTCTAGAATTATCCACAAGAAGGAACCTAGTATGACTGAAAATGAACAAATTTTTTGGAACAGGGTCTTGGAATTAGCTCAGAGTCAATTAAAACAGGCAACTTATGAATTTTTTGTTCATGATGCCCGTCTATTAAAGGTCGATAAGCATATTGCAACTATTTACTTAGATCAAATGAAAGAACTCTTTTGGGAAAAAAATCTTAAAGATGTTATTCTTACTGCTGGTTTTGAAGTTTATAAC
>777_114
TTGTTGATATTCTGTTTTTTCTTTTTTAGTTTTCCACATAAAAAATAGTTGAAAACAATAGCGGTGTCACCTTAAAATGACTTTTCCACAGGTTGTGGAGAACCCAAATTAACAGTGTTAATTTATTTTCCACAGATTGTGGAAAAACTAACTATTATCCATTGCTCTGTGGAAAACTAGAATAGTTTATGGTAGAATAGTTCTAGAATTATCCACAAGAAGGAACCTAGTATGACTGAAAATGAACAAATTTTTTGGAACAGGGTCTTGGAATTAGCTCAGAGTCAATTAAAACAGGCAACTTATGAATTTTTTGTTCATGATGCCCGTCTATTAAAGGTCGATAAGCATATTGCAACTATTTACTTAGATCAAATGAAAGAACTCTTTTGGGAAAAAAAT
>777_115
TTGTTGATATTCTGTTTTTTCTTTTTTAGTTTTCCACATAAAAAATAGTTGAAAACAATAGCGGTGTCACCTTAAAATGACTTTTCCACAGGTTGTGGAGAACCCAAATTAACAGTGTTAATTTATTTTCCACAGATTGTGGAAAAACTAACTATTATCCATTGCTCTGTGGAAAACTAGAATAGTTTATGGTAGAATAGTTCTAGAATTATCCACAAGAAGGAACCTAGTATGACTGAAAATGAACAAATTTTTTGGAACAGGGTCTTGGAATTAGCTCAGAGTCAATTAAAACAGGCAACTTATGAATTTTTTGTTCATGATGCCCGTCTATTAAAGGTCGATAAGCATATTGCAACTATTTACTTAGATCAAATGAAAGAACTCTTTTGGGAAAAAAATCTTAAAGATGTTATTCTTACTGCTGGTTTTGAAGTTTATAACGCTCAAATTTCTGTTG
>777_116
TTGTTGATATTCTGTTTTTTCTTTTTTAGTTTTCCACATAAAAAATAGTTGAAAACAATAGCGGTGTCACCTTAAAATGACTTTTCCACAGGTTGTGGAGAACCCAAATTAACAGTGTTAATTTATTTTCCACAGATTGTGGAAAAACTAACTATTATCCATTGCTCTGTGGAAAACTAGAATAGTTTATGGTAGAATAGTTCTAGAATTATCCACAAGAAGGAACCTAGTATGACTGAAAATGAACAAATTTTTTGGAACAGGGTCTTGGAATTAGCTCAGAGTCAATTAAAACAGGCAACTTATGAATTTT
>777_117
TTGTTGATATTCTGTTTTTTCTTTTTTAGTTTTCCACATAAAAAATAGTTGAAAACAATAGCGGTGTCACCTTAAAATGACTTTTCCACAGGTTGTGGAGAACCCAAATTAACAGTGTTAATTTATTTTCCACAGATTGTGGAAAAACTAACTATTATCCATTGCTCTGTGGAAAACTAGAATAGTTTATGGTAGAATAGTTCTAGAATTATCCACAAG
>777_118
TTGTTGATATTCTGTTTTTTCTTTTTTAGTTTTCCACATAAAAAATAGTTGAAAACAATAGCGGTGTCACCTTAAAATGACTTTTCCACAGGTTGTGGAGAACCCAAATTAACAGTGTTAATTTATTTTCCACAGATTGTGGAAAAACTAACTATTATCCATTGCTCTGTGGAAAACTAGAATAGTTTATG
>777_119
TTGTTGATATTCTGTTTTTTCTTTTTTAGTTTTCCACATAAAAAATAGTTGAAAACAATAGCGGTGTCACCTTAAAATGACTTTTCCACAGGTTGTGGAGAACCCAAATTAACAGTGTTAATTTATTTTCCACAGATTGTGGAAAAACTAACTATTATCCATTGCTCTGTGGAAAACTAGAATAGTTTATGGTAGAATAGTTCTAGAATTATCCACAAGAAGGAACCTAGTATGACTGAAAATGAACAAATTTTTTGGAACAGGGTCTTGGAATTAGCTCAGAGTCAATTAAAACAGGCAACTTATGAATTTTTTGTTCATGATGCCCGTCTATTAAAGGTCGATAAGCATATTGCAACTATTTACTTAGATCAAATGAAAGAACTCTTTTGGGAAAAAAATCTTAAAGATGTTATTCTTACTGCTGG
>777_120
TTGTTGATATTCTGTTTTTTCTTTTTTAGTTTTCCACATAAAAAATAGTTGAAAACAATAGCGGTGTCACCTTAAAATGACTTTTCCACAGGTTGTGGAGAACCCAAATTAACAGTGTTAATTTATTTTCCACAGATTGTGGAAAAACTAACTATTATCCATTGCTCTGTGGAAAACTAGAATAGTTTATGGTAGAATAGTTCTAGAATTATCCACAAGAAGGAACCTAGTATGACTGAAAATGAACAAATTTTTTGGAACAGGGTCTTGGAATTAGCTCAGAGTCAATTAAAACAGGCAACTTATGAATTTTTTGTTCATGATGCCCGTCTATTAAAGGTCGATAAGCATATTGCAACTATTTACTTAGATCAAATGAAAGAACTCTTTTGGGAAAAAAATCTTAAAGATGTTATTCTTACTGCTGGTTTTGAAGTTTATAACGCTCAAATTTCTGTTGACTATGTTTTCGAAGAAGACCTAATGATTGAGC
>777_121
TTGTTGATATTCTGTTTTTTCTTTTTTAGTTTTCCACATAAAAAATAGTTGAAAACAATAGCGGTGTCACCTTAAAATGACTTTTCCACAGGTTGTGGAGAACCCAAATTAACAGTGTTAATTTATTTTCCACAGATTGTGGAAAAACTAACTATTATCCATTGCTCTGT
>777_122
TTGTTGATATTCTGTTTTTTCTTTTTTAGTTTTCCACATAAAAAATAGTTGAAAACAATAGCGGTGTCACCTTAAAATGACTTTTCCACAGGTTGTGGAGAACCCAAATTAACAGTGTTAATTTATTTTCCACAGATTGTGGAAAAACTAACTATTATCCATTGCTCTGTGGAAAACTAGAATAGTTTATGGTAGAATAGTTCTAGAATTATCCACAAGAAGGAACCTAGTATGACTGAAAATGAACAAATTTTTTGGAACAGGGTCTTGGAATTAGCTCAG
>777_123
TTGTTGATATTCTGTTTTTTCTTTTTTAGTTTTCCACATAAAAAATAGTTGAAAACAATAGCGGTGTCACCTTAAAATGACTTTTCCACAGGTTGTGGAGAACCCAAATTAACAGTGTTAATTTATTTTCCACAGATTGTGGAAAAACTAACTATTATCCATTGCTCTGTGGAAAACTAGAATAGTTTATGGTAGAATAGTTCTAGAATTATCCACAAGAAGGAACCTAGTATGACTGAAAATGAACAAATT
>777_124
TTGTTGATATTCTGTTTTTTCTTTTTTAGTTTTCCACATAAAAAATAGTTGAAAACAATAGCGGTGTCACCTTAAAATGACTTTTCCACAGGTTGTGGAGAACCCAAATTAACAGTGTTAATTTATTTTCCACAGATTGTGGAAAAACTAACTATTATCCATTGCTCTGTGGAAAACTAGAATAGTTTATGGTAGAATAGTTCTAGAATTATCCACAAGAAGGAACCTAGTATGACTGAAAATGAACAAATTTTTTGGAACAGGGTCTTGGAATTAGCTCAGAGTCAATTAAAACAGGCAACTTATGAATTTTTTGTTCATGATGCCCGTCTATTAAAGGTCGATAAGCATATTGCAACTATTTACTTAGATCAAATGAAAGAACTCTTTTGGGAAAAAAATCTTAAAGATGTTATTCTTACTGCTGGT
>777_125
TTGTTGATATTCTGTTTTTTCTTTTTTAGTTTTCCACATAAAAAATAGTTGAAAACAATAGCGGTGTCACCTTAAAATGACTTTTCCACAGGTTGTGGAGAACCCAAATTAACAGTGTTAATTTATTTTCCACAGATTGTGGAAAAACTAACTATTATCCATTGCTCTGTGGAAAACTAGAATAGTTTATGGTAGAATAGTTCTAGAATTATCCACAAGAAGGAACCTAGTATGACTGAAAATGAACAAATTTTTTGGAACAGGGTCTTGGAATTAGCTCAGAGTCAATTAAAACAGGCAACTTATGAATTTTTTGTTCATGATGCCCGTCTATTAAAGGTCGATAAGCATATTGCAACTATTTACTTAGATCAAATGAAAGAACTCTTTTGGGAAAAAA
>777_126
TTGTTGATATTCTGTTTTTTCTTTTTTAGTTTTCCACATAAAAAATAGTTGAAAACAATAGCGGTGTCACCTTAAAATGACTTTTCCACAGGTTGTGGAGAACCCAAATTAACAGTGTTAATTTATTTTCCACAGATTGTGGAAAAACTAACTATTATCCATTGCTCTGTGGAAAACTAGAATAGTTTATGGTAGAATAGTTCTAGAATTATCCACAAGAAGGAACCTAGTATGACTGAAAATGAACAAATTTTTTGGAACAGGGTCTTGGAATTAGCTCAGAGTCAATTAAAACAGGCAACTTATGAATTTTTTGTTCATGATGCCCGTCTATTAAAGGTCGATAAGCATATTGCAACTATTTACTTAGATCAAATG
>777_127
TTGTTGATATTCTGTTTTTTCTTTTTTAGTTTTCCACATAAAAAATAGTTGAAAACAATAGCGGTGTCACCTTAAAATGACTTTTCCACAGGTTGTGGAGAACCCAAATTAACAGTGTTAATTTATTTTCCACAGATTGTGGAAAAACTAACTATTATCCATTGCTCTGTGGAAAACTAGAATAGTTTATGGTAGAATAGTTCTAGAATTATCCACAAGAAGGAACCTAGTATGACTGAAAATGAACAAATTTTTTGGAACAGGGTCTTGGAATTAGCTCAGAGTCAATTAAAACAGGCAACTT
>777_128
TTGTTGATATTCTGTTTTTTCTTTTTTAGTTTTCCACATAAAAAATAGTTGAAAACAATAGCGGTGTCACCTTAAAATGACTTTTCCACAGGTTGTGGAGAACCCAAATTAACAGTGTTAATTTATTTTCCACAGATTGTGGAAAAACTAACTATTATCCATTGCTCTGTGGAAAACTAGAATAGTTTATGGTAGAATAGTTCTAGAATTATCCACAAGAAGGAACCTAGTATGACTGAAAATGAACAAATTTTTTGGAACAGGGTCTTGGAATTAGCTCAGAGTCAATTAAAACAGGC
>777_129
TTGTTGATATTCTGTTTTTTCTTTTTTAGTTTTCCACATAAAAAATAGTTGAAAACAATAGCGGTGTCACCTTAAAATGACTTTTCCACAGGTTGTGGAGAACCCAAATTAACAGTGTTAATTTATTTTCCACAGATTGTGGAAAAACTAACTATTATCCATTGCTCTGTGGAAAACTAGAATAGTTTATGGTAGAATAGTTCTAGAATTATCCACAAGAAGGAACCTAGTATGACTGAAAATGAACAAATTTTTTGGAACAGGGTCTTGGAATTAGCTCAGAGTCAATTAAAACAGGCAACTTATGAATTTTTTGTTCATGATGCCCGTCTATTAAAGGTCGATAAGCATATTGCAACTATTTACTTAGATCAAATGAAAGAACTC
>777_130
TTGTTGATATTCTGTTTTTTCTTTTTTAGTTTTCCACATAAAAAATAGTTGAAAACAATAGCGGTGTCACCTTAAAATGACTTTTCCACAGGTTGTGGAGAACCCAAATTAACAGTGTTAATTTATTTTCCACAGATTGTGGAAAAACTAACTATTATCCATTGCTCTGTGGAAAACTAGAATAGTTTATGGTAGAATAGTTCTAGAATTATCCACAAGAAGGAACCTAGTATGACTGAAAATGAACAAATTTTTTGGAACAGGGTCTTGGAATTAGCTCAGAGTCAATTAAAACAGGCAACTTATGAATTTTTTGTTCATGATGCCCGTCTATTAAAGGTCGATAAGC
>777_131
TTGTTGATATTCTGTTTTTTCTTTTTTAGTTTTCCACATAAAAAATAGTTGAAAACAATAGCGGTGTCACCTTAAAATGACTTTTCCACAGGTTGTGGAGAACCCAAATTAACAGTGTTAATTTATTTTCCACAGATTGTGGAAAAACTAACTATTATCCATTGCTCTGTGGAAAACTAGAATAGTTTATGGTAGAATAGTTCTAGAATTATCCACAAGAAGGAACCTAGTATGA
>777_132
TTGTTGATATTCTGTTTTTTCTTTTTTAGTTTTCCACATAAAAAATAGTTGAAAACAATAGCGGTGTCACCTTAAAATGACTTTTCCACAGGTTGTGGAGAACCCAAATTAACAGTGTTAATTTATTTTCCACAGATTGTGGAAAAACTAACTATTATCCATTGCTCTGTGGAAAACTAGAATAGTTTATGGTAGAATAGTTCTAGAATTATCCACAAGAAGGAACCTAGTATGACTGAAAATGAACAAATTTTTTGGAACAGGGTCTTGGAATTAGCTCAGAGTCAATTAAAACAGGCAACTTATGAATTTTTTGTTCATGATGCCCGTCTATTAAAGGTCGATAAGCATATTGCAACTATTTACTTAGATCAAATGAAAGAACTCTTTTGGGAAAAAAATCTTAAAGATGTTATTCTTACTGCTGGTTTTGAAGTTTATAACGCTCAAATTTCTGTTGACT
>777_133
TTGTTGATATTCTGTTTTTTCTTTTTTAGTTTTCCACATAAAAAATAGTTGAAAACAATAGCGGTGTCACCTTAAAATGACTTTTCCACAGGTTGTGGAGAACCCAAATTAACAGTGTTAATTTATTTTCCACAGATTGTGGAAAAACTAACTATTATCCATTGCTCTGTGGAAAACTAGAATAGTTTATGGTAGAATAGTTCTAGAATTATCCACAAGAAGGAACCTAG
>777_134
TTGTTGATATTCTGTTTTTTCTTTTTTAGTTTTCCACATAAAAAATAGTTGAAAACAATAGCGGTGTCACCTTAAAATGACTTTTCCACAGGTTGTGGAGAACCCAAATTAACAGTGTTAATTTATTTTCCACAGATTGTGGAAAAACTAACTATTATCCATTGCTCTGTGGAAAACTAGAATAGTTTATGGTAGAATAGTTCTAGAATTATCCACAAGAAGGAACCTAGTATGACTGAAAATGAACAAATTTTTTGGAACAGGGTCTTGGAATTAGCTCAGAGTCAATTAAAACAGGCAACTTATGAATTTTTTGTTCATGATGCCCGTCTATTAAAGGTCGATAAGCATATTGCAACTATTTACTTAGATCAAATGAAAGAACTCTTTTGGGAAAAAAATCTTAAAGATGTTAT
>777_135
TTGTTGATATTCTGTTTTTTCTTTTTTAGTTTTCCACATAAAAAATAGTTGAAAACAATAGCGGTGTCACCTTAAAATGACTTTTCCACAGGTTGTGGAGAACCCAAATTAACAGTGTTAATTTATTTTCCACAGATTGTGGAAAAACTAACTATTATCCATTGCTCTGTGGAAAACTAGAATAGTTTATGGTAGAATAGTTCTAGAATTATCCACAAGAAGGAACCTAGTATGACTGAAAATGAACAAATTTTTTGGAACAGGGTCTTGGAATTAGCTCAGAGTCAATTAAAACAGGCAACTTATGAATTTTTTGTTCATGATGCCCGTCTATTAAAGGTCGATAAGCATATTGCAACTATTTACTTAGATCAAATGAAAGAACTCTTTTGGGAAAAAAATCTTAAAGATGTTATTCTTACTGCTGGTTTTGAAGTTTATAACGCTCAAATTT
>777_136
TTGTTGATATTCTGTTTTTTCTTTTTTAGTTTTCCACATAAAAAATAGTTGAAAACAATAGCGGTGTCACCTTAAAATGACTTTTCCACAGGTTGTGGAGAACCCAAATTAACAGTGTTAATTTATTTTCCACAGATTGTGGAAAAACTAACTATTATCCATTGCTCTGTGGAAAACTAGAATAGTTTATGGTAGAATAGTTCTAGAATTATCCACAAGAAGGAACCTAGTATGACTGAAAATGAACAAA
>777_137
TTGTTGATATTCTGTTTTTTCTTTTTTAGTTTTCCACATAAAAAATAGTTGAAAACAATAGCGGTGTCACCTTAAAATGACTTTTCCACAGGTTGTGGAGAACCCAAATTAACAGTGTTAATTTATTTTCCACAGATTGTGGAAAAACTAACTATTATCCATTGCTCTGTGGAAAACTAGAATAGTTTATGGTAGAATAGTTCTAGAATTATCCACAAGAAGGAACCTAGTATGACTGAAAATGAACAAATTTTTTGGAACAGGGTCTTGGAATTAGC
>777_138
TTGTTGATATTCTGTTTTTTCTTTTTTAGTTTTCCACATAAAAAATAGTTGAAAACAATAGCGGTGTCACCTTAAAATGACTTTTCCACAGGTTGTGGAGAACCCAAATTAACAGTGTTAATTTATTTTCCACAGATTGTGGAAAAACTAACTATTATCCATTGCTCTGTGGAAAACTAGAATAGTTTATGGTAGAATAGTTCTAGAATTATCCACAAGAAGGAACCTAGTATGACTGAAAATGAACAAATTTTTTGGAACAGGGTCTTGGAATTAGCTCAGAGTCAATTAAAACAGGCAACTTATGAATTTTTTGTTCAT
>777_139
TTGTTGATATTCTGTTTTTTCTTTTTTAGTTTTCCACATAAAAAATAGTTGAAAACAATAGCGGTGTCACCTTAAAATGACTTTTCCACAGGTTGTGGAGAACCCAAATTAACAGTGTTAATTTATTTTCCACAGATTGTGGAAAAACTAACTATTATCCATTGCTCTGTGGAAAACTAGAATAGTTTATGGTAGAATAGTTCTAGAA
>777_140
TTGTTGATATTCTGTTTTTTCTTTTTTAGTTTTCCACATAAAAAATAGTTGAAAACAATAGCGGTGTCACCTTAAAATGACTTTTCCACAGGTTGTGGAGAACCCAAATTAACAGTGTTAATTTATTTTCCACAGATTGTGGAAAAACTAACTATTATCCATTGCTCTGTGGAAAACTAGAAT
>777_141
TTGTTGATATTCTGTTTTTTCTTTTTTAGTTTTCCACATAAAAAATAGTTGAAAACAATAGCGGTGTCACCTTAAAATGACTTTTCCACAGGTTGTGGAGAACCCAAATTAACAGTGTTAATTTATTTTCCACAGATTGTGGAAAAACTAACTATTATCCATTGCTCTGTGGAAAACTAGAATAGTTTATGGTAGAATAGTTCTAGAATTATCCACAAGAAGGAACCT
>777_142
TTGTTGATATTCTGTTTTTTCTTTTTTAGTTTTCCACATAAAAAATAGTTGAAAACAATAGCGGTGTCACCTTAAAATGACTTTTCCACAGGTTGTGGAGAACCCAAATTAACAGTGTTAATTTATTTTCCACAGATTGTGGAAAAACTAACTATTATCCATTGCTCTGTGGAAAACTAGAATAGTTTATGGTAGAATAGTTCTAGAATTATCCACAAGAAGGAACCTAGTATGACTGAAAATGAACAAATTTTTTGGAACAGGGTCTTGGAATTAGCTCAGAGTCAATTAAAACAGGCAACTTATGAATTTTTTGTTCATGATGCCCGTCTATTAAAGGTCGATAAGCATATTGCAACTATTTACTTAGATCAAATGAAAGAACTCTTTTGGGAAAAAAATCTTAAAGATGTTATTCTTACTGCTGGTTTTGAAGTTTATAACGCTCAAATTTCTGTTGACTATGTTTTCGAAGAAGAC
>777_143
TTGTTGATATTCTGTTTTTTCTTTTTTAGTTTTCCACATAAAAAATAGTTGAAAACAATAGCGGTGTCACCTTAAAATGACTTTTCCACAGGTTGTGGAGAACCCAAATTAACAGTGTTAATTTATTTTCCACAGATTGTGGAAAAACTAACTATTATCCATTGCTCTGTGGA
>777_144
TTGTTGATATTCTGTTTTTTCTTTTTTAGTTTTCCACATAAAAAATAGTTGAAAACAATAGCGGTGTCACCTTAAAATGACTTTTCCACAGGTTGTGGAGAACCCAAATTAACAGTGTTAATTTATTTTCCACAGATTGTGGAAAAACTAACTATTATCCATTGCTCTGTGGAAAACTAGAATAGTTTATGGTAGAATAGTTCTAGAATTATCCACAAGAAGGAACCTAGTATGACTGAAAATGAACAAATTTTTTGGAACAGGGTCTTGGAATTAGCTCAGAGTCAATTAAAACAGGCAACTTATGAATTTTTTGTTCATGATGCCCGTCTATTAAAGGTCGATAAGCATATTGCAACTATTTACTTAGATCAAATGAAAGAACTCTTTTGGGAAAAAAATCTTAAAGATGTTATTCTTACTGCTGGTTTTGAAGTTTATAACGCTCAAATT
>777_145
TTGTTGATATTCTGTTTTTTCTTTTTTAGTTTTCCACATAAAAAATAGTTGAAAACAATAGCGGTGTCACCTTAAAATGACTTTTCCACAGGTTGTGGAGAACCCAAATTAACAGTGTTAATTTATTTTCCACAGATTGTGGAAAAACTAACTATTATCCATTGCTCTGTGGAAAACTAGAATAGTTTATGGTAGAATAGTTCTAGAATTATCCACAAGAAGGAACCTAGTATGACTGAA
>777_146
TTGTTGATATTCTGTTTTTTCTTTTTTAGTTTTCCACATAAAAAATAGTTGAAAACAATAGCGGTGTCACCTTAAAATGACTTTTCCACAGGTTGTGGAGAACCCAAATTAACAGTGTTAATTTATTTTCCACAGATTGTGGAAAAACTAACTATTATCCATTGCTCTGTGGAAAACTAGAATAGTTTATGGTAGAATAGTTCTAGAATTATCCACAAGAAGGAACCTAGTATGACTGAAAATGAACAAATTTTTTGGAACAGGGTCTTGGAATTAGCTCAGAGTCAATTAAAACAGGCAACTTATGAATTTTTTGTTCATGATGCCCGTCTATTAAAGGTCGATAAGCATATTGCAACTATTTACTTAGATCAAATGAAAGAACTCTTTTGGGAAAAAAATCTTAAAGATGTTATTCTTACTGCTGG
>777_147
TTGTTGATATTCTGTTTTTTCTTTTTTAGTTTTCCACATAAAAAATAGTTGAAAACAATAGCGGTGTCACCTTAAAATGACTTTTCCACAGGTTGTGGAGAACCCAAATTAACAGTGTTAATTTATTTTCCACAGATTGTGGAAAAACTAACTATTATCCATTGCTCTGTGGAAAACTAGAATAGTTTATGGTAGAATAGTTCTAGAATTATCCACAAGAAGG
>777_148
TTGTTGATATTCTGTTTTTTCTTTTTTAGTTTTCCACATAAAAAATAGTTGAAAACAATAGCGGTGTCACCTTAAAATGACTTTTCCACAGGTTGTGGAGAACCCAAATTAACAGTGTTAATTTATTTTCCACAGATTGTGGAAAAACTAACTATTATCCATTGCTCTGTGGAAAACTAGAATAGTTTATGGTAGAATAGTTCTAGAATTATCCACAAGAAGGAACCTAGTATGACTGAAAATGAACAAATTTTTTGGAACAGGGTCTTGGAATTAGCTCAGAGTCAATTAAAACAGGCAACTTATGAATTTTTTGTTCATGATGCCCGTCTATTAAAGGTCGATAAGCATATTGCAACTATT
>777_149
TTGTTGATATTCTGTTTTTTCTTTTTTAGTTTTCCACATAAAAAATAGTTGAAAACAATAGCGGTGTCACCTTAAAATGACTTTTCCACAGGTTGTGGAGAACCCAAATTAACAGTGTTAATTTATTTTCCACAGATTGTGGAAAAACTAACTATTATCCATTGCTCTGTGGAAAACTAGAATAGTTTATGGTAGAATAGTTCTAGAATTATCCACAAGAAGGAACCTAGTATGACTGAAAATGAACAAATTTTTTGGAACAGGGTCTTGGAATTAGCTCAGAGTCAATTAAAACAGGCAACTTATGAATTTTTTGTTCATGATGCCCGTCTATTAAAGGTCGATAAGCATATTGCAACTATTTACTTAGATCAAATGAAAGAACTCTTTTGGGAAAAAAATCTTAAAGATGTTATTCTTACTGCTGGTTTTGAAGTTTATAACGCTCAAATTTCTGTTGACTATGTTTTCGAAGAAGACC
>777_150
TTGTTGATATTCTGTTTTTTCTTTTTTAGTTTTCCACATAAAAAATAGTTGAAAACAATAGCGGTGTCACCTTAAAATGACTTTTCCACAGGTTGTGGAGAACCCAAATTAACAGTGTTAATTTATTTTCCACAGATTGTGGAAAAACTAACTATTATCCATTGCTCTGTGGAAAACTAGAATAGTTTATGGTAGAATAGTTCTAGAATTATCCACAAGAAGGAACCTAGTATGACTGAAAATGAACAAATTTTTTGGAACAGGGTCTTGGAATTAGCTCAGAGTCAATTAAAACAGGCAACTTATGAATTTTTTGTTCATGATGCCCGTCTATTAAAGGTCGATAAGCATATT
>777_151
TTGTTGATATTCTGTTTTTTCTTTTTTAGTTTTCCACATAAAAAATAGTTGAAAACAATAGCGGTGTCACCTTAAAATGACTTTTCCACAGGTTGTGGAGAACCCAAATTAACAGTGTTAATTTATTTTCCACAGATTGTGGAAAAACTAACTATTATCCATTGCTCTGTGGAAAACTAGAATAGTTTATGGTAGAATAGTTCTAGAATTATCCACAAGAAGGAACCTAGTATGACTGAAAATGAACAAATTTTTTGGAACAGGGTCTTGGAATTAGCTCAGAGTCAAT
>777_152
TTGTTGATATTCTGTTTTTTCTTTTTTAGTTTTCCACATAAAAAATAGTTGAAAACAATAGCGGTGTCACCTTAAAATGACTTTTCCACAGGTTGTGGAGAACCCAAATTAACAGTGTTAATTTATTTTCCACAGATTGTGGAAAAACTAACTATTATCCATTGCTCTGTGGAAAACTAGAATAGTTTATGGTAGAATAGTTCTAGAATTATCCACAAGAAGGAACCTAGTATGACTGAAAATGAACAAATTTTTTGGAACAGGGTCTTGGAATTAGCTCAGAGTCAATTAAAACAGGCAACTTATGAATTTTTTGTTCATGATGCCCGTCTATTAAAGGTCGATAAGCATATTGCAACTATTTACTTAGATCAAATGAAAGAACTCTT
>777_153
TTGTTGATATTCTGTTTTTTCTTTTTTAGTTTTCCACATAAAAAATAGTTGAAAACAATAGCGGTGTCACCTTAAAATGACTTTTCCACAGGTTGTGGAGAACCCAAATTAACAGTGTTAATTTATTTTCCACAGATTGTGGAAAAACTAACTATTATCCATTGCTCTGTGGAAAACTAGAATAGTTTATGGTAGAATAGTTCTAGAATTATCCACAAGAAGGAACCTAGTATGACTGAAAATGAACAAATTTTTTGGAACAGGGTCTTGGAA
>777_154
TTGTTGATATTCTGTTTTTTCTTTTTTAGTTTTCCACATAAAAAATAGTTGAAAACAATAGCGGTGTCACCTTAAAATGACTTTTCCACAGGTTGTGGAGAACCCAAATTAACAGTGTTAATTTATTTTCCACAGATTGTGGAAAAACTAACTATTATCCATTGCTCTGTGGAAAACTAGAATAGTTTATGGTAGAATAGTTCTAGAATTATCCACAAGAAGGAACCTAGTATGACTGAAAATGAACAAATTTTTTGGAACAGGGTCTTGGAATTAGCTCAGAGTCAATTAAAACAGGCAACTTATGAATTTTTTGTTCATGATGCCCGTCTATTAAAGGTCGATAAGCATATTGCAACTATTTACTTAGATCAAATGAAAGAACTCTTTTGGGAAAAAAATCTTAAAGATGTTATTCTTACTGCTGGTTTTGAAGTTTATAACGCTCAAATTTCTGTTGACTATGTTTTCGAA
>777_155
TTGTTGATATTCTGTTTTTTCTTTTTTAGTTTTCCACATAAAAAATAGTTGAAAACAATAGCGGTGTCACCTTAAAATGACTTTTCCACAGGTTGTGGAGAACCCAAATTAACAGTGTTAATTTATTTTCCACAGATTGTGGAAAAACTAACTATTATCCATTGCTCTGTGGAAAACTAGAATAGTTTATGGTAGAATAGTTCTAGAATTATCCACAAGAAGGAACCTAGTATGACTGAAAATGAA
>777_156
TTGTTGATATTCTGTTTTTTCTTTTTTAGTTTTCCACATAAAAAATAGTTGAAAACAATAGCGGTGTCACCTTAAAATGACTTTTCCACAGGTTGTGGAGAACCCAAATTAACAGTGTTAATTTATTTTCCACAGATTGTGGAAAAACTAACTATTATCCATTGCTCTGTGGAAAACTAGAATAGTTTATGGTAGAATAGTTCTAGAATTATCCACAAGAAGGAACCTAGTATGACTGAAAATGAACAAATTTTTTGGAACAGGGTCTTGGAATTAGCTCAGAGTCAATTAAAACAGGCAACTTATGAATTTTTTGTTCATGATGCCCGTCTATTAAAGGTCGATAAGCATATTGCAACTATTTACTTAGATCAAATGAAAGAACTCTTTTGGGAAAAAAATCTTAAAGATGTTATTCTTACTGCTGGTTTTGAAGTTTATAACGCTCAAATTTCTGTTGACTATGTTTTCGAAGAAGACCTAATGATTGAGC
>777_157
TTGTTGATATTCTGTTTTTTCTTTTTTAGTTTTCCACATAAAAAATAGTTGAAAACAATAGCGGTGTCACCTTAAAATGACTTTTCCACAGGTTGTGGAGAACCCAAATTAACAGTGTTAATTTATTTTCCACAGATTGTGGAAAAACTAACTATTATCCATTGCTCTGTGGAAAACTAGAATAGTTTATGGTAGAATAGTTCTAGAATTATCCACAAGAAGGAACCTAGTATGACTGAAAATGAACAAATTTTTTGGAACAGGGTCTTGGAATTAGCTCAGAGTCAATTAAAACAGGCAACTTATGAATTTTTTGTTCATGATGCCC
>777_158
TTGTTGATATTCTGTTTTTTCTTTTTTAGTTTTCCACATAAAAAATAGTTGAAAACAATAGCGGTGTCACCTTAAAATGACTTTTCCACAGGTTGTGGAGAACCCAAATTAACAGTGTTAATTTATTTTCCACAGATTGTGGAAAAACTAACTATTATCCATTGCTCTGTGGAAAACTAGAATAGTTTATGGTAGAATAGTTCTAGAATTATCCACAAGAAGGAACCTAGTATGACTGAAAATGAACAAATTTTTTGGAACAGGGTCTTGGAATTAGCTCAGAGTCAATTAAAACAGGCAACTTATGAATTTTTTGTTCATGATGCCCGTCTATTAAAGGTCGATAAGCATATTGCAACTATTTACTTAGATCAAATGAAAGAACTCTTTTGGGAAAAAAATCTTAAAGATGTTATTCTTACTGCTGGTTTTGAAGTTTATAACGCTCAAATTTCTGTTGACTATGTTTTCGAAGAAGACCTAATGA
>777_159
TTGTTGATATTCTGTTTTTTCTTTTTTAGTTTTCCACATAAAAAATAGTTGAAAACAATAGCGGTGTCACCTTAAAATGACTTTTCCACAGGTTGTGGAGAACCCAAATTAACAGTGTTAATTTATTTTCCACAGATTGTGGAAAAACTAACTATTATCCATTGCTCTGTGGAAAACTAGAATAGTTTATGGTAGAATAGTTCTAGAATTATCCACAAGAAGGAACCTAGTATGACTGAAAATGAACAAATTTTTTGGAACAGGGTCTTGGAATTAGCTCAGAGTCAATTAAAACAGGCAACTTATGAATTTTTTGTTCATGATGCCCGTCTATTAAAGGTCGATAAGCATATTGCAACTATTTACTTAGATCAAATGAAAGAACTCTTTTGGGAAAAAAATCTTAAAGATGTTATTCTTACTGCTGG
>777_160
TTGTTGATATTCTGTTTTTTCTTTTTTAGTTTTCCACATAAAAAATAGTTGAAAACAATAGCGGTGTCACCTTAAAATGACTTTTCCACAGGTTGTGGAGAACCCAAATTAACAGTGTTAATTTATTTTCCACAGATTGTGGAAAAACTAACTATTATCCATTGCTCTGTGGAAAACTAGAATAGTTTATGGTAGAATAGTTCTAGAATTATCCACAAGAAGGAACCTAGTATGACTGAAAATGAACAAATTTTTTGGAACAGGGTCTTGGAATTAGCTCAGAGTCAATTAAAACAGGCAACTTATGAATTTTTTGTTCATGATGCCCGTCTATTAAAGGTCGATAAGCATATTGCAACTATTTACTTAGATCAAATGAAAGAACTCTTTTGGGAAAAAAATCTTAAAGATGTTATTCTTACTGCTGGTTTTGAAGTTTATAACGC
>777_161
TTGTTGATATTCTGTTTTTTCTTTTTTAGTTTTCCACATAAAAAATAGTTGAAAACAATAGCGGTGTCACCTTAAAATGACTTTTCCACAGGTTGTGGAGAACCCAAATTAACAGTGTTAATTTATTTTCCACAGATTGTGGAAAAACTAACTATTATCCATTGCTCTGTGGAAAACTAGAATAGTTTATGGTAGAATAGTTCTAGAATTATCCACAAGAAGGAACCTAGTATGACTGAAAATGAACAAATTTTTTGGAACAGGGTCTTGGAATTAGCTCAGAGTCAATTAAAACAGGCAACTTATGAATTTTTTGTTC
>777_162
TTGTTGATATTCTGTTTTTTCTTTTTTAGTTTTCCACATAAAAAATAGTTGAAAACAATAGCGGTGTCACCTTAAAATGACTTTTCCACAGGTTGTGGAGAACCCAAATTAACAGTGTTAATTTATTTTCCACAGATTGTGGAAAAACTAACTATTATCCATTGCTCTGTGGAAAACTAGAATAGTTTATGGTAGAATAGTTCTAGAATTATCCACAAGAAGGAACCTAGTATGACTGAAAATGAACAAATTTTTTGGAACAGGGTCTTGGAATTAGCTCAGAGTCAATTAAAACAGGCAACTTATG
>777_163
TTGTTGATATTCTGTTTTTTCTTTTTTAGTTTTCCACATAAAAAATAGTTGAAAACAATAGCGGTGTCACCTTAAAATGACTTTTCCACAGGTTGTGGAGAACCCAAATTAACAGTGTTAATTTATTTTCCACAGATTGTGGAAAAACTAACTATTATCCATTGCTCTGTGGAAAACTAGAATAGTTTATGGTAGAATAGTTCTAGAATTATCCACAAGAAGGAACCTAGTATGACTGAAAATGAACAAATTTTTTGGAACAGGGTCTTGGAATTAGCTCAGAGTCAATTAAAACAGGCAACTTATGAATTTTTTGTTCATGATGCCCGTCTATTAAAG
>777_164
TTGTTGATATTCTGTTTTTTCTTTTTTAGTTTTCCACATAAAAAATAGTTGAAAACAATAGCGGTGTCACCTTAAAATGACTTTTCCACAGGTTGTGGAGAACCCAAATTAACAGTGTTAATTTATTTTCCACAGATTGTGGAAAAACTAACTATTATCCATTGCTCTGTGGAAAACTAGAATAGTTTATGGTAGAATAGTTCTAGAATTATCCACAAGAAGGAACCTAGTATGACTGAAAATGAACAAATTTTTTGGAACAGGGTCTTGGAATTAGCTCAGAGTCAATTAAAACAGGCAACTTATGAATTTTTTGTTCATGATGCCCGTCTATTAAAGGTCGATAAGCATATTGCAACTATTTACTTAGATCAAATGAAAGAACTCTTTTGGGAAAAAAATCTTAAAGATGTTATTCTTACTGCTGGTTTTGAAGTTTATAAC
>777_165
TTGTTGATATTCTGTTTTTTCTTTTTTAGTTTTCCACATAAAAAATAGTTGAAAACAATAGCGGTGTCACCTTAAAATGACTTTTCCACAGGTTGTGGAGAACCCAAATTAACAGTGTTAATTTATTTTCCACAGATTGTGGAAAAACTAACTATTATCCATTGCTCTGTGGAAAACTAGAATAGTTTATGGTAGAATAGTTCTAGAATTATCCACAAGAAGGAACCTAGTATGACTGAAAATGAACAAATTTTTTGGAACAGGGTCTTGGAATTAGCTCAGAGTCAATTAAAACAGGCAACTTATGAAT
>777_166
TTGTTGATATTCTGTTTTTTCTTTTTTAGTTTTCCACATAAAAAATAGTTGAAAACAATAGCGGTGTCACCTTAAAATGACTTTTCCACAGGTTGTGGAGAACCCAAATTAACAGTGTTAATTTATTTTCCACAGATTGTGGAAAAACTAACTATTATCCATTGCTCTGTGGAAAACTAGAATAGTTTATGGTAGAATAGTTCTAGAATTATCCACAAGAAGGAACCTAGTATGACTGAAAATGAACAAATTTTTTGGAACAGGGTCTTGGAATTAGCTCAGAGTCAATTAAAACAGGCAACTTATGAATTTT
>777_167
TTGTTGATATTCTGTTTTTTCTTTTTTAGTTTTCCACATAAAAAATAGTTGAAAACAATAGCGGTGTCACCTTAAAATGACTTTTCCACAGGTTGTGGAGAACCCAAATTAACAGTGTTAATTTATTTTCCACAGATTGTGGAAAAACTAACTATTATCCATTGCTCTGTGGAAAACTAGAATAGTTTATGGTAGAATAGTTCTAGAATTATCCACAAGAAGGAACCTAGTATGACTGAAAATGAACAAATTTTTTGGAACAGGGTCTTGGAATTAGCTCAGAGTCAATTAAAACAGGCAACTTATGAATTTTTTGTTCATGATGCCCGTCTATTAAAGGTCGATAAGCA
>777_168
TTGTTGATATTCTGTTTTTTCTTTTTTAGTTTTCCACATAAAAAATAGTTGAAAACAATAGCGGTGTCACCTTAAAATGACTTTTCCACAGGTTGTGGAGAACCCAAATTAACAGTGTTAATTTATTTTCCACAGATTGTGGAAAAACTAACTATTATCCATTGCTCTGTGGAAAACTAGAATAGTTTATGGTAGAATAGTTCTAGAATTATCCACAAGAAGGAACCTAGTATGACTGAAAATGAACAAATTTTTTGGAACAGGGTCTTGGAATTAGCTCAGAGTCAATTAAAACAGGCAACTTATGAATTTTTTGTTCATGATGCCCGTCTATTAAAGGTCGATAAGCATATTGCAACTATT
>777_169
TTGTTGATATTCTGTTTTTTCTTTTTTAGTTTTCCACATAAAAAATAGTTGAAAACAATAGCGGTGTCACCTTAAAATGACTTTTCCACAGGTTGTGGAGAACCCAAATTAACAGTGTTAATTTATTTTCCACAGATTGTGGAAAAACTAACTATTATCCATTGCTCTGTGGAAAACTAGAATAGTTTATGGTAGAATAGTTCTAGAATTATCCACAAGAAGGAACCTAGTATGACTGAAAATGAACAAATTTTTTGGAACAGGGTCTTGGAATTAGCTCAGAGTCAATTAAAACAGGCAACTTATGAATTTTTTGTTCATGATGCCCGTCTATTAAAGGTCGATAAGCATATTGCAACTATTTACTTAGATCAAATGAAAGAACTCTTTTGGGAAAAAAATCTTAAAGATGTTATTCTTACTGCTGGTTTTGAAGTTTATAACGCTC
>777_170
TTGTTGATATTCTGTTTTTTCTTTTTTAGTTTTCCACATAAAAAATAGTTGAAAACAATAGCGGTGTCACCTTAAAATGACTTTTCCACAGGTTGTGGAGAACCCAAATTAACAGTGTTAATTTATTTTCCACAGATTGTGGAAAAACTAACTATTATCCATTGCTCTGTGGAAAACTAGAATAGTTTATGGTAGAATAGTTCTAGAATTATCCACAAGAAGGAACCTAGTATGACTGAAAATGAACAAATTTTTTGGAACAGGGTCTTGGAATTAGCTCAGAGTCAATTAAAACAGGCAACTTATGAATTTTTTGTT
>777_171
TTGTTGATATTCTGTTTTTTCTTTTTTAGTTTTCCACATAAAAAATAGTTGAAAACAATAGCGGTGTCACCTTAAAATGACTTTTCCACAGGTTGTGGAGAACCCAAATTAACAGTGTTAATTTATTTTCCACAGATTGTGGAAAAACTAACTATTATCCATTGCTCTGTGGAAAACTAGAATAGTTTATGGTAGAATAGTTCTAGAATTATCCACAAGAAGGAACCTAGTATGACTGAAAATGAACAAATTTTTTGGAACAGGGTCTTGGAATT
>777_172
TTGTTGATATTCTGTTTTTTCTTTTTTAGTTTTCCACATAAAAAATAGTTGAAAACAATAGCGGTGTCACCTTAAAATGACTTTTCCACAGGTTGTGGAGAACCCAAATTAACAGTGTTAATTTATTTTCCACAGATTGTGGAAAAACTAACTATTATCCATTGCTCTGTGGAAAACTAGAATAGTTTATGGTAGAATAGTTCTAGAATTATCCACAAGAAGGAACCTAGTATGACTGAAAATGAACAAATTTTTTGGAACAGGGTCTTGGAATTAGCTCAGAGTCAATTAAAACAGGCAACTTATGAATTTTTTGTTCATGATGCCCGTCTATTAAAGGTCGATAAGCATATTGCAACTATTTACTTAGATCAAATGAAAGAACTCTTTTGGGAAAAAAATCTTAAAGATGTTATTCTTACTGCTGGTTTTGAAGTTTATAACGCTCAAATTTCTGTTGACTATGTTTTCGAAGAAGACCTAATGA
>777_173
TTGTTGATATTCTGTTTTTTCTTTTTTAGTTTTCCACATAAAAAATAGTTGAAAACAATAGCGGTGTCACCTTAAAATGACTTTTCCACAGGTTGTGGAGAACCCAAATTAACAGTGTTAATTTATTTTCCACAGATTGTGGAAAAACTAACTATTATCCATTGCTCTGTGGAAAACTAGAATAGTTTATGGTAGAATAGTTCTAGAATTATCCACAAGAAGGAACCTAGTATGACTGAAAATGAACAAATTTTTTGGAACAGGGTCTTGGAATTAGCTCAGAGTCAATTAAAACAGGCAACTTATGAATTTTTTGTTCATGATGCCCGTCTATTAAAGGTCGATAAGCATATTGCAACTATTTACTTAGATCAAATGAAAGAACTCTTTTGGGAAAAAAATCTTAAAGATGTTATTCTTACTGCTGGTTTTGAAGTTTATAACGCTCAAATTTCTGTTGACTATGTTTTCGAAG
>777_174
TTGTTGATATTCTGTTTTTTCTTTTTTAGTTTTCCACATAAAAAATAGTTGAAAACAATAGCGGTGTCACCTTAAAATGACTTTTCCACAGGTTGTGGAGAACCCAAATTAACAGTGTTAATTTATTTTCCACAGATTGTGGAAAAACTAACTATTATCCATTGCTCTGTGGAAAACTAGAATAGTTTATGGTAGAATAGTTCTAGAATTATCCACAAGAAGGAACCTAGTATGACTG
>777_175
TTGTTGATATTCTGTTTTTTCTTTTTTAGTTTTCCACATAAAAAATAGTTGAAAACAATAGCGGTGTCACCTTAAAATGACTTTTCCACAGGTTGTGGAGAACCCAAATTAACAGTGTTAATTTATTTTCCACAGATTGTGGAAAAACTAACTATTATCCATTGCTCTGTGGAAAACTAGAATAGTTTATGGTAGAATAGTTCTAGAATTATCCACAAGAAGGAACCTAGTATGACTGAAAATGAACAAATTTTTTGGAACAGGGTCTTGGAATTAGCTCAGAGTCAATTAAAACAGGCAACTTATGAATTTTTTGTTCATGATGCCCGTCTATTAAAGGTCGATAAGCATATTGCAACTATTTACTTAGATCAAATGAAAGAACTCTTTTGGGAAAAAAATCTTAAAGATGTTATTCTTACTGCTGGTTTTGAAGTTTATAACGCTCAAATTTCTGTTGACTATGTTTTCGAAGAAGACCTAATGATTGAG
>777_176
TTGTTGATATTCTGTTTTTTCTTTTTTAGTTTTCCACATAAAAAATAGTTGAAAACAATAGCGGTGTCACCTTAAAATGACTTTTCCACAGGTTGTGGAGAACCCAAATTAACAGTGTTAATTTATTTTCCACAGATTGTGGAAAAACTAACTATTATCCATTGCTCTGTGGAAAACTAGAATAGTTTATGGTAGAATAGTTCTAGAATTATCCACAAGAAGGAACCTAGTATGACTGAAAATGAACAAATTTTTTGGAACAGGGTCTTGGAATTAGCTCAGAGTCAATTAAAACAGGCAACTTATGAATTTTTTGTTCATGATGCCCGTCTATTAAAGGTCGATAAGCATATTGCAAC
>777_177
TTGTTGATATTCTGTTTTTTCTTTTTTAGTTTTCCACATAAAAAATAGTTGAAAACAATAGCGGTGTCACCTTAAAATGACTTTTCCACAGGTTGTGGAGAACCCAAATTAACAGTGTTAATTTATTTTCCACAGATTGTGGAAAAACTAACTATTATCCATTGCTCTGTGGAAAACTAGAATAGTTTATGGTAGAATAGTTCTAGAATTATCCACAAGAAGGAACCTAGTATGACTGAAAATGAACAAATTTTTTGGAACAGGGTCTTGGAATTAGCTCAGAGTCAATTAAAACAGGCAACTTATGAATTTTTTGTTCATGATGCCCGTCTATTAAAGGTCGATAAGCATATTGCAACTATTTACTTAGATCAAATGAAA
>777_178
TTGTTGATATTCTGTTTTTTCTTTTTTAGTTTTCCACATAAAAAATAGTTGAAAACAATAGCGGTGTCACCTTAAAATGACTTTTCCACAGGTTGTGGAGAACCCAAATTAACAGTGTTAATTTATTTTCCACAGATTGTGGAAAAACTAACTATTATCCATTGCTCTGTGGAAAACTAGAATAGTTTATGGTAGAATAGTTCTAGAATTATCCACAAGAAGGAACCTAGTATGACTGAAAATGAACAAATTTTTTGGAACAGGGTCTTGGAATTAGCTCAGAGTCAATTAAAACAGGCAACTTATGAATTTTTTGTTCATGATGCCCGTCTATTAAAGGTCGATAAGCATATTGCAACTATTTACTTAGATCAAATGAAAGAACTCTTTTGGGAAAAAAATCTTAAAGATGTTATTCTTACTGCTGGTTTTGAAGTTTATAACGCTCAAATTTCTGTTGACTATGTTTTCGAAGAAGACCT
>777_179
TTGTTGATATTCTGTTTTTTCTTTTTTAGTTTTCCACATAAAAAATAGTTGAAAACAATAGCGGTGTCACCTTAAAATGACTTTTCCACAGGTTGTGGAGAACCCAAATTAACAGTGTTAATTTATTTTCCACAGATTGTGGAAAAACTAACTATTATCCATTGCTCTGTGGAAAACTAGAATAGTTTATGGTAGAATAGTTCTAGAATTATCCACAAGAAGGAACCTAGTATGACTGAAAA
>777_180
TTGTTGATATTCTGTTTTTTCTTTTTTAGTTTTCCACATAAAAAATAGTTGAAAACAATAGCGGTGTCACCTTAAAATGACTTTTCCACAGGTTGTGGAGAACCCAAATTAACAGTGTTAATTTATTTTCCACAGATTGTGGAAAAACTAACTATTATCCATTGCTCTGTGGAAAACTAGAATAGTTTATGGTAGAATAGTTCTAGAATTATCCACAAGAAGGAACCTAGTATGACTGAAAATGAACAAATTTTTTGGAACAGGGTCTTGGAATTAGCTCAGAGTCAATTAAAACAGGCAACTTATGAATTTTTTGTTCATGATGCCCGT
>777_181
TTGTTGATATTCTGTTTTTTCTTTTTTAGTTTTCCACATAAAAAATAGTTGAAAACAATAGCGGTGTCACCTTAAAATGACTTTTCCACAGGTTGTGGAGAACCCAAATTAACAGTGTTAATTTATTTTCCACAGATTGTGGAAAAACTAACTATTATCCATTGCTCTGTGGAAAACTAGAATAGTTTATGGTAGAATAGTTCTAGAATTATCCACAAGAAGGAACCTAGTATGACTGAAAATGAACAAATTTTTTGGAACAGGGTCTTGGAATTAGCTCAGAGTCAATTAAAACAGGCAACTTATGAATTTTTTGTTCATGATGCCCGTCTATTAAAGGTCGATAAGCATATTGCAACTATTTACTTAGATCAAATGAAAGAACTCTTTTGGGAAAAAAATCTTAA
>777_182
TTGTTGATATTCTGTTTTTTCTTTTTTAGTTTTCCACATAAAAAATAGTTGAAAACAATAGCGGTGTCACCTTAAAATGACTTTTCCACAGGTTGTGGAGAACCCAAATTAACAGTGTTAATTTATTTTCCACAGATTGTGGAAAAACTAACTATTATCCATTGCTCTGTGGAAAA
>777_183
TTGTTGATATTCTGTTTTTTCTTTTTTAGTTTTCCACATAAAAAATAGTTGAAAACAATAGCGGTGTCACCTTAAAATGACTTTTCCACAGGTTGTGGAGAACCCAAATTAACAGTGTTAATTTATTTTCCACAGATTGTGGAAAAACTAACTATTATCCATTGCTCTGTGGAAAACTAGAATAGTTTATGGTAGAATAGTTCTAGAATTATCCACAAGAAGGAACCTAGTATGACTGAAAATGAACAAATTTTTTGGAACAGGGTCTTGGAATTAGCTCAGAGTCAATTAAAACAGGCAACTTATGAATTTTTTGTTCATGATGCCCGTCTATTAAAGGTCGATAAGCATATTGCAACTATTTACTTAGATCAAATGAAAGAACTCTTTTGGGAAAAAAATCTTAAAGATGTTATTCTTACTGCTGGTTTTGAAGTTTA
>777_184
TTGTTGATATTCTGTTTTTTCTTTTTTAGTTTTCCACATAAAAAATAGTTGAAAACAATAGCGGTGTCACCTTAAAATGACTTTTCCACAGGTTGTGGAGAACCCAAATTAACAGTGTTAATTTATTTTCCACAGATTGTGGAAAAACTAACTATTATCCATTGCTCTGTGGAAAACTAGAATAGTTTATGGTAGAAT
>777_185
TTGTTGATATTCTGTTTTTTCTTTTTTAGTTTTCCACATAAAAAATAGTTGAAAACAATAGCGGTGTCACCTTAAAATGACTTTTCCACAGGTTGTGGAGAACCCAAATTAACAGTGTTAATTTATTTTCCACAGATTGTGGAAAAACTAACTATTATCCATTGCTCTGTGGAAAACTAGAATAGTTTATGGTAGAATAGTTCTAGAATTATCCACAAGAAGGAACCTAGTATGACTGAAAATGAACAAATTTTTTGGAACAGGGTCTTGGAATTAGCTCAGAGTCAATTAAAACAGGCAACTTATGAATTTTTTGTTCATGATGCCCGTCTATTAAAGGTCGATAAGCATATTGCAACTATTTACTTAGATCAAATGAAAGAACTCTTTTGGGAAAAAAATCTTAAAGATGT
>777_186
TTGTTGATATTCTGTTTTTTCTTTTTTAGTTTTCCACATAAAAAATAGTTGAAAACAATAGCGGTGTCACCTTAAAATGACTTTTCCACAGGTTGTGGAGAACCCAAATTAACAGTGTTAATTTATTTTCCACAGATTGTGGAAAAACTAACTATTATCCATTGCTCTGTGGAAAACTAGAATAGTTTATGGTAGAATAGTTCTAGAATTATCCACAAGAAGGAACCTAGTATGACTGAAAATGAACAAATTTTTTGGAACAGGGTCTTGGAATTAGCTCAGAGTCAATTAAAACAGGCAACTTATGAATTTTTTGTTCATGATGCCCGTCTATTAAAGGTCGATAAGCATATTGCAACTATTTACTTAGATCA
>777_187
TTGTTGATATTCTGTTTTTTCTTTTTTAGTTTTCCACATAAAAAATAGTTGAAAACAATAGCGGTGTCACCTTAAAATGACTTTTCCACAGGTTGTGGAGAACCCAAATTAACAGTGTTAATTTATTTTCCACAGATTGTGGAAAAACTAACTATTATCCATTGCTCTGTGGAAAACTAGAATAGTTTATGGTAGAATAGTTCTAGAATTATCCACAAGAAGGAACCTAGTATGACTGAAAATGAACAAATTTTTTGGAACAGGGTCTTGGAATTAGCTCAGAGTCAATTAAAACAGGCAACTTATGAATTTTTTGTTCATGATGCCCGTCTATTAAAGGTCGATAAGCATATTGCAACTATTTACTTAGATCAAATGAAAGAACTCTTTTGGGAAAAAAATCTTAAAGATGTTATTCTTACTGCTGGTTTTGAAGTTTATAACGCTCAAATT
>777_188
TTGTTGATATTCTGTTTTTTCTTTTTTAGTTTTCCACATAAAAAATAGTTGAAAACAATAGCGGTGTCACCTTAAAATGACTTTTCCACAGGTTGTGGAGAACCCAAATTAACAGTGTTAATTTATTTTCCACAGATTGTGGAAAAACTAACTATTATCCATTGCTCTGTGGAAAACTAGAATAGTTTATGGTAGAATAGTTCTAGAATTATCCACAAGAAGGAACCTAGTATGACTGAAAATGAACAAATTTTTTGGAACAGGGTCTTGGAATTAGCTCAG
>777_189
TTGTTGATATTCTGTTTTTTCTTTTTTAGTTTTCCACATAAAAAATAGTTGAAAACAATAGCGGTGTCACCTTAAAATGACTTTTCCACAGGTTGTGGAGAACCCAAATTAACAGTGTTAATTTATTTTCCACAGATTGTGGAAAAACTAACTATTATCCATTGCTCTGTGGAAAACTAGAATAGTTTATGGTAGAATAGTTCTAGAATTATCCACAAGAAGGAACCTAGTATGACTGAAAATGAACAAATTTTTTGGAACAGGGTCTTGGAATTAGCTCAGAGTCAATTAAAACAGGC
>777_190
TTGTTGATATTCTGTTTTTTCTTTTTTAGTTTTCCACATAAAAAATAGTTGAAAACAATAGCGGTGTCACCTTAAAATGACTTTTCCACAGGTTGTGGAGAACCCAAATTAACAGTGTTAATTTATTTTCCACAGATTGTGGAAAAACTAACTATTATCCATTGCTCTGTGGAAAACTAGAATAGTTTATGGTAGAATAGTTCTAGAATTATCCACAAGAAGGAACCTAGTATGACTGAAAATGAACAAATTTTTTGGAACAGGGTCTTGGAATTAGCTCAGAGTCAATTAAAACAGGCAACTTATGAATTTTTTGTTCATGATGCCCGTCTATTAAAGGTCGATAAGCATATTGCAACTATTTACTTAGATCAAATGAAAGAACTCTTTTGGGAAAAAAATCTTAAAGATGTTATTCTTA
>777_191
TTGTTGATATTCTGTTTTTTCTTTTTTAGTTTTCCACATAAAAAATAGTTGAAAACAATAGCGGTGTCACCTTAAAATGACTTTTCCACAGGTTGTGGAGAACCCAAATTAACAGTGTTAATTTATTTTCCACAGATTGTGGAAAAACTAACTATTATCCATTGCTCTGTGGAAAACTAGAATAGTTTATGGTAGAATAGTTCTAGAATTATCCACAAGAAGGAACCTAGTATG
>777_192
TTGTTGATATTCTGTTTTTTCTTTTTTAGTTTTCCACATAAAAAATAGTTGAAAACAATAGCGGTGTCACCTTAAAATGACTTTTCCACAGGTTGTGGAGAACCCAAATTAACAGTGTTAATTTATTTTCCACAGATTGTGGAAAAACTAACTATTATCCATTGCTCTGTGGAAAACTAGAATAGTTTATGGTAGAATAGTTCTAGAATTATCCACAAGAAGGAACCTAGTATGACTGAAAATGAACAAATTTTTTGGAACAGGGTCTTGGAATTAGCTCAGAGTCAATTAAAACAGGCAACTTATGAATTTTTTGTTCATGATGCCCGTCTATTAAAGGTCGATAAGCATATTGCAACTATTTACTTAGATCAAATGAAAGAACTCTTTTGGGAAAAAAATCTTAAAGATGTTATTCTTACTGCTGGTTTTGAAGTTTATAACGCTCAAA
>777_193
TTGTTGATATTCTGTTTTTTCTTTTTTAGTTTTCCACATAAAAAATAGTTGAAAACAATAGCGGTGTCACCTTAAAATGACTTTTCCACAGGTTGTGGAGAACCCAAATTAACAGTGTTAATTTATTTTCCACAGATTGTGGAAAAACTAACTATTATCCATTGCTCTGTGGAAAACTAGAATAGTTTATGGTAGAATAGTTCTAGAATTATCCACAAGAAGGAACCTAGTATGACTGAAAATGAACAAATTTTTTGGAACAGGGTCTTGGAATTAGCTCAGAGTCAATTAAAACAGGCAACTTATGAATTTTTTGTTCATGATGCCCGTCTATTAAAGGTCGATAAGCATATTGCAAC
>777_194
TTGTTGATATTCTGTTTTTTCTTTTTTAGTTTTCCACATAAAAAATAGTTGAAAACAATAGCGGTGTCACCTTAAAATGACTTTTCCACAGGTTGTGGAGAACCCAAATTAACAGTGTTAATTTATTTTCCACAGATTGTGGAAAAACTAACTATTATCCATTGCTCTGTGGAAAACTAGAATAGTTTATGGTAGAATAGTTCTAGAATTATCCACAA
>777_195
TTGTTGATATTCTGTTTTTTCTTTTTTAGTTTTCCACATAAAAAATAGTTGAAAACAATAGCGGTGTCACCTTAAAATGACTTTTCCACAGGTTGTGGAGAACCCAAATTAACAGTGTTAATTTATTTTCCACAGATTGTGGAAAAACTAACTATTATCCATTGCTCTGTGGAAAACTAGAATAGTTTATGGTAGAATAGTTCTAGAATTATCCACAAGAAGGAACCTAGTATGACTGAAAATGAACAAATTTTTTGGAACAGGGTCTTGGAATTAGCTCAGAGTCAATTAAAACAGGCAACTTATGAATTTTTTGTTCATGATGCCCGTCTATTAAAGGTCGATAAGCATATTGCAACTATTTACTTAGATCAAATGAAAGAACTCTTTTGGGAAAAAAATCTTAAAGATGTTATTCTTACTGCTGGTTTTGAAGTTTATAACGCTCAAATTTCTGTTGA
>777_196
TTGTTGATATTCTGTTTTTTCTTTTTTAGTTTTCCACATAAAAAATAGTTGAAAACAATAGCGGTGTCACCTTAAAATGACTTTTCCACAGGTTGTGGAGAACCCAAATTAACAGTGTTAATTTATTTTCCACAGATTGTGGAAAAACTAACTATTATCCATTGCTCTGTGGAAAACTAGAATAGTTTATGGTAGAATAGTTCTAGAATTATCCACAAGAAGGAACCTAGTATGACTGAAAATGAACAAATTTTTTGGAACAGGGTCTTGGAATTAGCT
>777_197
TTGTTGATATTCTGTTTTTTCTTTTTTAGTTTTCCACATAAAAAATAGTTGAAAACAATAGCGGTGTCACCTTAAAATGACTTTTCCACAGGTTGTGGAGAACCCAAATTAACAGTGTTAATTTATTTTCCACAGATTGTGGAAAAACTAACTATTATCCATTGCTCTGTGGAAAACTAGAATAGTTTATGGTAGAATAGTTCTAGAATTATCCACAAGAAGGAACCTAGTATGACTGAAAATGAACAAATTTTTTGGAACAGGGTCTTGGAATTAGCTCAGAGTCAATTAAAACAGGCAACTTATGAATTTTTTGTTCATGATGCCCGTCTATTAAAGGT
>777_198
TTGTTGATATTCTGTTTTTTCTTTTTTAGTTTTCCACATAAAAAATAGTTGAAAACAATAGCGGTGTCACCTTAAAATGACTTTTCCACAGGTTGTGGAGAACCCAAATTAACAGTGTTAATTTATTTTCCACAGATTGTGGAAAAACTAACTATTATCCATTGCTCTGTGGAAAACTAGAATAGTTTATGGTAGAATAGTTCTAGAATTATCCACAAGAAGGAACCTAGTATGACTGAAAATGAACAAATTTTTTGGAACAGGGTCTTGGAATTAGCTCAGAGTCAATTAAAACAGGCAACTTATGAATTTTTTGTTCATGATGCCCGTCTATTAAAGGTCGATAAGCATATTGCAACTATTTACTTAGATCAAATGAAAGAACTCTTTTGGGAAAAAAATCTTAAAGATGTTATTCTTACTGCTGGTTTTGAAGTTTATAACGCTCAAATTTCTGTTGACTATGTTT
>777_199
TTGTTGATATTCTGTTTTTTCTTTTTTAGTTTTCCACATAAAAAATAGTTGAAAACAATAGCGGTGTCACCTTAAAATGACTTTTCCACAGGTTGTGGAGAACCCAAATTAACAGTGTTAATTTATTTTCCACAGATTGTGGAAAAACTAACTATTATCCATTGCTCTGTGGAAAACTAGAATAGTTTATGGTAGAATAGTTCTAGAA
>777_200
TTGTTGATATTCTGTTTTTTCTTTTTTAGTTTTCCACATAAAAAATAGTTGAAAACAATAGCGGTGTCACCTTAAAATGACTTTTCCACAGGTTGTGGAGAACCCAAATTAACAGTGTTAATTTATTTTCCACAGATTGTGGAAAAACTAACTATTATCCATTGCTCTGTGGAAAACTAGAATAGTTTATGGTAGAATAGTTCTAGAATTATCCACAAGAAGGAACCTAGTATGACTGAAAATGAACAAATTTTTTGGAACAGGGTCTTGGAATTAGCTCAGAGTCAATTAAAACAGGCAACTTATGAATT
>777_201
TTGTTGATATTCTGTTTTTTCTTTTTTAGTTTTCCACATAAAAAATAGTTGAAAACAATAGCGGTGTCACCTTAAAATGACTTTTCCACAGGTTGTGGAGAACCCAAATTAACAGTGTTAATTTATTTTCCACAGATTGTGGAAAAACTAACTATTATCCATTGCTCTGTGGAAAACTAGAATAGTTTATGGTAGAATAGTTCTAGAATTATCCACAAGAAGGAACCTAGTATGACTGAAAATGAACAAATTTTTTGGAACAGGGTCTTGGAATTAGCTCAGAGTCAATTAAAACAGGCAACTTATGAATTTTTTGTTCATGATGCCCGTCTATTAAAGGTCGATAAGCATATTGCAACTATTTACTTAGATCAAATGAAAGAACTC
>777_202
TTGTTGATATTCTGTTTTTTCTTTTTTAGTTTTCCACATAAAAAATAGTTGAAAACAATAGCGGTGTCACCTTAAAATGACTTTTCCACAGGTTGTGGAGAACCCAAATTAACAGTGTTAATTTATTTTCCACAGATTGTGGAAAAACTAACTATTATCCATTGCTCTGTGGAAAACTAGAATAGTTTATGGTAGAATAGTTCTAGAATTATCCACAAGAAGGAACCTAGTATGACTGAAAATGAACAAATTTTTTGGAACAGGGTCTTGGAATTAGCTCAGAGTCAATTAAAACAGGCAACTTATGAATTTTTTGTTCATGATGCCCGTCTATTAAAGGTCGATAAGCATATTGCAACTATTTACTTAGATCAAATGAAAGAACTCTTTTGGGAAAAAAATCTTAAAGATGTTATTCTTACTGCTGGTTTTGAAGTTTATAACGCTCAAATTTCTGTTGACTATGTTTTCGAAGAAGACCTAAT
>777_203
TTGTTGATATTCTGTTTTTTCTTTTTTAGTTTTCCACATAAAAAATAGTTGAAAACAATAGCGGTGTCACCTTAAAATGACTTTTCCACAGGTTGTGGAGAACCCAAATTAACAGTGTTAATTTATTTTCCACAGATTGTGGAAAAACTAACTATTATCCATTGCTCTGTGGAAAACTAGAATAGTTTATGGTAGAATAGTTCTAGAATTATCCACAAGAAGGAACCTAGTATGACTGAAAATGAACAAATTTTTTGGAACAGGGTCTTGGAATTAGCTCAGAGTCAATTAAAACAGGCAACTTATGAATTTTTTGTTCATGATGCCCGTCTATTAAAGGTCGATAAGCATATTGCAACTATTTACTTAGATCAAATGAAAGAACTCTTTTGGGAAAAAAATCTTAAA
>777_204
TTGTTGATATTCTGTTTTTTCTTTTTTAGTTTTCCACATAAAAAATAGTTGAAAACAATAGCGGTGTCACCTTAAAATGACTTTTCCACAGGTTGTGGAGAACCCAAATTAACAGTGTTAATTTATTTTCCACAGATTGTGGAAAAACTAACTATTATCCATTGCTCTGTGGAAAACTAGAATAGTTTATGGTAGA
>777_205
TTGTTGATATTCTGTTTTTTCTTTTTTAGTTTTCCACATAAAAAATAGTTGAAAACAATAGCGGTGTCACCTTAAAATGACTTTTCCACAGGTTGTGGAGAACCCAAATTAACAGTGTTAATTTATTTTCCACAGATTGTGGAAAAACTAACTATTATCCATTGCTCTGTGGAAAACTAGAATAGTTTATGGTAGAATAGTTCTAGAATTATCCACAAGAAGGAACCTAGTATGACTGAAAATGAACAAATTTTTTGGAACAGGGTCTTGGAATTAGCTCAGAGTCAATTAAAACAGGCAACTTATGAATTTTTTGTTCATGATGCCCGTCTATTAAAGGTCGATAAGCATATTGCAACTATTTACTTAGATCAAATGAAAGAACTCTTTTGGGAAAAAAATCTTAAAGATGTTATTCTT
>777_206
TTGTTGATATTCTGTTTTTTCTTTTTTAGTTTTCCACATAAAAAATAGTTGAAAACAATAGCGGTGTCACCTTAAAATGACTTTTCCACAGGTTGTGGAGAACCCAAATTAACAGTGTTAATTTATTTTCCACAGATTGTGGAAAAACTAACTATTATCCATTGCTCTGTGGAAAACTAGAATAGTTTATGGTAGAATAGTTCTAGAATTATCCACAAGAAGGAACCTAGTATGACTGAAAATGAACAAATTTTTTGGAACAGGGTCTTGGAATTAGCTCAGAGTCAATTAAAACAGGCAACTTATGAATTTTTTGTTCATGATGCCCGTCTATTAAAGGTCGATAAGCATATTGCAACTATTTACTTAGATCAAATGAAAGAACTCTTTTGGGAAAAAAATCTTAAAGATGTTATTCTTACTGCTGGTTTTGAAGTTTATAACGCTCAAATTTCTGTTGACTATGTTTTCGAAGAAGACCTAATGATTGAGCA
>777_207
TTGTTGATATTCTGTTTTTTCTTTTTTAGTTTTCCACATAAAAAATAGTTGAAAACAATAGCGGTGTCACCTTAAAATGACTTTTCCACAGGTTGTGGAGAACCCAAATTAACAGTGTTAATTTATTTTCCACAGATTGTGGAAAAACTAACTATTATCCATTGCTCTGTGGAAAACTAGAATAGTTTATGGTAGAATAGTTCTAGAATTATCCACAAGAAGGAACCTAGTATGACTGAAAATGAACAAATTTTTTGGAACAGGGTCTTGGAATTAGCTCAGAGTCAATTAAAACAGGCAACTTATGAATTTTTTGTTCATGATGCCCGTCTATTAAAGGTCGATAAGCATATTGCAACTATTTACTTAGATCAAATGAAAGAACTCTTTTGGG
>777_208
TTGTTGATATTCTGTTTTTTCTTTTTTAGTTTTCCACATAAAAAATAGTTGAAAACAATAGCGGTGTCACCTTAAAATGACTTTTCCACAGGTTGTGGAGAACCCAAATTAACAGTGTTAATTTATTTTCCACAGATTGTGGAAAAACTAACTATTATCCATTGCTCTGTGGAAAACTAGAATAGTTTATGGTAGAATAGTTCTAGAATTATCCACAAGAAGGAACCTAGTATGACTGAAAATGAACAAATTTTTTGGAACAGGGTCTTGGA
>777_209
TTGTTGATATTCTGTTTTTTCTTTTTTAGTTTTCCACATAAAAAATAGTTGAAAACAATAGCGGTGTCACCTTAAAATGACTTTTCCACAGGTTGTGGAGAACCCAAATTAACAGTGTTAATTTATTTTCCACAGATTGTGGAAAAACTAACTATTATCCATTGCTCTGTGGAAAACTAGAATAGTTTATGGTAGAATAGTTCTAGAATTATCCACAAGAAGGAACCTAGTATGACTGAAAATGAACAAATTTTTT
>777_210
TTGTTGATATTCTGTTTTTTCTTTTTTAGTTTTCCACATAAAAAATAGTTGAAAACAATAGCGGTGTCACCTTAAAATGACTTTTCCACAGGTTGTGGAGAACCCAAATTAACAGTGTTAATTTATTTTCCACAGATTGTGGAAAAACTAACTATTATCCATTGCTCTGTGGAAAACTAGAATAGTTTA
>777_211
TTGTTGATATTCTGTTTTTTCTTTTTTAGTTTTCCACATAAAAAATAGTTGAAAACAATAGCGGTGTCACCTTAAAATGACTTTTCCACAGGTTGTGGAGAACCCAAATTAACAGTGTTAATTTATTTTCCACAGATTGTGGAAAAACTAACTATTATCCATTGCTCTGTGGAAAACTAGAATAGTTTATGGTAGAATAGTTCTAGAATTATCCACAAGAAGGAACCTAGTATGACTGAAAATGAACAAATTTTTTGGAACAGGGTCTTGGAATTAGCTCAGAGTCAATTAAAACAGGCAACTTATGAATTTTTTGTTCATGATGCCCGTCTATTAAAGGTCGATAAGCATATTGCAACTATTTACTTAGATCAAATGAAAGAACTCTTTTGGGAAAAAAATCTTAAAGATGTTATTCTTACTGCTGGTTTTGAAGTTTATAACGCTCAAATTTCTGTTGACTATGTTTTCGAAGAAGACCTAAT
>777_212
TTGTTGATATTCTGTTTTTTCTTTTTTAGTTTTCCACATAAAAAATAGTTGAAAACAATAGCGGTGTCACCTTAAAATGACTTTTCCACAGGTTGTGGAGAACCCAAATTAACAGTGTTAATTTATTTTCCACAGATTGTGGAAAAACTAACTATTATCCATTGCTCTGTGGAAAACTAGAATAGTTTATGGTAGAATAGTTCTAGAATTATCCACAAGAAG
>777_213
TTGTTGATATTCTGTTTTTTCTTTTTTAGTTTTCCACATAAAAAATAGTTGAAAACAATAGCGGTGTCACCTTAAAATGACTTTTCCACAGGTTGTGGAGAACCCAAATTAACAGTGTTAATTTATTTTCCACAGATTGTGGAAAAACTAACTATTATCCATTGCTCTGTGGAAAACTAGAATAGTTTATGGTAGAATAGTTCTAGAATTATCCACAAGAAGGAACCTAGTATGACTGAAAATGAACAAATTTTTTGGAACAGGGTCTTGGAATTAGCTCAGAGTCAATTAAAACAGGCAACTTATGAATTTTTTGTTCATGATGCCCGTCTATTAAAGGTCGATAAGCATAT
>777_214
TTGTTGATATTCTGTTTTTTCTTTTTTAGTTTTCCACATAAAAAATAGTTGAAAACAATAGCGGTGTCACCTTAAAATGACTTTTCCACAGGTTGTGGAGAACCCAAATTAACAGTGTTAATTTATTTTCCACAGATTGTGGAAAAACTAACTATTATCCATTGCTCTGTGGAAAACTAGAATAGTTTATGGTAGAATAGTTCTAGAATTATCCACAAGAAGGAACCTAGTATGACTGAAAATGAACAAATTTTTTGGAACAGGGTCTTGGAATTAGCTCAGAGTCAATTAAAACAGGCAACTTATGAATTTTTTGTTCATGATGCCCGTCTATTAAAGGTCGATAAGCATATTGCAACTATTTACTTAGATCAAATGAAAGAACTCTTTTGGGAAAAAAATCTTAAAGATGTTATTCTTACTGCTGGTTTTGAAGTTTATAACGCTCAAATTTCTGTTGACTATGTTTTCGAAGAAGACCTAATGATTGAGCA
>777_215
TTGTTGATATTCTGTTTTTTCTTTTTTAGTTTTCCACATAAAAAATAGTTGAAAACAATAGCGGTGTCACCTTAAAATGACTTTTCCACAGGTTGTGGAGAACCCAAATTAACAGTGTTAATTTATTTTCCACAGATTGTGGAAAAACTAACTATTATCCATTGCTCTGTGGAAAACTAGAATAGTTTATGGTAGAATAGTTCTAGAATTATCCACAAGAAGGAACCTAGTATGACTGAAAATGAACAAATTTTTTGGAACAGGGTCTTGGAATTAGCTCAGAG
>777_216
TTGTTGATATTCTGTTTTTTCTTTTTTAGTTTTCCACATAAAAAATAGTTGAAAACAATAGCGGTGTCACCTTAAAATGACTTTTCCACAGGTTGTGGAGAACCCAAATTAACAGTGTTAATTTATTTTCCACAGATTGTGGAAAAACTAACTATTATCCATTGCTCTGTGGAAAACTAGAATAGTTTATGGTAGAATAGTTCTAGAATTATCCACAAGAAGGAACCTAGTATGACTGAAAATGAACAAATTTTTTGGAACAGGGTCTTGGAATTAGCTCAGAGTCAATTAAAACAGGCAACTTATGAATT
>777_217
TTGTTGATATTCTGTTTTTTCTTTTTTAGTTTTCCACATAAAAAATAGTTGAAAACAATAGCGGTGTCACCTTAAAATGACTTTTCCACAGGTTGTGGAGAACCCAAATTAACAGTGTTAATTTATTTTCCACAGATTGTGGAAAAACTAACTATTATCCATTGCTCTGTGGAAAACTAGAATAGTTTATGGTAGAATAGTTCTAGAATTATCCACAAGAAGGAACCTAGTATGACTGAAAATGAACAAATTTTTTGGAACAGGGTCTTGGAATTAGCTCAGAGTCAATTAAAACAGGCAA
>777_218
TTGTTGATATTCTGTTTTTTCTTTTTTAGTTTTCCACATAAAAAATAGTTGAAAACAATAGCGGTGTCACCTTAAAATGACTTTTCCACAGGTTGTGGAGAACCCAAATTAACAGTGTTAATTTATTTTCCACAGATTGTGGAAAAACTAACTATTATCCATTGCTCTGTGGAAAACTAGAATAGTTTATGGTAGAATAGTTCTAGAATTATCCACAAG
>777_219
TTGTTGATATTCTGTTTTTTCTTTTTTAGTTTTCCACATAAAAAATAGTTGAAAACAATAGCGGTGTCACCTTAAAATGACTTTTCCACAGGTTGTGGAGAACCCAAATTAACAGTGTTAATTTATTTTCCACAGATTGTGGAAAAACTAACTATTATCCATTGCTCTGTGGAAAACTAGAATAGTTTATGGTAGAATAGTTCTAGAATTATCCACAAGAAGGAACCTAGTATGACTGAAAATGAACAAATTTTTTGGAACAGGGTCTTGGAATTAGCTCAGAGTCAATTAAAACAGGCAACTTATGAATTTTTTGTTCATGATGCCCGTCTATTA
>777_220
TTGTTGATATTCTGTTTTTTCTTTTTTAGTTTTCCACATAAAAAATAGTTGAAAACAATAGCGGTGTCACCTTAAAATGACTTTTCCACAGGTTGTGGAGAACCCAAATTAACAGTGTTAATTTATTTTCCACAGATTGTGGAAAAACTAACTATTATCCATTGCTCTGTGGAAAACTAGAATAGTTTATGGTAGAATAGTTCTAGAATTATCCACAAGAAGGAACCTAGTATGACTGAAAATGAACAAATTTTTTGGAACAGGGTCTTGGAATTAGCTCAG
>777_221
TTGTTGATATTCTGTTTTTTCTTTTTTAGTTTTCCACATAAAAAATAGTTGAAAACAATAGCGGTGTCACCTTAAAATGACTTTTCCACAGGTTGTGGAGAACCCAAATTAACAGTGTTAATTTATTTTCCACAGATTGTGGAAAAACTAACTATTATCCATTGCTCTGTGGAAAACTAGAATAGTTTATGGTAGAATAGTTCTAGAATTATCCACAAGAAGGAACCTAGTATGACTGAAAATGAACAAATTTTTTGGAACAGGGTCTTGGAATTAGCTCAGAGTCAATTAAAACAGGCAACTTATGAATTTTTTGTTCATGATGCCCGTCTATTAAAGGTCGATAAGCATATTGCAACTATTTACTTAGATCAAATGAAAGAACTCTTTTGGGAAAAAAATCTTAAAGATGTTATTCTTACTGCTGGTTTTGAAGTTTATAAC
>777_222
TTGTTGATATTCTGTTTTTTCTTTTTTAGTTTTCCACATAAAAAATAGTTGAAAACAATAGCGGTGTCACCTTAAAATGACTTTTCCACAGGTTGTGGAGAACCCAAATTAACAGTGTTAATTTATTTTCCACAGATTGTGGAAAAACTAACTATTATCCA
>777_223
TTGTTGATATTCTGTTTTTTCTTTTTTAGTTTTCCACATAAAAAATAGTTGAAAACAATAGCGGTGTCACCTTAAAATGACTTTTCCACAGGTTGTGGAGAACCCAAATTAACAGTGTTAATTTATTTTCCACAGATTGTGGAAAAACTAACTATTATCCATTGCTCTGTGGAAAACTAGAATAGTTTATGGTAGAATAGT
>777_224
TTGTTGATATTCTGTTTTTTCTTTTTTAGTTTTCCACATAAAAAATAGTTGAAAACAATAGCGGTGTCACCTTAAAATGACTTTTCCACAGGTTGTGGAGAACCCAAATTAACAGTGTTAATTTATTTTCCACAGATTGTGGAAAAACTAACTATTATCCATTGCTCTGTGGAAAACTAGAATAGTTTATGGTAGAATAGTTCTAGAATTATCCACAAGAAGGAACCTAGTATGACTGAAAATGAACAAATTTTTTGGAACAGGGTCTTGGAATTAGCTCAGAGTCAATTAAAACAGGCAACTTATGAATTTTTTGTTCATGATGCCCGTCTATTAAAGGTCGATAAGCATATTGCAACTATTTACTTAGATCAAATGAAAGAACTCTTTTGGGAAAAAAATCTTAAAGATGTTATTCTTACTGCTGGTTTTGAAGTTTATAACGCTCAAATTTCTGTTGACTATGTTTTCGAAGAA
>777_225
TTGTTGATATTCTGTTTTTTCTTTTTTAGTTTTCCACATAAAAAATAGTTGAAAACAATAGCGGTGTCACCTTAAAATGACTTTTCCACAGGTTGTGGAGAACCCAAATTAACAGTGTTAATTTATTTTCCACAGATTGTGGAAAAACTAACTATTATCCATTGCTCTGTGGAAAACTAGAATAGTTTATGGTAGAATAGTTCTAGAATTATCCACAAGAAGGAACCTAGTATGACTGAAAATGAACAAATTTTTTGGAACAGGGTCTTGGAATTAGCTCAGAGTCAATTAAAACAGGCAACTTATGAATTTTTTGTTCATGATGCCCGTCTATTAAAGGTCGATAAGCATATTGCAACTATTTACTTAGATCAAATGAAAGAACTCTTTTGGGAAAAAAATCTTAAAGATGTTATTCTTACTGCTGGTTTTGAAGTTT
>777_226
TTGTTGATATTCTGTTTTTTCTTTTTTAGTTTTCCACATAAAAAATAGTTGAAAACAATAGCGGTGTCACCTTAAAATGACTTTTCCACAGGTTGTGGAGAACCCAAATTAACAGTGTTAATTTATTTTCCACAGATTGTGGAAAAACTAACTATTATCCATTGCTCTGTGGAAAACTAGAATAGTTTATGGTAGAATAGTTCTAGAATTATCCACAAGAAGGAACCTAGTATGACTGAAAATGAACAAATTTTTTGGAACAGGGTCTTGGAATTAGCTCAGAGTCAATTAAAACAGGCAACTTATGAATTTTTTGTTCATGATGCCCGTCTATTAAAGGTCGATAAGCATATTGCAACTATTTACTTAGATCAAATGAAAGAACTCTTTTGGGAAAAAAATCTTAAAGATGTTATTCTTACTGCTGGTTTTGAAGTTTATAACGCTCAAATTTCTGTTGACTATGTTTT
>777_227
TTGTTGATATTCTGTTTTTTCTTTTTTAGTTTTCCACATAAAAAATAGTTGAAAACAATAGCGGTGTCACCTTAAAATGACTTTTCCACAGGTTGTGGAGAACCCAAATTAACAGTGTTAATTTATTTTCCACAGATTGTGGAAAAACTAACTATTATCCATTGCTCTGTGGAAAACTAGAATAGTTTATGGTAGAATAGTTCTAGAATTATCCACAAGAAGGAACCTAGTATGACTGAAAATGAACAAATTTTTTGGAACAGGGTCTTGGAATTAGCTCAGAGTCAATTAAAACAGGCAACTTATGAATTTTTTGTTCATGATGCCCGTCTATTAAAGGTCGATAAGCATATTGCAACTATTTACTTAGATCAAATGAAAGAACTCTTTTGGGAAAAAAATCTTAAAGATGTTATTCTTACTGCTGGTTTTGAAGTTTATAACGCTCAAATTTCTGTTGACTATGTTTTCGAAGAAGACCTAATGA
>777_228
TTGTTGATATTCTGTTTTTTCTTTTTTAGTTTTCCACATAAAAAATAGTTGAAAACAATAGCGGTGTCACCTTAAAATGACTTTTCCACAGGTTGTGGAGAACCCAAATTAACAGTGTTAATTTATTTTCCACAGATTGTGGAAAAACTAACTATTATCCA
>777_229
TTGTTGATATTCTGTTTTTTCTTTTTTAGTTTTCCACATAAAAAATAGTTGAAAACAATAGCGGTGTCACCTTAAAATGACTTTTCCACAGGTTGTGGAGAACCCAAATTAACAGTGTTAATTTATTTTCCACAGATTGTGGAAAAACTAACTATTATCCATTGCTCTGTGGAAAACTAGAATAGTTTATGGTAGAATAGTTCTAGAATTATCCACAAGAAGGAACCTAGTATGACTGAAAATGAACAAATTTTTTGGAACAGGGTCTTGGAATTAGCTCAGAGTCAATTAAAACAGGCAACTTATGAATTTTTTGTTCATGATGCCCGTCTATTAAAGGTCGATAAGCATATTGCAACTATTTACTTAGATCAAATGAAAGAACTCTTTTGGGAAAAAAATCTTAA
>777_230
TTGTTGATATTCTGTTTTTTCTTTTTTAGTTTTCCACATAAAAAATAGTTGAAAACAATAGCGGTGTCACCTTAAAATGACTTTTCCACAGGTTGTGGAGAACCCAAATTAACAGTGTTAATTTATTTTCCACAGATTGTGGAAAAACTAACTATTATCCATTGCTCTGTGGAAAACTAGAATAGTTTATGGTAGAATAGTTCTAGAATTATCCACAAGAAGGAACCTAGTATGACTGAAAATGAACAAATTTTTTGGAACAGGGTCTTGGAATTAGCTCAGAGTCAATTAAAACAGGCAACTTATGAATTTTTTGTTCATGATGCCCGTCTATTAAAGGTCGATAAGCATAT
>777_231
TTGTTGATATTCTGTTTTTTCTTTTTTAGTTTTCCACATAAAAAATAGTTGAAAACAATAGCGGTGTCACCTTAAAATGACTTTTCCACAGGTTGTGGAGAACCCAAATTAACAGTGTTAATTTATTTTCCACAGATTGTGGAAAAACTAACTATTATCCATTGCTCTGTGGAAAACTAGAATAGTTTATGGTAGAATAGTTCTAGAATTATCCACAAGAAGGAACCTAGTATGACTGAAAATGAACAAATTTTTTGGAACAGGGTCTTGGAATTAGCTCAGAGTCAATTAAAACAGGCAACTTATGAATTTTTTGTTCATGATGCCC
>777_232
TTGTTGATATTCTGTTTTTTCTTTTTTAGTTTTCCACATAAAAAATAGTTGAAAACAATAGCGGTGTCACCTTAAAATGACTTTTCCACAGGTTGTGGAGAACCCAAATTAACAGTGTTAATTTATTTTCCACAGATTGTGGAAAAACTAACTATTATCCATTGCTCTGTGGAAAACTAGAATAGTTTATGGTAGAATAGTTCTAGAATTATCCACAAGAAGGAACCTAGTATGACTGAAAATGAACAAATTTTTTGGAACAGGGTCTTGGA
>777_233
TTGTTGATATTCTGTTTTTTCTTTTTTAGTTTTCCACATAAAAAATAGTTGAAAACAATAGCGGTGTCACCTTAAAATGACTTTTCCACAGGTTGTGGAGAACCCAAATTAACAGTGTTAATTTATTTTCCACAGATTGTGGAAAAACTAACTATTATCCATTGCTCTGTGGAAAACTAGAATAGTTTATGGTAGAATAGTTCTAGAATTATCCACAAGAAGGAACCTAGTATGACTGAAAATGAACAAATTTTTTGGAACAGGGTCTTGGAATTAGCTCAGAGTCAATTAAAACAGGCAACTTATGAATTTTTTGTTCATGATGCCCGTCTATTAAAGGTCGATAAGCATATTGCAACTATTTACTTAGATCAAATGAAAGAACTCTTTTGGGAAAAAAATCTTAAAGATGTTATTCTTACTGCTGGTTTTGAAGTTTATAACGCTCAAA
>777_234
TTGTTGATATTCTGTTTTTTCTTTTTTAGTTTTCCACATAAAAAATAGTTGAAAACAATAGCGGTGTCACCTTAAAATGACTTTTCCACAGGTTGTGGAGAACCCAAATTAACAGTGTTAATTTATTTTCCACAGATTGTGGAAAAACTAACTATTATCCATTGCTCTGTGGAAAACTAGAATAGTTTATGGTAGAATAGTTCTAGAATTATCCACAAGAAGGAACCTAGTA
>777_235
TTGTTGATATTCTGTTTTTTCTTTTTTAGTTTTCCACATAAAAAATAGTTGAAAACAATAGCGGTGTCACCTTAAAATGACTTTTCCACAGGTTGTGGAGAACCCAAATTAACAGTGTTAATTTATTTTCCACAGATTGTGGAAAAACTAACTATTATCCATTGCTCTGTGGAAAACTAGAATAGTTTATGGTAGAATAGTTCTAGAATTATCCACAAGAAGGAACCTAGTATGACTGAAAATGAACAAATTTTTTGGAACAGGGTCTTGGAATTAGCTCAGAGTCAATTAAAACAGGCAACTTATGAATTTTTTGTTCATGATGCCCGTCTATTAAAGGT
>777_236
TTGTTGATATTCTGTTTTTTCTTTTTTAGTTTTCCACATAAAAAATAGTTGAAAACAATAGCGGTGTCACCTTAAAATGACTTTTCCACAGGTTGTGGAGAACCCAAATTAACAGTGTTAATTTATTTTCCACAGATTGTGGAAAAACTAACTATTATCCATTGCTCTGTGGAAAACTAGAATAGTTTATGGTAGAATAGTTCTAGAATTATCCACAAGAAGGAACCTAGTATGACTGAAAATGAACAA
>777_237
TTGTTGATATTCTGTTTTTTCTTTTTTAGTTTTCCACATAAAAAATAGTTGAAAACAATAGCGGTGTCACCTTAAAATGACTTTTCCACAGGTTGTGGAGAACCCAAATTAACAGTGTTAATTTATTTTCCACAGATTGTGGAAAAACTAACTATTATCCATTGCTCTGTGGAAAACTAGAATAGTTTATGGTAGAATAGTTCTAGAATTATCCACAAGAAGGAACCTAGTATGACTGAAAATGAACAAATTTTTTGGAACAGGGTCTTGGAATTAGCTCAGAGTCAATTAAAACA
>777_238
TTGTTGATATTCTGTTTTTTCTTTTTTAGTTTTCCACATAAAAAATAGTTGAAAACAATAGCGGTGTCACCTTAAAATGACTTTTCCACAGGTTGTGGAGAACCCAAATTAACAGTGTTAATTTATTTTCCACAGATTGTGGAAAAACTAACTATTATCCATTGCTCTGTGGAAAACTAGAATAGTTTATGGTAGAATAGTTCTAGAATTATCCACAAGAAGGAACCTAGTATGACTGAAAATGAACAAATTTTTTGGAACA
>777_239
TTGTTGATATTCTGTTTTTTCTTTTTTAGTTTTCCACATAAAAAATAGTTGAAAACAATAGCGGTGTCACCTTAAAATGACTTTTCCACAGGTTGTGGAGAACCCAAATTAACAGTGTTAATTTATTTTCCACAGATTGTGGAAAAACTAACTATTATCCATTGCTCTGTGGAAAACTAGAATAGTTTATGGTAGAATAGTTCTAGAATTATCCACAAGAAGGAACCTAGTATGACTGAAAATGAACAAATTTTT
>777_240
TTGTTGATATTCTGTTTTTTCTTTTTTAGTTTTCCACATAAAAAATAGTTGAAAACAATAGCGGTGTCACCTTAAAATGACTTTTCCACAGGTTGTGGAGAACCCAAATTAACAGTGTTAATTTATTTTCCACAGATTGTGGAAAAACTAACTATTATCCATTGCTCTGTGGAAAACTAGAATAGTTTATGGTAGAATAGTTCTAGAATTATCCACAAGAAGGAACCTAGTATGACTGAAAATGAACAAATTTTTTGGAACAGGGTCTTGGAATTAGCTCAGAGTCAATTAAAACAGGCAACTTATGAATTTTTTGTTCATGATGCCCGTCTATTAAAGGTCGATAAGCATATTGCAACTATTTACTTAGATCAAATGAAAGAACTCTTTTGGGAAAAAAATCTTAAAGATGTTATTCTTACTGCTGGTTTTGAAGTTTATAACGCTCAAATTTCTGTTGACTATGTTTTC
>777_241
TTGTTGATATTCTGTTTTTTCTTTTTTAGTTTTCCACATAAAAAATAGTTGAAAACAATAGCGGTGTCACCTTAAAATGACTTTTCCACAGGTTGTGGAGAACCCAAATTAACAGTGTTAATTTATTTTCCACAGATTGTGGAAAAACTAACTATTATCCATTGCTCTGTGGAAAACTAGAATAGTTTATGGTAGAATAGTTCTAGAATTATCCACAAGAAGGAACCTAGTATGACTGAAAATGAACAAATTTTTTGGAACAGGGTCTTGGAATTAGCTCAGAGTCAATTAAAACAGGCAACTTATGAATTTT
>777_242
TTGTTGATATTCTGTTTTTTCTTTTTTAGTTTTCCACATAAAAAATAGTTGAAAACAATAGCGGTGTCACCTTAAAATGACTTTTCCACAGGTTGTGGAGAACCCAAATTAACAGTGTTAATTTATTTTCCACAGATTGTGGAAAAACTAACTATTATCCATTGCTCTGTGGAAAACTAGAATAGTTTATGGTAGAATAGTTCTAGAATTATCCACAAGAAGGAACCTAGTATGACTGAAAATGAACAAATTTTTTGGAACAGGGTCTTGGAATTAGCTCAGAGTCAATTAAAACAGGCAACTTATGAATTTTTTGTTCATGATGCCCGTCTATTAAAGGTCGATA
>777_243
TTGTTGATATTCTGTTTTTTCTTTTTTAGTTTTCCACATAAAAAATAGTTGAAAACAATAGCGGTGTCACCTTAAAATGACTTTTCCACAGGTTGTGGAGAACCCAAATTAACAGTGTTAATTTATTTTCCACAGATTGTGGAAAAACTAAC
>777_244
TTGTTGATATTCTGTTTTTTCTTTTTTAGTTTTCCACATAAAAAATAGTTGAAAACAATAGCGGTGTCACCTTAAAATGACTTTTCCACAGGTTGTGGAGAACCCAAATTAACAGTGTTAATTTATTTTCCACAGATTGTGGAAAAACTAACTATTATCCATTGCTCTGTGGAAAACTAGAATAGTTTATGGTAGAATAGTTCTAGAATTATCCACAAGAAGGAACCTAGTATGACTGAAAATGAACAAATTTTTTGGAACAGGGTCTTGGAATTAGCTCAGAGTCAATTAAAACAGGCAACTTATGAATTTTTTGTTCATGATGCCCGTCTATTA
>777_245
TTGTTGATATTCTGTTTTTTCTTTTTTAGTTTTCCACATAAAAAATAGTTGAAAACAATAGCGGTGTCACCTTAAAATGACTTTTCCACAGGTTGTGGAGAACCCAAATTAACAGTGTTAATTTATTTTCCACAGATTGTGGAAAAACTAACTATTATCCATTGCTCTGTGGAAAACTAGAATAGTTTATGGTAGAATAGTTCTAGAATTATCCACAAGAAGGAACCTAGTATGACTGAAAATGAACAAATTTTTTGGAACAGGGTCTTGGAATTAGCTCAGAGTCAATTAAAACAGGCAACTTATGAATTTTTTGTTCATGATGCCCGTCTATTAAAGGTCGATAAGC
>777_246
TTGTTGATATTCTGTTTTTTCTTTTTTAGTTTTCCACATAAAAAATAGTTGAAAACAATAGCGGTGTCACCTTAAAATGACTTTTCCACAGGTTGTGGAGAACCCAAATTAACAGTGTTAATTTATTTTCCACAGATTGTGGAAAAACTAACTATTATCCATTGCTCTGTGGAAAACTAGAATAGTTTATGGTAGAATAGTTCTAGAATTATCCACAAGAAGGAACCTAGTATGACTGAAAATGAACAAATTTTTTGGAACAGGGTCTTGGAATTAGCTCAGAGTCAATTAAAACAGGCAACTTATGAATTTTTTGTTCATGATGCCCGTCTATTAAAGGTCGATAAGCATATTGCAACTATTTACTTAGATCAAATGA
>777_247
TTGTTGATATTCTGTTTTTTCTTTTTTAGTTTTCCACATAAAAAATAGTTGAAAACAATAGCGGTGTCACCTTAAAATGACTTTTCCACAGGTTGTGGAGAACCCAAATTAACAGTGTTAATTTATTTTCCACAGATTGTGGAAAAACTAACTATTATCCATTGCTCTGTGGAAAACTAGAATAGTTTATGGTAGAATAGTTCTAGAATTATCCACAAGAAGGAACCTAGTATGACTGAAAATGAACAAATTTTTTGGAACAGGGTCTTGGAATTAGCTCAGAGTCAATTAAAACAGGCAACTTATGAATTTTTTGTTCATGATGCCCGTCTATTAAAGGTCGATAAGCATATTGCAACTATTTACTTAGATCAAATGAAAGAACTCTTTTGGGAAAAAAATCTT
>777_248
TTGTTGATATTCTGTTTTTTCTTTTTTAGTTTTCCACATAAAAAATAGTTGAAAACAATAGCGGTGTCACCTTAAAATGACTTTTCCACAGGTTGTGGAGAACCCAAATTAACAGTGTTAATTTATTTTCCACAGATTGTGGAAAAACTAACTATTATCCATTGCTCTGTGGAAAACTAGAATAGTTTATGGTAGAATAGTTCTAGAATTATCCACAAGAAGGAACCTAGTATGACTGAAAATGAACAAATTTTTTGGAACAGGGTCTTGGAATTAGCTCAGAGTCAATTAAAACAGGCAACTTATGAATTTTTTGTTCATGATGCCCGTCTATTAAAGGTCGATAAGCATATTGCAACTATTTACTTAGATCAAATGAAAGAACTCTTTTGGGAAAAAAATCTTAAAGATGTTATTCTTACTGCTGGTTTTGAAGTT
>777_249
TTGTTGATATTCTGTTTTTTCTTTTTTAGTTTTCCACATAAAAAATAGTTGAAAACAATAGCGGTGTCACCTTAAAATGACTTTTCCACAGGTTGTGGAGAACCCAAATTAACAGTGTTAATTTATTTTCCACAGATTGTGGAAAAACTAACTATTATCCATTGCTCTGTGGAAAACTAGAATAGTTTATGGTAGAATAGTTCTAGAATTATCCACAAGAAGGAACCTAGTATGACTGAAAATGAACAAATTTTTTGGAACAGGGT
>777_250
TTGTTGATATTCTGTTTTTTCTTTTTTAGTTTTCCACATAAAAAATAGTTGAAAACAATAGCGGTGTCACCTTAAAATGACTTTTCCACAGGTTGTGGAGAACCCAAATTAACAGTGTTAATTTATTTTCCACAGATTGTGGAAAAACTAACTATTATCCATTGCTCTGTGGAAAACTAGAATAGTTTATGGTAGAATAGTTCTAGAATTATCCACAAGAAGGAACCTAGTATGACTGAAAATGAACAAATTTTTTGGAACAGGGTCTTGGAATTAGCTCAGAGTCAATTAAAACAGGCAACTTATGAATTTTTTGTTCAT
>777_251
TTGTTGATATTCTGTTTTTTCTTTTTTAGTTTTCCACATAAAAAATAGTTGAAAACAATAGCGGTGTCACCTTAAAATGACTTTTCCACAGGTTGTGGAGAACCCAAATTAACAGTGTTAATTTATTTTCCACAGATTGTGGAAAAACTAACTATTATCCATTGCTC
>777_252
TTGTTGATATTCTGTTTTTTCTTTTTTAGTTTTCCACATAAAAAATAGTTGAAAACAATAGCGGTGTCACCTTAAAATGACTTTTCCACAGGTTGTGGAGAACCCAAATTAACAGTGTTAATTTATTTTCCACAGATTGTGGAAAAACTAACTATTATCCATTGCTCTGTGGAAAACTAGAATAGTTT
>777_253
TTGTTGATATTCTGTTTTTTCTTTTTTAGTTTTCCACATAAAAAATAGTTGAAAACAATAGCGGTGTCACCTTAAAATGACTTTTCCACAGGTTGTGGAGAACCCAAATTAACAGTGTTAATTTATTTTCCACAGATTGTGGAAAAACTAACTATTATCCATTGCTCTGTGGAAAACTAGAATAGTTTATGGTAGAATAGTTCTAGAATTATCCACAAGAAGGAACCTAGTATGACTGAAAATGAACAAATTTTTTGGAACAGGGTCTTGGAATTAGCTCAGAGTCAATTAAAACAGGCAACTTATGAATTTTTTGTTCATGATGCCCGTCTATTAAAGGTCGATAAGCATATTGCAACTATTTACTTAGATCAAA
>777_254
TTGTTGATATTCTGTTTTTTCTTTTTTAGTTTTCCACATAAAAAATAGTTGAAAACAATAGCGGTGTCACCTTAAAATGACTTTTCCACAGGTTGTGGAGAACCCAAATTAACAGTGTTAATTTATTTTCCACAGATTGTGGAAAAACTAACTATTATCCATTGCTCTGTGGAAAACTAGAATAGTTTATGGTAGAATAGTTCTAGAATTATCCACAAGAAGGAACCTAGTATGACTGAAAATGAACAAATTTTTTGGAACAGGGTCTTGGAATTAGCTCAGAGTCAATTAAAACAGGCAACTTATGAATTTTTTGTTCATGATGCCCGTCTATTAAAGGTCGATAAGCATATTGCAACTATTTACTTAGATCAAATGAAAGAACTCTTTTGGGAAAAAAATCTTA
>777_255
TTGTTGATATTCTGTTTTTTCTTTTTTAGTTTTCCACATAAAAAATAGTTGAAAACAATAGCGGTGTCACCTTAAAATGACTTTTCCACAGGTTGTGGAGAACCCAAATTAACAGTGTTAATTTATTTTCCACAGATTGTGGAAAAACTAACTATTATCCATTGCTCTGTGGAAAACTAGAA
>777_256
TTGTTGATATTCTGTTTTTTCTTTTTTAGTTTTCCACATAAAAAATAGTTGAAAACAATAGCGGTGTCACCTTAAAATGACTTTTCCACAGGTTGTGGAGAACCCAAATTAACAGTGTTAATTTATTTTCCACAGATTGTGGAAAAACTAACTATTATCCATTGCTCTGTGGAAAACTAGAATAGTTTATGGTAGAATAGTTCTAGAATTATCCACAAGAAGGAACCTAGTATGACTGAAAATGAACAAATTTTTTGGAACAGGGTCTTGGAATTAGCTCAGAGTCAATTAAAACAGGCAACTTATGAATTTTTTGTTCATGATGCCCGTCTATTAAAGGTCGATAAGCATATTGCAACTATTTACTTAGATCAAATGAAAGAACTCTTTTGGGAAAAAAATCTTAAAGATGTTATTCTTACTGCTGGTTTTGAAGTTTATAACGCTCAAA
>777_257
TTGTTGATATTCTGTTTTTTCTTTTTTAGTTTTCCACATAAAAAATAGTTGAAAACAATAGCGGTGTCACCTTAAAATGACTTTTCCACAGGTTGTGGAGAACCCAAATTAACAGTGTTAATTTATTTTCCACAGATTGTGGAAAAACTAACTATTATCCATTGCTCTGTGGAAAACTAGAATAGTTTATGGTAGAATAGTTCTAGAATTATCCACAAGAAGGAACCTAGT
>777_258
TTGTTGATATTCTGTTTTTTCTTTTTTAGTTTTCCACATAAAAAATAGTTGAAAACAATAGCGGTGTCACCTTAAAATGACTTTTCCACAGGTTGTGGAGAACCCAAATTAACAGTGTTAATTTATTTTCCACAGATTGTGGAAAAACTAACTATTATCCATTGCTCTGTGGAAAACTAGAATAGTTTATGGTAGAATAGTTCTAGAATTATCCACAAGAAGGAACCTAGTATGACTGAAAATGAACAAATTTTTTGGAACAGGG
>777_259
TTGTTGATATTCTGTTTTTTCTTTTTTAGTTTTCCACATAAAAAATAGTTGAAAACAATAGCGGTGTCACCTTAAAATGACTTTTCCACAGGTTGTGGAGAACCCAAATTAACAGTGTTAATTTATTTTCCACAGATTGTGGAAAAACTAACTATTATCCATTGCTCTGTGGAAAACTAGAATAGTTTATGGTAGAATAGTTCTAGAATTATCCACAAGAAGGAACCTAGTATGACTGAAAATGAACAAATTTTTTGGAACAGGGTCTTGGAATTAGCTCAGAGTCAATTAAAACAGGCAACTTATGAATTTTTTGTTCATGATGCCCGTC
>777_260
TTGTTGATATTCTGTTTTTTCTTTTTTAGTTTTCCACATAAAAAATAGTTGAAAACAATAGCGGTGTCACCTTAAAATGACTTTTCCACAGGTTGTGGAGAACCCAAATTAACAGTGTTAATTTATTTTCCACAGATTGTGGAAAAACTAACTATTATCCATTGCTCTGTGGAAAACTAGAATAGTTTATGGTAGAATAGTTCTA
>777_261
TTGTTGATATTCTGTTTTTTCTTTTTTAGTTTTCCACATAAAAAATAGTTGAAAACAATAGCGGTGTCACCTTAAAATGACTTTTCCACAGGTTGTGGAGAACCCAAATTAACAGTGTTAATTTATTTTCCACAGATTGTGGAAAAACTAACTATTATCCATTGCTCTGTGGAAAACTAGAATAGTTTATGGTAGAATAGTTCTAGAATTATCCACAAGAAGGAACCTAGTATGACTGAAAATGAACAAATTTTTTGGAACAGGGTCTTGGAATTAGCTCAGAGTCAATTAAAACAGGCAACTTATGAATTTTTTGTTCATGATGCCCGTCTATTAAAGGTCGATAAGCATATTGCAACTATTTACTTAGAT
>777_262
TTGTTGATATTCTGTTTTTTCTTTTTTAGTTTTCCACATAAAAAATAGTTGAAAACAATAGCGGTGTCACCTTAAAATGACTTTTCCACAGGTTGTGGAGAACCCAAATTAACAGTGTTAATTTATTTTCCACAGATTGTGGAAAAACTAACTATTATCCATTGCTCTGTGGAAAACTAGAATAGTTTATGGTAGAATAGTTCTAGAATTATCCACAAGAAGGAACCTAGTATGACTGAAAATGAACAAATTTTTTGGAACAGGGTCTTGGAATTAGCTCAGAGTCAATTAAAACAGGCAACTTATGAATTTTTTGTTCATGATGCCCGTCTATTAAAGGTCGATAAGCATATTGCAACTATTTACTTAGATCAAATGAAAGAACTCTTTTGGGAAAAAAATCTTAAAGATGTTATTCTTACTGCTGGTTTTGAAGTTTATAACGCTCAAATTTCTGTTGACTATGTTTTCGAAG
>777_263
TTGTTGATATTCTGTTTTTTCTTTTTTAGTTTTCCACATAAAAAATAGTTGAAAACAATAGCGGTGTCACCTTAAAATGACTTTTCCACAGGTTGTGGAGAACCCAAATTAACAGTGTTAATTTATTTTCCACAGATTGTGGAAAAACTAACTATTATCCATTGCTCTGTGGAAAACTAGAATAGTTTATGGTAGAATAGTTCTAGAATTATCCACAAGAAGGAACCTAGTATGACTGAAAATGAACAAATTTTTTGGAACAGGGTCTTGGAATTAGCTCAGAGTCAATTAAAACAGGCAACTTATGAATTTTTTGTT
>777_264
TTGTTGATATTCTGTTTTTTCTTTTTTAGTTTTCCACATAAAAAATAGTTGAAAACAATAGCGGTGTCACCTTAAAATGACTTTTCCACAGGTTGTGGAGAACCCAAATTAACAGTGTTAATTTATTTTCCACAGATTGTGGAAAAACTAACTATTATCCATTGCTCTGTGGAAAACTAGAATAGTTTATGGTAGAATAGTTCTAGAATTATCCACAAGAAGGAACCTAGTATGACTGAAAATGAACAAATTTTTTGGAACAGGGTCTTGGAATTAGCTCAGAGTCAATTAAAACAGGCAACTTATGAATTTTTTGTTCATGATGCCCGTCTATTAAAGGTCGATAAGCATATTGCAACTATTTACTTAGATCAAATGAAAGAACTCTTTTGGGAAAAAAATCTTAAAGATGTTATTCTTACTGCTGGTTTTGAAGTTTATAACGCTCAAATTTCTGTTGACTATGTTTTCGAAGAAGACCTAATGA
>777_265
TTGTTGATATTCTGTTTTTTCTTTTTTAGTTTTCCACATAAAAAATAGTTGAAAACAATAGCGGTGTCACCTTAAAATGACTTTTCCACAGGTTGTGGAGAACCCAAATTAACAGTGTTAATTTATTTTCCACAGATTGTGGAAAAACTAACTATTATCCATTGCTCTGTGGAAAACTAGAATAGTTTATGGTAGAATAGTTCTAGAATTATCCACAAGAAGGAACCTAGTATGACTGAAAATGAACAAATTTTTTGGAACAGGGTCTTGGAATTAGCTCAGAGTCAATTAAAACAGGCAACTTATGAATTTTTTGTTCATGATGCCCGTCTATTAAAGGTCGATAAGCATATTGCAACTATTTACTTAGATCAAATGAAAGAACTCTTTTGGGAAAAAAATCTTAAAGATGTTATTCTTACTGCTGGTTTTGAAGTTTATAA
>777_266
TTGTTGATATTCTGTTTTTTCTTTTTTAGTTTTCCACATAAAAAATAGTTGAAAACAATAGCGGTGTCACCTTAAAATGACTTTTCCACAGGTTGTGGAGAACCCAAATTAACAGTGTTAATTTATTTTCCACAGATTGTGGAAAAACTAACTATTATCCATTGCTCTGTGGAAAACTAGAATAGTTTATGGTAGAATAGTTCTAGAATTATCCACAAGAAGGAACCTAGTATGACTGAAAATGAACAAATTTTTTGGAACAGGGTCTTGGAATTAGCTCAGAGTCAATTAAAACAGGCAACTTATGAAT
>777_267
TTGTTGATATTCTGTTTTTTCTTTTTTAGTTTTCCACATAAAAAATAGTTGAAAACAATAGCGGTGTCACCTTAAAATGACTTTTCCACAGGTTGTGGAGAACCCAAATTAACAGTGTTAATTTATTTTCCACAGATTGTGGAAAAACTAACTATTATCCATTGCTCTGTGGAAAACTAGAATAGTTTATGGTAGAATAGTTCTAGAATTATCCACAAGAAGGAACCTAGTATGACTGAAAATGAACAAATTTTTTGGAACAGGGTCTTGGAATTAGCTCAGAGTCAATTAA
>777_268
TTGTTGATATTCTGTTTTTTCTTTTTTAGTTTTCCACATAAAAAATAGTTGAAAACAATAGCGGTGTCACCTTAAAATGACTTTTCCACAGGTTGTGGAGAACCCAAATTAACAGTGTTAATTTATTTTCCACAGATTGTGGAAAAACTAACTATTATCCATTGCTCTGTGGAAAACTAGAATAGTTTATGGTAGAATAGTTCTAGAATTATCCACAAGAAGGAACCTAGTATGACTGAAAATGAACAAATTTTTTGGAACAGGGTCTTGGAATTAGCTCAGAGTCAATTAAAACAGGCAACTTATGAATTTTTTGTTCATGATGCCCGTCTATTAAAGGTCGATAAGCATATTGCAACTATTTACTTAGATCAAATGAAAGAACTCTTTTGGGAAAAAAATCTTAAAGATGTTATTCTTACTGCTGGTTTTGAAGTTTATAACG
>777_269
TTGTTGATATTCTGTTTTTTCTTTTTTAGTTTTCCACATAAAAAATAGTTGAAAACAATAGCGGTGTCACCTTAAAATGACTTTTCCACAGGTTGTGGAGAACCCAAATTAACAGTGTTAATTTATTTTCCACAGATTGTGGAAAAACTAACTATTATCCATTGCTCTGTGGAAAACTAGAATAGTTTATGGTAGAATAGTTCT
>777_270
TTGTTGATATTCTGTTTTTTCTTTTTTAGTTTTCCACATAAAAAATAGTTGAAAACAATAGCGGTGTCACCTTAAAATGACTTTTCCACAGGTTGTGGAGAACCCAAATTAACAGTGTTAATTTATTTTCCACAGATTGTGGAAAAACTAACTATTATCCATTGCTCTGTGGAAAACTAGAATAGTTTATGGTAGAATAGTTCTAGAATTATCCACAAGAAGGAACCTAGTATGACTGAAAATGAACAAATTTTTTGGAACAGGGTCTTGGAATTAGCTCA
>777_271
TTGTTGATATTCTGTTTTTTCTTTTTTAGTTTTCCACATAAAAAATAGTTGAAAACAATAGCGGTGTCACCTTAAAATGACTTTTCCACAGGTTGTGGAGAACCCAAATTAACAGTGTTAATTTATTTTCCACAGATTGTGGAAAAACTAACTATTATCCATTGCTCTGTGGAAAACTAGAATAGTTTATGGTAGAATAGTTCTAGAATTATCCACAAGAAGGAACCTAGTATGACTGAAAATGAACAAATTTTTTGGAACAGGGTCTTGGAATTAGCTCAGAGTCAATTAAAACAGGCAACTTATGAATTTTTTGTTC
>777_272
TTGTTGATATTCTGTTTTTTCTTTTTTAGTTTTCCACATAAAAAATAGTTGAAAACAATAGCGGTGTCACCTTAAAATGACTTTTCCACAGGTTGTGGAGAACCCAAATTAACAGTGTTAATTTATTTTCCACAGATTGTGGAAAAACTAACTATTATCCATTGCTCTGTGGAAAACTAGAATAGTTTATGGTAGAATAGTTCTAGAATTATCCACAAGAAGGAACCTAGTATGACTGAAAATGAACAAATTTTTTGGAACA
>777_273
TTGTTGATATTCTGTTTTTTCTTTTTTAGTTTTCCACATAAAAAATAGTTGAAAACAATAGCGGTGTCACCTTAAAATGACTTTTCCACAGGTTGTGGAGAACCCAAATTAACAGTGTTAATTTATTTTCCACAGATTGTGGAAAAACTAACTATTATCCATTGCTCTGTGGAAAACTAGAATAGTTTATGGTAGAATAGTTCTAGAATTATCCACAAGAAGGAACCTAGTATGACTGAAAATGAACAAATTTTTTGGAACAGGGTCTTGGAATTAGCTCAGAGTCAATTAAAACAGGCAACTTATGAATTTTTTGTTCATGATGCCCGTCTATTAAAGGTCGATAAGCATATTGCAACTATTTACTTAGATCAAATGAAAGAACTCTTTTGGGAAAAAAATCTTAAAGATGTTATTC
>777_274
TTGTTGATATTCTGTTTTTTCTTTTTTAGTTTTCCACATAAAAAATAGTTGAAAACAATAGCGGTGTCACCTTAAAATGACTTTTCCACAGGTTGTGGAGAACCCAAATTAACAGTGTTAATTTATTTTCCACAGATTGTGGAAAAACTAACTATTATCCATTGCTCTGTGGAAAACTAGAATAGTTTATGGTAGAATAGTTCTAGAATTATCCACAAGAAGGAACCTAGTATGACTGAAAATGAACAAATTTTTTGGAACAGGGTCTTGGAATTAGCTCAGAGTCAATTAAAACAGGCAACTTATGAATTTTTTGTTCATGATGCCCGTCTATTAAAGGTCGATAAGCATATTGCAACTATTTACTTAGATCAAATGAAAGAACTCTTTTGGGAAAAAAATCTTAAAGATGTTATTCTTACTGCTGGTTTTGAAGTTTATAACGCTCAAATTTCTGTTGACTATGTTTTCGAAGAAGACCTAATGATTGAG
>777_275
TTGTTGATATTCTGTTTTTTCTTTTTTAGTTTTCCACATAAAAAATAGTTGAAAACAATAGCGGTGTCACCTTAAAATGACTTTTCCACAGGTTGTGGAGAACCCAAATTAACAGTGTTAATTTATTTTCCACAGATTGTGGAAAAACTAACTATTATCCATTGCTCTGTGGAAAACTAGAATAGTTTATGGTAGAATAGTTCTAGAATTATCCACAAGAAGGAACCTAGTATGACTGAAAATGAACAAATTTTTTGGAACAGGGTCTTGGAATTAGCTCAGAGTCAATTAAAACAGGCAACTTATGAATTTTTTGTTCATGATGCCCGTCTATTAAAGGTCGATAAGCATATTGCAACTATTTACTTAGAT
>777_276
TTGTTGATATTCTGTTTTTTCTTTTTTAGTTTTCCACATAAAAAATAGTTGAAAACAATAGCGGTGTCACCTTAAAATGACTTTTCCACAGGTTGTGGAGAACCCAAATTAACAGTGTTAATTTATTTTCCACAGATTGTGGAAAAACTAACTATTATCCATTGCTCTGTGGAAAACTAGAATAGTTTATGGTAGAATAGTTCTAGAATTATCCACAAGAAGGAACCTAGTATGACTGAAAATGAACAAATTTTTTGGAACAGGGTCTTGGAATTAGCTCAGAGTCAATTAAAACAGGCAACTTATGAATT
>777_277
TTGTTGATATTCTGTTTTTTCTTTTTTAGTTTTCCACATAAAAAATAGTTGAAAACAATAGCGGTGTCACCTTAAAATGACTTTTCCACAGGTTGTGGAGAACCCAAATTAACAGTGTTAATTTATTTTCCACAGATTGTGGAAAAACTAACTATTATCCATTGCTCTGTGGAAAACTAGAATAGTTTATGGT
>777_278
TTGTTGATATTCTGTTTTTTCTTTTTTAGTTTTCCACATAAAAAATAGTTGAAAACAATAGCGGTGTCACCTTAAAATGACTTTTCCACAGGTTGTGGAGAACCCAAATTAACAGTGTTAATTTATTTTCCACAGATTGTGGAAAAACTAACTATTATCCATTGCTCTGTGGAAAACTAGAATAGTTTATGGTAGAATAGTTCTAGAATTATCCACAAGAAGGAACCTAGTATGACTGAAAATGAACAAATTTTTTGGAACAGGGTC
>777_279
TTGTTGATATTCTGTTTTTTCTTTTTTAGTTTTCCACATAAAAAATAGTTGAAAACAATAGCGGTGTCACCTTAAAATGACTTTTCCACAGGTTGTGGAGAACCCAAATTAACAGTGTTAATTTATTTTCCACAGATTGTGGAAAAACTAACTATTATCCATTGCTCTGTGGAAAACTAGAATAGTTTATGGTAGAATAGTTCTAGAATTATCCACAAGAAGGAACCTAGTATGACTGAAAATGAACAAATTTTTTGGAACAGGGTCTTGGAATTAGCTCAGAGTCAATTAAAACAGGCAACTTATGAATTTTTTGTTCATGATGCCC
>777_280
TTGTTGATATTCTGTTTTTTCTTTTTTAGTTTTCCACATAAAAAATAGTTGAAAACAATAGCGGTGTCACCTTAAAATGACTTTTCCACAGGTTGTGGAGAACCCAAATTAACAGTGTTAATTTATTTTCCACAGATTGTGGAAAAACTAACTATTATCCATTGCTCTGTGGAAAACTAGAATAGTTTATGGTAGAATAGTTCTAGAATTATCCACAAGAAGGAACCTAGTATGACTGAAAATGAACAAATTTTTTGGAACAGGGTCTTGGAATTAGCTCAGAGTCAATTAAAACAGGCAACTTATGAATTTTTTGTTCATGATGCCCGTCTATTAAAGGTCGATAAGCATATTGCAACTATTTACTTAGATCAAATGAAAGAACTCTTTTGGGAAAAAAATCTTAAAGATGTT
>777_281
TTGTTGATATTCTGTTTTTTCTTTTTTAGTTTTCCACATAAAAAATAGTTGAAAACAATAGCGGTGTCACCTTAAAATGACTTTTCCACAGGTTGTGGAGAACCCAAATTAACAGTGTTAATTTATTTTCCACAGATTGTGGAAAAACTAACTATTATCCATTGCT
>777_282
TTGTTGATATTCTGTTTTTTCTTTTTTAGTTTTCCACATAAAAAATAGTTGAAAACAATAGCGGTGTCACCTTAAAATGACTTTTCCACAGGTTGTGGAGAACCCAAATTAACAGTGTTAATTTATTTTCCACAGATTGTGGAAAAACTAACTATTATCCATTGCTCTGTGGAAAACTAGAATAGTTTATGGTAGAATAGTTCTAGAATTATCCACAAGAAGGAACCTAGTATGACTGAAAATGAACAAATTTTTTGGAACAGGGTCTTGGAATTAGCTCAGAGTCAATTAAAACAGGCAACTTATGAATTTTTTGTTCATGATGCCCGTCTATTAAAGGTCGATAAGCATATTGCAACTATTTACTTAGATCAAATGAAAGAACTCTTTTGGGAAAAAAATCTTAAAGATGTTATTCTTACTGCTGGTTTTGAAGTTTATAACGCTCAAATTTCTGTTGACTATGTTTTCGAA
>777_283
TTGTTGATATTCTGTTTTTTCTTTTTTAGTTTTCCACATAAAAAATAGTTGAAAACAATAGCGGTGTCACCTTAAAATGACTTTTCCACAGGTTGTGGAGAACCCAAATTAACAGTGTTAATTTATTTTCCACAGATTGTGGAAAAACTAACTATTATCCATTGCTCTGTGGAAAACTAGAATAGTT
>777_284
TTGTTGATATTCTGTTTTTTCTTTTTTAGTTTTCCACATAAAAAATAGTTGAAAACAATAGCGGTGTCACCTTAAAATGACTTTTCCACAGGTTGTGGAGAACCCAAATTAACAGTGTTAATTTATTTTCCACAGATTGTGGAAAAACTAACTATTATCCATTGCTCTGTGGAAAACTAGAATAGTTTATGGTAGAATAGTTCTAGAATTATCCACAAGAAGGAACCTAGTATGACTGAAAATGAACAAATTTTTTGGAACAGGGTCTTGGAATTAGCTCAGAGTCAATTAAAACAGGCAA
>777_285
TTGTTGATATTCTGTTTTTTCTTTTTTAGTTTTCCACATAAAAAATAGTTGAAAACAATAGCGGTGTCACCTTAAAATGACTTTTCCACAGGTTGTGGAGAACCCAAATTAACAGTGTTAATTTATTTTCCACAGATTGTGGAAAAACTAACTATTATCCATTGCTCTGTGGAAAACTAGAATAGTTTATGGTAGAATAGTTCTAGAATTATCCACAAGAAGGAACCTAGT
>777_286
TTGTTGATATTCTGTTTTTTCTTTTTTAGTTTTCCACATAAAAAATAGTTGAAAACAATAGCGGTGTCACCTTAAAATGACTTTTCCACAGGTTGTGGAGAACCCAAATTAACAGTGTTAATTTATTTTCCACAGATTGTGGAAAAACTAACTATTATCCATTGCTCTGTGGAAAACTAGAATAGTTTATGGTAGAATAGTTCTAGAATTATCCACAAGAAGGAACCTAGTATGACTGAAAATGAACAAATTTTTTGGAACAGGGTCTTGGAATTAGCTCAGAGTCAATTAAAACAGGCAACTTATGAATTTTTTGTTCATGATGCCCGTCTATTAAAGGTCGATAAGCATAT
>777_287
TTGTTGATATTCTGTTTTTTCTTTTTTAGTTTTCCACATAAAAAATAGTTGAAAACAATAGCGGTGTCACCTTAAAATGACTTTTCCACAGGTTGTGGAGAACCCAAATTAACAGTGTTAATTTATTTTCCACAGATTGTGGAAAAACTAACTATTATCCATTGCTCTGTGGAAAACTAGAATAGTTTATGGTAGAATAGTTCTAGAATTATCCACAAGAAGGAACCTAGTATGACTGAAAATGAACAAATTTTTTGGAACAGGGTCTTGGAATTAGCTCAGAGTCAATTAAAACAGGCAACTTATGAATTTTTTGTTCATGATGCCCGTCTATTAAAG
>777_288
TTGTTGATATTCTGTTTTTTCTTTTTTAGTTTTCCACATAAAAAATAGTTGAAAACAATAGCGGTGTCACCTTAAAATGACTTTTCCACAGGTTGTGGAGAACCCAAATTAACAGTGTTAATTTATTTTCCACAGATTGTGGAAAAACTAACTATTATCCATTGCTCTGTGGAAAACTAGAATAGTTTATGGTAGAATAGTTCTAGAATTATCCACAAGAAGGAA
>777_289
TTGTTGATATTCTGTTTTTTCTTTTTTAGTTTTCCACATAAAAAATAGTTGAAAACAATAGCGGTGTCACCTTAAAATGACTTTTCCACAGGTTGTGGAGAACCCAAATTAACAGTGTTAATTTATTTTCCACAGATTGTGGAAAAACTAACTATTATCCATTGCTCTGTGGAAAACTAGAATAGTTTATGGTAGAATAGTTCTAGAATTAT
>777_290
TTGTTGATATTCTGTTTTTTCTTTTTTAGTTTTCCACATAAAAAATAGTTGAAAACAATAGCGGTGTCACCTTAAAATGACTTTTCCACAGGTTGTGGAGAACCCAAATTAACAGTGTTAATTTATTTTCCACAGATTGTGGAAAAACTAACTATTATCCATTGCTCTGTGGAAAACTAGAATAGTTTATGGTAGAATAGTTCTAGAATTATCCACAAGAAGGAACCTAGTATGACTGAAAATGAACAAATTTTTTGGAACAGGGTCTTGGAATTAGCTCAGAGTCAATTAAAACAGGCAACTTATGAATTTTTTGTTCATGATGCCCGTCTATTAAAGGTCGATAAGCATATTGCAACTATTTACTTAGATCAAATGAAAGAACTCTTTTGGGAAAAAAAT
>777_291
TTGTTGATATTCTGTTTTTTCTTTTTTAGTTTTCCACATAAAAAATAGTTGAAAACAATAGCGGTGTCACCTTAAAATGACTTTTCCACAGGTTGTGGAGAACCCAAATTAACAGTGTTAATTTATTTTCCACAGATTGTGGAAAAACTAACTATTATCCATTGCTCTGTGGAAAACTAGAATAGTTTATGGTAGAATAGTTCTAGAATTATCCACAAGAAGGAACCTAGTATGACTGAAAATGAACAAATTTTTTGGAACAGGGTCTTGGAATTAGCTCAGAGTCAAT
>777_292
TTGTTGATATTCTGTTTTTTCTTTTTTAGTTTTCCACATAAAAAATAGTTGAAAACAATAGCGGTGTCACCTTAAAATGACTTTTCCACAGGTTGTGGAGAACCCAAATTAACAGTGTTAATTTATTTTCCACAGATTGTGGAAAAACTAACTATTATCCATTGCTCTGTGGAAAACTAGAATAGTTTATGGTAGAATAGTTCTAGAATTATCCACAAGAAGGAACCTAGTATGACTGAAAATGAACAAATTTTTTGGAACAGGGTCTTGGAATTAGCTCAGAGTCAATTAAAACAGGCAACTTATGAATTTTTTGTTCATGATGCCCGTCT
>777_293
TTGTTGATATTCTGTTTTTTCTTTTTTAGTTTTCCACATAAAAAATAGTTGAAAACAATAGCGGTGTCACCTTAAAATGACTTTTCCACAGGTTGTGGAGAACCCAAATTAACAGTGTTAATTTATTTTCCACAGATTGTGGAAAAACTAACTATTATCCATTGCTCTGTGGAAAACTAGAATAGTTTATGGTAGAATAGTTCTAGAATTATCCACAAGAAGGAACCTAGTATGACTGAAAATGAACAAATTTTTTGGAACAGGGTCTTGGAATTAGCTCAGAGTCAATTAAAACAGGCAACTTATGAATTTTTTGTTCATGATGC
>777_294
TTGTTGATATTCTGTTTTTTCTTTTTTAGTTTTCCACATAAAAAATAGTTGAAAACAATAGCGGTGTCACCTTAAAATGACTTTTCCACAGGTTGTGGAGAACCCAAATTAACAGTGTTAATTTATTTTCCACAGATTGTGGAAAAACTAACTATTATCCATTGCTCTGTGGAAAACTAGAATAGTTTATGGTAGAATAGTTCTAGAATTATCCACAAGAAGGAACCTAGTATGACTGAAAATGAACAAATTTTTTGGAACAGGGTCTTGGAATTAGCTCAGAGTCAATTAAAACAGGCAACTTATGAATTTTTTGTTCATGATGCCCGTCTATTAAAGGTCGATAAGCATATTGCAACTATTTACTTAGATCAAATGAAAGAACTCTTTTGGGAAAAAAATCTTAAAGATGTTATTCTTACTGCTGGTTTTGAAGTTTATAACGCTCAAATTTCTGTTGACTATGTTTTC
>777_295
TTGTTGATATTCTGTTTTTTCTTTTTTAGTTTTCCACATAAAAAATAGTTGAAAACAATAGCGGTGTCACCTTAAAATGACTTTTCCACAGGTTGTGGAGAACCCAAATTAACAGTGTTAATTTATTTTCCACAGATTGTGGAAAAACTAACTATTATCCATTGCTCTGTGGAAAACTAGAATAGTTTATGGTAGAATAGTTCTAGAATTATCCACAAGAAGGAACCTAGTATGACTGAAAATGAACAAATTTTTTGGAACAGGGTCTTGGAATTAGCTCAGAGTCAATTAAAACAGGCAACTTATGAATTTTTTGTTCATGATGCCCGTCTATTAAAGGTCGATAAGCATATTGCAACTATTTACTTAGATCAAATGAAAGAACTCTTTTGGGAAAAAAATCTTAAAGATGTTATTCTTACTGCTGGTTT
>777_296
TTGTTGATATTCTGTTTTTTCTTTTTTAGTTTTCCACATAAAAAATAGTTGAAAACAATAGCGGTGTCACCTTAAAATGACTTTTCCACAGGTTGTGGAGAACCCAAATTAACAGTGTTAATTTATTTTCCACAGATTGTGGAAAAACTAACTATTATCCATTGCTCTGTGGAAAACTAGAATAGTTTATGGTAGAATAGTTCTAGAATTATCCACAAGAAGGAACCTAGTATGACTGAAAATGAACAAATTTTTTGGAACAGGGTCTTGGAATTAGCTCAGAGTCAATTAAAACAG
>777_297
TTGTTGATATTCTGTTTTTTCTTTTTTAGTTTTCCACATAAAAAATAGTTGAAAACAATAGCGGTGTCACCTTAAAATGACTTTTCCACAGGTTGTGGAGAACCCAAATTAACAGTGTTAATTTATTTTCCACAGATTGTGGAAAAACTAACTATTA
>777_298
TTGTTGATATTCTGTTTTTTCTTTTTTAGTTTTCCACATAAAAAATAGTTGAAAACAATAGCGGTGTCACCTTAAAATGACTTTTCCACAGGTTGTGGAGAACCCAAATTAACAGTGTTAATTTATTTTCCACAGATTGTGGAAAAACTAACTATTATCCATTGCTCTGTGGAAAAC
>777_299
TTGTTGATATTCTGTTTTTTCTTTTTTAGTTTTCCACATAAAAAATAGTTGAAAACAATAGCGGTGTCACCTTAAAATGACTTTTCCACAGGTTGTGGAGAACCCAAATTAACAGTGTTAATTTATTTTCCACAGATTGTGGAAAAACTAACTATTATCCATTGCTCTGTGGAAAACTAGAATAGTTTATGGTAGAATAGTTCTAGAATTATCCACAAGAAGGAACCTAGTATGACTGAAAATGAACAAATTTTTTGGAACAGGGTCTTGGAATTAGCTCAGAGTCAATTAAAACAGGCAACTTATGAATTTTTTGTTCATGATGCCCGTCTATTAAAGGTCGATAAGCATATTGCAACTATTTACTTAGATCAAATGAAAGAACTCTTTTGGG
>777_300
TTGTTGATATTCTGTTTTTTCTTTTTTAGTTTTCCACATAAAAAATAGTTGAAAACAATAGCGGTGTCACCTTAAAATGACTTTTCCACAGGTTGTGGAGAACCCAAATTAACAGTGTTAATTTATTTTCCACAGATTGTGGAAAAACTAACTATTATCCATTGCTCTGTGGAAAACTAGAATAGTTTATGGTAGAATAGTTCTAGAATTATCCACAAGAAGGAACCTAGTATGACTGAAAATGAACAAATTTTTTGGAACAGGGTCTTGGAATTAGCTCAGAGTCAATTAAAACAGGCAACTTATGAATTTTTTGTTCATGATGCCCGTCTATTAAAGGTCGATAAGCATATTGCAACTATTTACTTAGATCAAATGAAAGAACTC
>777_301
TTGTTGATATTCTGTTTTTTCTTTTTTAGTTTTCCACATAAAAAATAGTTGAAAACAATAGCGGTGTCACCTTAAAATGACTTTTCCACAGGTTGTGGAGAACCCAAATTAACAGTGTTAATTTATTTTCCACAGATTGTGGAAAAACTAACTATTATCCATTGCTCTGTGGAAAACTAGAATAGTTTATGGTAGAATAGTTCTAGAATTATCCACAAGAAGGAACCTAGTATGACTGAAAATGAACAAATTTTTTGGAACAGGGTCTTGGAATTAGCTCAGAGTCAATTAAAACAGGCAACTTATGAATTTTTTGTTCATGATGCCCGTCTATTAAAGGTCGATAAGCATATTGCAACTATTTACTTAGATCAAATGAAAGAACTCTTTTGGGAAAAAAATCTTAAAGATGTTATTCTTACTGCTGGTTTTGAAGTTTATAACGCTCAAATTTCTGTTGACTATGTTTTCGAAGAAGACCTAATGATTGA
>777_302
TTGTTGATATTCTGTTTTTTCTTTTTTAGTTTTCCACATAAAAAATAGTTGAAAACAATAGCGGTGTCACCTTAAAATGACTTTTCCACAGGTTGTGGAGAACCCAAATTAACAGTGTTAATTTATTTTCCACAGATTGTGGAAAAACTAACTATTATCCATTGCTCTGTGGAAAACTAGAATAGTTTATGGTAGAATAGTTCTAGAATTATCCACAAGAAGGAACCTAGTATGACTGAAAATGAACAAATTTTTT
>777_303
TTGTTGATATTCTGTTTTTTCTTTTTTAGTTTTCCACATAAAAAATAGTTGAAAACAATAGCGGTGTCACCTTAAAATGACTTTTCCACAGGTTGTGGAGAACCCAAATTAACAGTGTTAATTTATTTTCCACAGATTGTGGAAAAACTAACTATTATCCATTGCTCTGTGGAAAACT
>777_304
TTGTTGATATTCTGTTTTTTCTTTTTTAGTTTTCCACATAAAAAATAGTTGAAAACAATAGCGGTGTCACCTTAAAATGACTTTTCCACAGGTTGTGGAGAACCCAAATTAACAGTGTTAATTTATTTTCCACAGATTGTGGAAAAACTAACTATTATCCATTGCTCT
>777_305
TTGTTGATATTCTGTTTTTTCTTTTTTAGTTTTCCACATAAAAAATAGTTGAAAACAATAGCGGTGTCACCTTAAAATGACTTTTCCACAGGTTGTGGAGAACCCAAATTAACAGTGTTAATTTATTTTCCACAGATTGTGGAAAAACTAACTATTATCCATTGCTCTGTGGAAAACTAGAATAGTTTATGGTAGAATAGTTCTAGAATT
>777_306
TTGTTGATATTCTGTTTTTTCTTTTTTAGTTTTCCACATAAAAAATAGTTGAAAACAATAGCGGTGTCACCTTAAAATGACTTTTCCACAGGTTGTGGAGAACCCAAATTAACAGTGTTAATTTATTTTCCACAGATTGTGGAAAAACTAACTATTATCCATTGCTCTGTGGAAAACTAGAATAGTTTATGGTAGAATAGTTCTAGAATTATCCACAAGAAGGAACCTAGTATGACTGAAAATGAACAAATTTTTTGGAACAGGGTCTTGGAATTAGCTCAGAGTCAATTAAAACAGGCAACTTATGAATTTTTTGTTCATGA
>777_307
TTGTTGATATTCTGTTTTTTCTTTTTTAGTTTTCCACATAAAAAATAGTTGAAAACAATAGCGGTGTCACCTTAAAATGACTTTTCCACAGGTTGTGGAGAACCCAAATTAACAGTGTTAATTTATTTTCCACAGATTGTGGAAAAACTAACTATTATCCATTGCTCTGTGGAAAACTAGAATAGTTTATGGTAGAATAGTTCTAGAATTATCCACAAGAAGGAACCTAGTATGACTGAAAATGAACAAATTTTTTGGAACAGGGTCTTGGAATTAGCTCAGAGTCAATTAAAACAGGCAACTTATGAATTTTTTGTTCATGATGCCCGTCTATTAAAGGTCGATAAGCATATTGCAACTATTTAC
>777_308
TTGTTGATATTCTGTTTTTTCTTTTTTAGTTTTCCACATAAAAAATAGTTGAAAACAATAGCGGTGTCACCTTAAAATGACTTTTCCACAGGTTGTGGAGAACCCAAATTAACAGTGTTAATTTATTTTCCACAGATTGTGGAAAAACTAACTATTATCCATTGCTCTGTGGAAAACTAGAATAGTTTATGGTAGAATAGTTCTAGAATTATCCACAAGAAGGAACCTAGTATGACTGAAAATGAACAAATTTTTTGGAACAGGG
>777_309
TTGTTGATATTCTGTTTTTTCTTTTTTAGTTTTCCACATAAAAAATAGTTGAAAACAATAGCGGTGTCACCTTAAAATGACTTTTCCACAGGTTGTGGAGAACCCAAATTAACAGTGTTAATTTATTTTCCACAGATTGTGGAAAAACTAACTATTATCCATTGCTCTGTGGAAAACTAGAATAGTTTATGGTAGAATAGTTCTAG
>777_310
TTGTTGATATTCTGTTTTTTCTTTTTTAGTTTTCCACATAAAAAATAGTTGAAAACAATAGCGGTGTCACCTTAAAATGACTTTTCCACAGGTTGTGGAGAACCCAAATTAACAGTGTTAATTTATTTTCCACAGATTGTGGAAAAACTAACTATTATCCATTGCTCTGTGGAAAACTAGAATAGTTTATGGTAGAATAGTTCTAGAATTATCCACAAGAAGGAACCTAGTATGACTGAAAATGAACAAATTTTTTGGAACAGGGTCTTGGAATTAGCTCAGAGTCAATTAAAACAGGCAACTTATGAATTTTTTGTTCATGATGCCCGTCTATTAAAGGTCGATAAGCATATTG
>777_311
TTGTTGATATTCTGTTTTTTCTTTTTTAGTTTTCCACATAAAAAATAGTTGAAAACAATAGCGGTGTCACCTTAAAATGACTTTTCCACAGGTTGTGGAGAACCCAAATTAACAGTGTTAATTTATTTTCCACAGATTGTGGAAAAACTAACTATTATCCATTGCTCTGTGGAAAACTAGAA
>777_312
TTGTTGATATTCTGTTTTTTCTTTTTTAGTTTTCCACATAAAAAATAGTTGAAAACAATAGCGGTGTCACCTTAAAATGACTTTTCCACAGGTTGTGGAGAACCCAAATTAACAGTGTTAATTTATTTTCCACAGATTGTGGAAAAACTAACTATTATCCATTGCTCTGTGGAAAACTAGAATAGTTTATGGTAGAATAGTTCTAGAATTATCCACAAGAAGGAACCTAGTATGACTGAAAATG
>777_313
TTGTTGATATTCTGTTTTTTCTTTTTTAGTTTTCCACATAAAAAATAGTTGAAAACAATAGCGGTGTCACCTTAAAATGACTTTTCCACAGGTTGTGGAGAACCCAAATTAACAGTGTTAATTTATTTTCCACAGATTGTGGAAAAACTAACTATTATCCAT
>777_314
TTGTTGATATTCTGTTTTTTCTTTTTTAGTTTTCCACATAAAAAATAGTTGAAAACAATAGCGGTGTCACCTTAAAATGACTTTTCCACAGGTTGTGGAGAACCCAAATTAACAGTGTTAATTTATTTTCCACAGATTGTGGAAAAACTAACTATTATCCATTGCTCTGTGGAAAACTAGAATAGTTTATGGTAGAATAGTTCTAGAATTATCCACAAGAAGGAACCTAGTATGACTGAAAATGAACAAATTTTTTGGAACAGGGTCTTGGAATTAGCTCAGAGTCAATTAAAACAGGCAACTTATGAATTTTTTGTTCATGATGCCCGTCTATTAAAGGTCGATAAGCATATTGCAACTATTTACTTAGATCAAATGAAAGAACTCTTTTGGGAAAAAAATCTTAAAGATGTTATTCTTAC
>777_315
TTGTTGATATTCTGTTTTTTCTTTTTTAGTTTTCCACATAAAAAATAGTTGAAAACAATAGCGGTGTCACCTTAAAATGACTTTTCCACAGGTTGTGGAGAACCCAAATTAACAGTGTTAATTTATTTTCCACAGATTGTGGAAAAACTAACTATTATCCATTGCTCTGTGGAAAACTAGAATAGTTTATGGTAGAATAGTTCTAGAATTATCCACAAGAAGGAACCTAGTATGACTGAAA
>777_316
TTGTTGATATTCTGTTTTTTCTTTTTTAGTTTTCCACATAAAAAATAGTTGAAAACAATAGCGGTGTCACCTTAAAATGACTTTTCCACAGGTTGTGGAGAACCCAAATTAACAGTGTTAATTTATTTTCCACAGATTGTGGAAAAACTAACTATTATCCATTGCTCTGTGGAAAACTAGAATAGTTTATGGTAGAATAGTTCTAGAATTATCCACAAGAAGGAACCTAGTATGACTGAAAATGAACAAATTTTTTGGAACAGGGTCTTGGAATTAGCTCAGAGTCAATTAAAACAGGCAACTTATGAATTTTTTGTTCATG
>777_317
TTGTTGATATTCTGTTTTTTCTTTTTTAGTTTTCCACATAAAAAATAGTTGAAAACAATAGCGGTGTCACCTTAAAATGACTTTTCCACAGGTTGTGGAGAACCCAAATTAACAGTGTTAATTTATTTTCCACAGATTGTGGAAAAACTAACTATTATCCATTG
>777_318
TTGTTGATATTCTGTTTTTTCTTTTTTAGTTTTCCACATAAAAAATAGTTGAAAACAATAGCGGTGTCACCTTAAAATGACTTTTCCACAGGTTGTGGAGAACCCAAATTAACAGTGTTAATTTATTTTCCACAGATTGTGGAAAAACTAACTATTATCCATTGCTCTGTGGAAAACTAGAATAGTTTATGGTAGAATAGTTCTAGAATTATCCACAAGAAGGAACCTAGTATGACTGAAAATGAACAAATTTTTTGGAACAGGGTCTTGGAATTAGCTCAGAGTCAATTAAAACAGGCAACTTATGAATTTTTTGTTCATGATGCCCGTCTATTAAAGGTCGATAAGCATATTGCAACTATTTACTTAGATCAAATGAAAGAACTCTTTTGGGAAAAAAATCTTAAAGATGTTATTCTTACTGCTGGTTTTGAAGTTTATAACGCTCAAATTTCTGTTGACTATGTTTTCGAAGA
>777_319
TTGTTGATATTCTGTTTTTTCTTTTTTAGTTTTCCACATAAAAAATAGTTGAAAACAATAGCGGTGTCACCTTAAAATGACTTTTCCACAGGTTGTGGAGAACCCAAATTAACAGTGTTAATTTATTTTCCACAGATTGTGGAAAAACTAACTATTATCCATTGCTCTGTGGAAAACTAGAATAGTTTATGGTAGAATAGTTCTAGAATTATCCACAAGAAGGAACCTAGTATGACTGAAAATGAACAAATTTTTTGGAACAGGGTCTTGGAATTAGCTCAGAGTCAATTAAAACAGGCAACTTATGAATTTTTTGTTCATGATGCCCGTCTATTAAAGGTCGATAAGCATATTGCAACTATTTACTTAGATCAAATGAAAGAACTCTTTTGGGAAAAAAATCTTAAAGATGTTATTCTTACTGCTGGTTTTGAAG
>777_320
TTGTTGATATTCTGTTTTTTCTTTTTTAGTTTTCCACATAAAAAATAGTTGAAAACAATAGCGGTGTCACCTTAAAATGACTTTTCCACAGGTTGTGGAGAACCCAAATTAACAGTGTTAATTTATTTTCCACAGATTGTGGAAAAACTAACTATTATCCATTGCTCTGTGGAAAACTAGAATAGTTTATGGTAGAATAGTTCTAGAATTATCCACAAGAAGGAACCTAGTATGACTGAAAATGAACAAATTTTTTGG
>777_321
TTGTTGATATTCTGTTTTTTCTTTTTTAGTTTTCCACATAAAAAATAGTTGAAAACAATAGCGGTGTCACCTTAAAATGACTTTTCCACAGGTTGTGGAGAACCCAAATTAACAGTGTTAATTTATTTTCCACAGATTGTGGAAAAACTAACTATTATCCATTGCTCTGTGGAAAACTAGAATAGTTTATGGTAGAATAGTTCTAGAATTATCCACAAGAAGGAACCTAGTATGACTGAAAATGAACAAATTTTTT
>777_322
TTGTTGATATTCTGTTTTTTCTTTTTTAGTTTTCCACATAAAAAATAGTTGAAAACAATAGCGGTGTCACCTTAAAATGACTTTTCCACAGGTTGTGGAGAACCCAAATTAACAGTGTTAATTTATTTTCCACAGATTGTGGAAAAACTAACTATTATCCATTGCTCTGTGGAAAACTA
>777_323
TTGTTGATATTCTGTTTTTTCTTTTTTAGTTTTCCACATAAAAAATAGTTGAAAACAATAGCGGTGTCACCTTAAAATGACTTTTCCACAGGTTGTGGAGAACCCAAATTAACAGTGTTAATTTATTTTCCACAGATTGTGGAAAAACTAACTATTATCCATTGCTCTGTGGAAAACTAGAATAGTTTATGGTAGAATAGTTCTAGAATTATCCACAAGAAGGAACCTAGTATGACTGAAAATGAACAAATTTTTTGGAACAGGGTCTTGGAATTAGCTCAGAGTCAATTAAAACAGGCAACTTATGAATTTTTTGTTCATGATGCCCGTCTATTAAAGGTCGATAAGCATATTGCAACTATTTACTTAGATCAAATGAAAGAACTCTTTTGGGAAAAAAATCTTAAAGATGTTATTCTTACTGCTGGTTTTGAAGTTTATAACG
>777_324
TTGTTGATATTCTGTTTTTTCTTTTTTAGTTTTCCACATAAAAAATAGTTGAAAACAATAGCGGTGTCACCTTAAAATGACTTTTCCACAGGTTGTGGAGAACCCAAATTAACAGTGTTAATTTATTTTCCACAGATTGTGGAAAAACTAACTATTATCCATTGCTCTGTGGAAAACTAGAATAGTTTATGGTAGAATAGTTCTAGAATTATCCACAAGAAGGAACCTAGTATGACTGAAAATGAACAAATTTTTTGGAACAGGGTCTTGGAATTAGCTCAGAGTCAATTAAAACAGGCAACTTATGAATTTTTTGTTCATGATGCCCGTCTATTAAAGGTCGATAAGCATATTGCAACTATTTACTTAGATCAAATGAAAGAACTCTTTTGGGAAAAAAATCTTAAAGATGTTATTCTTACTGCTGGTTTTGAAGTTTATAACGCTCAAATTTCTGTTGACTATGTTTTCGAAGAAGACCTAATGA
>777_325
TTGTTGATATTCTGTTTTTTCTTTTTTAGTTTTCCACATAAAAAATAGTTGAAAACAATAGCGGTGTCACCTTAAAATGACTTTTCCACAGGTTGTGGAGAACCCAAATTAACAGTGTTAATTTATTTTCCACAGATTGTGGAAAAACTAACTATTATCCATTGCTCTGTGGAAAACTAGAATAGTTTATGGTAGAATAGTTC
>777_326
TTGTTGATATTCTGTTTTTTCTTTTTTAGTTTTCCACATAAAAAATAGTTGAAAACAATAGCGGTGTCACCTTAAAATGACTTTTCCACAGGTTGTGGAGAACCCAAATTAACAGTGTTAATTTATTTTCCACAGATTGTGGAAAAACTAACTATTATCCATTGCTCTGTGGAAAACTAGAATAGTTTATGGTAGAATAGTTCTAGAATTATCCACAAGAAGGAACCTAGTATGACTGAAAATGAACAAATTTTTTGGAACAGGGTCTTGGAATTAGCTCAGAGTCAATTAAAACAGGCAACTTATGAATTTTTTGTTCATGATGCCCGTCTATTAAAGGTCGATAAGCATATTGCAACTATTTACTTAGATCAAATGAAAGAACTCTTTTGGGAAAAAAATCTTAAAGATGTTATTCTTACTGCTGGTTTTGAAGTTTATAACGCTCAAATTTCTGTTGACTATGTTTTCGAAGAAGACCTAAT
>777_327
TTGTTGATATTCTGTTTTTTCTTTTTTAGTTTTCCACATAAAAAATAGTTGAAAACAATAGCGGTGTCACCTTAAAATGACTTTTCCACAGGTTGTGGAGAACCCAAATTAACAGTGTTAATTTATTTTCCACAGATTGTGGAAAAACTAACTATTATCCATTGCTCTGTGGAAAACTAGAATAGTTTATGGTAGAATAGTTCTAGAATTATCCACAAGAAGGAACCTAGTATGACTGAAAATGAACAAATTTTTTGGAACAGGGTCTTGGAATTAGCTCAGAGTCAATTAAAACAGGC
>777_328
TTGTTGATATTCTGTTTTTTCTTTTTTAGTTTTCCACATAAAAAATAGTTGAAAACAATAGCGGTGTCACCTTAAAATGACTTTTCCACAGGTTGTGGAGAACCCAAATTAACAGTGTTAATTTATTTTCCACAGATTGTGGAAAAACTAACTATTATCCATTGCTCTGTGGAAAACTAGAATAGTTTATGGTAGAATAGTTCTAGAATTATCCACAAGAAGGAACCTAGTATGACTGAAAATGAACAAATTTTTTGGAACAGGGTCTTGGAATTAGCTCAGAGTCAATTAAAACAGGCAACTTATGAATTTTTTGTTCATGATGCCCGTCTATTAAAGGTCGATAAGCATATTGCAACTATTTACTTAGATCAAATGAAAGAACTCTTTTGGGAAAAAAATCTTAAAGATGTTATTCTTACTGCTGGTTTTGAAGTTTATAACGCTCAAATTTCTGTTGACTA
>777_329
TTGTTGATATTCTGTTTTTTCTTTTTTAGTTTTCCACATAAAAAATAGTTGAAAACAATAGCGGTGTCACCTTAAAATGACTTTTCCACAGGTTGTGGAGAACCCAAATTAACAGTGTTAATTTATTTTCCACAGATTGTGGAAAAACTAACTATTATCCATTGCTCTGTGGAAAACTAGAATAGTTTATGGTAGAATAGTTCTAGAATTATCCACAAGAAGGAACCTAGTATGACTGAAAATGAACAAATTTTTTGGAACAGGGTCTTGGAATTAGCTCAGA
>777_330
TTGTTGATATTCTGTTTTTTCTTTTTTAGTTTTCCACATAAAAAATAGTTGAAAACAATAGCGGTGTCACCTTAAAATGACTTTTCCACAGGTTGTGGAGAACCCAAATTAACAGTGTTAATTTATTTTCCACAGATTGTGGAAAAACTAACTATTATCCATTGCTCTGTGGAAAACTAGAATAGTTTATGGTAGAATAGTTCTAGAATTATCCACAAGAAGGAACCTAGTATGACTGAAAATGAACAAATTTTTTGGAACAGGGTCTTGGAA
>777_331
TTGTTGATATTCTGTTTTTTCTTTTTTAGTTTTCCACATAAAAAATAGTTGAAAACAATAGCGGTGTCACCTTAAAATGACTTTTCCACAGGTTGTGGAGAACCCAAATTAACAGTGTTAATTTATTTTCCACAGATTGTGGAAAAACTAACTATTATCCATTGCTCTGTGGAAAACTAGAATAGTTTATGGTAGAATAGTTCTAGAATTATCCACAAGAAGGAACCTAGTATGACTGAAAATGAACAAATTTTTTGGAACAGGGTCTTGGAATTAGCTCAGAGTCAATTAAAACAGGCAACTTATGAATTTTTTGTTCATGATGCCCGTCTA
>777_332
TTGTTGATATTCTGTTTTTTCTTTTTTAGTTTTCCACATAAAAAATAGTTGAAAACAATAGCGGTGTCACCTTAAAATGACTTTTCCACAGGTTGTGGAGAACCCAAATTAACAGTGTTAATTTATTTTCCACAGATTGTGGAAAAACTAACTATTATCCATTGCTCTGTGGAAAACTAGAATAGTTTATGGTAGAATAGTTCTAGAATTATCCACAAGAAGGAACCTAGTATGACTGAAAATGAACAAATTTTTTGGAACAGGGTCTTGGAATTAGCTCAGAGTCAATTAAAACAGGCAACTTATGAATTTTTTGTTCATGATGCCCGTCTATTAAAGGTCGATAAGCATATTGCAACTATTTACTTAGATCAAATGAAAGAACTCTTTTGGGAAAAAAATCTTAAAGA
>777_333
TTGTTGATATTCTGTTTTTTCTTTTTTAGTTTTCCACATAAAAAATAGTTGAAAACAATAGCGGTGTCACCTTAAAATGACTTTTCCACAGGTTGTGGAGAACCCAAATTAACAGTGTTAATTTATTTTCCACAGATTGTGGAAAAACTAACTATTATCCATTGCTCTGTGGAAAACTAGAATAGTTTATGGTAGAATAGTTCTAGAATTATCCACAAGAAGGAACCTAGTATGACTGAAAATGAACAAATTTTTTGGAACAGGGTCTTGGAATTAGCTCAGAGTCAATTAAAACAGGCAACTTATGAATTTTTTGTTCATGATGC
>777_334
TTGTTGATATTCTGTTTTTTCTTTTTTAGTTTTCCACATAAAAAATAGTTGAAAACAATAGCGGTGTCACCTTAAAATGACTTTTCCACAGGTTGTGGAGAACCCAAATTAACAGTGTTAATTTATTTTCCACAGATTGTGGAAAAACTAACTATTATCCATTGCTCTGTGGAAA
>777_335
TTGTTGATATTCTGTTTTTTCTTTTTTAGTTTTCCACATAAAAAATAGTTGAAAACAATAGCGGTGTCACCTTAAAATGACTTTTCCACAGGTTGTGGAGAACCCAAATTAACAGTGTTAATTTATTTTCCACAGATTGTGGAAAAACTAACTATTATCCATTGCTCTGTGGAAAACTAGAATAGTTTATGGTAGAATAGTTCTAGAATTATCCACAAGAAGGAACCTAGTATGACTGAAAATGAACAAATTTTTTGGAACAGGGTCTTGGAATTAGCTCAGAGTCAATTAAAACAGGCAACTTATGAATTTTTTGTTCATGATGCCCGTCTATTAAAGGTCGATAAGCATATTGCAACTATTTACTTAGATCAAATGAAAGAACTCTTTTGGGAAAAAAATCT
>777_336
TTGTTGATATTCTGTTTTTTCTTTTTTAGTTTTCCACATAAAAAATAGTTGAAAACAATAGCGGTGTCACCTTAAAATGACTTTTCCACAGGTTGTGGAGAACCCAAATTAACAGTGTTAATTTATTTTCCACAGATTGTGGAAAAACTAACTATTATCCATTGCTCTGTGGAAAACTAGAATAGTTTATGGTAGAATAGTTCTAGAATTATCCACAAGAA
>777_337
TTGTTGATATTCTGTTTTTTCTTTTTTAGTTTTCCACATAAAAAATAGTTGAAAACAATAGCGGTGTCACCTTAAAATGACTTTTCCACAGGTTGTGGAGAACCCAAATTAACAGTGTTAATTTATTTTCCACAGATTGTGGAAAAACTAACTATTATCCATTGCTCTGTGGAAAACTAGAATAGTTTATGGTAGAATAGTTCTAGAATTATCCACAAGAAGGAACCTAGTATGACTGAAAATGAACAAATTTTTTGGAACAGGGTCTTGGAATTAGCTCAGAGTCAATTAAAACAGG
>777_338
TTGTTGATATTCTGTTTTTTCTTTTTTAGTTTTCCACATAAAAAATAGTTGAAAACAATAGCGGTGTCACCTTAAAATGACTTTTCCACAGGTTGTGGAGAACCCAAATTAACAGTGTTAATTTATTTTCCACAGATTGTGGAAAAACTAACTATTATCCATTGCTCTGTGGAAAACTAGAATAGTTTATGGTAGAATAGTTCTAGAATTATCCACAAGAAGGAACCTAGTATGACTGAAAATGAACAAATTTTTTGGAACAGGGTCTTGGAATTAGCTCAGAGTCAATTAAAACAGGC
>777_339
TTGTTGATATTCTGTTTTTTCTTTTTTAGTTTTCCACATAAAAAATAGTTGAAAACAATAGCGGTGTCACCTTAAAATGACTTTTCCACAGGTTGTGGAGAACCCAAATTAACAGTGTTAATTTATTTTCCACAGATTGTGGAAAAACTAACTATTATCCATTGCTCTGTGGAAAACTAGAATAGTTTATGGTAGAATAGTTCTAGAATTATCCACAAGAAGGAACCTAGTATGACTGAAAATGAACAAATTTTTTGGAACAGGGTCTTGGAATTAGCTCAGAGTCAATTAAAACAGGCAACTTATGAATTTTTTGTTCATGATGCCCGTCTATTAAAGGTCGATAAGCATATTGCAACTATTTACT
>777_340
TTGTTGATATTCTGTTTTTTCTTTTTTAGTTTTCCACATAAAAAATAGTTGAAAACAATAGCGGTGTCACCTTAAAATGACTTTTCCACAGGTTGTGGAGAACCCAAATTAACAGTGTTAATTTATTTTCCACAGATTGTGGAAAAACTAACTATTATCCATTGCTCTGTGGAAAACTAGAATAGTTTATGGTAGAATAGTTCTAGAATTATCCACAAGAAGGAACCTAGTATGACTGAAAATGAACAAATTTTTTGGAACAGGGTCTTGGAATTAGCTCAGAGTCAATTAAAACAGGCAACTTATGAATTTTTTGTTCATGATGCCCGTCTATTAAAGGTCGATAAGCATATTGCAACTATTTACTTAGATCAAATGAAAGAACTCTTTTGGGAAAAAAATCTTAAAGATGTTATTCTTACTGCTGGTTTTGAAGTTTATAACGCTCAAATTTCTGTTGACT
>777_341
TTGTTGATATTCTGTTTTTTCTTTTTTAGTTTTCCACATAAAAAATAGTTGAAAACAATAGCGGTGTCACCTTAAAATGACTTTTCCACAGGTTGTGGAGAACCCAAATTAACAGTGTTAATTTATTTTCCACAGATTGTGGAAAAACTAACTATTATCCATTGCTCTGTGGAAAACTAGAATAGTTTATGGTAGAATAGTTCTAGAATTATCCACAAGAAGGAACCTAGTATGACTGAAAATGAACAAATTTTTTGGAACAGGGTCTTGGAATTAGCTCAGAGTCAATTAAAACAGGCAACTTATGA
>777_342
TTGTTGATATTCTGTTTTTTCTTTTTTAGTTTTCCACATAAAAAATAGTTGAAAACAATAGCGGTGTCACCTTAAAATGACTTTTCCACAGGTTGTGGAGAACCCAAATTAACAGTGTTAATTTATTTTCCACAGATTGTGGAAAAACTAACTATTATCCATTGCTCTGTGGAAAACTAGAATAGTTTATGGTAGAATAGTTCTAGAATTATCCACAAGAAGGAACCTAGTATGACTGAAAATGAACAAATTTTTTGGAACAGGGTCTTGGAATTAGCTCAGAGTCAATTAAAACAGGCAACTTATGAATTTTTTGTTCATGATGCCCGTCTATTAAAGGTCGATAAGCATATTGCAACTATTTACTTAGATCAAATGAAAGAACTCTTTTGGGAAAAAAATCTTAAAGATGTTATTCTTACTGCTGGTTTTGAAGTTTATAACGCTCAAATTTCTGTTGACTATGTTTTCGAA
>777_343
TTGTTGATATTCTGTTTTTTCTTTTTTAGTTTTCCACATAAAAAATAGTTGAAAACAATAGCGGTGTCACCTTAAAATGACTTTTCCACAGGTTGTGGAGAACCCAAATTAACAGTGTTAATTTATTTTCCACAGATTGTGGAAAAACTAACTATTATCCATTGCTCTGTGGAAAACTAGAATAGTTTATGGTAGAATAGTTCTAGAATTATCCACAAGAAGGAACCTAGTATGACTGA
>777_344
TTGTTGATATTCTGTTTTTTCTTTTTTAGTTTTCCACATAAAAAATAGTTGAAAACAATAGCGGTGTCACCTTAAAATGACTTTTCCACAGGTTGTGGAGAACCCAAATTAACAGTGTTAATTTATTTTCCACAGATTGTGGAAAAACTAACTATTATCCATTGCTCTGTGGAAAACTAGAATAGTTTATGGTAGAATAGTTCTAGAATTATCCACAAGAAGGAACCTAGTATGACTGAAAATGAACAAATTTTTTGGAACAGGGTCTTGGAATTAGCTCAGAGTCAATTAAAACAGG
>777_345
TTGTTGATATTCTGTTTTTTCTTTTTTAGTTTTCCACATAAAAAATAGTTGAAAACAATAGCGGTGTCACCTTAAAATGACTTTTCCACAGGTTGTGGAGAACCCAAATTAACAGTGTTAATTTATTTTCCACAGATTGTGGAAAAACTAACTATTATCCATTGCTCTGTGGAAAACTAGAATAGTTTATGGTAGAATAGTTCTAGAATTATCCACAAGAAGGAACCTAGTATGACTGAAAATGAACAAATTTTTTGGAACAGGGTCTTGGAATTAGCTCAGAGTCAATTAAAACAGGCAACTTATGAATTTTTTGTTCATGATGCCCGTCTATTAAAGGTCGATAAGCATATTGCAACTATTTACTTAGATCAAATGAAAGAA
>777_346
TTGTTGATATTCTGTTTTTTCTTTTTTAGTTTTCCACATAAAAAATAGTTGAAAACAATAGCGGTGTCACCTTAAAATGACTTTTCCACAGGTTGTGGAGAACCCAAATTAACAGTGTTAATTTATTTTCCACAGATTGTGGAAAAACTAACTATTATCCATTGCTCTGTGGAAAACTAGAATAGTTTATGGTAGAATAGTTCTAGAATTATCCACAAGAAGGAACCTAGTATGACTGAAAATGAACAAATTTTTTGGAACAGGGTCTTGGAATTAGCTCAGAGTCAATTAAAACAGGCAACTTATGAATTTTTTGTTCATGATGCCCGTCTATTAAAGGTC
>777_347
TTGTTGATATTCTGTTTTTTCTTTTTTAGTTTTCCACATAAAAAATAGTTGAAAACAATAGCGGTGTCACCTTAAAATGACTTTTCCACAGGTTGTGGAGAACCCAAATTAACAGTGTTAATTTATTTTCCACAGATTGTGGAAAAACTAACTATTATCCATTGCTCTGTGGAAAACTAGAATAGTTTATGGTAGAATAGTTCTAGAATTATCCACAAGAAGGAACCTAGTATGACTGAAAATGAACAAATTTTTTGGAACAGGGTCTTGGAATTAGCTCAGAGTCAATTAAAACAGGCAACTTATGAATTT
>777_348
TTGTTGATATTCTGTTTTTTCTTTTTTAGTTTTCCACATAAAAAATAGTTGAAAACAATAGCGGTGTCACCTTAAAATGACTTTTCCACAGGTTGTGGAGAACCCAAATTAACAGTGTTAATTTATTTTCCACAGATTGTGGAAAAACTAACTATTATCCATTGCTCTGTGGAAAACTAGAATAGTTTATGGTAGAATAGTTCTAGAATTATCCACAAGAAGGAACCTAGTATGACTGAAAATGAACAAATTTTTTGGAACAGGGTCTTGGAATTAG
>777_349
TTGTTGATATTCTGTTTTTTCTTTTTTAGTTTTCCACATAAAAAATAGTTGAAAACAATAGCGGTGTCACCTTAAAATGACTTTTCCACAGGTTGTGGAGAACCCAAATTAACAGTGTTAATTTATTTTCCACAGATTGTGGAAAAACTAACTATTATCCATTGCTCTGTGGAAAACTAGAATAGTTTATGGTAGAATAGTTCTAGAATTATCCACAAGAAGGAACCTAGTATGACTGAAAATGAACAAATTTTTTGGAACAGGGTCTTGGAATTAGCTCAGAGTCAATTAAAACAGGCAACTTATGAATTTTTTGTTCATGATGCCCGTCTATTAAAGGTCGATAAGCATATTGCAACTATTTACTTAGATCAAATGAAAGAACTCTTTTGGGAAAAAAATCTTAAAGATGT
>777_350
TTGTTGATATTCTGTTTTTTCTTTTTTAGTTTTCCACATAAAAAATAGTTGAAAACAATAGCGGTGTCACCTTAAAATGACTTTTCCACAGGTTGTGGAGAACCCAAATTAACAGTGTTAATTTATTTTCCACAGATTGTGGAAAAACTAACTATTATCCATTGCTCTGTGGAAAACTAGAATAGTTTATGGTAGAATAGTTCTAGAAT
>777_351
TTGTTGATATTCTGTTTTTTCTTTTTTAGTTTTCCACATAAAAAATAGTTGAAAACAATAGCGGTGTCACCTTAAAATGACTTTTCCACAGGTTGTGGAGAACCCAAATTAACAGTGTTAATTTATTTTCCACAGATTGTGGAAAAACTAACTATTATCCATTGCTCTGTGGAAAACTAGAATAGTTTATGGTAGAATAGTTCTAGAATTATCCACAAGAAGGAACCTAGTATGACTGAAAATGAACAAATTTTTTGGAACAGGGTCTTGGAATTAGCTCAGAGTCAATTAAAACAGGCAACTTATGAATTTTTTGTTCATGATGCCCGTCT
>777_352
TTGTTGATATTCTGTTTTTTCTTTTTTAGTTTTCCACATAAAAAATAGTTGAAAACAATAGCGGTGTCACCTTAAAATGACTTTTCCACAGGTTGTGGAGAACCCAAATTAACAGTGTTAATTTATTTTCCACAGATTGTGGAAAAACTAACTATTATCCATTGCTCTGTGGAAAACTAGAATAGTTTATGGTAGAATAGTTCTAGAATTATCCACAAGAAGGAACCTAGTATGACTGAAAATGAACAAATTTTTTGGAACAGGGTCTTGGAATTAGCTCAGAGTCAATTAAAACAGGCAACTTATGAATTTTTTGTTCATGA
>777_353
TTGTTGATATTCTGTTTTTTCTTTTTTAGTTTTCCACATAAAAAATAGTTGAAAACAATAGCGGTGTCACCTTAAAATGACTTTTCCACAGGTTGTGGAGAACCCAAATTAACAGTGTTAATTTATTTTCCACAGATTGTGGAAAAACTAACTATTATCCATTGCTCTGTGGAAAACTAGAATAGTTTATGGTAGAATAGTTCTAGAATTATCCACAAGAAGGAACCTAGTATGACTGAAAATGAACAAATTTTTTGGAACAGGGTCTTGGAATTAGCTCAGAGTCAATTAAAACAGGCAACTTATGAATTTTTTGTTCATGATGCCCGTCTATTAAAGGTCGATAAGCATATTGCAACTATTTACTTAGATCAAATGAAA
>777_354
TTGTTGATATTCTGTTTTTTCTTTTTTAGTTTTCCACATAAAAAATAGTTGAAAACAATAGCGGTGTCACCTTAAAATGACTTTTCCACAGGTTGTGGAGAACCCAAATTAACAGTGTTAATTTATTTTCCACAGATTGTGGAAAAACTAACTATTATCCATTGCTCTGTGGAAAACTAGAATAGTTTATGGTAGAATAGTT
>777_355
TTGTTGATATTCTGTTTTTTCTTTTTTAGTTTTCCACATAAAAAATAGTTGAAAACAATAGCGGTGTCACCTTAAAATGACTTTTCCACAGGTTGTGGAGAACCCAAATTAACAGTGTTAATTTATTTTCCACAGATTGTGGAAAAACTAACTATTATCCATTGCTCTGTGGAAA
>777_356
TTGTTGATATTCTGTTTTTTCTTTTTTAGTTTTCCACATAAAAAATAGTTGAAAACAATAGCGGTGTCACCTTAAAATGACTTTTCCACAGGTTGTGGAGAACCCAAATTAACAGTGTTAATTTATTTTCCACAGATTGTGGAAAAACTAACTATTATCCATTGCTCTGTGGAAAACTAGAATAGTTTATGGTAGAATAGTTCTAGAATTATCCACAAGAAGGAACCTAGTATGACTGAAAATGAACAAATTTTTTGGAACAGGGTCTTGGAATTAGCTCAGAGTCAATTAAAACAGGCAACTTATGAATTTTTTGTTCATGATGCCCGTCTATTAAAGGTCGATAAGCATATTGCAACTATTTACTTAGATCAAATGAAAGAACTCTTTTGGGAAAAAAATCTTAAAGATGTTA
>777_357
TTGTTGATATTCTGTTTTTTCTTTTTTAGTTTTCCACATAAAAAATAGTTGAAAACAATAGCGGTGTCACCTTAAAATGACTTTTCCACAGGTTGTGGAGAACCCAAATTAACAGTGTTAATTTATTTTCCACAGATTGTGGAAAAACTAACTATTATCCATTGCTCTGTGGAAAA
>777_358
TTGTTGATATTCTGTTTTTTCTTTTTTAGTTTTCCACATAAAAAATAGTTGAAAACAATAGCGGTGTCACCTTAAAATGACTTTTCCACAGGTTGTGGAGAACCCAAATTAACAGTGTTAATTTATTTTCCACAGATTGTGGAAAAACTAACTATTATCCATTGCTCTGTGGAAAACTAGAATAGTTTATGGTAGAATAGTTCTAGAATTATCCACAAGAAGGAACCTAGTATGACTGAAAATGAACAAATTTTTTGGAACAGGGTCTTGGAATTAGCTCAGAGTCAATTAAAACAGGCAACTTATGAATTTTTTGTTCATGATGCCCGTCTATTAAAGGTCGATAAGCATATTGCAACTATTTACTTAGATCAAATGAAAGAACTCTTTTGGGAAAAAAATCTT
>777_359
TTGTTGATATTCTGTTTTTTCTTTTTTAGTTTTCCACATAAAAAATAGTTGAAAACAATAGCGGTGTCACCTTAAAATGACTTTTCCACAGGTTGTGGAGAACCCAAATTAACAGTGTTAATTTATTTTCCACAGATTGTGGAAAAACTAACTATTATCCATTGCTCTGTGGAAAACTAGAATAGTTTATGGTAGAATAGTTCTAGAATTATCCACAAGAAGGAACCTAGTATGACTGAAAATGAACAAATTTTTTGGAACAGGGTCTTGGAATTAGCTCAGAGTCA
>777_360
TTGTTGATATTCTGTTTTTTCTTTTTTAGTTTTCCACATAAAAAATAGTTGAAAACAATAGCGGTGTCACCTTAAAATGACTTTTCCACAGGTTGTGGAGAACCCAAATTAACAGTGTTAATTTATTTTCCACAGATTGTGGAAAAACTAACTATTATCCATTGCTCTGTGGAAAACTAGAATAGTTTATGGTAGAATAGTTCTAGAATTATCCACAAGAAGGAACCTAGTATGACTGAAAA
>777_361
TTGTTGATATTCTGTTTTTTCTTTTTTAGTTTTCCACATAAAAAATAGTTGAAAACAATAGCGGTGTCACCTTAAAATGACTTTTCCACAGGTTGTGGAGAACCCAAATTAACAGTGTTAATTTATTTTCCACAGATTGTGGAAAAACTAACTATTATCCATTGCTCTGTGGAAAACTAGAATAGTTTATGGTAGAATAGTTCTAGAATTATCCACAAGAAGGAACCTAGTATGACTGAAAATGAACAAATTTTTTGGAACAGGGTCTTGGAATTAGCTCAGAGTCAATTAAAACAGGCAACTTATGAATTTTTTGTTCATGATGCCCGTCTATTAAAGGTCGATAAG
>777_362
TTGTTGATATTCTGTTTTTTCTTTTTTAGTTTTCCACATAAAAAATAGTTGAAAACAATAGCGGTGTCACCTTAAAATGACTTTTCCACAGGTTGTGGAGAACCCAAATTAACAGTGTTAATTTATTTTCCACAGATTGTGGAAAAACTAACTATTATCCATTGCTCTGTGGAAAACTAGAATAGTTTATGGTAGAATAGTTCTAGAATTATCCACAAGAAGGAACCTAGTATGACTGAAAATGAACAAATTTTTTGGAACAGGGTCTTGGAATTAGCTCAGAGTCAATTAAAACAGGCAACTTATGAATTTTTTGTTCATGATGCCCGTCTATTAAAGGTCGATAAGCATATTGCAACTATTTACTTAGATCAAATGAAAGAACTCTTTTGGGAAAAAAATCTTAAAGATGTTATTCTTACTGCTGGTTTTGAAGTTTATAACGCTCAAATTTCTGTTGACTATGTTTTCGAAGAAGACCTAAT
>777_363
TTGTTGATATTCTGTTTTTTCTTTTTTAGTTTTCCACATAAAAAATAGTTGAAAACAATAGCGGTGTCACCTTAAAATGACTTTTCCACAGGTTGTGGAGAACCCAAATTAACAGTGTTAATTTATTTTCCACAGATTGTGGAAAAACTAACTATTATCCATTGCTCTGTGGAAAACTAGAATAGTTTATGGTAGAATAGTTCTAGAATTATCCACAAGAAGGAACCTAGTATGACTGAAAATGAACAAATTTTTTGGAACAGGGTCTTGGAATTAGCTCAGAGTCAATTAAAACAGGCAACTTATGAATTTTTTGTTCATGATGCCCGTCTATTAAAGGTCGATAAGCATATTGCAACTATTTACTTAGATCAAATGAAAGAACTCTTTTGGGAAAAAAATCTTAAAGATGTTATTCTTACTGCTGGTTTTGAAGTTTATAACGCTCAAATTTCTGTT
>777_364
TTGTTGATATTCTGTTTTTTCTTTTTTAGTTTTCCACATAAAAAATAGTTGAAAACAATAGCGGTGTCACCTTAAAATGACTTTTCCACAGGTTGTGGAGAACCCAAATTAACAGTGTTAATTTATTTTCCACAGATTGTGGAAAAACTAACTATTATCCATTGCTCTGTGGAAAACTAGAATAGTTTATGGTAGAATAGTTCTAGAATT
>777_365
TTGTTGATATTCTGTTTTTTCTTTTTTAGTTTTCCACATAAAAAATAGTTGAAAACAATAGCGGTGTCACCTTAAAATGACTTTTCCACAGGTTGTGGAGAACCCAAATTAACAGTGTTAATTTATTTTCCACAGATTGTGGAAAAACTAACTATTATCCATTGCTCTGTGGAAAACTAGAATAGTTTATGGTAGAATAGTTCTAGAATTATCCACAAGAAGGAACCTAGTATGACTGAAAATGAACAAATTTTTTGGAACAGGGTCTTGGAATTAGCTCAGAGTCAATTAAAACAGGCAACTTATGAATTTTTTGTTCATGATGCCCGTCTATTAAAGGTCGATAAGCATATTGCAACTATTTACTTAGATCAAATGAAAGAACTCTTTTGGGAA
>777_366
TTGTTGATATTCTGTTTTTTCTTTTTTAGTTTTCCACATAAAAAATAGTTGAAAACAATAGCGGTGTCACCTTAAAATGACTTTTCCACAGGTTGTGGAGAACCCAAATTAACAGTGTTAATTTATTTTCCACAGATTGTGGAAAAACTAACTATTATCCATTGCTCTGTGGAAAACTAGAATAGTTTATGGTAGAATAGTTCTAGAATTATCCACAAGAAGGAACCTAGTATGACTGAAAATGAACAAATTTTTTGGAACAGGGTCTTGGAATTAGCTCAGAGTCAATTAAAACAGGCAACTTATGAATTTTTTGTTCATGATGCCCGTCTATTAAAGGTCGATAAGCATATTGCAACTATTTACTTAGATCAAATGAAAGAACTCTTTTGGGAAAAAAATCTTAAAGATGTTATTCTTACTGCTGGTTTTGAAGTTTATAACGCTCAAAT
>777_367
TTGTTGATATTCTGTTTTTTCTTTTTTAGTTTTCCACATAAAAAATAGTTGAAAACAATAGCGGTGTCACCTTAAAATGACTTTTCCACAGGTTGTGGAGAACCCAAATTAACAGTGTTAATTTATTTTCCACAGATTGTGGAAAAACTAACTATTATCCATTGCT
>777_368
TTGTTGATATTCTGTTTTTTCTTTTTTAGTTTTCCACATAAAAAATAGTTGAAAACAATAGCGGTGTCACCTTAAAATGACTTTTCCACAGGTTGTGGAGAACCCAAATTAACAGTGTTAATTTATTTTCCACAGATTGTGGAAAAACTAACTATTATCCATTGCTCTGTGGAAAACTAGAATAGTTTATGGTAGAATAGTTCTAGAATTATCCACAAGAAGGAACCTAGTATGACTGAAAATGAACAAATTTTTTGGAACAGGGTCTTGGAATTAGCTCAGAGTCAATTAAAACAGGCAACTTATGAATTTTTTGTTCATGATGCCCGTCTATTAAAGGTCGATAAGCATATTGCAACTATTTACTTAGATCAAATGAAAGAACT
>777_369
TTGTTGATATTCTGTTTTTTCTTTTTTAGTTTTCCACATAAAAAATAGTTGAAAACAATAGCGGTGTCACCTTAAAATGACTTTTCCACAGGTTGTGGAGAACCCAAATTAACAGTGTTAATTTATTTTCCACAGATTGTGGAAAAACTAACTATTATCCATTGCTCTGTGGAAAACTAGAATAGTTTATGGTAGAATAGTTCTAGAATTATCCACAAGAAGGAACCTAGTATGACTGAAAATGAACAAATTTTTTGGAACAGGGTCTTGGAATTAGCTCAGAGTCAATTAAAACAGGCAACTTATGAATTTTTTGTTCATGATG
>777_370
TTGTTGATATTCTGTTTTTTCTTTTTTAGTTTTCCACATAAAAAATAGTTGAAAACAATAGCGGTGTCACCTTAAAATGACTTTTCCACAGGTTGTGGAGAACCCAAATTAACAGTGTTAATTTATTTTCCACAGATTGTGGAAAAACTAACTATTATCCATTGCTCTGTGGAAAACTAGAATAGTTTATGGTAGAATAGTTCTAGAATTATCCACAAGAAGGAACCTAGTATGACTGAAAATGAACAAATTTTTTGGAACAGGGTCTTGGAATTAGCTCAGAGTCAATTAAAACAGGCAACTTATGAATTTTTTGTTCATGATGCCCGTCTATTAAAGGTCGATAAGCATATTGCAACTATTTACTTAGATCAAATGAAAGAACTCTTTTGGGAAAAAAATCTTAAAGATGTTATTCTTACTGCTGGTTTTGAAGTTT
>777_371
TTGTTGATATTCTGTTTTTTCTTTTTTAGTTTTCCACATAAAAAATAGTTGAAAACAATAGCGGTGTCACCTTAAAATGACTTTTCCACAGGTTGTGGAGAACCCAAATTAACAGTGTTAATTTATTTTCCACAGATTGTGGAAAAACTAACTATTATCCATTGCTCTGTGGAAAACTAGAA
>777_372
TTGTTGATATTCTGTTTTTTCTTTTTTAGTTTTCCACATAAAAAATAGTTGAAAACAATAGCGGTGTCACCTTAAAATGACTTTTCCACAGGTTGTGGAGAACCCAAATTAACAGTGTTAATTTATTTTCCACAGATTGTGGAAAAACTAACTATTATCCATTGCTCTGTGGAAAACTAGAATAGTTTATGGTAGAATAGTTCTAGAATTATCCACAAGAAGGAACCTAGTATGACTGAAAATGAACAAATTTTTTGGAACAGGGTCTTGGAATTAGCTCAGAGTCAATTAAAACAGGCAACTTATGAATTTTTTGTTCATGATGCCCGTCTATTAAAGGTCGATAAGCATATTGCAACTATTTACTTAGAT
>777_373
TTGTTGATATTCTGTTTTTTCTTTTTTAGTTTTCCACATAAAAAATAGTTGAAAACAATAGCGGTGTCACCTTAAAATGACTTTTCCACAGGTTGTGGAGAACCCAAATTAACAGTGTTAATTTATTTTCCACAGATTGTGGAAAAACTAACTATTATCCATTGCTCTGTGGAAAACTAGAATAGTTTATGGTAGAATAGTTCTAGAATTATCCACAAGAAGGAACCTAGTATGACTGAAAATGAACAA
>777_374
TTGTTGATATTCTGTTTTTTCTTTTTTAGTTTTCCACATAAAAAATAGTTGAAAACAATAGCGGTGTCACCTTAAAATGACTTTTCCACAGGTTGTGGAGAACCCAAATTAACAGTGTTAATTTATTTTCCACAGATTGTGGAAAAACTAACTATTATCCATTGCTCTGTGGAAAACTAGAATAGTTTATGGTAGAATAGTTCTAGAATTATCCACAAGAAGGAACCTAGTATGACTGAAAATGAACAAATTTTTTGGAACAGGGTCTTGGAATTAGCTCAGAGTCAATTAAAACAGGCAACTTATGAATTTTTTGTTCATGATGCCCGTCTATTAAAGGTCGATAAGC
>777_375
TTGTTGATATTCTGTTTTTTCTTTTTTAGTTTTCCACATAAAAAATAGTTGAAAACAATAGCGGTGTCACCTTAAAATGACTTTTCCACAGGTTGTGGAGAACCCAAATTAACAGTGTTAATTTATTTTCCACAGATTGTGGAAAAACTAACTATTATCCATTGCTCTGTGGAAAACTAGAATAGTTTATGGTAGAATAGTTCTAGAATTATCCACAAGAAGGAACCTAGTATGACTGAA
>777_376
TTGTTGATATTCTGTTTTTTCTTTTTTAGTTTTCCACATAAAAAATAGTTGAAAACAATAGCGGTGTCACCTTAAAATGACTTTTCCACAGGTTGTGGAGAACCCAAATTAACAGTGTTAATTTATTTTCCACAGATTGTGGAAAAACTAACTATTATCCATTGCTCTGTGGAAAACTAGAATAGTTTATGGTAGAATAGTTCTAGAATTATCCACAAGAAGGAACCTAGTATGACTGAAAATGAACAAATTTTTTGGAACAGGGTCTTGGAATTAGCTCAGAGTCAATTAAAACAGGCAACTTATGAATTTTTTGTTCATGATGCCCGTCTATTAAAGGTCGATAAGCATATTGCAACTATTTACTTAGATCAAATGAAAGAACTCTTTTGGGAAAAAAATCTTAAAGATGTTATTCTTACTGCTGGTTTTGAAGTTTATAACGCTCAAATTTCTGTTGACTATGTTTTCGAAGAAGACCTAATGATTGAGCA
>777_377
TTGTTGATATTCTGTTTTTTCTTTTTTAGTTTTCCACATAAAAAATAGTTGAAAACAATAGCGGTGTCACCTTAAAATGACTTTTCCACAGGTTGTGGAGAACCCAAATTAACAGTGTTAATTTATTTTCCACAGATTGTGGAAAAACTAACTATTATCCATTGCTCTGTGGAAAACTAGAATAGTTTATGGTAGAATAGTTCTAGAATTATCCACAAGAAGGAACCTAGTATGACTGAAAATGAACAAATTTTTTGGAACAGGGTCTTGGAATTAGCTCAGAGTCAATTAAAACAGGCAACTTATGAATTTTTTGTTCATGATGCCCGTCTATTAAAGGTCGATAAGCATATTGCAACTATTTACTTAGATCAAAT
>777_378
TTGTTGATATTCTGTTTTTTCTTTTTTAGTTTTCCACATAAAAAATAGTTGAAAACAATAGCGGTGTCACCTTAAAATGACTTTTCCACAGGTTGTGGAGAACCCAAATTAACAGTGTTAATTTATTTTCCACAGATTGTGGAAAAACTAACTATTATCCATTGCTCTGTGGAAAACTAGAATAGTTTATGGTAGAATAGTTCTAGAATTATCCACAAGAAGGAACCTAGTATGACTGAAAATGAACAAATTTTTTGGAACAGGGTCTTGGAATTAGCTCAGAGTCAATTAAAACAGGCAACTTATGAATTTTTTGTTCATGATGCCCGTCTATTAAAGGTCGATAAGCATATTGCAACTATTTACTTAGATCAAATGAAAGAACTCTTTTGGGAAAAAAATCTTAAAG
>777_379
TTGTTGATATTCTGTTTTTTCTTTTTTAGTTTTCCACATAAAAAATAGTTGAAAACAATAGCGGTGTCACCTTAAAATGACTTTTCCACAGGTTGTGGAGAACCCAAATTAACAGTGTTAATTTATTTTCCACAGATTGTGGAAAAACTAACTATTATCCATTGCTCTGTGGAAAACTAGAATAGTTTATGGTAGAATAGTTCTAGAATTATCCACAAGAAGGAACCTAGTATGACTGAAAATGAACAAATTTTTTGGAACAGGGTCTTGGAATTAGCTCAGAGTCAATTAAAACAGGCAACTTATGAATTTTTTGTTCATGATGCCCGTCTATTAAAGGTCGATAAGCATATTGCAACTATTTACTTAGATCAAATGAAAGAACTCTTTTGGGAAAAAAATCTTAAAGATGTTATTCTTACTGCTGGTTTTGAAGTTTATA
>777_380
TTGTTGATATTCTGTTTTTTCTTTTTTAGTTTTCCACATAAAAAATAGTTGAAAACAATAGCGGTGTCACCTTAAAATGACTTTTCCACAGGTTGTGGAGAACCCAAATTAACAGTGTTAATTTATTTTCCACAGATTGTGGAAAAACTAACTATTATCCATTGCTCTGTGGAAAACTAGAATAGTTTATGGTAGAATAGTTCTA
>777_381
TTGTTGATATTCTGTTTTTTCTTTTTTAGTTTTCCACATAAAAAATAGTTGAAAACAATAGCGGTGTCACCTTAAAATGACTTTTCCACAGGTTGTGGAGAACCCAAATTAACAGTGTTAATTTATTTTCCACAGATTGTGGAAAAACTAACTATTATCCATTGCTCTGTGGAAAACTAGAATAGTTTATGGTAGAATAGTTCTAGAATTATCCACAAGAAGGAACCTAGTATGACTGAAAATGAACAAATTTTTTGGAACAGGGTCTTGGAATTAGCTCAGAGTCAATTAAAACAGGCAACTTATGAATTTTTTGTTCATGATGCCCGTCTATTAAAGGTCGATAAGCATATTGCAACTATTTACTTAGATCAAATGAAAGAACTCTTTTGGGAAAAAAATCTTAAAGATGTTATTCTTACTGCTGGTTTT
>777_382
TTGTTGATATTCTGTTTTTTCTTTTTTAGTTTTCCACATAAAAAATAGTTGAAAACAATAGCGGTGTCACCTTAAAATGACTTTTCCACAGGTTGTGGAGAACCCAAATTAACAGTGTTAATTTATTTTCCACAGATTGTGGAAAAACTAAC
>777_383
TTGTTGATATTCTGTTTTTTCTTTTTTAGTTTTCCACATAAAAAATAGTTGAAAACAATAGCGGTGTCACCTTAAAATGACTTTTCCACAGGTTGTGGAGAACCCAAATTAACAGTGTTAATTTATTTTCCACAGATTGTGGAAAAACTAACTATTATCCATTGCTCTGTGGAAAACTAGAATAGTTTATGGTAGAATAGTTCTAGAATTATCCACAAGAAGGAACCTAGTATGACTGAAAATGAACA
>777_384
TTGTTGATATTCTGTTTTTTCTTTTTTAGTTTTCCACATAAAAAATAGTTGAAAACAATAGCGGTGTCACCTTAAAATGACTTTTCCACAGGTTGTGGAGAACCCAAATTAACAGTGTTAATTTATTTTCCACAGATTGTGGAAAAACTAACTATTATCCATTGCTCTGTGGAAAACTAGAATAGTTTATGGTAGAATAGTTCTAGAATTATCCACAAGAAGGAACCTAGTATGACTGAAAATGAACAAATTTTTTGGAACAGGGTCTTGGAATTAGCTCAGAGTCAATTAAAACAGGCAACTTATGAATTTTTTGTTCATGATGCCCGTCTATTAAAGGTCGATAAGCATATTGCAACTATTTACTTAGATCAAATGAAAGAACTCTTTTGGGAAAAAAATCTTAAAGATGTTATTCTTACTGCTGGTTTTGAAGTTTATAACGCTCAAATTTCTGTTGACTATGTTTTCGAAGAAGACCTAATGAT
>777_385
TTGTTGATATTCTGTTTTTTCTTTTTTAGTTTTCCACATAAAAAATAGTTGAAAACAATAGCGGTGTCACCTTAAAATGACTTTTCCACAGGTTGTGGAGAACCCAAATTAACAGTGTTAATTTATTTTCCACAGATTGTGGAAAAACTAACTATTA
>777_386
TTGTTGATATTCTGTTTTTTCTTTTTTAGTTTTCCACATAAAAAATAGTTGAAAACAATAGCGGTGTCACCTTAAAATGACTTTTCCACAGGTTGTGGAGAACCCAAATTAACAGTGTTAATTTATTTTCCACAGATTGTGGAAAAACTAACTATTATCCATTGCTCTGTGGAAAACTAGAATAGTTTATGGTAGAATAGTTCTAGAATTATCCACAAGAAGGAACCTAGTATGACTGAAAATGAACAAATTTTTTGGAACAGGGTCTTGGAATTAGCTCAGAGTCAATTAAAACAGGCAACTTATGAATTTTTTGTTCATGATGCCCGTCTATTAAAGGTCGATAAGCATATTGCAACTATTTACTTAGATCAAATGAAAGAACTCTTTTGGGAAAAAAATCTTAAAGATGTTATTCTTACTGCTGGTTTTGAAGTTTATAACGCTCAAATTTCTGTTGACTATGTTTTCGAAGAAGACCTAATGATTGAGCAAAA
>777_387
TTGTTGATATTCTGTTTTTTCTTTTTTAGTTTTCCACATAAAAAATAGTTGAAAACAATAGCGGTGTCACCTTAAAATGACTTTTCCACAGGTTGTGGAGAACCCAAATTAACAGTGTTAATTTATTTTCCACAGATTGTGGAAAAACTAACTATTATCCATTGCTCTGTGGAAAACTAGAATAGTTTATGGTAGAATAGTTCTAGAATTATCCACAAGAAGGAACCTAGTATGACTGAAAATGAACAAATTTTTTGGAACAGGGTCTTGGAATTAGCTCAGAGTCAATTAAAACAGGCAACTTATGAATTTTTTGTTCATGATGCCCGTCTATTAAAGGTCGATAAGCATATTGCAA
>777_388
TTGTTGATATTCTGTTTTTTCTTTTTTAGTTTTCCACATAAAAAATAGTTGAAAACAATAGCGGTGTCACCTTAAAATGACTTTTCCACAGGTTGTGGAGAACCCAAATTAACAGTGTTAATTTATTTTCCACAGATTGTGGAAAAACTAACTATTATCCATTGCTCTGTGGAAAACTAGAATAGTTTATGGTAGAATAGTTCTAGAATTATCCACAAGAAGGAACCTAGTATGACTGAAAATGAACAAATTTTTTGGAACAGGGTCTTGGAATTAGCTCAGAGTCAATTAAAACAGGCAACTTATGAATTTTTTGTTCATGATGCCCGTCTATTAAAGGTCGATAAGCATATTGCAACTATTTACTTAGATCAAATGAAAGAACTCTTTTGGGAA
>777_389
TTGTTGATATTCTGTTTTTTCTTTTTTAGTTTTCCACATAAAAAATAGTTGAAAACAATAGCGGTGTCACCTTAAAATGACTTTTCCACAGGTTGTGGAGAACCCAAATTAACAGTGTTAATTTATTTTCCACAGATTGTGGAAAAACTAACTATTATCCATTGCTCTGTGGAAAACTAGAATAGTTTATGGTAGAATAGTTCTAGAATTATCCACAAGAAGGAACCTAGTATGACTGAAAATGAACAAATTTTTTGGAACAGGGTCTTGGAATTAGCTCAGAGTCAATTAAAACAGGCAACTTATGAATTTTTTGTTCATGATGCCCGTCTATTAAAGGTCGATAAGCATATTGCAACTATTTACTTAGATCAAATGAAAGAACTCTTTTGGGAA
>777_390
TTGTTGATATTCTGTTTTTTCTTTTTTAGTTTTCCACATAAAAAATAGTTGAAAACAATAGCGGTGTCACCTTAAAATGACTTTTCCACAGGTTGTGGAGAACCCAAATTAACAGTGTTAATTTATTTTCCACAGATTGTGGAAAAACTAACTATTATCCATTGCTCTGTGGAAAACTAGAATAGTTTATGGTAGAATAGTTCTAGAATTATCCACAAGAAGGAACCTAGTATGACTGAAAATGAACAAATTTTTTGGAACAGGGTCTTGGAATTAGCTCAGAGTCAATTAAAACAGGCAACTTATGAATTTTTTGTTCATGATGCCCGTCTATTAAAGGTCGATAAGCATATTGCAACTATTTACTTAGATCAAATGAAAGAACTCTTTTGGGAAAAAAATCTTAAAGATGTTATTCTTACTGCTGGTTTTGAAGTTTATAACGCTCAAATTTCTGTTGACTATGTTTTCGAAGAAGA
>777_391
TTGTTGATATTCTGTTTTTTCTTTTTTAGTTTTCCACATAAAAAATAGTTGAAAACAATAGCGGTGTCACCTTAAAATGACTTTTCCACAGGTTGTGGAGAACCCAAATTAACAGTGTTAATTTATTTTCCACAGATTGTGGAAAAACTAACTATTATCCATTGCTCTGTGGAAAACTAGAATAGTTTATGGTAGAATAGTTCTAGAATTATCCACAAG
>777_392
TTGTTGATATTCTGTTTTTTCTTTTTTAGTTTTCCACATAAAAAATAGTTGAAAACAATAGCGGTGTCACCTTAAAATGACTTTTCCACAGGTTGTGGAGAACCCAAATTAACAGTGTTAATTTATTTTCCACAGATTGTGGAAAAACTAACTATTATCCATTGCTCTGTGGAAAACTAGAATAGTTTATGGTAGAATAGTTCTAGAATTATCCACAAGAAGGAACCTAGTATGACTGAAAATGAACAAATTTTTTGGAACAGGGTCTTGGAATTAGCTCAGAGTCAATTAAAACAGGCAACTTATGAATTTTTTGTTCATGATGCCCGTCTATTAAAGGTCGATAAGCATATTGCAACTATTTACTTAGATCAAA
>777_393
TTGTTGATATTCTGTTTTTTCTTTTTTAGTTTTCCACATAAAAAATAGTTGAAAACAATAGCGGTGTCACCTTAAAATGACTTTTCCACAGGTTGTGGAGAACCCAAATTAACAGTGTTAATTTATTTTCCACAGATTGTGGAAAAACTAACTATTATCCATTGCTCTGTGGAAAACTAGAATAGTTTATGGTAGAATAGTTCTAGAATTATCCACAAGAAGGAACCTAGTATGACTGAAAATGAACAAATTTTTTGGAACAGGGTCTTGGAATTAGCTCAGAGTCAATTAAAACAGGCAACTTATGAATTTTTTGTTCATGATGCCCGTCTATTAAAGGTCGATAAGCATATTGCAACTATTTACTTAGATCAAATGAAAGAACTCTTTTGGGAAAAAAATCTTAAAGATGTTATTCTTACTGC
>777_394
TTGTTGATATTCTGTTTTTTCTTTTTTAGTTTTCCACATAAAAAATAGTTGAAAACAATAGCGGTGTCACCTTAAAATGACTTTTCCACAGGTTGTGGAGAACCCAAATTAACAGTGTTAATTTATTTTCCACAGATTGTGGAAAAACTAACTATTATCCATTGCTCTGTGGAAAACTAGAATAGTTTATGGTAGAATAGTTCTAGAATTATCCACAAGA
>777_395
TTGTTGATATTCTGTTTTTTCTTTTTTAGTTTTCCACATAAAAAATAGTTGAAAACAATAGCGGTGTCACCTTAAAATGACTTTTCCACAGGTTGTGGAGAACCCAAATTAACAGTGTTAATTTATTTTCCACAGATTGTGGAAAAACTAACTATTATCCATTGCTCTGTGGAAAACTAGAATAGTTTATGGTAGAATAGTTCTAGAATTATCCACAAGAAGGAACCTAGTATGACTGAAAATGAACAAATTTTTTGGAACAGGGTCTTGGAATTAGCTCAGAGTCAATTAAAACAGGCAACTTATGAATTTTTTGTTCATGATGCCCGTCTATTAAAGGTCGA
>777_396
TTGTTGATATTCTGTTTTTTCTTTTTTAGTTTTCCACATAAAAAATAGTTGAAAACAATAGCGGTGTCACCTTAAAATGACTTTTCCACAGGTTGTGGAGAACCCAAATTAACAGTGTTAATTTATTTTCCACAGATTGTGGAAAAACTAACTATTATCCATTGCTCTGTGGAAAACTAGAATAGTTTATGGTAGAATAGTTCTAGAATTATCCACAAGAAGGAACCTAGTATGACTGAAAATGAACAAATTTTTTGGAACAGGGTCTTGGAATTAGCTCAGAGTCAATTAAAACAGGCAACTTATGAATTTTTTGTTCATG
>777_397
TTGTTGATATTCTGTTTTTTCTTTTTTAGTTTTCCACATAAAAAATAGTTGAAAACAATAGCGGTGTCACCTTAAAATGACTTTTCCACAGGTTGTGGAGAACCCAAATTAACAGTGTTAATTTATTTTCCACAGATTGTGGAAAAACTAACTAT
>777_398
TTGTTGATATTCTGTTTTTTCTTTTTTAGTTTTCCACATAAAAAATAGTTGAAAACAATAGCGGTGTCACCTTAAAATGACTTTTCCACAGGTTGTGGAGAACCCAAATTAACAGTGTTAATTTATTTTCCACAGATTGTGGAAAAACTAACTATTATCCATTGCTCTGTGGAAAACTAGAATAGTTTATGGTAGAATAGTTCTAGAATTATCCACAAGAAGGAACCTAGTATGACTGAAAATGAACAAATTTTTTGGAACAGGGTCTTGGAATTAGCTCAGAGTCAATTAAAACAGGCAACTTATGAATTTTTTGTTCATGATGCCCGTCTATTAAAGGTCGATAAGCATATTGCAACTATTTACTTAGATCAAATGAAAGAACTCTTTTGGGAAAA
>777_399
TTGTTGATATTCTGTTTTTTCTTTTTTAGTTTTCCACATAAAAAATAGTTGAAAACAATAGCGGTGTCACCTTAAAATGACTTTTCCACAGGTTGTGGAGAACCCAAATTAACAGTGTTAATTTATTTTCCACAGATTGTGGAAAAACTAACTATTATCCATTGCTCTGTGGAAAACTAGAATAGTTTATGGTAGAATAGTTCTAGAATTATCCACAAGAAGGAACCTAGTATGACTGAAAATGAACAAATTTTTTGGAACAGGGTCTTGGAATTAGCTCAGAGTCAATTAAAACAGGCAACTTATGAATTTTTTGTTCATG
>777_400
TTGTTGATATTCTGTTTTTTCTTTTTTAGTTTTCCACATAAAAAATAGTTGAAAACAATAGCGGTGTCACCTTAAAATGACTTTTCCACAGGTTGTGGAGAACCCAAATTAACAGTGTTAATTTATTTTCCACAGATTGTGGAAAAACTAACTATTATCCATTGCTCTGTGGAAAACTAGAATAGTTTATGGTAGAATAGTTCTAGAATTATCCACAAGAAGGAACCTAGTATGACTGAAAATGAACAAATTTTTTGGAACAGGGTC
>777_401
TTGTTGATATTCTGTTTTTTCTTTTTTAGTTTTCCACATAAAAAATAGTTGAAAACAATAGCGGTGTCACCTTAAAATGACTTTTCCACAGGTTGTGGAGAACCCAAATTAACAGTGTTAATTTATTTTCCACAGATTGTGGAAAAACTAACTATTATCCATTGC
>777_402
TTGTTGATATTCTGTTTTTTCTTTTTTAGTTTTCCACATAAAAAATAGTTGAAAACAATAGCGGTGTCACCTTAAAATGACTTTTCCACAGGTTGTGGAGAACCCAAATTAACAGTGTTAATTTATTTTCCACAGATTGTGGAAAAACTAACTATTATCCATTGCTCTGTGGAAAACTAGAATAGTTTATGGTAGAATAGTTCTAGAATTATCCACAAGAAGGAACCTAGTATGACTGAAAATGAACAAATTTTTTGGAACAGGGTCTTGGAATTAGCTCAGAGTCAATTAAAACAGGCAACTTATGAATTTTTTGTTCATGATGCCCGTCTATTAAAGGTCGATAAGCATATTGCAACTATTTACTTAGATCAAATGAAA
>777_403
TTGTTGATATTCTGTTTTTTCTTTTTTAGTTTTCCACATAAAAAATAGTTGAAAACAATAGCGGTGTCACCTTAAAATGACTTTTCCACAGGTTGTGGAGAACCCAAATTAACAGTGTTAATTTATTTTCCACAGATTGTGGAAAAACTAACTATTATCCATTGCTCTGTGGAAAACTAGAATAGTTTATGGTAGAATAGTTCTAGAATTATCCACAAGAAGGAACCTAGTATGACTGAAAATGAACAAATTTTTTGGAACAGGGTCTTGGAATTAGCTCAGAGTCAATTAAAACAGGCAACTTATGAATTTTTTGTTCATGATGCCCGTCTATTAAAGGTCGATAAGCATATTGCAACTATTTACTTAGATCAAATGAAAGAACTCTTTTGGGAAAAAAATCTTA
>777_404
TTGTTGATATTCTGTTTTTTCTTTTTTAGTTTTCCACATAAAAAATAGTTGAAAACAATAGCGGTGTCACCTTAAAATGACTTTTCCACAGGTTGTGGAGAACCCAAATTAACAGTGTTAATTTATTTTCCACAGATTGTGGAAAAACTAACTATTATCCATTGCTCTGTGGAAAACTAGAATAGTTTATGGTAGAATAGTTCTAGAATTATCCACAAGAAGGAACCTAGTATGACTGAAAATGAACAAATTTTTTGGAACAGGGTCTTGGAATTAGCTCAGAGTCAATTAAAACAGGCAACTTATGAATTTTTTGTTCATGATGCCCGTCTATTAAAGGTCGATAAGC
>777_405
TTGTTGATATTCTGTTTTTTCTTTTTTAGTTTTCCACATAAAAAATAGTTGAAAACAATAGCGGTGTCACCTTAAAATGACTTTTCCACAGGTTGTGGAGAACCCAAATTAACAGTGTTAATTTATTTTCCACAGATTGTGGAAAAACTAACTATTATCCATTGCTCTGTGGAAAACTAGAATAGTTTATGGTAGAATAGTTCTAGAATTATCCACAAGAAGGAACCTAGTATGACTGAAAATGAACAAATTTTTTGGAACAGGGTCTTGGAAT
>777_406
TTGTTGATATTCTGTTTTTTCTTTTTTAGTTTTCCACATAAAAAATAGTTGAAAACAATAGCGGTGTCACCTTAAAATGACTTTTCCACAGGTTGTGGAGAACCCAAATTAACAGTGTTAATTTATTTTCCACAGATTGTGGAAAAACTAACTATTATCCATTGCTCTGTGGAAAACTAGAATAGTTTATGGTAGAATAGTTCTAGAATTATCCACAAGAAGGAACCTAGTATGACTGAAAATGAACAAATTTTTTGGAACAGGGTCTTGGAATTAGCTCAGAGTCAATTAAAACAGGCAACTTATGAATTTTTTGTTCATGATGCCCGTCTATTAAAGGTCGATAAGCATATTGCAACTATTTACTTAGATCAAATG
>777_407
TTGTTGATATTCTGTTTTTTCTTTTTTAGTTTTCCACATAAAAAATAGTTGAAAACAATAGCGGTGTCACCTTAAAATGACTTTTCCACAGGTTGTGGAGAACCCAAATTAACAGTGTTAATTTATTTTCCACAGATTGTGGAAAAACTAACTATTATCCATTGCTCTGTGGAAAACTAGAATAGTTTATGGTAGAATAGTTCTAGAATTATCCACAAGAAGGAACCTAGTATGACTGAAAATGAACAAATTTTTTGGAACAGGGTCTTGGAATTAGCTCAGAGTCAATTAAAACAGGCAACTTATGAATTTTTTGTTCATGATGCCCGTCTATTAAAGGTCGATAAGCATATTGCAACTATTTACTTAGATCAAATGAAAGAACTCTTTTGGGAAAAAAATCTTAAAGATGTTATTCTTACTGCTG
>777_408
TTGTTGATATTCTGTTTTTTCTTTTTTAGTTTTCCACATAAAAAATAGTTGAAAACAATAGCGGTGTCACCTTAAAATGACTTTTCCACAGGTTGTGGAGAACCCAAATTAACAGTGTTAATTTATTTTCCACAGATTGTGGAAAAACTAACTATTATCCATTGCTCTGTGGAAAACTAGAATAGTTTATGGTAGAATAGTTCTAGAATTATCCACAAGAAGGAACCTAGTATGACTGAAAATGAACAAATTTTTTGGAACAGGGTCTTGGAATTAGCTCAGAGTCAATTAAAACAGGCAACTTATGAATTTTTTGTT
>777_409
TTGTTGATATTCTGTTTTTTCTTTTTTAGTTTTCCACATAAAAAATAGTTGAAAACAATAGCGGTGTCACCTTAAAATGACTTTTCCACAGGTTGTGGAGAACCCAAATTAACAGTGTTAATTTATTTTCCACAGATTGTGGAAAAACTAACTATTATCCATTGCTCTGTGGAAAACTAGAATAGTTTATGGTAGAATAGTTCTAGAATTATCCACAAGAAGGAACCTAGTATGACTGAAAATGAACAA
>777_410
TTGTTGATATTCTGTTTTTTCTTTTTTAGTTTTCCACATAAAAAATAGTTGAAAACAATAGCGGTGTCACCTTAAAATGACTTTTCCACAGGTTGTGGAGAACCCAAATTAACAGTGTTAATTTATTTTCCACAGATTGTGGAAAAACTAACTATTATCCATTGCTCTGTGGAAAACTAGAATAGTTTATGGTAGAATAGTTCTAGAATTATCCACAAGAAGGAACCTAGTATGACTGAAA
>777_411
TTGTTGATATTCTGTTTTTTCTTTTTTAGTTTTCCACATAAAAAATAGTTGAAAACAATAGCGGTGTCACCTTAAAATGACTTTTCCACAGGTTGTGGAGAACCCAAATTAACAGTGTTAATTTATTTTCCACAGATTGTGGAAAAACTAACTATTATCCATTGCTCTGTGGAAAACTAGAATAGTTTATGGTAGAATAGTTCTAGAATTATCCACAAGAAGGAACCTAGTATGACTGAAAATGAACAAATTTTTTGGAACAGGGTCTTGGAATTAGCTCAGAGTCAATTAAAACAGGCAACTTATGAATTTTTTG
>777_412
TTGTTGATATTCTGTTTTTTCTTTTTTAGTTTTCCACATAAAAAATAGTTGAAAACAATAGCGGTGTCACCTTAAAATGACTTTTCCACAGGTTGTGGAGAACCCAAATTAACAGTGTTAATTTATTTTCCACAGATTGTGGAAAAACTAACTATTATCCATTGCTCTGTGGAAAACTAGAATAGTTTATGGTAGAATAGTTCTAGAATTATCCACAAGAAGGAACCTAGTATGACTGAAAATGAACAAATTTTTTGGAACAGGGTCTTGGAATTAGCTCAGAGTCAATTAAAACAGGCAACTTATG
>777_413
TTGTTGATATTCTGTTTTTTCTTTTTTAGTTTTCCACATAAAAAATAGTTGAAAACAATAGCGGTGTCACCTTAAAATGACTTTTCCACAGGTTGTGGAGAACCCAAATTAACAGTGTTAATTTATTTTCCACAGATTGTGGAAAAACTAACTATTATCCATTGCTCTGTGGAAAACTAGAATAGTTTATGGTAGAATAGTTCTAGAATTATCCACAAGAAGGAACCTAGTATGACTGAAAATGAACAAATTTTTTGGAACAGGGTCTTGGAATTAGCTCAGAGTCAATTAAAACAGGCAACTTATGAATTTTTTGTTCATGATGCCCGTCTATTAAAGGTCGATAAGCATATTGCAACTATTTACTTAGATCAAATGAAAGAACTCTTTTGGGAAAAAAATCTTAAAGATGTTATTCTTACTGCTGGTTTTGAAGTTTATAACGCTCAAATTTCTGTTG
>777_414
TTGTTGATATTCTGTTTTTTCTTTTTTAGTTTTCCACATAAAAAATAGTTGAAAACAATAGCGGTGTCACCTTAAAATGACTTTTCCACAGGTTGTGGAGAACCCAAATTAACAGTGTTAATTTATTTTCCACAGATTGTGGAAAAACTAACTATTATCCATTGCTCTGTGGAAAACTAGAATAGTTTATGGTAGAATAGTTCTAGAATTATCCACAAGAAGGAACCTAGTATGACTGAAAATGAACAAATTTTTTGGAACAGGGTCTTGGAATTAGCTCAGAGTCAATTAAAACAGGCAACTTATGAATTTTTTGTTCATGATGCCCGTCTATTAAAGGTCGATAAGCATATTGCAACTATTT
>777_415
TTGTTGATATTCTGTTTTTTCTTTTTTAGTTTTCCACATAAAAAATAGTTGAAAACAATAGCGGTGTCACCTTAAAATGACTTTTCCACAGGTTGTGGAGAACCCAAATTAACAGTGTTAATTTATTTTCCACAGATTGTGGAAAAACTAACTATTATCCATTGCTCTGTGGAAAACTAGAATAGTTTATGGTAGAATAGTTCTAGAATTATCCACAAGAAGGAACCTAGTATGACTGAAAATGAACAAATTTTTTGGAACAGGGTCTTGGAATTAGCTCAGAGTCAATTAAAACAGGCAACTTATGAATTTTTTGTTCATGATGCCCGTCTATTAAAGGTCGATAAGCATATTGCAACTATTTACTTAGATCAAATGAAAGAACTCTTTTGGGAAAAAAATCTTAAAGATGTTATTCTTACTGCTGGTTTTGAAGTTTA
>777_416
TTGTTGATATTCTGTTTTTTCTTTTTTAGTTTTCCACATAAAAAATAGTTGAAAACAATAGCGGTGTCACCTTAAAATGACTTTTCCACAGGTTGTGGAGAACCCAAATTAACAGTGTTAATTTATTTTCCACAGATTGTGGAAAAACTAACTATTATCCATTGCTCTGTGGAAAACTAGAATAGTTTATGGTAGAATAGTTCTAGAATTATCCACAAGAAGGAACCTA
>777_417
TTGTTGATATTCTGTTTTTTCTTTTTTAGTTTTCCACATAAAAAATAGTTGAAAACAATAGCGGTGTCACCTTAAAATGACTTTTCCACAGGTTGTGGAGAACCCAAATTAACAGTGTTAATTTATTTTCCACAGATTGTGGAAAAACTAACTATTATCCATTGCTCTGTGGAAAACTAGAATAGTTTATGGTAGAATAGTTCTAGAATTATCCACAAGAAGGAACCTAGTATGACTGAAAATGAACAAATTTTTTGGAACAGGGTCTTGGAATTAGCTCAGAGTCAATTAAAACAGGCAACTTATGAATTTTTTGTTCATGATGCCCGTCTATTAAAGGTCGATAAGCATATTGCAACTATTTACTTAGATCAAATGAAAGAACTCTTTTGGGAAAAAAATCTTAAAGATGTTATTCTTACTGCTGGTTTTGAAGTTTATAACGCTCAAATTTCTGTTGACT
>777_418
TTGTTGATATTCTGTTTTTTCTTTTTTAGTTTTCCACATAAAAAATAGTTGAAAACAATAGCGGTGTCACCTTAAAATGACTTTTCCACAGGTTGTGGAGAACCCAAATTAACAGTGTTAATTTATTTTCCACAGATTGTGGAAAAACTAACTATTATCCATTGCTCTGTGGAAAACTAGAATAGTTTATGGTAGAATAGTTCTAGAATTATCCACAAGAAGGAACCTAGTATGACTGAAAATGAACAAATTTTTTGGAACAGGGTCTTGGAATTAGCTCAGAGTCAATTAAAACAGGCAACTTATGAATTTTTTGTTCATGATGCCCGTCTATTAAAGGTCGATAAGCATATTGCAACTATTTACTTAGATCAAATG
>777_419
TTGTTGATATTCTGTTTTTTCTTTTTTAGTTTTCCACATAAAAAATAGTTGAAAACAATAGCGGTGTCACCTTAAAATGACTTTTCCACAGGTTGTGGAGAACCCAAATTAACAGTGTTAATTTATTTTCCACAGATTGTGGAAAAACTAACTATTATCCATTGCTCTGTGGAAAACTAGAATAGTTTATGGTAGAATAGTTCTAGAATTATCCACAAGAAGGAACCTAGTATGACTGAAAAT
>777_420
TTGTTGATATTCTGTTTTTTCTTTTTTAGTTTTCCACATAAAAAATAGTTGAAAACAATAGCGGTGTCACCTTAAAATGACTTTTCCACAGGTTGTGGAGAACCCAAATTAACAGTGTTAATTTATTTTCCACAGATTGTGGAAAAACTAACTATTATCCATTGCTCTGTGGAAAACTAGAATAGTTTATGGTAGAATAGTTCTAGAATTATCCACAAGAAGGAACCTAGTATGACTGAAAATGAACAAATTTTTTGGAACAGGGTCTTGGAATTAGCTCAGAGTCAATTAAAACAGGCAACTTATGAATTTTTTGTTCATGATGCCCGTCTATTAAAGGTCGATAAGCATATTGCAACTATTTACTTAGATCAAATGAAAGAACTCTTTTGGGAAAAAAATCTTAAAGATGTTATTCTTACTGCTGGTTTTGAAGTTTATAACGCTCAAATTTCTGTTGACTATGTTTTCGAAGAAGACCTAATGATTGA
>777_421
TTGTTGATATTCTGTTTTTTCTTTTTTAGTTTTCCACATAAAAAATAGTTGAAAACAATAGCGGTGTCACCTTAAAATGACTTTTCCACAGGTTGTGGAGAACCCAAATTAACAGTGTTAATTTATTTTCCACAGATTGTGGAAAAACTAACTATTATCCATTGCTCTGTGGAAAACTAGAATAGTTTATGGTAGAATAGTTCTAGAATTATCCACAAGAAGGAACCTAGTATGACTGAAAATGAACAAATTTTTTGGAACAGGGTCTTG
>777_422
TTGTTGATATTCTGTTTTTTCTTTTTTAGTTTTCCACATAAAAAATAGTTGAAAACAATAGCGGTGTCACCTTAAAATGACTTTTCCACAGGTTGTGGAGAACCCAAATTAACAGTGTTAATTTATTTTCCACAGATTGTGGAAAAACTAACTATTATCCATTGCTCTGTGGAAAACTAGAATAGTTTATGGTAGAATAGTTCTAGAATTATCCACAAGAAGGAACCTAGTATGACTGAAAATGAACAAATTTTTTGGAACAGGGTCTTGGAATTAGCTCAGAGTCAATTAAAACAGGCAACTTATGAATTTTTTGTTCATG
>777_423
TTGTTGATATTCTGTTTTTTCTTTTTTAGTTTTCCACATAAAAAATAGTTGAAAACAATAGCGGTGTCACCTTAAAATGACTTTTCCACAGGTTGTGGAGAACCCAAATTAACAGTGTTAATTTATTTTCCACAGATTGTGGAAAAACTAACTATTATCCATTGCTCTGTGGAAAACTAGAATAGTTTATGGTAGAATAGTTCTAGAATTATCCACAAGAAGGAACCTAGTATGACTGAAAATGAACAAATTTTTTGGAACAGGGTCTTGGAATTAGCTCAGAGTCAATTAAAACAGGCAACTTATGAATTTTTTGTTCATGATGCCCGTCTATTAAAGGTCGATAAGCATATTGCAACTATTTACTTAGATCAAATGAAAGAACTCTTTTGGG
>777_424
TTGTTGATATTCTGTTTTTTCTTTTTTAGTTTTCCACATAAAAAATAGTTGAAAACAATAGCGGTGTCACCTTAAAATGACTTTTCCACAGGTTGTGGAGAACCCAAATTAACAGTGTTAATTTATTTTCCACAGATTGTGGAAAAACTAACTATTATCCATTGC
>777_425
TTGTTGATATTCTGTTTTTTCTTTTTTAGTTTTCCACATAAAAAATAGTTGAAAACAATAGCGGTGTCACCTTAAAATGACTTTTCCACAGGTTGTGGAGAACCCAAATTAACAGTGTTAATTTATTTTCCACAGATTGTGGAAAAACTAACTATTATCCATTGCTCTGTGGAAAACTAGAATAGTTTATGGTAGAATAGTTCTAGAATTATCCACAAGAAGGAACCTAGTATGACTGAAAATGAACAAATTTTTTGGAACAGGGTCTTGGAATTAGCTCAGAGTCAATTAAAACAGGCAACTTATGAATTTTTTGTTCATGATGCCCGTCTATTAAAGGTCGATAAGCATATTGC
>777_426
TTGTTGATATTCTGTTTTTTCTTTTTTAGTTTTCCACATAAAAAATAGTTGAAAACAATAGCGGTGTCACCTTAAAATGACTTTTCCACAGGTTGTGGAGAACCCAAATTAACAGTGTTAATTTATTTTCCACAGATTGTGGAAAAACTAACTATTATCCATTGCTCTGTGGAAAACTAGAATAGTTTATGGTAGAATAGTTCTAGAATTATCCACAAGAAGGAACCTAGTATGACTGAAAATGAACAAATTTTTTGGAACAGGGTCTTGGAATTAGCTCAGAGTCAATTAAAACAGGCAACTTATGAATTTTTTGTTCATGATGCCCGTCTATTAAAGGTCGATAAGCATATTGCAACTATTTACTTAGATCAAATGAAAGAACTCTTTTGGGAAAAAAATCTTAAAGATGTTATTCTTACTGCTGGTTTTGAAGTTTATAACGCTCAAATTTCTGTTGACTATGTTTTCGAAGAAGACCTAATGATTGA
>777_427
TTGTTGATATTCTGTTTTTTCTTTTTTAGTTTTCCACATAAAAAATAGTTGAAAACAATAGCGGTGTCACCTTAAAATGACTTTTCCACAGGTTGTGGAGAACCCAAATTAACAGTGTTAATTTATTTTCCACAGATTGTGGAAAAACTAACTATTATCCATTGCTCTGTGGAAAACTAGAATAGTTTATGGTAGAATAGTTCTAGAATTATCCACAAGAAGGAACCTAGTATGACTGAAAATGAA
>777_428
TTGTTGATATTCTGTTTTTTCTTTTTTAGTTTTCCACATAAAAAATAGTTGAAAACAATAGCGGTGTCACCTTAAAATGACTTTTCCACAGGTTGTGGAGAACCCAAATTAACAGTGTTAATTTATTTTCCACAGATTGTGGAAAAACTAACTATTATCCATTGCTCTGTGGAAAACTAGAATAGTTTATGGTAGAATAGTTCTAGAATTATCCACAAGAAGGAACCTAGTATGACTGAAAATGAACAAATTTTTTGGAACAGGGTCTTGGAATTAGCTCAGAGTCAATTAA
>777_429
TTGTTGATATTCTGTTTTTTCTTTTTTAGTTTTCCACATAAAAAATAGTTGAAAACAATAGCGGTGTCACCTTAAAATGACTTTTCCACAGGTTGTGGAGAACCCAAATTAACAGTGTTAATTTATTTTCCACAGATTGTGGAAAAACTAACTATTATCCATTGCTCTGTGGAAAACTAGAATAGTTTATGGTAGAATAGTTCTAGAATTATCCACAAGAAGGAACCTAGTATGACTGAAAATGAACAAAT
>777_430
TTGTTGATATTCTGTTTTTTCTTTTTTAGTTTTCCACATAAAAAATAGTTGAAAACAATAGCGGTGTCACCTTAAAATGACTTTTCCACAGGTTGTGGAGAACCCAAATTAACAGTGTTAATTTATTTTCCACAGATTGTGGAAAAACTAACTATTATCCATTGCTCTGTGGAAAACTAGAATAGTTTATGGTAGAATAGTTCTAGAATTATCCACAAGAAGGAACCTAGTATGACTGAAAATGAACAAA
>777_431
TTGTTGATATTCTGTTTTTTCTTTTTTAGTTTTCCACATAAAAAATAGTTGAAAACAATAGCGGTGTCACCTTAAAATGACTTTTCCACAGGTTGTGGAGAACCCAAATTAACAGTGTTAATTTATTTTCCACAGATTGTGGAAAAACTAACTATTATCCATTGCTCTGTGGAAAACTAGAATAGTTTATGGTAGAATAGTTCTAGAATTATCCACAAGAAGGAACCTAGTATGACTGAAAATGAACAAATTTTTTGGAACAGGGTCTTGGAATTAGCTCAGAGTCAATTAAAACAGGCAACTTATGAATTTTTTGTTCATGATGCCCGTCTATTAAAGGTCGATAAGCATATTGCAACTATTTACTTAGATCAAATGAAAGAACTCTTTTGGGAAAAAAATCTTAAAGATGTTATTCTTACTGCTGGTTTTGAAGTTTATAACGCTCAAATTTCTGTTGACTATGTTTTCGAAGAAGACCTAATGATTGAGCAA
>777_432
TTGTTGATATTCTGTTTTTTCTTTTTTAGTTTTCCACATAAAAAATAGTTGAAAACAATAGCGGTGTCACCTTAAAATGACTTTTCCACAGGTTGTGGAGAACCCAAATTAACAGTGTTAATTTATTTTCCACAGATTGTGGAAAAACTAACTATTATCCATTGCTCTGTGGAAAACTAGAATAGTTTATGGTAGAATAGTTCTAGAATTATCCACAAGAAGGAACCTAGTATGACTGAAAATGAACAAATTTTTTGGAACAGGGTCTTGGAATTAGCTCAGAGTCAATTAAAACAGGCAACTTATGAATTTTTTGTTCATGATGCCCGTCTATTAAAGGTCGATAAGCATATTGCAACTATTTACTTAGATCAAATGAAAGAACTCTTTTGGGAAAAAAATCTTAAAGATGT
>777_433
TTGTTGATATTCTGTTTTTTCTTTTTTAGTTTTCCACATAAAAAATAGTTGAAAACAATAGCGGTGTCACCTTAAAATGACTTTTCCACAGGTTGTGGAGAACCCAAATTAACAGTGTTAATTTATTTTCCACAGATTGTGGAAAAACTAACTATTATCCATTGCTCTGTGGAAAACTAGAATAGTTTATGGTAGAATAGTTCTAGAATTATCCACAAGAAGGAACCTAGTATGACTGAAAATGAACAAATTTTTTGGAACAGGGTCTTGGAATTAGCTCAGAGTCAATTAAAACAGGCAACTTATGAATTTTTTGTTCATGATGCCCGTCTATTAAAGGTCGATAAGCATATTGCAACTATTTACTTAGATCAAATGAAAGAACTCTTTTGGGAAAAAAATCTTAAAGATGTTATTCTTACTGCTGGTTTTGAAGTTTATAAC
>777_434
TTGTTGATATTCTGTTTTTTCTTTTTTAGTTTTCCACATAAAAAATAGTTGAAAACAATAGCGGTGTCACCTTAAAATGACTTTTCCACAGGTTGTGGAGAACCCAAATTAACAGTGTTAATTTATTTTCCACAGATTGTGGAAAAACTAACTATTATCCATTGCTCTGTGGAAAACTAGAATAGTTTATGGTAGAATAGTTCTAGAATTATCCACAAGA
>777_435
TTGTTGATATTCTGTTTTTTCTTTTTTAGTTTTCCACATAAAAAATAGTTGAAAACAATAGCGGTGTCACCTTAAAATGACTTTTCCACAGGTTGTGGAGAACCCAAATTAACAGTGTTAATTTATTTTCCACAGATTGTGGAAAAACTAACTATTATCCATTGCTCTGTGGAAAACTAGAATAGTTTATGGTAGAATAGTTCTAGAATTATCCACAAGAAGGAACCTAGTATGACTGAAAATGAACAAATTTTTTGGAACAGGGTCTTGGAATTAGCTCAGAGTCAAT
>777_436
TTGTTGATATTCTGTTTTTTCTTTTTTAGTTTTCCACATAAAAAATAGTTGAAAACAATAGCGGTGTCACCTTAAAATGACTTTTCCACAGGTTGTGGAGAACCCAAATTAACAGTGTTAATTTATTTTCCACAGATTGTGGAAAAACTAACTATTATCCATTGCTC
>777_437
TTGTTGATATTCTGTTTTTTCTTTTTTAGTTTTCCACATAAAAAATAGTTGAAAACAATAGCGGTGTCACCTTAAAATGACTTTTCCACAGGTTGTGGAGAACCCAAATTAACAGTGTTAATTTATTTTCCACAGATTGTGGAAAAACTAACTATTATCCATTGCTCTGTGGAAAACTAGAATAGTTTATGGTAGAATAGTTCTAGAATTATCCACAAGAAGGAACCTAGTATGACTGAAAATGAACAAATTTTTTGGAACAGGGTCTTGGAATTAGCTCAGAGTCAATTAAAACAGGCAACTTATGAATTTTTTGTTCATGATGCCCGTCTATTAAAGGTCGATAAGCATATTGCAACTATTTACTTAGATCAAATGAAAGAACTCTTTTGGGAAAAAAATCTTAAAGATGTT
>777_438
TTGTTGATATTCTGTTTTTTCTTTTTTAGTTTTCCACATAAAAAATAGTTGAAAACAATAGCGGTGTCACCTTAAAATGACTTTTCCACAGGTTGTGGAGAACCCAAATTAACAGTGTTAATTTATTTTCCACAGATTGTGGAAAAACTAACTATTATCCATTGCTCTGTGGAAAACTAGAATAGTTTATGGTAGAATAGTTCTAGAATTATCCACAAGAAGGAACCTAGTATGACTGAAAATGAACAAATTTTTTGGAACAGGGTCTTGGAATTAGCTCAGAGTCAATTAAAACAGGCAACTTATGAAT
>777_439
TTGTTGATATTCTGTTTTTTCTTTTTTAGTTTTCCACATAAAAAATAGTTGAAAACAATAGCGGTGTCACCTTAAAATGACTTTTCCACAGGTTGTGGAGAACCCAAATTAACAGTGTTAATTTATTTTCCACAGATTGTGGAAAAACTAACTATTATCCATTGCTCTGTGGAAAACTAGAATAGTTTATGGTAGAATAGTTCTAGAATTATCCACAAGAAGGAACCTAGTATGACTGAAAATGAACAAATTTTTTGGAACAGGGTCTTGGAATTAGCTCAGAGTCAATTAA
>777_440
TTGTTGATATTCTGTTTTTTCTTTTTTAGTTTTCCACATAAAAAATAGTTGAAAACAATAGCGGTGTCACCTTAAAATGACTTTTCCACAGGTTGTGGAGAACCCAAATTAACAGTGTTAATTTATTTTCCACAGATTGTGGAAAAACTAACTATTATCCATTGCTCTGTGGAAAACTAGAATAGTTTATGGTAGAATAGTTCTAGAATTATCCACAAGAAGGAACCTAGTATGACTGAAAATGAACAAATTTTTTGGAACAGGGTCTTGGAATTAGCTCAGAGTCAATTAAAACAGGCAA
>777_441
TTGTTGATATTCTGTTTTTTCTTTTTTAGTTTTCCACATAAAAAATAGTTGAAAACAATAGCGGTGTCACCTTAAAATGACTTTTCCACAGGTTGTGGAGAACCCAAATTAACAGTGTTAATTTATTTTCCACAGATTGTGGAAAAACTAACTATTATCCATTGCTCTGTGGAAAACTAGAATAGTTTATGGTAGAATAGTTCTAGAATTATCCACAAGAAGGAACCTAGTATGACTGAAAATGAACAAATTTTTTGGAACAGGGTCTTGGAATTAGCTCAGAGTCAATTAAAACAGGCAACTTATGAATTTTTTGTTCATGATGCCCGTCTATTAAAGGTCGATAAGCATATTGCAACTATTTACTTAGATCAAATGAAAGAACTCTTTTGGGAAAAAAATCT
>777_442
TTGTTGATATTCTGTTTTTTCTTTTTTAGTTTTCCACATAAAAAATAGTTGAAAACAATAGCGGTGTCACCTTAAAATGACTTTTCCACAGGTTGTGGAGAACCCAAATTAACAGTGTTAATTTATTTTCCACAGATTGTGGAAAAACTAACTATTATCCATTGCTCTGTGGAAAACTAGAATAGTTTATGGTAGAATAGTTCTAGAATTATCCACAAGAAGGAACCTAGTATGACTGAAAATGAACAAATTTTTTGGAACAGGGTCTTGGAATTAGCTCAGAGTCAATTAAAACAGGCAACTTATGAATTTTTTGTTCATGATGCCCGTCTATTAAAGGTCGATAAGCATATTGCAACTATTTACTTAGATCAAATGAAAGAACTCTTTTGGGAAAAAAATCTTAAAGATGTTATTCTTACTGCTGGTTTTGAAGTTTATAACGCTCAAATTTCTGTTGACTATGTTTTCGAAGAA
>777_443
TTGTTGATATTCTGTTTTTTCTTTTTTAGTTTTCCACATAAAAAATAGTTGAAAACAATAGCGGTGTCACCTTAAAATGACTTTTCCACAGGTTGTGGAGAACCCAAATTAACAGTGTTAATTTATTTTCCACAGATTGTGGAAAAACTAACTATTATCCATTGCTCTGTGGAAAACTAGAATAGTTTATGGTAGAATAGTTCTAGAATTATCCACAAGAAGGAACCTAGTATGACTGAAAATGAACAAATTTTTTGGAACAGGGTCTTGGAATTAGCT
>777_444
TTGTTGATATTCTGTTTTTTCTTTTTTAGTTTTCCACATAAAAAATAGTTGAAAACAATAGCGGTGTCACCTTAAAATGACTTTTCCACAGGTTGTGGAGAACCCAAATTAACAGTGTTAATTTATTTTCCACAGATTGTGGAAAAACTAACTATTATCCATTGCTCTGTGGAAAACTAGAATAGTTTATGGTAGAATAGTTCTAGAATTATCCACAAGAAGGAACCTAGTATGACTGAAAATGAACAAATTTTTTGGAACAGGGTCTTGGAATTAGCTCAGAGTCAATTAAAACAGGCAACTTATGAATTTTTTGTTCATGATGCCCGTCT
>777_445
TTGTTGATATTCTGTTTTTTCTTTTTTAGTTTTCCACATAAAAAATAGTTGAAAACAATAGCGGTGTCACCTTAAAATGACTTTTCCACAGGTTGTGGAGAACCCAAATTAACAGTGTTAATTTATTTTCCACAGATTGTGGAAAAACTAACTATTATCCATTGCTCTGTGGAAAACTAGAATAGTTTATGGTAGAATAGTTCTAGAATTATCCACAAGAAGGAACCTAGTATGACTGAAAATGAACAAATTTTTTGGAACAGGGTCTTGGAATTAGCTCAGAGTCAATTAAAACAGGCAACTTATGAATTTTTTGTTCATGATGCCCGTCTATTAA
>777_446
TTGTTGATATTCTGTTTTTTCTTTTTTAGTTTTCCACATAAAAAATAGTTGAAAACAATAGCGGTGTCACCTTAAAATGACTTTTCCACAGGTTGTGGAGAACCCAAATTAACAGTGTTAATTTATTTTCCACAGATTGTGGAAAAACTAACTATTATCCATTGCTCTGTGGAAAACTAGAATAGTTTATGGTAGAATAGTTCTAGAATTATCCACAAGAAGGAACCTAGTATGACTGAAAATGAACAAATTTTTTGGAACAGGGTCTTGGAATTAGCTCAGAGTCAATTAAAACAGGCAACTTATGAATTTTTTGTTCATGATGCCCGTCTATTAAAGGTCGATAAGCATATTGCAACT
>777_447
TTGTTGATATTCTGTTTTTTCTTTTTTAGTTTTCCACATAAAAAATAGTTGAAAACAATAGCGGTGTCACCTTAAAATGACTTTTCCACAGGTTGTGGAGAACCCAAATTAACAGTGTTAATTTATTTTCCACAGATTGTGGAAAAACTAACTATTATCCATTGCTCTGTGGAAAACTAGAATAGTTTATGGTAGAATAGTTCTAGAATTATCCACAAGAAGGAACCTAGTATGACTGAAAATGAACAAATTTTTTGGAACAGGGTCTTGGAATTAGCTCAG
>777_448
TTGTTGATATTCTGTTTTTTCTTTTTTAGTTTTCCACATAAAAAATAGTTGAAAACAATAGCGGTGTCACCTTAAAATGACTTTTCCACAGGTTGTGGAGAACCCAAATTAACAGTGTTAATTTATTTTCCACAGATTGTGGAAAAACTAACTATTATCCATTGCTCTGTGGAAAACTAGAATAGTTTATGGTAGAATAGTTCTAGAATTATCCACAAGAAGGAACCTAGTATGACTGAAAATGAACAAATTTTTTGGAACAGGGTCTTGGAATTAGCTCAGAGTCAATTAAAACAGGCAACTTA
>777_449
TTGTTGATATTCTGTTTTTTCTTTTTTAGTTTTCCACATAAAAAATAGTTGAAAACAATAGCGGTGTCACCTTAAAATGACTTTTCCACAGGTTGTGGAGAACCCAAATTAACAGTGTTAATTTATTTTCCACAGATTGTGGAAAAACTAACTATTATCCATTGCTCTGTGGAAAACTAGAATAGTTTATGGTAGAATAGTTCTAGAATTATCCACAAGAAGGAACCTAGTA
>777_450
TTGTTGATATTCTGTTTTTTCTTTTTTAGTTTTCCACATAAAAAATAGTTGAAAACAATAGCGGTGTCACCTTAAAATGACTTTTCCACAGGTTGTGGAGAACCCAAATTAACAGTGTTAATTTATTTTCCACAGATTGTGGAAAAACTAACTATTATCCATTGCTCTGTGGAAAACTAGAATAGTTTATGGTAGAATAGTTCTAGAA
>777_451
TTGTTGATATTCTGTTTTTTCTTTTTTAGTTTTCCACATAAAAAATAGTTGAAAACAATAGCGGTGTCACCTTAAAATGACTTTTCCACAGGTTGTGGAGAACCCAAATTAACAGTGTTAATTTATTTTCCACAGATTGTGGAAAAACTAACTATTATCCATTGCTCTGTGGAAAACTAGAATAGTTTATGGTAGAATAGTTCTAGAATTATCCACAAGAAGGAACCTAGTATGACTGAAAATGAACAAATTTTTTGGAACAGGGTCTTGG
>777_452
TTGTTGATATTCTGTTTTTTCTTTTTTAGTTTTCCACATAAAAAATAGTTGAAAACAATAGCGGTGTCACCTTAAAATGACTTTTCCACAGGTTGTGGAGAACCCAAATTAACAGTGTTAATTTATTTTCCACAGATTGTGGAAAAACTAACTATTATCCATTGCTCTGTGGAAAACTAGAATAGTTTATGGTAGAATAGTTCTAGAATTATCCACAAGAAGGAACCTAGTATGACTGAAAATGAACAAATTTTTTGGAACAGGGTCTTGGAATTAGCTCAGAGTCAATTAAAACAGGCAACTTATGAATTTTTTGTTCATGATGCCCGTCTATTAAAGGTCGATAAGCATATTGCAACTATTTACTTAGATCAAATGAAAGAACTCTTTTGGGAAAAAAATCTTAAAGATGTTATTCTTACTGCTGGTTT
>777_453
TTGTTGATATTCTGTTTTTTCTTTTTTAGTTTTCCACATAAAAAATAGTTGAAAACAATAGCGGTGTCACCTTAAAATGACTTTTCCACAGGTTGTGGAGAACCCAAATTAACAGTGTTAATTTATTTTCCACAGATTGTGGAAAAACTAACTATTATCCATTGCTCTGTGGAAAACTAGAATAGTTTATGGTAGAATAGTTCTAGAATTATCCACAAGAAGGAACCTAGTATGACTGAAAATGAACAAATTTTTTGGAACAGGGTCTTGGAATTAGCTCAGAGTCAATTAAAACAGGCAACTTATGAATTTTTTGTTCATGATGCCCGTCTATTAAAGGTCGATAAGCATATTGCAACTATTTACTTAGATCAAATGAAAGAACTCTTTTGGGAAAAAAATCTTAAAGATGTTATTCTTACTGCTG
>777_454
TTGTTGATATTCTGTTTTTTCTTTTTTAGTTTTCCACATAAAAAATAGTTGAAAACAATAGCGGTGTCACCTTAAAATGACTTTTCCACAGGTTGTGGAGAACCCAAATTAACAGTGTTAATTTATTTTCCACAGATTGTGGAAAAACTAACTATTATCCATTGCTCTGTGGAAAACTAGAATAGTTTATGGTAGAATAGTTCTAGAATTATCCACAAGAAGGAACCTAGTATGACTGAAAATGAACAAATTTTTTGGAACAGGGTCTTGGAATTAGCTCAGAGTCAATTAAAACAGGCAACTTATGAATTTTTTGTTCATGATGCCCGTCTATTAAAGGTCGATAAGCATATTGCAACTATTTACTTAGATCAAATGAAAGAACTCTTTTGG
>777_455
TTGTTGATATTCTGTTTTTTCTTTTTTAGTTTTCCACATAAAAAATAGTTGAAAACAATAGCGGTGTCACCTTAAAATGACTTTTCCACAGGTTGTGGAGAACCCAAATTAACAGTGTTAATTTATTTTCCACAGATTGTGGAAAAACTAACTATTATCCATTGCTCTGTGGAAAACTAGAATAGTTTATGGTAGAATAGTTCTAGAATTATCCACAAGAAGGAACCTAGTATGACTGAAAATGAACAAATTTTTTGGAACAGGGTCTTGGAATTAGCTCAGAGTCAATTAAAACAGGCAACTTATGAATTTTTTGTTCATGATGCCCGTCTATTAAAGGTCGATAAGCATATTGCAACTATTTACTTAGATCAAATGAAAGAACTCTTTTGGGAAAAAAATCTTAAAGATGTTATTCTTACTG
>777_456
TTGTTGATATTCTGTTTTTTCTTTTTTAGTTTTCCACATAAAAAATAGTTGAAAACAATAGCGGTGTCACCTTAAAATGACTTTTCCACAGGTTGTGGAGAACCCAAATTAACAGTGTTAATTTATTTTCCACAGATTGTGGAAAAACTAACTATTATCCATTGCTCTGTGGAAAACTAGAATAGTTTATGGTAGAATAGTTCTAGAATTATCCACAAGAAGGAACCT
>777_457
TTGTTGATATTCTGTTTTTTCTTTTTTAGTTTTCCACATAAAAAATAGTTGAAAACAATAGCGGTGTCACCTTAAAATGACTTTTCCACAGGTTGTGGAGAACCCAAATTAACAGTGTTAATTTATTTTCCACAGATTGTGGAAAAACTAACTATTATCCATTGCTCTGTGGAAAACTAGAATAGTTTATGGTAGAATAGTTCTAGAATTATCCACAAGAAGGAACCTAGTATGACTGAAAATGAACAAATTTTTTGGAACAGGGTCTTGGAATTAGCTCAGAGTCAATTAAAACAGGCAACTTATGAATTTTTTGTTCATGATGCCCGTCTATTAAAGGTCGATAAGCATATTGCAACTATTTACTTAGATCAAATGAAAGAACTCTTTTGGGAAAAAAATCTTAAAGATGTTATTCTTACTGCTGGTTTTGAAGTTTATAACGCTCAA
>777_458
TTGTTGATATTCTGTTTTTTCTTTTTTAGTTTTCCACATAAAAAATAGTTGAAAACAATAGCGGTGTCACCTTAAAATGACTTTTCCACAGGTTGTGGAGAACCCAAATTAACAGTGTTAATTTATTTTCCACAGATTGTGGAAAAACTAACTATTATCCATTGCTCTGTGGAAAACTAGAATAGTTTATGGTAGAATAGTTCTAGAATTATCCACAAGAAGGAACCTAGTATGACTGAAAATGAACAAATTTTTTGGAACAGGGTCTTGGAATTAGCTCAGAGTCAATTAAAACAGGCAACTTATGAATTTTTTGTTCATGATGCCCGTCTATTAAAGGTCGATAAGCATATTGCAACTATTTACTTAGATCAAATGAAAGAACTCTTTTGGGAAAAAAATCTTAAAGATGTTATTCTTA
>777_459
TTGTTGATATTCTGTTTTTTCTTTTTTAGTTTTCCACATAAAAAATAGTTGAAAACAATAGCGGTGTCACCTTAAAATGACTTTTCCACAGGTTGTGGAGAACCCAAATTAACAGTGTTAATTTATTTTCCACAGATTGTGGAAAAACTAACTATTATCCATTGCTCTGTGGAAAACTAGAATAGTTTATGGTAGAATAGTTCTAGAATTATCCACAAGAAGGAACCTAGTATGACTGAAAATGAACAAATTTTTTGGAACAGGGTCTTGGAATTAGCTCAGAGTCAATTAAAACAGGCAACTTATG
>777_460
TTGTTGATATTCTGTTTTTTCTTTTTTAGTTTTCCACATAAAAAATAGTTGAAAACAATAGCGGTGTCACCTTAAAATGACTTTTCCACAGGTTGTGGAGAACCCAAATTAACAGTGTTAATTTATTTTCCACAGATTGTGGAAAAACTAACTATTATCCATTGCTCTGTGGAAAACTAGAATAGTTTATGGTAGAATAGTTCTAGAATTATCCACAAGAAGGAACCTAGTATGACTGAAAATGAACAAATTTTTTGGAACAGGGTCTTGGAATTAGCTCAGAGTCAATTAAAACAGGCAACT
>777_461
TTGTTGATATTCTGTTTTTTCTTTTTTAGTTTTCCACATAAAAAATAGTTGAAAACAATAGCGGTGTCACCTTAAAATGACTTTTCCACAGGTTGTGGAGAACCCAAATTAACAGTGTTAATTTATTTTCCACAGATTGTGGAAAAACTAACTATTATCCATTGCTCTGTGGAAAACTAGAATAGTTTATGGTAGAATAGTTCTAGAATTATCCACAAGAAGGAACCTAGTATGACTGAAAATGAACAAATTTTTTGGAACAGGGTCTTGGAATTAGCTCAGAGTCAATTAAAACAGGCAACTTATGAATTTTTTGTTCATGATGCCCGTCTATTAAAGGTCGATAAGCATATTGCAACTATTTACTTAGATCAAATGAAAGAACTCTTTTGGGAAAAAAATCTTAAAGATGTTATTCTTACTGCTGGTTTTGAAGTTTATAACGCTCAAATTTCTGTTGACTATGTTTTCGAA
>777_462
TTGTTGATATTCTGTTTTTTCTTTTTTAGTTTTCCACATAAAAAATAGTTGAAAACAATAGCGGTGTCACCTTAAAATGACTTTTCCACAGGTTGTGGAGAACCCAAATTAACAGTGTTAATTTATTTTCCACAGATTGTGGAAAAACTAACTATTATCCATTGCTCTGTGGAAAACTAGAATAGTTTATGGTAGAATAGTTCTAGAATTATCCACAAGAAGGAACCTAGTATGACTGAAAATGAACAAATTTTTTGGAACAGGGTCTTGGAATTAGCTCAGAGTCAATTAAAACAGGCAACTT
>777_463
TTGTTGATATTCTGTTTTTTCTTTTTTAGTTTTCCACATAAAAAATAGTTGAAAACAATAGCGGTGTCACCTTAAAATGACTTTTCCACAGGTTGTGGAGAACCCAAATTAACAGTGTTAATTTATTTTCCACAGATTGTGGAAAAACTAACTATTATCCATTGCTCTGTGGAAAACTAGAATAGTTTATGGTAGAATAGTTCTAGAATTATCCACAAGAAGGAACCTAGTATGACTGAAAATGAACAAATTTTTTGGAACAGGGTCTTGGAATTAGCTCAGAGTCAATTAAAACAGGCAACTTATGAATTTTTTGTTCATGATGCCCGTCTATTAAAGGTCGATAAGCATATTGCAACTATTTACTTAGATCAAATGAAAGAACTCTTTTGGGAAAAAAATCTTAAAGATGTTATTCTTACTGCTGGTTTTGAAG
>777_464
TTGTTGATATTCTGTTTTTTCTTTTTTAGTTTTCCACATAAAAAATAGTTGAAAACAATAGCGGTGTCACCTTAAAATGACTTTTCCACAGGTTGTGGAGAACCCAAATTAACAGTGTTAATTTATTTTCCACAGATTGTGGAAAAACTAACTATTATCCATTGCTCTGTGGAAAACTAGAATAGTTTATGGTAGAATAGTTCTAGAA
>777_465
TTGTTGATATTCTGTTTTTTCTTTTTTAGTTTTCCACATAAAAAATAGTTGAAAACAATAGCGGTGTCACCTTAAAATGACTTTTCCACAGGTTGTGGAGAACCCAAATTAACAGTGTTAATTTATTTTCCACAGATTGTGGAAAAACTAACTATTATCCATTGCTCTGTGGAAAACTAGAATAGTTTATGGTAGAATAGTTCTAGAATTATCCACAAGAAGGAACCTAGTATGACTGAAAATGAACAAATTTTTTGGAACAGGGTCTTGGAATTAGCTCAGAGTCAATTAAAACAGGCAACTTATGAATTTTTTGTTCATGATGCCCGTCTATTAAAGGTCGATAAGCATATTGCAACTATTTACTTAGATCAAATGAAAGAACTCTTTTGGGAAAAAAATCTTAAAGATGTTATTCTTACT
>777_466
TTGTTGATATTCTGTTTTTTCTTTTTTAGTTTTCCACATAAAAAATAGTTGAAAACAATAGCGGTGTCACCTTAAAATGACTTTTCCACAGGTTGTGGAGAACCCAAATTAACAGTGTTAATTTATTTTCCACAGATTGTGGAAAAACTAACTATTATCCATTGCTCTGTGGAAAACTAGAATAGTTTATGGTAGAATAGTTCTAGAATTATCCACAA
>777_467
TTGTTGATATTCTGTTTTTTCTTTTTTAGTTTTCCACATAAAAAATAGTTGAAAACAATAGCGGTGTCACCTTAAAATGACTTTTCCACAGGTTGTGGAGAACCCAAATTAACAGTGTTAATTTATTTTCCACAGATTGTGGAAAAACTAACTATTATCCATTGCTCTGTGGAAA
>777_468
TTGTTGATATTCTGTTTTTTCTTTTTTAGTTTTCCACATAAAAAATAGTTGAAAACAATAGCGGTGTCACCTTAAAATGACTTTTCCACAGGTTGTGGAGAACCCAAATTAACAGTGTTAATTTATTTTCCACAGATTGTGGAAAAACTAACTATTATCCATTGCTCTGTGGAAAACTAGAATAGTTTATGGTAGAATAGTTCTAGAATTATCCACAAGAAGGAACCTAGTATGACTGAAAATGAACAAATTTTTTGGAACAGGGTCTTGGAATTAGCTCAGAGTCAATTAAAACAGGCAACTTATGAATTTTTTGTTCATGATGCCCG
>777_469
TTGTTGATATTCTGTTTTTTCTTTTTTAGTTTTCCACATAAAAAATAGTTGAAAACAATAGCGGTGTCACCTTAAAATGACTTTTCCACAGGTTGTGGAGAACCCAAATTAACAGTGTTAATTTATTTTCCACAGATTGTGGAAAAACTAACTATTATCCATTGCTCTGTGGAAAACTAGAATAGTTTATGGTAGAATAGTTCTAGAATTATCCACAAGAAGGAACCTAGTATGACTGAAAATGAACAAATTTTTTGGAACAGGGTCTTGGAATTAGCTCAGAGTCAATTAAAACAGGCAACTTATGAATTTTTTGTTCATGATGCCCGTCTATTAAAGGTCGATAAGCATATTGCAACT
>777_470
TTGTTGATATTCTGTTTTTTCTTTTTTAGTTTTCCACATAAAAAATAGTTGAAAACAATAGCGGTGTCACCTTAAAATGACTTTTCCACAGGTTGTGGAGAACCCAAATTAACAGTGTTAATTTATTTTCCACAGATTGTGGAAAAACTAACTATTATCCATTGCTCTGTGGAAAACTAGAATAGTTTATGGTAGAATAGTTCTAGAATTATCCACAAGAAGGAACCTAGTATGACTGAAAATGAACAAATTTTTTGGAACAGGGTCTTGGAATTAGCTCAGAGTCAATTAAAACAGGCAACTTATGAATTTTTTGTTCATGATGCCCGTCTATTAAAGGTCGATAAGCATATTGCAA
>777_471
TTGTTGATATTCTGTTTTTTCTTTTTTAGTTTTCCACATAAAAAATAGTTGAAAACAATAGCGGTGTCACCTTAAAATGACTTTTCCACAGGTTGTGGAGAACCCAAATTAACAGTGTTAATTTATTTTCCACAGATTGTGGAAAAACTAACTATTATCCATTGCTCTGTGGAAAACTAGAATAGTTTATGGTAGAATAGTTCTAGAATTATCCACAAGAAGGAACCTAGTATGACTGAAAATGAACAAATTTTTTGGAACAGGGTCTTGGAATTAGCTCAGAGTCAATTAAAACAGGCAACTTATGAATTTTTTGTTCATGATGCCCGTCTATTAAAGGTCGATAAGCATATTGCAACTATTTACTTAGATCAAATGAAAGAACTCTTTTGGGAAAAAAATCTTAAAGATGTTATTCTTACTGCTGGTTTTGAAGTTTATAACGCTCAAATTTCTGTT
>777_472
TTGTTGATATTCTGTTTTTTCTTTTTTAGTTTTCCACATAAAAAATAGTTGAAAACAATAGCGGTGTCACCTTAAAATGACTTTTCCACAGGTTGTGGAGAACCCAAATTAACAGTGTTAATTTATTTTCCACAGATTGTGGAAAAACTAACTATTATCCATTGCTCTGTGGAAAACTAGAATAGTTTATGGTAGAATAGTTCTAGAATTATCCACAAGAAGGAACCTAGTATGACTGAAAATGAACAAATTTTTTGGAACAGGGTCTTGGAATTAGCTCAGAGTCAATTAAAACAGGCAACTT
>777_473
TTGTTGATATTCTGTTTTTTCTTTTTTAGTTTTCCACATAAAAAATAGTTGAAAACAATAGCGGTGTCACCTTAAAATGACTTTTCCACAGGTTGTGGAGAACCCAAATTAACAGTGTTAATTTATTTTCCACAGATTGTGGAAAAACTAACTATTATCCATTGCTCTGTGGAAAACTAGAATAGTTTATGGTAGAAT
>777_474
TTGTTGATATTCTGTTTTTTCTTTTTTAGTTTTCCACATAAAAAATAGTTGAAAACAATAGCGGTGTCACCTTAAAATGACTTTTCCACAGGTTGTGGAGAACCCAAATTAACAGTGTTAATTTATTTTCCACAGATTGTGGAAAAACTAACTATTATCCATTGCTCTGTGGAAAACTAGAATAGTTTATGGTAGAATAGTTCTAGAATTATCCACAAGAAGGAACCTAGTATGACTGAAAATGAACAAATTTTTTGGAACAGGGTCTTGGAATTAGCTCAGAGTCAATTAAAACAGGCAACTTATGAATTTTTTGTTCATGATGCCCGTCTATTAAAGGTCGATAAGCATATTGCAACTATTTACTTAGATCAAATGAAAGAACTCTTTTGGGAAAAAAA
>777_475
TTGTTGATATTCTGTTTTTTCTTTTTTAGTTTTCCACATAAAAAATAGTTGAAAACAATAGCGGTGTCACCTTAAAATGACTTTTCCACAGGTTGTGGAGAACCCAAATTAACAGTGTTAATTTATTTTCCACAGATTGTGGAAAAACTAACTATTATCCATTGCTCTGTGGAAAACTAGAATAGTTTATGGTAGAATAGTTCTAGAATTATCCACAAG
>777_476
TTGTTGATATTCTGTTTTTTCTTTTTTAGTTTTCCACATAAAAAATAGTTGAAAACAATAGCGGTGTCACCTTAAAATGACTTTTCCACAGGTTGTGGAGAACCCAAATTAACAGTGTTAATTTATTTTCCACAGATTGTGGAAAAACTAACTATTATCCATTGCTCTGTGGAAAACTAGAATAGTTTATGGTAGAATAGTTCTAGAATTATCCACAAGAAGGAACCTAGTATGACTGAAAATGAACAAATTTTTTGGAACAGGGTCTTGGAATTAGCTCAGAGTCAATTAAAACAGGCAACTTATGAATTTTTTGTTCATGATGCCCGTCTATTAAAGGTCGATAAGCATATTGCAACTATTTACTTAGATCAAATGAAAGAACTCTTTTGGGAAAAAAATCTTAAAGATGTTATTCTTACTGCTGGTTTTGAAGTTTATAACGCTCAAATTTCTGTTGACTATGTTTTCGAAGA
>777_477
TTGTTGATATTCTGTTTTTTCTTTTTTAGTTTTCCACATAAAAAATAGTTGAAAACAATAGCGGTGTCACCTTAAAATGACTTTTCCACAGGTTGTGGAGAACCCAAATTAACAGTGTTAATTTATTTTCCACAGATTGTGGAAAAACTAACTATTATCCATT
>777_478
TTGTTGATATTCTGTTTTTTCTTTTTTAGTTTTCCACATAAAAAATAGTTGAAAACAATAGCGGTGTCACCTTAAAATGACTTTTCCACAGGTTGTGGAGAACCCAAATTAACAGTGTTAATTTATTTTCCACAGATTGTGGAAAAACTAACTATTATCCATTGCTCTGTGGAAAACTAGAATAGTTTATGGTAGAATAGTTCTAGAATTATCCACAAGAAGGAACCTAGTATGACTGAAAATGAACAAATTTTTTGGAACAGGGTCTTGGAATTAGCTCAGAGTCAATTAAAACAGGCAACTTATGAATTTTTTGTTCATGATGCCCGTCTATTAAAG
>777_479
TTGTTGATATTCTGTTTTTTCTTTTTTAGTTTTCCACATAAAAAATAGTTGAAAACAATAGCGGTGTCACCTTAAAATGACTTTTCCACAGGTTGTGGAGAACCCAAATTAACAGTGTTAATTTATTTTCCACAGATTGTGGAAAAACTAACTATTATCCATTGCTCTGTGGAAAACTAGAATAGTTTATGGTAGAATAGTTCTAGAATTATCCACAAGAAGGAACCTAGTATGACTGAAAATGAACAAATTTTTTGGAACAGGGTCTTGGAATTAG
>777_480
TTGTTGATATTCTGTTTTTTCTTTTTTAGTTTTCCACATAAAAAATAGTTGAAAACAATAGCGGTGTCACCTTAAAATGACTTTTCCACAGGTTGTGGAGAACCCAAATTAACAGTGTTAATTTATTTTCCACAGATTGTGGAAAAACTAACTATTATCCATTGCTCTGTGGAAAACTAGAATAGTTTATGGTAGAATAGTTCTAGAATTATCCACAAGAAGGAACCTAGTATGACTGAAAATGAACAAATTTTTTGGAACAGGGTCTTGGAATTAGCTCAGAGTCAATTAAAACAGGCAACTTATGAATTTTTTGTTCATGATGCCCGTCTATTAAAGGTCGATAAGCATATTGCAACTATTTACTTAGATCAAATGAAAGAACTCTTTTGGGAAAAAAATCTTAAAGATGTTATTCTTACTGCTGGTTTTGAAGTTTATAACGCTCAAATTTCTGTTG
>777_481
TTGTTGATATTCTGTTTTTTCTTTTTTAGTTTTCCACATAAAAAATAGTTGAAAACAATAGCGGTGTCACCTTAAAATGACTTTTCCACAGGTTGTGGAGAACCCAAATTAACAGTGTTAATTTATTTTCCACAGATTGTGGAAAAACTAACTATTATCCATTGCTCTGTGGAAAACTAGAATAGTTTATGGTAGAATAGTTCTAGAATTATCCACAAGAAGGAACCTAGTATGACTGAAAATGAACAAATTTTTTGGAACAGGGTCTTGGAATTAGCTCAGAGTCAATTAAAACAGGCAACTTATGA
>777_482
TTGTTGATATTCTGTTTTTTCTTTTTTAGTTTTCCACATAAAAAATAGTTGAAAACAATAGCGGTGTCACCTTAAAATGACTTTTCCACAGGTTGTGGAGAACCCAAATTAACAGTGTTAATTTATTTTCCACAGATTGTGGAAAAACTAACTATTATCCATTGCTCTGTGGAAA
>777_483
TTGTTGATATTCTGTTTTTTCTTTTTTAGTTTTCCACATAAAAAATAGTTGAAAACAATAGCGGTGTCACCTTAAAATGACTTTTCCACAGGTTGTGGAGAACCCAAATTAACAGTGTTAATTTATTTTCCACAGATTGTGGAAAAACTAACTATTATCCATTGCTCTGTGGAAAACTAGAATAGTTTATGGTAGAATAGTTCTAGAATTATCCACAAGAAGGAACCTAGTATGACTGAAAATGAACAAATTTTTTGGAACAGGGTCTTGGAATTAGCTCAGAGTCAATTAAAACAGGCAACTTATGAATTTTTTGTTCATGATGCCCGTCTATTAAAGGTCGATAAGCATATTGCAACTATTTACTTAGATCAAATGAAAGAACTCTTTT
>777_484
TTGTTGATATTCTGTTTTTTCTTTTTTAGTTTTCCACATAAAAAATAGTTGAAAACAATAGCGGTGTCACCTTAAAATGACTTTTCCACAGGTTGTGGAGAACCCAAATTAACAGTGTTAATTTATTTTCCACAGATTGTGGAAAAACTAACTATTATCCATTGCTCTGTGGAAAACTAGAATAGTTTATGGTA
>777_485
TTGTTGATATTCTGTTTTTTCTTTTTTAGTTTTCCACATAAAAAATAGTTGAAAACAATAGCGGTGTCACCTTAAAATGACTTTTCCACAGGTTGTGGAGAACCCAAATTAACAGTGTTAATTTATTTTCCACAGATTGTGGAAAAACTAACTATTATCCATTGCTCTGTGGAAAACTAGAATAGTTTATGGTAGAATAGTTCTAGAATTATCCACAAGAAGGAACCTAGTATGACTGAAAATGAACAAATTTTTTGGAACAGGGTCTTGGAATTAGCTCAGAGTCAATTAAAACAGGCAACTTATGAATTTTTTGTTCATGATGCCCGTCTATTAAAGGTCGATAAGCATATTGCAACTATTTACTTAGATCAAATGAAAGAACTCTTTTGGGAAAAAAATCTTAAAGATGTTATTCTTACTGCTGGTTTTGAAGTTTATAACGCTCAAATTTCTGTTGACTA
>777_486
TTGTTGATATTCTGTTTTTTCTTTTTTAGTTTTCCACATAAAAAATAGTTGAAAACAATAGCGGTGTCACCTTAAAATGACTTTTCCACAGGTTGTGGAGAACCCAAATTAACAGTGTTAATTTATTTTCCACAGATTGTGGAAAAACTAACTATTATCCATTGCTCTGTGGAAAACTAGAATAGTTTATGGTAGAATAGTTCTAGAATTATCCACAAGAAGGAACCTAGTATGACTGAAAATGAACAAATTTTTTGGAACAGGGTCTTGGAATTAGCTCAGAGTCAATTAAAACAGGCAACTTATGAATTTTTTGTTCATGATGCCCGTCTATTAAAGGTCGATAAGCATATTGCAACTATTTAC
>777_487
TTGTTGATATTCTGTTTTTTCTTTTTTAGTTTTCCACATAAAAAATAGTTGAAAACAATAGCGGTGTCACCTTAAAATGACTTTTCCACAGGTTGTGGAGAACCCAAATTAACAGTGTTAATTTATTTTCCACAGATTGTGGAAAAACTAACTATTATCCATTGCTCTGTGGAAAACTAGAATAGTTTATGGTAGAATAGTTC
>777_488
TTGTTGATATTCTGTTTTTTCTTTTTTAGTTTTCCACATAAAAAATAGTTGAAAACAATAGCGGTGTCACCTTAAAATGACTTTTCCACAGGTTGTGGAGAACCCAAATTAACAGTGTTAATTTATTTTCCACAGATTGTGGAAAAACTAACTATTATCCATTGCTCTGTGGAAAACTAGAATAGTT
>777_489
TTGTTGATATTCTGTTTTTTCTTTTTTAGTTTTCCACATAAAAAATAGTTGAAAACAATAGCGGTGTCACCTTAAAATGACTTTTCCACAGGTTGTGGAGAACCCAAATTAACAGTGTTAATTTATTTTCCACAGATTGTGGAAAAACTAACTATTATCCATTGCTCTGTGGAAAACTAGA
>777_490
TTGTTGATATTCTGTTTTTTCTTTTTTAGTTTTCCACATAAAAAATAGTTGAAAACAATAGCGGTGTCACCTTAAAATGACTTTTCCACAGGTTGTGGAGAACCCAAATTAACAGTGTTAATTTATTTTCCACAGATTGTGGAAAAACTAACTATTATCCATTGCTCTGTGGAAAACTAGAATAGTTTATGGTAGAATAGTTCTAGAATTATCCACAAGAAGGAACCTAGTATGACTGAAAATGAACAAATTTTTTGGAACAGGGTCTTGGAATTAGCTCAGAGTCAATTAAAACAGGCAACTTATGAATTTTTTGTTCATGATGCCCGTCTATTAAAGGTCGATAAGCATATTGCAACTATT
>777_491
TTGTTGATATTCTGTTTTTTCTTTTTTAGTTTTCCACATAAAAAATAGTTGAAAACAATAGCGGTGTCACCTTAAAATGACTTTTCCACAGGTTGTGGAGAACCCAAATTAACAGTGTTAATTTATTTTCCACAGATTGTGGAAAAACTAACTATTATCCATTGCTCTGTGGAAAACTAGAATAGTTTATGGTAGAATAGTTCTAGAATTATCCACAAGAAGGAACCTAGTATGACTGAAAATGAACAAATTTTTTGGAACAGGGTCTTGGAATTAGCTCAGAGTCAATTAAAACAGGCAACTTATGAATTTTTTGTTCATGATGCCCGTCTATTAAAGGTCGATAAGCATATTGCAACTATTTACTTAGATCAAATGAAAGAACTCTTTTGGGAAAAAAATCTTAAAGATGT
>777_492
TTGTTGATATTCTGTTTTTTCTTTTTTAGTTTTCCACATAAAAAATAGTTGAAAACAATAGCGGTGTCACCTTAAAATGACTTTTCCACAGGTTGTGGAGAACCCAAATTAACAGTGTTAATTTATTTTCCACAGATTGTGGAAAAACTAACTATTATCCATTGCTCTGTGGAAAACTAGAA
>777_493
TTGTTGATATTCTGTTTTTTCTTTTTTAGTTTTCCACATAAAAAATAGTTGAAAACAATAGCGGTGTCACCTTAAAATGACTTTTCCACAGGTTGTGGAGAACCCAAATTAACAGTGTTAATTTATTTTCCACAGATTGTGGAAAAACTAACTATTATCCATTGCTCTGTGGAAAACTAGAATAGTTTATGGTAGAATAGTTCTAGAATTATCCACAAGAAGGAACCTAGTATGACTGAAAATGAACAAATTTTTTGGAACAGGGTCTTGGAATTAGCTCAGAGTCAATTAAAACAGGCAACTTATGAATTTTTTGTTCATGATGCCCGTCTATTAAAGGTCGATAAGCATATTGCAACTATTTACTTAGATCAAATGAAAGAACTCTTTTGGGAAAAAAATCTTAAAG
>777_494
TTGTTGATATTCTGTTTTTTCTTTTTTAGTTTTCCACATAAAAAATAGTTGAAAACAATAGCGGTGTCACCTTAAAATGACTTTTCCACAGGTTGTGGAGAACCCAAATTAACAGTGTTAATTTATTTTCCACAGATTGTGGAAAAACTAACTATTATCCATTGCTCTGTGGAAAACTAGAATAGTTTATGGTAGAATAGTTCTAGAATTATCCACAAGAAGGAACCTAGTATGACTGAAAATGAACAAATTTTTTGGAACAGGGTCTTGGAATTAGCTCAGAGTCAATTAAAACAGGCAACTTATGAATTTTTTGTTCATGATGCCCGTCTATTAAAGGTCGATAAGCATATTGCAACTATTTACTTAGATCAAATGAAAGAACTCTTTTGGGAAAAAAATCTTAAAGATGTTATTCTTACTGCTGGTTTTGAAGTTTATAACG
>777_495
TTGTTGATATTCTGTTTTTTCTTTTTTAGTTTTCCACATAAAAAATAGTTGAAAACAATAGCGGTGTCACCTTAAAATGACTTTTCCACAGGTTGTGGAGAACCCAAATTAACAGTGTTAATTTATTTTCCACAGATTGTGGAAAAACTAACTATTATCCATTGCTCTGTGGAAAACTAGAATAGTTTATGGTAGAATAGTTCTAGAATTATCCACAAGAAGGAACC
>777_496
TTGTTGATATTCTGTTTTTTCTTTTTTAGTTTTCCACATAAAAAATAGTTGAAAACAATAGCGGTGTCACCTTAAAATGACTTTTCCACAGGTTGTGGAGAACCCAAATTAACAGTGTTAATTTATTTTCCACAGATTGTGGAAAAACTAACTATTATCCATTGCTCTGTGGAAAACTAGAATAGTTTATGGTAGAATAGTTCTAGAATTATCCACAAGAAGGAACCTAGTATGACTGAAAATGAACAAATTTTTTGGAACAGGGTCTTGGAATTAGCTCAGAGTCAATTAAAACA
>777_497
TTGTTGATATTCTGTTTTTTCTTTTTTAGTTTTCCACATAAAAAATAGTTGAAAACAATAGCGGTGTCACCTTAAAATGACTTTTCCACAGGTTGTGGAGAACCCAAATTAACAGTGTTAATTTATTTTCCACAGATTGTGGAAAAACTAACTATTATCCATTGCTCTGTGGAAAACTAGAATAGTTTATGGTAGAATAGTTCTAGAATTATCCACAAGAAGGAACCT
>777_498
TTGTTGATATTCTGTTTTTTCTTTTTTAGTTTTCCACATAAAAAATAGTTGAAAACAATAGCGGTGTCACCTTAAAATGACTTTTCCACAGGTTGTGGAGAACCCAAATTAACAGTGTTAATTTATTTTCCACAGATTGTGGAAAAACTAACTATTATCCATTGCTCTGTGGAAAACTAGAATAGTTTATGGTAGAATAGTTCTAGAATTATCCACAAGAAGGAACCTAGTATGACTGAAAATGAACAAATTTTTTGGAACAGGGTCTTGGAATTAGCTCAGAGTCAATTAAAACAGGCAACTTATGAATTTTTTGTTCATGATGCCCGTCTATTAAAGGTCGATAAGCATATTGCAACTATTTACTTAGATCAAATGAAAGAACTCTTTTGGGAAAAAAATCTTAAA
>777_499
TTGTTGATATTCTGTTTTTTCTTTTTTAGTTTTCCACATAAAAAATAGTTGAAAACAATAGCGGTGTCACCTTAAAATGACTTTTCCACAGGTTGTGGAGAACCCAAATTAACAGTGTTAATTTATTTTCCACAGATTGTGGAAAAACTAACTATTATCCATTGCT
>777_500
TTGTTGATATTCTGTTTTTTCTTTTTTAGTTTTCCACATAAAAAATAGTTGAAAACAATAGCGGTGTCACCTTAAAATGACTTTTCCACAGGTTGTGGAGAACCCAAATTAACAGTGTTAATTTATTTTCCACAGATTGTGGAAAAACTAACTATTATCCATTGC
>777_501
TTGTTGATATTCTGTTTTTTCTTTTTTAGTTTTCCACATAAAAAATAGTTGAAAACAATAGCGGTGTCACCTTAAAATGACTTTTCCACAGGTTGTGGAGAACCCAAATTAACAGTGTTAATTTATTTTCCACAGATTGTGGAAAAACTAACTATTATCCATTGCTCTGTGGAAAACTAGAATAGTTTATGGTAGAATAGTTCTAGAATTATCCACAAGAAGGAACCTAGTATGACTGAAAATGA
>777_502
TTGTTGATATTCTGTTTTTTCTTTTTTAGTTTTCCACATAAAAAATAGTTGAAAACAATAGCGGTGTCACCTTAAAATGACTTTTCCACAGGTTGTGGAGAACCCAAATTAACAGTGTTAATTTATTTTCCACAGATTGTGGAAAAACTAACTATTATCCATTGCTCTGTGGAAAACTAGAATAGTTTATGGTAGAATAGTTCTAGAATTATCCACAAGAAGGAACCTAGTATGACTGAAAATGAACAAATTTTTTGGAACAGGGTCTTGGAATTAGCTCAGAGTCAATTAAAACAGGCAACTTATGAATTTTTTGTTCATGATGCCCGTCTATTAAAGGTCGATAAGCATATTGCAACTATTTACTTAGATCAAATGAAAGAACTCTTTTGGGAAAAAAATCTTAAAGATGTTATTCTTACTGCTGGTTTTGAAGTTTATAACGCTCAAATTTCTGTTGACTATGTTTTCGAAGAAGACCTAATGATT
>777_503
TTGTTGATATTCTGTTTTTTCTTTTTTAGTTTTCCACATAAAAAATAGTTGAAAACAATAGCGGTGTCACCTTAAAATGACTTTTCCACAGGTTGTGGAGAACCCAAATTAACAGTGTTAATTTATTTTCCACAGATTGTGGAAAAACTAACTATTATCCATTGCTCTGTGGAAAACTAGAATAGTTTATGGTAGAATAGTTCTAGAATTATCCACAAGAAGGAACCTAGTATGACTGAAAATGAACAAATTTTTTGGAACAGGGTCTTGGAATTAGCTCAGAGTCAATTAAAACAGGCAACTTATGAATTTTTTGTTCATGATGCCCGTCTATTAAAGGTCGATAAGCATATTGCAACTATTTACTTAGATCAAATGAAA
>777_504
TTGTTGATATTCTGTTTTTTCTTTTTTAGTTTTCCACATAAAAAATAGTTGAAAACAATAGCGGTGTCACCTTAAAATGACTTTTCCACAGGTTGTGGAGAACCCAAATTAACAGTGTTAATTTATTTTCCACAGATTGTGGAAAAACTAACTATTATCCATTGCTCTGTGGAAAACTAGAATAGTTTATGGTAGAATAGTTCTAGAATTATCCACAAGAAGGAACCTAGTATGACTGAAAATGAACAAATTTTTTGGAACAGGGTCTTGGAATTAGCTCAGAGTCAATTAAAACAGGCAACTTATGAATTTTTTGTTCATGATGCCCGT
>777_505
TTGTTGATATTCTGTTTTTTCTTTTTTAGTTTTCCACATAAAAAATAGTTGAAAACAATAGCGGTGTCACCTTAAAATGACTTTTCCACAGGTTGTGGAGAACCCAAATTAACAGTGTTAATTTATTTTCCACAGATTGTGGAAAAACTAACTATTATCCATTGCTCTGTGGAAAACTAGAATAGTTTATGGTAGAATAGTTCTAGAATTATCCACAAGAAGGAACCTAGTATGACTGAAAATGAACAAATTTTTTGGAACAGGGTCTTGGAATTAGCTCAGAGTCAATTAAAACAGGCAACTTATGAATTTTTTGTTCATGATGC
>777_506
TTGTTGATATTCTGTTTTTTCTTTTTTAGTTTTCCACATAAAAAATAGTTGAAAACAATAGCGGTGTCACCTTAAAATGACTTTTCCACAGGTTGTGGAGAACCCAAATTAACAGTGTTAATTTATTTTCCACAGATTGTGGAAAAACTAAC
>777_507
TTGTTGATATTCTGTTTTTTCTTTTTTAGTTTTCCACATAAAAAATAGTTGAAAACAATAGCGGTGTCACCTTAAAATGACTTTTCCACAGGTTGTGGAGAACCCAAATTAACAGTGTTAATTTATTTTCCACAGATTGTGGAAAAACTAACTATTATCCAT
>777_508
TTGTTGATATTCTGTTTTTTCTTTTTTAGTTTTCCACATAAAAAATAGTTGAAAACAATAGCGGTGTCACCTTAAAATGACTTTTCCACAGGTTGTGGAGAACCCAAATTAACAGTGTTAATTTATTTTCCACAGATTGTGGAAAAACTAACTATTATCCATTGCTCTGTGGAAAACTAGAATAGTTTATGGTAGAATAGTTCTAGAATTATCCACAAGAAGGAACCTAGTATGACTGAAAATGAACAAATTTTTTGGAACAGGGTCTTGGAATTAGCT
>777_509
TTGTTGATATTCTGTTTTTTCTTTTTTAGTTTTCCACATAAAAAATAGTTGAAAACAATAGCGGTGTCACCTTAAAATGACTTTTCCACAGGTTGTGGAGAACCCAAATTAACAGTGTTAATTTATTTTCCACAGATTGTGGAAAAACTAACTATTATCCATTGCTCTGTGGAAAACTAGAATAGTTTATGGTA
>777_510
TTGTTGATATTCTGTTTTTTCTTTTTTAGTTTTCCACATAAAAAATAGTTGAAAACAATAGCGGTGTCACCTTAAAATGACTTTTCCACAGGTTGTGGAGAACCCAAATTAACAGTGTTAATTTATTTTCCACAGATTGTGGAAAAACTAACTATTATCCATTGCTCTGTGGAAAACTAGAATAGTTTATGGTAGAATAGTTCTAGAATTATCCACAAGAAGGAACCTAGTATGACTGAAAATGAACAAATTTTTTGGAACAGGGTCTTGGAATTAGCTCAGAGTCAATTAAAACAGG
>777_511
TTGTTGATATTCTGTTTTTTCTTTTTTAGTTTTCCACATAAAAAATAGTTGAAAACAATAGCGGTGTCACCTTAAAATGACTTTTCCACAGGTTGTGGAGAACCCAAATTAACAGTGTTAATTTATTTTCCACAGATTGTGGAAAAACTAACTATTATCCATTGCTCTGTGGAAAACTAGAATAGTTTATGGTAGAATAGTTCTAGAATTATCCACAAGAAGGAACCTAGTATGACTGAAAATGAACAAATTTTTTGGAACAGGGTCTTGGAATTAGCTCAGAGTCAATTAAAACAGGCAACTTATGAATTTTTTGTTCATGATGCCCGTCTATTAAAGGTCGATAAGCATATTGCAACTATTTACTTAGATCAAATGAAAGAACTCTTTTGGGAAAAAAATCTTAAAGATGTTATTCTTACTGCTGGTTTTGAAGTTTATAACGCTCAAATTTCTGTTGACTATG
>777_512
TTGTTGATATTCTGTTTTTTCTTTTTTAGTTTTCCACATAAAAAATAGTTGAAAACAATAGCGGTGTCACCTTAAAATGACTTTTCCACAGGTTGTGGAGAACCCAAATTAACAGTGTTAATTTATTTTCCACAGATTGTGGAAAAACTAACTATTATCCATTGCTCTGTGGAAAACTAGAATAGTTTATGGTAGAATAGTTCTAGAATTATCCACAAGAAGGAACCTAGTATGACTGAAAATGAACAAATTTTTTGGAACAGGGTCTTGGAATTAGCTCAGAGTCAATTAAAACAGGCAACT
>777_513
TTGTTGATATTCTGTTTTTTCTTTTTTAGTTTTCCACATAAAAAATAGTTGAAAACAATAGCGGTGTCACCTTAAAATGACTTTTCCACAGGTTGTGGAGAACCCAAATTAACAGTGTTAATTTATTTTCCACAGATTGTGGAAAAACTAACTATTATCCATTGCTCTGTGGAAAACTAGAATAGTTTATGGTAGAATAGTTCTAGAATTATCCACAAGAAGGAACCTAGTATGACTGAAAATGAACAAATTTTTTGGAACAGGGTCTTGGAATTAGCTCAGAGTCAAT
>777_514
TTGTTGATATTCTGTTTTTTCTTTTTTAGTTTTCCACATAAAAAATAGTTGAAAACAATAGCGGTGTCACCTTAAAATGACTTTTCCACAGGTTGTGGAGAACCCAAATTAACAGTGTTAATTTATTTTCCACAGATTGTGGAAAAACTAACTATTATCCATTGCTCTGTGGAAAACTAGAATAGTTTATGGTAGAATAGTTCTAGAATT
>777_515
TTGTTGATATTCTGTTTTTTCTTTTTTAGTTTTCCACATAAAAAATAGTTGAAAACAATAGCGGTGTCACCTTAAAATGACTTTTCCACAGGTTGTGGAGAACCCAAATTAACAGTGTTAATTTATTTTCCACAGATTGTGGAAAAACTAACTATTATCCATTGCTCTGTGGAAAACTAGAATAGTTTATGGTAGAATAGTTCTAGAATTATCCACAAGAAGGAACCTAGTATGACTGAAAATGAACAAATTTTTTGGAACAGGGTCTTGGAATTAGCTCAGAGTCAATTAAAACAGGCAACTTATGAATTTTTTGTTCATGATG
>777_516
TTGTTGATATTCTGTTTTTTCTTTTTTAGTTTTCCACATAAAAAATAGTTGAAAACAATAGCGGTGTCACCTTAAAATGACTTTTCCACAGGTTGTGGAGAACCCAAATTAACAGTGTTAATTTATTTTCCACAGATTGTGGAAAAACTAACTATTATCCATTGCTCTGTGGAAAACTAGAATAGTTTATGGTAGAATAGTTCTAGAATTATCCACAAGAAGGAACCTAGTATGACTGAAAATGAACAAATTTTTTGGAACAGGGTCTTGGAATTAGCTCAGAGTCAATTAAAACAGGCAACTTATGAATTTTTTGTTCATGATGCCCGTCTATTAAAGGTCGATAAGCATATTGCAACTATTTACTTAGATCAAATGAAAGAACTCTTTTGGGAAAAAAATCTTAAAGATGTTATTCTTACTGCTGGTTTTGAAGTTTATAACGCTCAAATTTCTGTTGACTATGTTTTCGAAGAAGACCTAA
>777_517
TTGTTGATATTCTGTTTTTTCTTTTTTAGTTTTCCACATAAAAAATAGTTGAAAACAATAGCGGTGTCACCTTAAAATGACTTTTCCACAGGTTGTGGAGAACCCAAATTAACAGTGTTAATTTATTTTCCACAGATTGTGGAAAAACTAACTATTATCCATTGCTCTGTGGAAAACTAGAATAGTTTATGGTAGAATAGTTCTAGAATTATCCACAAGAAGGAACCTAGTATGACTGAAAATGAACAAATTTTTTGGAACAGGGTCTTGGAATTAGCTCAGAGTCAATTAAAACAGGCAACTTATGAATTTTTTGTTCATGATGCCCGTCTATTAAAGGTCGATAAGCATATTGCAACTATTTACTTAGATCAAATGAAAGAACTCTTTTGG
>777_518
TTGTTGATATTCTGTTTTTTCTTTTTTAGTTTTCCACATAAAAAATAGTTGAAAACAATAGCGGTGTCACCTTAAAATGACTTTTCCACAGGTTGTGGAGAACCCAAATTAACAGTGTTAATTTATTTTCCACAGATTGTGGAAAAACTAACTATTATCCATTGCTCTGTGGAAAACTAGAATAGTTTATGGTAGAATAGTTCTAGAATTATCCACAAGAAG
>777_519
TTGTTGATATTCTGTTTTTTCTTTTTTAGTTTTCCACATAAAAAATAGTTGAAAACAATAGCGGTGTCACCTTAAAATGACTTTTCCACAGGTTGTGGAGAACCCAAATTAACAGTGTTAATTTATTTTCCACAGATTGTGGAAAAACTAACTATTATCCATTGCTCTGTGGAAAACTAGAATAGTTTATGGTAGAATAGTTCTAGAATTATCCACAAGAAGGAACCTAGTATGACTGAAAATGAACAAATTTTTTGGAACAGGGTCTTGGAATTAGCTCAGAGT
>777_520
TTGTTGATATTCTGTTTTTTCTTTTTTAGTTTTCCACATAAAAAATAGTTGAAAACAATAGCGGTGTCACCTTAAAATGACTTTTCCACAGGTTGTGGAGAACCCAAATTAACAGTGTTAATTTATTTTCCACAGATTGTGGAAAAACTAACTATTATCCATTGCTCTGTGGAAAACTAGAATAGTTTATGGTAGAATAG
>777_521
TTGTTGATATTCTGTTTTTTCTTTTTTAGTTTTCCACATAAAAAATAGTTGAAAACAATAGCGGTGTCACCTTAAAATGACTTTTCCACAGGTTGTGGAGAACCCAAATTAACAGTGTTAATTTATTTTCCACAGATTGTGGAAAAACTAACTATTATCCATTGCTCTGTGGAAAACTAGAATAGTTTATGGTAGAATAGTTCTAGAATTATCCACAAGAAGGAACCTAGTATGACTGAAAATGAACAAATTTTTTGGAACAGGGTCTTGGAATTAGCTCAGAGTCAATTAAAACAGGCAACTTATGAATTTTTTGTTCATGATGCCCGTCTATTAAAGGTCGATAAGCATATTGCAACTATTTACTTAGATCAAATGAAAGAACTCTTTTGGGAAAAAAATCTTAAAGATGTTATTCTTACTGCTGGTTTTGAAGTTTATAACGCTCAAATTTCTGTTGACTATGTTTTCGAAG
>777_522
TTGTTGATATTCTGTTTTTTCTTTTTTAGTTTTCCACATAAAAAATAGTTGAAAACAATAGCGGTGTCACCTTAAAATGACTTTTCCACAGGTTGTGGAGAACCCAAATTAACAGTGTTAATTTATTTTCCACAGATTGTGGAAAAACTAACTATTATCCATTGCTCTGTGGAAAACTAGAATAGTTTATGGTAGAATAGTTCTAGAATTATCCACAAGAAGGAACCTAGTATGACTGAAAATGAACAAATTTTTTGGAACAGGGTCTTGGAATTAGCTCAGAGTCAATTAAAACAGGCAACTTATGAATTTTTTGTTCATGATGCCCGTCTATTAAAGGTCGATAAGCATATTGCAACTATTTACTTAGATCAAATGAAAGAACTCTTTTGGGAAAAAAATCTTAAAGATGTTATTCTTACTGCT
>777_523
TTGTTGATATTCTGTTTTTTCTTTTTTAGTTTTCCACATAAAAAATAGTTGAAAACAATAGCGGTGTCACCTTAAAATGACTTTTCCACAGGTTGTGGAGAACCCAAATTAACAGTGTTAATTTATTTTCCACAGATTGTGGAAAAACTAACTATTATCCATTGCTCTGTGGAAAACTAGAATAGTTTATGGTAGAATAGTTCTAGAATTATCCACAAGAAGGAACCTAGTATGACTGAAAATGAACAAATTTTTTGGAACAGGGTCTTGGAATTAGCTCAGAGTCAATTAAAACAGGCA
>777_524
TTGTTGATATTCTGTTTTTTCTTTTTTAGTTTTCCACATAAAAAATAGTTGAAAACAATAGCGGTGTCACCTTAAAATGACTTTTCCACAGGTTGTGGAGAACCCAAATTAACAGTGTTAATTTATTTTCCACAGATTGTGGAAAAACTAACTATTATCCATTGCTCTGTGGAAAACTAGAATAGTTTATGGTAGAATAGTTCTAGAATTATCCACAAGAAGGAACCTAGTATGACTGAAAATGAACAAATTTTTTGGAACAGGGTCTTGGAATTAGCTCAGAGTCAATTAAAACAGGCAACTTATGAATTTTTTGTTCATGATGCCCGTCTATTAAAGGTCGATAAGCATATTG
>777_525
TTGTTGATATTCTGTTTTTTCTTTTTTAGTTTTCCACATAAAAAATAGTTGAAAACAATAGCGGTGTCACCTTAAAATGACTTTTCCACAGGTTGTGGAGAACCCAAATTAACAGTGTTAATTTATTTTCCACAGATTGTGGAAAAACTAACTATTATCCATTGCTCTGT
>777_526
TTGTTGATATTCTGTTTTTTCTTTTTTAGTTTTCCACATAAAAAATAGTTGAAAACAATAGCGGTGTCACCTTAAAATGACTTTTCCACAGGTTGTGGAGAACCCAAATTAACAGTGTTAATTTATTTTCCACAGATTGTGGAAAAACTAACTATTATCCATTGCTCTGTGGAAAACTAGAATAGTTTATGGTAGAATAGTTCTAGAATTATCCACAAGAAGGAACCTAGTATGACTGAAAATGAACAAATTTTTTGGAACAGGGTC
>777_527
TTGTTGATATTCTGTTTTTTCTTTTTTAGTTTTCCACATAAAAAATAGTTGAAAACAATAGCGGTGTCACCTTAAAATGACTTTTCCACAGGTTGTGGAGAACCCAAATTAACAGTGTTAATTTATTTTCCACAGATTGTGGAAAAACTAACTATTATCCATTGCTCTGTGGAAAACTAGAATAGTTTATGGTAGAATAGTTCTAGAATTATCCACAAGAAGGAACCTAGTATGACTGAAAATGAACAAATTTTTTGGAACAGGGTCTTGGAATTAGCTCAGAGTCAATTAAAACAGGCAACTTATGAATTTTTTGTTCATGATGCCCGTCTATTAAA
>777_528
TTGTTGATATTCTGTTTTTTCTTTTTTAGTTTTCCACATAAAAAATAGTTGAAAACAATAGCGGTGTCACCTTAAAATGACTTTTCCACAGGTTGTGGAGAACCCAAATTAACAGTGTTAATTTATTTTCCACAGATTGTGGAAAAACTAACTATTATCCATTGCTCTGTGGAAAACTAGAATAGTTTATGGTAGAATAGTTCTAGAATTATCCACAAGAAGGAACCTAGTATGACTGAAAATGAACAAATTTTTTGGAACAGGGTCTTGGAATTAGCTCAGAGTCAATTAAAACAGGCAACTTATGAATTTTTTGTTCATGATGCCCGTCTATTAAAGGTCGATAAGCATATTGCAACTATTTACTTAGATCAAATGAAAGAACTCTTT
>777_529
TTGTTGATATTCTGTTTTTTCTTTTTTAGTTTTCCACATAAAAAATAGTTGAAAACAATAGCGGTGTCACCTTAAAATGACTTTTCCACAGGTTGTGGAGAACCCAAATTAACAGTGTTAATTTATTTTCCACAGATTGTGGAAAAACTAACTATTATCCATTGCTCTGTGGAAAACTAGAATAGTTTATGGTAGAATAGTTCTAGAATTATCCACAAGAAGGAACCTAGTATGACTGAAAATG
>777_530
TTGTTGATATTCTGTTTTTTCTTTTTTAGTTTTCCACATAAAAAATAGTTGAAAACAATAGCGGTGTCACCTTAAAATGACTTTTCCACAGGTTGTGGAGAACCCAAATTAACAGTGTTAATTTATTTTCCACAGATTGTGGAAAAACTAACTATTATCCATTGCTCTGTGGAAAACTAGAATAGTT
>777_531
TTGTTGATATTCTGTTTTTTCTTTTTTAGTTTTCCACATAAAAAATAGTTGAAAACAATAGCGGTGTCACCTTAAAATGACTTTTCCACAGGTTGTGGAGAACCCAAATTAACAGTGTTAATTTATTTTCCACAGATTGTGGAAAAACTAACTATTATCCATTGCTCTGTGGAAAACTAGAATAGTTTATGGTAGAATAGTTCTAGAATTATCCACAAGAAGGAACCTAGTATGA
>777_532
TTGTTGATATTCTGTTTTTTCTTTTTTAGTTTTCCACATAAAAAATAGTTGAAAACAATAGCGGTGTCACCTTAAAATGACTTTTCCACAGGTTGTGGAGAACCCAAATTAACAGTGTTAATTTATTTTCCACAGATTGTGGAAAAACTAACTATTATCCATTGCTCTGTGGAAAACTAGAATAGTTTATGGTAGAATAGTTCTAGAATTATCCACAAGAAGGAACCTAGTATGACTGAAAATGAACAAATTTTTTGGAACAGGGTCTTGGAATTAGCTCAGAGTCAATTAAAACAGGCAACTTATGAATTTTTTGTTCATGATGCCCGTCTATTAAAGGTCGATAAG
>777_533
TTGTTGATATTCTGTTTTTTCTTTTTTAGTTTTCCACATAAAAAATAGTTGAAAACAATAGCGGTGTCACCTTAAAATGACTTTTCCACAGGTTGTGGAGAACCCAAATTAACAGTGTTAATTTATTTTCCACAGATTGTGGAAAAACTAACTATTATCCATTGCTCTGTGGAAAACTAGAATAGTTTATGGTAGAATAGTTCTAGAATTATCCACAAGAAGGAACCTAGTATGACTGAAAATGAACAAATTTTTTGGAACAGGGTCTTGGAATTAGCTCAGAGTCAATTAAAACAGGCAACTTATGAATTTTTTGTTCATGATGCCCGTCTATTAAAGGTCGATAA
>777_534
TTGTTGATATTCTGTTTTTTCTTTTTTAGTTTTCCACATAAAAAATAGTTGAAAACAATAGCGGTGTCACCTTAAAATGACTTTTCCACAGGTTGTGGAGAACCCAAATTAACAGTGTTAATTTATTTTCCACAGATTGTGGAAAAACTAACTATTATCCATTGCTCTGTGGAAAACTAGAATAGTTTATGGTAGAATAGTTCTAGAATTATCCACAAGAAGGAACCTAGTATGACTGAAAATGAACAAATTTTTTGGAACAGGGTCTTGGAATTAGCTCAGAGTCAATTAAAACAGGCAACTTATGAATTTTTTGTTCATGATGCCCGTCTATTAAAGGTCGATAAGCATATTGCAACTATTTACTTAGATCAAATGAAAGAACTCTTTTGGG
>777_535
TTGTTGATATTCTGTTTTTTCTTTTTTAGTTTTCCACATAAAAAATAGTTGAAAACAATAGCGGTGTCACCTTAAAATGACTTTTCCACAGGTTGTGGAGAACCCAAATTAACAGTGTTAATTTATTTTCCACAGATTGTGGAAAAACTAACTATTATCCATTGCTCTGTGGAAAACTAGAATAGTTTATGGTAGAATAGTTCTAGAATTATCCACAAGAAGGAACCTAGTATGACTGAAAATGAACAAATTTTTTGGAACAGGGTCTTGGAATTAGCTCAGAGTCAATTAAAACA
>777_536
TTGTTGATATTCTGTTTTTTCTTTTTTAGTTTTCCACATAAAAAATAGTTGAAAACAATAGCGGTGTCACCTTAAAATGACTTTTCCACAGGTTGTGGAGAACCCAAATTAACAGTGTTAATTTATTTTCCACAGATTGTGGAAAAACTAACTATTATCCATTGCTCTGTGGAAAACTAGAATAGTTTATGGTAGAATAGTTCTAGAATTATCCACAAGAAGGAACCTAGTATGACTGAAAATGAACAAATTTTTTGGAACAGGGTCTTGGAATTAGCTCAGAGTCAATTAAAACAGGCAACTTATGAATTTTTTGTTCATGATGCCCGTCTATTAAAGGTCGATAAGCATATTGCAACTATTTACTTAGA
>777_537
TTGTTGATATTCTGTTTTTTCTTTTTTAGTTTTCCACATAAAAAATAGTTGAAAACAATAGCGGTGTCACCTTAAAATGACTTTTCCACAGGTTGTGGAGAACCCAAATTAACAGTGTTAATTTATTTTCCACAGATTGTGGAAAAACTAACTATTATCCATTGCTCTGTGGAAAACTAGAATAGTTTATGGTAGAATAGTTCTAGAATTATCCACAAGAAGGAACCTAGTATGACTGAAAATGAACAAATTTTTTGGAACAGGGTCTTGGAATTAGCTCAGAGTCAATTAAAACAGGCAACTTATGAATTTTTTGTTCATGATGCCCGTCTATTAAAGGTCGATAAGCATATTGCAACTATTTACTTAGATCAAATGAAAGAACTCTTTTGGGAAAAAAATCTTAAAGATGTTATTCTTACTGCTGGTTTTGAAGTTTATAACGCTCAAATTTCTGTTGACTATGTTTTCGA
>777_538
TTGTTGATATTCTGTTTTTTCTTTTTTAGTTTTCCACATAAAAAATAGTTGAAAACAATAGCGGTGTCACCTTAAAATGACTTTTCCACAGGTTGTGGAGAACCCAAATTAACAGTGTTAATTTATTTTCCACAGATTGTGGAAAAACTAACTATTATCCATTGCTCTGTGGAAAACTAGAATAGTTTATGGTAGAATAGTTCTAGAATTATCCACAAGAAGGAACCTAGTATGACTGAAAATGAACAAATTTTTTGGAACAGGGTCTTGGAATTAGCTCAGAGTCAATTAAAACAGGCAACTTATGAATTTTTTGTTCATGATGCCCGTCTATTAAAGGTCGATAAGCATATTGCAACTATTTACTTAGA
>777_539
TTGTTGATATTCTGTTTTTTCTTTTTTAGTTTTCCACATAAAAAATAGTTGAAAACAATAGCGGTGTCACCTTAAAATGACTTTTCCACAGGTTGTGGAGAACCCAAATTAACAGTGTTAATTTATTTTCCACAGATTGTGGAAAAACTAACTATTATCCATTGCTCTGTGGAAAACTAGAATAGTTTATGGTAGAATAGTTCTAGAATTATCCACAAGAAGGAACCTAGTATGACTGAAAATGAACAAATTTTTTGGAACAGGGTCTTGGAATTAGCT
>777_540
TTGTTGATATTCTGTTTTTTCTTTTTTAGTTTTCCACATAAAAAATAGTTGAAAACAATAGCGGTGTCACCTTAAAATGACTTTTCCACAGGTTGTGGAGAACCCAAATTAACAGTGTTAATTTATTTTCCACAGATTGTGGAAAAACTAACTATTATCCATTGCTCTGTGGAAAACTAGAATAGTTTATGGTAGAATAGTTCTAGAATTATCCACAAGAAGGAACCTAGTATGACTGAAAATGAACAAATTTTTTGGAACAGGGTCTTGGAATTAGCTCAGAGTCAATT
>777_541
TTGTTGATATTCTGTTTTTTCTTTTTTAGTTTTCCACATAAAAAATAGTTGAAAACAATAGCGGTGTCACCTTAAAATGACTTTTCCACAGGTTGTGGAGAACCCAAATTAACAGTGTTAATTTATTTTCCACAGATTGTGGAAAAACTAACTATTATCCATTGCT
>777_542
TTGTTGATATTCTGTTTTTTCTTTTTTAGTTTTCCACATAAAAAATAGTTGAAAACAATAGCGGTGTCACCTTAAAATGACTTTTCCACAGGTTGTGGAGAACCCAAATTAACAGTGTTAATTTATTTTCCACAGATTGTGGAAAAACTAACTATTATCCATTGCTCTGTGGAAAACTAGAATAGTTTATGGTAGAATAGTTCTAGAATTATCCACAAGAAGGAACCTAGTATGACTGAAAATGAACAAATTTTTTGGAACAGGGTCTTGGAATTAGCTCAGAGTCAATTAAAACAGGCAACTTATGAATTTTTTGTTCATGATGCCCGTCTATTAAAGGTCGATAAGCATATTGCAACTATTTACTTAGATCAAATGAAAGAACTCTTTTGGGAAAAAAATCTTAAAG
>777_543
TTGTTGATATTCTGTTTTTTCTTTTTTAGTTTTCCACATAAAAAATAGTTGAAAACAATAGCGGTGTCACCTTAAAATGACTTTTCCACAGGTTGTGGAGAACCCAAATTAACAGTGTTAATTTATTTTCCACAGATTGTGGAAAAACTAACTATTATCCATTGCTCTGTGGAAAACTAGAATAGTTTATGGTAGAATAGTTCTAGAATTATCCACAAGAAGGAACCTAGTATGACTGAAAATGAACAAATTTTTTGGAACAGGGTCTTGGAATTAGCTCAGAGTCAATTAAAACAGGCAACTTATGAATTTTTTGTTCATGATGCCCGTCTATTAAAGGTCGATAAGCATATTGCAACTATTTACTTAGATCAAATGAAAGAACTCTTTTGGGAAAAAAATCTTAAAGATGTTATTCTTACTGCTGGTTTTGAAGTTTATAACGCTCAAATTTCTGTTGACTAT
>777_544
TTGTTGATATTCTGTTTTTTCTTTTTTAGTTTTCCACATAAAAAATAGTTGAAAACAATAGCGGTGTCACCTTAAAATGACTTTTCCACAGGTTGTGGAGAACCCAAATTAACAGTGTTAATTTATTTTCCACAGATTGTGGAAAAACTAACTA
>777_545
TTGTTGATATTCTGTTTTTTCTTTTTTAGTTTTCCACATAAAAAATAGTTGAAAACAATAGCGGTGTCACCTTAAAATGACTTTTCCACAGGTTGTGGAGAACCCAAATTAACAGTGTTAATTTATTTTCCACAGATTGTGGAAAAACTAACTATTATCCATTGCTCTGTGGAAAACTAGAATAGT
>777_546
TTGTTGATATTCTGTTTTTTCTTTTTTAGTTTTCCACATAAAAAATAGTTGAAAACAATAGCGGTGTCACCTTAAAATGACTTTTCCACAGGTTGTGGAGAACCCAAATTAACAGTGTTAATTTATTTTCCACAGATTGTGGAAAAACTAACTATTATCCATTGCTCTGTGGAAAACTAGAATAGTTTATGGTAGAATAGTTCTAGAATTATC
>777_547
TTGTTGATATTCTGTTTTTTCTTTTTTAGTTTTCCACATAAAAAATAGTTGAAAACAATAGCGGTGTCACCTTAAAATGACTTTTCCACAGGTTGTGGAGAACCCAAATTAACAGTGTTAATTTATTTTCCACAGATTGTGGAAAAACTAACTATTATCCATTGCTCTGTGGAAAACTAGAATAGTTTATGGTAGAATAGTTCTAGAATTATCCACAAGAAGGAACCTAGTATGACTGAAAATGAACAAATTTTTTGGAACAGGGTCTTGGAATTAGCTCAGAGTCAATTAAAACAGGCAACTTATGAATTTTTTGTTCATGATGCCCGTCTATTAAAGGTCGATAAGCATATTGCAACTATTTACTTAGATCAAATGAAAGAACTCTTTTGGGAAAAAAATCTTAAAGATGTTATTCTTACTGCTGGTTTTGAAGTTTATAACGCTCAAATTTCTGTTGACTATGTTTTCGAAGAAGACCTAA
>777_548
TTGTTGATATTCTGTTTTTTCTTTTTTAGTTTTCCACATAAAAAATAGTTGAAAACAATAGCGGTGTCACCTTAAAATGACTTTTCCACAGGTTGTGGAGAACCCAAATTAACAGTGTTAATTTATTTTCCACAGATTGTGGAAAAACTAACTATTATCCATTGCTCTGTGGAAAACTAGAATAGTTTATGGTAGAATAGTTCTAGAATTATCCACAAGAAGGAACCTAGTATGACTGAAAATGAACAAATTTTTTGGAACAGGGTCTTGGAATTAGCTCAGAGTCAATTAAAACAGGCAACTTATGAATTTTTTGTTCATGATGCCCGTCTATTAAAGGTCGATAAGCATAT
>777_549
TTGTTGATATTCTGTTTTTTCTTTTTTAGTTTTCCACATAAAAAATAGTTGAAAACAATAGCGGTGTCACCTTAAAATGACTTTTCCACAGGTTGTGGAGAACCCAAATTAACAGTGTTAATTTATTTTCCACAGATTGTGGAAAAACTAACTATTATCCATTGCTCTGTGGAAAACTAGAATAGTTTATGGTAGAATAGTTCTAGAATTATCCACAAGAAGGAACCTAGTATGACTGAAAATGAACAAAT
>777_550
TTGTTGATATTCTGTTTTTTCTTTTTTAGTTTTCCACATAAAAAATAGTTGAAAACAATAGCGGTGTCACCTTAAAATGACTTTTCCACAGGTTGTGGAGAACCCAAATTAACAGTGTTAATTTATTTTCCACAGATTGTGGAAAAACTAACTATTATCCATTGCTCTGT
>777_551
TTGTTGATATTCTGTTTTTTCTTTTTTAGTTTTCCACATAAAAAATAGTTGAAAACAATAGCGGTGTCACCTTAAAATGACTTTTCCACAGGTTGTGGAGAACCCAAATTAACAGTGTTAATTTATTTTCCACAGATTGTGGAAAAACTAACTATTATCCATTGCTCTGTGGAAAACTAGAATAGTTTATGGTAGAATAGTTCTAGAATTATCCACAAGAAGGAACCTAGTATGACTGAAAATGAACAAATTTTTTGGAACAGGGTCTTGGAATTAGCTCAGAGTCAATTAAAACAGGCAACTTATGAATTTTTTG
>777_552
TTGTTGATATTCTGTTTTTTCTTTTTTAGTTTTCCACATAAAAAATAGTTGAAAACAATAGCGGTGTCACCTTAAAATGACTTTTCCACAGGTTGTGGAGAACCCAAATTAACAGTGTTAATTTATTTTCCACAGATTGTGGAAAAACTAACTATTATCCATTGCTCTGTGGAAAACTAGAATAGTTTATGGTAGAATAGTTCTAGAATTATCCACAAGAAGGAACCTAGTATGACTGAAAATGAACAAATTTTTTGGAACAGGGTCTTGGAATTAGCTCAGAGTCAATTAAAACA
>777_553
TTGTTGATATTCTGTTTTTTCTTTTTTAGTTTTCCACATAAAAAATAGTTGAAAACAATAGCGGTGTCACCTTAAAATGACTTTTCCACAGGTTGTGGAGAACCCAAATTAACAGTGTTAATTTATTTTCCACAGATTGTGGAAAAACTAACTATTATCCA
>777_554
TTGTTGATATTCTGTTTTTTCTTTTTTAGTTTTCCACATAAAAAATAGTTGAAAACAATAGCGGTGTCACCTTAAAATGACTTTTCCACAGGTTGTGGAGAACCCAAATTAACAGTGTTAATTTATTTTCCACAGATTGTGGAAAAACTAACTATTATCCATTGCTCTGTGGAAAACTAGAATAGTTTATGGTAGAATAGTTCTAGAATTATCCACAAGAAGGAACCTAGTATGACTGAAAATGAACAAATTTTTTGGAACAGGGTCTTGGAATTAGCTCAGAGTCAATTAAAACAGGCAACTTATGAATTTTTTGTTCATGATGCCCGTCTATTAAAGGTCGATAAGCATATTGCAACTATTTACTTAGATCAAATGAAAGAACT
>777_555
TTGTTGATATTCTGTTTTTTCTTTTTTAGTTTTCCACATAAAAAATAGTTGAAAACAATAGCGGTGTCACCTTAAAATGACTTTTCCACAGGTTGTGGAGAACCCAAATTAACAGTGTTAATTTATTTTCCACAGATTGTGGAAAAACTAACTATTATCCATTGCTCTGTGGAAAACTAGAATAGTTTATGGTAGAATAGTTCTAGAATTATCCACAAGAAGGAACCTAGTATGACTGAAAATGAACAAATTTTTTGGAACAGGGTCTTGGAATTAGCTCAGAGTCAATTAAAACAGGCAACTTATGAATTTT
>777_556
TTGTTGATATTCTGTTTTTTCTTTTTTAGTTTTCCACATAAAAAATAGTTGAAAACAATAGCGGTGTCACCTTAAAATGACTTTTCCACAGGTTGTGGAGAACCCAAATTAACAGTGTTAATTTATTTTCCACAGATTGTGGAAAAACTAACTATTA
>777_557
TTGTTGATATTCTGTTTTTTCTTTTTTAGTTTTCCACATAAAAAATAGTTGAAAACAATAGCGGTGTCACCTTAAAATGACTTTTCCACAGGTTGTGGAGAACCCAAATTAACAGTGTTAATTTATTTTCCACAGATTGTGGAAAAACTAACTATTATCCATTGCTCTGTGGAAAACTAGAATAGTTTATGGTAGAATAGTTCTAGAATTATCCACAAGAAGGAACCTAGTATGACTGAAAATGAACAAATTTTTTGGAACAGGGTCTTGGAATTAGCTCAGAGTCAATTAAAACAGGCAACTTATGAATTTTTTGTTCATGATGCCCGTCTATTAAAGGTCGATAAGCATATTGCAACTATTTACTTAGATCAAATGAAAGAACTCTTTT
>777_558
TTGTTGATATTCTGTTTTTTCTTTTTTAGTTTTCCACATAAAAAATAGTTGAAAACAATAGCGGTGTCACCTTAAAATGACTTTTCCACAGGTTGTGGAGAACCCAAATTAACAGTGTTAATTTATTTTCCACAGATTGTGGAAAAACTAACTATTATCCATTGCTCTGTGGAAAACTAGAATAGTTTATGGTAGAATAGTTCTAGAATTATCCACAAGAAGGAACCTAGTATGACTGAAAATGAACAAATTTTTTGGAACAGGGTCTTGGAATTAGCTCAGAGTCAATTAAAACAGGCAACTTATGAATTTTTTGTTCATGATGCCCGTCTATTAAAGGTCGATAAGCATATTGCAACTATTTACTTAGATCAAATGAAAGAACTCTTTTGGGAAAAAAATCTTAAAGATGTTATTCTTACTGCTGGTTTTGAAGTTTATAACGCTCAAATTTC
>777_559
TTGTTGATATTCTGTTTTTTCTTTTTTAGTTTTCCACATAAAAAATAGTTGAAAACAATAGCGGTGTCACCTTAAAATGACTTTTCCACAGGTTGTGGAGAACCCAAATTAACAGTGTTAATTTATTTTCCACAGATTGTGGAAAAACTAACTATTATCCATTGCTCTGTGGAAAACTAGAATAGTTTATGGTAGAATAGTTCTAGAATTATCCACAAGAAGGAACCTAGTATGACTGAAAATGAACAAATTTTTTGGAACAGGGTCTTGGAATTAGCTCAGAGTCAATTAAAACAGGCAACTTATGAATTTTTTGTTCATGATGCCCGTCTATTAAAGGTCGATAA
>777_560
TTGTTGATATTCTGTTTTTTCTTTTTTAGTTTTCCACATAAAAAATAGTTGAAAACAATAGCGGTGTCACCTTAAAATGACTTTTCCACAGGTTGTGGAGAACCCAAATTAACAGTGTTAATTTATTTTCCACAGATTGTGGAAAAACTAACTATTATCCATTGCTCTGTGGAAAACTAGAATAGTTTATGGTAGAATAGTTCTAGAATTATCCACAAGAAGGAACCTAGTATGACTGAAAATGAACAAATTTTTTGGAACAGGGTCTTGGAATTAGCTCAGAGTCAATTAAAACAGGCAACTTATGAATTTTTTGTTCATGATGCCCGTCTATTAAAGGTCGATAAGCATATTGCAACTATTTACTTAGATCAAATGAAAGAACTCTTTTGGGAAAAAAATCTTAAAGATGTTATTCTTACTGCTGGTTTTGAAGTT
>777_561
TTGTTGATATTCTGTTTTTTCTTTTTTAGTTTTCCACATAAAAAATAGTTGAAAACAATAGCGGTGTCACCTTAAAATGACTTTTCCACAGGTTGTGGAGAACCCAAATTAACAGTGTTAATTTATTTTCCACAGATTGTGGAAAAACTAACTATTATCCATTGCTCTGTGGAAAACTAGAATAGTTTATGGTAGAATAGTTCTAGAATTATCCACAAGAAGGA
>777_562
TTGTTGATATTCTGTTTTTTCTTTTTTAGTTTTCCACATAAAAAATAGTTGAAAACAATAGCGGTGTCACCTTAAAATGACTTTTCCACAGGTTGTGGAGAACCCAAATTAACAGTGTTAATTTATTTTCCACAGATTGTGGAAAAACTAACTATTATCCATTGCTCTGTGGAAAACTAGAATAGTTTATGGTAGAATAGTTCTAGAATTATCCACAAGAAGGAACCTAGTATGACTGAAAATGAACAAATTTTTTGGAACAGGGTCTTGGAATTAGCTCAGAGTCAATTAAAACAGGCAACTTATGAATTTTTTGTTCATGATGCCCGTCTATTAAAGGTCGATAAGCATATTGCAACTATTTACTTAGATCAAATGAAAGAACTCTTTTGGGAAAAAAATCTTAAAGATGTTATTCTTACTGCTGGTTTTGAAGT
>777_563
TTGTTGATATTCTGTTTTTTCTTTTTTAGTTTTCCACATAAAAAATAGTTGAAAACAATAGCGGTGTCACCTTAAAATGACTTTTCCACAGGTTGTGGAGAACCCAAATTAACAGTGTTAATTTATTTTCCACAGATTGTGGAAAAACTAACTATTATCCATTGCTCTGTGGAAAACTAGAATAGTTTATGGTAGAATAGTTCTAGAATTATCCACAAGAAGGAACCTAGTATGACTGAAAATGAACAAATTTTTTGGAACAGGGTCTTGGAATTAGCTCAGAGTCAATTAAAACAGGCAACTTATGAATTTTTTGTTCATGATGCCCGTCTATTAAAGGTCGATAAGCATATTGCAACTATTTACTTAGATCAAATGAAAGAACTCTTTTGGGAAAAAAATCTTAAAGATGTTATTCTTA
>777_564
TTGTTGATATTCTGTTTTTTCTTTTTTAGTTTTCCACATAAAAAATAGTTGAAAACAATAGCGGTGTCACCTTAAAATGACTTTTCCACAGGTTGTGGAGAACCCAAATTAACAGTGTTAATTTATTTTCCACAGATTGTGGAAAAACTAACTATTATCCATTGCTCTGTGGAAAACTAGAATAGTTTAT
>777_565
TTGTTGATATTCTGTTTTTTCTTTTTTAGTTTTCCACATAAAAAATAGTTGAAAACAATAGCGGTGTCACCTTAAAATGACTTTTCCACAGGTTGTGGAGAACCCAAATTAACAGTGTTAATTTATTTTCCACAGATTGTGGAAAAACTAACTATTATCCATTGCTCTGTGGAAAACTAGAATAGTTTATGGTAGAATAGTTCTAGAATTATCCACAAGAAGGAACCTAGTATGACTGAAAATGAACAAATTTTTTGGAACAGGGTCTTGGAATTAGCTCAGAGTCAATTAAAACAGGCAACTTATGAATTTTTTGTTCATGATGCCCGTCTATTAAAGGTCGATAAGCATATTGCAACTATTTACTTAGATCAAATGAAAGAACTCTT
>777_566
TTGTTGATATTCTGTTTTTTCTTTTTTAGTTTTCCACATAAAAAATAGTTGAAAACAATAGCGGTGTCACCTTAAAATGACTTTTCCACAGGTTGTGGAGAACCCAAATTAACAGTGTTAATTTATTTTCCACAGATTGTGGAAAAACTAACTATTATCCATTGCTCTGTGGAAAACTAGAATAGTTTATGGTAGAATAGTTCTAGAATTATCCACAAGAAGGAACCTAGTATGACTGAAAATGAACAAATTTTTTGGAACAGGGTCTTGGAATTAGCTCAGAGTCAATTAAAACAGGCAACTTATGAATTTTT
>777_567
TTGTTGATATTCTGTTTTTTCTTTTTTAGTTTTCCACATAAAAAATAGTTGAAAACAATAGCGGTGTCACCTTAAAATGACTTTTCCACAGGTTGTGGAGAACCCAAATTAACAGTGTTAATTTATTTTCCACAGATTGTGGAAAAACTAACTATTATCCATTGCTCTGTGGAAAACTAGAATAGTTTATGGTAGAATAGTTCTAGAATTATCCACAAGAAGGAACCTAGTATGACTGAAAATGAACAAATTTTTTGGAACAGGGTCTTGGAATTAGCTCAGAGTCAATTAAAACAGGCAACTTATGAATTTTTTGTTCATGATGCCCGTCTATTAAAGGTCGATAAGCATATTGCAA
>777_568
TTGTTGATATTCTGTTTTTTCTTTTTTAGTTTTCCACATAAAAAATAGTTGAAAACAATAGCGGTGTCACCTTAAAATGACTTTTCCACAGGTTGTGGAGAACCCAAATTAACAGTGTTAATTTATTTTCCACAGATTGTGGAAAAACTAACTATTATCCATTGCTCTGTGGAAAACTAGAATAGTTTATGGTAGAATAGTTCTAGAATTATCCACAAGAAGGAACCTAGTATGACTGAAAATGAACAAATTTTTTGGAACAGGGTCTTGGAATTAGCTCAGAGTCAATTAAAACAGGCAACTTATGAATTTTTTGTTCATGATGCCCGTCTATTAAAGGTCGATAAGCATATTGCAACTATTTACTTAGATCAAATGAAAGAA
>777_569
TTGTTGATATTCTGTTTTTTCTTTTTTAGTTTTCCACATAAAAAATAGTTGAAAACAATAGCGGTGTCACCTTAAAATGACTTTTCCACAGGTTGTGGAGAACCCAAATTAACAGTGTTAATTTATTTTCCACAGATTGTGGAAAAACTAACTATTATCCATTGCTCTGTGGAAAACTAGAATAGTTTATGGTAGAATAGTTCTAGAATTATCCACAAGAAGGAACCTAGTATGACTGAAAATGAACAAATTTTTTGGAACAGGGTCTTGGAATTAGCTCAGAGTCAATTAAAACAGGCAACTTATGAATTTTTTGTTCATGATGCCCGTCTATTAAAGGTCGATAAGCATATTGCAACTATTTACTTAGATCAAATGAAAG
>777_570
TTGTTGATATTCTGTTTTTTCTTTTTTAGTTTTCCACATAAAAAATAGTTGAAAACAATAGCGGTGTCACCTTAAAATGACTTTTCCACAGGTTGTGGAGAACCCAAATTAACAGTGTTAATTTATTTTCCACAGATTGTGGAAAAACTAACTATTATCCATTGCTCTGTGGAAAACTAGAATAGTTTATGGTAGAATAGTTCTAGAATTATCCACAAGAAGGAACCTAGTATGACTGAAAATGAACAAATTTTTTGGAACAGGGTCTTGGAATTAGCTCAGAGTCAATTAAAACAGGCAACT
>777_571
TTGTTGATATTCTGTTTTTTCTTTTTTAGTTTTCCACATAAAAAATAGTTGAAAACAATAGCGGTGTCACCTTAAAATGACTTTTCCACAGGTTGTGGAGAACCCAAATTAACAGTGTTAATTTATTTTCCACAGATTGTGGAAAAACTAACTATTATCCATTGCTCTGTGGAAAACTAGAATAGTTTATGGTAGAATAGTTCTAGAATTATCCACAAGAAGGAACCTAGTATGACTGAAAATGAACAAATTTTT
>777_572
TTGTTGATATTCTGTTTTTTCTTTTTTAGTTTTCCACATAAAAAATAGTTGAAAACAATAGCGGTGTCACCTTAAAATGACTTTTCCACAGGTTGTGGAGAACCCAAATTAACAGTGTTAATTTATTTTCCACAGATTGTGGAAAAACTAACTATTATCCATTGCTCTGTGGAAAACTAGAATAGTTTATGGTAGAATAGTTCTAGAATTATCCACAAGAAGGAACCTAGTATGACTGAAAATGAACAAATTTTTTGGAACAGGGTCTTGGAATTAGCTCAGAGTCAATTAAAACAGGCAACTTATGAATTTTTTGTTCATGATGCCCGTCTATTAAAGGTCGATAAGCATATTGCAACTATTTACTTAGATCAAATGAAAGAACTCTTTTGGGAAAAAAATCTTAAAGATGTTATTCTTACTGCTGGTTTTGAAGTTTATAACGCTCAAATTTCTGTTGACT
>777_573
TTGTTGATATTCTGTTTTTTCTTTTTTAGTTTTCCACATAAAAAATAGTTGAAAACAATAGCGGTGTCACCTTAAAATGACTTTTCCACAGGTTGTGGAGAACCCAAATTAACAGTGTTAATTTATTTTCCACAGATTGTGGAAAAACTAACTATTATCCATTGCTCTGTGGAAAACTAGAATAGTTTATGGTAGAATAGTTCTAGAATTATCCACAAGAAGGAACCTAGTATGACTGAAAATGAACAAATTTTTTGGAACAGGGTCTTGGAATTAGCTCAGAGTCAATTAAAACAGGCAACTTATGAATTTTTTGTTCATGATGCCCGTC
>777_574
TTGTTGATATTCTGTTTTTTCTTTTTTAGTTTTCCACATAAAAAATAGTTGAAAACAATAGCGGTGTCACCTTAAAATGACTTTTCCACAGGTTGTGGAGAACCCAAATTAACAGTGTTAATTTATTTTCCACAGATTGTGGAAAAACTAACTATTATCCATTGCTCTGTGGAAAACTAGAATAGTTTATGGTAGAATAGTTCTA
>777_575
TTGTTGATATTCTGTTTTTTCTTTTTTAGTTTTCCACATAAAAAATAGTTGAAAACAATAGCGGTGTCACCTTAAAATGACTTTTCCACAGGTTGTGGAGAACCCAAATTAACAGTGTTAATTTATTTTCCACAGATTGTGGAAAAACTAACTATTATCCATTGCTCTGTGGAAAACTAGAATAGTTTATGGTA
>777_576
TTGTTGATATTCTGTTTTTTCTTTTTTAGTTTTCCACATAAAAAATAGTTGAAAACAATAGCGGTGTCACCTTAAAATGACTTTTCCACAGGTTGTGGAGAACCCAAATTAACAGTGTTAATTTATTTTCCACAGATTGTGGAAAAACTAACTATTATCCATTGCTCTGTGGAAAACTAGAATAGTTTATGGTAGAATAGTTCTAGAATTATCCACAAGAAGGAACCTAGTATGACTGAAAATGAACAAATTTTTTGGAACAGGGTCTTGGAATTAGCTCAGAGTCAATTAAAACAGGCAACTTATGAATTTTTTGTTCATGATGCCCGTCTATTAAAGGTCGATAAGCATATTGCAACTATTTACTTAGATCAAATGAAAGAACT
>777_577
TTGTTGATATTCTGTTTTTTCTTTTTTAGTTTTCCACATAAAAAATAGTTGAAAACAATAGCGGTGTCACCTTAAAATGACTTTTCCACAGGTTGTGGAGAACCCAAATTAACAGTGTTAATTTATTTTCCACAGATTGTGGAAAAACTAACTATTATCCATTGCTCTGTGGAAAACTAGAATAGTTTATGGTAGAATAGTTCTAGAATTATCCACAAGAAGGAACCTAGTATGACTGAAAATGAACAAATTTTTTGGAACAGGGTCTTGGAATTAGC
>777_578
TTGTTGATATTCTGTTTTTTCTTTTTTAGTTTTCCACATAAAAAATAGTTGAAAACAATAGCGGTGTCACCTTAAAATGACTTTTCCACAGGTTGTGGAGAACCCAAATTAACAGTGTTAATTTATTTTCCACAGATTGTGGAAAAACTAACTATTATCCATTGCTCTGTGGAAAACTAGAATAGTTTATGGTAGAATAGTTCTAGAATTATCCACAAGAAGGAACCTAGTATGACTGAAAATGAACAAATTTTTTGGAACAGGGTCTTGGAATTAGCTCAGAGTCAATTAAAACAGGCAACTTATGAATTTTTTGTTCATGATGCCCGTCTATTAAAGGTCGATAAGCATATTGCAACTATTTAC
>777_579
TTGTTGATATTCTGTTTTTTCTTTTTTAGTTTTCCACATAAAAAATAGTTGAAAACAATAGCGGTGTCACCTTAAAATGACTTTTCCACAGGTTGTGGAGAACCCAAATTAACAGTGTTAATTTATTTTCCACAGATTGTGGAAAAACTAACTATTATCCATTGCTCTGTGGAAAACTAGAATAGTTTATGGTAGAATAGTTCTAGAATTATCCACAAGAAGGAACCTAGTATGACTGAAAATGAACAAATTTTTTGGAACAGGGTCTTGGAATTAGCTCAGAGTCAATTAAAACAGGCAACTTATGAATTTTTTGTTCATGATGCCCGTCTATTAAAGGTCGATAAGCATATTGCAACTATTTACTTAGATCAAATGAAAGAACTCTTTTGGGAAAAAAATCTTAAAGATGTTATTCTTACTGCTGGTTTTGAAGTTTATAACGCTCAAATTTCTGTTGACTATGTTTTCGAAGAAGACCTAATGATTGAGCAAAAT
>777_580
TTGTTGATATTCTGTTTTTTCTTTTTTAGTTTTCCACATAAAAAATAGTTGAAAACAATAGCGGTGTCACCTTAAAATGACTTTTCCACAGGTTGTGGAGAACCCAAATTAACAGTGTTAATTTATTTTCCACAGATTGTGGAAAAACTAACTATTATCCATTGCTCTGTGGAAAACTAGAATAGTTTATGGTAGAATAGTTCTAGAATTATCCACAAGAAGGAACCTAGTATGACTGAAAATGAACAAATTTTTTGGAACAGGGTCTTGGAATTAGCTCAGAGTCAATTAAAACAGGCAACTTATGAATTTTTTGTTCATGATGCCCGTCTATTAAAGGT
>777_581
TTGTTGATATTCTGTTTTTTCTTTTTTAGTTTTCCACATAAAAAATAGTTGAAAACAATAGCGGTGTCACCTTAAAATGACTTTTCCACAGGTTGTGGAGAACCCAAATTAACAGTGTTAATTTATTTTCCACAGATTGTGGAAAAACTAACTATTATCCATTGCTCTGTGGAAAACTAGAATAGTTTATGGTAGAATAGTTCTAGAATTATCCACAAGAAGGAACCTAGTATGACTGAAAATGAACAAATTTTTTGGAACAGGGTCTTGGAATTAGCTCAGAGTCAATTAAAACAGGCAACTTATGAATTTTTTGTTCATGATGCCCGTCTATTAAAGGTCGATAAGCATATTGCAACTATTTACTTAGATCAAATGAAAGAACTCTTTTGGGAAAAAA
>777_582
TTGTTGATATTCTGTTTTTTCTTTTTTAGTTTTCCACATAAAAAATAGTTGAAAACAATAGCGGTGTCACCTTAAAATGACTTTTCCACAGGTTGTGGAGAACCCAAATTAACAGTGTTAATTTATTTTCCACAGATTGTGGAAAAACTAACTATTATCCATTGCTCTGTGGAAAACTAGAATAGTTTATGGTAGAATAGTTCTAGAATTATCCACAAGAAGGAACCTAGTATGACTGAAAATGAACAAATTTTTTGGAACAGGGTCTTGGAATTAGCTCAGAGTCAATTAAAACAGGCAACTTATGAATT
>777_583
TTGTTGATATTCTGTTTTTTCTTTTTTAGTTTTCCACATAAAAAATAGTTGAAAACAATAGCGGTGTCACCTTAAAATGACTTTTCCACAGGTTGTGGAGAACCCAAATTAACAGTGTTAATTTATTTTCCACAGATTGTGGAAAAACTAACTATTATCCATTGCTCTGTGGAAAACTAGAATAGTTTATGGTAGAATAGTTCTAGAATTATCCACAAGAAGGAACCTAGTATGACTGAAAATGAACAAATTTTTTGGAACAGGGTCTTGGAATTAGCTCAGAGTCAATTAAAACAGGCAACTTATGAATTTTTTGTTCATGATGCCCGTCTATTAAA
>777_584
TTGTTGATATTCTGTTTTTTCTTTTTTAGTTTTCCACATAAAAAATAGTTGAAAACAATAGCGGTGTCACCTTAAAATGACTTTTCCACAGGTTGTGGAGAACCCAAATTAACAGTGTTAATTTATTTTCCACAGATTGTGGAAAAACTAACTATTATCCATTGCTCTGTGGAAAACTAGAATAGTTTATGGTAGAATAGTTCTAGAATTATCCACAAGAAGGAACCTAGTATGACTGAAAATGAACAAATTTTTTGGAACAGGGTCTTGGAATTAGCTCAGAGTCAATTAAAACAGGCAACTTATGAATTTTTTGTTCATGATGCCCGTCTATTAAAGGTCGATAAGCATATTGCAACT
>777_585
TTGTTGATATTCTGTTTTTTCTTTTTTAGTTTTCCACATAAAAAATAGTTGAAAACAATAGCGGTGTCACCTTAAAATGACTTTTCCACAGGTTGTGGAGAACCCAAATTAACAGTGTTAATTTATTTTCCACAGATTGTGGAAAAACTAACTATTATCCATTGCTCTGTGGAAAACTAGAATAGTTTATGGTAGAATAGTTCTAGAATTATCCACAAGAAGGAACCTAGTATGACTGAAAATGAACAAATTTTTTGGAACAGGGTCTTGGAATTAGCTCAGAGTCAATTAAAACAGGCAACTTATGAATTTTTTGTTCATGATGCCCGTCTATTAAAGGTCGATAAGCATATTGCAACTATTTACTTAGATCAAATGAAAGAACTCTTTTGGGAAAAAAATCTTAAAGATGTTATTCTTACTGCTGGTTTTGAAGTTTATAACGCTCAAATTTCTGTTGACTATGTTTTCGAAGAAGACCTAATGATTGAGCA
>777_586
TTGTTGATATTCTGTTTTTTCTTTTTTAGTTTTCCACATAAAAAATAGTTGAAAACAATAGCGGTGTCACCTTAAAATGACTTTTCCACAGGTTGTGGAGAACCCAAATTAACAGTGTTAATTTATTTTCCACAGATTGTGGAAAAACTAACTATTATCCATTGCTCTGTGGAAAACTAGAATAGTTTATGGTAGAATAGTTCTAGAATTATCCACAAGAAGGAACCTAGTATGACTGAAAATGAACAAATTTTTTGGAACAGGGTCTTGGAATTAGCTCAGAGTCAATTAAAACAGGCAACTTATGAATTTTTTGTTCATGATGCCCGTCTATTAAAGGTCGATAAGCATATTGCAACTATTTACTTAGATCAAATGAAAGAACTCTTTTGGGAAAAAAATCTTAAAGATGTTATTCTTACTGCTGGTTTTGAAGTTTATAACGCTCAAATTTCTGTTGACTATGTTTTCGAAGAAGACCTAATGATTGAGCA
>777_587
TTGTTGATATTCTGTTTTTTCTTTTTTAGTTTTCCACATAAAAAATAGTTGAAAACAATAGCGGTGTCACCTTAAAATGACTTTTCCACAGGTTGTGGAGAACCCAAATTAACAGTGTTAATTTATTTTCCACAGATTGTGGAAAAACTAACTATTATCCATTGCTCTGTGGAAAACTAGAATAGTTTATGGTAGAATAGTTCTAGAATTATCCACAAGAAGGAACCTAGTATGACTGAAAATGAACAAATTTTTTGGAACAGGGTCTTGGAATTAGCTCAGAGTCAATTAAAACAGGCAACTTATGAATTTTTTGTTCATGATGCCCGTCTATTAAAGGTCGATAAGCATATTGCAACTATTTACTTAGATCAAATGAAAGAACTCTTTTGGGAAAAAAATCTTAA
>777_588
TTGTTGATATTCTGTTTTTTCTTTTTTAGTTTTCCACATAAAAAATAGTTGAAAACAATAGCGGTGTCACCTTAAAATGACTTTTCCACAGGTTGTGGAGAACCCAAATTAACAGTGTTAATTTATTTTCCACAGATTGTGGAAAAACTAACTATTATCCATTGCTCTGTGGAAAACTAGAATAGTTTATGGTAGAATAGTTCTAGAATTATCCACAAGAAGGAACCTAGTATGACTGAAAATGAACAAATTTTTTGGAACAGGGTCTTGGAATTAGCTCAGAGTCAATTAAAACAGGCAACTTATGAATTTTTTGTTCATGATGCCCGTCTATTAAAGGTCGATAAGCATATTGCAACTATTTAC
>777_589
TTGTTGATATTCTGTTTTTTCTTTTTTAGTTTTCCACATAAAAAATAGTTGAAAACAATAGCGGTGTCACCTTAAAATGACTTTTCCACAGGTTGTGGAGAACCCAAATTAACAGTGTTAATTTATTTTCCACAGATTGTGGAAAAACTAACTATTATCCATTGCTCTGTGGAAAACTAGAATAGTTTATGGTAGAATAGTTCTAGAATTATCCACAAGAAGGAACCTAGTATGACTGAAAATGAACAAATTTTTTGGAACAGGGTCTTGGAATTAGCTCAGAGTCAATTAAAACAGGCAACTTATGAATTTTTTGTTCATGATGCCCGTCTATTAAAGGTCGATAAGCATATTGCAACTATTTACTTAGATCAAATGAAAGAACTCTTTTGGGAAAAAAATCTTAAAGA
>777_590
TTGTTGATATTCTGTTTTTTCTTTTTTAGTTTTCCACATAAAAAATAGTTGAAAACAATAGCGGTGTCACCTTAAAATGACTTTTCCACAGGTTGTGGAGAACCCAAATTAACAGTGTTAATTTATTTTCCACAGATTGTGGAAAAACTAACTATTATCCATTGCTCTGTGGAAAACTAGAATAGTTTATGGTAGAATAGTTCTAGAATTATCCACAAGAAGGAACCTAGTATGACTGAAAATGAACAAATTTTTTGGAACAGGGTCTTGGAATTAGCTCAGAGTCAATTAAAACAGGCAACTTATGAATTTTTTGTTCATGATGCCCGTCTATTAAAGGTCGATAAGCATATTGCAACTATTTACTTAGATCAAATGAAAGAACTCTTTTGGGAAAAAAATCTTAAAGATGTTATTCTTACTGCTGGTTTTGAAGTTTATAACGCTCAAATTTCTGTTGACTATGTTTTCGAAGAAGACCTAATGAT
>777_591
TTGTTGATATTCTGTTTTTTCTTTTTTAGTTTTCCACATAAAAAATAGTTGAAAACAATAGCGGTGTCACCTTAAAATGACTTTTCCACAGGTTGTGGAGAACCCAAATTAACAGTGTTAATTTATTTTCCACAGATTGTGGAAAAACTAACTATTATCCATTGCTCTGTGGAAAACTAGAATAGTTTATGGTAGAATAGTTCTAGAATTATCCACAAGAAGGAACCTAGTATGACTGAAAATGAACAAATTTTTTGGAACAGGGTCTTGGAATTAGCTCAGAGTCAATTAAAACAGGCAACTTATGAATTTTTTGTTCATGATGCCCGTCTATTAAAGGTCGATAAGCATATTGCAACTATTTACTTAGATCAAAT
>777_592
TTGTTGATATTCTGTTTTTTCTTTTTTAGTTTTCCACATAAAAAATAGTTGAAAACAATAGCGGTGTCACCTTAAAATGACTTTTCCACAGGTTGTGGAGAACCCAAATTAACAGTGTTAATTTATTTTCCACAGATTGTGGAAAAACTAACTATTATCCATTGCTCTGTGGAAAACTAGAATAGTTTATGGTAG
>777_593
TTGTTGATATTCTGTTTTTTCTTTTTTAGTTTTCCACATAAAAAATAGTTGAAAACAATAGCGGTGTCACCTTAAAATGACTTTTCCACAGGTTGTGGAGAACCCAAATTAACAGTGTTAATTTATTTTCCACAGATTGTGGAAAAACTAACTATTATCCATTGCTCTGTGGAAAACTAGAATAGTTTATGGTAGAATAGTTCTAGAATTATCCACAAGAAGGAACCTAGTATGACTGAAAATGAACAAATTTTTTGGAACAGGGTCTTGGAATTAGCTCAGAGTCAATTAAAACAGGCAACTTATGAATTTTTTGTTCA
>777_594
TTGTTGATATTCTGTTTTTTCTTTTTTAGTTTTCCACATAAAAAATAGTTGAAAACAATAGCGGTGTCACCTTAAAATGACTTTTCCACAGGTTGTGGAGAACCCAAATTAACAGTGTTAATTTATTTTCCACAGATTGTGGAAAAACTAACTATTATCCATTGCTCTGTGGAAAACTAGAATAGTTTATGGTAGAATAGTTCTAGAATTATCCACAAGAAGGAACCTAGTATGACTGAAAATGAACAAATTTTTTGGAACAGGGTCTTGGAATTAGCT
>777_595
TTGTTGATATTCTGTTTTTTCTTTTTTAGTTTTCCACATAAAAAATAGTTGAAAACAATAGCGGTGTCACCTTAAAATGACTTTTCCACAGGTTGTGGAGAACCCAAATTAACAGTGTTAATTTATTTTCCACAGATTGTGGAAAAACTAACTATTATCCATTGCTCTGTGGAAAACTAGAATAGTTTATGGTAGAATAGTTCTAGAATTATCCACAA
>777_596
TTGTTGATATTCTGTTTTTTCTTTTTTAGTTTTCCACATAAAAAATAGTTGAAAACAATAGCGGTGTCACCTTAAAATGACTTTTCCACAGGTTGTGGAGAACCCAAATTAACAGTGTTAATTTATTTTCCACAGATTGTGGAAAAACTAACTATTATC
>777_597
TTGTTGATATTCTGTTTTTTCTTTTTTAGTTTTCCACATAAAAAATAGTTGAAAACAATAGCGGTGTCACCTTAAAATGACTTTTCCACAGGTTGTGGAGAACCCAAATTAACAGTGTTAATTTATTTTCCACAGATTGTGGAAAAACTAACTATTATCCATTGCTCTGTGGAAAACTAGAATAGTTTATGGTAGAATAGTTCTAGAATTATCCACAAGAAGGAACCTAGTATGACTGAAAATGAACAAATTTTTTGGAACAGGGTCTTGGA
>777_598
TTGTTGATATTCTGTTTTTTCTTTTTTAGTTTTCCACATAAAAAATAGTTGAAAACAATAGCGGTGTCACCTTAAAATGACTTTTCCACAGGTTGTGGAGAACCCAAATTAACAGTGTTAATTTATTTTCCACAGATTGTGGAAAAACTAACTATTATCCATTGCTCTGTGGAAAACTAGAATAGTTTATGGTAGAATAGTTCTAGAATTATCCACAAGAAGGAACCTAGTATGACTGAAAATGAACAAATTTTTTGGAACAGGGTCTTGGAATT
>777_599
TTGTTGATATTCTGTTTTTTCTTTTTTAGTTTTCCACATAAAAAATAGTTGAAAACAATAGCGGTGTCACCTTAAAATGACTTTTCCACAGGTTGTGGAGAACCCAAATTAACAGTGTTAATTTATTTTCCACAGATTGTGGAAAAACTAACTATTATCCATTGCTCTGTGGAAAACTAGAATAGTTTATGGTAGAATAGTTCTAGAATTATCCACAAGAAGGAACCTAGTATGACTGAAAATGAACAAATTTTTTGGAACAGGGTCTTGGAATTAGCTCAGAGTCAATTAAAACAGGCAACTTATGAATTTTTTGTTCATGATGCCCGTCTATTAAAGGTCGATAAGCATATTGCAACT
>777_600
TTGTTGATATTCTGTTTTTTCTTTTTTAGTTTTCCACATAAAAAATAGTTGAAAACAATAGCGGTGTCACCTTAAAATGACTTTTCCACAGGTTGTGGAGAACCCAAATTAACAGTGTTAATTTATTTTCCACAGATTGTGGAAAAACTAACTATTATCCATTGCTCTG
>777_601
TTGTTGATATTCTGTTTTTTCTTTTTTAGTTTTCCACATAAAAAATAGTTGAAAACAATAGCGGTGTCACCTTAAAATGACTTTTCCACAGGTTGTGGAGAACCCAAATTAACAGTGTTAATTTATTTTCCACAGATTGTGGAAAAACTAACTATTATCCATTGCTCTGTGGAAAACTAGAATAGTTTATGGTAGAATAGTTCTAGAATTATCCACAAGAAGGAACCTAGTATGACTGAAAATGAACAAATTTTTTGGAACAGGGTCTTGGAATTAGCTCAGAGTCAATTAAAACAGGCAACTTATGAATTTTTTGTTCATGATGCCCGTCTATTAAAGGTCGATAAGCATATTGCAACTATTTACTTAGATCAAATGAAAGAACT
>777_602
TTGTTGATATTCTGTTTTTTCTTTTTTAGTTTTCCACATAAAAAATAGTTGAAAACAATAGCGGTGTCACCTTAAAATGACTTTTCCACAGGTTGTGGAGAACCCAAATTAACAGTGTTAATTTATTTTCCACAGATTGTGGAAAAACTAACTATTATCCATTGCTCTGTGGAAAACTAGAATAGTTTATGGTAGAATAGTTCTAGAATTATCCACAAGAAGGAACCTAGTATGACTGAAAATGAACAAATTTTTTGGAACAGGGTCTTGGAATTAGCTCAGAGTCAATTAAAACAGGCAACTTATGAATTTTTTGTTCATGATGCCCGTCTATTAAAGGTCGATAAGCATATTGCAACTATTTACTTAGATCAAATGAAAGAACTCTTTTGGGAAAAAAATCTTAAAG
>777_603
TTGTTGATATTCTGTTTTTTCTTTTTTAGTTTTCCACATAAAAAATAGTTGAAAACAATAGCGGTGTCACCTTAAAATGACTTTTCCACAGGTTGTGGAGAACCCAAATTAACAGTGTTAATTTATTTTCCACAGATTGTGGAAAAACTAACTATTATCCATTGCTCTGTGGAAAACTAGAATAGTTTATGGTAGAATAGTTCTAGAATTATCCACAAGAAGGAACCTAGTATGACTGAAAATGAACAAATTTTTTGGAACAGGGTCTTGGAATTAGCT
>777_604
TTGTTGATATTCTGTTTTTTCTTTTTTAGTTTTCCACATAAAAAATAGTTGAAAACAATAGCGGTGTCACCTTAAAATGACTTTTCCACAGGTTGTGGAGAACCCAAATTAACAGTGTTAATTTATTTTCCACAGATTGTGGAAAAACTAACTATTATCCATTGCTCTGTGGAAAACTAGAATAGTTTATGGTAGAATAGTTCTAGAATTATCCACAAGAAGGAA
>777_605
TTGTTGATATTCTGTTTTTTCTTTTTTAGTTTTCCACATAAAAAATAGTTGAAAACAATAGCGGTGTCACCTTAAAATGACTTTTCCACAGGTTGTGGAGAACCCAAATTAACAGTGTTAATTTATTTTCCACAGATTGTGGAAAAACTAACTATTATCCATTGCTCTGTGGAAAACTAGAATAGTTTATGGTAGAATAGTTCTAGAATTATCCACAAGAAGGAACCTAGTATGACTGAAAATGAACAAATTTTTTGGAACAGGGTCTTGGAATTAGCTCAGAGTCAATTAAAACAGGCAACTTATGAATTTTTTGTTCATGATGCCCGTCTATTAAAGGTCGATAAGCATATTGCAACTATTTACTTAGATCAAATGAAAGAACTCTTTTGGGAA
>777_606
TTGTTGATATTCTGTTTTTTCTTTTTTAGTTTTCCACATAAAAAATAGTTGAAAACAATAGCGGTGTCACCTTAAAATGACTTTTCCACAGGTTGTGGAGAACCCAAATTAACAGTGTTAATTTATTTTCCACAGATTGTGGAAAAACTAACTATTATCCATTGCTCTGTGGAAAACTAGAATAGTTTATGGTAGAATAGTTCTAGAATTATCCACAAGAAGGAACCTAGTATGACTGAAAATGAACAAATTTTTTGGAACAGGGTCTTGGAATTAGCTCAGAGTCAATTAAAACAGGCAACTTATGAATTTTTTGTTCATGATGCCCGTCTATTAAAGGTCGATAAGCATATTGCAACTATTTACTTAGATCAAATGAAAGAACTCTTTTGGGAAAAAAATCTTAAAGATGTTATTCTTACTGCTGGTTTTGAAGTTTAT
>777_607
TTGTTGATATTCTGTTTTTTCTTTTTTAGTTTTCCACATAAAAAATAGTTGAAAACAATAGCGGTGTCACCTTAAAATGACTTTTCCACAGGTTGTGGAGAACCCAAATTAACAGTGTTAATTTATTTTCCACAGATTGTGGAAAAACTAACTATTATCCATTGCTCTGTGGAAAACTAGAATAGTTTATGGTAGAATAGTTCTAGAATTATCCACAAGAAGGAACCTAGTATGACTGAAAATGAACAAATTTTTTGGAACAGGGTCTTGGAATTAGCTCAGAGTCAATTAAAACAGGCAACTTATGAATTTTTTGTTCATGATGCCCGTCTATTAAAGGTCGATAAGCATATTGCAACTATTTACTTAGATCAAATGAAAGAACTCTTTTGGGAA
>777_608
TTGTTGATATTCTGTTTTTTCTTTTTTAGTTTTCCACATAAAAAATAGTTGAAAACAATAGCGGTGTCACCTTAAAATGACTTTTCCACAGGTTGTGGAGAACCCAAATTAACAGTGTTAATTTATTTTCCACAGATTGTGGAAAAACTAACTATTATCCATTGCTCTGTGGAAAACTAGAATAGTTTATGGTAGAATAGTTCTAGAATTATCCACAAGAAGGAACCTAGTATGACTGAAAATGAACAAATTTTTTGGAACAGGGTCTTGGAATTAGCTCAGAGTCAATTAAAACAGGCAACTTATGAATTTTTTGTTCATGATGCCCGTCTATTAAAGGTCGATAAGCATATTGCAACTATTTACTTAGATCAAATGAAAGAACTCTTTTGGGAA
>777_609
TTGTTGATATTCTGTTTTTTCTTTTTTAGTTTTCCACATAAAAAATAGTTGAAAACAATAGCGGTGTCACCTTAAAATGACTTTTCCACAGGTTGTGGAGAACCCAAATTAACAGTGTTAATTTATTTTCCACAGATTGTGGAAAAACTAACTATTATCCATTGCTCTGTGGAAAACTAGAATAGTTTATGGTAGAATAGTTCTAGAATTATCCACAAGAAGGAACCTAGTATGACTGAAAATGAACAAATTTTTTGGAACAGGGTCTTGGAATTAGCTCAGAGTCAATTAAAACAGGCAACT
>777_610
TTGTTGATATTCTGTTTTTTCTTTTTTAGTTTTCCACATAAAAAATAGTTGAAAACAATAGCGGTGTCACCTTAAAATGACTTTTCCACAGGTTGTGGAGAACCCAAATTAACAGTGTTAATTTATTTTCCACAGATTGTGGAAAAACTAACTATTATCCATTGCTCTGTGGAAAACTAGAATAGTTTATGGTAGAATAGTTCTAGAATTATCCACAAGAAGGAACCTAGTATGACTGAAAATGAACAAATTTTTTGGAACAGGGTCTTGGAATTAGCTCAGAGTCAATTAAAACAGGCAACTTATGAATTTTTTGTTCATGATGCCCGTCTATTAAAGGTCGATAAGCATATTGCAACTATTTACTTAGATCAAATGAAAGAACTCT
>777_611
TTGTTGATATTCTGTTTTTTCTTTTTTAGTTTTCCACATAAAAAATAGTTGAAAACAATAGCGGTGTCACCTTAAAATGACTTTTCCACAGGTTGTGGAGAACCCAAATTAACAGTGTTAATTTATTTTCCACAGATTGTGGAAAAACTAACTATTATCCATTGCTCTGTGGAAAACTAGAATAGTTTATGGTAGAATAGTTCTAG
>777_612
TTGTTGATATTCTGTTTTTTCTTTTTTAGTTTTCCACATAAAAAATAGTTGAAAACAATAGCGGTGTCACCTTAAAATGACTTTTCCACAGGTTGTGGAGAACCCAAATTAACAGTGTTAATTTATTTTCCACAGATTGTGGAAAAACTAACTATTATCCATTGCTCTGTGGAAAACTAGAATAGTTTATGGTAGAATAGTTCTAGAATTATCCACAAGAAGGAACCTAGTATGACTGAAAATGAACAAATTTTTTGGAACAGGGTCTTGGAATTAGCTCAGAGTCAATTAAAACAGGCAACTTATGAATTTTTTGTTCATGATGCCCGTCTATTAAAGGTCGATAAGCATATTGCAACTATTTACTTAGATCAAATGAAAGAACTCTTTTGGGAAAAAAATCTTAAAGATGTTATTCTTACTGCTGGTTTTGAAGTTTATAACGCTCAAATTTCTGT
>777_613
TTGTTGATATTCTGTTTTTTCTTTTTTAGTTTTCCACATAAAAAATAGTTGAAAACAATAGCGGTGTCACCTTAAAATGACTTTTCCACAGGTTGTGGAGAACCCAAATTAACAGTGTTAATTTATTTTCCACAGATTGTGGAAAAACTAACTATTATCCATTGCTCTGTGGAAAACTAGAATAGTTTATGGTAGAATAGTTCTAGAATTATCCACAAGAAGGAACCTAGTATGACTGAAAATGAACAAATTTTTTGGAACAGGGTCTTGGAATTAGCTCAGAGTCAATTAAA
>777_614
TTGTTGATATTCTGTTTTTTCTTTTTTAGTTTTCCACATAAAAAATAGTTGAAAACAATAGCGGTGTCACCTTAAAATGACTTTTCCACAGGTTGTGGAGAACCCAAATTAACAGTGTTAATTTATTTTCCACAGATTGTGGAAAAACTAACTATTATCCATTGCTCTGTGGAAAACTAGAATAGTTTATGGTAGAATAGTTCTAGAATTAT
>777_615
TTGTTGATATTCTGTTTTTTCTTTTTTAGTTTTCCACATAAAAAATAGTTGAAAACAATAGCGGTGTCACCTTAAAATGACTTTTCCACAGGTTGTGGAGAACCCAAATTAACAGTGTTAATTTATTTTCCACAGATTGTGGAAAAACTAACTATTATCCATTGCTCTGTGGAAAACTAGAATAGTTTATGGTAGAATAGTTCTAGAATTATCCACAAGAAGGAACCTAGTATGACTGAAAATGAACAAATTTTTTGGAACAGGGTCTTGGAATTAGCTCAGAGTCAATTAAAACAGGCAACTTATGAATTTTTTGTTCATGATGCCCGTCTATTAAAGGTCGATAAGCATATTGCAACTATTTACTTAGATCAAATGAAAGAACTCTTTTGGGAAAAA
>777_616
TTGTTGATATTCTGTTTTTTCTTTTTTAGTTTTCCACATAAAAAATAGTTGAAAACAATAGCGGTGTCACCTTAAAATGACTTTTCCACAGGTTGTGGAGAACCCAAATTAACAGTGTTAATTTATTTTCCACAGATTGTGGAAAAACTAACTATTATCCATTGCTCTGTGGAAAACTAGAATAGTTTATGGTAGAATAGTTCTAGAATTATCCACAAGAAGGAACCTAGTATGACTGAAAATGAACAAATTTTTTGGAACAGGGTCTTGGAATTAGCTCAGAGTCAATTAAAACAGGCAACTTATGAATTTTTTGTTCATGATGCCCGTCTATTAAAGGTCGATAAGCATATTGCAACTATTTACTTAGATCAAATGAAAGAACTCTTTTGGGAAAAAAATCTTAAAGATGTTATTCTTACTGCTGGTTTTGAAGTTTATAACGCTCAAATTTCTGTTGACTATGTTTTC
>777_617
TTGTTGATATTCTGTTTTTTCTTTTTTAGTTTTCCACATAAAAAATAGTTGAAAACAATAGCGGTGTCACCTTAAAATGACTTTTCCACAGGTTGTGGAGAACCCAAATTAACAGTGTTAATTTATTTTCCACAGATTGTGGAAAAACTAACTATTATCCATTGCTCTGTGGAAAACTAGAATAGTTTATGGTAGAATAGTTCTAGAATTATCCACAAGAAGGAACCTAGTATGACTGAAAATGAACAAATTTTTTGGAACAGGGTCTTGGAATTAGCTCAGAGTCAATTAAAACAGGCAACTTATGAATTTTTTGTTCATGATGCCCGTCTATTAA
>777_618
TTGTTGATATTCTGTTTTTTCTTTTTTAGTTTTCCACATAAAAAATAGTTGAAAACAATAGCGGTGTCACCTTAAAATGACTTTTCCACAGGTTGTGGAGAACCCAAATTAACAGTGTTAATTTATTTTCCACAGATTGTGGAAAAACTAACTATTATCCATTGCTCTGTGGAAAACTAGAATAGTTTATGGTAGAATAGTTCTAGAATTATCCACAAGAAGGAACCTAGTATGACTGAAAATGAACAAATTTTTTGGAACAGGGTCTTGGAATTAGC
>777_619
TTGTTGATATTCTGTTTTTTCTTTTTTAGTTTTCCACATAAAAAATAGTTGAAAACAATAGCGGTGTCACCTTAAAATGACTTTTCCACAGGTTGTGGAGAACCCAAATTAACAGTGTTAATTTATTTTCCACAGATTGTGGAAAAACTAACTATTATCCATTGCTCTGTGGAAAACTAGAATAGTTTATGGTAGAATAGTTCTAGAATTATCCACAAGAAGGAACCTAGTATGACTGAAAATGAACAAATTTTTTGGAACAGGGTCTTGGAATTAGCTCAGAGTCAATTAAAACAGGCAACTTATGAATTTTTTGTTCATGATGCCCGTCTATTAAAGGTCGATAAGCATATTGCAACTATTTACTTAGATCAAATGAAAGAACTCTTTTGGGAAAAAAATCTTAAAGATGT
>777_620
TTGTTGATATTCTGTTTTTTCTTTTTTAGTTTTCCACATAAAAAATAGTTGAAAACAATAGCGGTGTCACCTTAAAATGACTTTTCCACAGGTTGTGGAGAACCCAAATTAACAGTGTTAATTTATTTTCCACAGATTGTGGAAAAACTAACTATTATCCATTGCTCTGTGGAAAACTAGAATAGTTTATGGTAGAATAGTTCTAGAATT
>777_621
TTGTTGATATTCTGTTTTTTCTTTTTTAGTTTTCCACATAAAAAATAGTTGAAAACAATAGCGGTGTCACCTTAAAATGACTTTTCCACAGGTTGTGGAGAACCCAAATTAACAGTGTTAATTTATTTTCCACAGATTGTGGAAAAACTAACTATTATCCATTGCTCTGTGGAAAACTAGAATAGTTTATGGTAGAATAGTTCTAGAATTATCCACAAGAAGGAACCTAGTATGACTGAAAATGA
>777_622
TTGTTGATATTCTGTTTTTTCTTTTTTAGTTTTCCACATAAAAAATAGTTGAAAACAATAGCGGTGTCACCTTAAAATGACTTTTCCACAGGTTGTGGAGAACCCAAATTAACAGTGTTAATTTATTTTCCACAGATTGTGGAAAAACTAACTATTATCCATTGCTCTGTGGAAAACTAGAATAGTTTATGGTAGAATAGTTCTAGAATTATCCACAAGAAGGAACCTAGTATGACTGAAAATGAAC
>777_623
TTGTTGATATTCTGTTTTTTCTTTTTTAGTTTTCCACATAAAAAATAGTTGAAAACAATAGCGGTGTCACCTTAAAATGACTTTTCCACAGGTTGTGGAGAACCCAAATTAACAGTGTTAATTTATTTTCCACAGATTGTGGAAAAACTAACTATTATCCATTGCTCTGTGGAAAACTAGAATAGTTTATGGTAGAATAGTTCTAGAATTATCCACAAGAAGGAACCTAGTATGACTGAAAATGAACAAATTTTTTGGAACAGGGTCTTGGAATTAGCTCAGAGTCAATTAAAACAGGCAACTTATGAATTTTTTGTTCATGATGCCCGTCTATTAAAGGTCGATAAGCATATTGCAACTATTTACTTAGATCAAATGAAAGAACTCTTTTGGGAAAAAAATCTTAAAGATGTTATTCTTACTGCTGGTTTTGAAGTTTATAACGCTCAAATTTCTGTT
>777_624
TTGTTGATATTCTGTTTTTTCTTTTTTAGTTTTCCACATAAAAAATAGTTGAAAACAATAGCGGTGTCACCTTAAAATGACTTTTCCACAGGTTGTGGAGAACCCAAATTAACAGTGTTAATTTATTTTCCACAGATTGTGGAAAAACTAACTATTATCCATTGCTCTGTGGAAAACTAGAATAGTTTATGGTAGAATAGTTCTAGAATTATCCACAAGAAGGAAC
>777_625
TTGTTGATATTCTGTTTTTTCTTTTTTAGTTTTCCACATAAAAAATAGTTGAAAACAATAGCGGTGTCACCTTAAAATGACTTTTCCACAGGTTGTGGAGAACCCAAATTAACAGTGTTAATTTATTTTCCACAGATTGTGGAAAAACTAACTATTATCCATTGCTCTG
>777_626
TTGTTGATATTCTGTTTTTTCTTTTTTAGTTTTCCACATAAAAAATAGTTGAAAACAATAGCGGTGTCACCTTAAAATGACTTTTCCACAGGTTGTGGAGAACCCAAATTAACAGTGTTAATTTATTTTCCACAGATTGTGGAAAAACTAACTATTATCCATTGCTCTGTGGAAAACTAGAATAGTTTATGGTAGAATAGTTCTAGAATTATCCACAAGAAGGAACCTAGTATGACTGAAAATGAACAAATTTTTTGGAACAGGGTCTTGGAATTAGCTCAGAGTCAATTAAAACAGGCAACTTATGAATTTTTTGTTCATGATGCCCGTCTATTAAAGGTCG
>777_627
TTGTTGATATTCTGTTTTTTCTTTTTTAGTTTTCCACATAAAAAATAGTTGAAAACAATAGCGGTGTCACCTTAAAATGACTTTTCCACAGGTTGTGGAGAACCCAAATTAACAGTGTTAATTTATTTTCCACAGATTGTGGAAAAACTAACTATTATCCATTGCTCTGTGGAAAACTAGAATAGTTTATGGTAGAATAGTTCTAGAATTATCCACAAGAAGGAACCTAGTATGACTGAAAATGAACAAATTTTTTGGAACAGGGTCTTGGAATTAGCTCAGAGTCAATTAAAACAGGCAACTTATGAATTTTTTGTTCATGATGCCCGTCTATTAAAGGTCGATAAGCATATTGCAACTATTTACTTAGATCAAATGAAAGAACTCTTTTGGGAAAAAAATCTTAAAGATGTTATTCTTACTGCTGGTTTTGAAGTTTATAACGCTCAAATTTCTGT
>777_628
TTGTTGATATTCTGTTTTTTCTTTTTTAGTTTTCCACATAAAAAATAGTTGAAAACAATAGCGGTGTCACCTTAAAATGACTTTTCCACAGGTTGTGGAGAACCCAAATTAACAGTGTTAATTTATTTTCCACAGATTGTGGAAAAACTAACTATTATCCATTGCTCTGTGGAAAACTAGAATAGTTTATGGTAG
>777_629
TTGTTGATATTCTGTTTTTTCTTTTTTAGTTTTCCACATAAAAAATAGTTGAAAACAATAGCGGTGTCACCTTAAAATGACTTTTCCACAGGTTGTGGAGAACCCAAATTAACAGTGTTAATTTATTTTCCACAGATTGTGGAAAAACTAACTATTATCCATTGCTCTGTGGAAAACTAGAATAGTTTATGGTAGAATAGTTCTAGAATTATCCACAAGAAGGAACCTAGTATGACTGAAAATGAACAAATTTTTTGGAACAGGGTCTTGGA
>777_630
TTGTTGATATTCTGTTTTTTCTTTTTTAGTTTTCCACATAAAAAATAGTTGAAAACAATAGCGGTGTCACCTTAAAATGACTTTTCCACAGGTTGTGGAGAACCCAAATTAACAGTGTTAATTTATTTTCCACAGATTGTGGAAAAACTAACTATTATCCATTGCTCTGTGGAAAACTAGAATAGTTTATGGTAGAATAGTTCTAGAATTATCCACAAGAAGGAACCTAGTATGACTGAAAATGAACAAATTTTTTGGAACAGGGTCTTGGAATTAGCTCAGAGTCAATTAAAACAGGCAA
>777_631
TTGTTGATATTCTGTTTTTTCTTTTTTAGTTTTCCACATAAAAAATAGTTGAAAACAATAGCGGTGTCACCTTAAAATGACTTTTCCACAGGTTGTGGAGAACCCAAATTAACAGTGTTAATTTATTTTCCACAGATTGTGGAAAAACTAACTATTATCCATTGCTCTGTGGAAAA
>777_632
TTGTTGATATTCTGTTTTTTCTTTTTTAGTTTTCCACATAAAAAATAGTTGAAAACAATAGCGGTGTCACCTTAAAATGACTTTTCCACAGGTTGTGGAGAACCCAAATTAACAGTGTTAATTTATTTTCCACAGATTGTGGAAAAACTAACTATTATCCATTGCTCTGTGGAAAACTAGAATAGTTTATGGTAGAATAGTTCTAGAATTATCCACAAGAAGGAACCTAGTATGACTGAAAATGAACAAATTTTTTGGAACAGGGTCTTGGAATTAGCTCAGAGTCAATTAAAACAGGCAACTTATGAATTTTTTGTTCATG
>777_633
TTGTTGATATTCTGTTTTTTCTTTTTTAGTTTTCCACATAAAAAATAGTTGAAAACAATAGCGGTGTCACCTTAAAATGACTTTTCCACAGGTTGTGGAGAACCCAAATTAACAGTGTTAATTTATTTTCCACAGATTGTGGAAAAACTAACTATTATCCATTGCTCTGTGGAAAACTAGAATAGTTTATGGTAGAATAGTTCTAGAATTATCCACAAGAAGGAACCTAGTATGACTGAAAATGAACAAATTTTTTGGAACAGGGTCTTGGAATTAGCTCAGAGTCAATTA
>777_634
TTGTTGATATTCTGTTTTTTCTTTTTTAGTTTTCCACATAAAAAATAGTTGAAAACAATAGCGGTGTCACCTTAAAATGACTTTTCCACAGGTTGTGGAGAACCCAAATTAACAGTGTTAATTTATTTTCCACAGATTGTGGAAAAACTAACTATTATCCATTGCTCTGTGGAAAACTAGAATAGTTTATGGTAGAATAGTTCTAGAATTATCCACAAGAAGGAACCTAGTATGACTGAAAATGAACAAATTTTTTGGAACAGGGTCTTGGAATTAGCTCAGAGTCAATTAAAACAGGCAACTTATGAATTTTTTGTTCATGATGCCCGTCTATTAAAGGTCGATAAGCATATTGCAACTATTTACTTAGATCAAATGAAAGAACTCTTTTGGGAAAAAAATCTTAAAGATGTTATTCTTACTGCTGGTTTTGAAGTTTATAACGCTCAAATTTCTGTTGACTATGTTTTCGAAGAAGACCTAATGATTGAGCAAAATC
>777_635
TTGTTGATATTCTGTTTTTTCTTTTTTAGTTTTCCACATAAAAAATAGTTGAAAACAATAGCGGTGTCACCTTAAAATGACTTTTCCACAGGTTGTGGAGAACCCAAATTAACAGTGTTAATTTATTTTCCACAGATTGTGGAAAAACTAACTATTATCCATTGCTCTGTGGAAAACTAGAATAGTTTATGGTAGAATAGTTCTAGAATTATCCA
>777_636
TTGTTGATATTCTGTTTTTTCTTTTTTAGTTTTCCACATAAAAAATAGTTGAAAACAATAGCGGTGTCACCTTAAAATGACTTTTCCACAGGTTGTGGAGAACCCAAATTAACAGTGTTAATTTATTTTCCACAGATTGTGGAAAAACTAACTATTATCCATTGCTCTGTGGAAAACTAGAATAGTTTATGGTAGAATAGTTCTAGAATTATCCACAAGAAGGAACCTAGTATGACTGAAAATGAACAAATTTTTTGGAACAGGGTCTTGGAATTAGCTCAGAGTCAATTAAAACAGGCAACTTATGAATTTTTTGTTCATGATGCCCGTCTATTAAAGGTCGATAAGCATATTGCAACTATTTACTTAGATCAAATGAAAGAACTCTTTTGGGAAAAAAATCTTAAAGATGTTATTCTTACTGCTGGTTTTGAAGTT
>777_637
TTGTTGATATTCTGTTTTTTCTTTTTTAGTTTTCCACATAAAAAATAGTTGAAAACAATAGCGGTGTCACCTTAAAATGACTTTTCCACAGGTTGTGGAGAACCCAAATTAACAGTGTTAATTTATTTTCCACAGATTGTGGAAAAACTAACTATTATCCATTGCTCTGTGGAAAACTAGAATAGTTTATGGTAGAATAGTTCTAGAATTATCCACAAGAAGGAACCTAGTATGACTGAAAATGAACAAATTTTTTGGAACAGGGTCTTGGAATTAGCTCAGAGTCAATTAAAACAGGCAACTTATGAATTTTTTGTTCATGATGCCCGTCTATTAAAGGTCGATAAGCATATTGCAACTATTTACTTAGATCAAATGAAAGAACTCTTTTGGGAAAAAAATCTTAAAGATGTTATTCTT
>777_638
TTGTTGATATTCTGTTTTTTCTTTTTTAGTTTTCCACATAAAAAATAGTTGAAAACAATAGCGGTGTCACCTTAAAATGACTTTTCCACAGGTTGTGGAGAACCCAAATTAACAGTGTTAATTTATTTTCCACAGATTGTGGAAAAACTAACTATTATCCATTGCTCTGTGGAAAACTAGAATAGT
>777_639
TTGTTGATATTCTGTTTTTTCTTTTTTAGTTTTCCACATAAAAAATAGTTGAAAACAATAGCGGTGTCACCTTAAAATGACTTTTCCACAGGTTGTGGAGAACCCAAATTAACAGTGTTAATTTATTTTCCACAGATTGTGGAAAAACTAACTATTATCCATTGCTCTGTGGAAAACTAGAATAGTTTATGGTAGAATAGTT
>777_640
TTGTTGATATTCTGTTTTTTCTTTTTTAGTTTTCCACATAAAAAATAGTTGAAAACAATAGCGGTGTCACCTTAAAATGACTTTTCCACAGGTTGTGGAGAACCCAAATTAACAGTGTTAATTTATTTTCCACAGATTGTGGAAAAACTAACTATTATCCATTGCTCTGTGGAAAACTAGAATAGTTTATGGTAGAATAGTTCTAGAATTATCCACAAGAAGGAACCTAGTATGACTGAAAATGAACAAATTTTTTGGAACAGGGTCTTGGAATTAGCTCAGAGTCAATTAAAACAGGCAACTTATGAATTTTTTGTTCATGATGCCCGTCTATTAAAGGTCGATAAGCATATTGCAACTATTTACTTAGATCAAATGAAAGAACTCTTTTGGGAAAAAAATCTTAAAGATGT
>777_641
TTGTTGATATTCTGTTTTTTCTTTTTTAGTTTTCCACATAAAAAATAGTTGAAAACAATAGCGGTGTCACCTTAAAATGACTTTTCCACAGGTTGTGGAGAACCCAAATTAACAGTGTTAATTTATTTTCCACAGATTGTGGAAAAACTAACTATTATCCATTGCTCTGTGGAAAACTAGAATAGTTTATGGTAGAATAGTTCTAGAATTATCCACAAGAAGGAACCTAGTATGACTGAAAATGAACAAATTTTTTGGAACAGGGTCTTGGAATTAGCTCAGAGTCAATTAAAACAGGCAACTTATGAATTTTTTGTTCATGATGCCCGTCTATTAAAGGTCGATAAGCATATTGCAACTA
>777_642
TTGTTGATATTCTGTTTTTTCTTTTTTAGTTTTCCACATAAAAAATAGTTGAAAACAATAGCGGTGTCACCTTAAAATGACTTTTCCACAGGTTGTGGAGAACCCAAATTAACAGTGTTAATTTATTTTCCACAGATTGTGGAAAAACTAACTATTATCCATTGCTCTGTGGAAAACTAGAATAGTTTATGGTAGAATAGTTCTAGAATTATCCACAAGAAGGAACCTAGTATGACTGAAAATGAACAAATTTTTTGGAACAGGGTCTTGGAATTAGCTCAGAGTCAATTAAAACAGGCAACTTATGAATTTTTTGTTCATGATGCCCGTCTATTAAAGGTCGATAAGCATATTGCAACTATTTACTTAGATCAAATGAAAGAACTCTTTTGGGAAAAAAATCTTAAAGATGTTATTCTTACTGCTGGTTTTGAAGTTTATAACGCTCAAATTTCTGTTGACTATGTTTTC
>777_643
TTGTTGATATTCTGTTTTTTCTTTTTTAGTTTTCCACATAAAAAATAGTTGAAAACAATAGCGGTGTCACCTTAAAATGACTTTTCCACAGGTTGTGGAGAACCCAAATTAACAGTGTTAATTTATTTTCCACAGATTGTGGAAAAACTAACTATTATCCATTGCTCTGTGGAAAACTAGAATAGTTTATGGTAGAATAGTTCTAGAATTATCCACAAGAAGGAACCTAGTATGACTGAAAATGAACAAATTTTTTGGAACAGGGTCTTGGAATTAGCTCAGAGTCAATTAAAACAGGCAACTTATGAATTTTTTGTTCATGATGCCCGTCTATTAAAGGTCGATAAGCATATTGCAACTATTTACTTAGATCAAATGAAAGAACTCTTTTGGGAAAAAAATCTTAAAGATGTTATTC
>777_644
TTGTTGATATTCTGTTTTTTCTTTTTTAGTTTTCCACATAAAAAATAGTTGAAAACAATAGCGGTGTCACCTTAAAATGACTTTTCCACAGGTTGTGGAGAACCCAAATTAACAGTGTTAATTTATTTTCCACAGATTGTGGAAAAACTAACTATTATCCATTGCTCTGTGGAAAACTAGAATAGTTTATGGTAGAATAGTTCTAGAATTATCCACAAGAAGGAACCTAGTATGACTGAAAATGAACAAATTTTTTGGAACAGGGT
>777_645
TTGTTGATATTCTGTTTTTTCTTTTTTAGTTTTCCACATAAAAAATAGTTGAAAACAATAGCGGTGTCACCTTAAAATGACTTTTCCACAGGTTGTGGAGAACCCAAATTAACAGTGTTAATTTATTTTCCACAGATTGTGGAAAAACTAACTATTATCCATTGCTCTGTGGAAAACTAGAATAGTTTATGGTAGAATAGTTCTAGAATTATCCACAAGAAGGAACCTAGTATGACTGAAAATGAACAAATTTTTTGGAACAGGGTCTTGGAATTAGCTCAGAGTCAATTAAAACAGGCAACTTATGAATTTTTTGTTCATGATGCCCGTCTATTAAAGG
>777_646
TTGTTGATATTCTGTTTTTTCTTTTTTAGTTTTCCACATAAAAAATAGTTGAAAACAATAGCGGTGTCACCTTAAAATGACTTTTCCACAGGTTGTGGAGAACCCAAATTAACAGTGTTAATTTATTTTCCACAGATTGTGGAAAAACTAACTATTATCCATTGCTCTGTGGAAAACTAGAATAGTTTATGGTAGAATAGTTCTAGAATTATCCACAAGAAGGAACCTAGTATGACTGAAAATGAACAAATTTTTTGGAACAGGGTCTTGGAATTAGCTCAGAGTCAATTAAAACAGGCAACTTATGAATTTTTTGTTCATGATGCCCGTCTATTAAAGGTCGATAAGCATATTGCAACTATTTACTTAGATCAAATGAAAGAACTCTTTTGGGAAAAAAATCTTAAAGATGTTATTCTTACTGCTGGTTTTGAAGTTTATAACGCTCAAATTTCTGTTGACTATGTT
>777_647
TTGTTGATATTCTGTTTTTTCTTTTTTAGTTTTCCACATAAAAAATAGTTGAAAACAATAGCGGTGTCACCTTAAAATGACTTTTCCACAGGTTGTGGAGAACCCAAATTAACAGTGTTAATTTATTTTCCACAGATTGTGGAAAAACTAACTATTATCCATTGCTCTGTGGAAAACTAGAATAGTTTATGG
>777_648
TTGTTGATATTCTGTTTTTTCTTTTTTAGTTTTCCACATAAAAAATAGTTGAAAACAATAGCGGTGTCACCTTAAAATGACTTTTCCACAGGTTGTGGAGAACCCAAATTAACAGTGTTAATTTATTTTCCACAGATTGTGGAAAAACTAACTATTATCCATTGCTCT
>777_649
TTGTTGATATTCTGTTTTTTCTTTTTTAGTTTTCCACATAAAAAATAGTTGAAAACAATAGCGGTGTCACCTTAAAATGACTTTTCCACAGGTTGTGGAGAACCCAAATTAACAGTGTTAATTTATTTTCCACAGATTGTGGAAAAACTAACTATTATCCATTGCTCTGTGGAAAACTAGAATAGTTTATGGTAGAATAGTTCTAGAATTATCCACAAGAAGGAACCTAGTATGACTGAAAATGAACAAATTTTTTGGAACAGGGTCTTGGAATTAGCTCAGAGTCAATTAAAACAGGCAACTTATGAATTTTTTGTTCATGATGCCCGTCTATTAAAGGTCGATAAGCATATTGCAACTATTTACTTAGATCAAATGAAAGAACT
>777_650
TTGTTGATATTCTGTTTTTTCTTTTTTAGTTTTCCACATAAAAAATAGTTGAAAACAATAGCGGTGTCACCTTAAAATGACTTTTCCACAGGTTGTGGAGAACCCAAATTAACAGTGTTAATTTATTTTCCACAGATTGTGGAAAAACTAACTATTATCCATTGCTCTGTGGAAAACTAGAATAGTTTATGGTAGAATAGTTCTAGAATTATCCACAAGAAGGAACCTAGTATGACTGAAAATGAACAAATTTTTTGGAACAGGGTCTTGGAATTAGCTCAGAGTCAATTAAAACAGGCAACTTATGAATTTTTTGTTCATGATGCCCGTCTATTAAAGGTCGATAAGCATATTGCAACTATTTACTTAGATCAAATGAAAGAACTCTTTTGGGAAAAAAATCTTAAAGATGTTATTCTTACTGCTGGTTT
>777_651
TTGTTGATATTCTGTTTTTTCTTTTTTAGTTTTCCACATAAAAAATAGTTGAAAACAATAGCGGTGTCACCTTAAAATGACTTTTCCACAGGTTGTGGAGAACCCAAATTAACAGTGTTAATTTATTTTCCACAGATTGTGGAAAAACTAACTATTATCCATTGCTCTGTGGAAAACTAGA
>777_652
TTGTTGATATTCTGTTTTTTCTTTTTTAGTTTTCCACATAAAAAATAGTTGAAAACAATAGCGGTGTCACCTTAAAATGACTTTTCCACAGGTTGTGGAGAACCCAAATTAACAGTGTTAATTTATTTTCCACAGATTGTGGAAAAACTAACTATTATCCATTGCTCTGTGGAAAACTAGAATAGTTTATGGTAGAATAGTTCTAGAATTATCCACAAGAAGGAACCTAGTATGACTGAAAATGAACAAATTTTTTGGAACAGGGTCTTGGAATTAGCTCAGAGTCAATTAAA
>777_653
TTGTTGATATTCTGTTTTTTCTTTTTTAGTTTTCCACATAAAAAATAGTTGAAAACAATAGCGGTGTCACCTTAAAATGACTTTTCCACAGGTTGTGGAGAACCCAAATTAACAGTGTTAATTTATTTTCCACAGATTGTGGAAAAACTAACTATTATCCATTGCTCTGTGGAAAACTAGAATAGTTTATGGTAGAATAGTTCTAGAATTATCCACAAGAAGGAACCTAGTATGACTGAAAATGAACAAATTTTTTGGAACAGGGTCTTGGAATTAGCTCAGAGTCAATTAAAACAGGCAACTTATGAATTTTTTGTTCATGATGCCCGTCTATTAAAGGTCGATAAGCATATTGCAACTATTTACTTAGATCAAATGAAAGAACTCTTTTGGGAAAAAAATCTTAAAGATGTTATTCTTACTGC
>777_654
TTGTTGATATTCTGTTTTTTCTTTTTTAGTTTTCCACATAAAAAATAGTTGAAAACAATAGCGGTGTCACCTTAAAATGACTTTTCCACAGGTTGTGGAGAACCCAAATTAACAGTGTTAATTTATTTTCCACAGATTGTGGAAAAACTAACTATTATCCATTGCTCTGTGGAAAACTAGAATAGTTTATGGTAGAATAGTTCTAGAATTATCCACAAGAAGGAACCTAGTATGACTGAAAATGAACAAATTTTTTGGAACAGGG
>777_655
TTGTTGATATTCTGTTTTTTCTTTTTTAGTTTTCCACATAAAAAATAGTTGAAAACAATAGCGGTGTCACCTTAAAATGACTTTTCCACAGGTTGTGGAGAACCCAAATTAACAGTGTTAATTTATTTTCCACAGATTGTGGAAAAACTAACTATTATCCATTGCTCTGTGGAAAACTAGAATAGTTTATGGTAGAATAGTTCTAGAATTATCCACAAGAAGGAACCTAGTATGACTGAAAATGAACAAATTTTTTGGAACAGGGTCTTGGAATTAGCTCAGAGTCAATTAAAACAGGCAACTTATGAATTTTTTGTTCA
>777_656
TTGTTGATATTCTGTTTTTTCTTTTTTAGTTTTCCACATAAAAAATAGTTGAAAACAATAGCGGTGTCACCTTAAAATGACTTTTCCACAGGTTGTGGAGAACCCAAATTAACAGTGTTAATTTATTTTCCACAGATTGTGGAAAAACTAACTATTATCCATTGCTCTGTGGAAAACTAGAATAGTTTATGGTAGAATAGTTCTAGAATTATCCACAAGAAGGAACCTAGTATGACTGAAAATGAACAAATTTTTTGGAACAGGGTCTTGGAATTAGCTCAGAGTCAATTAAAACAGGCAACTTATGAATTTTTTGTTCATGATGCCCGTCTATTAAAGGTCGATAAGCATATTGCAACTATTTACTTAGATCAAATGAAAGAACTCTTTT
>777_657
TTGTTGATATTCTGTTTTTTCTTTTTTAGTTTTCCACATAAAAAATAGTTGAAAACAATAGCGGTGTCACCTTAAAATGACTTTTCCACAGGTTGTGGAGAACCCAAATTAACAGTGTTAATTTATTTTCCACAGATTGTGGAAAAACTAACTATTATCCATTGCTCTGTGGAAAACTAGAATAGTTTATGGTAGAATAGTTCTAGAATTATCCACAAGAAGGAACCTAGTATGACTGAAAATGAACAAATTTTTTGGAACAGGGTCTTGGAATTAGCTCAGAGTCAATTAAAACAGGCAACTTATGAATTTTTTGTTCATGATGCCCGTCTATTAAAGGTCGATAAGCATATTGCAACTATTTACTTAGATCAAATGAAAGAACTCTTTTGGGAAAAAAATCTTAAAGATGTTATTCTTACTGCTGGT
>777_658
TTGTTGATATTCTGTTTTTTCTTTTTTAGTTTTCCACATAAAAAATAGTTGAAAACAATAGCGGTGTCACCTTAAAATGACTTTTCCACAGGTTGTGGAGAACCCAAATTAACAGTGTTAATTTATTTTCCACAGATTGTGGAAAAACTAACTATTATCCATTGCTCTGTGGAAAACTAGAATAGTTTATGGT
>777_659
TTGTTGATATTCTGTTTTTTCTTTTTTAGTTTTCCACATAAAAAATAGTTGAAAACAATAGCGGTGTCACCTTAAAATGACTTTTCCACAGGTTGTGGAGAACCCAAATTAACAGTGTTAATTTATTTTCCACAGATTGTGGAAAAACTAACTATTATCCATTGCTCTGTGGAAAACTAGAATAGTTTATGGTAGAATAGTTCTAGAATTATCCACAAGAAGGAACCTAGTATGACTGAAAATGAACAAATTTTTTGGAACAGGGT
>777_660
TTGTTGATATTCTGTTTTTTCTTTTTTAGTTTTCCACATAAAAAATAGTTGAAAACAATAGCGGTGTCACCTTAAAATGACTTTTCCACAGGTTGTGGAGAACCCAAATTAACAGTGTTAATTTATTTTCCACAGATTGTGGAAAAACTAACTA
>777_661
TTGTTGATATTCTGTTTTTTCTTTTTTAGTTTTCCACATAAAAAATAGTTGAAAACAATAGCGGTGTCACCTTAAAATGACTTTTCCACAGGTTGTGGAGAACCCAAATTAACAGTGTTAATTTATTTTCCACAGATTGTGGAAAAACTAACTATTATCCATTGCTCTGTGGAAAACTAGAATAGTTTATGGTAGAATAGTTCTAGAATTATCCACAAGAAGGAACCTAGTATGACTGAAAATGAACAAATTTTTTGGAACAGGGTCTTGGAATTAGCTCAGAGTCAATTAAAACAG
>777_662
TTGTTGATATTCTGTTTTTTCTTTTTTAGTTTTCCACATAAAAAATAGTTGAAAACAATAGCGGTGTCACCTTAAAATGACTTTTCCACAGGTTGTGGAGAACCCAAATTAACAGTGTTAATTTATTTTCCACAGATTGTGGAAAAACTAACTATTATCCATTGCTCTGTGGAAAACTAGA
>777_663
TTGTTGATATTCTGTTTTTTCTTTTTTAGTTTTCCACATAAAAAATAGTTGAAAACAATAGCGGTGTCACCTTAAAATGACTTTTCCACAGGTTGTGGAGAACCCAAATTAACAGTGTTAATTTATTTTCCACAGATTGTGGAAAAACTAACTATTATCCATTGCTCTGTGGAAAACTAGAATAGTTTATGGTAGAATAGTTCTAGAATTATCCACAAGAAGGAACCTAGTATGACTGAAAATGAACAAATTTTTTGGAACAGGGTCTTGGAATTAGCTCAGAGTCAATTAAAACAGGCAACTTATGAATTTT
>777_664
TTGTTGATATTCTGTTTTTTCTTTTTTAGTTTTCCACATAAAAAATAGTTGAAAACAATAGCGGTGTCACCTTAAAATGACTTTTCCACAGGTTGTGGAGAACCCAAATTAACAGTGTTAATTTATTTTCCACAGATTGTGGAAAAACTAACT
>777_665
TTGTTGATATTCTGTTTTTTCTTTTTTAGTTTTCCACATAAAAAATAGTTGAAAACAATAGCGGTGTCACCTTAAAATGACTTTTCCACAGGTTGTGGAGAACCCAAATTAACAGTGTTAATTTATTTTCCACAGATTGTGGAAAAACTAACTATTATCCATTGCTCTGTGGAAAACTAGAATAGTTTATGGTAGAATAGTTCTAGAATTATCCACAAGAAGGAACCTAGTATGACTGAAAATGAACAAATTTTTTGGAACAGGGTCTTGGAATTAGCTCAGAGTCAATTAAAACAGGCAACTTATGAATTTTTTGTTCATGATGCCCGTCTATTAAAGGTCGATAAGCATATTGCAACTATTTACTTAGATCAAATGAAAGAACTCTTTTGGGAAAAAAATCTTAAAGATGTTATTCTTACTG
>777_666
TTGTTGATATTCTGTTTTTTCTTTTTTAGTTTTCCACATAAAAAATAGTTGAAAACAATAGCGGTGTCACCTTAAAATGACTTTTCCACAGGTTGTGGAGAACCCAAATTAACAGTGTTAATTTATTTTCCACAGATTGTGGAAAAACTAACTATTATCCATTGCTCTGTGGAAAACTAGAATAGTTTATGGTAGAATAGTTCTAGAATTATCCACAAGAAGGAACCTAGTATGACTGAAAATGAACAAATTTTTTGGAACAGGGTCTTGGAATTAGCTCAGAGTCAATTAAAACAGGCAACTTATGAATTTTTTGTTCATGATGCCCGTCTATTAAAGGTCGATAAGCATATTGCAACTATTTACTTAGATCAAATGAAAGAACTCTTTTGGGAAAAAAATCTTAAAGATGTTATTCTTACTGCTGGTTTTGAAGTTTATAACGCTCAAATTTCTGTTGACTATGTTTT
>777_667
TTGTTGATATTCTGTTTTTTCTTTTTTAGTTTTCCACATAAAAAATAGTTGAAAACAATAGCGGTGTCACCTTAAAATGACTTTTCCACAGGTTGTGGAGAACCCAAATTAACAGTGTTAATTTATTTTCCACAGATTGTGGAAAAACTAACTATTATCCATTGCTCTGTGGAAAACTAGAATAGTTTATGGTAGAATAGTTCTAGAATTATCCACAAGAAGGAACCTAGTATGACTGAAAATGAACAAATTTTTTGGAACAGGGTCTTGGAATTAGCTCAGAGTCAATTAAAACAGGCAACTTATGAATTTTTTGTTCAT
>777_668
TTGTTGATATTCTGTTTTTTCTTTTTTAGTTTTCCACATAAAAAATAGTTGAAAACAATAGCGGTGTCACCTTAAAATGACTTTTCCACAGGTTGTGGAGAACCCAAATTAACAGTGTTAATTTATTTTCCACAGATTGTGGAAAAACTAACTATTATCCATTGCTCTGTGGAAAACTAGAATAGTTTATGGTAGAATAGTTCTAGAATTATCCACAAGAAGGAA
>777_669
TTGTTGATATTCTGTTTTTTCTTTTTTAGTTTTCCACATAAAAAATAGTTGAAAACAATAGCGGTGTCACCTTAAAATGACTTTTCCACAGGTTGTGGAGAACCCAAATTAACAGTGTTAATTTATTTTCCACAGATTGTGGAAAAACTAACTATTATCCATTGCTCTGTGGAAAACTAGAATAGTTTATGGTAGAATAGTTCTAGAATTATCCACAAGAAGGAACCTAGTATGACTGAAAATGAACAAATTTTTTGGAACAGGGTCTTGGAATTA
>777_670
TTGTTGATATTCTGTTTTTTCTTTTTTAGTTTTCCACATAAAAAATAGTTGAAAACAATAGCGGTGTCACCTTAAAATGACTTTTCCACAGGTTGTGGAGAACCCAAATTAACAGTGTTAATTTATTTTCCACAGATTGTGGAAAAACTAACTATTATCCATTGCTCTGTGGAAAACTAGAATAGTTTATGGTAGAATAGTTCTAGAATTATCCACAAGAAGGAACCTAGTATGACTGAAAATGAACAAATTTTTTGGAACAGGGTCTTGGAATTAGCTCAGAGTCAATTAAAACAGGCAACTT
>777_671
TTGTTGATATTCTGTTTTTTCTTTTTTAGTTTTCCACATAAAAAATAGTTGAAAACAATAGCGGTGTCACCTTAAAATGACTTTTCCACAGGTTGTGGAGAACCCAAATTAACAGTGTTAATTTATTTTCCACAGATTGTGGAAAAACTAACTATTATCCATTGCTCTGTGGAAAACTAGAATAGTTTATGGTAGAATAGTTCTAGAATTATCCACAAGAAGGAACCTAGTATGACTGAAAATGAACAAATTTTTTGGAACAGGGTCTTGGAATTAGCTCAGAGTCAATTAAAACAGGCAACTTATGAATTTTTTGTTCATGATGCCCGTCTATTAAAGGTCGATAAGCATATTGCAACTATTTACTTAGATCAAATGAAAGAACTCTTTTGGGAAAAAAATCTTAAAGATGTTATTCTTACTGCTGGTTTTGAAGTTTATAACGCTCAAATTTCTGTTGACTA
>777_672
TTGTTGATATTCTGTTTTTTCTTTTTTAGTTTTCCACATAAAAAATAGTTGAAAACAATAGCGGTGTCACCTTAAAATGACTTTTCCACAGGTTGTGGAGAACCCAAATTAACAGTGTTAATTTATTTTCCACAGATTGTGGAAAAACTAACTATTATCCATTGCTCTGTGGAAAACTAGAATAGTTTATGGTAGAATAGTTCTAGAATTATCCACAAGAAGGAA
>777_673
TTGTTGATATTCTGTTTTTTCTTTTTTAGTTTTCCACATAAAAAATAGTTGAAAACAATAGCGGTGTCACCTTAAAATGACTTTTCCACAGGTTGTGGAGAACCCAAATTAACAGTGTTAATTTATTTTCCACAGATTGTGGAAAAACTAACTATTATCCATTGCTCTGTGGAAAACTAGAATAGTTTATGGTAGAATAGTTCTAGAATTATCCACAAGAAGGAACCTAGTATGACTGAAAATGAACAAATTTTTTGGAACAGGGTCTTGGAATTAGCTCAGAGTCAATTAAAACAGGCAACTTATGAATTTTTTGTTCATGATGCCCGTCTATTAAAGGTCGATAAGCATATTGCAACTATTTACTTAGATCAAATGAAAGAACTCTTTTGGGAAAAAAATCTTAAAGATGTTATTCTTACTGCTGG
>777_674
TTGTTGATATTCTGTTTTTTCTTTTTTAGTTTTCCACATAAAAAATAGTTGAAAACAATAGCGGTGTCACCTTAAAATGACTTTTCCACAGGTTGTGGAGAACCCAAATTAACAGTGTTAATTTATTTTCCACAGATTGTGGAAAAACTAACTATTATCCATTGCTCTGTGGAAAACTAGAATAGTTTATGGTAGAATAGTTCTAGAATTATCCACAAGAAGGAACCTAGTATGACTGAAA
>777_675
TTGTTGATATTCTGTTTTTTCTTTTTTAGTTTTCCACATAAAAAATAGTTGAAAACAATAGCGGTGTCACCTTAAAATGACTTTTCCACAGGTTGTGGAGAACCCAAATTAACAGTGTTAATTTATTTTCCACAGATTGTGGAAAAACTAACTATTATCCATTGCTCTGTGGAAAACTAGAATAGTTTATGGTAGAATAGTTCTAGAATTATCCACAAGAAGGAACCTAGTATGACTGAAAATGAACAAATTTTTTGGAACAGGGTCTTGGAATTAGCTCAGAGTCAATTAAAACAGGCAACTTATGAATTTTTTGTTCATGATGCCCGTCTATTAAAGGTCGATAAGCATATTGCAACTATTTACTTAGATCAAATGAAAGAACTCTTTTGGGAAAAAAATCTTAAAGATGTTATTCTTACT
>777_676
TTGTTGATATTCTGTTTTTTCTTTTTTAGTTTTCCACATAAAAAATAGTTGAAAACAATAGCGGTGTCACCTTAAAATGACTTTTCCACAGGTTGTGGAGAACCCAAATTAACAGTGTTAATTTATTTTCCACAGATTGTGGAAAAACTAACTATTATCCATTGCTCTGTGGAAAACTAGAATAGTTTATGGTAGAATAGTTCTAGAATTATCCACAAGAAGGAACCTAGTATGACTGAAAATGAACAAATTTTTTGGAA
>777_677
TTGTTGATATTCTGTTTTTTCTTTTTTAGTTTTCCACATAAAAAATAGTTGAAAACAATAGCGGTGTCACCTTAAAATGACTTTTCCACAGGTTGTGGAGAACCCAAATTAACAGTGTTAATTTATTTTCCACAGATTGTGGAAAAACTAACTATTATCCATTGCTCTGTGGAAAACTAGAATAGTTTATGGTAGAATAGTTCTAGAATTATCCACAAGAAGGAACCTAGTATGACTGAAAATGAACAAATTTTTTGGAACAGGGTCTTGGAATTAGCTCAGAGTCAATTAAAACAGGCAACTTATGAATTTTTTGTTCATGATGCCCGTCTATTAAAGGTCGATAAGCATATTGCAACTATTTACTTAGATCAAATGAAAGAACTCTTTTGGGAAAAAA
>777_678
TTGTTGATATTCTGTTTTTTCTTTTTTAGTTTTCCACATAAAAAATAGTTGAAAACAATAGCGGTGTCACCTTAAAATGACTTTTCCACAGGTTGTGGAGAACCCAAATTAACAGTGTTAATTTATTTTCCACAGATTGTGGAAAAACTAACTATTATCCATTGCTCTGTGGAAAACTAGAATAGTTTATGGTAGAATAGTTCTAGAATTATCCACAAGAAGGAACCTAGTATGACTGAAAATGAACAAATTTTTTGGAACAGGGTCTTGGAATTAGCTCAGAGTCAATTAAAACAGGCAACTTATGAATTTTTTGTTCATGATGCCCGTCTATTAAAGGTCGATAAGCATATTGCAACTATTTACTTAGATCAAATGAAAGAACTCTTTTGGGAAAAAAATCTTAAAGATGTTATTCTTACTGCTGGTTTTGAAGTTTATAACGCTCAAATTTCTGTTG
>777_679
TTGTTGATATTCTGTTTTTTCTTTTTTAGTTTTCCACATAAAAAATAGTTGAAAACAATAGCGGTGTCACCTTAAAATGACTTTTCCACAGGTTGTGGAGAACCCAAATTAACAGTGTTAATTTATTTTCCACAGATTGTGGAAAAACTAACTATTATCCATTGCTCTGTGGAAAACTAGAATAGTTTATGGTAGAATAGTTCTAGAATTATCCACAAGAAGGAACCTAGTATGACTGAAAATGAACAAATTTTTTGGAACAG
>777_680
TTGTTGATATTCTGTTTTTTCTTTTTTAGTTTTCCACATAAAAAATAGTTGAAAACAATAGCGGTGTCACCTTAAAATGACTTTTCCACAGGTTGTGGAGAACCCAAATTAACAGTGTTAATTTATTTTCCACAGATTGTGGAAAAACTAACTATTATCCATTGCTCTGTGGAAAACTAGAATAGTTTATGGTAGAATAGTTCTAGAATTATCCA
>777_681
TTGTTGATATTCTGTTTTTTCTTTTTTAGTTTTCCACATAAAAAATAGTTGAAAACAATAGCGGTGTCACCTTAAAATGACTTTTCCACAGGTTGTGGAGAACCCAAATTAACAGTGTTAATTTATTTTCCACAGATTGTGGAAAAACTAACTATTATCCATTGCTCTGTGGAAAACTAGAATAGTTTATGGTAGAATAGTTCTAGAATTATCCACAAGAAGGAACCTAGTATGACTGAAAATGAACAAATTTTTTGGAACAGGGTCTTGGAATTAGCTCAGAGTCAATTAAAACAGGCAACTTATGAATTTTTTGTTCATGATGCCCGTCTATTAAAGGTCGATAAGCATATTGCAACTATTTACTTAGATCAAATGAAAGAACTCTTTTGGGAAAAAAATCTTAAAGATGTTATTCTTACTGCTGGTTTTGAAGTTTATAACGCTCAAATTTCTGTTGACTATGTTTTCGAAGAAGACCTAATGATTGAGCAAAATC
>777_682
TTGTTGATATTCTGTTTTTTCTTTTTTAGTTTTCCACATAAAAAATAGTTGAAAACAATAGCGGTGTCACCTTAAAATGACTTTTCCACAGGTTGTGGAGAACCCAAATTAACAGTGTTAATTTATTTTCCACAGATTGTGGAAAAACTAACTATTATCCATTGCTCTGTGGAAAACTAGAATAGTTTATGGTAGAATAGTTCTAGAATTATCCACAA
>777_683
TTGTTGATATTCTGTTTTTTCTTTTTTAGTTTTCCACATAAAAAATAGTTGAAAACAATAGCGGTGTCACCTTAAAATGACTTTTCCACAGGTTGTGGAGAACCCAAATTAACAGTGTTAATTTATTTTCCACAGATTGTGGAAAAACTAACTATTATCCATTGCTCTGTGGAAAACTAGAATAGTTTATGGTAGAATAGTTCTAGAATTATCCACAAGAAGGAACCTAGTATGACTGAAAATGAACAAATTTTTTGGAACAGGGTCTTGGAATTAGCTCAGAGTCAATTAAAACAGGCAACTTATGAATTTTTTGTTCATGATGCCCGTCTATTAAAGGTCGATAAGCATATTGCAACTATTTACTTAGATCAAATGAAAGAACTCTTTTGGGAAAAAAATCTTAAAGATGTTATTCTTACTGCTGGTTTTGAAGTTT
>777_684
TTGTTGATATTCTGTTTTTTCTTTTTTAGTTTTCCACATAAAAAATAGTTGAAAACAATAGCGGTGTCACCTTAAAATGACTTTTCCACAGGTTGTGGAGAACCCAAATTAACAGTGTTAATTTATTTTCCACAGATTGTGGAAAAACTAACTATTATCCATTGCTCTGTGGAAAACTAGAATAGTTTATGGTAGAATAGTTCTAGAATTATCCACAAGAAGGAACCTAGTATGACTGAAAATGAACAAA
>777_685
TTGTTGATATTCTGTTTTTTCTTTTTTAGTTTTCCACATAAAAAATAGTTGAAAACAATAGCGGTGTCACCTTAAAATGACTTTTCCACAGGTTGTGGAGAACCCAAATTAACAGTGTTAATTTATTTTCCACAGATTGTGGAAAAACTAACTATTATCCATTGCTCTGTGGAAAACTAGAATAGTTTATGGTAGAATAGTTCTAGAATTATCCACAAGAAGGAACCTAGTATGACTGAAAATGAACAAATTTTTTGGAACAGGGTCTTGGAATTAGCTCAGAGTCAATTAAAAC
>777_686
TTGTTGATATTCTGTTTTTTCTTTTTTAGTTTTCCACATAAAAAATAGTTGAAAACAATAGCGGTGTCACCTTAAAATGACTTTTCCACAGGTTGTGGAGAACCCAAATTAACAGTGTTAATTTATTTTCCACAGATTGTGGAAAAACTAACTATTATCCATTGCTCTGTGGAAAACTAGAAT
>777_687
TTGTTGATATTCTGTTTTTTCTTTTTTAGTTTTCCACATAAAAAATAGTTGAAAACAATAGCGGTGTCACCTTAAAATGACTTTTCCACAGGTTGTGGAGAACCCAAATTAACAGTGTTAATTTATTTTCCACAGATTGTGGAAAAACTAACTATTATCCATTGCTCTGTGGAAAACTAGAATAGTTTATGGTAGAATAGTTCTAGAATTATCCACAAGAAGGAACCTAGTATGACTGAAAATGAACAAATTTTTTGGAACAGGGTCTTGGAATTAGCTCAGAGTCAATTAAAACAGGCAACTTATGAATTTTTTGTTCATGATGCCCGTCTATTAAAGGTCGATAAGCATATTGC
>777_688
TTGTTGATATTCTGTTTTTTCTTTTTTAGTTTTCCACATAAAAAATAGTTGAAAACAATAGCGGTGTCACCTTAAAATGACTTTTCCACAGGTTGTGGAGAACCCAAATTAACAGTGTTAATTTATTTTCCACAGATTGTGGAAAAACTAACTATTATCCATTGCTCTGTGGAAAACTAGAATAGTTTATGGTAGAATAGTTCTAGAATTATCCACAAGAAGGAACCTAGTATGACTGAAA
>777_689
TTGTTGATATTCTGTTTTTTCTTTTTTAGTTTTCCACATAAAAAATAGTTGAAAACAATAGCGGTGTCACCTTAAAATGACTTTTCCACAGGTTGTGGAGAACCCAAATTAACAGTGTTAATTTATTTTCCACAGATTGTGGAAAAACTAACTATTATCCATTGCTCTGTGGAAAACTAGAATAGTTTATGGTAGAATAGTTCTAGAATTATCCACAAGAAGGAACCTAGTATGACTGAAAATGAACAAATTTTTTGGAACAGGGTCTTGGAATTAGCTCAGAGTCAATTAAAACAGGCAACTTATGAATTTTTTGTTCATGATGCCCGTCTATTAAAGGTCGATAAGCATATTGCAACTATTTACTTAGATCAAATGAAAGAACTCTTTTGGGAAAAAAATCTTAAAG
>777_690
TTGTTGATATTCTGTTTTTTCTTTTTTAGTTTTCCACATAAAAAATAGTTGAAAACAATAGCGGTGTCACCTTAAAATGACTTTTCCACAGGTTGTGGAGAACCCAAATTAACAGTGTTAATTTATTTTCCACAGATTGTGGAAAAACTAACTATTATCCATTGCTCTGTGGAAAACTAGAATAGTTTATGGTAGAATAGTTCTAGAATTATCCACAAGAAGGAACCTAGTATGACTGAAAATGAACAAATTTTTTGGAACAGGGTCTTGGAATTAGCTCAGAGTCAATTAAAACAGGCAACTTATGAATTTTTTGTTCATGATGCCCGTCTATTAAAGGTCGATAAGCATATTGCAACTATTTACTTAGATCAAATGAAAGAACTCTTTTGGGAAAAAAATCTTAAAGATGTT
>777_691
TTGTTGATATTCTGTTTTTTCTTTTTTAGTTTTCCACATAAAAAATAGTTGAAAACAATAGCGGTGTCACCTTAAAATGACTTTTCCACAGGTTGTGGAGAACCCAAATTAACAGTGTTAATTTATTTTCCACAGATTGTGGAAAAACTAACTATTATCCATTGCTCTGTGGAAAACTAGAATAGTTTATGGTAGAATAGTTCTAGAATTATCCACAAGAAGGAACCTAGTATGACTGAAAATGAACAAATTTTTTGGAACAGGGTCTTGGAATTAGCTCAGAGTCAATTAAAACAGGCAACTTATGAATTTTTTGTTCATGATGCCCGTCTATTAAAGGTCGATAAGCATATTGCAACTATTTACTTAGATCAAATGAAAGAACTCTTTTGGGAAAAAAATCTTAAAGATGTTATTCTTACTGCTGGTTTTGAAGTTTATAACGCTCAAA
>777_692
TTGTTGATATTCTGTTTTTTCTTTTTTAGTTTTCCACATAAAAAATAGTTGAAAACAATAGCGGTGTCACCTTAAAATGACTTTTCCACAGGTTGTGGAGAACCCAAATTAACAGTGTTAATTTATTTTCCACAGATTGTGGAAAAACTAACTATTATCCATTGCTCTGTGGAAAACTAGAATAGTTTATGGTAGAATAGTTCTAGAATTATCCACAAGAAGGAACCTAGTATGACTGAAAATGAACAAATTTTTTGGAACAGGGTCTTGGAATTAGCTCAGAGTCAATTAAAACAGGCAACTTATGAATTTTTTGTTCATGATGCCCGTCTATTAAAGGTCGATAAGCATATTGCAACTATTTACTTAGATCAAATGAAAGAACTCTTTTGGGAAAAAAATCTTAAAGATGTTATTCTTACTGCTGGTTTTGAAGTTTATAACGC
>777_693
TTGTTGATATTCTGTTTTTTCTTTTTTAGTTTTCCACATAAAAAATAGTTGAAAACAATAGCGGTGTCACCTTAAAATGACTTTTCCACAGGTTGTGGAGAACCCAAATTAACAGTGTTAATTTATTTTCCACAGATTGTGGAAAAACTAACTATTATCCATTGCTCTGTGGAAAACTAGAATAGTTTATGGTAGAATAGTTCTAGAATTATCCACAAGAAGGAACCTAGTATGACTGAAAATGAACAAATTTTTTGGAACAGGGTCTTGGAATTAGCTCAGAGTCAATTAAAACAGGCAACTTATGAATTTTTTGTTCATGATGCCCGTCTATTAAAGGTCGATAAGCATATTGCAACTATTTACTTAGATCAAATGAAAGAACTCTTTTGGGAAAAAAATCTTAAAGATGTTATTCTTACTGCTGGTTTTGAAGTTTATAACGCTCAAATTTCTGTTGACTATGTTTTCGAAG
>777_694
TTGTTGATATTCTGTTTTTTCTTTTTTAGTTTTCCACATAAAAAATAGTTGAAAACAATAGCGGTGTCACCTTAAAATGACTTTTCCACAGGTTGTGGAGAACCCAAATTAACAGTGTTAATTTATTTTCCACAGATTGTGGAAAAACTAACTATTATCCATTGCTCTGTGGA
>777_695
TTGTTGATATTCTGTTTTTTCTTTTTTAGTTTTCCACATAAAAAATAGTTGAAAACAATAGCGGTGTCACCTTAAAATGACTTTTCCACAGGTTGTGGAGAACCCAAATTAACAGTGTTAATTTATTTTCCACAGATTGTGGAAAAACTAACTATTATCCATTGCTCTGTGGAAAACTAGAATAGTTTATGGTAGAATAGTTCTAGAATTATCCACAAGAAGGAACCTAGTAT
>777_696
TTGTTGATATTCTGTTTTTTCTTTTTTAGTTTTCCACATAAAAAATAGTTGAAAACAATAGCGGTGTCACCTTAAAATGACTTTTCCACAGGTTGTGGAGAACCCAAATTAACAGTGTTAATTTATTTTCCACAGATTGTGGAAAAACTAACTATTATCCATTGCTCTGTGGAAAACTA
>777_697
TTGTTGATATTCTGTTTTTTCTTTTTTAGTTTTCCACATAAAAAATAGTTGAAAACAATAGCGGTGTCACCTTAAAATGACTTTTCCACAGGTTGTGGAGAACCCAAATTAACAGTGTTAATTTATTTTCCACAGATTGTGGAAAAACTAACTATTATCCATTGCTCTGTGGAAAACTAGAATAGTTTATGGTAGAATAGT
>777_698
TTGTTGATATTCTGTTTTTTCTTTTTTAGTTTTCCACATAAAAAATAGTTGAAAACAATAGCGGTGTCACCTTAAAATGACTTTTCCACAGGTTGTGGAGAACCCAAATTAACAGTGTTAATTTATTTTCCACAGATTGTGGAAAAACTAACTATTATCCATTGCTCTGTGGAAAACTAGAATAGTTTATGGTAGAATAGTTCTAGAATTATCCACAAGAAGGAACCTAGTATGACTGAAAATGAACAAATTTTTTGGAACAGGGTCTTGGAATTAGCTCAGAGTCAATTAAAACAGGCAACTTATGAATTTTTTGTTCATGATGCCCGTCTATTAAAGGTCGATAAGCATATTGCAACTATTTACTTAGATCAAATGAAAGAACTCTTTTG
>777_699
TTGTTGATATTCTGTTTTTTCTTTTTTAGTTTTCCACATAAAAAATAGTTGAAAACAATAGCGGTGTCACCTTAAAATGACTTTTCCACAGGTTGTGGAGAACCCAAATTAACAGTGTTAATTTATTTTCCACAGATTGTGGAAAAACTAACTATTATCCATTGCTCTGTGGAAAACTAGAATAGTTTATGGTAGAATAGTTCTAGAATTATCCACAAGAAGGAACCTAGTATGACTGAAAATGAA
>777_700
TTGTTGATATTCTGTTTTTTCTTTTTTAGTTTTCCACATAAAAAATAGTTGAAAACAATAGCGGTGTCACCTTAAAATGACTTTTCCACAGGTTGTGGAGAACCCAAATTAACAGTGTTAATTTATTTTCCACAGATTGTGGAAAAACTAACTATTATCCATTGCTCTGTGGAAAACTAGAATAGTTTATGGTAGAATAGTTCTAGAATTATCCACAAGAAGGAACCTAGTATGACTGAAAATGAACAAATTTTTTGGA
>777_701
TTGTTGATATTCTGTTTTTTCTTTTTTAGTTTTCCACATAAAAAATAGTTGAAAACAATAGCGGTGTCACCTTAAAATGACTTTTCCACAGGTTGTGGAGAACCCAAATTAACAGTGTTAATTTATTTTCCACAGATTGTGGAAAAACTAACTATTATCCATTGCTCTGTGGAAAACTAGAATAGTTTATGGTAGAATAGTTCTAGAATTATCCACAAGAAGGAACCTAGTATGACTGAAAATGAACAAATTTTTTGGAACAGGGTCTTGGAATTAGCTCAGAGTCAATTAAAA
>777_702
TTGTTGATATTCTGTTTTTTCTTTTTTAGTTTTCCACATAAAAAATAGTTGAAAACAATAGCGGTGTCACCTTAAAATGACTTTTCCACAGGTTGTGGAGAACCCAAATTAACAGTGTTAATTTATTTTCCACAGATTGTGGAAAAACTAACTATTATCCATTGCTCTGTGGAAAACTAGAATAGTTTATGGTAGAATAGTTCTAGAATTATCCACAAGAAGGAACCTAGTATGACTGAAAATGAACAAATTTTTTGGAACAGGGTCTTGGAATTAGCTCAGAGTCAATTAAAACAGGCAACTTATGAATTTTTTGTTCATGATGCCCGTCTATTAAAGGTCGATAAG
>777_703
TTGTTGATATTCTGTTTTTTCTTTTTTAGTTTTCCACATAAAAAATAGTTGAAAACAATAGCGGTGTCACCTTAAAATGACTTTTCCACAGGTTGTGGAGAACCCAAATTAACAGTGTTAATTTATTTTCCACAGATTGTGGAAAAACTAACTATTATCCATTGCTCTGTGGAAAACTAGAATAGTTTATGGTAGAATAGTTCTAGAATTATCCACAAGAAGGAACCTAGTATGACTGAAAAT
>777_704
TTGTTGATATTCTGTTTTTTCTTTTTTAGTTTTCCACATAAAAAATAGTTGAAAACAATAGCGGTGTCACCTTAAAATGACTTTTCCACAGGTTGTGGAGAACCCAAATTAACAGTGTTAATTTATTTTCCACAGATTGTGGAAAAACTAACTATTATCCATTGCTCTGTGGAAAACTAGAATAGTTTATGGTAGAATAGTTCTAGAATTATCCACAAGAAGGAACCTAGTATGACTGAAAATGAACAAATTTTTTGGAACAGGGTCTTGGAATTAGCTCAGAGTCAATTAAAACAGGCAACTTATGAATTTTTTGTTCATGATGCCCGT
>777_705
TTGTTGATATTCTGTTTTTTCTTTTTTAGTTTTCCACATAAAAAATAGTTGAAAACAATAGCGGTGTCACCTTAAAATGACTTTTCCACAGGTTGTGGAGAACCCAAATTAACAGTGTTAATTTATTTTCCACAGATTGTGGAAAAACTAACTATTATCCATTGCTCTGTGGAAAACTAGAATAGTTTATGGTAGAATAGTTCTAGAATTATCCACAAGAAGGAACCTAGTATGACTGAAAATGAACAAATTTTTTGGAACAGGGTCTTGGAATTAGCTCAGAGTCAATTAAAAC
>777_706
TTGTTGATATTCTGTTTTTTCTTTTTTAGTTTTCCACATAAAAAATAGTTGAAAACAATAGCGGTGTCACCTTAAAATGACTTTTCCACAGGTTGTGGAGAACCCAAATTAACAGTGTTAATTTATTTTCCACAGATTGTGGAAAAACTAACTATTATCCATTGCTCTGTGGAAAACTAGAATAGTTTATGGTAGAATAGTTCTAGAATTATCCACAAGAAGGAACCTAGTATGACTGAAAATGAACAAATTTTTTGGAACAGGGTCTTGGAATTAGCTCAGAGTCAATTAAAACAGGCAACTTATGAATTTTTTGTTCATGATGCCCGTCTATTAAAGGTCGATAAGCATATTGCAACTATTTACTTAGATCAAATGAAAGAACTCTTTTGGGAAAAAAATCTTAAAGATGTTATTCTTACTGCTGGTTTTGAAGTTTATAACGCTCAAATTTCTGTTGACTATG
>777_707
TTGTTGATATTCTGTTTTTTCTTTTTTAGTTTTCCACATAAAAAATAGTTGAAAACAATAGCGGTGTCACCTTAAAATGACTTTTCCACAGGTTGTGGAGAACCCAAATTAACAGTGTTAATTTATTTTCCACAGATTGTGGAAAAACTAACTATTATCCATTGC
>777_708
TTGTTGATATTCTGTTTTTTCTTTTTTAGTTTTCCACATAAAAAATAGTTGAAAACAATAGCGGTGTCACCTTAAAATGACTTTTCCACAGGTTGTGGAGAACCCAAATTAACAGTGTTAATTTATTTTCCACAGATTGTGGAAAAACTAACTATTATCCATTGCTCTGTGGAAAACTAGAATAGTTTATGGTAGAATAGTTCTAGAATTATCCACAAGAAGGAACCTAGTATGACTGAAAATGAACAAATTTTTTGGAACAGGGTCTTGGAATTAGCTCAGAGTCAATTAAAACAGGCAACTTATGAATTTTTTGTTCATGATGCCCGTCTATTAAAGGTCGATAAGCATATTGCAACTATTTACTTAGATCAAATGAAAGAACTCTTTTGGGAAAAAAATCTTAAAGATGTTATTCTTACTGCTGGTTTTGAAGTTTATAACGCTCAAATTTCTGTTGACTATGTTTTCGAAGAAGACCTAATGATTGAGCAA
>777_709
TTGTTGATATTCTGTTTTTTCTTTTTTAGTTTTCCACATAAAAAATAGTTGAAAACAATAGCGGTGTCACCTTAAAATGACTTTTCCACAGGTTGTGGAGAACCCAAATTAACAGTGTTAATTTATTTTCCACAGATTGTGGAAAAACTAACTATTATCCATTGCTCTGTGGAAAACTAGAATAGTTTATGGTAGAAT
>777_710
TTGTTGATATTCTGTTTTTTCTTTTTTAGTTTTCCACATAAAAAATAGTTGAAAACAATAGCGGTGTCACCTTAAAATGACTTTTCCACAGGTTGTGGAGAACCCAAATTAACAGTGTTAATTTATTTTCCACAGATTGTGGAAAAACTAACTATTATCCATTGCTCTGTGGAAAACTAGAATAGTTTATGGTAGAATAGTTCTAGAATTATCCACAAGAAGGAACCTAGTATGACTGAAAATGAACAAATTTTTTGGAACAGGGTCTTGGAATTAGCTCAGAGTCAATTAAAACAGGCAACTTATGAATTTTTTGTTCATGATGCCCGTCTATTAAAGGTCGATAAGCATATTGCAACTATTTACTTAGATCAAATGAAAGAACTCTTTTGGGAAAAAAATCTTAAAGAT
>777_711
TTGTTGATATTCTGTTTTTTCTTTTTTAGTTTTCCACATAAAAAATAGTTGAAAACAATAGCGGTGTCACCTTAAAATGACTTTTCCACAGGTTGTGGAGAACCCAAATTAACAGTGTTAATTTATTTTCCACAGATTGTGGAAAAACTAACTATTATCCATTGCTCTGTGGAAAACTAGAATAGTTTATGGTAGAATAGTTCTAGAATTATCCACAAGAAGGAACCTAGTATGACTGAAAATGAACAAATTTTTTGGAACAGGGTCT
>777_712
TTGTTGATATTCTGTTTTTTCTTTTTTAGTTTTCCACATAAAAAATAGTTGAAAACAATAGCGGTGTCACCTTAAAATGACTTTTCCACAGGTTGTGGAGAACCCAAATTAACAGTGTTAATTTATTTTCCACAGATTGTGGAAAAACTAACTATTATCCATTGCTCTGTGGAAAACTAGAATAGTTTATGGTAGAATAGTTCTAGAATTATCCACAAGAAGGAACCTAGTATGACTGAAAATGAACAAATTTTTTGGAACAGGGTCTTGGAATTAGCTCAGAGTCAATTAAAACAGGCAACTTATGAATTTTTTGTTCATGATGCCCGTCTATTAAAGGTCGATAAGCATATTGCAACTATTTAC
>777_713
TTGTTGATATTCTGTTTTTTCTTTTTTAGTTTTCCACATAAAAAATAGTTGAAAACAATAGCGGTGTCACCTTAAAATGACTTTTCCACAGGTTGTGGAGAACCCAAATTAACAGTGTTAATTTATTTTCCACAGATTGTGGAAAAACTAACTATTATCCATTGCTCTGTGGAAAACTAGAATAGTTTATGGTAGAATAGTTCTAGAATTATCCACAAGAAGGAACCTAGTATGACTGAAAATGAACAAATTTTTTGGAACAGGGTCTTGGAATTAGCTCAGAGTCAATTAAAACAGGCAACTTATGAATTTTTTGTTCATGATGCCCGTCTATTAAAGGTCGATAAGCATATTGCAACTATTTACTTAGATCAAATGAAAGAACTCTTTTGGGAAAAAAATCTTAAAGATGTTATTCTTACTGCTGGTTTTGAAGT
>777_714
TTGTTGATATTCTGTTTTTTCTTTTTTAGTTTTCCACATAAAAAATAGTTGAAAACAATAGCGGTGTCACCTTAAAATGACTTTTCCACAGGTTGTGGAGAACCCAAATTAACAGTGTTAATTTATTTTCCACAGATTGTGGAAAAACTAACTATTATCCATTGCTCTGTGGAAAACTAGAATAGTTTATGGTAGAATAGTTCTAGAATTATCCACAAGAAGGAACCTAGTATGACTGAAAATGAACAAATTTTTTGGAACAGGGTCTTGGAATTAGCTCAGAGTCAATTAAAACAGGCAACTTATGAATTTTTTGTTCATGATGCCCGTCTATTAAAGGTCGA
>777_715
TTGTTGATATTCTGTTTTTTCTTTTTTAGTTTTCCACATAAAAAATAGTTGAAAACAATAGCGGTGTCACCTTAAAATGACTTTTCCACAGGTTGTGGAGAACCCAAATTAACAGTGTTAATTTATTTTCCACAGATTGTGGAAAAACTAACTATTATCCATTGCTCTGTGGAAAACTAGAATAGTTTATGGTAGAATAGTTCTAGAATTATCCACAAGAAGGAACCTAGTATGACTGAAAATGAACAAATTTTTTGGAACAGGGTCTTGGAATTAGCTCAGAGTCAATTAAAACAGGCAACTTATGAATTTTTTGTTCATGATGCCCGTCTATTAAAGGTCGATAAGCATATTGCAACTATTTACTTAGATCAAATGAAAGAACTCTTTTGGGAAAA
>777_716
TTGTTGATATTCTGTTTTTTCTTTTTTAGTTTTCCACATAAAAAATAGTTGAAAACAATAGCGGTGTCACCTTAAAATGACTTTTCCACAGGTTGTGGAGAACCCAAATTAACAGTGTTAATTTATTTTCCACAGATTGTGGAAAAACTAACTATTATCCATTGCTCTGTGGAAAACTAGAATAGTTTATGGTAGAATAGTTCTAGAATTATCCACAAGAAGGAACCTAGTATGA
>777_717
TTGTTGATATTCTGTTTTTTCTTTTTTAGTTTTCCACATAAAAAATAGTTGAAAACAATAGCGGTGTCACCTTAAAATGACTTTTCCACAGGTTGTGGAGAACCCAAATTAACAGTGTTAATTTATTTTCCACAGATTGTGGAAAAACTAACTATTATCCATTGCTCTGTGGAAAACTAGAATAGTTTATGGTAGAATAGTTCTAGAATTATCCACAAGAAGGAACCTAGTATGACTGAAAATGAACAAATTTTTTGGAACAGGGTCTTGGAATTAGCTCAGAGTCAATTAAAACAGGCAACTTATGAATTTTTTGTTCATGATGCCCGTCTATTAAAGGTCGATAAGCATATTGCAACTATTTACTTAGATCAAATGAAAGAACTCTTTTGGGAAAAAAATCTTAAAGATGTTATTCTT
>777_718
TTGTTGATATTCTGTTTTTTCTTTTTTAGTTTTCCACATAAAAAATAGTTGAAAACAATAGCGGTGTCACCTTAAAATGACTTTTCCACAGGTTGTGGAGAACCCAAATTAACAGTGTTAATTTATTTTCCACAGATTGTGGAAAAACTAACTATTATCCATTGCTCTGTGGAAAACTAGAATAGTTTATGGTAGAATAGTTCTAGAATTATCCACAAGAAGGAACCTAGTATGACTGAAAATGAACAAATTTTTTGGAACAGGGTCTTGGAATTAGCTCAGAG
>777_719
TTGTTGATATTCTGTTTTTTCTTTTTTAGTTTTCCACATAAAAAATAGTTGAAAACAATAGCGGTGTCACCTTAAAATGACTTTTCCACAGGTTGTGGAGAACCCAAATTAACAGTGTTAATTTATTTTCCACAGATTGTGGAAAAACTAACTATTATCCATTGCTCTGTGGAAAACTAGAATAGTTTATGGTAGAATAGTTCTAGAATTATCCACAAGAAGGAACCTAGTATGACTGAAAATGAACAAATTTTTTGGAACAGGGTCTTGGAATTAGCTCAGAGTCAATTAAAACAGGCAACTTATGAATTTTTTGTTCATGATGCCCGTCTATTAAAGGTCGATAAGC
>777_720
TTGTTGATATTCTGTTTTTTCTTTTTTAGTTTTCCACATAAAAAATAGTTGAAAACAATAGCGGTGTCACCTTAAAATGACTTTTCCACAGGTTGTGGAGAACCCAAATTAACAGTGTTAATTTATTTTCCACAGATTGTGGAAAAACTAACTATTATCCATTGCTCTGTGGAAAACTAGAATAGTTTATGGTAGAATAGTTCTAGAATTATCCACAAGAAGGAACCTAGTATGACTGAAAATGAACAAATTTTTTGGAACAGGGTCTTGGAATTAGCTCAGAGTCAATTAAAACAGGCAACTTATGAATTTTTTGTTCATGATGCCCGTCTATTAAAGGTCGA
>777_721
TTGTTGATATTCTGTTTTTTCTTTTTTAGTTTTCCACATAAAAAATAGTTGAAAACAATAGCGGTGTCACCTTAAAATGACTTTTCCACAGGTTGTGGAGAACCCAAATTAACAGTGTTAATTTATTTTCCACAGATTGTGGAAAAACTAACTATTATCCATTGCTCTGTGGAAAACTAGAA
>777_722
TTGTTGATATTCTGTTTTTTCTTTTTTAGTTTTCCACATAAAAAATAGTTGAAAACAATAGCGGTGTCACCTTAAAATGACTTTTCCACAGGTTGTGGAGAACCCAAATTAACAGTGTTAATTTATTTTCCACAGATTGTGGAAAAACTAACTATTATCCATTGCTCTGTGGAAAACTAGAATAGTTTATGGTAGAATAGTTCTAGAATTATCCACAAGAAGGAACCTAGTATGACTGAAAATGAACAAATTTTTTGGAACAGGGTCTTGGAATTAGCTCAGAGTCAATTAAAACAGGCAACTTATGAATTTTTTGTTCATGATGCCCGT
>777_723
TTGTTGATATTCTGTTTTTTCTTTTTTAGTTTTCCACATAAAAAATAGTTGAAAACAATAGCGGTGTCACCTTAAAATGACTTTTCCACAGGTTGTGGAGAACCCAAATTAACAGTGTTAATTTATTTTCCACAGATTGTGGAAAAACTAACTATTATCCATTGCT
>777_724
TTGTTGATATTCTGTTTTTTCTTTTTTAGTTTTCCACATAAAAAATAGTTGAAAACAATAGCGGTGTCACCTTAAAATGACTTTTCCACAGGTTGTGGAGAACCCAAATTAACAGTGTTAATTTATTTTCCACAGATTGTGGAAAAACTAACTATTATCCATTGCTCTGTGGAAAACTAGAATAGTTTATGGTAGAATAGTTCTAGAATTATCCACAAGAAGGAACCTAGTATGACTGAAAATGAACAAATTTTTTGGAACAGGGTCTTGGAATTAGCTCAGAGTCAATTAAAACAGGCAACTTATGAATTTTTTGTTCATGATGCCCGTCTATTAAAGGTCGATAAGCATATTGCAACTA
>777_725
TTGTTGATATTCTGTTTTTTCTTTTTTAGTTTTCCACATAAAAAATAGTTGAAAACAATAGCGGTGTCACCTTAAAATGACTTTTCCACAGGTTGTGGAGAACCCAAATTAACAGTGTTAATTTATTTTCCACAGATTGTGGAAAAACTAAC
>777_726
TTGTTGATATTCTGTTTTTTCTTTTTTAGTTTTCCACATAAAAAATAGTTGAAAACAATAGCGGTGTCACCTTAAAATGACTTTTCCACAGGTTGTGGAGAACCCAAATTAACAGTGTTAATTTATTTTCCACAGATTGTGGAAAAACTAACTATTATCCATTGCTCTGTGGAAAACTAGAATAGTTTATGGTAGAATAGTTCTAGAATTATCCACAAGAAGGAACCTAGTATGACTGAAAATGAACAAATTTTTTGGAACAGGGTCTTGGAATTAG
>777_727
TTGTTGATATTCTGTTTTTTCTTTTTTAGTTTTCCACATAAAAAATAGTTGAAAACAATAGCGGTGTCACCTTAAAATGACTTTTCCACAGGTTGTGGAGAACCCAAATTAACAGTGTTAATTTATTTTCCACAGATTGTGGAAAAACTAACTATTATCCATTGCTCTGTGGAAAACTAGAATAGTTTATGGTAGAATAGTTCTAGAATTATCCACAAGAAGGAACCTAGTATGACTGAAAATGAACAAATTTTTTGGAACAGGGTCTTGGAATTAGCTCAGAGTCAATTAAAACAGGCAACTTATGAATTTTTTGTTCATGATGCCCGTCTATTAAAGGTCGATAAGCATATTGCAACTATTTACTTAGATCAAATGAAAGAACTCTTTTGGGAAAAAAATCTTAAAGATGTTATTCTTACTGCTGGTTTTGAAGTTTATAACGCTCAAATTTCTGTTGACTATGTTTTC
>777_728
TTGTTGATATTCTGTTTTTTCTTTTTTAGTTTTCCACATAAAAAATAGTTGAAAACAATAGCGGTGTCACCTTAAAATGACTTTTCCACAGGTTGTGGAGAACCCAAATTAACAGTGTTAATTTATTTTCCACAGATTGTGGAAAAACTAACTATTATCCATTGCTCTGTGGAAAACTAGAATAGTTTATGGTAGAATAGTTCTAGAATTATCCACAAGAAGGAAC
>777_729
TTGTTGATATTCTGTTTTTTCTTTTTTAGTTTTCCACATAAAAAATAGTTGAAAACAATAGCGGTGTCACCTTAAAATGACTTTTCCACAGGTTGTGGAGAACCCAAATTAACAGTGTTAATTTATTTTCCACAGATTGTGGAAAAACTAACTATTATCCATTGCTCTGTGGAAAACTAGAATAGTTTATGGTAGAATAGTTCTAGAATTATCCACAAGAAGGAACCTAGTATGACTGAAAATGAACAAATTTTTTGGAACAGGGTCTTGGAATTAGCTCAGAGTCAATTAAAACAGGCAACTTATGAATTTTTTGTTCATGATGCCCGTCTATTAAAGGTCGATAAGCATATTGCAACTATTTACTTAGATCAAATGAAAGAACTCTTTTGGGAAAAAAATCTTAAAGATGTTATTCTTACTGC
>777_730
TTGTTGATATTCTGTTTTTTCTTTTTTAGTTTTCCACATAAAAAATAGTTGAAAACAATAGCGGTGTCACCTTAAAATGACTTTTCCACAGGTTGTGGAGAACCCAAATTAACAGTGTTAATTTATTTTCCACAGATTGTGGAAAAACTAACTATTATCCATTGCTCTGTGGAAAACTAGAATAGTTTATGGTAGAATAGTTCTAGAATTATCCACAAGAAGGAACCTAGTATGACTGAAAATGAACAAATTTTTTGGAACAGGGTCTTGGAATTAGCTCAGAGTCAATTAAAACAGGCAACTTATGAATTTTTTGTTCATGA
>777_731
TTGTTGATATTCTGTTTTTTCTTTTTTAGTTTTCCACATAAAAAATAGTTGAAAACAATAGCGGTGTCACCTTAAAATGACTTTTCCACAGGTTGTGGAGAACCCAAATTAACAGTGTTAATTTATTTTCCACAGATTGTGGAAAAACTAACTATTATCCATTGCTCTGTGGAAAACTAGAATAGTTTATGGTAGAATAGTTCTAGAATTATCCACAAGAAGGAACCTAGTATGACTGAAAATGAACAAATTTTTTGGAACAGGGTCTTGGAATTAGCTCAGAGTCAATTAAAACAGGCAACTTATGAATTTTTTGTTCATGATGCCCGTCTATTAAAGGTCGATAAGCATATTGCAACTATTTACTTAGATCAAATGAAAGAACTCTTTTGGGAAAAAAATCTTAAAGATGTTATTCTTACTGCTGGTTTTGAAGTTTATAAC
>777_732
TTGTTGATATTCTGTTTTTTCTTTTTTAGTTTTCCACATAAAAAATAGTTGAAAACAATAGCGGTGTCACCTTAAAATGACTTTTCCACAGGTTGTGGAGAACCCAAATTAACAGTGTTAATTTATTTTCCACAGATTGTGGAAAAACTAACTATTATCCATTGCTCTGTGGAAAACTAGAATAGTTTATGGTAGAATAGTTCTAGAATTATCCACAAGAAGGAACCTAGTATGACTGAAAATGAACAAATTTTTTGGAACAGGGTCTTGGAATTAGCTCAGAGTCAATTAAAACAGGC
>777_733
TTGTTGATATTCTGTTTTTTCTTTTTTAGTTTTCCACATAAAAAATAGTTGAAAACAATAGCGGTGTCACCTTAAAATGACTTTTCCACAGGTTGTGGAGAACCCAAATTAACAGTGTTAATTTATTTTCCACAGATTGTGGAAAAACTAACTATTATCCATTGCTCTGTGGAAAACTAGAATAGTTTATGGTAGAATAGTTCTAGAATTATCCACAAGAAGGAACCTAGTATGACTGAAAATGAACAAATTTTTTGGAACAGGGTCTTGGAATT
>777_734
TTGTTGATATTCTGTTTTTTCTTTTTTAGTTTTCCACATAAAAAATAGTTGAAAACAATAGCGGTGTCACCTTAAAATGACTTTTCCACAGGTTGTGGAGAACCCAAATTAACAGTGTTAATTTATTTTCCACAGATTGTGGAAAAACTAACTATTATCCATTGCTCTGTGGAAAACTAGAATAGTTTATGGTAGAATAGTTCTAGAATTATCCACAAGAAGGAACCTAGTATGACTGAAAATGAACAAATTTTTTGGAACAGGGTCTTGGAATTAGCTCAGAGTCAATTAAAACAGGCAACTTATGAATTTTTTGTTCATGATGCCCGTCTATTAAAGGTCGATAAGCATATTGCAACTATTTACTTAGATCAAATGAAAGAACTCTTTTGGGAAAAAAATCTTAAAGATGTTATTCTTACTGCTGGTTTTGA
>777_735
TTGTTGATATTCTGTTTTTTCTTTTTTAGTTTTCCACATAAAAAATAGTTGAAAACAATAGCGGTGTCACCTTAAAATGACTTTTCCACAGGTTGTGGAGAACCCAAATTAACAGTGTTAATTTATTTTCCACAGATTGTGGAAAAACTAACTATTATCCATTGCTCTGTGGAAAACTAGAATAGTTTATGGTAGAATAGTTCTAGAATTATCCACAAGAAGGAACCTAGTATGACTGAAAATGAACAAATTTTTTGGAACAGGGTCTTGGAATTAGCTCAGAGTCAATTAAAACAGGCAACTTATGAATTTTTTGTTCATGATGCCCGTCTATTAAAGGTCGATAAGCATATTGCAACTATTTACTTAGATCAAATGAAAGAACTCTTTTGGGAAAAAAATCTTAAAGATGTTATTCTTACTG
>777_736
TTGTTGATATTCTGTTTTTTCTTTTTTAGTTTTCCACATAAAAAATAGTTGAAAACAATAGCGGTGTCACCTTAAAATGACTTTTCCACAGGTTGTGGAGAACCCAAATTAACAGTGTTAATTTATTTTCCACAGATTGTGGAAAAACTAACTATTATCCATTGCTCTGTGGAAAACTAGAATAGTTTATGGTAGAATAGTTCTAGAATTATCCACAAGAAGGAACCTAGTATGACTGAAAATGAACAAATTTTTTGGAACAGGGTCTTGGAATTAGCTCAGAGTCAATTAAAACAGGCAACTTATGAATTTTTTGTTCATGATGCCCGTCTATTAAAGGTCGATAAGCATATTGC
>777_737
TTGTTGATATTCTGTTTTTTCTTTTTTAGTTTTCCACATAAAAAATAGTTGAAAACAATAGCGGTGTCACCTTAAAATGACTTTTCCACAGGTTGTGGAGAACCCAAATTAACAGTGTTAATTTATTTTCCACAGATTGTGGAAAAACTAACTATTATCCATTGCTCTGTGGAAAACTAGAATAGTTTATGGTAGAATAGTTCTAGAATTATCCACAAGAAGGAACCTAGTATGACTGAAAATGAACAAATTTTTTGGAACAGGGTCTTGGAATTAGCTCAGAGTCAATTAAAACAGGCAACTTATGAATTTTTTGTTCATGATGCCCGTCTATTAAAGGTCGATAAGCATATTGCAACTATTTACTTAGATCAAATGAAAGAACTCTTTTGGGAAAAAAATCTTAAAGATGTTATTCTTACTGCTGGTTTTGAAGTTTATAACGCTCAAATTTCTGTTG
>777_738
TTGTTGATATTCTGTTTTTTCTTTTTTAGTTTTCCACATAAAAAATAGTTGAAAACAATAGCGGTGTCACCTTAAAATGACTTTTCCACAGGTTGTGGAGAACCCAAATTAACAGTGTTAATTTATTTTCCACAGATTGTGGAAAAACTAACTATTATCCATTGCTCTGTGGAAAACTAGAATAGTTTATGGTAGAATAGTTCTAGAATTATCCACAAGAAGGAACCTAGTATGACTGAAAATGAACAAATTTTTTGGAACAGGGTCTTGGAATTAGCTCAGAGTCAATTAAAACAGGCAACTTATGAATTTTTTGTTCATGATGCCCGTCTATTAAAGGTCGATAAGCATATTGCAACTATTTACTTAGATCAAATGAAAGAACTCTTTTGGGAA
>777_739
TTGTTGATATTCTGTTTTTTCTTTTTTAGTTTTCCACATAAAAAATAGTTGAAAACAATAGCGGTGTCACCTTAAAATGACTTTTCCACAGGTTGTGGAGAACCCAAATTAACAGTGTTAATTTATTTTCCACAGATTGTGGAAAAACTAACTATTATCCATTGCTCTGTGGAAAACTAGAATAGTTTATGGTAGAATAGTTCTAGAATTATCCACAAGAAGGAACCTAGTATGACT
>777_740
TTGTTGATATTCTGTTTTTTCTTTTTTAGTTTTCCACATAAAAAATAGTTGAAAACAATAGCGGTGTCACCTTAAAATGACTTTTCCACAGGTTGTGGAGAACCCAAATTAACAGTGTTAATTTATTTTCCACAGATTGTGGAAAAACTAACTATTATCCATTGCTCTGTGGA
>777_741
TTGTTGATATTCTGTTTTTTCTTTTTTAGTTTTCCACATAAAAAATAGTTGAAAACAATAGCGGTGTCACCTTAAAATGACTTTTCCACAGGTTGTGGAGAACCCAAATTAACAGTGTTAATTTATTTTCCACAGATTGTGGAAAAACTAACTATTATCCATTGCTCTGTGGAAAACTAGAATAGTTTATGGTAGAATAGTTCTAGAATTATCCACAAGAAGGAACCTAGTATGACTGAAAATGAACAAATTTTTTGGAACAGGGTCTTGGAATTAGCTCAGAGTCAATTAAAACAGGCAACTTATGAATTTTTTGTTCATGATGCCCGTCTATTAAAGGTCGATAAGCATATTGCAACTATTTACTTAGATCAAATGAAAGAACTCTTTTGGGAAAAAAATCTTAAAGATGTTATTCTTACTGCTGGTTTTGAAGTTTATAACGC
>777_742
TTGTTGATATTCTGTTTTTTCTTTTTTAGTTTTCCACATAAAAAATAGTTGAAAACAATAGCGGTGTCACCTTAAAATGACTTTTCCACAGGTTGTGGAGAACCCAAATTAACAGTGTTAATTTATTTTCCACAGATTGTGGAAAAACTAACTATTATCCATTGCTCTGTGGAAAACTAGAATAGTTTATGGTAGAATAGTTCTAGAATTATCCACAAGAAGGAACCTAGTATGACTGAAAATGAACAAATTTTTTGGAACAGGGTCTTGGAATTAGCTCAGAGTCAATTAAAACAGGCAACTTATGAATTTTTTGTTCATGATGCCCGTCTATTAAAGGTCGATAAGCATATTGCAACTATTTACTTAGATCAAATGAAAGAACTCTTTTGGGAAAAAAATCTTAAAGATGT
>777_743
TTGTTGATATTCTGTTTTTTCTTTTTTAGTTTTCCACATAAAAAATAGTTGAAAACAATAGCGGTGTCACCTTAAAATGACTTTTCCACAGGTTGTGGAGAACCCAAATTAACAGTGTTAATTTATTTTCCACAGATTGTGGAAAAACTAACTATTATCCATTGCTCTGTGGAAAACTAGAATAGTTTATGGTAGAATAGTTCTAGAATTATCCACAAGAAGGAACCTAGTATGACTGAAAATGAACAAATTTTTTGGAACAGGGTCTTGGAATTAGCTCAGAGTCAATTAAAACAGGCAACTTATGAATTTTTTGTTCATGATGCCCGTCTATTAAAGGTCGATAAGCATATTGCAACTATTTACTTAGATCAAATGAAAGAACTCTTTTGGGAAAAAAATCTTAAAGATGTTATTCTTACTGCTGGTTTTGAAGTTTATAACGCTCAAATTTCTGTTGACTATGTTTTCGAAGAAGACCTAATGATTGAGCAAA
>777_744
TTGTTGATATTCTGTTTTTTCTTTTTTAGTTTTCCACATAAAAAATAGTTGAAAACAATAGCGGTGTCACCTTAAAATGACTTTTCCACAGGTTGTGGAGAACCCAAATTAACAGTGTTAATTTATTTTCCACAGATTGTGGAAAAACTAACTATTATCCATTGCTCTGTGGAAAACTAGAATAGTTTATGGTAGAATAGTTCTAGAATTATCCACAAGAAGGAACCTAGTATGAC
>777_745
TTGTTGATATTCTGTTTTTTCTTTTTTAGTTTTCCACATAAAAAATAGTTGAAAACAATAGCGGTGTCACCTTAAAATGACTTTTCCACAGGTTGTGGAGAACCCAAATTAACAGTGTTAATTTATTTTCCACAGATTGTGGAAAAACTAACTATTATCCATTGCTCTGTGGAAAACTAGAATAGTTTATGGTAGAATAGTTCTAGAATTATCCACAAGAAGGAACCTAGTATGACTGAAAATGAACAAATTTTTTGGAACAGGGTCTTGGAATTAGCTCAGAGTCAATTAAAACAGGCAACTTATGAATTTTTTGTTCATGATGCCCGTCTATTAAAGG
>777_746
TTGTTGATATTCTGTTTTTTCTTTTTTAGTTTTCCACATAAAAAATAGTTGAAAACAATAGCGGTGTCACCTTAAAATGACTTTTCCACAGGTTGTGGAGAACCCAAATTAACAGTGTTAATTTATTTTCCACAGATTGTGGAAAAACTAACTATTATCCATTGCTCTGTGGAAAACTAGAATAGTTTATGGTAGAATAGTTCTAGAATTATCCACAAGAAGGAACCTAGTATGACTGAAAATGAACAAATTTTTTGGAACAGGGTCTTGGAATTAGCTCAGAGTCAATTA
>777_747
TTGTTGATATTCTGTTTTTTCTTTTTTAGTTTTCCACATAAAAAATAGTTGAAAACAATAGCGGTGTCACCTTAAAATGACTTTTCCACAGGTTGTGGAGAACCCAAATTAACAGTGTTAATTTATTTTCCACAGATTGTGGAAAAACTAACTATTATCCATTGCTCTGTGGAAAACTAGAATAGTTTATGGTAGAATAGTTCTAGAATTATCCACAAGAAGGAACCTAGTATGACTGAAAATGAACAAATTTTTTGGAACAGGGTCTTGGAATTAGCTCAGAGTCAATTAAAACAGGCAACTTATGAATTTTTTGTTCATGATGCCCGTCTATTAAAGGTCGATAAGCATATTGCAACTATTTACTTAGATCAAATGAAAGAACTCTTTTGGGAAAAAAATCTTAAAGATGTTATTCTTACTGCTGGTTTTGAAGTTTATAACGCTCAAATTTCTGTTGACTATGTTTTCGAAGAAGACCTAATGATTGAGCAAA
>777_748
TTGTTGATATTCTGTTTTTTCTTTTTTAGTTTTCCACATAAAAAATAGTTGAAAACAATAGCGGTGTCACCTTAAAATGACTTTTCCACAGGTTGTGGAGAACCCAAATTAACAGTGTTAATTTATTTTCCACAGATTGTGGAAAAACTAACTATTATCCATTGCTCTGTGGAAAACTAGAATAGTTTATGGTAGAATAGTTCTAGAATTATCCACAAGAAGGAACCTAGTATGACTGAAAATGAA
>777_749
TTGTTGATATTCTGTTTTTTCTTTTTTAGTTTTCCACATAAAAAATAGTTGAAAACAATAGCGGTGTCACCTTAAAATGACTTTTCCACAGGTTGTGGAGAACCCAAATTAACAGTGTTAATTTATTTTCCACAGATTGTGGAAAAACTAACTATTATCCATTGCTCTGTGGAAAACTAGAATAGTTTATGGTAGAATAGTTCTAGAATTATCCACAAGAAGGAACCTAGTATGACTGAAAATGAACAAATTTTTTGGAACAGGGTCTTGGAATTAGCTCAGAGTCAATTAAAACAGGCAACTTATGAATTTTTTGTTCATGATGCCCGTCTATTAAAGGTCGATAAGCATATTGCAACTATTTACTTAGATCAAATGAAAGAACTCTTTTGGGAAAAAAATCTTAAAGATGTTATTCTTACTGCTGGTTTTG
>777_750
TTGTTGATATTCTGTTTTTTCTTTTTTAGTTTTCCACATAAAAAATAGTTGAAAACAATAGCGGTGTCACCTTAAAATGACTTTTCCACAGGTTGTGGAGAACCCAAATTAACAGTGTTAATTTATTTTCCACAGATTGTGGAAAAACTAACTATTATCCATTGCTCTGTGGAAAACTAGAATAGTTTATGGTAGAATAGTTCTAGAATTATCCACAAGAAGGAACCTAGTATGACTGAAAATGAACAAATTTTTTGGAACAGGGT
>777_751
TTGTTGATATTCTGTTTTTTCTTTTTTAGTTTTCCACATAAAAAATAGTTGAAAACAATAGCGGTGTCACCTTAAAATGACTTTTCCACAGGTTGTGGAGAACCCAAATTAACAGTGTTAATTTATTTTCCACAGATTGTGGAAAAACTAACTATTATCCATTGCTCTGTGGAAAACTAGAATAGTTTATGGTAGAATAGTTCTAGAATTATCCACAAGAAGGAACCTAGTATGACTGAAAATGAACAAATTTTTTGGAACAGGGTCTTGGAATTAGCTCAGAGTCAATTAAAACAGGCAACTTATGAATTTTTTGTTCATGATGCCCGTCTATTAAAGGTCGATAAGCATATTGCAACTATTTACTTAGATCAAATGAAAGAACTCTTTTGGGAAAAAAATCTTAAAGATGTTATTCTTACTGCTGGTTTTGAAGTT
>777_752
TTGTTGATATTCTGTTTTTTCTTTTTTAGTTTTCCACATAAAAAATAGTTGAAAACAATAGCGGTGTCACCTTAAAATGACTTTTCCACAGGTTGTGGAGAACCCAAATTAACAGTGTTAATTTATTTTCCACAGATTGTGGAAAAACTAACTATTATCCATTGC
>777_753
TTGTTGATATTCTGTTTTTTCTTTTTTAGTTTTCCACATAAAAAATAGTTGAAAACAATAGCGGTGTCACCTTAAAATGACTTTTCCACAGGTTGTGGAGAACCCAAATTAACAGTGTTAATTTATTTTCCACAGATTGTGGAAAAACTAACTATTATCCATTGCTCTGTGGAAAACTAGAATAGTTTATGGTAGAATAGTTCTAGAATTATCCACAAGAAGGAACCTAGTATGACTGAAAATGAACAAATTTTTTGGAACAGGGTCTTGGAATTAGCTCAGAGTCAATTAAAACAGGCAACTTATGAATTTTTTGTTCATGATGCCCGTCTATTAAAGGTCGATAAG
>777_754
TTGTTGATATTCTGTTTTTTCTTTTTTAGTTTTCCACATAAAAAATAGTTGAAAACAATAGCGGTGTCACCTTAAAATGACTTTTCCACAGGTTGTGGAGAACCCAAATTAACAGTGTTAATTTATTTTCCACAGATTGTGGAAAAACTAACTATTATCCATTGCTCTGTGGAAAACTAGAATAGTTTATGGTAGAATAGTTCTAGAATTATCCACAAGAAGGAACCTAGTATGACTGAAAATGAACAAATTTTTTGGAACAGGGTCTTGGAATTAGCTCAGAGTCAATTAAAACAGGCAACTTATGAATTTTTTGTTC
>777_755
TTGTTGATATTCTGTTTTTTCTTTTTTAGTTTTCCACATAAAAAATAGTTGAAAACAATAGCGGTGTCACCTTAAAATGACTTTTCCACAGGTTGTGGAGAACCCAAATTAACAGTGTTAATTTATTTTCCACAGATTGTGGAAAAACTAACTATTATCCATTGCTCTGTGGAAAACTAGAATAGTTTATGGTAGAATAGTTCTAGAATTATCCACAAGAAGGAACCTAGTATGACTGAAAATGAACAAATTTTTTGGAACAGGGTCTTGGAATTAGCTCAGAGTCAATTAAAACAGGCAAC
>777_756
TTGTTGATATTCTGTTTTTTCTTTTTTAGTTTTCCACATAAAAAATAGTTGAAAACAATAGCGGTGTCACCTTAAAATGACTTTTCCACAGGTTGTGGAGAACCCAAATTAACAGTGTTAATTTATTTTCCACAGATTGTGGAAAAACTAACTATTATCCATTGCTCTGTGGAAAACTAGAATAGTTTATGGTAGAATAGTTCTAGAATTATCCACAAGAAGGAACCTAGTATGACTGAAAATGAACAAATTTTTTGGAACAGGGTCTTGGAATTAGCTCAGAGTCAATTAAAACAGGCAACTTATGAATTTTTTGTTCA
>777_757
TTGTTGATATTCTGTTTTTTCTTTTTTAGTTTTCCACATAAAAAATAGTTGAAAACAATAGCGGTGTCACCTTAAAATGACTTTTCCACAGGTTGTGGAGAACCCAAATTAACAGTGTTAATTTATTTTCCACAGATTGTGGAAAAACTAACTATTATCCATTGCTCTGTGGAAAACTAGAATAGTT
>777_758
TTGTTGATATTCTGTTTTTTCTTTTTTAGTTTTCCACATAAAAAATAGTTGAAAACAATAGCGGTGTCACCTTAAAATGACTTTTCCACAGGTTGTGGAGAACCCAAATTAACAGTGTTAATTTATTTTCCACAGATTGTGGAAAAACTAACTATTATCCATTGCTCTGTGGAAAACTAGAATAGTTTATGGTAGAATAGTTCTAGAATTATCCACAAGAAGGAACCTAGTATGACTGAAAATGAACAAATTTTTTGGAACAGGGTC
>777_759
TTGTTGATATTCTGTTTTTTCTTTTTTAGTTTTCCACATAAAAAATAGTTGAAAACAATAGCGGTGTCACCTTAAAATGACTTTTCCACAGGTTGTGGAGAACCCAAATTAACAGTGTTAATTTATTTTCCACAGATTGTGGAAAAACTAACTATTATCCATTGCTCTGTGGAAAACTAGAATAGTTTATGGTAGAATAGTTCTAGAATTATCCACAAGAAGGAACCTAGTATGACTGAAAATGAACAAATTTTTTGGAACAGGGTCTTGGAATTAGCTCAGAGTCAATTAAAACAGGCAACTTATGAATTTTTTGTTCATGATGCCCGTCTATTAAAGGTCGATAAGCATATTGCAACTATTTACTTAGATCAAATGAAAGAACTCTTTTGGGAAAAAAATCTTAAAGAT
>777_760
TTGTTGATATTCTGTTTTTTCTTTTTTAGTTTTCCACATAAAAAATAGTTGAAAACAATAGCGGTGTCACCTTAAAATGACTTTTCCACAGGTTGTGGAGAACCCAAATTAACAGTGTTAATTTATTTTCCACAGATTGTGGAAAAACTAACTATTATCCATTGCTCTGTGGAAAACTAGAATAGTTTATGGTAGAATAGTTCTAGAATTATCCACAAG
>777_761
TTGTTGATATTCTGTTTTTTCTTTTTTAGTTTTCCACATAAAAAATAGTTGAAAACAATAGCGGTGTCACCTTAAAATGACTTTTCCACAGGTTGTGGAGAACCCAAATTAACAGTGTTAATTTATTTTCCACAGATTGTGGAAAAACTAACTATTATCCATTGCTCTGTGGAAAACTAGAATAGTTTATGGTAGAATAGTTCTAGAATTATCCACAAGAAGGAACCTAGTATGACTGAAAATGAACAAATTTTTTGGAACAGGGTCTTGGAATTAGCTCAGAGTCAATTAAAACAGGCAACTTATGAATTTTTTGTTCATGATGCCCGTCTATTAAAGGTCGATAAGCATATTGCAACTATTTACTTAGATCAAATGAAAGAACTCTTTTGGGAAAAAAATCTTAAAGATGTTATTCTTACTGCTGGTTTTGAAGTTTATAAC
>777_762
TTGTTGATATTCTGTTTTTTCTTTTTTAGTTTTCCACATAAAAAATAGTTGAAAACAATAGCGGTGTCACCTTAAAATGACTTTTCCACAGGTTGTGGAGAACCCAAATTAACAGTGTTAATTTATTTTCCACAGATTGTGGAAAAACTAACTATTATCCATTGCTCTGTGGAAAACTAGAATAGTTTATGGTAGAATAGTTCTAGAATTATCCACAAGAAGGAACCTAGTATGACTGAAAATGAACAAATTTTTTGGAACAGGGTCTTGGAATTAGCTCAGAGTCAATTAAAACAGGCAACTTATGAATTTTTTGTTCATGATGCCCGTCTATTAAAGGTCGATAAGCATATTGCAACTATTTACTTAGATCAAATGA
>777_763
TTGTTGATATTCTGTTTTTTCTTTTTTAGTTTTCCACATAAAAAATAGTTGAAAACAATAGCGGTGTCACCTTAAAATGACTTTTCCACAGGTTGTGGAGAACCCAAATTAACAGTGTTAATTTATTTTCCACAGATTGTGGAAAAACTAACTATTATCCATTGCTCTGTGGAAAACTAGAATAGTTTATGGTAGAATAGTTCTAGAATTATCCACAAGAAGGAACCTAGTATGACTGAAAATGAACAAATTTTTTGGAACAGGGTCTTGGAATTAGCTCAGAG
>777_764
TTGTTGATATTCTGTTTTTTCTTTTTTAGTTTTCCACATAAAAAATAGTTGAAAACAATAGCGGTGTCACCTTAAAATGACTTTTCCACAGGTTGTGGAGAACCCAAATTAACAGTGTTAATTTATTTTCCACAGATTGTGGAAAAACTAACTATTATCCATTGCTCTGTGGAAAACTAGAATAGTTTATGGTAGAATAGTTCTAGAATTATCCACAAGAAGGAACCTAGTATGACTGAAAATGAACAAATTTTTTGGAACAGGGTCTTGGAATTAGCTCAGAGTCAATTAAAACAGGCAACTTATGAATTTTTTGTTCATGATGCCCGTCTATTAAAGGTCGATAAGCATATTGCAACT
>777_765
TTGTTGATATTCTGTTTTTTCTTTTTTAGTTTTCCACATAAAAAATAGTTGAAAACAATAGCGGTGTCACCTTAAAATGACTTTTCCACAGGTTGTGGAGAACCCAAATTAACAGTGTTAATTTATTTTCCACAGATTGTGGAAAAACTAACTATTATCCATTGCTCTGTGGAAAACTAGAATAGTTTATGGTAGAATAGTTCTAGAATTATCCACAAGAAGGAACCTAGTATGACTGAAAATGAACAAATTTTTTGGAACAGGGTCTTGGAATTAGCTCAGAGTCAATTAAAACAGGCAACTTATG
>777_766
TTGTTGATATTCTGTTTTTTCTTTTTTAGTTTTCCACATAAAAAATAGTTGAAAACAATAGCGGTGTCACCTTAAAATGACTTTTCCACAGGTTGTGGAGAACCCAAATTAACAGTGTTAATTTATTTTCCACAGATTGTGGAAAAACTAACTATTATCCATTGCTCTGTGGAAAACTAGAATAGTTTATGGTAGAATAGTTCTAGAATTATCCACAAGAAGGAACCTAGTATGACTGAAAATGAACAAATTTTTTGGAACAGGGTCTTGGAATTAGCTCAGAGTCAATTAAAACAGGCAACTTATGAATTTTTTGTTCATGATGCCCGTCTATTAAAGGTCGATAAGCATATTGCAACTATTTACTTAGATCAAATGAAAGAACTCTTTTGGGAAAAAAATCTTAAAG
>777_767
TTGTTGATATTCTGTTTTTTCTTTTTTAGTTTTCCACATAAAAAATAGTTGAAAACAATAGCGGTGTCACCTTAAAATGACTTTTCCACAGGTTGTGGAGAACCCAAATTAACAGTGTTAATTTATTTTCCACAGATTGTGGAAAAACTAACTATTATCCATTGCTCTGTGGAAAACTAGAATAGTTTATGGTAGAATAGTTCTAGAATTATCCACAAGAA
>777_768
TTGTTGATATTCTGTTTTTTCTTTTTTAGTTTTCCACATAAAAAATAGTTGAAAACAATAGCGGTGTCACCTTAAAATGACTTTTCCACAGGTTGTGGAGAACCCAAATTAACAGTGTTAATTTATTTTCCACAGATTGTGGAAAAACTAACTATTATCCATTGCTCTGTGGAAAACTAGAATAGTTTATGGTAGAATAGTTCTAGAATTATCCACAAGAAGGAACCTAGTATGACTGAAAATGAACAAATTTTTTGGAACAGGGTCTTGGAATTAGCTCAGAGTCAATTAAAACAGGCAACTTATGAATTTTTTGTTCATGATGCCCGTCTATTAAAGGTCGATAAGCATATTGCAACTATTTACTTAGATCAAATGAAA
>777_769
TTGTTGATATTCTGTTTTTTCTTTTTTAGTTTTCCACATAAAAAATAGTTGAAAACAATAGCGGTGTCACCTTAAAATGACTTTTCCACAGGTTGTGGAGAACCCAAATTAACAGTGTTAATTTATTTTCCACAGATTGTGGAAAAACTAACTATTATCCATTGCTCTGTGGAAAACTAGAATAGTTTATGGTAGAATAGTTCTAGAATTATCCACAAGAAGGAACCTAGTATGACTGAAAATGAACAAATTTTTTGGAACAGGGTCTTGGAATTAGCTCAGAGTCAATTAAAACAGGCAACTTATGAATTTTTTGTTCATGATGCCCGTCTATTAAAGGTCGATAAGCATATTGCAACTATTTACTTAGATCAAATGAAAGAACTCTTTTGGGAAAAAAATCTTAAAGATGTTATTCTTACTGCTGGTTTTGAAGTTTATAACG
>777_770
TTGTTGATATTCTGTTTTTTCTTTTTTAGTTTTCCACATAAAAAATAGTTGAAAACAATAGCGGTGTCACCTTAAAATGACTTTTCCACAGGTTGTGGAGAACCCAAATTAACAGTGTTAATTTATTTTCCACAGATTGTGGAAAAACTAACTATTATCCATTGCTCTGTGGAAAACTAGAATAGTTTATGGTAGAATAGTTCTAGAATTATCCACAAGAAGGAACCTAGTATGACTGAAAATGAACAAATTTTTTGGAACAGGGTCTTGGAATTAGCTCAGAGTCAATTAAAACAGGCA
>777_771
TTGTTGATATTCTGTTTTTTCTTTTTTAGTTTTCCACATAAAAAATAGTTGAAAACAATAGCGGTGTCACCTTAAAATGACTTTTCCACAGGTTGTGGAGAACCCAAATTAACAGTGTTAATTTATTTTCCACAGATTGTGGAAAAACTAACTATTATCCATTGCTCTGTGGAAAACTAGAATAGTTTATGGTAGAATAGTTCTAGAATTATCCACAAGAAGGAACCTAGTATGACTGAAAATGAACAAATTTTTTGGAACAGGGTCTTGGAATTAGCTCAGAGTCAATTAAAACAGGCAACTTATGAATTTTTTGTTCATGATGCCCGTCTATTAAAGGTCG
>777_772
TTGTTGATATTCTGTTTTTTCTTTTTTAGTTTTCCACATAAAAAATAGTTGAAAACAATAGCGGTGTCACCTTAAAATGACTTTTCCACAGGTTGTGGAGAACCCAAATTAACAGTGTTAATTTATTTTCCACAGATTGTGGAAAAACTAACTATTATCCATTGCTCTGTGGAAAACTAGAATAGTTTATGGTAGAATAGTTCTAGAATTATCCACAAGAAG
>777_773
TTGTTGATATTCTGTTTTTTCTTTTTTAGTTTTCCACATAAAAAATAGTTGAAAACAATAGCGGTGTCACCTTAAAATGACTTTTCCACAGGTTGTGGAGAACCCAAATTAACAGTGTTAATTTATTTTCCACAGATTGTGGAAAAACTAACTATTATCCATTGCTCTGTGGAAAACTAGAATAGTTTATGGTAGAATAGTTCTAGAATTATCCACAAGAAGGAACCTAGTATGACTGAAAATGAACAAATTTTTTGGAACAGGGTCTTGGAATTAGCTCAGAGTCAATTAAAACAGGCAACTTATGAATTTTTTGTTCATGATGCCCGTCTATTAAAGGTCGATAAGCATATTGCAACTATTTACTTAGATCAAATGAAAGAACTCTTTTGGGAAAAAAATCTTAAAGATGTTATTCTTACTGCTGGTTTTGAAGTTTATAACGCTCAAATTTCTGTTGACTATGTTTTCGAAGAAGACCTAATGATTGAGCA
>777_774
TTGTTGATATTCTGTTTTTTCTTTTTTAGTTTTCCACATAAAAAATAGTTGAAAACAATAGCGGTGTCACCTTAAAATGACTTTTCCACAGGTTGTGGAGAACCCAAATTAACAGTGTTAATTTATTTTCCACAGATTGTGGAAAAACTAACTATTATCCATTGCTCTGTGGAAAACTAGAATAGTTTATGGTAGAATAGTTCTAGAATTATCCACAAGAAGGAACCTAGTATGACTGAAAATGAACAAATTTTTTGGAACAGGGTCTTGGAATTAGCTCAGAGTCAATTAAAACAGGCAACTTATGAATTTTTTGTTCATGATGCCCGTCTATTAAAGGTCGATAAGCATATTGCAACTATTTACTTAGATCAAATGAAAGAACTCTTTTGGGAAAAAAATCTTAAAGATGTTATTCTTACTGCTGGTTTTGAAGTTTATAACGCTCAAATTTCTGTTGACTATGTTTTCGAAGAAGACCTAATGATTGAGCA
>777_775
TTGTTGATATTCTGTTTTTTCTTTTTTAGTTTTCCACATAAAAAATAGTTGAAAACAATAGCGGTGTCACCTTAAAATGACTTTTCCACAGGTTGTGGAGAACCCAAATTAACAGTGTTAATTTATTTTCCACAGATTGTGGAAAAACTAACTATTATCCATTGCTCTGTGGAAAACTAGAATAGTTTATGGTAGAATAGTTCTAGAATTATCCACAAGAAGGAACCTAGTATGACTGAAAATGAACAAATTTTTTGGAACAGGGTCTTGGAATTAGCTCAGAGTCAATTAAAACAGGCAACTTATGAATTTTTTGTTCATGATGCCCGTCTATTAAAGGTCGATAAGCATATTGCAACTATTTACTTAGATCAA
>777_776
TTGTTGATATTCTGTTTTTTCTTTTTTAGTTTTCCACATAAAAAATAGTTGAAAACAATAGCGGTGTCACCTTAAAATGACTTTTCCACAGGTTGTGGAGAACCCAAATTAACAGTGTTAATTTATTTTCCACAGATTGTGGAAAAACTAACTATTATCCATTGCTCTGTGGAAAACTAGAATAGTTTATGGTAGAATAGTTCTAGAATTATCCACAAGAAGGAACCTAGTATGACTGAAAATGAACAAATTTTTTGGAACAGGGTCTTGGAATTAGCTCAGAGTCAATTAAAACAGGCAACTTATG
>777_777
TTGTTGATATTCTGTTTTTTCTTTTTTAGTTTTCCACATAAAAAATAGTTGAAAACAATAGCGGTGTCACCTTAAAATGACTTTTCCACAGGTTGTGGAGAACCCAAATTAACAGTGTTAATTTATTTTCCACAGATTGTGGAAAAACTAACTATTATCCATTGCTCTGTGGAAAACTAGAATAGTTTATGGTAGAATAGTTCTAGAATTATCC
>777_778
TTGTTGATATTCTGTTTTTTCTTTTTTAGTTTTCCACATAAAAAATAGTTGAAAACAATAGCGGTGTCACCTTAAAATGACTTTTCCACAGGTTGTGGAGAACCCAAATTAACAGTGTTAATTTATTTTCCACAGATTGTGGAAAAACTAACTATTATCCATTGCTCTGTGGAAAACTAGAATAGTTTATGGTAGAATAGTTCTAGAATTATCCACAAGAAGGAACCTAGTATGACTGAAAATGAACAAATTTTTTGGAACAGGGTCTTGGAATTAGCTCAGAGTCAATTAAAACAGGCAACTTATGAATTTTTTGTTCATG
>777_779
TTGTTGATATTCTGTTTTTTCTTTTTTAGTTTTCCACATAAAAAATAGTTGAAAACAATAGCGGTGTCACCTTAAAATGACTTTTCCACAGGTTGTGGAGAACCCAAATTAACAGTGTTAATTTATTTTCCACAGATTGTGGAAAAACTAACTATTATCCATTGCTCTGTGGAAAACTAGAATAGTTTATGGTAGAATAGTTCTAGAATTATCCACAAGAAGGAACCTAGTATGACTGAAAATGAACAAATTTTTTGGAACAGGGTCTTGGAATTAGCTCAGAGTCAAT
>777_780
TTGTTGATATTCTGTTTTTTCTTTTTTAGTTTTCCACATAAAAAATAGTTGAAAACAATAGCGGTGTCACCTTAAAATGACTTTTCCACAGGTTGTGGAGAACCCAAATTAACAGTGTTAATTTATTTTCCACAGATTGTGGAAAAACTAACTATTATCCATTGCTCTGTGGAAAACTAGAATAGTTTATGGTAGAATAGTTCTAGAATTATCCACAAGAAGGAACCTAGTATGACTGAAAATGAACAAATTTTTTGGAACAGGGTCTTGGAATTAGCTCAGAGTCAATTAAAACAGGCAACTTATGAATTTTTTGTTCATGATGCC
>777_781
TTGTTGATATTCTGTTTTTTCTTTTTTAGTTTTCCACATAAAAAATAGTTGAAAACAATAGCGGTGTCACCTTAAAATGACTTTTCCACAGGTTGTGGAGAACCCAAATTAACAGTGTTAATTTATTTTCCACAGATTGTGGAAAAACTAACTATTATCCATTGCTCTGTGGAAAACTAGAATAGTTTATGGTAGAATAGTTCTAGAATTATCCACAAGAAGGAACCTAGT
>777_782
TTGTTGATATTCTGTTTTTTCTTTTTTAGTTTTCCACATAAAAAATAGTTGAAAACAATAGCGGTGTCACCTTAAAATGACTTTTCCACAGGTTGTGGAGAACCCAAATTAACAGTGTTAATTTATTTTCCACAGATTGTGGAAAAACTAACTATTATCCATTGCTCTGTGGAAAACTAGAATAGTTTATGGTAGAATAGTTCTAGAATTATCCACAAGAAGGAACCTAGTATGACTGAAAATGAACAAATTTTTTGGAACAGGGTCTTGGAATTAGCTCAGAG
>777_783
TTGTTGATATTCTGTTTTTTCTTTTTTAGTTTTCCACATAAAAAATAGTTGAAAACAATAGCGGTGTCACCTTAAAATGACTTTTCCACAGGTTGTGGAGAACCCAAATTAACAGTGTTAATTTATTTTCCACAGATTGTGGAAAAACTAACTATTATCCATTGCTCTGTGGAAAACTAGAATAGTTTATGGTAGAATAGTTCTAGAATTATCCACAAGAAGGAACCTAGTATGACTGAAAATGAACAAATTTTTTGGAACAGGGTCTTGGAATTAGCTCAGAGTCAATTAAAACAGGCAACTTATGAATTTTTTGTTCATGATGCCCGTCTATTAAAGGTCGATAAGCATATTGCAACTATTTACTTAGATCAAATGAAAGAACTCTTTTGGGAAA
>777_784
TTGTTGATATTCTGTTTTTTCTTTTTTAGTTTTCCACATAAAAAATAGTTGAAAACAATAGCGGTGTCACCTTAAAATGACTTTTCCACAGGTTGTGGAGAACCCAAATTAACAGTGTTAATTTATTTTCCACAGATTGTGGAAAAACTAACTATTATCCATTGCTCTGTGGAAAACTAGAA
>777_785
TTGTTGATATTCTGTTTTTTCTTTTTTAGTTTTCCACATAAAAAATAGTTGAAAACAATAGCGGTGTCACCTTAAAATGACTTTTCCACAGGTTGTGGAGAACCCAAATTAACAGTGTTAATTTATTTTCCACAGATTGTGGAAAAACTAACTATTATCCATTGCTCTGTGGAAAACTAGAATAGTTTATGGTAGAATAGTTCTAGAATTATCCACAAGAAGGAACCTAGTATGACTGAAAATGAACAAATTTTTTGGAACAGGGTCTTGGAATTAGCTCAGAGTCAATTAAAACAGGCAACTTATGAATTTTTTGTTCATGATGCCCGTCTATTAAAGGTCGATAAGCATATTGCAACTATTTACTTAGATCAAATGAAAGAACTCTTTTGGGAAAAAAATCTTAAAGATGTTATTCTTACTGCTGGTTTTGAAGTTTATAACGCTCAAATTTCTGTTGACTATGTTTTCGAAGAAGACCTAATGAT
>777_786
TTGTTGATATTCTGTTTTTTCTTTTTTAGTTTTCCACATAAAAAATAGTTGAAAACAATAGCGGTGTCACCTTAAAATGACTTTTCCACAGGTTGTGGAGAACCCAAATTAACAGTGTTAATTTATTTTCCACAGATTGTGGAAAAACTAACTATTATCCATTGCTCTGTGGAAAACTAGAATAGTTTATGGTAGAATAGTTCTAGAATTATCCACAAGAAGGAACCTAGTATGACTGAAAATGAACAAATTTTTTGGAACAGGGTCTTGGAATTAGCTCAGAGTCAATTAAAACAGGCAACTTATGAATTTTTTGTTCATGATGCCCGTCTATTAAAGGTCGATAAGCATATTGCAACTATTTACTTAGATCAAATGAAAGAACTCTTTTGGGAAAAAAATCTTAAAGATGTTATTCTTACTGCTGGTTTTGAAGTTTATAACGCTCAAATTTCTGTTGACTATGTTTTCGAAGAAG
>777_787
TTGTTGATATTCTGTTTTTTCTTTTTTAGTTTTCCACATAAAAAATAGTTGAAAACAATAGCGGTGTCACCTTAAAATGACTTTTCCACAGGTTGTGGAGAACCCAAATTAACAGTGTTAATTTATTTTCCACAGATTGTGGAAAAACTAACTATTATCCATTGCTCTGTGGAAAACTAGAATAGTTTATGGTAGAATAGTTCTAGAATTATCCACAAGAAGGAACCTAGTATGACTGAAAATGAACAAATTTTTTGGAACAGGGTCTTGGAATTAGCTCAGAGTCAATTAAAACAGGCAACTTATGAATTTTTTGTTCATGATGCCCGTCTATTAAAGGTCGATAAGCATATTGCAACTATTTACTTAGATCAAATGAAAGAACT
>777_788
TTGTTGATATTCTGTTTTTTCTTTTTTAGTTTTCCACATAAAAAATAGTTGAAAACAATAGCGGTGTCACCTTAAAATGACTTTTCCACAGGTTGTGGAGAACCCAAATTAACAGTGTTAATTTATTTTCCACAGATTGTGGAAAAACTAACTATTATCCATTGCTCTGTGGAAAACTAGAATAGTTTATGGTAGAATAGTTCTAGAATTATCCACAAGAAGGAACCTAGTATGACTGAAAATGAACAAATTTTTTGGAACAGGGTCTTGGAATTAGCTCAGAGTCAATTAAAACAGGCAACTTATGAATTTTTTGTTCATGATGCCCGTCTATTAAAGGTCGATAAGCATATTGCAACTATTTACTTAGATCAAATGAAAGAACTCTTTTGGGAAAAAAATCTTAAAGATGTTATTCTTACTGCTGGTTTTGAAGTTTATAACGCTCAAATTTCTGTTGACTATGTTTTCGAAGAAGACCTAATGATTGAGC
>777_789
TTGTTGATATTCTGTTTTTTCTTTTTTAGTTTTCCACATAAAAAATAGTTGAAAACAATAGCGGTGTCACCTTAAAATGACTTTTCCACAGGTTGTGGAGAACCCAAATTAACAGTGTTAATTTATTTTCCACAGATTGTGGAAAAACTAACTATTATCCATTGCTCTGTGGAAAACTAGAATAGTTTATGGTAGAATAGTTCTAGAATTATCCACAAGAAGGAACCTAGTATGACTGAAAATGAACAAATTTTTTGGAACAGGGTCTTGGAATTAGCTCAGAGTCAATTAAAACAGGCAACTTA
>777_790
TTGTTGATATTCTGTTTTTTCTTTTTTAGTTTTCCACATAAAAAATAGTTGAAAACAATAGCGGTGTCACCTTAAAATGACTTTTCCACAGGTTGTGGAGAACCCAAATTAACAGTGTTAATTTATTTTCCACAGATTGTGGAAAAACTAACTATTATCCATTGCTCTGTGGAAAACTAGAATAGTTTATGGTAGAATAGTTCTAGAATTATCCACAAGAAGGAACCTAGTATGACTGAAA
>777_791
TTGTTGATATTCTGTTTTTTCTTTTTTAGTTTTCCACATAAAAAATAGTTGAAAACAATAGCGGTGTCACCTTAAAATGACTTTTCCACAGGTTGTGGAGAACCCAAATTAACAGTGTTAATTTATTTTCCACAGATTGTGGAAAAACTAACTATTATCCATTGCTCTGTGGAAAACTAGAATAGTTTATGGTAGAATAGTTCTAGAATTATCCACAAGAAGGAACCTAGTATGACTGAAAATGAACAAATTTTTTGGAACAGGGTCTTGGAATTAGCT
>777_792
TTGTTGATATTCTGTTTTTTCTTTTTTAGTTTTCCACATAAAAAATAGTTGAAAACAATAGCGGTGTCACCTTAAAATGACTTTTCCACAGGTTGTGGAGAACCCAAATTAACAGTGTTAATTTATTTTCCACAGATTGTGGAAAAACTAACTATTATCCATTGCTCT
>777_793
TTGTTGATATTCTGTTTTTTCTTTTTTAGTTTTCCACATAAAAAATAGTTGAAAACAATAGCGGTGTCACCTTAAAATGACTTTTCCACAGGTTGTGGAGAACCCAAATTAACAGTGTTAATTTATTTTCCACAGATTGTGGAAAAACTAACTATTATCCATTGCTCTGTGGAAAACTAGAATAGTTTATGGTAGAATAGTTCTAGAATTATCCACAAGAAGGAACCTAGTATGACTGAAAATGAACAAATTTTTTGGAACAGGGTCTTGGAATTAGCTCAGAGTCAATTAAAACAGGCAACTTATGAATTTTTTGTTCATGATGCCCGTCTATTAAAGGTCGATAAGCATATTGCAACTATTTACTTAGATCAAATGAAAGAACTCTTTTGGGAAAAAAATCTTAAAGATGTTATTCTTACTGCTGGTTT
>777_794
TTGTTGATATTCTGTTTTTTCTTTTTTAGTTTTCCACATAAAAAATAGTTGAAAACAATAGCGGTGTCACCTTAAAATGACTTTTCCACAGGTTGTGGAGAACCCAAATTAACAGTGTTAATTTATTTTCCACAGATTGTGGAAAAACTAACTATTATCCATTGCTCTGTGGAAAACTAGAATAGTTTATGGTAGAATAGTTCTAGAATTATCCACAAGAAGGAACCTAGTA
>777_795
TTGTTGATATTCTGTTTTTTCTTTTTTAGTTTTCCACATAAAAAATAGTTGAAAACAATAGCGGTGTCACCTTAAAATGACTTTTCCACAGGTTGTGGAGAACCCAAATTAACAGTGTTAATTTATTTTCCACAGATTGTGGAAAAACTAACTATTATCCATTGCTCTGTGGAAAACTAGAATAGTTTATGGTAGAATAGTTCTAGAATTATCCACAAGAAGGAACCTAGTATGACTGAAAATGAACAAATTTTTTGGAACAGGGTCTTGGAATTAGCTCAGAGTCAATTAAAACAGGCAACT
>777_796
TTGTTGATATTCTGTTTTTTCTTTTTTAGTTTTCCACATAAAAAATAGTTGAAAACAATAGCGGTGTCACCTTAAAATGACTTTTCCACAGGTTGTGGAGAACCCAAATTAACAGTGTTAATTTATTTTCCACAGATTGTGGAAAAACTAACTATTATCCATTGCTCTGTGGAAAACTAGAATAGTTTATGGTAGAATAGTTCTAGAATTATCCACAAGAAGGAACCTAGTATGACTGAAAATGAACAAATTTTTTGGAACAGGGTCTTGGAATTAGCTCAGAGTCAATTAAAACAGGCAACTTATGAATTTTTTGTTCATGATGCCCGTCTATTAAAGGTCGATAAGCATATTGCAACTATTTACTTAGATCAA
>777_797
TTGTTGATATTCTGTTTTTTCTTTTTTAGTTTTCCACATAAAAAATAGTTGAAAACAATAGCGGTGTCACCTTAAAATGACTTTTCCACAGGTTGTGGAGAACCCAAATTAACAGTGTTAATTTATTTTCCACAGATTGTGGAAAAACTAACTATTATCCATTGCTCTGTGGAAAACTAGAATAGTTTATGGTAGAATAGTTCTAGAATTATCCACAAGAAGGAACCTAGTATGACTGAAAATGAACAAATTTTTTGGAACAGGGTCTTGGAATTAGCTCAGAGTCAATTAAAACAGGCAACTTATGAATTTTTTGTTCATGATGCCCGTCTATTAAAGGTCGATAAGCATATTGCAACTATTTACTTAGATCAAATGAAAGAACT
>777_798
TTGTTGATATTCTGTTTTTTCTTTTTTAGTTTTCCACATAAAAAATAGTTGAAAACAATAGCGGTGTCACCTTAAAATGACTTTTCCACAGGTTGTGGAGAACCCAAATTAACAGTGTTAATTTATTTTCCACAGATTGTGGAAAAACTAACTATTATCCATTGCTCTGTGGAAAACTAGAATAGTTTATGGTAGAATAGTTCTAGAATTATCC
>777_799
TTGTTGATATTCTGTTTTTTCTTTTTTAGTTTTCCACATAAAAAATAGTTGAAAACAATAGCGGTGTCACCTTAAAATGACTTTTCCACAGGTTGTGGAGAACCCAAATTAACAGTGTTAATTTATTTTCCACAGATTGTGGAAAAACTAACTATTATCCATTGCTCTGTGGAAAACTAGAATAGTTTATGGTAGAATAGTTCTAGAATTATCCACAAGAAGGAACCTAGTATGACTGAAAATGAACAAATTTTTTGGAACAGGGTCTTGGAATTAGCTCAGAGTCAATTAAAACAGGCAACTTATGAATTTTTTGTTCATGATGCCCGTCTATTAAAGGTCGATAAGCATATTGCAACTATTTA
>777_800
TTGTTGATATTCTGTTTTTTCTTTTTTAGTTTTCCACATAAAAAATAGTTGAAAACAATAGCGGTGTCACCTTAAAATGACTTTTCCACAGGTTGTGGAGAACCCAAATTAACAGTGTTAATTTATTTTCCACAGATTGTGGAAAAACTAACTATTATCCATTGCTCTGTGGAAAACTAGAATAGTTTATGGTAGAATAGTTCTAGAATTATCCACAAGAAGGAACCTAGTATGACTGAAAATGAACAAATTTTTTGGAACAGGGTCTTGGAATTAGCTCAGAGTCAATTAAAACAGGCAACTTATGAATTTTTTGTTCATGATGCCCGTCTATTAAAGGTCGATAAGCATATTGCAACTATTTACTTAGATCAAATGAAAGAACTCTTTTGGGAAAAAAATCTTAAAGATGTTATTCTTACTGCTGGTTTTGAAGTTTATAA
>777_801
TTGTTGATATTCTGTTTTTTCTTTTTTAGTTTTCCACATAAAAAATAGTTGAAAACAATAGCGGTGTCACCTTAAAATGACTTTTCCACAGGTTGTGGAGAACCCAAATTAACAGTGTTAATTTATTTTCCACAGATTGTGGAAAAACTAACTATTATCCATTGCTCTGTGGAAAACTAGAATAGTTTATGGTAGAATAGTTCTAGAATTATCCACAAGAAGGA
>777_802
TTGTTGATATTCTGTTTTTTCTTTTTTAGTTTTCCACATAAAAAATAGTTGAAAACAATAGCGGTGTCACCTTAAAATGACTTTTCCACAGGTTGTGGAGAACCCAAATTAACAGTGTTAATTTATTTTCCACAGATTGTGGAAAAACTAACTATTATCCATTGCTCTGTGGAAAACTAGAATAGTTTATGGTAGAATAGTTCTAGAATTATCCACAAGAAGGAACCTAGTATGACTGAAAATGAACAAATTTTTTGGAACAGGGTCTTGGAA
>777_803
TTGTTGATATTCTGTTTTTTCTTTTTTAGTTTTCCACATAAAAAATAGTTGAAAACAATAGCGGTGTCACCTTAAAATGACTTTTCCACAGGTTGTGGAGAACCCAAATTAACAGTGTTAATTTATTTTCCACAGATTGTGGAAAAACTAACTATTATCCATTGCTCTGTGGAAAACTAGAATAGTTTATGGTAGAATAGTTCTAGAATTATCCACAAGAAGGAACCTAGTATGACTGAAAATGA
>777_804
TTGTTGATATTCTGTTTTTTCTTTTTTAGTTTTCCACATAAAAAATAGTTGAAAACAATAGCGGTGTCACCTTAAAATGACTTTTCCACAGGTTGTGGAGAACCCAAATTAACAGTGTTAATTTATTTTCCACAGATTGTGGAAAAACTAACTATTATCCATTGCTCTGTGGAAAACTAGAATAGTTTATGGTAGAATAGTTCTAGAATTATCCACAAGAAGGAACCTAGTATGACTGAAAATGAACAAATTTTTTGGAACAGGGTCTTGGAATTAGCTCAGAGTCAAT
>777_805
TTGTTGATATTCTGTTTTTTCTTTTTTAGTTTTCCACATAAAAAATAGTTGAAAACAATAGCGGTGTCACCTTAAAATGACTTTTCCACAGGTTGTGGAGAACCCAAATTAACAGTGTTAATTTATTTTCCACAGATTGTGGAAAAACTAACTATTATCCATTGCTCTGTGGAAAACTAGAATAGTTTATGGTAGAATAGTTCTAGAATTATCCACAAGAAGGAACCTAGTATGACTGAAAATGAACAAATTTTTTGGAACAGGGTCTTGGAATTAGCTCAGAGTCAATTAAAACAGGCAACTTATGAATTTTTTGTTCATGATGCCCGTCTATTAAAGGTCGATAAGCATATTGCAACTATTTACTTAGATCAAATGAAAGAACTCTTTTGGGAAAAA
>777_806
TTGTTGATATTCTGTTTTTTCTTTTTTAGTTTTCCACATAAAAAATAGTTGAAAACAATAGCGGTGTCACCTTAAAATGACTTTTCCACAGGTTGTGGAGAACCCAAATTAACAGTGTTAATTTATTTTCCACAGATTGTGGAAAAACTAACTATTATCCATTGCTCTGTGGAAAACTAGAATAGTTTATGGTAGAATAGTTCTAGAATTATCCACAAGAAGGAACCTAGTATGACTGAAAATGAACAAATTTTTTGGAACAGGGTCTTGGAATTAGCTCAGAGTCAATTAAAACAGGCAACTTATGAATTTTTTGTTCATGATGCCCGTCTATTAAAGGTCGATAAGCATATTGCAACTATTTACTTAGATCAAATGAAAGAACTCTTTTG
>777_807
TTGTTGATATTCTGTTTTTTCTTTTTTAGTTTTCCACATAAAAAATAGTTGAAAACAATAGCGGTGTCACCTTAAAATGACTTTTCCACAGGTTGTGGAGAACCCAAATTAACAGTGTTAATTTATTTTCCACAGATTGTGGAAAAACTAACTATTATCCATTGCTCTGTGGAAAACTAGAATAGTTTATGGTAGAATAGTTCTAGAATTATCCACAAGAAGGAACCTAGTATGACTGAAAATGAACAAATTTTTTGGAACAGGGTCTTGGAATTAGCTCAGAGTCAATTAAAACAGGCAACTTATGAATTTTTTGTTCATGATGCCCGTCTATTAAAGGTCGATAAGCATATTGCAACTATTTACTTAGATCAAATGAAAGAACTCT
>777_808
TTGTTGATATTCTGTTTTTTCTTTTTTAGTTTTCCACATAAAAAATAGTTGAAAACAATAGCGGTGTCACCTTAAAATGACTTTTCCACAGGTTGTGGAGAACCCAAATTAACAGTGTTAATTTATTTTCCACAGATTGTGGAAAAACTAACTATTATCCATTGCTCTGTGGAAAACTAGAATAGTTTATGGTAGAATAGTTCTAGAATTATCCACAAGAAGGAACCTAGTATGACTGAAAATGAACAAATTTTTTGGAACAGGGTCTTGGAATTAGCTCAGAGTCAATTAAAACAGGCAACTTATGAATTTTTTGTTCATGATGCCCGTCTATTAAAGGTCGATAAGCATATTGCAACTATTTACTTAGATCAAATGAAAGAACTCTTTTGGGAAAAAAATCTTAAAGATGTTATTCTTACTGCTGGTTTTGAAGTTTATAACGCTCAAATTTCTGTTGACTATGTTTTCGAAGAAGACCTAATGATTGAGCAAAA
>777_809
TTGTTGATATTCTGTTTTTTCTTTTTTAGTTTTCCACATAAAAAATAGTTGAAAACAATAGCGGTGTCACCTTAAAATGACTTTTCCACAGGTTGTGGAGAACCCAAATTAACAGTGTTAATTTATTTTCCACAGATTGTGGAAAAACTAACTATTATCCATTGCTCTGTGGAAAACTAGAATAGTTTATGGTAGAATAGTTCTAGAATTATCCACAAGAAGGAACCTAGTATGACTGAAAATGAACAAATTTTTTGGAACAGGGTCTTGGAATTAGCTCAGAGTCAATTAAAACAGGCAACTTATGAATTTTTTGTTC
>777_810
TTGTTGATATTCTGTTTTTTCTTTTTTAGTTTTCCACATAAAAAATAGTTGAAAACAATAGCGGTGTCACCTTAAAATGACTTTTCCACAGGTTGTGGAGAACCCAAATTAACAGTGTTAATTTATTTTCCACAGATTGTGGAAAAACTAACTATTATCCATTGCTCTGTGGAAAACTAGAATAGTTTATGGTAGAATAGTTCTAGAATTATCCACAAGAAGGAACCTAGTATGACTGAAAATGAACAAATTTTTTGGAACAGGGTCTTGGAATTAGCTCAGAGTCAATTAAAACAGGCAACTTATGAATTTTTTGTTCATGATGCCCGTCTATTAAAGGTCGATAAGCATATTGCAACTATTTACTTAGATCAAATGAAAGAACTCTTTTG
>777_811
TTGTTGATATTCTGTTTTTTCTTTTTTAGTTTTCCACATAAAAAATAGTTGAAAACAATAGCGGTGTCACCTTAAAATGACTTTTCCACAGGTTGTGGAGAACCCAAATTAACAGTGTTAATTTATTTTCCACAGATTGTGGAAAAACTAACTATTATCCATTGCTCTGTGGAAAACTAGAATAGTTTATGGTAGAATAGTTCTAGAATTATCC
>777_812
TTGTTGATATTCTGTTTTTTCTTTTTTAGTTTTCCACATAAAAAATAGTTGAAAACAATAGCGGTGTCACCTTAAAATGACTTTTCCACAGGTTGTGGAGAACCCAAATTAACAGTGTTAATTTATTTTCCACAGATTGTGGAAAAACTAACTATTATCCATTGCTCTGTGGAAAACTAGAATAGTTTATGGTAGAATAGTTCTAGAATTATCCACAAGAAGGAACCTAGTATGACTGAAAATGAACAAATTTTTTGGAACAGGGTCTTGGAATTAGCTCAGAGTCAATTAAAACAGGCAACTTATGAATTTTTTGTTCATGATGCCCGTCTATTAAAGGTCGATAAGCATATTGCAACTATTTACTTAGATCAAATGAAAGAACTCTTTTGGGAAAAAAATCTTAAAGATGTTATTCTTACTGCTGGTTTTGAAGTTTATAACGCTCAAATTTCTGTTGACTATGTTTTCGAAGAAGACCTAATGATTGAG
>777_813
TTGTTGATATTCTGTTTTTTCTTTTTTAGTTTTCCACATAAAAAATAGTTGAAAACAATAGCGGTGTCACCTTAAAATGACTTTTCCACAGGTTGTGGAGAACCCAAATTAACAGTGTTAATTTATTTTCCACAGATTGTGGAAAAACTAACTATTATCCATTGCTCTGTGGAAAACTAGAATAGTTTATGGTAGAATAGTTCTAGAATTATCCACAAGAAGGAACCTAGTATGACTGAAAATGAACAAATTTTTTGGAACAGGGTCTTGGAATTAGCTCAGAGTCAATTAAAACAGGCAACTTATGAATTTTTTGTTCATGATGCCCGTCTATTAAAGGTCGATAAGCATATTGCAACTATTTACTTAGATCAAATGAAAGAACTCTTTTGGGAAAAAAATCTTAAAGATGTTATTCTTACT
>777_814
TTGTTGATATTCTGTTTTTTCTTTTTTAGTTTTCCACATAAAAAATAGTTGAAAACAATAGCGGTGTCACCTTAAAATGACTTTTCCACAGGTTGTGGAGAACCCAAATTAACAGTGTTAATTTATTTTCCACAGATTGTGGAAAAACTAACTATTATCCATTGCTCTGTGGAAAACTAGAATAGTTTATGGTAGAATAGTTCTAGAATTATCCACAAGAAGGAACCTAGTATGACTGAAAATGAACAAATTTTTTGGAACAGGGTCTTGGAATTAGCTCAGAGTCAATTAAAACAGGCAACTTATGAATTTTTTGTTCATGATGCCCGTCTATTAAAGGTCGATAAGCATATTGCAACTATTTACTTAGATCAAATGAAAGAACTCTTTT
>777_815
TTGTTGATATTCTGTTTTTTCTTTTTTAGTTTTCCACATAAAAAATAGTTGAAAACAATAGCGGTGTCACCTTAAAATGACTTTTCCACAGGTTGTGGAGAACCCAAATTAACAGTGTTAATTTATTTTCCACAGATTGTGGAAAAACTAACTATTATCCATTGCTCTGTGGAAAACTAGAATAGTTTATGGTAGAATAGTTCTAGAATTATCCACAAGAAGGAACCTAGTATGACTGAAAATGAACAAATTTTTTGGAACAGGGTCTTGGAATTAGCTCAGAGTCAATTAAAACAGG
>777_816
TTGTTGATATTCTGTTTTTTCTTTTTTAGTTTTCCACATAAAAAATAGTTGAAAACAATAGCGGTGTCACCTTAAAATGACTTTTCCACAGGTTGTGGAGAACCCAAATTAACAGTGTTAATTTATTTTCCACAGATTGTGGAAAAACTAACTATTATCCATTGCTCTGTGGAAAACTAGAATAGTTTATGGTAG
>777_817
TTGTTGATATTCTGTTTTTTCTTTTTTAGTTTTCCACATAAAAAATAGTTGAAAACAATAGCGGTGTCACCTTAAAATGACTTTTCCACAGGTTGTGGAGAACCCAAATTAACAGTGTTAATTTATTTTCCACAGATTGTGGAAAAACTAACTATTATCCATTGCTCTGTGGAAAACTAGAATAGTTTATGGTAGAATAGTTCTAGAATTATCCACAAGAAGGAACCTAGTATGACTGAAAATG
>777_818
TTGTTGATATTCTGTTTTTTCTTTTTTAGTTTTCCACATAAAAAATAGTTGAAAACAATAGCGGTGTCACCTTAAAATGACTTTTCCACAGGTTGTGGAGAACCCAAATTAACAGTGTTAATTTATTTTCCACAGATTGTGGAAAAACTAACTATTATCCATTGCTCTGTGGAAAACTAGAATAGTTTATGGTAGAATAGTTCTAGAATTATCCACAAGAAGGAACCTAGTATGACTGAAAATGAACAAATTTTTTGGAACAGGGTCTTGGAATTAGCTCAGAGTCAATTAAAACAGGCAACTTATGAATTTTTTGTTCA
>777_819
TTGTTGATATTCTGTTTTTTCTTTTTTAGTTTTCCACATAAAAAATAGTTGAAAACAATAGCGGTGTCACCTTAAAATGACTTTTCCACAGGTTGTGGAGAACCCAAATTAACAGTGTTAATTTATTTTCCACAGATTGTGGAAAAACTAACTATTATCCATTGCTCTGTGGAAAACTAGAATAGTTT
>777_820
TTGTTGATATTCTGTTTTTTCTTTTTTAGTTTTCCACATAAAAAATAGTTGAAAACAATAGCGGTGTCACCTTAAAATGACTTTTCCACAGGTTGTGGAGAACCCAAATTAACAGTGTTAATTTATTTTCCACAGATTGTGGAAAAACTAACTATTATCCATTGCTCTGTGGAAAACTAGAATAGTTTATGGTAGAATAGTTCTAGAATTATCCACAAGAAGGAACCTAGTATGACTGAAAATGAACAAATTTTTTGGAACAGGGTCTTGGAATTAGCTCAGAGTCAATTAAAACAGGCAACTTATGAATTTTTTGTTCATGATGCCCGTCTATTAAAGGTCGATAAGCATATTGCAACTATTTACTTAGATCAAATGAAAGAACTCTTTTGGGAAAAAAATCTTAAAGATGTTATTCTTACTGCTGGTTTTGAAGTTTATAACGCTCAAATTTCTGTTGACTATGTTTTCGAAGAAGACCTAATGATTGAG
>777_821
TTGTTGATATTCTGTTTTTTCTTTTTTAGTTTTCCACATAAAAAATAGTTGAAAACAATAGCGGTGTCACCTTAAAATGACTTTTCCACAGGTTGTGGAGAACCCAAATTAACAGTGTTAATTTATTTTCCACAGATTGTGGAAAAACTAACTATTATCCATTGCTCTGTGGAAAACTAGAATAGTTTATGGTAGAATAGTTCTAGAATTATCCACA
>777_822
TTGTTGATATTCTGTTTTTTCTTTTTTAGTTTTCCACATAAAAAATAGTTGAAAACAATAGCGGTGTCACCTTAAAATGACTTTTCCACAGGTTGTGGAGAACCCAAATTAACAGTGTTAATTTATTTTCCACAGATTGTGGAAAAACTAACTATTATCCAT
>777_823
TTGTTGATATTCTGTTTTTTCTTTTTTAGTTTTCCACATAAAAAATAGTTGAAAACAATAGCGGTGTCACCTTAAAATGACTTTTCCACAGGTTGTGGAGAACCCAAATTAACAGTGTTAATTTATTTTCCACAGATTGTGGAAAAACTAACTATTATCCATTGCTCTGTGGAAAACTAGAATAGTTTATGGTAGAATAGTTCTAGAATTATCCACAAGAAGGAACCTAGTATGACTGAAAATGAACAAATTTTTTGGAACAGGGTCTTGGAATTAGCTCAGAGTCAATTAAAACAGGCAACTTATGAATTTTTTGTTCATGATGCCCGTCTATTAAAGGTCGATAAGCATATTGCAACTATTTACTTA
>777_824
TTGTTGATATTCTGTTTTTTCTTTTTTAGTTTTCCACATAAAAAATAGTTGAAAACAATAGCGGTGTCACCTTAAAATGACTTTTCCACAGGTTGTGGAGAACCCAAATTAACAGTGTTAATTTATTTTCCACAGATTGTGGAAAAACTAACTATTATCCATTGCTCTGTGGAAAACTAGAATAGTTTATGGTAGAATAGTTCTAGAATTATCCACAAGAAGGAACCTAGTATGACTGAAAATGAACAAATTTTTTGGAACAGGGTCTTGGAATTAGCTCAGAGTCAATTAAAACAGGCAACTTATGAATTTTTTGTTCATGATGCCCGTCTATTAAAGGTCGATAAGCATATTGCAACTATTTACTTAGATCAAATGAAAGAACTCTTTTGGGAAAAAAATCTTAAAGA
>777_825
TTGTTGATATTCTGTTTTTTCTTTTTTAGTTTTCCACATAAAAAATAGTTGAAAACAATAGCGGTGTCACCTTAAAATGACTTTTCCACAGGTTGTGGAGAACCCAAATTAACAGTGTTAATTTATTTTCCACAGATTGTGGAAAAACTAACTATTATCCATTGCTCTGTGGAAAACTAGAATAGTTTATGGTAGAATAGTTCTAGAATTATCCACAAGAAGGAACCTAGTATGACTGAAAATGAACAAATTTTTTGGAACAGGGTCTTGGAATTAGCTCAGAGTCAATTAAAACAGGCAACTTATGAATTTTTT
>777_826
TTGTTGATATTCTGTTTTTTCTTTTTTAGTTTTCCACATAAAAAATAGTTGAAAACAATAGCGGTGTCACCTTAAAATGACTTTTCCACAGGTTGTGGAGAACCCAAATTAACAGTGTTAATTTATTTTCCACAGATTGTGGAAAAACTAACTATTATCCATTGCTCTGTGGAAAACTAGAATAGTTTATGGTAGAATAGTTCTAGAATTATCCACAAGAAGGAACCTAGTATGACTGAAAATGAACAAATTTTTTGGAACAGGGTCTTGGAATTAGCTCAGAGTCAATTAAAACAGGCAACTTATGAATTTTTTGTTCATGATGCCCGTCTATTAAAGGTCGATAAGCATATTGCAACTATTTACTTAGATCAAATGAAAGAACTCTTT
>777_827
TTGTTGATATTCTGTTTTTTCTTTTTTAGTTTTCCACATAAAAAATAGTTGAAAACAATAGCGGTGTCACCTTAAAATGACTTTTCCACAGGTTGTGGAGAACCCAAATTAACAGTGTTAATTTATTTTCCACAGATTGTGGAAAAACTAACTATTATCCATTGCTCTGTGGAAAACTAGAATAGTTTATGGTAGAATAGTTCTAGAATTATCCACAAGAAGGAACCTAGTATGACTGAAAATGAACAAATTTTTTGGAACAGGGTCTTGGAATTAGCTCAGAGTCAATTAAAACAGGCA
>777_828
TTGTTGATATTCTGTTTTTTCTTTTTTAGTTTTCCACATAAAAAATAGTTGAAAACAATAGCGGTGTCACCTTAAAATGACTTTTCCACAGGTTGTGGAGAACCCAAATTAACAGTGTTAATTTATTTTCCACAGATTGTGGAAAAACTAACTATTATCCATTGCTCTGTGGAAAACTAGAATAGTTTATGGTAGAATAGTTCTAGAATTATCCACAAGAAGGAACCTAGTATGACTGAAAATGAACAAATTTTTTGGAACAGGGTCTTGGAATTAG
>777_829
TTGTTGATATTCTGTTTTTTCTTTTTTAGTTTTCCACATAAAAAATAGTTGAAAACAATAGCGGTGTCACCTTAAAATGACTTTTCCACAGGTTGTGGAGAACCCAAATTAACAGTGTTAATTTATTTTCCACAGATTGTGGAAAAACTAACTATTATCCATTGCTCTGTGGAAAACTAGAATAGTTTATGGTAGAATAGTTCTAGAATTATCCACAAGAAGGAACCTAGTATGACTGAAAATGAAC
>777_830
TTGTTGATATTCTGTTTTTTCTTTTTTAGTTTTCCACATAAAAAATAGTTGAAAACAATAGCGGTGTCACCTTAAAATGACTTTTCCACAGGTTGTGGAGAACCCAAATTAACAGTGTTAATTTATTTTCCACAGATTGTGGAAAAACTAACTATTATCCATTGCTCTGTGGAAAACTAGAATAGTTTATGGTAGAATAGTTCTAGAATTATCCACAAGAAGGAACCTAGTATGACTGAAAATGAACAAATTTTTTGGAACAGGGTCTTGGAATTAGCTCAGAGTCAATTAAAACAGGCAACTTATGAATTTTTTGTTCATGATGCCCGTCTATTAAAGGTCGATAAGCATATTGCAACTATTTACTTAGATCAAATGAAAGAACTCTTTTGGGAAAAAAATCTTAAAGATGTTATTCTTACTGCTGGTTTTGAAGTTTATAACGCTCAAATTTCTGTTGACTATGTTTTCGAAGAAGACCTAATGA
>777_831
TTGTTGATATTCTGTTTTTTCTTTTTTAGTTTTCCACATAAAAAATAGTTGAAAACAATAGCGGTGTCACCTTAAAATGACTTTTCCACAGGTTGTGGAGAACCCAAATTAACAGTGTTAATTTATTTTCCACAGATTGTGGAAAAACTAACTATTATCCATTGCTCTGTGGAAAACTAGAATAGTTTATGGTAGAATAGTTCTAGAATTATCCACAAGAAGGAACCTAGTATGACTGAAAATGAACAAATTTTTTGGAACAGGGTCTTGGAATTAGCTCAGAGTCAATTAAAACAGGCAACTTATGAATTTTTTGTTCATGATGCCCGTCTATTAAAGGTCGATAAGCATATTGCAACTATTTACTTAGATCAAATGAAAGAACTCTTTTGGGA
>777_832
TTGTTGATATTCTGTTTTTTCTTTTTTAGTTTTCCACATAAAAAATAGTTGAAAACAATAGCGGTGTCACCTTAAAATGACTTTTCCACAGGTTGTGGAGAACCCAAATTAACAGTGTTAATTTATTTTCCACAGATTGTGGAAAAACTAACTATTATCCATTGCTCTGTGGAAAACTAGAATAGTTTATGGTAGAATAGTTCTAGAATTATCCACAAGAAGGAACCTAGTATGACTGAAAATGAACAAATTTTTTGGAACAGGGTCTTGGAATTAGCTCAGAGTCAATTAAAACAGGCAACTTATGAATTTTTTGTTCATGATGCCCGTCTATTAAAGGTCGATAAGCATATTGCAACTATTTACTTAGATCAAATGAAAGAACTCTTTTGGGAAAAAAATCTTAAAGATGTTATTCTTACTGCTGGTTTTGAAGTTTATAACGCT
>777_833
TTGTTGATATTCTGTTTTTTCTTTTTTAGTTTTCCACATAAAAAATAGTTGAAAACAATAGCGGTGTCACCTTAAAATGACTTTTCCACAGGTTGTGGAGAACCCAAATTAACAGTGTTAATTTATTTTCCACAGATTGTGGAAAAACTAACTATTATCCATTGCTCTGTGGAAAACTAGAATAGTTTATGGTAGAATAGTTCTAGAATTATCCACAAGAAGGAACCTAGTATGACTGAAAATGAACAAATTTTTTGGAACAGGGTCTTGGAATTAGCTCAGAGTCAATTAAAACAGGCAAC
>777_834
TTGTTGATATTCTGTTTTTTCTTTTTTAGTTTTCCACATAAAAAATAGTTGAAAACAATAGCGGTGTCACCTTAAAATGACTTTTCCACAGGTTGTGGAGAACCCAAATTAACAGTGTTAATTTATTTTCCACAGATTGTGGAAAAACTAACTATTATCCATTGCTCTGTGGAAAACTAGAATAGTTTATGGTAGAATAGTTCTAGAATTATCCACAAGAAGGAACCTAGTATGACTGAAAATGAACAAATTTTTTGGAACAGGGTCTTGGAATTAGCTCAGAGTCAATTAAAACAGGCAACTTATGAATTTTTTGTTCATGATGCCCGTCTATTAAAGGTCGATAAGCATATTGCAACTATTTACTTAGATCAAATGAAAGA
>777_835
TTGTTGATATTCTGTTTTTTCTTTTTTAGTTTTCCACATAAAAAATAGTTGAAAACAATAGCGGTGTCACCTTAAAATGACTTTTCCACAGGTTGTGGAGAACCCAAATTAACAGTGTTAATTTATTTTCCACAGATTGTGGAAAAACTAACTATTATCCATTGCTCTGTGGAAAACTAGAATAGTTTATGGTAGAATAGTTCTAGAATTATCCACAAGAAGGAACCTAGTATGACTGAAAATGAACAAATTTTTTGGAACAGGGTCTTGGAA
>777_836
TTGTTGATATTCTGTTTTTTCTTTTTTAGTTTTCCACATAAAAAATAGTTGAAAACAATAGCGGTGTCACCTTAAAATGACTTTTCCACAGGTTGTGGAGAACCCAAATTAACAGTGTTAATTTATTTTCCACAGATTGTGGAAAAACTAACTATTATCCATTGCTCTGTGGAAAACTAGAATAGTTTATGGTAGAATAGTTCTAGAATTATCCACAAGAAGGAACCTAGTATGACTGAAAATGAACAAATTTTTTGGAACAGGGTCTTGGAATTAGCTCAGAGTCAATTAAAACAGGCAACTTATGAATTT
>777_837
TTGTTGATATTCTGTTTTTTCTTTTTTAGTTTTCCACATAAAAAATAGTTGAAAACAATAGCGGTGTCACCTTAAAATGACTTTTCCACAGGTTGTGGAGAACCCAAATTAACAGTGTTAATTTATTTTCCACAGATTGTGGAAAAACTAACTATTATCCATTGCTCTGTGGAAAACTAGAATAGTTTATGGTAGAATAGTTCTAGAATTATCCACAAGAAGGAACCTAGTATGACTGAAAATGAACAAATTTTTTGGAACAGGGTCTTGGAATTAGCTCAGAGTCAATTAAAACAGGCAACTTATGAATTTTTTGTTCATGATGCCCGTCTATTAAAGGTCGATAAGCATATTGCAACTATTTACTTAGATCAAATGAAAGAACTCTTTTGGGAAAAAAATC
>777_838
TTGTTGATATTCTGTTTTTTCTTTTTTAGTTTTCCACATAAAAAATAGTTGAAAACAATAGCGGTGTCACCTTAAAATGACTTTTCCACAGGTTGTGGAGAACCCAAATTAACAGTGTTAATTTATTTTCCACAGATTGTGGAAAAACTAACTATTATCCATTGCTCTGTGGAAAACTAGAATAGTTTATGGTAGAATAGTTCTAGAATTATCCACAAGAAGGAACCTAGTATGACTGAAAATGAACAAATTTTTTGGAACAGGGTCTTGGAATTAGCTCAGAGTCAATTAAAACAGGCAACTTATGAATTTTTTGTTCATGATGCCCGTCTATTAAAGGTCGATAAGCATATTGCAACTATTTACTTAGATCAAATGAAAGAACTCTTTTGGGAAAAAAATCTTAAAGATGTTATTCTTACTGCTGGTTTTGAAGTTTATAACGCTCAAATTTCTGTTGACTATGTTTTCGAAGAAGACCTAATGATTGAGCAA
>777_839
TTGTTGATATTCTGTTTTTTCTTTTTTAGTTTTCCACATAAAAAATAGTTGAAAACAATAGCGGTGTCACCTTAAAATGACTTTTCCACAGGTTGTGGAGAACCCAAATTAACAGTGTTAATTTATTTTCCACAGATTGTGGAAAAACTAACTATTATCCATTGCTCTGTGGAAAACTAGAATAGTTTATGGTAGAATAGTTCTAGAATTATCCACAAGAAGGAACCTAGTATGACTGAAAATGAACAAATTTTTTGGAACAGGGTCTTGGAATTAGCTCAGAGTCAATTAA
>777_840
TTGTTGATATTCTGTTTTTTCTTTTTTAGTTTTCCACATAAAAAATAGTTGAAAACAATAGCGGTGTCACCTTAAAATGACTTTTCCACAGGTTGTGGAGAACCCAAATTAACAGTGTTAATTTATTTTCCACAGATTGTGGAAAAACTAACTATTATCCATTGCTCTGTGGAAAACTAGAATAGTTTATGGTAGAATAGTTCTAGAATTATCCACAAGAAGGAACCTAGTATGACTGAAAATGAACAAATTTTTTGGAACAGGGTCTTGGAATTAGCTCAGAGTCAATTA
>777_841
TTGTTGATATTCTGTTTTTTCTTTTTTAGTTTTCCACATAAAAAATAGTTGAAAACAATAGCGGTGTCACCTTAAAATGACTTTTCCACAGGTTGTGGAGAACCCAAATTAACAGTGTTAATTTATTTTCCACAGATTGTGGAAAAACTAACTATTATCCATTGCTCTG
>777_842
TTGTTGATATTCTGTTTTTTCTTTTTTAGTTTTCCACATAAAAAATAGTTGAAAACAATAGCGGTGTCACCTTAAAATGACTTTTCCACAGGTTGTGGAGAACCCAAATTAACAGTGTTAATTTATTTTCCACAGATTGTGGAAAAACTAACTATTATCCATTGCTCTGTGGAAAACTAGAATAGTTTATGGTAGAATAGTTCTAGAATTATCCACAAGAAGGAACCTAGTATGACTGAAAATGAACAAATTTTTTGGAACAGGGTCTTGGAATTAGCTCAGAGTCAATTAAAACAGGCAACTTATGAATTTTTTGTTCATGATGCCCGTCTATTAAAGGTCGATAAGCATATTGCAACTATTTACTTAGATCAAATGAAAGAACTCTTTTGGGAAAAAAAT
>777_843
TTGTTGATATTCTGTTTTTTCTTTTTTAGTTTTCCACATAAAAAATAGTTGAAAACAATAGCGGTGTCACCTTAAAATGACTTTTCCACAGGTTGTGGAGAACCCAAATTAACAGTGTTAATTTATTTTCCACAGATTGTGGAAAAACTAACTATTATCCATTGCTCTGTGGAAAACTAGAATAGTTTATGGTAGAATAGTTCTAGAATTATCCACAAGAAGGAACCTAGTATGACTGAAAATGAACAAATTTTTTGGAACAGGGTCTTGGAATTAGCTCAGAGTCAATTAAAACAGGCAACTTATGAATTTTTTGTTCATGATGCCCGTCTATTAAA
>777_844
TTGTTGATATTCTGTTTTTTCTTTTTTAGTTTTCCACATAAAAAATAGTTGAAAACAATAGCGGTGTCACCTTAAAATGACTTTTCCACAGGTTGTGGAGAACCCAAATTAACAGTGTTAATTTATTTTCCACAGATTGTGGAAAAACTAACTATTATCCATTGCTCTGTGGAAAACTAGAATAGTTTATGGTAGAATAGTTCTAGAATTATCCACAAGAAGGAACCTAGTATGACTGAAAATGAACAAATTTTTTGGAACAGGGTCTTGGAATTAGCTCAGAGTCAATTAAAACAGGCAACTTATGAATTTTTTGTTCATGATGCCCGTCTATT
>777_845
TTGTTGATATTCTGTTTTTTCTTTTTTAGTTTTCCACATAAAAAATAGTTGAAAACAATAGCGGTGTCACCTTAAAATGACTTTTCCACAGGTTGTGGAGAACCCAAATTAACAGTGTTAATTTATTTTCCACAGATTGTGGAAAAACTAACTATTATCCATTGCTCTGTGGAAAACTAGAATAGTTTATGGTAGAATAGTTCTAGAATTATCCACAAGAAGGAACCTAGTATGACTGAAAATGAACAAATTTTTTGGAACAGGGTCTTGGAATTAGCTCAGAGTCAATTAAAACAGGCAACTTATGAATTTTTTGTTCATGATGCCCGTCTATTAAAGGTCGATAAGCATATTGCAACTATTTACTTAGATCAAATGAAAGAACTCTTTTGGGAAAAAAATCTTAAAGATGTTATTCTTACTGCTGGTTTTGAAGTTTATAACGCTCA
>777_846
TTGTTGATATTCTGTTTTTTCTTTTTTAGTTTTCCACATAAAAAATAGTTGAAAACAATAGCGGTGTCACCTTAAAATGACTTTTCCACAGGTTGTGGAGAACCCAAATTAACAGTGTTAATTTATTTTCCACAGATTGTGGAAAAACTAACTATTATCCATTGCTCTGTGGAAAACTAGAATAGTTTATGGTAGAATAGTTCTAGAATTATCCACAAGAAGGAACCTAGTATGACTGAAAATGAA
>777_847
TTGTTGATATTCTGTTTTTTCTTTTTTAGTTTTCCACATAAAAAATAGTTGAAAACAATAGCGGTGTCACCTTAAAATGACTTTTCCACAGGTTGTGGAGAACCCAAATTAACAGTGTTAATTTATTTTCCACAGATTGTGGAAAAACTAACTATTATCCATTGCTCTGTGGAAAACTAGAATAGTTTATGGTAGAATAGTTCTAGAATTATCCACAAGAAGGAACCTAGTATGACTGAAAATGAACAAATTTTTTGGAACAGGGTCTTGGAATTAGCTCAGAGTC
>777_848
TTGTTGATATTCTGTTTTTTCTTTTTTAGTTTTCCACATAAAAAATAGTTGAAAACAATAGCGGTGTCACCTTAAAATGACTTTTCCACAGGTTGTGGAGAACCCAAATTAACAGTGTTAATTTATTTTCCACAGATTGTGGAAAAACTAACTATTATCCATTGCTCTGTGGAAAACTAGAATAGTTTATGGTAGAATAGTTCTAGAATTATCCACAAGAAGGAACCTAGTATGACTGAAAATGAACAAATTTTTTGGAACAGGGTCTTGGAATTAGCTCAGAGTCAATTAAAACAGGCAACTTATGAATTTTTTGTTCATGATGCCCGTCTAT
>777_849
TTGTTGATATTCTGTTTTTTCTTTTTTAGTTTTCCACATAAAAAATAGTTGAAAACAATAGCGGTGTCACCTTAAAATGACTTTTCCACAGGTTGTGGAGAACCCAAATTAACAGTGTTAATTTATTTTCCACAGATTGTGGAAAAACTAACTATTATCCATTGCTCTGTGGAAAACTAGAATAGTTTATGGTAGAATAGTTCTAGAATTATCCACAAGAAGGAACCTAGTATGACTGAAAATGAACAAATTTTTTGGAACAGGGTCTTGGAATTAGCTCAGAGTCAATTAAAACAGGCAACTTATGAATTTTTTG
>777_850
TTGTTGATATTCTGTTTTTTCTTTTTTAGTTTTCCACATAAAAAATAGTTGAAAACAATAGCGGTGTCACCTTAAAATGACTTTTCCACAGGTTGTGGAGAACCCAAATTAACAGTGTTAATTTATTTTCCACAGATTGTGGAAAAACTAACTATTATCCATTGCTCTGTGGAAAACTAGAATAGTTTATGGTAGAATAGTTCTAGAATTATCCACAAGAAGGAACCTAGTATGACTGAAAATGAACAAATTTTTTGGAACAGGGTCTTGGAATTAGCTCAGAGTCAATTAAAACAGGCAACTTATGAATTTTTTGTTCATGATGCCCGTCTATTAAAGGTCGATAAGCATATTGCAACTATTTACTTAGATCAAATGAAAGAACTCTTTTG
>777_851
TTGTTGATATTCTGTTTTTTCTTTTTTAGTTTTCCACATAAAAAATAGTTGAAAACAATAGCGGTGTCACCTTAAAATGACTTTTCCACAGGTTGTGGAGAACCCAAATTAACAGTGTTAATTTATTTTCCACAGATTGTGGAAAAACTAACTATTATCCATTGCTCTGTGGAAAACTAGAATAGTTTATGGTAGAATAGTTCTAGAATTATCCACAAGAAGGAACC
>777_852
TTGTTGATATTCTGTTTTTTCTTTTTTAGTTTTCCACATAAAAAATAGTTGAAAACAATAGCGGTGTCACCTTAAAATGACTTTTCCACAGGTTGTGGAGAACCCAAATTAACAGTGTTAATTTATTTTCCACAGATTGTGGAAAAACTAACTATTATCCATTGCTCTGTGGAAAACTAGAATAGTTTATGGTAGAATAGTTCTAGAATTATCCACAAGAAGGAACCTAGTATGACTGAAAATGAACAAATTTTTTGGAACAGGGTCTTGGAATTAGCTCAGAGTCAATTAAAACAGGCAACTTATGAATTTTTTGTTCATGATGCCCGTCTATTAAAGGTCGATAAGCATATTGCAACTATTTACTTAGATCAAATGAAAGAACTCTTTTGGGAAAAAAATCTTAAAGATG
>777_853
TTGTTGATATTCTGTTTTTTCTTTTTTAGTTTTCCACATAAAAAATAGTTGAAAACAATAGCGGTGTCACCTTAAAATGACTTTTCCACAGGTTGTGGAGAACCCAAATTAACAGTGTTAATTTATTTTCCACAGATTGTGGAAAAACTAACTATTATCCATTGCTCTGTGGAAAACTAGAATAGTTTATGGTAGAATAGTTCTAGAATTATCCACAAGA
>777_854
TTGTTGATATTCTGTTTTTTCTTTTTTAGTTTTCCACATAAAAAATAGTTGAAAACAATAGCGGTGTCACCTTAAAATGACTTTTCCACAGGTTGTGGAGAACCCAAATTAACAGTGTTAATTTATTTTCCACAGATTGTGGAAAAACTAACTATTATCCATTGCTCTGTGGAAAACTAGAATAGTTTATGGTAGAATAGTTCTAGAATTATCCACAAGAAGGAACCTAGTATGACTGAAAATGAACAAATTTTTTGGAACAGGGTCTTGGAATTAG
>777_855
TTGTTGATATTCTGTTTTTTCTTTTTTAGTTTTCCACATAAAAAATAGTTGAAAACAATAGCGGTGTCACCTTAAAATGACTTTTCCACAGGTTGTGGAGAACCCAAATTAACAGTGTTAATTTATTTTCCACAGATTGTGGAAAAACTAACTATTATCCATTGCTCTGTGGAAAACTAGAATAGTTTATGGTAGAATAGTTCTAGAATTATCCACAAGAAGGAACCTAGTATGACTGAAAATGAACAAATTTTTTGGAACAGGGTCTTGGAATTAGCTCAGAGTCAATTAAAACAGGCAACTTATGAATTTTTTGTTCATGATGCCC
>777_856
TTGTTGATATTCTGTTTTTTCTTTTTTAGTTTTCCACATAAAAAATAGTTGAAAACAATAGCGGTGTCACCTTAAAATGACTTTTCCACAGGTTGTGGAGAACCCAAATTAACAGTGTTAATTTATTTTCCACAGATTGTGGAAAAACTAACTATTATCCATTGCTCTGTGGAAAACTAGAATAGTTTATGGTAGAATAGT
>777_857
TTGTTGATATTCTGTTTTTTCTTTTTTAGTTTTCCACATAAAAAATAGTTGAAAACAATAGCGGTGTCACCTTAAAATGACTTTTCCACAGGTTGTGGAGAACCCAAATTAACAGTGTTAATTTATTTTCCACAGATTGTGGAAAAACTAACTATTATCCATTGCTCTGTGGAAAACTAGAATAGTTTATGGTAGAATAGTTCTAGAATTATCCACAAGAAGGAACCTAGTATGACTGAAAATGAACAAATTTTTTGGAACAGGGTCTTGGAATTAGCTCAGAGTCAATTAAAACAGGCAACTTATGAATTTTTTGTTCATGATGCCCGTCTATTAAAGGTCGATAAGCATATTGCAAC
>777_858
TTGTTGATATTCTGTTTTTTCTTTTTTAGTTTTCCACATAAAAAATAGTTGAAAACAATAGCGGTGTCACCTTAAAATGACTTTTCCACAGGTTGTGGAGAACCCAAATTAACAGTGTTAATTTATTTTCCACAGATTGTGGAAAAACTAACTATTATCCATTGCTCTGTGGAAAACTAGAATAGTTTATGGTAGAATAGTTCTAGAATTATCCACAAGAAGGAACCTAGTATGACTGAAAATGAACAAAT
>777_859
TTGTTGATATTCTGTTTTTTCTTTTTTAGTTTTCCACATAAAAAATAGTTGAAAACAATAGCGGTGTCACCTTAAAATGACTTTTCCACAGGTTGTGGAGAACCCAAATTAACAGTGTTAATTTATTTTCCACAGATTGTGGAAAAACTAACTATTATCCA
>777_860
TTGTTGATATTCTGTTTTTTCTTTTTTAGTTTTCCACATAAAAAATAGTTGAAAACAATAGCGGTGTCACCTTAAAATGACTTTTCCACAGGTTGTGGAGAACCCAAATTAACAGTGTTAATTTATTTTCCACAGATTGTGGAAAAACTAACTATTATCCATTGCTCTGTGGAAAACTAGAATAGTTTATGGTAGAATAGTTCTAGAATTATCCACAAGAAGGAACCTAGTATGACTGAAAATGAACAAATTTTTTGGAACAGGGTCTTGGAATTAGCTCAGAGTCAATTAAAACAGGCAACTTATGAATTTTTTGTTCATGATGCCCGTCTATTAAAGGTCGATAAGCATATTGCAACTATTTACTT
>777_861
TTGTTGATATTCTGTTTTTTCTTTTTTAGTTTTCCACATAAAAAATAGTTGAAAACAATAGCGGTGTCACCTTAAAATGACTTTTCCACAGGTTGTGGAGAACCCAAATTAACAGTGTTAATTTATTTTCCACAGATTGTGGAAAAACTAACTATTATCCATTGCTCTGTGGAAAACTAGAATAGTTTATGGTAGAATAGTTCTAGAATTATCCACAAGAAGGAACCTAGTATGACTGAAAATGAACAAATTTTTTGGAACAGGGTCTTGGAATTAGCTCAGAGTCAATTAAAACAGGCAACTTATGAATTTTTTGTTCATGATGCCCGTCTATTAAAGGTCGATAAGCATATTGCAACTATTTACTTAG
>777_862
TTGTTGATATTCTGTTTTTTCTTTTTTAGTTTTCCACATAAAAAATAGTTGAAAACAATAGCGGTGTCACCTTAAAATGACTTTTCCACAGGTTGTGGAGAACCCAAATTAACAGTGTTAATTTATTTTCCACAGATTGTGGAAAAACTAACTATTATCCATTGCTCTGTGGAAAACTAGAATAGTTTATGGTAGAATAGTTCTAGAATTATCCACAAGAAGGAACCTAGTATGACTGAAAATGAACAAATTTTTTGGAACAGGGTCTTGGAATTAGCTCAGAGTCAATTAAAACAGGCAACTTATGAATTTTTTGTTCATGATGCCCGTCTATTAAAGGTCGATAAGCATATTGCAACTAT
>777_863
TTGTTGATATTCTGTTTTTTCTTTTTTAGTTTTCCACATAAAAAATAGTTGAAAACAATAGCGGTGTCACCTTAAAATGACTTTTCCACAGGTTGTGGAGAACCCAAATTAACAGTGTTAATTTATTTTCCACAGATTGTGGAAAAACTAACTATTATCCATTGCTCTGTGGAAAACTAGAATAGTTTATGGTAGAATAGTTCTAGAATTATCCACAAGAAGGAACCTAGTATGACTGAAAATGAACAAATTTTTTGGAACAGGGTCTTGGAATTAGCTCAGAGTCAATTAAAACAGGCAACTTATGAATTTTTTGTTCATGATGCCCGTCTATTAAAGGTCGATAAGCATATTGCAACTATTTACTT
>777_864
TTGTTGATATTCTGTTTTTTCTTTTTTAGTTTTCCACATAAAAAATAGTTGAAAACAATAGCGGTGTCACCTTAAAATGACTTTTCCACAGGTTGTGGAGAACCCAAATTAACAGTGTTAATTTATTTTCCACAGATTGTGGAAAAACTAACTATTATCCATTGCTCTGTGGAAAACTAGAATAGTTTATGGTAGAATAGTTCTAGAATTATCCAC
>777_865
TTGTTGATATTCTGTTTTTTCTTTTTTAGTTTTCCACATAAAAAATAGTTGAAAACAATAGCGGTGTCACCTTAAAATGACTTTTCCACAGGTTGTGGAGAACCCAAATTAACAGTGTTAATTTATTTTCCACAGATTGTGGAAAAACTAACTATTATCCATTGCTCTGTGGAAAACTAGAATAGTTTATG
>777_866
TTGTTGATATTCTGTTTTTTCTTTTTTAGTTTTCCACATAAAAAATAGTTGAAAACAATAGCGGTGTCACCTTAAAATGACTTTTCCACAGGTTGTGGAGAACCCAAATTAACAGTGTTAATTTATTTTCCACAGATTGTGGAAAAACTAACTATTATCCATTGCTCTGTGGAAAACTAGAATAGTTTATGGTAGAATAGTTCTAGAATTATCCACAAGAAGGAACCTAGTATGACTGAAAATGAACAAATTTTTTGGAACAGGGTCTTGGAATTAGCTCAGAGTCAATTAAAACAGGCAACTTATGAATTTTTTGTTCATGATGCCCGTCTATTAAAGGTCGATAAGCATATTGCAACTATTTACTTAGATCAAATGAAAGAACTCTTTTGGGAAAAAAATCTTAAAGATGTTATTCTTACTGCTGGTTTTGAAGTTTATAACGCTCAAATTTCTGTTGACTATGTTTTCGAAGAAGACCTAATGATTGAGCAAA
>777_867
TTGTTGATATTCTGTTTTTTCTTTTTTAGTTTTCCACATAAAAAATAGTTGAAAACAATAGCGGTGTCACCTTAAAATGACTTTTCCACAGGTTGTGGAGAACCCAAATTAACAGTGTTAATTTATTTTCCACAGATTGTGGAAAAACTAACTATTATCCATTGCTCTGTGGAAAACTAGAATAGTTTATGGTAGAATAGTTCTAGAATTATCCACAAGAAGGAACCTAGTATGACTGAAAATGAACAAATTTTTTGGAACAGGGTCTTGGAATTAGCTCAGAGTCAATTAAAACAGGCAACTTATGAATTTTTTGTTCATGATGCCCGTCTATTAAAGGTCGATAAGCATATTGCAACTATTTACTTAGATCAAATGAAAGAACTCTTTTGGGAAAAAAATCTTAAAGATGTTATTCTTACTGCTGGTTTTGAAGTTTA
>777_868
TTGTTGATATTCTGTTTTTTCTTTTTTAGTTTTCCACATAAAAAATAGTTGAAAACAATAGCGGTGTCACCTTAAAATGACTTTTCCACAGGTTGTGGAGAACCCAAATTAACAGTGTTAATTTATTTTCCACAGATTGTGGAAAAACTAACTATTATCCATTGCTCTGTGGAAAACTAGAATAGTTTATGGTAGAATAGTTCTAGAATTATCCACAAGAAGGAACCTAGTATGACTGAAAATGAACAAATTTTTTGGAACAGGGTCTTGGAATTAGCTCAGAGTCAATTAAAACAGGCAACTTATGAATTTTTTGTTCATGATGCCCGTCTATTAAAGGTCGATAAGCATATTGCAACTATTTACTTAGATCAAATGAAAGAACTCTTTTGGGAAAAAAATCTTAAAGATGTTATTCTTACTGCTGGTTTTGAAGTTTATAACGCTCAAATTTCTGTTGACTATGTTTTCGAAGAAGACCTAATGATTGAGCAA
>777_869
TTGTTGATATTCTGTTTTTTCTTTTTTAGTTTTCCACATAAAAAATAGTTGAAAACAATAGCGGTGTCACCTTAAAATGACTTTTCCACAGGTTGTGGAGAACCCAAATTAACAGTGTTAATTTATTTTCCACAGATTGTGGAAAAACTAACTATTATCCATTGCTCTGTGGAAAACTAGAATAGTTTATGGTAGAATAGTTCTAGAATTATCCACAAGAAGGAACCTAG
>777_870
TTGTTGATATTCTGTTTTTTCTTTTTTAGTTTTCCACATAAAAAATAGTTGAAAACAATAGCGGTGTCACCTTAAAATGACTTTTCCACAGGTTGTGGAGAACCCAAATTAACAGTGTTAATTTATTTTCCACAGATTGTGGAAAAACTAACTATTATCCATTGCTCTGTGGAAAACTAGAATAGTTTATGGTAGAATAGTTCTAGAATTATCCACAAGAAGGAACCTAGTATGACTGAAAATGA
>777_871
TTGTTGATATTCTGTTTTTTCTTTTTTAGTTTTCCACATAAAAAATAGTTGAAAACAATAGCGGTGTCACCTTAAAATGACTTTTCCACAGGTTGTGGAGAACCCAAATTAACAGTGTTAATTTATTTTCCACAGATTGTGGAAAAACTAACTATTATCCATTGCTCTGTGGAAAACTAGAATAGTTTATGGTAGAATAGTTCTAGAATTATCCACAAGAAG
>777_872
TTGTTGATATTCTGTTTTTTCTTTTTTAGTTTTCCACATAAAAAATAGTTGAAAACAATAGCGGTGTCACCTTAAAATGACTTTTCCACAGGTTGTGGAGAACCCAAATTAACAGTGTTAATTTATTTTCCACAGATTGTGGAAAAACTAACTATTATCCATTGCTCTGTGGAAAACTAGAATAGTTTATGGTAGAATAGTTCTAGAATTATCCACAAGAAGGAACCTAGTATGACTGAAAATGAACAAATTTTTTGGAACAGGGTCTTGGAATTAGCTCAGAGTCAATTAAAACAGGCAACTTATGAATTTTTTGTTCATGATGCCCGTCTATTAAAGGTCGATAAGCATATTGCAACTATTTACTTAGATCAAATGAAAGAACTCTTTTGGGAAAAAAATCTTAAAGATGTTATTCTTACTGCTG
>777_873
TTGTTGATATTCTGTTTTTTCTTTTTTAGTTTTCCACATAAAAAATAGTTGAAAACAATAGCGGTGTCACCTTAAAATGACTTTTCCACAGGTTGTGGAGAACCCAAATTAACAGTGTTAATTTATTTTCCACAGATTGTGGAAAAACTAACTATTATCCATTGCTCTGTGGAAAACTAGAATAGTTTATGGTAGAATAGTTCTAGAATTATCCACAAGAAGGAACCTAGT
>777_874
TTGTTGATATTCTGTTTTTTCTTTTTTAGTTTTCCACATAAAAAATAGTTGAAAACAATAGCGGTGTCACCTTAAAATGACTTTTCCACAGGTTGTGGAGAACCCAAATTAACAGTGTTAATTTATTTTCCACAGATTGTGGAAAAACTAACTATTATCCATTGCTCTGTGGAAAACTAGAATAGTTTATGGTAGAATAGTTCTAGAATTATCCACAAGAAGGAACCTAGTATGACTGAAAATGAACAAATTTTTTGGAACAGGGTCTTGGAATTAGCTCAGAGTCAATTAAAACAGGCAACTTATGAATTTTTTGTTCATGATGCCCGTCTATTAAAGGTCGATAAGCATATTGCAACTATTTACTTAGATCAAATGAAAGAACTCTTTTGGGAAAAAAATCTTAAAGATGTTATTCTTACTGCTGGTTTTGAAGTTTATAACGCTCAAATTTCTGT
>777_875
TTGTTGATATTCTGTTTTTTCTTTTTTAGTTTTCCACATAAAAAATAGTTGAAAACAATAGCGGTGTCACCTTAAAATGACTTTTCCACAGGTTGTGGAGAACCCAAATTAACAGTGTTAATTTATTTTCCACAGATTGTGGAAAAACTAACTATTATCCATTGCTCTGTGGAAAACTAGAATAGTTTATGGTAGAATAGTTCTAGAATTATCCACAAGAAGGAACCTAGTATGACTGAAAATGAACAAATTTTTTGGAACAGGGTCTTGGAATTAGCTCAGAGTCAATTAAAACAGGCAACTTATGAATTTTTTGTTC
>777_876
TTGTTGATATTCTGTTTTTTCTTTTTTAGTTTTCCACATAAAAAATAGTTGAAAACAATAGCGGTGTCACCTTAAAATGACTTTTCCACAGGTTGTGGAGAACCCAAATTAACAGTGTTAATTTATTTTCCACAGATTGTGGAAAAACTAACTATTATCCATTGCTCTGTGGAAAACTAGAATAGTTTATGGTAGAATAGTTCTAGAATTATCCACAAGAAGGAACCTAGTATGACTGAAAATGAACAAATTTTTTGGAACAGGGTCTTGGAATTAGCTCAGAGTCAATTAAAACAGGCAACTTATGAATTTTTTGTTCATGATGCCCGTCTATTAAAGGTCGATAAGCATATTGCAACTATTTACTTAGATCAAATGAAAGAACTCTTTTGGGAAAAAAATCTTAAAGATGTTATTCTTACTGCTGGTTTTGAAGTTTATAACGCTCAAATTTCTGTTGACTATGTTTTCGAAGAAGACCTAATGATTGAGCAAAA
>777_877
TTGTTGATATTCTGTTTTTTCTTTTTTAGTTTTCCACATAAAAAATAGTTGAAAACAATAGCGGTGTCACCTTAAAATGACTTTTCCACAGGTTGTGGAGAACCCAAATTAACAGTGTTAATTTATTTTCCACAGATTGTGGAAAAACTAACTATTATCCATTGCTCTGTGGAAAACTAGAATAGTTTATGGTAGAATAGTTCTAGAATTATCCACAAGAAGGAACCTAGTATGACTGAAAATGAA
>777_878
TTGTTGATATTCTGTTTTTTCTTTTTTAGTTTTCCACATAAAAAATAGTTGAAAACAATAGCGGTGTCACCTTAAAATGACTTTTCCACAGGTTGTGGAGAACCCAAATTAACAGTGTTAATTTATTTTCCACAGATTGTGGAAAAACTAACTATTATCCATTGCTCTGTGGAAAACTAGAATAGTTTATGGTAGAATAGTTCTAGAATTATCCACAAGAAGGAACCTAGTATGACTGAAAATGAACAAATTTTTTGGAACAGGGTCTTGGAATTAGCTCAGAGTCAATTAAAACAGGCAACTTATGAATTTTTTGTTCATGATGCCCGTCTATTAAAGGTCGATAAGCATATTGCAACTATTTACTTAGATCAAATGAAAGAACTCTTTTGGGAAAAAAATCTTAAAGATGTTATTCTTAC
>777_879
TTGTTGATATTCTGTTTTTTCTTTTTTAGTTTTCCACATAAAAAATAGTTGAAAACAATAGCGGTGTCACCTTAAAATGACTTTTCCACAGGTTGTGGAGAACCCAAATTAACAGTGTTAATTTATTTTCCACAGATTGTGGAAAAACTAACTATTATCCATTGCTCTGTGGAAAACTAGAATAGTTTATGGTAGAATAGTTCTAGAATTATCCACAAGAAGGAACCTAGTATGACTGAAAATGAACAAATTTTTTGGAACAGGGTCTTGGAATTAGCTCAGAGTCAATTAAAACAGGCAACTTATGAATTTTTTGTTCATGATGCCCGTCTATTAAAGGTCGATAAGCATATTGCAACTATTTACTTAGATCAAATGAAAGAACTCTTTTGGGAAAAAAATCTTAAAGATGTTATTCTTACTGCTGGTTTTGAAGTTTATAACGCTCAAAT
>777_880
TTGTTGATATTCTGTTTTTTCTTTTTTAGTTTTCCACATAAAAAATAGTTGAAAACAATAGCGGTGTCACCTTAAAATGACTTTTCCACAGGTTGTGGAGAACCCAAATTAACAGTGTTAATTTATTTTCCACAGATTGTGGAAAAACTAACTATTATCCATTGCTCTGTGGAAAACTAGAATAGTTTATGGTAGAATAGTTC
>777_881
TTGTTGATATTCTGTTTTTTCTTTTTTAGTTTTCCACATAAAAAATAGTTGAAAACAATAGCGGTGTCACCTTAAAATGACTTTTCCACAGGTTGTGGAGAACCCAAATTAACAGTGTTAATTTATTTTCCACAGATTGTGGAAAAACTAACTATTATC
>777_882
TTGTTGATATTCTGTTTTTTCTTTTTTAGTTTTCCACATAAAAAATAGTTGAAAACAATAGCGGTGTCACCTTAAAATGACTTTTCCACAGGTTGTGGAGAACCCAAATTAACAGTGTTAATTTATTTTCCACAGATTGTGGAAAAACTAACTATTATCCATTGCTCTGTGGAAAACTAGAATAGTTTATGGTAGAATAGTTCTAGAATTATCCACAAGAAGGAACCTAGTATGACTGAAAAT
>777_883
TTGTTGATATTCTGTTTTTTCTTTTTTAGTTTTCCACATAAAAAATAGTTGAAAACAATAGCGGTGTCACCTTAAAATGACTTTTCCACAGGTTGTGGAGAACCCAAATTAACAGTGTTAATTTATTTTCCACAGATTGTGGAAAAACTAACTATTATCCATTGCTCTGTGGAAAACTAGAATAGTTTATGGTAGAATAGTTCTAGAATTATCCACAAGAAGGAACCTAGTATGACTGAAAATGAACAAATTTTTTGGAACAGGGTCTTGGAATTAGCTCAGAGTCAATTAAAACAGGCAACTTATGAATTTTTTGTTCATGATGCCCGTCTATTAAAGGTCGATAAGCATATTGCAACTATTTACTTAGATCAAATGAAAGAACTCTTTTGGGAAAAAAATCTTAAAGATGTTATTCTTACTGCTGGTTTTGAAGTTTATAACGCTCAAATTTCTGTTGACTATGTTTTCGAAGAA
>777_884
TTGTTGATATTCTGTTTTTTCTTTTTTAGTTTTCCACATAAAAAATAGTTGAAAACAATAGCGGTGTCACCTTAAAATGACTTTTCCACAGGTTGTGGAGAACCCAAATTAACAGTGTTAATTTATTTTCCACAGATTGTGGAAAAACTAACTATTATCCATTGCTCTGTGGAAAACTAGAATAGTTTATGGTAGAATAGTTCTAGAATTATCCACAAGAAGGAACCTAGTATGACTGAAAATGAACAAATTTTTTGGAACAGGGTCTTGG
>777_885
TTGTTGATATTCTGTTTTTTCTTTTTTAGTTTTCCACATAAAAAATAGTTGAAAACAATAGCGGTGTCACCTTAAAATGACTTTTCCACAGGTTGTGGAGAACCCAAATTAACAGTGTTAATTTATTTTCCACAGATTGTGGAAAAACTAACTATTATCCATTGCTCTGTG
>777_886
TTGTTGATATTCTGTTTTTTCTTTTTTAGTTTTCCACATAAAAAATAGTTGAAAACAATAGCGGTGTCACCTTAAAATGACTTTTCCACAGGTTGTGGAGAACCCAAATTAACAGTGTTAATTTATTTTCCACAGATTGTGGAAAAACTAACTATTATCCATTGCTCTGTGGAAAACTAGAATAGTTTATGGTAGAATAGTTCTAGAATTATCCACAAGAAGGAACCTAGTATGACTGAAAATGAACAAATTTTTTGGAACAGGGTCTTGGAATTAGCTCA
>777_887
TTGTTGATATTCTGTTTTTTCTTTTTTAGTTTTCCACATAAAAAATAGTTGAAAACAATAGCGGTGTCACCTTAAAATGACTTTTCCACAGGTTGTGGAGAACCCAAATTAACAGTGTTAATTTATTTTCCACAGATTGTGGAAAAACTAACTATTATCCATTGCTCTGTGGAAAACTAGAATAGTTTATGGTAGAATAGTTCTAGAATTATCCACAAGAAGGAACCTAGTATG
>777_888
TTGTTGATATTCTGTTTTTTCTTTTTTAGTTTTCCACATAAAAAATAGTTGAAAACAATAGCGGTGTCACCTTAAAATGACTTTTCCACAGGTTGTGGAGAACCCAAATTAACAGTGTTAATTTATTTTCCACAGATTGTGGAAAAACTAACTATTATCCATTGCTCTGTGGAAAACTAGAATAGTTTATGGTAGAATAGTTCTAGAATTATCCACAAGAAGGAACCTAGTATGACTGAAAATGAACAAATTTTTTGGAACAGGGTCTTGGAATTAGCTCAGAGTCAATTAAAACAGGCAACTTATGAATTTTTTGTTCATGATGCCCGTCTATTAAAGGTCGATAAGCATATTGCAACTATTTACTTAGATCAAATGAAAGAACTCTTTTGGGAAAAAAATCTTAAAGATGTTATTCTTACTGCTGGTTTTGAAGTTTATAACGCTCAAATTTCTGTTGACTATGTTTTCGAAGAAGACCTAATGATTGAGCAAAA
>777_889
TTGTTGATATTCTGTTTTTTCTTTTTTAGTTTTCCACATAAAAAATAGTTGAAAACAATAGCGGTGTCACCTTAAAATGACTTTTCCACAGGTTGTGGAGAACCCAAATTAACAGTGTTAATTTATTTTCCACAGATTGTGGAAAAACTAACTATTATCCATTGCTCTGTGGAAAACTAGAATAGTTTATGGTAGAATAGTTCTAGAATTATCCACAAGAAGGAACCTAGTATGACTGAAAATGAACAAATTTTTTGGAACAGGGTCTTGGAATTAGCTCAGAGTCAATTAAAACAGGCAACTTATGAATTTTTTGTTCATGATGCCCGTCTATTAA
>777_890
TTGTTGATATTCTGTTTTTTCTTTTTTAGTTTTCCACATAAAAAATAGTTGAAAACAATAGCGGTGTCACCTTAAAATGACTTTTCCACAGGTTGTGGAGAACCCAAATTAACAGTGTTAATTTATTTTCCACAGATTGTGGAAAAACTAACTATTATCCATTGCTCTGTGGAAAACTAGAATAGTTTATGGTAGAATAGTTCTAGAATTATCCACAAGAAGGAACCTAGTATGACTGAAAATGAACAAATTTTTTGGAACAGGGTCTTGGAATTAGCTCAGAGTCAATTAAAACAGGCAACTTATGAATTTTTTGTTCATGATGCCCGTCTATTAAAGGTCGATAAGCATATTGCAACTATTTACTTAGATCAAATGAAAGAACTCTTTTGGGAAAAAAATCTT
>777_891
TTGTTGATATTCTGTTTTTTCTTTTTTAGTTTTCCACATAAAAAATAGTTGAAAACAATAGCGGTGTCACCTTAAAATGACTTTTCCACAGGTTGTGGAGAACCCAAATTAACAGTGTTAATTTATTTTCCACAGATTGTGGAAAAACTAACTATTATCCATTGCTCTGTGGAAAACTAGAATAGTTTATGGTAGAATAGTTCTAGAATTATCCACAAGAAGGAACCTAGTATGACTGAAAATGAACAAAT
>777_892
TTGTTGATATTCTGTTTTTTCTTTTTTAGTTTTCCACATAAAAAATAGTTGAAAACAATAGCGGTGTCACCTTAAAATGACTTTTCCACAGGTTGTGGAGAACCCAAATTAACAGTGTTAATTTATTTTCCACAGATTGTGGAAAAACTAACTATTATCCATTGCTCTGTGGAAAACTAGAATAGTTTATGGTAGAATAGTTCTAGAATTATCCACAAGAAGGAACCTAGTATGACTGAAAATGAACAAATTTTTTGGAACAGGGTCTTGGAATTAGCTCAGAGTCAATTAAAACAGGCAACTTATGAATTTTTTGTTCATGATGCCCGTCTAT
>777_893
TTGTTGATATTCTGTTTTTTCTTTTTTAGTTTTCCACATAAAAAATAGTTGAAAACAATAGCGGTGTCACCTTAAAATGACTTTTCCACAGGTTGTGGAGAACCCAAATTAACAGTGTTAATTTATTTTCCACAGATTGTGGAAAAACTAACTATTATCCATTGCTCTGTGGAAAACTAGAATAGTTTATGGTAGAATAGTTCTAGAATTATCCACAAGAAGGAACCTAGTATGACTGAAAATGAACAAATTTTTTGGAACAGGG
>777_894
TTGTTGATATTCTGTTTTTTCTTTTTTAGTTTTCCACATAAAAAATAGTTGAAAACAATAGCGGTGTCACCTTAAAATGACTTTTCCACAGGTTGTGGAGAACCCAAATTAACAGTGTTAATTTATTTTCCACAGATTGTGGAAAAACTAACTATTATCCATTGCTCTGTGGAAAACTAGAATAGTTTATGGTAGAATAGTTCTAGAATTATCCACAAGAAGGAACCTAGTATGACTGAAAATGAACAAATTTTTTGGAACAGGGTCTTGGAATTAGCTCAGAGTCAATTAAAACAGGCAACTTATGAATTTTTTGTTCATGATGCCCGTCTATTAAAGGTCGATAAGCATATTGCAACTATTTACTTAGATCAAATGAAAGAACTCTTTTGGGAAAAAAATCTTAAAGATGTTATTCTTACTGCTGGTTTTGAAGTTTATAACGCTCAAATTTCTGTTGACTATGTTTTCGAAGA
>777_895
TTGTTGATATTCTGTTTTTTCTTTTTTAGTTTTCCACATAAAAAATAGTTGAAAACAATAGCGGTGTCACCTTAAAATGACTTTTCCACAGGTTGTGGAGAACCCAAATTAACAGTGTTAATTTATTTTCCACAGATTGTGGAAAAACTAACTATTATCCATTGCTCTGTGGAAAACTAGAATAGTTTATGGTAGAATAGTTCTAGAATTATCCACAAGAAGGAACCTAGTATGACTGAAAATGAACAAATTTTTTGGAACAGGGTCTTGGAATTAGCTCAGAGTCAATTAAAACAGGCAACTTATGAATTTTTTGTTCATGATGCCCGTCTATTAAAGGTCGATAAGCATATTGCAACTATTTACTTAGATCAAATGAAAGAACTCTTTTGGGAAAAAAATCTTAAAGATGTTATTCTTACTGCTGGTTTTGAAGTTTATAACGCTCAAATTTCTGTTGACTATGTTTTCGAAGA
>777_896
TTGTTGATATTCTGTTTTTTCTTTTTTAGTTTTCCACATAAAAAATAGTTGAAAACAATAGCGGTGTCACCTTAAAATGACTTTTCCACAGGTTGTGGAGAACCCAAATTAACAGTGTTAATTTATTTTCCACAGATTGTGGAAAAACTAACTATTATCCATTGCTCTGTGGAAAACTAGAATAGTTTATGGTAGAATAGTTCTAGAATTATCCACAAGAAGGAACCTAGTATGACTGAAAATGAACAAATTTTTTGGAACAGGGTCTTGGAATTA
>777_897
TTGTTGATATTCTGTTTTTTCTTTTTTAGTTTTCCACATAAAAAATAGTTGAAAACAATAGCGGTGTCACCTTAAAATGACTTTTCCACAGGTTGTGGAGAACCCAAATTAACAGTGTTAATTTATTTTCCACAGATTGTGGAAAAACTAACTATTATCCATTGCTCTGTGGAAAACTAGAATAGTTTATGGTAGAATAGTTCTAGAATTATCCACAAGAAGGAACCTAGTATGACTGAAAATGAACAAATTTTTTGGAACAGGGTCTTGGAATTAGCTCAGAGTCAATTAAAACAGGCAA
>777_898
TTGTTGATATTCTGTTTTTTCTTTTTTAGTTTTCCACATAAAAAATAGTTGAAAACAATAGCGGTGTCACCTTAAAATGACTTTTCCACAGGTTGTGGAGAACCCAAATTAACAGTGTTAATTTATTTTCCACAGATTGTGGAAAAACTAACTATTATCCATTGCTCTGTGGAAAACTAGAATAGTTTATGGTAGAATAGTTCTAGAATTATCCACAAGAAGGAACCTAGTATGACTGAAAATGAACAAATTTTTTGGAACAGGGTCTTGGAATTAGCTCAGAGTCAATTAAAACAGGCAACTTATGAATTTTTTGTTCATGATGCCCGTCTATTAAAGGTCGATAAGCATATTGCAACTATTTACTTAGATCAAATGAAAGAACTCTTTTGGGAAAAAAATCTTAAAGATGTTATTCTTACTGCTGGTTTTGAAGTTTATAACGCTCAAATTTCTGTTGACTATGTTTTCGAAGAAGACC
>777_899
TTGTTGATATTCTGTTTTTTCTTTTTTAGTTTTCCACATAAAAAATAGTTGAAAACAATAGCGGTGTCACCTTAAAATGACTTTTCCACAGGTTGTGGAGAACCCAAATTAACAGTGTTAATTTATTTTCCACAGATTGTGGAAAAACTAACTATTATCCATTGCTCTGTGGAAAACTAGAATAGTTTATGGTAGAATAGTTCTAGAATTATCCACAAGAAGGAACCTAGTATGACTGAAAATGAACAAATTTTTTGGAACAGGGTCTTGGAATTAGCTCAGAGTCAATTAAAACAGGCAACTTATGAATTTTTTGTTCATGATGCCCGTCTATTAAAGGTCGATAAGCATATTGCAACTATTTACTTAGA
>777_900
TTGTTGATATTCTGTTTTTTCTTTTTTAGTTTTCCACATAAAAAATAGTTGAAAACAATAGCGGTGTCACCTTAAAATGACTTTTCCACAGGTTGTGGAGAACCCAAATTAACAGTGTTAATTTATTTTCCACAGATTGTGGAAAAACTAACTATTATCCATTGCTCTGTGGAAAACTAGAATAGTTTATGGTAGAATAGTTCTAGAATTATCCACAAGAAGGAACCTAGTATGACTGAAAATGAACAAATTTTTTGGAACAGGGTCTTGGAATTAGCTCAGAGTCAATTAAAACAGGCAACTTATGA
>777_901
TTGTTGATATTCTGTTTTTTCTTTTTTAGTTTTCCACATAAAAAATAGTTGAAAACAATAGCGGTGTCACCTTAAAATGACTTTTCCACAGGTTGTGGAGAACCCAAATTAACAGTGTTAATTTATTTTCCACAGATTGTGGAAAAACTAACTATTATCCATTGCTCTGTGGAAAACTAGAATAGTTTATGGTAGAATAGTTCTAGAATTATCCACAAGAAGGAACCTAGTATGACTGAAAATGAACAAATTTTTTGGAACAGGGT
>777_902
TTGTTGATATTCTGTTTTTTCTTTTTTAGTTTTCCACATAAAAAATAGTTGAAAACAATAGCGGTGTCACCTTAAAATGACTTTTCCACAGGTTGTGGAGAACCCAAATTAACAGTGTTAATTTATTTTCCACAGATTGTGGAAAAACTAACTATTA
>777_903
TTGTTGATATTCTGTTTTTTCTTTTTTAGTTTTCCACATAAAAAATAGTTGAAAACAATAGCGGTGTCACCTTAAAATGACTTTTCCACAGGTTGTGGAGAACCCAAATTAACAGTGTTAATTTATTTTCCACAGATTGTGGAAAAACTAACTATTATCCATTGCTCTGTGGAAAACTAGAATAGTTTATGGTAGAATAGTTCTAGAATTATCCACAAGAAGGAACCTAGTATGACTGAAAATGAACAAATTTTTTGGAACAGGGTCTTGGAATTAGCTCAGAGTCAATTAAAACAGGCAACTTATGAATTTTTTGTTCATGATGCCCGTCTATTAAAGGTCGATAAGCATATTGCAACTATTTACTTAGATCAAATGAAAGAACTCTTTTGGGAAAAAAATCTTAAAGATGTTATTCTTACTGCTGGTTTTGAAGTTTATAACGCTCAAATTTCTGTTGACTATGTTTTCGAAGAAGACCTAA
>777_904
TTGTTGATATTCTGTTTTTTCTTTTTTAGTTTTCCACATAAAAAATAGTTGAAAACAATAGCGGTGTCACCTTAAAATGACTTTTCCACAGGTTGTGGAGAACCCAAATTAACAGTGTTAATTTATTTTCCACAGATTGTGGAAAAACTAACTATTATCCATTGCTCTGTGGAAAACTAGAATAGTTTATGGTAGAA
>777_905
TTGTTGATATTCTGTTTTTTCTTTTTTAGTTTTCCACATAAAAAATAGTTGAAAACAATAGCGGTGTCACCTTAAAATGACTTTTCCACAGGTTGTGGAGAACCCAAATTAACAGTGTTAATTTATTTTCCACAGATTGTGGAAAAACTAACTATTATCCATTGCTCTGTGGAAAACTAGAATAGTTTATGGTAGAATAGTTCTAGAATTATCCACAAGAAGGAACCTAGTATGACTGAAAATGAACAAATTTTTTGGAACAGGGTCTTGGAATTAGCTCAGAGTCAATTAAAACAGGCAACTTATGAATTTTTTGTTCATGATGCCCGTCTATTAAAGGTCGATAAGCATATTGCAACTATTT
>777_906
TTGTTGATATTCTGTTTTTTCTTTTTTAGTTTTCCACATAAAAAATAGTTGAAAACAATAGCGGTGTCACCTTAAAATGACTTTTCCACAGGTTGTGGAGAACCCAAATTAACAGTGTTAATTTATTTTCCACAGATTGTGGAAAAACTAACTATTATCCATTGCTCTGTGGAAAACTAGAATAGTTTATGGTAGAATAGTTCTAGAATTATCCACAAGAAGGAACCTAGTATGACTGAAAATGAACAAATTTTTTGGAACAGGGTCTTGGAATTAGCTCAGAGTCAATTAAAACAGGCAACTTATGAATTTTTTGTTCATGATGCCCGTCTATTAAAGGTCGATAAGCATATTGCAACTATTTACTTAGATCAAATGAAAGAACTCTTTTGGGAAAAAAATCTTAAAGATGTTATTCTTACTGCTGGTTTTGAAGTTTATAACGCTCAAATTTCTGTTGACTATGTTTTCGAAGAAGACCTAATGATTGAGC
>777_907
TTGTTGATATTCTGTTTTTTCTTTTTTAGTTTTCCACATAAAAAATAGTTGAAAACAATAGCGGTGTCACCTTAAAATGACTTTTCCACAGGTTGTGGAGAACCCAAATTAACAGTGTTAATTTATTTTCCACAGATTGTGGAAAAACTAACTATTATCCATTGCTCTGTGGAAAACTAGAATAGTTTATGGTAGAATAGTTCTAGAATTATCCACAAGAAGGAACCTAGTATGACTGAAAATGAACAAATT
>777_908
TTGTTGATATTCTGTTTTTTCTTTTTTAGTTTTCCACATAAAAAATAGTTGAAAACAATAGCGGTGTCACCTTAAAATGACTTTTCCACAGGTTGTGGAGAACCCAAATTAACAGTGTTAATTTATTTTCCACAGATTGTGGAAAAACTAACTATTATCCATTGCTCTGTGGAAAACTAGAATAGTTTATGGTAGAATAGTTCTAGAATTATCCACAAGAAGGAACCTAGTATGACTGAAAATGAACAAATTTTTTGGAACAGGGTCTTGGAATTAGCTCAGAGTCAATTAAAACAGGCAACTTATGAATTTTTTGTTCATGATGCCCGTCTATTAAAGGTCGATAAGCATATTGCAACTATTTACTTAGATCAAATGAAAGAACTCTTTTGGGAAAAAAATCTTAAAG
>777_909
TTGTTGATATTCTGTTTTTTCTTTTTTAGTTTTCCACATAAAAAATAGTTGAAAACAATAGCGGTGTCACCTTAAAATGACTTTTCCACAGGTTGTGGAGAACCCAAATTAACAGTGTTAATTTATTTTCCACAGATTGTGGAAAAACTAACTATTATCCATTGCTCTGTGGAAAACTAGAATAGTTTATGGTAGAATAGTTCTAGAATTATCCACAAGAAGGAACCTAGTATGACTGAAAATGAACAAATTTTTTGGAACAGGGTCTTGGAATTAGCTCAGAGTCAATTAAAACAGGCAACTTATGAATTTTTTGTTCATGATGCCCGTCTATTAAAGGTCGATAAGCATATTGCAACTATTTACTTAGATCAAATGAAAGAACTCTTTTGGGAAAAAAATCTTAAAGATGTTATTCT
>777_910
TTGTTGATATTCTGTTTTTTCTTTTTTAGTTTTCCACATAAAAAATAGTTGAAAACAATAGCGGTGTCACCTTAAAATGACTTTTCCACAGGTTGTGGAGAACCCAAATTAACAGTGTTAATTTATTTTCCACAGATTGTGGAAAAACTAACTATTATCCATTGCTCTGTGGAAAACTAGAATAGTTTATGGTAGAATAGTTCTAGAATTATCCACAAGAAGGAACCTAGTATGACTGAAAATGAACAAATTTTTTGGAACAGGGTCTTGGAATTAGCTCAGAGTCAATTAAAACAGGCAACTTATGAATTTTTTGTTCATGATGCCCGTCTATTAAAGGTCGATAAGCATATTGCAACTATTTA
>777_911
TTGTTGATATTCTGTTTTTTCTTTTTTAGTTTTCCACATAAAAAATAGTTGAAAACAATAGCGGTGTCACCTTAAAATGACTTTTCCACAGGTTGTGGAGAACCCAAATTAACAGTGTTAATTTATTTTCCACAGATTGTGGAAAAACTAACTATTATCCATTGCTCTGTGGAAAACTAGAATAGTTTATGGTAGAATAGTTCTAGAATTATCCACAAGAAGGAACCTAGTATGACTGAAAATGAACAAATTTTTTGGAACAGGGTCTTGGAATTAGCTCAGAGTCAATTAAAACAGGCAACTTATGAATTTTTTGTTCATGATGCCCGTCTATTAAAGGTCGATAAGCATATTGCAACTATTTACTTAGATCAAATGAAAGAACTCTTTTGGGAAAAAAATCTTAAAGATGTTATTCTTACTGCTGGTTTTGAAGTTTATAACGCTCAAATTTCTGTTGACTATGTTTTCGAAGAAGACCTAATGATTGAGC
>777_912
TTGTTGATATTCTGTTTTTTCTTTTTTAGTTTTCCACATAAAAAATAGTTGAAAACAATAGCGGTGTCACCTTAAAATGACTTTTCCACAGGTTGTGGAGAACCCAAATTAACAGTGTTAATTTATTTTCCACAGATTGTGGAAAAACTAACTATTATCCATTGCTCTGTGGAAAACTAGAATAGTTTATGGTAGAATAGTTCTAGAATTATCCACAAGAAGGAACCTAGTATGACTGAAAATGAACAAATTTTTTGGAACAGGGTCTTGGAATTAGCTCAGAGTCAATTAAAACAGGCAACTTATGAATTTTTTGTTCATGATGCCCGTCTATTAAAGGTCGATAAGCATATTGCAACTATTTACTTAGATCAAATGAAAGAACTCTTTTGGGAAAAAAATCTTAAAGATGTTATTCTTACTGCTGGTTTTGAAGTTTATAA
>777_913
TTGTTGATATTCTGTTTTTTCTTTTTTAGTTTTCCACATAAAAAATAGTTGAAAACAATAGCGGTGTCACCTTAAAATGACTTTTCCACAGGTTGTGGAGAACCCAAATTAACAGTGTTAATTTATTTTCCACAGATTGTGGAAAAACTAACTATTATCCATTGCTCTGTGGAAAACTAGAATAGTTTATGGTAGAATAGTTCTAGAATTATCCACAAGAAGGAACCTAGTATGACTGAAAATGAACAAATTTTTTGGAACAGGGTCTTGGAATTAGCTCAGAGTCAATTAAAACAGGCAACTTATGAATTTTTTGTTCATGATGCCCGTCTATTAAAGGTCGATAAGCATATTGCAACTATTTACTTAGATCAAATGAAAGAACTCTTTTGGGAAAAAAATCTTAAAGATGTTATTCTTACTGCTGGTTTTGAAGTTTATAACGCT
>777_914
TTGTTGATATTCTGTTTTTTCTTTTTTAGTTTTCCACATAAAAAATAGTTGAAAACAATAGCGGTGTCACCTTAAAATGACTTTTCCACAGGTTGTGGAGAACCCAAATTAACAGTGTTAATTTATTTTCCACAGATTGTGGAAAAACTAACTATTATCCATTGCTCTGTGGAAAACTAGAATAGTTTATGGTAGAATAGTTCTAGAATTATCCACAAGAAGGAACCTAGTATGACTGAAAATGAACAAATTTTTTGGAACAGGGTCTTGGAATTAGCTCAGAGTCAATTAAAACAGGCAACTTATGAATTTTTTGTTCATGATGCCCGTCTATTAAAGGTCGATAAGCATATTGCAACTATTTACTTAGATCAAATGAAAGAACTCTTTTGGGAAAAAAATCTTAAAGATGTTATTCTTACTGCTGGTTTTGAAGTTTATAACGCTCAAATTTCTGTTGACTATGTTTT
>777_915
TTGTTGATATTCTGTTTTTTCTTTTTTAGTTTTCCACATAAAAAATAGTTGAAAACAATAGCGGTGTCACCTTAAAATGACTTTTCCACAGGTTGTGGAGAACCCAAATTAACAGTGTTAATTTATTTTCCACAGATTGTGGAAAAACTAACTATTATCCATTGCTCTGTGGAAAACTAGAATAGTTTATG
>777_916
TTGTTGATATTCTGTTTTTTCTTTTTTAGTTTTCCACATAAAAAATAGTTGAAAACAATAGCGGTGTCACCTTAAAATGACTTTTCCACAGGTTGTGGAGAACCCAAATTAACAGTGTTAATTTATTTTCCACAGATTGTGGAAAAACTAACTATTATCCATTGCTCTGTGGAAAACTAGAATAGTTTATGGTAGAATAGTTCTAGAATTATCCACAAGAAGGAACCTAGTATGACTGAAAATGAACAAATTTTTTGGAACAGGGTCTTGGAATTAGCTCAGAGTCAATTAAAACAGGCAACTTATGAATTTTTTGTTCATGATGCCCGTCTATTAAAGGTCGATAAGCATATTGCAACTATTTACTTAGATCAAATGAAAGAACTCTTTTGGGAAAAAAATCTTAAAGATGTTATTCTTACTGCTGGTTTTGAAGTTTATAACGCTCAAATTTCTGTTGACTATGTTTTCGAAGAAGACCTAATGAT
>777_917
TTGTTGATATTCTGTTTTTTCTTTTTTAGTTTTCCACATAAAAAATAGTTGAAAACAATAGCGGTGTCACCTTAAAATGACTTTTCCACAGGTTGTGGAGAACCCAAATTAACAGTGTTAATTTATTTTCCACAGATTGTGGAAAAACTAACTATTATCCATTGCTCTGTGGAAAACTAGAATAGTTTATGGTAGAATAGTTCTAGAATTATCCACAAGAAGGAACCTAGTATGACTGAAAATGAACAAATTTTTTGGAACAGGGTCTTGGAATTAGCTCAGAGTCAATTAAAACAGGCAACTTATGAATTTTTTGTTCATGATGCCCGTCTATTAAAGGTCGATAAGCATATTGCAACTATTTACTTAGATCAAATGAAAGAACTCTTTTGGG
>777_918
TTGTTGATATTCTGTTTTTTCTTTTTTAGTTTTCCACATAAAAAATAGTTGAAAACAATAGCGGTGTCACCTTAAAATGACTTTTCCACAGGTTGTGGAGAACCCAAATTAACAGTGTTAATTTATTTTCCACAGATTGTGGAAAAACTAACTATTATCCATTGCTCTGTGGAAAACTAGAATAGTTTATGGTAGAATAGTTCTAGAATTATCCACAAGAAGGAACCTAGTATGACTGAAAATGAACAAATTTTTTGGAACAGGGTCTTGGAATTAGCTCA
>777_919
TTGTTGATATTCTGTTTTTTCTTTTTTAGTTTTCCACATAAAAAATAGTTGAAAACAATAGCGGTGTCACCTTAAAATGACTTTTCCACAGGTTGTGGAGAACCCAAATTAACAGTGTTAATTTATTTTCCACAGATTGTGGAAAAACTAACTATTATCCATTGCTCTGTGGAAAACTAGAATAGTTTATGGTAGAATAGTTCTAGAATTATCCACAAGAAGGA
>777_920
TTGTTGATATTCTGTTTTTTCTTTTTTAGTTTTCCACATAAAAAATAGTTGAAAACAATAGCGGTGTCACCTTAAAATGACTTTTCCACAGGTTGTGGAGAACCCAAATTAACAGTGTTAATTTATTTTCCACAGATTGTGGAAAAACTAACTATTATCCATTGCTCTGTGGAAAACTAGAATAGTTTATGGTAGAATAGTTCTAGAATTATCCACAAGAAGGAACCTAGTATGACTGAAAATGAACAAATTTTTTGGAACAGGGTCTTGGAATTAGCTCAGAGTCAATTAAAACAGGCAACTTATGAATTTTTTGTTCATGATGCCCGTCTATTAAAGGTCGATAAGCATATTGCAACTATTTACTTAGATCAAATGAAAGAACTCTTTTGGGAAAAAAATCTTAAAGATGTTATTCTTACTGCTGGTTTTGAAGTTTATAACGCTCAAATTTCTGTTGACTATGTT
>777_921
TTGTTGATATTCTGTTTTTTCTTTTTTAGTTTTCCACATAAAAAATAGTTGAAAACAATAGCGGTGTCACCTTAAAATGACTTTTCCACAGGTTGTGGAGAACCCAAATTAACAGTGTTAATTTATTTTCCACAGATTGTGGAAAAACTAACTATTATCCATTGCTCTGTGGAAAACTAGAATAGTTTATGGTAGAATAGTTCTAGAATTATCCACAAGAAGGAACCTAGTATGACTGAAAATGAACAAATT
>777_922
TTGTTGATATTCTGTTTTTTCTTTTTTAGTTTTCCACATAAAAAATAGTTGAAAACAATAGCGGTGTCACCTTAAAATGACTTTTCCACAGGTTGTGGAGAACCCAAATTAACAGTGTTAATTTATTTTCCACAGATTGTGGAAAAACTAACTATTATCCATTGCTCTG
>777_923
TTGTTGATATTCTGTTTTTTCTTTTTTAGTTTTCCACATAAAAAATAGTTGAAAACAATAGCGGTGTCACCTTAAAATGACTTTTCCACAGGTTGTGGAGAACCCAAATTAACAGTGTTAATTTATTTTCCACAGATTGTGGAAAAACTAACTATTATCCATTGCTCTGTGGAAAACTAGAATAGTTTATGGTAGAATAGTTCTAGAATTATCCACAAGAAGGAACCTAGTATGACTGAAAATGAACAAATTTTTTGGAACAGGGTCTTGGAATTAGCTCAGAGTCAATTAAAACAGGCAACTTATGAATTTTTTGTTCATGATGCCCGTCTATTAAAGGTCGATAAGCATATTGCAACTATTTACTTAGATCAAATGAAAGAACTCTTTTGGGAAAAAAATCTTAAAGATGTTATTCTTACTGCTGGTTT
>777_924
TTGTTGATATTCTGTTTTTTCTTTTTTAGTTTTCCACATAAAAAATAGTTGAAAACAATAGCGGTGTCACCTTAAAATGACTTTTCCACAGGTTGTGGAGAACCCAAATTAACAGTGTTAATTTATTTTCCACAGATTGTGGAAAAACTAACTATTATCCATTGCTCTGT
>777_925
TTGTTGATATTCTGTTTTTTCTTTTTTAGTTTTCCACATAAAAAATAGTTGAAAACAATAGCGGTGTCACCTTAAAATGACTTTTCCACAGGTTGTGGAGAACCCAAATTAACAGTGTTAATTTATTTTCCACAGATTGTGGAAAAACTAACTATTATCCATTGCTCTGTGGAAAACTAGAATAGTTTATGGTAGAATAGTTCTAGAATTATCCACAAGAAGGAAC
>777_926
TTGTTGATATTCTGTTTTTTCTTTTTTAGTTTTCCACATAAAAAATAGTTGAAAACAATAGCGGTGTCACCTTAAAATGACTTTTCCACAGGTTGTGGAGAACCCAAATTAACAGTGTTAATTTATTTTCCACAGATTGTGGAAAAACTAACTATTATCCATTGCTCTGTGGAAAACTAGAATAGTTTATGGTAGAATAGTTCTAGAATTATCCACAAGAAGGAACCTAGTATGACTGAAAATGAACAAATTTTTTGGAACAGGGTCTTGGAATTAGCTCAGAGTCAATTAAAACAGGCAACTTATGAATTTTTTGTTCATGATGCCCGTCTATTAAAG
>777_927
TTGTTGATATTCTGTTTTTTCTTTTTTAGTTTTCCACATAAAAAATAGTTGAAAACAATAGCGGTGTCACCTTAAAATGACTTTTCCACAGGTTGTGGAGAACCCAAATTAACAGTGTTAATTTATTTTCCACAGATTGTGGAAAAACTAACTATTATCCATTGCTCTGTGGAAAACTAGAATAGTTTATGGTAGAATAGTTCTAGAATTATCCACAAGAAGGAACCTAGTATGACTGAAAATGAACAAA
>777_928
TTGTTGATATTCTGTTTTTTCTTTTTTAGTTTTCCACATAAAAAATAGTTGAAAACAATAGCGGTGTCACCTTAAAATGACTTTTCCACAGGTTGTGGAGAACCCAAATTAACAGTGTTAATTTATTTTCCACAGATTGTGGAAAAACTAACTATTATCCATTGCTCTGTGGAAAACTAGAATAGTTTATGGTAGAATAGTTCTAGAATTATCCACAAGAAGGAACCTAGTATGACTGAAAATGAACAAATTTTTTGGAACAGGGTCTTGGAATTAGCTCAGAGTCAATTA
>777_929
TTGTTGATATTCTGTTTTTTCTTTTTTAGTTTTCCACATAAAAAATAGTTGAAAACAATAGCGGTGTCACCTTAAAATGACTTTTCCACAGGTTGTGGAGAACCCAAATTAACAGTGTTAATTTATTTTCCACAGATTGTGGAAAAACTAACTATTATCCATTGCTCTGTGGAAAACTAGAATAGTTTATGGTAGAATAGTTCTAGAATTATCCACAAGAAGGAACCTAGTATGACTGAAAATGAACAAATTTTTTGGAACAGGGTCTTG
>777_930
TTGTTGATATTCTGTTTTTTCTTTTTTAGTTTTCCACATAAAAAATAGTTGAAAACAATAGCGGTGTCACCTTAAAATGACTTTTCCACAGGTTGTGGAGAACCCAAATTAACAGTGTTAATTTATTTTCCACAGATTGTGGAAAAACTAACTATTATCCATTGCTCTGTGGAAAACTAGAATAGTTTATGGTAGAATAGTTCTAGAATTATCCACAAGAAGGAACCTA
>777_931
TTGTTGATATTCTGTTTTTTCTTTTTTAGTTTTCCACATAAAAAATAGTTGAAAACAATAGCGGTGTCACCTTAAAATGACTTTTCCACAGGTTGTGGAGAACCCAAATTAACAGTGTTAATTTATTTTCCACAGATTGTGGAAAAACTAACTATTATCCATTGCTCTGTGGAAAACTAGAATAGTTTATGGTAGAATAGTTCTAGAATTATCCACAAGAAGGAACCTAGTATGACTGAAAATGAACAAATTTTTTGGAACAGGGTCTTGGAATTAGCTCAGAGTCAATTAAAACAGGCAACTTATGAATTTTTTGTTCATGATGCCCGTCTATTAAAGGTCGATAAGCATATTGCAACTATTTACTTAGATCAAATGAAAGAACTCTTTTGGGAAAAAAATCTTAAAGATGTTA
>777_932
TTGTTGATATTCTGTTTTTTCTTTTTTAGTTTTCCACATAAAAAATAGTTGAAAACAATAGCGGTGTCACCTTAAAATGACTTTTCCACAGGTTGTGGAGAACCCAAATTAACAGTGTTAATTTATTTTCCACAGATTGTGGAAAAACTAACTATT
>777_933
TTGTTGATATTCTGTTTTTTCTTTTTTAGTTTTCCACATAAAAAATAGTTGAAAACAATAGCGGTGTCACCTTAAAATGACTTTTCCACAGGTTGTGGAGAACCCAAATTAACAGTGTTAATTTATTTTCCACAGATTGTGGAAAAACTAACTATTATCCATTGCTCTGTGGAAAACTAGAATAGTTTATGGTAGAATAGTTCTAGAATTATCCACAAGAAGGAACCTAG
>777_934
TTGTTGATATTCTGTTTTTTCTTTTTTAGTTTTCCACATAAAAAATAGTTGAAAACAATAGCGGTGTCACCTTAAAATGACTTTTCCACAGGTTGTGGAGAACCCAAATTAACAGTGTTAATTTATTTTCCACAGATTGTGGAAAAACTAACTATTATCCATTGCTCTGTGGAAAACTAGAATAGTTTATGGTAGAATAGTTCTAGAATTATCCACAAGAAGGAACCTAGTATGACTGAAAATGAACAAATTTTTTGGAACAGGGTCTTGGAATTAGCTCAGAGTCAATTAAAACAGGCAACTTATGAATTTTTTGTTCATGATGCCCGTCTATTAAAG
>777_935
TTGTTGATATTCTGTTTTTTCTTTTTTAGTTTTCCACATAAAAAATAGTTGAAAACAATAGCGGTGTCACCTTAAAATGACTTTTCCACAGGTTGTGGAGAACCCAAATTAACAGTGTTAATTTATTTTCCACAGATTGTGGAAAAACTAACTATTATCCATTGCTCTGTGGAAAACTAGAATAGTTTATGGTAGAATAGTTCTAGAATTATCCACAAGAAGGAACCTAGTATGACTGAAAATGAACAAATTTTTTGGAACAGGGTCTTGGAATTAGCTCAGAGTCAATTAAAACAGGCAACTTATGAATTTTTTGTTCATGATGCCCGTCTATTAAAGGTCGATAAGCATATTGCAACTATTTACTTAGATCAAATGAAAGAACTCTTTTGGGAAAAAAATCTTAAAGATGTTATTCTTACTGCTGGTTTTGAAGTTTATAACGCTCAAATTTCTGTTGACTATGTTTTCGAAGAAGACCTAATGATT
>777_936
TTGTTGATATTCTGTTTTTTCTTTTTTAGTTTTCCACATAAAAAATAGTTGAAAACAATAGCGGTGTCACCTTAAAATGACTTTTCCACAGGTTGTGGAGAACCCAAATTAACAGTGTTAATTTATTTTCCACAGATTGTGGAAAAACTAACTATTATCCATTGCTCTGTGGAAAACTAGAATAGTTTATGGTAGAATAGTTCTAGAATTATCCACAAGAAGGAACCTAGTATGACTGAAAATGAACAAATTTTTTGGAACAGG
>777_937
TTGTTGATATTCTGTTTTTTCTTTTTTAGTTTTCCACATAAAAAATAGTTGAAAACAATAGCGGTGTCACCTTAAAATGACTTTTCCACAGGTTGTGGAGAACCCAAATTAACAGTGTTAATTTATTTTCCACAGATTGTGGAAAAACTAACTATTATCCATTGCTCTGTGGAAAACTAGAATAGTTTATGGTAGAATAGTTCTAGAATTATCCACAAGAAGGAACCTAGTATGACTGAAAATGAACAAATTTTTTGGAACAGGGTCTTGGAATTAGCTCAGAGTCAATTAAAACAGGCAACTTATGAATTTTTTGTTCATGATGCCCGTCTATTAAAGGTCGATAAGCATATTGCAACTATTTACTTAGATCAAATGAAAGAACTCTTTTGGGAAAAAAATCTTAAAGATGTTATTCTTACTGCTGGTTTTGAAGTTTATAACGCTCAAATTTCTGTTGACTATGTTTTCGAAGAAGACCTAATGATTGAGC
>777_938
TTGTTGATATTCTGTTTTTTCTTTTTTAGTTTTCCACATAAAAAATAGTTGAAAACAATAGCGGTGTCACCTTAAAATGACTTTTCCACAGGTTGTGGAGAACCCAAATTAACAGTGTTAATTTATTTTCCACAGATTGTGGAAAAACTAACTATTATCCATTGCTCTGTGGAAAACTAGAATAGTTTATGGTAGAATAGTTCTAGAATTATCCACAAGAAGGAACCTAGTATGACTGAAAATGAACAAATTTTTTGGAACAGGGTCTTGGAATTAGCTCAGAGTCAATTAAAACAGGCAACTTATGAATTTTTTGTTCATGATGCCCGTCTATTAAAGGTCGATAAGCATATTGCAACTATTTACTTAGATCAAATGAAAGAACTCTTTTGGGAAAAAAATCTTAAAGATGTTATTCTTACTGCTGGTTTTGAAGTTTATAACGCTCAA
>777_939
TTGTTGATATTCTGTTTTTTCTTTTTTAGTTTTCCACATAAAAAATAGTTGAAAACAATAGCGGTGTCACCTTAAAATGACTTTTCCACAGGTTGTGGAGAACCCAAATTAACAGTGTTAATTTATTTTCCACAGATTGTGGAAAAACTAACTATTATCCATTGCTCTGTGGAAAACTAGAATAGTTTATGGTAGAATAGTTCTAGAATTATCCACAAGAAGGAACCTAGTATGA
>777_940
TTGTTGATATTCTGTTTTTTCTTTTTTAGTTTTCCACATAAAAAATAGTTGAAAACAATAGCGGTGTCACCTTAAAATGACTTTTCCACAGGTTGTGGAGAACCCAAATTAACAGTGTTAATTTATTTTCCACAGATTGTGGAAAAACTAACTATTATCCATTGCTCTGTGGAAAACTAGAATAGTTTATGGTAGAATAGTTCTAGAATTATCCACAAGAAGGAACCTAGTATGACTGAAAATGAACAAATTTTTTGGAACAGGGTCTTGGAATTAGCTCAGAGTCAATTAAAACAGGCAACTTATGAATTTTTTGTTCATGATGCCCGTCTATTAAAGGTCGATAAGCATATTGCAACTATTTACTTAGATCAAATGAAAGAACTCTTTTGGGAAAAAAATCTTAAAGATGT
>777_941
TTGTTGATATTCTGTTTTTTCTTTTTTAGTTTTCCACATAAAAAATAGTTGAAAACAATAGCGGTGTCACCTTAAAATGACTTTTCCACAGGTTGTGGAGAACCCAAATTAACAGTGTTAATTTATTTTCCACAGATTGTGGAAAAACTAACTATTATCCATTGCTCTGTGGAAAACTAGAATAGTTTA
>777_942
TTGTTGATATTCTGTTTTTTCTTTTTTAGTTTTCCACATAAAAAATAGTTGAAAACAATAGCGGTGTCACCTTAAAATGACTTTTCCACAGGTTGTGGAGAACCCAAATTAACAGTGTTAATTTATTTTCCACAGATTGTGGAAAAACTAACTATTATCCATTGCTCTGTGGAAAACTAGAATAGTTTATGGTAGAATAGTTCTAGAATTATCCACAAGAAGGAACCTAGTATGACTGAAAATGAACAAATTTTTTGGAACAGGGTCTTGGAATTAGCTCAGAGTCAATTAAAACAGGCAACTTATGAATTTTTTGTTCATGATGCCCGTCTATTAAAGGTCGATAAGCATATTGCAACTATTTACTTAGATC
>777_943
TTGTTGATATTCTGTTTTTTCTTTTTTAGTTTTCCACATAAAAAATAGTTGAAAACAATAGCGGTGTCACCTTAAAATGACTTTTCCACAGGTTGTGGAGAACCCAAATTAACAGTGTTAATTTATTTTCCACAGATTGTGGAAAAACTAACTATTATCCATTGCTCTGTGGAAAACTAGAATAGTTTATGGTAGAATAGTTCTAGAATTATCCACAAGAAGGAACCTAGTATGACTGAAAATGAACAAATTTTTTGGAACAGGGTCTTGGAATTAGCTCAGAGTCAATTAAAACAGGCAACTTATGAATTTTTTGTTCATGATGCCCGTCTATTAAAGGTCGATAAG
>777_944
TTGTTGATATTCTGTTTTTTCTTTTTTAGTTTTCCACATAAAAAATAGTTGAAAACAATAGCGGTGTCACCTTAAAATGACTTTTCCACAGGTTGTGGAGAACCCAAATTAACAGTGTTAATTTATTTTCCACAGATTGTGGAAAAACTAACTATTATCCATTGCTCTGTGGAAAACTAGAATAGTTTATGGTAGAATAGTTCTAGAATTATCCACAAGAAGGAACCTAGTATGACTGAAAATGAACAAATTTTTTGGAACAGGGTCTTGGAATTAGCTCAGAGTC
>777_945
TTGTTGATATTCTGTTTTTTCTTTTTTAGTTTTCCACATAAAAAATAGTTGAAAACAATAGCGGTGTCACCTTAAAATGACTTTTCCACAGGTTGTGGAGAACCCAAATTAACAGTGTTAATTTATTTTCCACAGATTGTGGAAAAACTAACTATTATCCATTGCTCTGTGGAAAACTAGAATAGTTTATGGTAGAATAGTTCTAGAATTATCCACAAGAAGGAACCTAGTATGACTGAAAATGAACAAATTTTTTGGAACAGGGTCTTGGAATTAGCTCAGAGTCAATTAAAACAGGCAACTTATGAATTTTTTGT
>777_946
TTGTTGATATTCTGTTTTTTCTTTTTTAGTTTTCCACATAAAAAATAGTTGAAAACAATAGCGGTGTCACCTTAAAATGACTTTTCCACAGGTTGTGGAGAACCCAAATTAACAGTGTTAATTTATTTTCCACAGATTGTGGAAAAACTAACTATTATCCATTGCTCTGTGGAAAACTAGAATAGTTTATGGTAGAATAGTTCTAGAATT
>777_947
TTGTTGATATTCTGTTTTTTCTTTTTTAGTTTTCCACATAAAAAATAGTTGAAAACAATAGCGGTGTCACCTTAAAATGACTTTTCCACAGGTTGTGGAGAACCCAAATTAACAGTGTTAATTTATTTTCCACAGATTGTGGAAAAACTAACTATTATCCATTGCTCTGTGGAAAACTAGAATAGTTTATGGTAGAATAGTTCTAGAATTATCCACAAGAAGGAACCTAGTATGACTGAAAATGAACAAATTTTTTGGAACAGGGTCTTGGAATTAGCTCAGAGTCAATTAAAACAGGCAACTTATGAATTTTTTGTTCATGATGCCCGTCTATTAAAGGTCGATAAGCATATTGCAACTATTTACTTAGATCAAATGAAAGAACTCTTTTGGGAAAAAAATCTTAAAGATGTTATTCTTACTGCTGGTTTTGAAGTTTATAACGCTCAAA
>777_948
TTGTTGATATTCTGTTTTTTCTTTTTTAGTTTTCCACATAAAAAATAGTTGAAAACAATAGCGGTGTCACCTTAAAATGACTTTTCCACAGGTTGTGGAGAACCCAAATTAACAGTGTTAATTTATTTTCCACAGATTGTGGAAAAACTAACTATTATCCATTGCTCTGTGGAAAACTAGAATAGTTTATGGTAGAATAGTTCTAGAATTATCCACAAGAAGGAACCTAGTATGACTGAAAATGAACAAATTTTTTGGAACAGGGTCTTGGAATTAGCTCAGAGTCAATTAAAACAGGCAACTTATGAATTTTTTGTTCATGATGCCCGTCTATTAAAGGTCGATAAGCATATTGCAACTATTTACTTAGATCAAATGAAAGAACTCTTTTGGGAAAAAAATCTTAAAGATGTTATTCTTACTGCTGGTTTTGAAGTTTATAACGCTCAAATTTCTGTTGACTATGTTTTCGAAGAAG
>777_949
TTGTTGATATTCTGTTTTTTCTTTTTTAGTTTTCCACATAAAAAATAGTTGAAAACAATAGCGGTGTCACCTTAAAATGACTTTTCCACAGGTTGTGGAGAACCCAAATTAACAGTGTTAATTTATTTTCCACAGATTGTGGAAAAACTAACTATTATCCATTGCTCTGTGGAAAACTAGAATAGTTTATGGTA
>777_950
TTGTTGATATTCTGTTTTTTCTTTTTTAGTTTTCCACATAAAAAATAGTTGAAAACAATAGCGGTGTCACCTTAAAATGACTTTTCCACAGGTTGTGGAGAACCCAAATTAACAGTGTTAATTTATTTTCCACAGATTGTGGAAAAACTAACTATTATCCATTGCTCTGTGGAAAACTAGAATAGTTTATGGTAGAATAGTTCTAGAATTATCCACAAGAAGGAACCTAGTATGACTGAAAATGAACAAATTTTTTGGAACAGGGTCTTGGAATTAGCTCAGAGTCAATTAAAACAGGCAACTTATGAATTTTTTGTTCATGATGCCCGTCTATTAAAGGTCGATAAGCATATTGCAACTATTTACTTAGATCAAATGAAAGAACTCTTTTGGGAAAAAAATCTTAAAGATGTTATTCTTACTGCTGGTTT
>777_951
TTGTTGATATTCTGTTTTTTCTTTTTTAGTTTTCCACATAAAAAATAGTTGAAAACAATAGCGGTGTCACCTTAAAATGACTTTTCCACAGGTTGTGGAGAACCCAAATTAACAGTGTTAATTTATTTTCCACAGATTGTGGAAAAACTAACTATTATCCATTGCTCTGTGGAAAACTAGAATAGTTTATGGTAGAATAGTTCTAGAATTATCCACAAGAAGGAACCTAGTATGACTGAAAATGAACAAATTTTTTGGAACAGGGTCTTGGAATTAGCTCAGAGTCAATTAAAACAGGCAACTTATGAATTTTTTGTTCATGATGCCCG
>777_952
TTGTTGATATTCTGTTTTTTCTTTTTTAGTTTTCCACATAAAAAATAGTTGAAAACAATAGCGGTGTCACCTTAAAATGACTTTTCCACAGGTTGTGGAGAACCCAAATTAACAGTGTTAATTTATTTTCCACAGATTGTGGAAAAACTAACTATTATCCATTGCTCTGTGGAAAACTAGAATAGTTTATGGTAGAATAGTTCTAGAATTATCCACAAGAAGGAACCTAGTATGACTGAAAATGAACAAATTTTTTGGAACAGGGTCTTGGAATTAGCTCAGAGTCAATTAAAACAGGCAACTTATGAATTTTTTGTTCATGATGCCCGTCTATTAAAGGTCGATAAGCAT
>777_953
TTGTTGATATTCTGTTTTTTCTTTTTTAGTTTTCCACATAAAAAATAGTTGAAAACAATAGCGGTGTCACCTTAAAATGACTTTTCCACAGGTTGTGGAGAACCCAAATTAACAGTGTTAATTTATTTTCCACAGATTGTGGAAAAACTAACTATTATCCATTGCTCTGTGGAAAACTAGAATAGTTTATGGTAGAATAGTTCTAGAATTATCCACAAGAAGGAACCTAGTATGACTGAAAATGAACAAATTTTTTGGAACAGGGTCTTGGAATTAGCTCAGAGTCAATTAAAACAGGCAACTTATGAATTTTTTGTTCATGATGCCCGTCTATTAAAGGTCGATAAGCATATTGCAACTATTTACTTAGATCAAATGAAAGAACTCTTTTGGGAAAAAAATCTTAAA
>777_954
TTGTTGATATTCTGTTTTTTCTTTTTTAGTTTTCCACATAAAAAATAGTTGAAAACAATAGCGGTGTCACCTTAAAATGACTTTTCCACAGGTTGTGGAGAACCCAAATTAACAGTGTTAATTTATTTTCCACAGATTGTGGAAAAACTAACTATTATCCATTGCTCTGTGGAAAACTAGAATAGTTTATGGTAGAATAGTTCTAGAATTATCCACAAGAAGGAACCTAGTATGACTGAAAATGAACAAATTTTTTGGAACAGGGTCTTGGAATTAGCTCAGAGTCAATTAAAACAGGCAACTTATGAATTTTTTGTTCATGATGCCCGTCTATTAAAGGTCGATAAGCATATTGCAACTATTTACTTAGATCAAATGAAAGAACTCTTT
>777_955
TTGTTGATATTCTGTTTTTTCTTTTTTAGTTTTCCACATAAAAAATAGTTGAAAACAATAGCGGTGTCACCTTAAAATGACTTTTCCACAGGTTGTGGAGAACCCAAATTAACAGTGTTAATTTATTTTCCACAGATTGTGGAAAAACTAACTATTATCCATTGCTCTGTGGAAAACTAGAATAGTTTATGGTAGAATAGTTCTAGAATTATCCACAAGAAGGAACCTAGTA
>777_956
TTGTTGATATTCTGTTTTTTCTTTTTTAGTTTTCCACATAAAAAATAGTTGAAAACAATAGCGGTGTCACCTTAAAATGACTTTTCCACAGGTTGTGGAGAACCCAAATTAACAGTGTTAATTTATTTTCCACAGATTGTGGAAAAACTAACTATTATCCATTGCTCTGTGGAAAACTAGAATAGTTTATGGTAGAATAGTTCTAGAATTATCCACAAGAAGGAACCTAGTATGACTGAAAATGAACAAATTTTTTGGAACAGGGTCTTGGAATTAGCTCAGAGTCAATTAAAACAGGCAACTTATGAATTTTTTGTTCATGATGCCCGTCTATTAAAGGTCGATAAGCATATTGCAACTATTTACTTAGATCAAATGAAAGAACTCTTTTGGGAAAAAAATCTTAAAGATGTTATTCTTACTGCTGGTTTTGAAGTTTATAACGCTCAAATTTCTGTTGACTATGTTTTCG
>777_957
TTGTTGATATTCTGTTTTTTCTTTTTTAGTTTTCCACATAAAAAATAGTTGAAAACAATAGCGGTGTCACCTTAAAATGACTTTTCCACAGGTTGTGGAGAACCCAAATTAACAGTGTTAATTTATTTTCCACAGATTGTGGAAAAACTAACTATTATCCATTGCTCTGTGGAAAACTAGAATAGTTTATGGTAGAATAGTTCTAGAATTATCCACAAGAAGGAACCTAGTATGACTGAAAA
>777_958
TTGTTGATATTCTGTTTTTTCTTTTTTAGTTTTCCACATAAAAAATAGTTGAAAACAATAGCGGTGTCACCTTAAAATGACTTTTCCACAGGTTGTGGAGAACCCAAATTAACAGTGTTAATTTATTTTCCACAGATTGTGGAAAAACTAACTATTATCCATTGCTCTGTGGAAAACTAGAATAGTTTATGGTAGAATAGTTCTAGAATTATCCACAAGAAGGAACCTAGTATGACTGAAAATGAACAAATTTTTTGGAACAGGGTCTTGGAATTAGCTCAGAGTCAATTAAAACAGGCAACTTATGAATTTTTTGTTCATGATGCCCGTCTATTAAAGGTCGATA
>777_959
TTGTTGATATTCTGTTTTTTCTTTTTTAGTTTTCCACATAAAAAATAGTTGAAAACAATAGCGGTGTCACCTTAAAATGACTTTTCCACAGGTTGTGGAGAACCCAAATTAACAGTGTTAATTTATTTTCCACAGATTGTGGAAAAACTAACTATTATCCATTGCTCTGTGGAAAACTAGAATAGTTTATGGTAGAATAGTTCTAGAATTATCCACAAGAAGGAACCTAGTATGACTGAAAATGAACAAATTTTTTGGAACAGGGTCTTGGAATTAGCTCAGAGTCAATTAAAACAGGCAACTTATGAATTTTTTGTTCATGATGCCCGTCTATTAAAGGTCGATAAGCATATTGCAACTATTTACTTAGATCAAATGAAAGAACTCTTTTGGGAAAAAAATCTTAAAGATGTTATTCTTACTGCTGGTTTTGAAGTTTATAACG
>777_960
TTGTTGATATTCTGTTTTTTCTTTTTTAGTTTTCCACATAAAAAATAGTTGAAAACAATAGCGGTGTCACCTTAAAATGACTTTTCCACAGGTTGTGGAGAACCCAAATTAACAGTGTTAATTTATTTTCCACAGATTGTGGAAAAACTAACTATTATCCATTGCTCTGTGGAAAACTAGAATAGTTTATGGTAGAATAGTTCTAGAATTATCCACAAGAAGGAACCTAGTATGACTGAAAATGAACAAATTTTTTGGAACAGGGTCTTGGAATTAGCTCAGAGTCAATTAAAACAGGCAACTTATGAATTTTTTGTTCATGATGCCCGTCTATTAAAGGTCGATAAGCATATTGCAACTATTTACTTAGATCAAATGAAAGAACTCTTTTGGGAAAAAAATCTTAAAGATGTTATT
>777_961
TTGTTGATATTCTGTTTTTTCTTTTTTAGTTTTCCACATAAAAAATAGTTGAAAACAATAGCGGTGTCACCTTAAAATGACTTTTCCACAGGTTGTGGAGAACCCAAATTAACAGTGTTAATTTATTTTCCACAGATTGTGGAAAAACTAACTATTATCCATTGCTCTGTGGAAAACTAGAATAGTTTATGGTAGAATAGTTCTAGAATTATCCACAAGAAGGAACCTAGTATGACTGAAAATGAACAAATTTTTTGGAACAGGGTCTTGGAATTAGCTCAGAGTCAATTAAAACAGGCAACTTATGAATTTTTTGTTCATGATGCCCGTCTATTAAAGGTCGATAAGCATATTGCAACTATTTACTTAGATCAAATGAAAGAACTCTTTTGGGAAAAAAATCTTAAAGATGTTATTCTTACT
>777_962
TTGTTGATATTCTGTTTTTTCTTTTTTAGTTTTCCACATAAAAAATAGTTGAAAACAATAGCGGTGTCACCTTAAAATGACTTTTCCACAGGTTGTGGAGAACCCAAATTAACAGTGTTAATTTATTTTCCACAGATTGTGGAAAAACTAACTATTATCCATTGCTCTGTGGAAAACTAGAATAGTTTATGGTAGAATAGTTCTAGAATTATCCACAAGAAGGAACCTAGTA
>777_963
TTGTTGATATTCTGTTTTTTCTTTTTTAGTTTTCCACATAAAAAATAGTTGAAAACAATAGCGGTGTCACCTTAAAATGACTTTTCCACAGGTTGTGGAGAACCCAAATTAACAGTGTTAATTTATTTTCCACAGATTGTGGAAAAACTAACTATTATCCATTGCTCTGTGGAAAACTAGAATAGTTTATGGTAGAATAGTTCTAGAATTATCCACAAGAAGGAACCTAGTATGACTGAAAATGAACAAATTTTTTGGAACAGGGTC
>777_964
TTGTTGATATTCTGTTTTTTCTTTTTTAGTTTTCCACATAAAAAATAGTTGAAAACAATAGCGGTGTCACCTTAAAATGACTTTTCCACAGGTTGTGGAGAACCCAAATTAACAGTGTTAATTTATTTTCCACAGATTGTGGAAAAACTAACTATTATCCATTGCTCTGTGGAAAACTAGAATAGTTTATGGTAGAATAGTTCTAGAATTATCCACAAGAAGGAACCTAGTATGAC
>777_965
TTGTTGATATTCTGTTTTTTCTTTTTTAGTTTTCCACATAAAAAATAGTTGAAAACAATAGCGGTGTCACCTTAAAATGACTTTTCCACAGGTTGTGGAGAACCCAAATTAACAGTGTTAATTTATTTTCCACAGATTGTGGAAAAACTAACTATTATCCATTGCTCTGTGGAAAACTAGAATAGTTTATGGTAGAATAGTTCTAGAATTATCCACAAGAAGGAACCTAGTATGACTGAAAATGAACAAATTTTTTGGAACAGGGTCTTGGAATTAGCTCAGAGTCAATTAAAACAGGCAACTTATGAATTTTTTGTTCATGATGCCCGTCTATTAAAGGTCGATAAGCATATTGCAACTATTTACTTAGATCAAATGAAAGAACTCTTTTGGGAAAAAAATCTTAAAGATGTTATTCTTACTGCTGGTTTTGAAGTTTATAACGCTCAAATTTCTGTTGAC
>777_966
TTGTTGATATTCTGTTTTTTCTTTTTTAGTTTTCCACATAAAAAATAGTTGAAAACAATAGCGGTGTCACCTTAAAATGACTTTTCCACAGGTTGTGGAGAACCCAAATTAACAGTGTTAATTTATTTTCCACAGATTGTGGAAAAACTAACTATTATCCATTGCTCTGTGGAAAACTAGAATAGTTTATGGTAGAATAGTTCTAGAATTATCCACAAGAAGGAACCTAGTATGACTGAAAATGAACAAATTTTTTGGAACAGGGTCTTGGAATTAGCTCAGAGTCAATTAAAACAGGCAACTTATGAATTTTTTGTTCATGATGCCCGTCTATTAAAGGTCGATAAGCATATTGCAACTATTTACTTAGATCAAATGAAAGAACTCTTTTGGGAAAAAAATCTTAAAGATGTTATTCTTACTGCTGGTTTTGAAGTTTATAACGC
>777_967
TTGTTGATATTCTGTTTTTTCTTTTTTAGTTTTCCACATAAAAAATAGTTGAAAACAATAGCGGTGTCACCTTAAAATGACTTTTCCACAGGTTGTGGAGAACCCAAATTAACAGTGTTAATTTATTTTCCACAGATTGTGGAAAAACTAACTATTATCCATTGCTCTGTGGAAAACTAGAATAGTTTATGGTAGAATAGTTCTAGAATTATCCACAAGAAGGAACCTAGTATGACTGAAAATGAACAAATTTTTTGGAACAGGGTCTTGGAATTAGCTCAGAGTCAATTAAAACAGGCAACTTATGAATTTTTTGTTCATGATGCCCGTCTATTAAAGGTCGATAAGCATATTGCAACTATTTACTTAGATCAAATG
>777_968
TTGTTGATATTCTGTTTTTTCTTTTTTAGTTTTCCACATAAAAAATAGTTGAAAACAATAGCGGTGTCACCTTAAAATGACTTTTCCACAGGTTGTGGAGAACCCAAATTAACAGTGTTAATTTATTTTCCACAGATTGTGGAAAAACTAACTATTATCCATTGCTCTGTGGAAAACTAGAATAGTTTATGGTAGAATAGTTCTAGAATTATCCACAAGAAGGAACCTAGTATGACTGAAAATGAACAAATTTTTTGGAACAGGGTCTTGGAATTAGCTCAGAGTCAATTAAAACAGGCAACTTATGAATTTTTTGTTCATGATGCCCGTCTATTAAAGGTCGATAAGCATATTGCAACTATTTACTTAGATCAAATGAAAGAACTCTTTTGGGAAAAAAATCTTAAAGATGTTATTCTTACTGCTGGTTTTGAAGTTTATAACGCTCAAATTTCTGTTGACTATGTTTTCGAAGAA
>777_969
TTGTTGATATTCTGTTTTTTCTTTTTTAGTTTTCCACATAAAAAATAGTTGAAAACAATAGCGGTGTCACCTTAAAATGACTTTTCCACAGGTTGTGGAGAACCCAAATTAACAGTGTTAATTTATTTTCCACAGATTGTGGAAAAACTAACTATTATCCATTGCTCTGTGGAAAACTAGAATAGTTTATGGTAGAATAGTTCTAGAATTATCCACAAGAAGGAACCTAGTATGACTGAAAATGAACAAATTTTTTGGAACAGGGTCTTGGAATTAGCTCAGAGTCAATTAAAACAGGCAACTTATGAATTTTTTGTTCATGATGCCCGTCTATTAAAGGTCGATAAGCATATTGCAACTATTTACTTAGATCAAATGAAAGAACTCTTTTGGGAAAAAAATCTTAAAGATGTTATTCTTACTGCTGGTTTTGAAGTTTATAACGCTCAAATTTCTGTTGACTATGTTTT
>777_970
TTGTTGATATTCTGTTTTTTCTTTTTTAGTTTTCCACATAAAAAATAGTTGAAAACAATAGCGGTGTCACCTTAAAATGACTTTTCCACAGGTTGTGGAGAACCCAAATTAACAGTGTTAATTTATTTTCCACAGATTGTGGAAAAACTAACTATTATCCA
>777_971
TTGTTGATATTCTGTTTTTTCTTTTTTAGTTTTCCACATAAAAAATAGTTGAAAACAATAGCGGTGTCACCTTAAAATGACTTTTCCACAGGTTGTGGAGAACCCAAATTAACAGTGTTAATTTATTTTCCACAGATTGTGGAAAAACTAACTATTATCCATTGCTCTGTGGAAAACTAGAATAGTTTATGGTAGAATAGTTCTAGAATTATCCACAAGAAGGAACCTAGTATGACTGAAAATGAACAAATTTTTTGGAACAGGG
>777_972
TTGTTGATATTCTGTTTTTTCTTTTTTAGTTTTCCACATAAAAAATAGTTGAAAACAATAGCGGTGTCACCTTAAAATGACTTTTCCACAGGTTGTGGAGAACCCAAATTAACAGTGTTAATTTATTTTCCACAGATTGTGGAAAAACTAACTATTATCCATTGCTCTGTGGAAAACTAGAATAGTTTATGGTAGAATAGTTCTAGAATTATCCACAAGAAGGAA
>777_973
TTGTTGATATTCTGTTTTTTCTTTTTTAGTTTTCCACATAAAAAATAGTTGAAAACAATAGCGGTGTCACCTTAAAATGACTTTTCCACAGGTTGTGGAGAACCCAAATTAACAGTGTTAATTTATTTTCCACAGATTGTGGAAAAACTAACTATTATCCATTGCTCTGTGGAAAACTAGAATAGTTTATGGTAGAATAGTTCTAGAATTATCCACAAGAAGGAACCTAG
>777_974
TTGTTGATATTCTGTTTTTTCTTTTTTAGTTTTCCACATAAAAAATAGTTGAAAACAATAGCGGTGTCACCTTAAAATGACTTTTCCACAGGTTGTGGAGAACCCAAATTAACAGTGTTAATTTATTTTCCACAGATTGTGGAAAAACTAACTATTATCCATTGCTCTGTGGAAAACTAGAATAGTTTATGGTAGAATAGTTCTAGAATTATCCACAAGAAGGAACCTAGTATGACTGAAAATGAACAAATTTTTTGGAACAGGGTCTTGGAATTAGCTCAGAGTCAATTAAAACAGGCAACTTA
>777_975
TTGTTGATATTCTGTTTTTTCTTTTTTAGTTTTCCACATAAAAAATAGTTGAAAACAATAGCGGTGTCACCTTAAAATGACTTTTCCACAGGTTGTGGAGAACCCAAATTAACAGTGTTAATTTATTTTCCACAGATTGTGGAAAAACTAACTATTATCCATTGCTCTGTGGAAAACTAGAATAGTTTATGGTAGAATAGTTCTAGAATTATCCACAAGAAGGAACCTAGTATGACTGAAAATGAACAAATTTTTTGGAACAGGGTCTTGGAATTAGCTCAGAGTCAATTAAAACAGGCAACTTATGAATTTTTTGTTCATGATGCCCGTCTATTAAAGGTCGATAAGCATATTGCAACTATTTACTTAGATCAAATGAAAGAACTCTTTTGGGAAAA
>777_976
TTGTTGATATTCTGTTTTTTCTTTTTTAGTTTTCCACATAAAAAATAGTTGAAAACAATAGCGGTGTCACCTTAAAATGACTTTTCCACAGGTTGTGGAGAACCCAAATTAACAGTGTTAATTTATTTTCCACAGATTGTGGAAAAACTAACTATTATCCATTGCTCTGTGGAAAACTAGAATAGTTTATGGTAGAATAGTTCTAGAATTATCCACAAGAAGGAACCTAGTATGACTGAAAATGAACAAATTTTTTGGAACAGGGTCTTGGAATTAGCTCAGAGTCAATTAAAACAGGCAACTTATGAATTTTTTGTTCATGATGCCCGTCTATTAAAGGTCGATAAGCATATTGCAACTATTTACTTAGATCAAATGAAAGAACTCTTTTGGGAAAAAAATCTTAAAGATGTTATTCTTACTGCTGGTTTTGAAGTTTATAACGCTCAAATTTCTGTTGACTATGTTTTCGAAGAAGACCTAATGA
>777_977
TTGTTGATATTCTGTTTTTTCTTTTTTAGTTTTCCACATAAAAAATAGTTGAAAACAATAGCGGTGTCACCTTAAAATGACTTTTCCACAGGTTGTGGAGAACCCAAATTAACAGTGTTAATTTATTTTCCACAGATTGTGGAAAAACTAACTATTATCCATTGCTCTGTGGAAAACTAGAATAGTTTATGGTAGAATAGTTCTAGAATTATCCACAAGAAGGAACCTAGTATGACTGAAAATGAACAAATTTTTTGGAACAGGGTCTTGGAATTAGCTCAGAGTCAATTAAAACAGGCAACTTATGAATTTTTTGTTCATGATGCCCGTCTATTAAAGGTCGATAAGCATA
>777_978
TTGTTGATATTCTGTTTTTTCTTTTTTAGTTTTCCACATAAAAAATAGTTGAAAACAATAGCGGTGTCACCTTAAAATGACTTTTCCACAGGTTGTGGAGAACCCAAATTAACAGTGTTAATTTATTTTCCACAGATTGTGGAAAAACTAACTATTATCCATTGCTCTGTGGAAAACTAGAATAGTTTATGGTAGAATAGTTCTAGAATTATCCACAAGAAGGAACCTAGTATGACTGAAAATGAACAAATTTTTTGGAACAGGGTCTTGGAATTAGCTCAGAGTCAATTAAAACAGGCAACTTATGAATTTTTTGTTCATGATGCCCGTCTATTAAAGGTCGATAAGCATATTGCAACTATTTACTTAGATCAAATGAAAGAACT
>777_979
TTGTTGATATTCTGTTTTTTCTTTTTTAGTTTTCCACATAAAAAATAGTTGAAAACAATAGCGGTGTCACCTTAAAATGACTTTTCCACAGGTTGTGGAGAACCCAAATTAACAGTGTTAATTTATTTTCCACAGATTGTGGAAAAACTAACTATTATCCATTGCTCTGTGGAAAACTAGAATAGTTTATGGTAGAATAGTTCTAGAATTATCCACA
>777_980
TTGTTGATATTCTGTTTTTTCTTTTTTAGTTTTCCACATAAAAAATAGTTGAAAACAATAGCGGTGTCACCTTAAAATGACTTTTCCACAGGTTGTGGAGAACCCAAATTAACAGTGTTAATTTATTTTCCACAGATTGTGGAAAAACTAACTATTATCCATTGCTCTGTGGAAAACTAGAATAGTTTATGGTAGAATAGTTCTAGAATTATCCACAAGAAGGAACCTAGTATGACTGAAAATGAACAAATTTTTTGGAACAGGGTCTTGGAATTAGCTCAGAGTCAATTAAAACAGGCAACTTATGAATTTTTTGTTCATGATGCCCGTCTATTAAAGGTCGATAAGCATATTGCAACTATTTACTTAGATCAAATGAAAGAACTCTTTTGGGAAAAAAATCTTAAAGATGTTATTCTTACTG
>777_981
TTGTTGATATTCTGTTTTTTCTTTTTTAGTTTTCCACATAAAAAATAGTTGAAAACAATAGCGGTGTCACCTTAAAATGACTTTTCCACAGGTTGTGGAGAACCCAAATTAACAGTGTTAATTTATTTTCCACAGATTGTGGAAAAACTAACTATTATCCATTGCTCTGTGGAAAACTAGAATAGTTTATGGTAGAATAGTTCTAGAATTATCCACAAGAAGGAACCTAGTATGACTGAAAATGAACAAATTTTTTGGAACAGGGTCTTGGAATTAGCTCAGAGTCAATTAAAACAGGCAACTTATGAATTTTTTGTTCATGATGCCCGTCTATTAAAGGTCGATAAGCATATTGCAACTATTTACTTAGATCAAATGAAAGAACTCTTTTGGGAAAAAAATCTTAAAGATGTTATTCTTACTGCTGGTTTTGAAGTTTATAACGCTCAAATTTCTGTTGACTATGTTTTCGAAGA
>777_982
TTGTTGATATTCTGTTTTTTCTTTTTTAGTTTTCCACATAAAAAATAGTTGAAAACAATAGCGGTGTCACCTTAAAATGACTTTTCCACAGGTTGTGGAGAACCCAAATTAACAGTGTTAATTTATTTTCCACAGATTGTGGAAAAACTAACTATTATCCATTGCTCTGTGGAAAACTAGAATAGTTTATGGTAGAATAGTTCTAGAATTATCCACAAGAAGGAACCTAGTATGACTGAAAATGAACAAATTTTTTGGAACAGGGTCTTGGAATTAGCTCAGAGTCAATTAAAACAGGCAACTTATGAATTTTTTGTTCATGATGCCCGTCTATTAAAGGTCGATAAGCATATTGCAACTATTTACTTAGATCAAATGAAAGAACTCTTTTGGGAAAAAAATCTTAAAGATGTTATTCTTACTGCT
>777_983
TTGTTGATATTCTGTTTTTTCTTTTTTAGTTTTCCACATAAAAAATAGTTGAAAACAATAGCGGTGTCACCTTAAAATGACTTTTCCACAGGTTGTGGAGAACCCAAATTAACAGTGTTAATTTATTTTCCACAGATTGTGGAAAAACTAACTATTATCCATTGCTCTGTGGAAAACTAGAATAGTTTATGGTAGAATAGTTCTAGAATTATCCACAAGAAGGAACCTAGTATGACTGAAAATGAACAAATTTTTTGGAACAGGGTCTTGGAATTAGCTCAGAGTCAATTAAAACAGGCAACTTATGAATTTTTTGTTCATGATGCCCGTCTATTAAAGGTCGATAAGCATATTGCAACTATTTACTTAGATCAAATGAAAGAACTCTTTTGGGAAAAAAATCTTAAAGATGTTATTCTTACTGCTGGTTTTGAAGTTTATAACGCTCAAATTTCTGTTGACTAT
>777_984
TTGTTGATATTCTGTTTTTTCTTTTTTAGTTTTCCACATAAAAAATAGTTGAAAACAATAGCGGTGTCACCTTAAAATGACTTTTCCACAGGTTGTGGAGAACCCAAATTAACAGTGTTAATTTATTTTCCACAGATTGTGGAAAAACTAACTATTATCCATTGCTCTGTGGAAAACTAGAATAGTTTATGGTAGAATAGTTCTAGAATTATCCACAAGAAGGAACCTAGTATGACTGAAAATGAACAAATTTTTTG
>777_985
TTGTTGATATTCTGTTTTTTCTTTTTTAGTTTTCCACATAAAAAATAGTTGAAAACAATAGCGGTGTCACCTTAAAATGACTTTTCCACAGGTTGTGGAGAACCCAAATTAACAGTGTTAATTTATTTTCCACAGATTGTGGAAAAACTAACTATTATCCATTGCTCTGTGGAAAACTAGAATAGTTTATGGTAGAATAGTTCTAGAATTATCCACAAGAAGGAACCTAGTATGACTGAAAATGAACAAATTTTTTGGAACAGGGTCTTGGAATTAGCTCAGAGTCAATTAAAACAGGCAACTTATGAATTTTTTGTTCATGATGCCCGTCTATTAAAGGTCGATAAGCATATTGCAACTATTTACTTAGATCAAATGAAAGAACTCTTTTGGGAAAAAAATCTTAAAGATGTTATTCTTACTGCTGGTTTTGAAGTTTATAACGCTCAAATTTCTGTTGACTATGT
>777_986
TTGTTGATATTCTGTTTTTTCTTTTTTAGTTTTCCACATAAAAAATAGTTGAAAACAATAGCGGTGTCACCTTAAAATGACTTTTCCACAGGTTGTGGAGAACCCAAATTAACAGTGTTAATTTATTTTCCACAGATTGTGGAAAAACTAACTATTATCCATTGCTCTGTGGAAAACTAGAATAGTTTATGGTAGAATAGTTCTAGAATTATCCACAAGAAGGAACCTAGTATGACTGAAAATGAACAAATTTTTTGGAACAGGGTCTTGGAATTAGCTCAGAGTCAATTAAAACAGGCAACTTATGAATTTTTTGTTCATGATGCCCGTCTATTAAAGGTCGATAAGCATATTGCAACTATTTACTTAGATCAAATGAAAGAACTCTTTTGGGAAAAAAATCTTAAAGATGTTATTCTTACTGCTGGTTTTGAAGTTTATAACGCTCAAATTTCTGTTGACTATGTTTTCGAAGAAGACCTAATGATTGAGCAAA
>777_987
TTGTTGATATTCTGTTTTTTCTTTTTTAGTTTTCCACATAAAAAATAGTTGAAAACAATAGCGGTGTCACCTTAAAATGACTTTTCCACAGGTTGTGGAGAACCCAAATTAACAGTGTTAATTTATTTTCCACAGATTGTGGAAAAACTAACTATTATCCATTGCTCTGTGGAAAACTAGAATAGTTTATGGTAGAATAGTTCTAGAATTATCCACAAGAAGGAACCTAGTATGACTGAAAATGAACAAATTTTTTGGAACAGGGTCTTGGAATTAGCTCAG
>777_988
TTGTTGATATTCTGTTTTTTCTTTTTTAGTTTTCCACATAAAAAATAGTTGAAAACAATAGCGGTGTCACCTTAAAATGACTTTTCCACAGGTTGTGGAGAACCCAAATTAACAGTGTTAATTTATTTTCCACAGATTGTGGAAAAACTAACTATTATCCATTGCTCTGTGGAAAACTAGAATAGTTTATGGTAGAATAGTTCTAGAATTATCCACAAGAAGGAACCTAGTATGACTGAAAATGAACAAATTTTTTGGAACAGGGTCTTGGAATTAGCTCAGAGTCAATTAAAACAGGCAACTTATGAATTTTTT
>777_989
TTGTTGATATTCTGTTTTTTCTTTTTTAGTTTTCCACATAAAAAATAGTTGAAAACAATAGCGGTGTCACCTTAAAATGACTTTTCCACAGGTTGTGGAGAACCCAAATTAACAGTGTTAATTTATTTTCCACAGATTGTGGAAAAACTAACTATTATCCATTGCTCTGTGGAAAACTAGAATAGTTTATGGTAGAATAGTTCTAGAATTATCCACAAGAAGGAACCTAGTATGACTGAAAATGAACAAATTTTTTGGAACAGGGTCTTGGAATTAGCTCAGAGTCAATTAAAACAGGCAACTTATGAATTTTTTGTTCA
>777_990
TTGTTGATATTCTGTTTTTTCTTTTTTAGTTTTCCACATAAAAAATAGTTGAAAACAATAGCGGTGTCACCTTAAAATGACTTTTCCACAGGTTGTGGAGAACCCAAATTAACAGTGTTAATTTATTTTCCACAGATTGTGGAAAAACTAACTATTATCCATTGCTCTGTG
>777_991
TTGTTGATATTCTGTTTTTTCTTTTTTAGTTTTCCACATAAAAAATAGTTGAAAACAATAGCGGTGTCACCTTAAAATGACTTTTCCACAGGTTGTGGAGAACCCAAATTAACAGTGTTAATTTATTTTCCACAGATTGTGGAAAAACTAACTATTATCCATTGCTCTGTGGAAAACTAGAATAGTTTATGGTAGAATA
>777_992
TTGTTGATATTCTGTTTTTTCTTTTTTAGTTTTCCACATAAAAAATAGTTGAAAACAATAGCGGTGTCACCTTAAAATGACTTTTCCACAGGTTGTGGAGAACCCAAATTAACAGTGTTAATTTATTTTCCACAGATTGTGGAAAAACTAACTATTA
>777_993
TTGTTGATATTCTGTTTTTTCTTTTTTAGTTTTCCACATAAAAAATAGTTGAAAACAATAGCGGTGTCACCTTAAAATGACTTTTCCACAGGTTGTGGAGAACCCAAATTAACAGTGTTAATTTATTTTCCACAGATTGTGGAAAAACTAACTATTATCCATTGCTCTGTGGAAAACTAGAATAGTTTATGGTAGAATAGTTCTAGAATTATCCACAAGAAGGAACCTAGTATG
>777_994
TTGTTGATATTCTGTTTTTTCTTTTTTAGTTTTCCACATAAAAAATAGTTGAAAACAATAGCGGTGTCACCTTAAAATGACTTTTCCACAGGTTGTGGAGAACCCAAATTAACAGTGTTAATTTATTTTCCACAGATTGTGGAAAAACTAACTATTATCCATTGCTCTGTGGAAAACTAGAATAGTTTATGGTAGAATAGTTCTAGAATTATCCACAAGAAGGAACCTAGTATGACTGAAAATGAACAAATTTTTTGGAACAGGGTCTTGGAATTAGCTCAGAGTCAATTAAAACAGGCAACTTATGAATTTTTTGTTCATGATGCCCGTCTA
>777_995
TTGTTGATATTCTGTTTTTTCTTTTTTAGTTTTCCACATAAAAAATAGTTGAAAACAATAGCGGTGTCACCTTAAAATGACTTTTCCACAGGTTGTGGAGAACCCAAATTAACAGTGTTAATTTATTTTCCACAGATTGTGGAAAAACTAACTATTATCCATTGCTCTGTGGAAAACTAGAA
>777_996
TTGTTGATATTCTGTTTTTTCTTTTTTAGTTTTCCACATAAAAAATAGTTGAAAACAATAGCGGTGTCACCTTAAAATGACTTTTCCACAGGTTGTGGAGAACCCAAATTAACAGTGTTAATTTATTTTCCACAGATTGTGGAAAAACTAACTATTATCCATTGCTCTGTGGAAAACTAGAATAGTTTATGGTAGAATAGTTCTAGAATTATCCACAAGAAGGAACCTAGTATGACTGAAAATGAACAAATTTTTTGGAACAGGGTCTTGGAATTAGCTCAGAGTCAATTAAAACAGGCAACTTATGAATTTTTTGTTCATGATGCCCGTCTATTAAAGGTCGATAAGCATATTGCAACTATTTACTTAGATCAAATGAAAGAACTCTTTTGGGAAAAAAATCTTAAAGATGTTATTCTTACTGCTGGTTTTGAAGTTTATAACGCTCAAATTTCTGTTGACTATGTTTTCGAAGAAGACCTAATG
>777_997
TTGTTGATATTCTGTTTTTTCTTTTTTAGTTTTCCACATAAAAAATAGTTGAAAACAATAGCGGTGTCACCTTAAAATGACTTTTCCACAGGTTGTGGAGAACCCAAATTAACAGTGTTAATTTATTTTCCACAGATTGTGGAAAAACTAACTATTATCCATTGCTCTGTGGAAAACTAGAATAGTTTATGGTAGAATAGTTCTAGAATTATCCACAAGAAGGAACCTAGTATGACTGAAAATGAACAAATTTTTTGGAACAGGGTCTTGGAATTAGCTCAGAGTCAATTAAAACAGGCAACTTATGAATTTTTTGTTCATGATGCCCGTCTATTAAAGGTCGATAAGCATATTGCAACTA
>777_998
TTGTTGATATTCTGTTTTTTCTTTTTTAGTTTTCCACATAAAAAATAGTTGAAAACAATAGCGGTGTCACCTTAAAATGACTTTTCCACAGGTTGTGGAGAACCCAAATTAACAGTGTTAATTTATTTTCCACAGATTGTGGAAAAACTAACTATTATCCATTGCTCTGTGGAAAACTAGAATAGTTTATGGTAGAATAGTTCTAGAATTATCCACAAGAAGGAACCTAGTATGACTGAAAATGAACAAATTTTTTGGAACAGGGTCTTGGAATTAGCTCAGAGTCAATTAAAACAGGCAACTTATGAATTTTTTGTTCATGATGCCCGTCTATTAAAGGTCGATAAGCATATTGCAACTATTTACTTAGATCAAATGAAAGAACTCTTTTGGGAAAAAAATCTTAAAGATGTTATTCTTACTGCTGGTTTTGAAGTTTATAACG
>777_999
TTGTTGATATTCTGTTTTTTCTTTTTTAGTTTTCCACATAAAAAATAGTTGAAAACAATAGCGGTGTCACCTTAAAATGACTTTTCCACAGGTTGTGGAGAACCCAAATTAACAGTGTTAATTTATTTTCCACAGATTGTGGAAAAACTAACTATTATCCATTGCTCTGTGGAAAACTAGAATAGTTTATGGTAGAATAGTTCTAGAATTATCCACAAGAAGGAACCTAGTATGACTGAAAATGAACAAATTTTTTGGAACAGGGTCTTGGAATTAGCTCAGAGTCAATTAAAACAGGCAACTTATGAATTTTTTGTTCATGATGCCCG
>777_1000
TTGTTGATATTCTGTTTTTTCTTTTTTAGTTTTCCACATAAAAAATAGTTGAAAACAATAGCGGTGTCACCTTAAAATGACTTTTCCACAGGTTGTGGAGAACCCAAATTAACAGTGTTAATTTATTTTCCACAGATTGTGGAAAAACTAACTATTATCCATTGCTCTGTGGAAAACTAGAATAGTTTATGGTAGAATAGTTCTAGAATTATCCACAAGAAGGAACCTAGTATGACTGAAAATGAACAAATTTTTTGGAACAGGGTCTTGGAATTAGCTCAGAGTCAATTAAAACAG
>777_1001
TTGTTGATATTCTGTTTTTTCTTTTTTAGTTTTCCACATAAAAAATAGTTGAAAACAATAGCGGTGTCACCTTAAAATGACTTTTCCACAGGTTGTGGAGAACCCAAATTAACAGTGTTAATTTATTTTCCACAGATTGTGGAAAAACTAACTATTATCCATTGCTCTGTGGAAAACTAGAATAGTTTATGGTAGAATAGTTCTAGAAT
>777_1002
TTGTTGATATTCTGTTTTTTCTTTTTTAGTTTTCCACATAAAAAATAGTTGAAAACAATAGCGGTGTCACCTTAAAATGACTTTTCCACAGGTTGTGGAGAACCCAAATTAACAGTGTTAATTTATTTTCCACAGATTGTGGAAAAACTAACTATTATCCATTGCTCTGTGGAAAACTAGAATAGTTTATGGTAGAATAGTTCTAGAATTATCCACAAGAAGGAACCTAGTATGACTGAAAATGAACAAATTTTTTGGAACAGGGTCTTGGAATTAGCTCAGAGTCAATTAAAACA
>777_1003
TTGTTGATATTCTGTTTTTTCTTTTTTAGTTTTCCACATAAAAAATAGTTGAAAACAATAGCGGTGTCACCTTAAAATGACTTTTCCACAGGTTGTGGAGAACCCAAATTAACAGTGTTAATTTATTTTCCACAGATTGTGGAAAAACTAACTATTATCCATTGCTCTGTGGAAAACTAGAATAGTTTATGGTAGAATAGTTCTAGAATTATCCACAAGAAGGAACCTAGTATGACTGAAAATGAACAAATTTTTTGGAACAGGGTCTTGGAATTAGCTCAGAGTCAATTAAAACAGGCAACTTATGAATTTTTTGTTCATGATGCCCGTCTATTAAAGGTCGATAAGCATATTGCAACTATTTACTTAGATCAA
>777_1004
TTGTTGATATTCTGTTTTTTCTTTTTTAGTTTTCCACATAAAAAATAGTTGAAAACAATAGCGGTGTCACCTTAAAATGACTTTTCCACAGGTTGTGGAGAACCCAAATTAACAGTGTTAATTTATTTTCCACAGATTGTGGAAAAACTAACTATTATCCATTGCTCTGTGGAAAACTAGAATAGTTTATGGTAGAATAGTTCTAGAATTATCCACAAGAAGGAACCTAGTATGACTGAAAATGAACAAATTTTTTGGAACAGGGTCTTGGAATTAGCTCAGAGTCAATTAAAACAGGCAACTTATGAATTTTTTGTTCATGATGCCCGTCTATTAAAGGTCGATAAGCATATTGCAACTATTTACTTAGATCAAATGAAAGAACTCTTTTGGGAAAAAAATCTTAAAGATGTTATTCTTACTGCTGGTTTTGAAGTTTATAACGCTCAAATTTCTGTTGACTATGTTTTCGAA
>777_1005
TTGTTGATATTCTGTTTTTTCTTTTTTAGTTTTCCACATAAAAAATAGTTGAAAACAATAGCGGTGTCACCTTAAAATGACTTTTCCACAGGTTGTGGAGAACCCAAATTAACAGTGTTAATTTATTTTCCACAGATTGTGGAAAAACTAACTATTATCCATTGCTCTGTGGAAAA
>777_1006
TTGTTGATATTCTGTTTTTTCTTTTTTAGTTTTCCACATAAAAAATAGTTGAAAACAATAGCGGTGTCACCTTAAAATGACTTTTCCACAGGTTGTGGAGAACCCAAATTAACAGTGTTAATTTATTTTCCACAGATTGTGGAAAAACTAACTATTATCCATTGCTCTGTGGAAAACTAGAATAGTTTATGGTAGAATAGTTCTAGAATTATCCACAAGAAGGAACCTAGTATGACTGAAAATGAACAAATTTTTTGGAACAGGGTCTTGGAATTAGCTCAGAGTCAATTAAAACAGGCAACTTATGAATTTTTTGTTCATGATGCCCGTCTATTAAAGGTCGATAAGCATATTGCAACTATTTACTTAGATCAAATGAAAGAACTCTTTTGGGAAAAAAATCTTAAAGATGTTATTCTTACTGCTGGTTTTGAAGTTTATAACGCTCAAATTTCTGTTGACTATGTTTTCGAAGAAGACCTAATGATTGAGC
>777_1007
TTGTTGATATTCTGTTTTTTCTTTTTTAGTTTTCCACATAAAAAATAGTTGAAAACAATAGCGGTGTCACCTTAAAATGACTTTTCCACAGGTTGTGGAGAACCCAAATTAACAGTGTTAATTTATTTTCCACAGATTGTGGAAAAACTAACTATT
>777_1008
TTGTTGATATTCTGTTTTTTCTTTTTTAGTTTTCCACATAAAAAATAGTTGAAAACAATAGCGGTGTCACCTTAAAATGACTTTTCCACAGGTTGTGGAGAACCCAAATTAACAGTGTTAATTTATTTTCCACAGATTGTGGAAAAACTAACTATTATCCATTGCTCTGTGGAAAACTAGAATAGTTTATGGTAGAATAGTTCTAGAATTATCCACAAGAAGGAACCTAGTATGACTGAAAATGAACAAATTTTTTGGAACAGGGTCTTGGAATTAGCTCAGAGTCAATTAAAACAGGCAACTTATGAATTTTTTGTTCATGATGCCCGTCTATTAAAGGTC
>777_1009
TTGTTGATATTCTGTTTTTTCTTTTTTAGTTTTCCACATAAAAAATAGTTGAAAACAATAGCGGTGTCACCTTAAAATGACTTTTCCACAGGTTGTGGAGAACCCAAATTAACAGTGTTAATTTATTTTCCACAGATTGTGGAAAAACTAACTATTATCCATTGCTCTGTGGAAAACTAGAATAGTTTATGGTAGAATAGTTCTAGAATTATCCACAAGAAGGAACCTAGTATGACTGAAAATGAACAAATTTTTTGGAACAGGGTCTTGGAATTAGCTCAGAGTCAA
>777_1010
TTGTTGATATTCTGTTTTTTCTTTTTTAGTTTTCCACATAAAAAATAGTTGAAAACAATAGCGGTGTCACCTTAAAATGACTTTTCCACAGGTTGTGGAGAACCCAAATTAACAGTGTTAATTTATTTTCCACAGATTGTGGAAAAACTAACTATTATCCATTGCTCTGTGGAAAACT
>777_1011
TTGTTGATATTCTGTTTTTTCTTTTTTAGTTTTCCACATAAAAAATAGTTGAAAACAATAGCGGTGTCACCTTAAAATGACTTTTCCACAGGTTGTGGAGAACCCAAATTAACAGTGTTAATTTATTTTCCACAGATTGTGGAAAAACTAACTATTATCCATTGCTCTGTGGAAAACTAGAATAGTTTATGGTAGAATAGTTCTAGAATTATCCACAAGAAGGAACCTAGTATGACTGAAAATGAACAAATTTTTTGGAACAGGGTCTTGGAATTAGCTCAGAGTCAATTAAAACAGGCAACTTATGAATTTTTTGTTCATGATGCCCGTCTATTAAAGGTCGATAAGCATATTGCAACTATTTACTTAGATCAAATGAAAGAACTCTTTTGGGAAAAAAATCTTAAAGATGTTATTCTTACTGCTGGTTTTGAAGTTTATAACGCTCAAATTTCTGTTG
>777_1012
TTGTTGATATTCTGTTTTTTCTTTTTTAGTTTTCCACATAAAAAATAGTTGAAAACAATAGCGGTGTCACCTTAAAATGACTTTTCCACAGGTTGTGGAGAACCCAAATTAACAGTGTTAATTTATTTTCCACAGATTGTGGAAAAACTAACTATTATCCATTGCTCTGTGGAAAACTAGAATAGTTTATGGTAGAATAGTTCTAGAATTATCCACAAGAAGGAACCTAGTATGACTGAAAATGAACAAATTTTTTGGAACAGGGTCTTGGAATTAGCTCAGAGTCAATTAAAACAGGCAACTTATGAATTTTTTGTTCATGATGCCCGTCTATTAAAGGTCGATAAGCATATTGCAACTATTTACTTAGATCAAATGAAAGAACTCTTTTGGGAAAAAAATCTTAAAGATGTTATTCTTACTGCTGGTTTTGAAGT
>777_1013
TTGTTGATATTCTGTTTTTTCTTTTTTAGTTTTCCACATAAAAAATAGTTGAAAACAATAGCGGTGTCACCTTAAAATGACTTTTCCACAGGTTGTGGAGAACCCAAATTAACAGTGTTAATTTATTTTCCACAGATTGTGGAAAAACTAACTATTATCCATTGCTCTGTGGAAAACTAGAATAGTTTATGGTAGAATAGTTCTAGAATTATCCACAAGAAGGAACCTAGTATGACTGAAAATGAACAAATTTTT
>777_1014
TTGTTGATATTCTGTTTTTTCTTTTTTAGTTTTCCACATAAAAAATAGTTGAAAACAATAGCGGTGTCACCTTAAAATGACTTTTCCACAGGTTGTGGAGAACCCAAATTAACAGTGTTAATTTATTTTCCACAGATTGTGGAAAAACTAACTATTATCCATTGCTCTGTGGAAAACTAGAATAGTTT
>777_1015
TTGTTGATATTCTGTTTTTTCTTTTTTAGTTTTCCACATAAAAAATAGTTGAAAACAATAGCGGTGTCACCTTAAAATGACTTTTCCACAGGTTGTGGAGAACCCAAATTAACAGTGTTAATTTATTTTCCACAGATTGTGGAAAAACTAACTATTATCCATTGCTCTGTGGAAAACTAGAATAGTTTATGGTAGAATAGTTCTAGAATTATCCACAAGAAGGAACCTAGTATGACTGAAAATGAACAAATTTTTTGGAACAGGGTCTTGGAATTAGCTCAGAGTCAATTAAAACAGGCAACTTATGAATTTTTTGTTCATGATGCCCGTCTATTAAAGGTCGATAAGCATATTGCAACTATTTACTTAGATCAAATGAAAGAACTCTTTTGGGAAAAAAATCTTAAAGATGTTATTCTTACTGCTGGTTTTGAAGTTTATAACGCTCAAATTTCTGTTGACTATGTTTTCGAAGAAGACC
>777_1016
TTGTTGATATTCTGTTTTTTCTTTTTTAGTTTTCCACATAAAAAATAGTTGAAAACAATAGCGGTGTCACCTTAAAATGACTTTTCCACAGGTTGTGGAGAACCCAAATTAACAGTGTTAATTTATTTTCCACAGATTGTGGAAAAACTAACTATTATCCATTGCTCTGTGGAAAACTAGAATAGTTTATGGTAGAATAGTTCTAGAATTATCCACAAGAAGGAACCTAGTATGACTGAAAATGAACAAATTTTTTGGAACAGGGTCTTGGAATTAGCTCAGAGTCAATTAAAACAGGCAACTTATGAATTTTTTGTTCATGATGCCCGTCTATTAAAGGTCGATAAGCATATTGCAACTATTTACTTAGATCAAATGAAAGAACTCTTTTGGG
>777_1017
TTGTTGATATTCTGTTTTTTCTTTTTTAGTTTTCCACATAAAAAATAGTTGAAAACAATAGCGGTGTCACCTTAAAATGACTTTTCCACAGGTTGTGGAGAACCCAAATTAACAGTGTTAATTTATTTTCCACAGATTGTGGAAAAACTAACTATTATCCATTGCTCTGTGGAAAACTAGAATAGTTTATGGTAGAATAGTTCTAGA
>777_1018
TTGTTGATATTCTGTTTTTTCTTTTTTAGTTTTCCACATAAAAAATAGTTGAAAACAATAGCGGTGTCACCTTAAAATGACTTTTCCACAGGTTGTGGAGAACCCAAATTAACAGTGTTAATTTATTTTCCACAGATTGTGGAAAAACTAACTATTATCCATTGCTCTGTGGAAAACTAGAATAGTTTATGGTAGAATAGTTCTAGAATTATCCACAAGAAGGAACCTAGTATGACTGAAAATGAACAAATTTTTTGGAACAGGGTCTTGGAATTAGCTCAGAGTCAATTAAAACAGGCAACTTATGAATTTTTTGTTCATGATGCCCGTCTATTAAAGGTCGATAAGCATATTGCAACTATTTAC
>777_1019
TTGTTGATATTCTGTTTTTTCTTTTTTAGTTTTCCACATAAAAAATAGTTGAAAACAATAGCGGTGTCACCTTAAAATGACTTTTCCACAGGTTGTGGAGAACCCAAATTAACAGTGTTAATTTATTTTCCACAGATTGTGGAAAAACTAACTATTATCCATTGCTCTGTGGAAAACTAGAATAGTTTATGGTAGAATAGTTCTAGAATTATCCACAAGAAGGAACCTAGTATGACTGAAAATGAACAAATTTTTTGGAACAGGGTCTTGGAATTAGCTCAGAGTCAATTAAAACAGGCAACTTATGAATTTTTTGTTCATGATGCCCGTCTATTAAAGGTCGATAAGCATATTGCAACTATTTACTTAGATCAAATGAAAGAACTCTTTTGGGAAAAAAATCTTAAAGATGTTATTCTTAC
>777_1020
TTGTTGATATTCTGTTTTTTCTTTTTTAGTTTTCCACATAAAAAATAGTTGAAAACAATAGCGGTGTCACCTTAAAATGACTTTTCCACAGGTTGTGGAGAACCCAAATTAACAGTGTTAATTTATTTTCCACAGATTGTGGAAAAACTAACTATTATCCATTGCTCTGTGGAA
>777_1021
TTGTTGATATTCTGTTTTTTCTTTTTTAGTTTTCCACATAAAAAATAGTTGAAAACAATAGCGGTGTCACCTTAAAATGACTTTTCCACAGGTTGTGGAGAACCCAAATTAACAGTGTTAATTTATTTTCCACAGATTGTGGAAAAACTAACTATTA
>777_1022
TTGTTGATATTCTGTTTTTTCTTTTTTAGTTTTCCACATAAAAAATAGTTGAAAACAATAGCGGTGTCACCTTAAAATGACTTTTCCACAGGTTGTGGAGAACCCAAATTAACAGTGTTAATTTATTTTCCACAGATTGTGGAAAAACTAACTATTATCCATTGCTCTGTGGAAAACTAGAATAGTTTATGGTAGAATAGTTCTAGAATTATCCACAAGAAGGAACCTAGTATGACTGAAAATGAACAAATTTTTTGGAACAGGGTCTTGGAATTAGCTCAGAGTCAATTAAAACAGGCAACTTATGAATTTTTTGTTCATGATGCCCGTCTATTAAAGGTCGATAAGCATATTGCAACTATTTACTTAGATCAAATGAAAGAACTCTTTTGGGAAAAAAATCTTAAAGATGTTATTCTTACTGCTGGTTTTGAAGTTTATAACGCTCAAATTTCTGTTG
>777_1023
TTGTTGATATTCTGTTTTTTCTTTTTTAGTTTTCCACATAAAAAATAGTTGAAAACAATAGCGGTGTCACCTTAAAATGACTTTTCCACAGGTTGTGGAGAACCCAAATTAACAGTGTTAATTTATTTTCCACAGATTGTGGAAAAACTAACTATTATCCATTGCTCTGTGGAAAACTAGAATAGTTTATGGTAGAATAGTTCTAGAATTATCCACAAGAAGGAACCTAGTATGACTGAAAATGAACAAATTTTTTGGAACAGGGTCTTGGAATTAGCTCAGAGTCAATTAAAACAGGCAACTTATGAATTTTTTGTTCATGATGCCCGTCTATTAAAGGTCGATAAGCATATTGCAACTATTTACTTAGATCAA
>777_1024
TTGTTGATATTCTGTTTTTTCTTTTTTAGTTTTCCACATAAAAAATAGTTGAAAACAATAGCGGTGTCACCTTAAAATGACTTTTCCACAGGTTGTGGAGAACCCAAATTAACAGTGTTAATTTATTTTCCACAGATTGTGGAAAAACTAACTATTATCCATTGCTCTGTGGAAAACTAGAATAGTTTATGGTAGAATAGTTCTAGAATTATCCACAAGAAGGAACCTAGTATGACTGAAAATGAACAAATTTTTTGGAACAGGGTCTTGGAATTAGCTCAGAGTCAATTAAAACAGGCAACTTATGAA
>777_1025
TTGTTGATATTCTGTTTTTTCTTTTTTAGTTTTCCACATAAAAAATAGTTGAAAACAATAGCGGTGTCACCTTAAAATGACTTTTCCACAGGTTGTGGAGAACCCAAATTAACAGTGTTAATTTATTTTCCACAGATTGTGGAAAAACTAACTATTATCCATTGCTCTGTGGAAAACTAGAATAGTTTATGGTAGAATAGTTCTAGAATTATCCACAAGAAGGAACCTAGTATGACTGAAAATGAACAAATTTTTTGGAACAGGGTCTTGGAATTAGCTCAGAGTCAATTAAAACAGGCAACTTATGAATTTTTTGTTCATGATGCCCGTCTATTAAAGGTCGATAAGCATATTGCAACTATTTACTTAGATCAAATGAAAGAACTCTTTTGGGAAAAAAATCTTAAAGATGTTATTCTTACTGCTGGTTTTGAAGTTTATAACGCTCAAATTTCTGTTGACTATGTTTTCG
>777_1026
TTGTTGATATTCTGTTTTTTCTTTTTTAGTTTTCCACATAAAAAATAGTTGAAAACAATAGCGGTGTCACCTTAAAATGACTTTTCCACAGGTTGTGGAGAACCCAAATTAACAGTGTTAATTTATTTTCCACAGATTGTGGAAAAACTAACTATTATCCATTGCTCTGTGGAAAACTAGAATAGTTTATGGTAGAATAGTTCTAGAATTATCCACAAGAAGGAACCTAGTATGACTGAAAATGAACAAATTTTT
>777_1027
TTGTTGATATTCTGTTTTTTCTTTTTTAGTTTTCCACATAAAAAATAGTTGAAAACAATAGCGGTGTCACCTTAAAATGACTTTTCCACAGGTTGTGGAGAACCCAAATTAACAGTGTTAATTTATTTTCCACAGATTGTGGAAAAACTAACTATTAT
>777_1028
TTGTTGATATTCTGTTTTTTCTTTTTTAGTTTTCCACATAAAAAATAGTTGAAAACAATAGCGGTGTCACCTTAAAATGACTTTTCCACAGGTTGTGGAGAACCCAAATTAACAGTGTTAATTTATTTTCCACAGATTGTGGAAAAACTAACTATTATCCATTGCTCTGTGGAAAACTAGAATAGTTTATGGTAGAATAGTTCTAGAATTATCCACAAGAAGGAACCTAGTATGACTGAAAATGAACAAATTTTTTGGAACAGGGTCTTGGAATTAGCTCAGAGTCAATTAAAACAGGCAACTTATGAATTTTTTGTTCATGATGCCCGTCTATTAAAGGTCGATAAGCATATTGCAACTATTTA
>777_1029
TTGTTGATATTCTGTTTTTTCTTTTTTAGTTTTCCACATAAAAAATAGTTGAAAACAATAGCGGTGTCACCTTAAAATGACTTTTCCACAGGTTGTGGAGAACCCAAATTAACAGTGTTAATTTATTTTCCACAGATTGTGGAAAAACTAACTATTATCCATTGCTCTGTGGAAAACTAGAATAGTTTATGGTAGAATAGTTCTAGAATTATCCACAAGAAGGA
>777_1030
TTGTTGATATTCTGTTTTTTCTTTTTTAGTTTTCCACATAAAAAATAGTTGAAAACAATAGCGGTGTCACCTTAAAATGACTTTTCCACAGGTTGTGGAGAACCCAAATTAACAGTGTTAATTTATTTTCCACAGATTGTGGAAAAACTAACTATTATCCATTGCTCTGTGGAAAACTAGAATAGTTTATGGTAGAATAGTTCTAGAATTATCCACAAGAAGGAACCTAGTATGACTGAAAATGAACAAATTTTTTGGAACAGGGTCTTGGA
>777_1031
TTGTTGATATTCTGTTTTTTCTTTTTTAGTTTTCCACATAAAAAATAGTTGAAAACAATAGCGGTGTCACCTTAAAATGACTTTTCCACAGGTTGTGGAGAACCCAAATTAACAGTGTTAATTTATTTTCCACAGATTGTGGAAAAACTAACT
>777_1032
TTGTTGATATTCTGTTTTTTCTTTTTTAGTTTTCCACATAAAAAATAGTTGAAAACAATAGCGGTGTCACCTTAAAATGACTTTTCCACAGGTTGTGGAGAACCCAAATTAACAGTGTTAATTTATTTTCCACAGATTGTGGAAAAACTAACTATTATCCATTGCTCTGTGGAAAACTAGAATAGTTTATGGTAGAATAGTTCTAGAATTATCCACAAGAAGGAACCTAGTATGACTGAAAATGAACAAATTTTTTGGAACAG
>777_1033
TTGTTGATATTCTGTTTTTTCTTTTTTAGTTTTCCACATAAAAAATAGTTGAAAACAATAGCGGTGTCACCTTAAAATGACTTTTCCACAGGTTGTGGAGAACCCAAATTAACAGTGTTAATTTATTTTCCACAGATTGTGGAAAAACTAACTATTATCCATTGCTCTGTGGAAAACTAGAATAGTTTATGGTAGAATAGTTCTAGAATTATCCACAAGAAGGAACCTAGTATGACTGAAAATGAACAAATT
>777_1034
TTGTTGATATTCTGTTTTTTCTTTTTTAGTTTTCCACATAAAAAATAGTTGAAAACAATAGCGGTGTCACCTTAAAATGACTTTTCCACAGGTTGTGGAGAACCCAAATTAACAGTGTTAATTTATTTTCCACAGATTGTGGAAAAACTAACTATTATCCATTGCTCTGTGGAAAACTAGAATAGTTTATGGT
>777_1035
TTGTTGATATTCTGTTTTTTCTTTTTTAGTTTTCCACATAAAAAATAGTTGAAAACAATAGCGGTGTCACCTTAAAATGACTTTTCCACAGGTTGTGGAGAACCCAAATTAACAGTGTTAATTTATTTTCCACAGATTGTGGAAAAACTAACTATTATCCATTGCTCTGTGGAAAACTAGAATAGTTTATGGTAGAATAGTTCTAGAATTATCCACAA
>777_1036
TTGTTGATATTCTGTTTTTTCTTTTTTAGTTTTCCACATAAAAAATAGTTGAAAACAATAGCGGTGTCACCTTAAAATGACTTTTCCACAGGTTGTGGAGAACCCAAATTAACAGTGTTAATTTATTTTCCACAGATTGTGGAAAAACTAACTATTATCCATTGCTCTGTGGAAAACTAGAATAGTTTATGGTAGAATAGTTCTAGAATTATCCACAAGAAGGAACCTAGTATGACTGAAAATGAACAAATTTTTTGGAACAGGGTCTTGGAATTAGCTCAGAGTCAATTAAAACAGGCAACTTATGAATTTTTTGTTCATGATGCCCGTC
>777_1037
TTGTTGATATTCTGTTTTTTCTTTTTTAGTTTTCCACATAAAAAATAGTTGAAAACAATAGCGGTGTCACCTTAAAATGACTTTTCCACAGGTTGTGGAGAACCCAAATTAACAGTGTTAATTTATTTTCCACAGATTGTGGAAAAACTAACTATTATCCATTGCTCTGTGGAAAACTAGAATAGTTTATGGTAGAATAGTTCTAGAATTATCCACAAGAAGGAACCTAGTATGACTGAAAATGAACAAATTTTTTGGAACAGGGTCTTGGAATTAGCTCAGAGTCAATTAAAACAGGCAACTTATGAATTTTTTGTTCATGATGCCCGTCTATTAAAGGTCGATAAGCATATTGCAACTATTTACTTAGATCAAATGA
>777_1038
TTGTTGATATTCTGTTTTTTCTTTTTTAGTTTTCCACATAAAAAATAGTTGAAAACAATAGCGGTGTCACCTTAAAATGACTTTTCCACAGGTTGTGGAGAACCCAAATTAACAGTGTTAATTTATTTTCCACAGATTGTGGAAAAACTAACTATTATCCATTGCTCTGTGGAAAACTAGAATAGTTTATGGTAGAATAGTTCTAGAATTATCCACAAGAAGGAACCTAGTATGACTGAAAATGAACAAATTTT
>777_1039
TTGTTGATATTCTGTTTTTTCTTTTTTAGTTTTCCACATAAAAAATAGTTGAAAACAATAGCGGTGTCACCTTAAAATGACTTTTCCACAGGTTGTGGAGAACCCAAATTAACAGTGTTAATTTATTTTCCACAGATTGTGGAAAAACTAACTATTATCCATTGCTCTGTGGAAAACTAGAATAGTTTATGGTAGAATAGTTCTAGAATTATCCACAAGAAGGAACCTAGTATGACTGAAAATGAACAAATTTTTTGGAACAGGGTCTTGGAATTAGCTCAGAGTCAATTAAAACAGGCAAC
>777_1040
TTGTTGATATTCTGTTTTTTCTTTTTTAGTTTTCCACATAAAAAATAGTTGAAAACAATAGCGGTGTCACCTTAAAATGACTTTTCCACAGGTTGTGGAGAACCCAAATTAACAGTGTTAATTTATTTTCCACAGATTGTGGAAAAACTAACTATTATCCATTGCTCTGTGGAAAACTAGAATAGTTTATGGTAGAATAGTTCTAGAATTATCCACAAGAAGGAACCTAGTATGACTGAAAATGAACAAATTTTTTGGAACAGGGTCTTGGAATTAGCTCAGAGTCAATTAAAACAGGCAACTTATGAATTTTTTGTTCATGATGCCCGTCTATTAAAGGTCGATAAGCATATTGCAACTATT
>777_1041
TTGTTGATATTCTGTTTTTTCTTTTTTAGTTTTCCACATAAAAAATAGTTGAAAACAATAGCGGTGTCACCTTAAAATGACTTTTCCACAGGTTGTGGAGAACCCAAATTAACAGTGTTAATTTATTTTCCACAGATTGTGGAAAAACTAACTATTATCCATTGCTCTGTGGAAAACTAGAATAGTTTATGGTAGAATAGTTCTAGAATTATCCACAAGAAGGAACCTAGTATGACTGAAAATGAACAAATTTTTTGGAACAGGGTCTTGGAATTAGCTCAGAGTCAATTAAAACAGGCAACTTATGAATTTTTTGTTCATGATGCCCGTCTATTAAAGGTCGATAAG
>777_1042
TTGTTGATATTCTGTTTTTTCTTTTTTAGTTTTCCACATAAAAAATAGTTGAAAACAATAGCGGTGTCACCTTAAAATGACTTTTCCACAGGTTGTGGAGAACCCAAATTAACAGTGTTAATTTATTTTCCACAGATTGTGGAAAAACTAACTATTATCCATTGCTCTGTGGAAAACTAGAATAGTTTATGGTAGAATAGTTCTAGAATTATCCACAAGAAGGAACCTAGTATGACTGAAAATGAACAAATTTTTTGGAACAGGGTCTTGGAATTAGCTCAGAGTCAATTAAAACAGGCAACTTATGAATTTTTTGTTCATGATGCCCGTCTATTA
>777_1043
TTGTTGATATTCTGTTTTTTCTTTTTTAGTTTTCCACATAAAAAATAGTTGAAAACAATAGCGGTGTCACCTTAAAATGACTTTTCCACAGGTTGTGGAGAACCCAAATTAACAGTGTTAATTTATTTTCCACAGATTGTGGAAAAACTAACTATTATCCATTGCTCTGTGGAAAACTAGAATAGTTTATGGTAGAATAGTT
>777_1044
TTGTTGATATTCTGTTTTTTCTTTTTTAGTTTTCCACATAAAAAATAGTTGAAAACAATAGCGGTGTCACCTTAAAATGACTTTTCCACAGGTTGTGGAGAACCCAAATTAACAGTGTTAATTTATTTTCCACAGATTGTGGAAAAACTAACTATTATCCATTGCTCTGTGGAAAACTAGAATAGTTTATGGTAGAATAGTTCTAGAATTATCCACAAGAAGGAACCTAGTATGACTGAAAATGAACAAATTTTTTGGAACAGGGTCTTGGAATTAGCTCAGAGTCAATTAAAACAGGCAACTTATGAATTTTTTGTTCATGATGCCCGTCTATTAAAGGTCGATAAGCATATTGCAACTATTTACTTAGA
>777_1045
TTGTTGATATTCTGTTTTTTCTTTTTTAGTTTTCCACATAAAAAATAGTTGAAAACAATAGCGGTGTCACCTTAAAATGACTTTTCCACAGGTTGTGGAGAACCCAAATTAACAGTGTTAATTTATTTTCCACAGATTGTGGAAAAACTAACTATTATCCATTGCTCTGTGGAAAACTAGAATAGTTTATGGTAGAATAGTTCTAGAATTATCCACAAGAAGGAACCTAGTATGACTGAAAAT
>777_1046
TTGTTGATATTCTGTTTTTTCTTTTTTAGTTTTCCACATAAAAAATAGTTGAAAACAATAGCGGTGTCACCTTAAAATGACTTTTCCACAGGTTGTGGAGAACCCAAATTAACAGTGTTAATTTATTTTCCACAGATTGTGGAAAAACTAACTATTATCCATTGCTCTGTGGAAAACTAGAATAGTTTATGGTAGAATAGTTCTAGAATTATCCACAAGAAGGAACCTAGTATGACTGAAAATGAACAAATTTTTTGGAACAGGGTCTTGGAATTAGCTCAGAGTCAATTAAAACAGGCAACTTATGAATTTTTTGTTCATGATGCCCGTCTATTAAAGGTCGATAAGCATATTGCAACTATTTACTTAGATCAAATGAAAGAACTCTTTTGGGAAAAAAATCTTAAAGATGTTATTCTTACTG
>777_1047
TTGTTGATATTCTGTTTTTTCTTTTTTAGTTTTCCACATAAAAAATAGTTGAAAACAATAGCGGTGTCACCTTAAAATGACTTTTCCACAGGTTGTGGAGAACCCAAATTAACAGTGTTAATTTATTTTCCACAGATTGTGGAAAAACTAACTATTATCCATTGCTCTGTGGAAAACTAGAATAGTTTATGGTAGAATAGTTCTAGAATTATCCACAAGAAGGAACCTAGTATGACTGAAAA
>777_1048
TTGTTGATATTCTGTTTTTTCTTTTTTAGTTTTCCACATAAAAAATAGTTGAAAACAATAGCGGTGTCACCTTAAAATGACTTTTCCACAGGTTGTGGAGAACCCAAATTAACAGTGTTAATTTATTTTCCACAGATTGTGGAAAAACTAACTATTATCCATTGCTCTGTGGAAAACTAGAATAGTTTATGGTAGAATAGTTCTAGAATTATCCACAAGAAGGAACCTAGTATGACTGAAAATGAACAAATTTTTTGGAACAGGGTCTTGGAATTAGCTCAGAGTCAATTAAAACAGGCAACTTATGAATTTTTTGTTCATGATGCCCGTCTATTAAAGGTCGATAAGCA
>777_1049
TTGTTGATATTCTGTTTTTTCTTTTTTAGTTTTCCACATAAAAAATAGTTGAAAACAATAGCGGTGTCACCTTAAAATGACTTTTCCACAGGTTGTGGAGAACCCAAATTAACAGTGTTAATTTATTTTCCACAGATTGTGGAAAAACTAACTATTATCCATTGCTCTGTGGAAAACTAGAATAGTTTATGGTAGAATAGTTCTAGAATTATCCACAAGAAGGAACCTAGTATGACTGAAAATGAACAAATTTTTTGGAACAGGGTCTTGGAATTAGCTCAGAGTCAATTAAAACAGGCAACTTATGAATTTTTTGTTCATGATGCCCGTCT
>777_1050
TTGTTGATATTCTGTTTTTTCTTTTTTAGTTTTCCACATAAAAAATAGTTGAAAACAATAGCGGTGTCACCTTAAAATGACTTTTCCACAGGTTGTGGAGAACCCAAATTAACAGTGTTAATTTATTTTCCACAGATTGTGGAAAAACTAACTATTATCCATTGCTCTGTGGAAAACTAGAATAGTTTATGGTAGAATAGTTCTAGAATTATCCACAAGAAGGAACCTAGTATGACTGA
>777_1051
TTGTTGATATTCTGTTTTTTCTTTTTTAGTTTTCCACATAAAAAATAGTTGAAAACAATAGCGGTGTCACCTTAAAATGACTTTTCCACAGGTTGTGGAGAACCCAAATTAACAGTGTTAATTTATTTTCCACAGATTGTGGAAAAACTAACTATTATC
>777_1052
TTGTTGATATTCTGTTTTTTCTTTTTTAGTTTTCCACATAAAAAATAGTTGAAAACAATAGCGGTGTCACCTTAAAATGACTTTTCCACAGGTTGTGGAGAACCCAAATTAACAGTGTTAATTTATTTTCCACAGATTGTGGAAAAACTAACTATTATCCATTGCTCTGTGGAAAACTAGAATAGTTTATGGTAGAATAGTTCTAGAATTATCCACAAGAAGGAACCTAGTATGACTGAAAATGAACAAATTTTTTGGAACAGGGTCTTGGAATTAGCTCAGAGTCAATTAAAACAGG
>777_1053
TTGTTGATATTCTGTTTTTTCTTTTTTAGTTTTCCACATAAAAAATAGTTGAAAACAATAGCGGTGTCACCTTAAAATGACTTTTCCACAGGTTGTGGAGAACCCAAATTAACAGTGTTAATTTATTTTCCACAGATTGTGGAAAAACTAACTATTATCCATTGCTCTGTGGAAAACTAGAATAGTTTATGGTAGAATAGTTCTAGAATTATCCACAAG
>777_1054
TTGTTGATATTCTGTTTTTTCTTTTTTAGTTTTCCACATAAAAAATAGTTGAAAACAATAGCGGTGTCACCTTAAAATGACTTTTCCACAGGTTGTGGAGAACCCAAATTAACAGTGTTAATTTATTTTCCACAGATTGTGGAAAAACTAACTATTATCCATTGCTCTGTGGAAAACTAGAATAGTTTATGGTAGAATAGTTCTAGAATTATCCACAAGAAGGAACCTAGTATGACTGAAAATGAACAAATTTTTTGGAACAGGGTCTTGGAATTAGCTCAGAGTCAATTAA
>777_1055
TTGTTGATATTCTGTTTTTTCTTTTTTAGTTTTCCACATAAAAAATAGTTGAAAACAATAGCGGTGTCACCTTAAAATGACTTTTCCACAGGTTGTGGAGAACCCAAATTAACAGTGTTAATTTATTTTCCACAGATTGTGGAAAAACTAACTATTATCCATTGCTCTGTGGAAAACTAGAATAGTTTATGGTAGAATAGTTCTAGAATTATCCACAAGAAGGAACCTAGTATGACTGAAAATGAACAAATTTTTTGGAACAGGGTCTTGGAATTAGCTCAGAGTCAATTAAA
>777_1056
TTGTTGATATTCTGTTTTTTCTTTTTTAGTTTTCCACATAAAAAATAGTTGAAAACAATAGCGGTGTCACCTTAAAATGACTTTTCCACAGGTTGTGGAGAACCCAAATTAACAGTGTTAATTTATTTTCCACAGATTGTGGAAAAACTAACTATTATCCATTGCTCTGTGGAAAACTAGAATAGTTTATGGTAGAATAGTTCTAGAATTATCCACAAGAAGGAACCTAGTATGACTGAAA
>777_1057
TTGTTGATATTCTGTTTTTTCTTTTTTAGTTTTCCACATAAAAAATAGTTGAAAACAATAGCGGTGTCACCTTAAAATGACTTTTCCACAGGTTGTGGAGAACCCAAATTAACAGTGTTAATTTATTTTCCACAGATTGTGGAAAAACTAACTATTATCCATTGCTCTGTGGAAAACTAGAATAGTTTATGGTAGAATAGTTCTAGAATTATCCACAAGAAGGAACCTAGTATGACTGAAAATGAACAAATTTTTTGGAACAGGGTCTTGGAATTAGCTCAGAGTCAATTAAAACAGGCAACTTATGAATTTTTTGTTCAT
>777_1058
TTGTTGATATTCTGTTTTTTCTTTTTTAGTTTTCCACATAAAAAATAGTTGAAAACAATAGCGGTGTCACCTTAAAATGACTTTTCCACAGGTTGTGGAGAACCCAAATTAACAGTGTTAATTTATTTTCCACAGATTGTGGAAAAACTAACTATTATCCATTGCTCTGTGGAAAACTAGAATAGTTTATGGTAGAATAGTTCTAGAATTATCCACAAGAAGGAACC
>777_1059
TTGTTGATATTCTGTTTTTTCTTTTTTAGTTTTCCACATAAAAAATAGTTGAAAACAATAGCGGTGTCACCTTAAAATGACTTTTCCACAGGTTGTGGAGAACCCAAATTAACAGTGTTAATTTATTTTCCACAGATTGTGGAAAAACTAACTATTATCCATTGCTCTGTGGAAAACTAGAATAGTTTATGGTAGAATAGTTCTAGAATTATCCACAAGAAGGAACCTAGTATGACTGAAAATGAACAAATTTTTTGGAACAGGGTCTTGGAATTA
>777_1060
TTGTTGATATTCTGTTTTTTCTTTTTTAGTTTTCCACATAAAAAATAGTTGAAAACAATAGCGGTGTCACCTTAAAATGACTTTTCCACAGGTTGTGGAGAACCCAAATTAACAGTGTTAATTTATTTTCCACAGATTGTGGAAAAACTAACTATTATCCATTGCTCTGTGGAAAACTAGAATAGTTTATGGTAGAATAGTTCTAGAATTATCCACAAGAAGGAACCTAGTATGACTGAAAA
>777_1061
TTGTTGATATTCTGTTTTTTCTTTTTTAGTTTTCCACATAAAAAATAGTTGAAAACAATAGCGGTGTCACCTTAAAATGACTTTTCCACAGGTTGTGGAGAACCCAAATTAACAGTGTTAATTTATTTTCCACAGATTGTGGAAAAACTAACTATTATCCATTGCTCTGTGGAAAACTAGAATAGTTTATGGTAGAATAGTTCTAGAATTATCCACAAGAAGGAACCTAGTATGACTGAAAATGAACAAATTTTTTGGAACAGGGTCTTGGAATTAGCTCAGAGTCAATTAAAACAGGCAACTTATGAATTTTTTGTTCATGATGCCCGTCTATTAAAGGTCGATAAGCATATTGCAACTATTTACTTAGATCAAATGAAAGAACTCTTTTGGGAAAAAAATCTTAAAGATGTTATTCTTACTGCTGGTTTTGAAGTT
>777_1062
TTGTTGATATTCTGTTTTTTCTTTTTTAGTTTTCCACATAAAAAATAGTTGAAAACAATAGCGGTGTCACCTTAAAATGACTTTTCCACAGGTTGTGGAGAACCCAAATTAACAGTGTTAATTTATTTTCCACAGATTGTGGAAAAACTAACTATTATCCATTGCTCTGTGGAAAACTAGAATAGTTTATGGTAGAATAGTTCTAGAATTATCCACAAGAAGGAACCTAGTATGACTGAAAATGAACAAATTTTTTGGAACAGGGTCTTGGAATTAGCTCAGAGTCAATTAAAACAGGCAACTTATGAATTTTTTGTTCATGATGCCCGTCTATTAAAGGTCGATAAGCATATTGCAACTATTTACT
>777_1063
TTGTTGATATTCTGTTTTTTCTTTTTTAGTTTTCCACATAAAAAATAGTTGAAAACAATAGCGGTGTCACCTTAAAATGACTTTTCCACAGGTTGTGGAGAACCCAAATTAACAGTGTTAATTTATTTTCCACAGATTGTGGAAAAACTAACTATTATCCATTGCTCTGTGGAAAACTAGAATAGTTTATGGTAGAATAGTTCTAGAATTATCCACAAGAAGGAACCTAGTATGACTGAAAATGAACAAATTTTTTGGAACAGGGTCTTGGAATTAGCTCAGAGTCAATTAAAACAGGCAACTTATGAATTTTTTGTTCATGATGCCCGTCTATTAAAGGTCGATA
>777_1064
TTGTTGATATTCTGTTTTTTCTTTTTTAGTTTTCCACATAAAAAATAGTTGAAAACAATAGCGGTGTCACCTTAAAATGACTTTTCCACAGGTTGTGGAGAACCCAAATTAACAGTGTTAATTTATTTTCCACAGATTGTGGAAAAACTAACTATTATCCATTGCTCTGTGGAAAACTAGAATAGTTTATGGTAGAATAGTTCTAGAATTATCCACAAGAAGGAACCTAGTATGACTGAAAATGAACAAATTTTTTGGAACAGGGTCTTGGAATTAGCTCAGAGTCAATTAAAACAGGCAACTTATGAATTTTTTGTTCATGATGCCCGTCTATTAAAGGTCGATAAGCA
>777_1065
TTGTTGATATTCTGTTTTTTCTTTTTTAGTTTTCCACATAAAAAATAGTTGAAAACAATAGCGGTGTCACCTTAAAATGACTTTTCCACAGGTTGTGGAGAACCCAAATTAACAGTGTTAATTTATTTTCCACAGATTGTGGAAAAACTAACTATTATCCATTGCTCTGTGGAAAACTAGAATAGTTTATGGTAGAATAGTTCTAGAATTATCCACAAGAAGGAACCTAGTATGACTGAAAATGAACAAATTTTTTGGAACAGGGTCTTGGAATTAGCTCAGAGTCAATTAAAACAGGCAACTTATGAATTTTTTGTTCATGATGCCCGTCTATTAAAGGTCGATAAGCATATTGCAACTATTTACTTAGATCAAATGAAAGAACTCTTTTGGGAAAAAAATCTTAAAGATGTTATTCTTACTGCTGGTTTTGAAGTTTATAACGCTCAAATTTCTGTTGACTATGTTTTCGAAGAAGACCTAATGAT
>777_1066
TTGTTGATATTCTGTTTTTTCTTTTTTAGTTTTCCACATAAAAAATAGTTGAAAACAATAGCGGTGTCACCTTAAAATGACTTTTCCACAGGTTGTGGAGAACCCAAATTAACAGTGTTAATTTATTTTCCACAGATTGTGGAAAAACTAACTATTATCCATTGCTCTGTGGAAAACTAGAATAGTTTATGGTAGAATAGTTCTAGAATTATCCACAAGAAGGAACCTAGTAT
>777_1067
TTGTTGATATTCTGTTTTTTCTTTTTTAGTTTTCCACATAAAAAATAGTTGAAAACAATAGCGGTGTCACCTTAAAATGACTTTTCCACAGGTTGTGGAGAACCCAAATTAACAGTGTTAATTTATTTTCCACAGATTGTGGAAAAACTAACTATTATCCATTGCTCTGTGGAAAACTAGAATAGTTTATGGTAGAATAGTTCTAGAATTATCCACAAGAAGGAACCTAGTATGACTGAAAATGAACAAATTTTTTGGAACAGGGTCTTGGAATTAGCTCAGAGTCAATTAAAACAGGCAACTTATGAATTTTTTGTTCATGATGCCCGTCTATTAAAGGTCGATAAGCATATTGCAACTATTTACTTAGATCAAATGAAA
>777_1068
TTGTTGATATTCTGTTTTTTCTTTTTTAGTTTTCCACATAAAAAATAGTTGAAAACAATAGCGGTGTCACCTTAAAATGACTTTTCCACAGGTTGTGGAGAACCCAAATTAACAGTGTTAATTTATTTTCCACAGATTGTGGAAAAACTAACTATTATCCATTGCTCTGTGGAAAACTAGAATAGTTTATGGTAGAATAGTTCTAGAATTATCCACAAGAAGGAACCTAGTATGACTGAAAATGAACAAATTTTTTGGAACAGGGTCTTGGAATTAGCTCAGAGTCAATTAAAACAGGCAACTTATGAATTTTTTGTTCATGATGCCCGTCTATTAAAGGTCGATAAGCATATTGCAACTATTTACTTAGATCAAATGAAAGAACTCTTTTGGGAAAAAAATCTTAAAGATGTTATTCTTACTGCTGGTTTTGAAGTTTATAACGCTCAAATTTCTGTTGACTATGTTTTCGAAGAAGACCTAATGATTGAG
>777_1069
TTGTTGATATTCTGTTTTTTCTTTTTTAGTTTTCCACATAAAAAATAGTTGAAAACAATAGCGGTGTCACCTTAAAATGACTTTTCCACAGGTTGTGGAGAACCCAAATTAACAGTGTTAATTTATTTTCCACAGATTGTGGAAAAACTAACTATTATCCATTGCTCTGTGGAAAACTAGAATAGTTTATGGTAGAATAGTTCTAGAATTATCCACAAGAAGGAACCTAGTATGACTGAAAATGAACAAATTTTTTGGAACAGGGTCTTGGAATTAGCTCAGAGTCAATTAAAACAGGCAACTTATGAATTTTTTGTTCATGATGCCCGTCTATTAAAGGTCGATAAGCATATTGCAACTATTTACTTAGATC
>777_1070
TTGTTGATATTCTGTTTTTTCTTTTTTAGTTTTCCACATAAAAAATAGTTGAAAACAATAGCGGTGTCACCTTAAAATGACTTTTCCACAGGTTGTGGAGAACCCAAATTAACAGTGTTAATTTATTTTCCACAGATTGTGGAAAAACTAACTATTATCCATTGCTCTGTGGAAAACTAGAATAGTTTATGGTAGAATAGTTCTAGAATTATCCACAAG
>777_1071
TTGTTGATATTCTGTTTTTTCTTTTTTAGTTTTCCACATAAAAAATAGTTGAAAACAATAGCGGTGTCACCTTAAAATGACTTTTCCACAGGTTGTGGAGAACCCAAATTAACAGTGTTAATTTATTTTCCACAGATTGTGGAAAAACTAACTATTATCCATTGCTCTGTGGAAAACTAGAATAGTTTATGGTAGAATAGTTCTAGAATTATCCACAAGAAGGAACCTAGTATGACTGAAAATGAACAAATTTTTTGGAACAGGGTCTTGGAATTAGCTCAGAGTCAATTAAAACAGGCAACTTATGAATTTT
>777_1072
TTGTTGATATTCTGTTTTTTCTTTTTTAGTTTTCCACATAAAAAATAGTTGAAAACAATAGCGGTGTCACCTTAAAATGACTTTTCCACAGGTTGTGGAGAACCCAAATTAACAGTGTTAATTTATTTTCCACAGATTGTGGAAAAACTAACTATTATCCATTGCTCTGTGGAAAACTAGAATAGTTTATGGTAGAATAGTTCTAGAATTATCCACAAGAAGGAACCTAGTATGACTGAAAATGAACAAAT
>777_1073
TTGTTGATATTCTGTTTTTTCTTTTTTAGTTTTCCACATAAAAAATAGTTGAAAACAATAGCGGTGTCACCTTAAAATGACTTTTCCACAGGTTGTGGAGAACCCAAATTAACAGTGTTAATTTATTTTCCACAGATTGTGGAAAAACTAACTATTATCCATTGCTCTGTGGAAAACTAGAATAGTTTATGGTAGAATAGTTCTAGAATTATCCACAAGAAGGAACCTAGTATGACTGAAAATGAACAAATTTTTTGGAACAGGGTCTTGGAATTAGCTCAGAGTCAATTAAAACAGGCAACTTATGAATTTTTTGTTCATGATGCCCGTCTATTAAAGGTCGATAAGCATATTGCAACTATTTACTTAGA
>777_1074
TTGTTGATATTCTGTTTTTTCTTTTTTAGTTTTCCACATAAAAAATAGTTGAAAACAATAGCGGTGTCACCTTAAAATGACTTTTCCACAGGTTGTGGAGAACCCAAATTAACAGTGTTAATTTATTTTCCACAGATTGTGGAAAAACTAACTATTATCCATTGCTCTGTGGAAAACTAGAATAGTTTATGGTAGAATAGTTCTAGAATTATCCACAAGAAGGAACCTAGTATGACTGAAAATGAACAAATTTTTTGGAACAGGGTCTTGGAATTAGCTCAGAGTCAATTAAAACAGGCAACTTATGAATTTTTTGTTCATGATGCCCGTCTATTAAAGGTCGATAAGCATATTGCAACTATTTACTTAGATCAAATGAAAGAACTCTTTTGGGAAAAAAATCTTAAAGATGTTAT
>777_1075
TTGTTGATATTCTGTTTTTTCTTTTTTAGTTTTCCACATAAAAAATAGTTGAAAACAATAGCGGTGTCACCTTAAAATGACTTTTCCACAGGTTGTGGAGAACCCAAATTAACAGTGTTAATTTATTTTCCACAGATTGTGGAAAAACTAACTATTATCCATTGCTCTGTGGAAAACTAGAATAGTTTATGGTAGAATAGTTCTAGAATTATCCACAAGAAGGAACCTAGTATGACTGAAAATGAACAAATTTTTTGGAACAGGGTCTT
>777_1076
TTGTTGATATTCTGTTTTTTCTTTTTTAGTTTTCCACATAAAAAATAGTTGAAAACAATAGCGGTGTCACCTTAAAATGACTTTTCCACAGGTTGTGGAGAACCCAAATTAACAGTGTTAATTTATTTTCCACAGATTGTGGAAAAACTAACTATTATCCATTGCTCTGTGGAAAACTAGAATAGTTTATGGTAGAATAGTTCTAGAATTATCCACAAGAAGGAACCTAGTATGACTGAAAATGAACAAATTTTTTGGAACAGGGTCTTGGAATTAGCTCAGAGTCAATTAAAACAGGCAACT
>777_1077
TTGTTGATATTCTGTTTTTTCTTTTTTAGTTTTCCACATAAAAAATAGTTGAAAACAATAGCGGTGTCACCTTAAAATGACTTTTCCACAGGTTGTGGAGAACCCAAATTAACAGTGTTAATTTATTTTCCACAGATTGTGGAAAAACTAACTATTATCCATTGCTCTGTGGAAAACTAGAATAGTTTATGGTAGAATAGTTCTAGAATTATCCACAAGAAGGAACCTAGTATGACTGAAAATGAACAAATTTTTTGGAACAGGGTCTTGGAATTAGCTCAGAGTCAATTAA
>777_1078
TTGTTGATATTCTGTTTTTTCTTTTTTAGTTTTCCACATAAAAAATAGTTGAAAACAATAGCGGTGTCACCTTAAAATGACTTTTCCACAGGTTGTGGAGAACCCAAATTAACAGTGTTAATTTATTTTCCACAGATTGTGGAAAAACTAACTATTATCCATTGCTCTGTGGAAAACTAGAATAGTTTATGGTAGAATAGTTCTAGAATTATCCACAAGAAGGAACCTAGTATGACTGAAAATGAACAAATTTTTTGGAACAGGGTCTTGGAATTAGCTCAGAGTCAATTAAAACAGGCAACTTATGAATTTTTTGTTCATGATGCCCGTCTATTAAAGGTCGATAAGCATATTGCAACTATTTACTTAGATCAAATGAAAGAACTCTTTTGGGAAAAAAATCTTAAAGATGTTATTCTTACTGCTGGTTTTGAAGTTTATAACGCTCAAATT
>777_1079
TTGTTGATATTCTGTTTTTTCTTTTTTAGTTTTCCACATAAAAAATAGTTGAAAACAATAGCGGTGTCACCTTAAAATGACTTTTCCACAGGTTGTGGAGAACCCAAATTAACAGTGTTAATTTATTTTCCACAGATTGTGGAAAAACTAACTATTATCCATTGCTCTGTGGAAAACTAGAATAGTTTATGGTAGAATAGTTCTAGAATTATCCACAAGAAGGAACCTAGTATGACTGAAAATGAACAAATTTTTTGGAACAGGGTCTTGGAATTAGCTCAGAGTCAATTAAAACAGGCAACTTATGAATTTTTTGTTCATGA
>777_1080
TTGTTGATATTCTGTTTTTTCTTTTTTAGTTTTCCACATAAAAAATAGTTGAAAACAATAGCGGTGTCACCTTAAAATGACTTTTCCACAGGTTGTGGAGAACCCAAATTAACAGTGTTAATTTATTTTCCACAGATTGTGGAAAAACTAACTATTATCCATTGCTCTGTGGAAAACTAGAATAGTTTATGGTAGAATAGTTCTAGAATTATCCACAAGAAGGAACCTAG
>777_1081
TTGTTGATATTCTGTTTTTTCTTTTTTAGTTTTCCACATAAAAAATAGTTGAAAACAATAGCGGTGTCACCTTAAAATGACTTTTCCACAGGTTGTGGAGAACCCAAATTAACAGTGTTAATTTATTTTCCACAGATTGTGGAAAAACTAACTATTATCCATTGCTCTGTGGAAAACTAGAATAGTTTATGGTAGAATAGTTCTAGAATTATCCACAAGAAGGAACCTAGTATGACTGAAAATGAACAAATTTTTTGGAACAGGGTCTTGGAATTAGCTCAGAGTCAATTAAAACAGGCAACTTATGAATTTTTTGTTCATGATGCCCGTCTATTAAAGGTCGATAAGCATATTGCAACTATTTACTTAGATCAAATGAAAGAACTCTTTTGGGAAAAAAATCTTAAAGATGTTATTCTTACTGCTGGTTTTGAAGTTTATAACGCTCAAATTTCT
>777_1082
TTGTTGATATTCTGTTTTTTCTTTTTTAGTTTTCCACATAAAAAATAGTTGAAAACAATAGCGGTGTCACCTTAAAATGACTTTTCCACAGGTTGTGGAGAACCCAAATTAACAGTGTTAATTTATTTTCCACAGATTGTGGAAAAACTAACTATTATCCATTGCTCTGTGGAAAACTAGAATAGTTTATGGTAGAATAGTTCTAGAATTATCCACAAGAAGGAACCTAGTATGACTGAAAATGAACAAATTTTTTGGAACAGGGTCTTGGAATTAGCT
>777_1083
TTGTTGATATTCTGTTTTTTCTTTTTTAGTTTTCCACATAAAAAATAGTTGAAAACAATAGCGGTGTCACCTTAAAATGACTTTTCCACAGGTTGTGGAGAACCCAAATTAACAGTGTTAATTTATTTTCCACAGATTGTGGAAAAACTAACTATTATCCATTGCTCTGTGGAAAACTAGAATAGTTTATGGTAGAATAGTTCTAGAATTATCCACAAGAAGGAACCTAGTATGACTGAAAATGAACAAATTTTTTGGAACAGGGTCTTGGAATTAGCTCAGAGTCAATTAAAACAGGCAACTTATGAATTTTTTGTTCATGATGCCCGTCTATTAAAGGTCGATAAGCATATTGCAACTATTTACTTAGATCAAATGAAAGAACTCTTTTGGGAAAAAAATCTTAAAGATGTTATTCTTACTGCTGGTTTTGAAGTTTATAACGCTCAAATTTCTGTTGACTATGTTT
>777_1084
TTGTTGATATTCTGTTTTTTCTTTTTTAGTTTTCCACATAAAAAATAGTTGAAAACAATAGCGGTGTCACCTTAAAATGACTTTTCCACAGGTTGTGGAGAACCCAAATTAACAGTGTTAATTTATTTTCCACAGATTGTGGAAAAACTAACTATTATCCATTGCTCTGTGGAAAACTAGAATAGTTTATGGTAGAATAGTTCTAGAATTATCCACAAGAAGGAACCTAGTATGACTGAAAATGAACAAATTTTTTGGAACAGGGTCTTGGAATTAGCTCAGAGTCAATTAAAACAGGCAACTTATGAATTTTTTGTTCATGATGCCCGTCTATTAAAGGTCGATAAGCATATTGCAACTATTTACTTAGATCAAATGAAAGAACTCTTTTGGGAAAAAAATCTTAAAGATGTTATTCTTACTGCTGGTTTTGAAGTTTATAACGCTCAAATTTCTGTTGACTATGTTTTCGAAGAAGACCTAATGATTGAGCA
>777_1085
TTGTTGATATTCTGTTTTTTCTTTTTTAGTTTTCCACATAAAAAATAGTTGAAAACAATAGCGGTGTCACCTTAAAATGACTTTTCCACAGGTTGTGGAGAACCCAAATTAACAGTGTTAATTTATTTTCCACAGATTGTGGAAAAACTAACTATTATCCATTGCTCTGTGGAAAACTAGAATAGTTTATGGTAGAATAGTTCTAGAATTATCCACAAGAAGGAACCTAGTATGACTGAAAATGAACAAATTTTTTGGAACAGGGTCTTGGAATTAGCTCAGAGTCAATTAAAACAGGCAACTTATGAATTTTTTGTTCATGATGCCCGTCTATTAAAGGTCGATAAGCATATTGCAACTATTTACTTAGATCAAATGAAA
>777_1086
TTGTTGATATTCTGTTTTTTCTTTTTTAGTTTTCCACATAAAAAATAGTTGAAAACAATAGCGGTGTCACCTTAAAATGACTTTTCCACAGGTTGTGGAGAACCCAAATTAACAGTGTTAATTTATTTTCCACAGATTGTGGAAAAACTAACTATTATCCATTGCTCTGTGGAAAACTAGAATAGTTTATGGTAGAATAGTTCTAGAATTATCCACAAGAAGGAACCTAGTATGACTGAAAATGAACAAATTTTTTGGAACAGGGTCTTGGAATTAGCTCAGAGTCAATTAAAACAGGCAACTTATGAATTTTTTGTTCATGATGCCCGTCTATTAAAGGTCGATAAGCATATTGCAACTATTTACTTAGATCAAATGAAAGAACTCTTTTGGGAAAAAAATCTTAAAGATGTTATTCTTA
>777_1087
TTGTTGATATTCTGTTTTTTCTTTTTTAGTTTTCCACATAAAAAATAGTTGAAAACAATAGCGGTGTCACCTTAAAATGACTTTTCCACAGGTTGTGGAGAACCCAAATTAACAGTGTTAATTTATTTTCCACAGATTGTGGAAAAACTAACTATTATCCATTGCTCTGTGGAAAACTAGAATAGTTTATGGTAGAATAG
>777_1088
TTGTTGATATTCTGTTTTTTCTTTTTTAGTTTTCCACATAAAAAATAGTTGAAAACAATAGCGGTGTCACCTTAAAATGACTTTTCCACAGGTTGTGGAGAACCCAAATTAACAGTGTTAATTTATTTTCCACAGATTGTGGAAAAACTAACTATTATCCATTGCTCTGTGGAAAACTAGAATAGTTTATGGTAGAATAG
>777_1089
TTGTTGATATTCTGTTTTTTCTTTTTTAGTTTTCCACATAAAAAATAGTTGAAAACAATAGCGGTGTCACCTTAAAATGACTTTTCCACAGGTTGTGGAGAACCCAAATTAACAGTGTTAATTTATTTTCCACAGATTGTGGAAAAACTAACTATTATCCATTGCTCTGTGGAAAACTAGAATAGTTTATGGTAGAATAGTTCTAGAATTATCCACAAGAAGGAACCTAGTATGACTGAAAATGAACAAATTTTTTGGAACAGGGTCTTGGAATTAGCTCAGAGTCAATTAAAACAGGCAACTTATGAATTTTTTGTTCATGATGCCCGTCTATTAAAGGTCGATAAGCATATTGCAACTATTTACTTAGATCAAATGAAAGAACTCTTTTGGGAAAAAAATCTTAAAGATGTTATTCTTACTGCTGGTTTTGAAGTTTATAACGCTC
>777_1090
TTGTTGATATTCTGTTTTTTCTTTTTTAGTTTTCCACATAAAAAATAGTTGAAAACAATAGCGGTGTCACCTTAAAATGACTTTTCCACAGGTTGTGGAGAACCCAAATTAACAGTGTTAATTTATTTTCCACAGATTGTGGAAAAACTAACTATTATCCATTGCTCTGTGGAAAACTAGA
>777_1091
TTGTTGATATTCTGTTTTTTCTTTTTTAGTTTTCCACATAAAAAATAGTTGAAAACAATAGCGGTGTCACCTTAAAATGACTTTTCCACAGGTTGTGGAGAACCCAAATTAACAGTGTTAATTTATTTTCCACAGATTGTGGAAAAACTAACTATTATCCATTGCTCTGTGGAAAACTAGAATAGTTTATGGTAGAATAGTTCTAGAATTATCCACAAGAAGGAACCTAGTATGACTGAAAATGAACAAATTTTTTGGAACAGGGTCTTGGAATTAGCTCAGAGTCAATTAAAACAGGCAACTTATGAATTTTTTGTTCATGATGCCCGTCTATTAAAGGTCGATAAGCATATTGCAACTATTTACTTAGATCAAATGAAAGAACTCTTTTGGGAAAAAA
>777_1092
TTGTTGATATTCTGTTTTTTCTTTTTTAGTTTTCCACATAAAAAATAGTTGAAAACAATAGCGGTGTCACCTTAAAATGACTTTTCCACAGGTTGTGGAGAACCCAAATTAACAGTGTTAATTTATTTTCCACAGATTGTGGAAAAACTAACTATTATCCATTGCTCTGTGGAAAACTAGAATAGTTTATGGTAGAATAGTTCTAGAATTATCCA
>777_1093
TTGTTGATATTCTGTTTTTTCTTTTTTAGTTTTCCACATAAAAAATAGTTGAAAACAATAGCGGTGTCACCTTAAAATGACTTTTCCACAGGTTGTGGAGAACCCAAATTAACAGTGTTAATTTATTTTCCACAGATTGTGGAAAAACTAACTATTATCCATTGCTCTGTGGAAAACTAGAATAGTTTATGGTAGAATAGTTCTAGAATTATCCACAAGAAGGAACCTAGTATGACTGAAAATGAACAAATTTTTTGGAACAGGGTCTTGGAATTAGCTCAGAGTCAATTAAAACAGGCAACTTATGAATTTTTTGTTCATGATGCCCGTCTATTAAAGGTCGATAAGCATATTGCAACTATTTACTTAGATCAAATGAAAGAACTCTTTTGGGAAAAAAATCTTAAAGATGTTATTCTTACTGCTGGTTTTGAAGTTTATAACGCTCAAATTTCTGTTGACTATGTTTTCGAAGAAGACCTAATGATTGAGCA
>777_1094
TTGTTGATATTCTGTTTTTTCTTTTTTAGTTTTCCACATAAAAAATAGTTGAAAACAATAGCGGTGTCACCTTAAAATGACTTTTCCACAGGTTGTGGAGAACCCAAATTAACAGTGTTAATTTATTTTCCACAGATTGTGGAAAAACTAACTATTATCCATTGCTCTGTGGAAAACTAGAATAGTTTATGGTAGAATAGTTCTAGAATTATCCACAAGAAGGAACCTAGTATGACTGAAAATGAACAAATTTTTTGGAACAGGGTCTTGGAATTAGCTCAGAGTCAATTAAAACAGGCAACTTATGAATTTTTTGTTCATGATGCCCGTCTATTAAAGGTCGATAAGCAT
>777_1095
TTGTTGATATTCTGTTTTTTCTTTTTTAGTTTTCCACATAAAAAATAGTTGAAAACAATAGCGGTGTCACCTTAAAATGACTTTTCCACAGGTTGTGGAGAACCCAAATTAACAGTGTTAATTTATTTTCCACAGATTGTGGAAAAACTAACTATTATCCATTGCTCTGTGGAAAACTAGAATAGTTTATGGTAGAATAGTTCTAGAATTATCCACAAGAAGGAACCTAGTATGACTGAAAATGAACAAATTTTTTGGAACAGGGTCTTGGAATTAGCTCAGAGTCAATTAAAACAGGCAACTTATGAATTTTTTGTTCATGATGCCCGTCTATTAAAGGTCGATAAGCATATTGCAACTATTTACTTAGATCAAATGAAAGAACTCTTTTGGGAAAAAAATCTTAAAGATGTTATTCTTACTGCTGGTTTTGAAGTTTATAACGCTCAAATTTCTGTTGACTATGTTTTCGAAGAAGACCTAATGATTGA
>777_1096
TTGTTGATATTCTGTTTTTTCTTTTTTAGTTTTCCACATAAAAAATAGTTGAAAACAATAGCGGTGTCACCTTAAAATGACTTTTCCACAGGTTGTGGAGAACCCAAATTAACAGTGTTAATTTATTTTCCACAGATTGTGGAAAAACTAACTATTATCCATTGCTCTGTGGAAAACTAGAATAGTTTATGGTAGAATAGTTCTAGAATTATCCACAAGAAGGAACCTAGTATGACT
>777_1097
TTGTTGATATTCTGTTTTTTCTTTTTTAGTTTTCCACATAAAAAATAGTTGAAAACAATAGCGGTGTCACCTTAAAATGACTTTTCCACAGGTTGTGGAGAACCCAAATTAACAGTGTTAATTTATTTTCCACAGATTGTGGAAAAACTAACTATTATCCATTGCTCTGTGGAAAACTAGAATAGTTTATGGTAGAATAGTTCTAGAATTATCCACAAGAAGGAACCTAGTATGACTGAAAATGAACAAATTTTTTGGAACAGGGTCTTGGAATTAGCTCAGAGTCAATTAAAACAGGCAACTTATGAATTTTTTGTTCATGATGCCCGTCTATTAAAGGTCGATAAGCATATTGCAACTATTTACTTAGATCAAATGAAAGAACTCTTTTGGGAAAAAAATCTTAAAGATGTTATTCTTACTGCTGGTTTTG
>777_1098
TTGTTGATATTCTGTTTTTTCTTTTTTAGTTTTCCACATAAAAAATAGTTGAAAACAATAGCGGTGTCACCTTAAAATGACTTTTCCACAGGTTGTGGAGAACCCAAATTAACAGTGTTAATTTATTTTCCACAGATTGTGGAAAAACTAACTATTATCCATTGCTCTGTGGAAAACTAGAATAGTTTATGGTAGAATAGTTCTAGAATTATCCACAAGAAGGAACCTAGTATGACTGAAAATGAACAAATTTTTTGGAACAGGGTCTTGGAATTAGCTCAGAGTCAATTAAAACAGGCAACTTATGAATTTTTTGTTCATGATGCCCGTCTATTAAAGGTCGATAAGCATATTGCAACTATTTACTTAGATCAAATGAAAGAACTCTTTTGGGAAAAAAATCTTAAAGATGTTATTCTTACTGC
>777_1099
TTGTTGATATTCTGTTTTTTCTTTTTTAGTTTTCCACATAAAAAATAGTTGAAAACAATAGCGGTGTCACCTTAAAATGACTTTTCCACAGGTTGTGGAGAACCCAAATTAACAGTGTTAATTTATTTTCCACAGATTGTGGAAAAACTAACTATTATCCATTGCTCTGTGGAAAACTAGAATAGTTTATGGTAGAATAGTTCTAGAATTATCCACAAGAAGGAACCTAGTATGACTGAAAATGAACAAATTTTTTGGAACAGGGTCTTGGAATTAGCTCAGAGTCAATTAAAACAGGCAACTTATGAATTTTTTGTTCATGATGCCCGTCTATTAAAGGTCGATAAGCATATTGCAACTATTTACTTAGATCAAATGAAAGAACTCTTTTGGGAAAAAAATCTTAAAGATGTTATTCTTACTGCTGGTTTT
>777_1100
TTGTTGATATTCTGTTTTTTCTTTTTTAGTTTTCCACATAAAAAATAGTTGAAAACAATAGCGGTGTCACCTTAAAATGACTTTTCCACAGGTTGTGGAGAACCCAAATTAACAGTGTTAATTTATTTTCCACAGATTGTGGAAAAACTAACTATTATCCATTGCTCTGTGGAAAACTAGAATAGTTTATGGTAGAATAGTTCTAGAATTATCCACAAGAAGGAACCTAGTATGACTGAAAATGAACAAATTTTTTGGAACAGGGTCTTGGAATTAGCTCAGAG
>777_1101
TTGTTGATATTCTGTTTTTTCTTTTTTAGTTTTCCACATAAAAAATAGTTGAAAACAATAGCGGTGTCACCTTAAAATGACTTTTCCACAGGTTGTGGAGAACCCAAATTAACAGTGTTAATTTATTTTCCACAGATTGTGGAAAAACTAACTATTATCCATTGCTCTGTGGAAAACTAGAATAGTTTATGGTAGAATAGTTCTAGAATTATCCACAAGAAGGAACCTAGTATGACTGAAAATGAACAAATTTTTTGGAACAGGGTCTTGGAATTAGCTCAGAGTCAATTAAAACAGGCAACTTATGAATTTTTTGTTCAT
>777_1102
TTGTTGATATTCTGTTTTTTCTTTTTTAGTTTTCCACATAAAAAATAGTTGAAAACAATAGCGGTGTCACCTTAAAATGACTTTTCCACAGGTTGTGGAGAACCCAAATTAACAGTGTTAATTTATTTTCCACAGATTGTGGAAAAACTAACTATTATCCATTGCTCTGTGGAAAACTAGAATAGTTTATGGTAGAATAGTTCTAGAATTATCCACAAGAAGGAACC
>777_1103
TTGTTGATATTCTGTTTTTTCTTTTTTAGTTTTCCACATAAAAAATAGTTGAAAACAATAGCGGTGTCACCTTAAAATGACTTTTCCACAGGTTGTGGAGAACCCAAATTAACAGTGTTAATTTATTTTCCACAGATTGTGGAAAAACTAAC
>777_1104
TTGTTGATATTCTGTTTTTTCTTTTTTAGTTTTCCACATAAAAAATAGTTGAAAACAATAGCGGTGTCACCTTAAAATGACTTTTCCACAGGTTGTGGAGAACCCAAATTAACAGTGTTAATTTATTTTCCACAGATTGTGGAAAAACTAACTATTATCCATTGCTCTGTGGAAAACTAGAATAGTTTATGGTAGAATAGTTCTAGAATTATCCACAAGAAGGAACCTAGTATGACTGAAAATGAACAAATTTTTTGGAACAGGGTCTTGGAATTAGCTCAGAGTCAATTAAAACAGGCAACTTATGAATTTTTTGTTCATGATGCCCGTCTATTAAAGGTCGATAAGCATATTGCAACTATTTACTTAGATCAAATGAAAGAACTCTTTTGGGAAAAAAATCTTAAAGATGTTATTCTTACTGCTGGTTT
>777_1105
TTGTTGATATTCTGTTTTTTCTTTTTTAGTTTTCCACATAAAAAATAGTTGAAAACAATAGCGGTGTCACCTTAAAATGACTTTTCCACAGGTTGTGGAGAACCCAAATTAACAGTGTTAATTTATTTTCCACAGATTGTGGAAAAACTAACTATTATCCATTGCTCTGTGGAAAACTAGAATAGTTTATGGTAGAATAGTTCTAGAATTATCCACAAGAAGGAACCTAGTATGACTGAAAATGAACAAATTTTTTGGAACAGGGTCTTGGAATTAGCTCAGAGTCAATTAAAACAGGCAACTTATGAATTTTTTGTTCATGATGCCCGTCTATTAAAGGTCG
>777_1106
TTGTTGATATTCTGTTTTTTCTTTTTTAGTTTTCCACATAAAAAATAGTTGAAAACAATAGCGGTGTCACCTTAAAATGACTTTTCCACAGGTTGTGGAGAACCCAAATTAACAGTGTTAATTTATTTTCCACAGATTGTGGAAAAACTAACTATTATCCATTGCTCTGTGGAAAACTAGAATAGTTTATGGTAGAATAGTTCTAGAATTATCCACAAGAAGGAACCTAGTATGACTGAAAATGAACAAATTTTTTGGAACAGGGTCTTGGAATTAGCTCAGAGTCAATTAAAACAGGCAACTTATGAATTTTTTGTTCATGATGCCCG
>777_1107
TTGTTGATATTCTGTTTTTTCTTTTTTAGTTTTCCACATAAAAAATAGTTGAAAACAATAGCGGTGTCACCTTAAAATGACTTTTCCACAGGTTGTGGAGAACCCAAATTAACAGTGTTAATTTATTTTCCACAGATTGTGGAAAAACTAACTATTATCCATTGCTCTGTGGAAAACTAGAA
>777_1108
TTGTTGATATTCTGTTTTTTCTTTTTTAGTTTTCCACATAAAAAATAGTTGAAAACAATAGCGGTGTCACCTTAAAATGACTTTTCCACAGGTTGTGGAGAACCCAAATTAACAGTGTTAATTTATTTTCCACAGATTGTGGAAAAACTAACTATTATCCATTGCTCTGTGGAAAACTAGAATAGTTTATGGTAGAATAGTTCTAGAATTATCCACAAGAAGGAACCTAGTATGACTGAAAATGAACAAATTTTTTGGAACAGGGTCTTGGAATTAGCTCAGAGTCAATTAAAACAGGCAACTTATGAATTTTTTGTTCATGATGCCCGTCTATTAAAGGTCGATAAGCATATTGCAA
>777_1109
TTGTTGATATTCTGTTTTTTCTTTTTTAGTTTTCCACATAAAAAATAGTTGAAAACAATAGCGGTGTCACCTTAAAATGACTTTTCCACAGGTTGTGGAGAACCCAAATTAACAGTGTTAATTTATTTTCCACAGATTGTGGAAAAACTAACTATTATCCATTGCTCTGTGGAAAACTAGAATAGTTTATGGTAGAATAGTTCTAGAATTATCCACAAGAAGGAACCTAGT
>777_1110
TTGTTGATATTCTGTTTTTTCTTTTTTAGTTTTCCACATAAAAAATAGTTGAAAACAATAGCGGTGTCACCTTAAAATGACTTTTCCACAGGTTGTGGAGAACCCAAATTAACAGTGTTAATTTATTTTCCACAGATTGTGGAAAAACTAACTATTATCCATTGCTCTGTGGAAAACTAGAATAGTTTATGGTAGAATAGTTCTAGAATTATCCACAAGAAGGAACCTAGTATGACTGAAAATGAACAAATTTTTTGGAACAGGGTCTTGGAATTAGCTCAGAGTCAATTAAAACAGGCAACTTATGAATTTTTTGTTCATGATGCCCGTCTATTAAAGGTCGATAAGCATATTGCAACTATTTACTTAGATCAAATGAAA
>777_1111
TTGTTGATATTCTGTTTTTTCTTTTTTAGTTTTCCACATAAAAAATAGTTGAAAACAATAGCGGTGTCACCTTAAAATGACTTTTCCACAGGTTGTGGAGAACCCAAATTAACAGTGTTAATTTATTTTCCACAGATTGTGGAAAAACTAACTATTATCCATTGCTCTGTGGAAAACTAGAATAGTTTATGGTAGAATAGTTCTAG
>777_1112
TTGTTGATATTCTGTTTTTTCTTTTTTAGTTTTCCACATAAAAAATAGTTGAAAACAATAGCGGTGTCACCTTAAAATGACTTTTCCACAGGTTGTGGAGAACCCAAATTAACAGTGTTAATTTATTTTCCACAGATTGTGGAAAAACTAACTATTATCCATTGCTCTGTGGAAAACTAGAATAGTTTATGGTAGAATAGTTCTAGAATTATCCACAAGAAGGAACCTAGTATGACTGAAAATGAACAAATTTTTTGGAACAGGGTCTTGGAATTAGCTCAGAGTCAATTAAAACAGGCAACTTATGAATTTTTTGTTCATGATGCCCGTCTATTAAAGGTCGATAAGCATATTGCAACTATTTACTTAGATCAAATGAAAGAACTCTTTTGGGAAAAAAATCTTAAAGATGTTATTCTTACTGCTGGTTTTGAAGTTTATAACGCTCAAATTT
>777_1113
TTGTTGATATTCTGTTTTTTCTTTTTTAGTTTTCCACATAAAAAATAGTTGAAAACAATAGCGGTGTCACCTTAAAATGACTTTTCCACAGGTTGTGGAGAACCCAAATTAACAGTGTTAATTTATTTTCCACAGATTGTGGAAAAACTAACTATTATCCATTGCTCTGTGGAAAACTAGAATAGTTTATGGTAGAATAGTTCTAGAATTATCCACAAGAAGGAACCTAGTATGACTGAAAATGAACAAATTTTTTGGAACAGGGTCTTGGAATTAGCTCAGAGTCAATTAAAACAGGCAACTTATGAATTTTTTGTTCATGATGCCCGTCTATTAAAGGTCGATAAGCATATTGCAACTATTTACTTAGA
>777_1114
TTGTTGATATTCTGTTTTTTCTTTTTTAGTTTTCCACATAAAAAATAGTTGAAAACAATAGCGGTGTCACCTTAAAATGACTTTTCCACAGGTTGTGGAGAACCCAAATTAACAGTGTTAATTTATTTTCCACAGATTGTGGAAAAACTAACTATTATCCATTGCTCTGTGGAAAACTAGAATAGTTTATGGTAGAATAGTTCTAGAATTATCCACAAGAAGGAACCTAGTATGACTGAAAATGAACAAAT
>777_1115
TTGTTGATATTCTGTTTTTTCTTTTTTAGTTTTCCACATAAAAAATAGTTGAAAACAATAGCGGTGTCACCTTAAAATGACTTTTCCACAGGTTGTGGAGAACCCAAATTAACAGTGTTAATTTATTTTCCACAGATTGTGGAAAAACTAACTATTATCCATTGCTCTGTGGAAAACTAGAATAGTTTATGGTAGAATAGTTCTAGAATTATCCACAAGAAGGAACCTAGTATGACTGAAAATGAACAAATTTTTTGGAACAGGGTCTTGGAATTAGCTCAGAGTCAATTAAAACAGGCAACTTATGAATTTTTTGTTCATGATGCCCGTCTATTAAAGGTCGATAAGCATATTGCAACTATTTACTTAGATCAAATGAAAGAACTCTTTTGGGAAAAAAATCTTAAAGATGTTATTCTTAC
>777_1116
TTGTTGATATTCTGTTTTTTCTTTTTTAGTTTTCCACATAAAAAATAGTTGAAAACAATAGCGGTGTCACCTTAAAATGACTTTTCCACAGGTTGTGGAGAACCCAAATTAACAGTGTTAATTTATTTTCCACAGATTGTGGAAAAACTAACTATTATCCATTGCTCTGTGGAAAACTAGAATAGTTTATGGTAGAATAGTTCTAGAATTATCCACAAGAAGGAACCTAGTATGACTGAAAATGAACAAATTTTTTGGAACAGGGTCTTGGAATTAGCTCAGAGTCAATTAAAACAGGCAACTTATGAATTTTTTGTTCATGATGC
>777_1117
TTGTTGATATTCTGTTTTTTCTTTTTTAGTTTTCCACATAAAAAATAGTTGAAAACAATAGCGGTGTCACCTTAAAATGACTTTTCCACAGGTTGTGGAGAACCCAAATTAACAGTGTTAATTTATTTTCCACAGATTGTGGAAAAACTAACTATTATCCATTGCTCTGTGGAAAACTAGAATAGTTTATGGTAGAATAGTTCTAGAATTATCCACAAGAAGGAACCTAGTATGACTGAAAATGAACAAATTTTTTGGAACAGGGTCTTGGAATTAGCTCAGAGTCAATTAAAACAGGCAACTTATGAATTTTTTGTTCATGATGCCCGTCTATTAAAGGTCGATAAGCATATTGCAACTATTTACTTAGATCAAATGAAAGAACTCTTTTGGGAAAAAAATCTTAAAGATGTTATTCTTACTGCTGGTTTTGAAGTTTATAACGCTCAAATTTCTGTTGACTATGTTTTCGAAGAAG
>777_1118
TTGTTGATATTCTGTTTTTTCTTTTTTAGTTTTCCACATAAAAAATAGTTGAAAACAATAGCGGTGTCACCTTAAAATGACTTTTCCACAGGTTGTGGAGAACCCAAATTAACAGTGTTAATTTATTTTCCACAGATTGTGGAAAAACTAACTATTATCCATTGCTCTGTGGAAAACTAGAATAGTTTATGGTAGAATAGTTCTAGAATTATCCACAAGAAGGAACCTAGTATGACTGAAAATGAACAAATTTTTTGGAACAGGGTCTTGGAATTAGCTCAGAGTCAATTAAAACAGGCAACTTATGAATTTTTT
>777_1119
TTGTTGATATTCTGTTTTTTCTTTTTTAGTTTTCCACATAAAAAATAGTTGAAAACAATAGCGGTGTCACCTTAAAATGACTTTTCCACAGGTTGTGGAGAACCCAAATTAACAGTGTTAATTTATTTTCCACAGATTGTGGAAAAACTAACTATTATCCATTGCTCTGTGGAAAACTAGAATAGTTTATGGTAGAATAGTTCTAGAATTATCCACAAGAAGGAACCTAGTATGACTGAAAATGAACAAATTTTTTGGAACAGGGTCTTGGAATTAGCTCAGAGTCAATTAAAACAGGCAACTTATGAATTTTTTGTTCATGATGCCCGTCTATTAAAGGTCGATAAGCATATTGCAACTATTTACTTAGATCAAATGAAAGA
>777_1120
TTGTTGATATTCTGTTTTTTCTTTTTTAGTTTTCCACATAAAAAATAGTTGAAAACAATAGCGGTGTCACCTTAAAATGACTTTTCCACAGGTTGTGGAGAACCCAAATTAACAGTGTTAATTTATTTTCCACAGATTGTGGAAAAACTAACTATTATCCATTGCTCTGTGGAAAACTAGAATA
>777_1121
TTGTTGATATTCTGTTTTTTCTTTTTTAGTTTTCCACATAAAAAATAGTTGAAAACAATAGCGGTGTCACCTTAAAATGACTTTTCCACAGGTTGTGGAGAACCCAAATTAACAGTGTTAATTTATTTTCCACAGATTGTGGAAAAACTAACTATTATCCATTGCTCTGTGGAAAACTAGAATAGTTTATGGTAGAATAGTTCTAG
>777_1122
TTGTTGATATTCTGTTTTTTCTTTTTTAGTTTTCCACATAAAAAATAGTTGAAAACAATAGCGGTGTCACCTTAAAATGACTTTTCCACAGGTTGTGGAGAACCCAAATTAACAGTGTTAATTTATTTTCCACAGATTGTGGAAAAACTAACTATTATCCATTGCTCTGTGGAAAACTAGAATAGTTTATGGTAGAATAGTTCTAGAATTATCCACAAGAAGGAACCTAGTATGACTGAAAATGAACAAATTTTTTGGAACAGGGTCTTGGAATTAGCTCAGAGTCAATTAAAACAGGCAACTTATGAATTTTTTGTTCATGATGCCCGTCTATTAAAGGTCGA
>777_1123
TTGTTGATATTCTGTTTTTTCTTTTTTAGTTTTCCACATAAAAAATAGTTGAAAACAATAGCGGTGTCACCTTAAAATGACTTTTCCACAGGTTGTGGAGAACCCAAATTAACAGTGTTAATTTATTTTCCACAGATTGTGGAAAAACTAACTATTATCCATTGCTCTGTGGAAAACTAGAATAGTTTATGGTAGAATAGTTCTAGAATTATCCACAAGAAGGAACCTAGTATGACTGAAAATGAACAAATTTTTTGGAACAGGGTCTTGGAATTAGCTCAGAGTCA
>777_1124
TTGTTGATATTCTGTTTTTTCTTTTTTAGTTTTCCACATAAAAAATAGTTGAAAACAATAGCGGTGTCACCTTAAAATGACTTTTCCACAGGTTGTGGAGAACCCAAATTAACAGTGTTAATTTATTTTCCACAGATTGTGGAAAAACTAACTATTATCCATTGCTCTGTGGAAAACTAGAATAGTTTATGGTAGAATAGTTCTAGAATTATCCACAAGAAGGAACCTAGTATGACTGAAAATGAACAAATTTTTTGGAACAGGGTCTTGGAATTAGCTCAGAGTCAATTAAAACAGGCAACTTATGAATTTTTTGTTCATGATGCCCGTCTATTAAAGGTCGATAAGCATATTGCAACTATTTACTTAGATCAAATGAAAGAACTCTTTTGGGAAAAAAATCTTAAAGATGTTATTCTTACTGCTGGTTTTGAAGTTTATAACGCTCAAATTTCTGTTGA
>777_1125
TTGTTGATATTCTGTTTTTTCTTTTTTAGTTTTCCACATAAAAAATAGTTGAAAACAATAGCGGTGTCACCTTAAAATGACTTTTCCACAGGTTGTGGAGAACCCAAATTAACAGTGTTAATTTATTTTCCACAGATTGTGGAAAAACTAACTATTATCCATTGCTCT
>777_1126
TTGTTGATATTCTGTTTTTTCTTTTTTAGTTTTCCACATAAAAAATAGTTGAAAACAATAGCGGTGTCACCTTAAAATGACTTTTCCACAGGTTGTGGAGAACCCAAATTAACAGTGTTAATTTATTTTCCACAGATTGTGGAAAAACTAACTATTATCCATTGCTCTGTGGAAAACTAGAATAGTTTATGGTAGAATAGTTCTAGAATTATCCACAAGAAGGAACCTAGTATGACTGAAAATGAACAAATTTTTTGGAACAGGGTCTTGGAATTAGCTCAGAGTCAATTAAAACAGGCAACTTATGAATTTTTTGTTCATGATGCCCGTCTATTAAAGGTCGATAAGCATATTGCAACTATTTACTTAGATCAAATGAAAGAACTCTTTTGGGAAAAAAATCTTAA
>777_1127
TTGTTGATATTCTGTTTTTTCTTTTTTAGTTTTCCACATAAAAAATAGTTGAAAACAATAGCGGTGTCACCTTAAAATGACTTTTCCACAGGTTGTGGAGAACCCAAATTAACAGTGTTAATTTATTTTCCACAGATTGTGGAAAAACTAACTATTATCCATTGCTCTGTGGAAAACTAGAATAGTTTATGGTAGAATAGTTCTAGAATTATCCACAAGAAGGAACCTAGTATGACTGAAAATGAACAAATTTTTTGGAACAGGGTCTTGGAATTAGCTCAGAGTCAATTAAAACAGGCAACTTATGAATTTTTTGTTCATGATGCCCGTCTATTAAAGGTCGATAAGCATATTGCAACTATTTACTTAGATCAAATGAAAGAACTCTTTTGGGAAAAAAATCTTAAAGATGTTATTCTTACTGCTGGTTTTGAAGTTTATAACGCTCAAATTTCTGTTGACTATGTTTT
>777_1128
TTGTTGATATTCTGTTTTTTCTTTTTTAGTTTTCCACATAAAAAATAGTTGAAAACAATAGCGGTGTCACCTTAAAATGACTTTTCCACAGGTTGTGGAGAACCCAAATTAACAGTGTTAATTTATTTTCCACAGATTGTGGAAAAACTAACTATTATCCATTGCTCTGTGGAAAACTAGAATAGTTTATGGTAGAATAGTTCTAGAATTATCCACAAGAAGGAACCTAGTATGACTGAAAAT
>777_1129
TTGTTGATATTCTGTTTTTTCTTTTTTAGTTTTCCACATAAAAAATAGTTGAAAACAATAGCGGTGTCACCTTAAAATGACTTTTCCACAGGTTGTGGAGAACCCAAATTAACAGTGTTAATTTATTTTCCACAGATTGTGGAAAAACTAACTATTATCCATTGCTCTGTGGAAAACTAGAATAGTTTATGGTAGAATAGTTCTAGAATTATCCACAAGAAGGAACCTAGTATGACTGAAAATGAACAAATTTTTTGGAACAGGGTCTTGGAATTAGCTCAGAGTCAATTAAAACAGGCAACTTATGAATTTTTTGTTCATGATGCCCGTCTATTAAAGGTCGATAAGCATATTGCAACTATTTAC
>777_1130
TTGTTGATATTCTGTTTTTTCTTTTTTAGTTTTCCACATAAAAAATAGTTGAAAACAATAGCGGTGTCACCTTAAAATGACTTTTCCACAGGTTGTGGAGAACCCAAATTAACAGTGTTAATTTATTTTCCACAGATTGTGGAAAAACTAACTATTATCCATTGCTCTGTGGAAAACTAGAATAGTTTATGGTAGAATAGTTCTAGAATTATCCACAAGAAGGAACCTAGTATGACTGAAAATGAACAAATTTTTTGGAACAGGGTCTTGGAATTAGCTCAGAGTCAATTAAAACAGGCAACTTATGAATTTTTTGTTCATGATGCCCGTCTATTAAAGGTCGATAAGCATATTGCAACTATTTACTTAGATCAAATGAAAGA
>777_1131
TTGTTGATATTCTGTTTTTTCTTTTTTAGTTTTCCACATAAAAAATAGTTGAAAACAATAGCGGTGTCACCTTAAAATGACTTTTCCACAGGTTGTGGAGAACCCAAATTAACAGTGTTAATTTATTTTCCACAGATTGTGGAAAAACTAACTATTATCCATTGCTCTGTGGAAAACTAGAATAGTTTATGGTAGAATAGTTCTAGAATTATCCACAAGAAGGAACCTAGTATGACTGAAAATGAACAAATTTTTTGGAACAGGGTCTTGGAATTAGCTCAGAGTCAATTAAAACAGGCAACTTATGAATTTTTTGTTCATGATGCCCGTCTATTAAAGGTCGATAAGCATATTGCAACTATTTACTTAGATCA
>777_1132
TTGTTGATATTCTGTTTTTTCTTTTTTAGTTTTCCACATAAAAAATAGTTGAAAACAATAGCGGTGTCACCTTAAAATGACTTTTCCACAGGTTGTGGAGAACCCAAATTAACAGTGTTAATTTATTTTCCACAGATTGTGGAAAAACTAACTATTATCCATTGCTCTGTGGAAAACTAGAATAGTTTATGGTAGAATAGTTCTAGAATTATCCACAAGAAGGAACCTAGTATGACTGAAAATGAACAAATTTTTTGGAACAGGGTCTTGGAATTAGCTCAGAGTCAATTAAAACAGGCAACTTATGAATTTTTTGTTCATGATGCCCGTCTATTAAAGGTCGATAAGCATATTGCAACTATTTACTTAGATCAAATGAAAGAACTCTTTTGGGAAAAAAATCTTAAAGATGTTATTCTTACTGCTGGTTTTGAAGTTTATAACGCTCAAATTTCTGTTGACTATGTTTTCGAAGAAGACCTAATGATTGAGCAAAA
>777_1133
TTGTTGATATTCTGTTTTTTCTTTTTTAGTTTTCCACATAAAAAATAGTTGAAAACAATAGCGGTGTCACCTTAAAATGACTTTTCCACAGGTTGTGGAGAACCCAAATTAACAGTGTTAATTTATTTTCCACAGATTGTGGAAAAACTAACTATTATCCATTGCTCTGTGGAAAACTAGAATAGTTTATGGTAGAATAGTTCTAG
>777_1134
TTGTTGATATTCTGTTTTTTCTTTTTTAGTTTTCCACATAAAAAATAGTTGAAAACAATAGCGGTGTCACCTTAAAATGACTTTTCCACAGGTTGTGGAGAACCCAAATTAACAGTGTTAATTTATTTTCCACAGATTGTGGAAAAACTAACTATTATCCATTGCTCTGTGGAAAACTAGAATAGTTTATGGTAGAATAGTTCTAGAATTATCCACAAGAAGGAACCTAGTATGACTGAAAATGAACAAATTTTTTGGAACAGGGTCTTGGAATTAGCTCAGAGTCAATTAAAACAGGCAACTTATGAATTTTTTGTTCATGATGCCCGTCTATTAAAGGTCGATAAGCATATTGCAACTATTTACTTAGATCAAATGAAAGAACTCTTTTGGGAAAAAAATCTTAAAGATGTTATTCTTACTGCTGGTTTTGAAGTTTATAACGCTCAAATTTCTGTT
>777_1135
TTGTTGATATTCTGTTTTTTCTTTTTTAGTTTTCCACATAAAAAATAGTTGAAAACAATAGCGGTGTCACCTTAAAATGACTTTTCCACAGGTTGTGGAGAACCCAAATTAACAGTGTTAATTTATTTTCCACAGATTGTGGAAAAACTAACTATTATCCATTG
>777_1136
TTGTTGATATTCTGTTTTTTCTTTTTTAGTTTTCCACATAAAAAATAGTTGAAAACAATAGCGGTGTCACCTTAAAATGACTTTTCCACAGGTTGTGGAGAACCCAAATTAACAGTGTTAATTTATTTTCCACAGATTGTGGAAAAACTAACTATTATCCATTGCTCTGTGGAAAACTAGAATAGTTTATGGTAGAATAGTTCTAGAATT
>777_1137
TTGTTGATATTCTGTTTTTTCTTTTTTAGTTTTCCACATAAAAAATAGTTGAAAACAATAGCGGTGTCACCTTAAAATGACTTTTCCACAGGTTGTGGAGAACCCAAATTAACAGTGTTAATTTATTTTCCACAGATTGTGGAAAAACTAACTATTATCCATTGCTCTGTGGAAAACTAGAATA
>777_1138
TTGTTGATATTCTGTTTTTTCTTTTTTAGTTTTCCACATAAAAAATAGTTGAAAACAATAGCGGTGTCACCTTAAAATGACTTTTCCACAGGTTGTGGAGAACCCAAATTAACAGTGTTAATTTATTTTCCACAGATTGTGGAAAAACTAACTATTATCCATTGCTCTGTGGAAAACTAGAATAGTTTATGGTAGAATAGTTCTAGAATTATCCACAAGAAGGAACCTAGTATGACTGAAAATGAACAAATTTTTTGGAACAGGGTCTTGGAATTAGCTCAGAGTCAATTAAAACAGGCAACTTATGAATTTTTTGTTCATGATGCCCGTCTATTAAAGGTCGATAAGCATATTGCAACTATTTACTTAGATCAAATGAAAGAACTCTTTTGGGAAAAAAATCTTAAAGATGTTATTCTTACTGCTGGTTTTGAAGTTTATAACGCTCAAATTTCT
>777_1139
TTGTTGATATTCTGTTTTTTCTTTTTTAGTTTTCCACATAAAAAATAGTTGAAAACAATAGCGGTGTCACCTTAAAATGACTTTTCCACAGGTTGTGGAGAACCCAAATTAACAGTGTTAATTTATTTTCCACAGATTGTGGAAAAACTAACTATTATCCATTGCTCTGTGGAAAACTAGAATAGTTTATGGTAGA
>777_1140
TTGTTGATATTCTGTTTTTTCTTTTTTAGTTTTCCACATAAAAAATAGTTGAAAACAATAGCGGTGTCACCTTAAAATGACTTTTCCACAGGTTGTGGAGAACCCAAATTAACAGTGTTAATTTATTTTCCACAGATTGTGGAAAAACTAACTATTATCCATTGCTCTGTGGAAAACTAGAATAGTTTATGGTAGAATAGTTCTAGAATTATCCACAAGAAGGAACCTAGTATGACTGAAAATGAACAAATT
>777_1141
TTGTTGATATTCTGTTTTTTCTTTTTTAGTTTTCCACATAAAAAATAGTTGAAAACAATAGCGGTGTCACCTTAAAATGACTTTTCCACAGGTTGTGGAGAACCCAAATTAACAGTGTTAATTTATTTTCCACAGATTGTGGAAAAACTAACTATTATCCATTGCTCTGTGGAAAACTAGAATAGTTTATGGTAGAATAGTTCTAGAATTATCCACAAGAA
>777_1142
TTGTTGATATTCTGTTTTTTCTTTTTTAGTTTTCCACATAAAAAATAGTTGAAAACAATAGCGGTGTCACCTTAAAATGACTTTTCCACAGGTTGTGGAGAACCCAAATTAACAGTGTTAATTTATTTTCCACAGATTGTGGAAAAACTAACTATTATCCATTGCTCTGTGGAAAACTAGAATAGTTTATGGTAGAATAGTTCTAGAATTATCCACAAGAAGGAACCTAGT
>777_1143
TTGTTGATATTCTGTTTTTTCTTTTTTAGTTTTCCACATAAAAAATAGTTGAAAACAATAGCGGTGTCACCTTAAAATGACTTTTCCACAGGTTGTGGAGAACCCAAATTAACAGTGTTAATTTATTTTCCACAGATTGTGGAAAAACTAACTATTATCCATTGCTCTGTGGAAAACTAGAATAGTTTATGGTAGAAT
>777_1144
TTGTTGATATTCTGTTTTTTCTTTTTTAGTTTTCCACATAAAAAATAGTTGAAAACAATAGCGGTGTCACCTTAAAATGACTTTTCCACAGGTTGTGGAGAACCCAAATTAACAGTGTTAATTTATTTTCCACAGATTGTGGAAAAACTAACTATTATCCATTGCTCTGTGGAAAACTAGAATAGTTTATGGTAGAATAGTTCTAGAATTATCCACAAGAAGGAACCTAGTATGACTGAAAATGAACAAATTTTTTGGAACAGGGTCTTGGAATTAGCTCAGAGTCAATTAAAACAGGCAACTTATGAATTTTTTGTTCATGATGCC
>777_1145
TTGTTGATATTCTGTTTTTTCTTTTTTAGTTTTCCACATAAAAAATAGTTGAAAACAATAGCGGTGTCACCTTAAAATGACTTTTCCACAGGTTGTGGAGAACCCAAATTAACAGTGTTAATTTATTTTCCACAGATTGTGGAAAAACTAACTATTATCCATTGCTCTGTGGAAAACTAGAATAGTTTATGGTAGAATAGTTCTAGAATTATCCACAAGAAGGAACCTAGTATGACTGAAAATGAACAAATTTTTTGGAACAGGGTCTTGGAATTAGCTCAGAGTCAATTAAAACAGGCAACTTATGAATTTTTTGTTCATGATGCCCGTCTATTAAAGGTCGATAAGCATATTGCAACTATTTACTTAGATCAAATGAAAGAACTCTTTTGGGAAAAAAATCTTAAAGATGTTATTCTTACTGCTGGTTTTGAAGTTTATAACGCTCAAATTTCTGTTGACTATGTTTTCGAAGAAGACCTAATG
>777_1146
TTGTTGATATTCTGTTTTTTCTTTTTTAGTTTTCCACATAAAAAATAGTTGAAAACAATAGCGGTGTCACCTTAAAATGACTTTTCCACAGGTTGTGGAGAACCCAAATTAACAGTGTTAATTTATTTTCCACAGATTGTGGAAAAACTAACTATTATCCATTGCTCTGTGGAAAACTAGAATAGTTTATGGTAGAATAGTTCTAGAATTATCCACAAGAAGGAACCTAGTATGACTGAAAATGAACAAATTTTTTGGAACAGGGTCTTGGAATTAGCTCAGAGTCAATTAAAACAGGCAACTTA
>777_1147
TTGTTGATATTCTGTTTTTTCTTTTTTAGTTTTCCACATAAAAAATAGTTGAAAACAATAGCGGTGTCACCTTAAAATGACTTTTCCACAGGTTGTGGAGAACCCAAATTAACAGTGTTAATTTATTTTCCACAGATTGTGGAAAAACTAACTATTATCCATTGCTCTGTGGAAAACTAGAATAGTTTATGGTAGAATAGTTCTAGAATTATCCACAAGAAGGAACCTAGTATGACTGAAAATGAACAAATTTTTTGGAACAGGGTCTTGGAATTAGCTCAGAGTCAATTAAAACAGGCAACTTATGAATTTTTTGTTCATGATGCCCGTCTATTAAAGGTCGATAAGCATATTGCAACTATTTACTTAGATCAAATGAAAGAACTCTTTTGGGAAAAAAA
>777_1148
TTGTTGATATTCTGTTTTTTCTTTTTTAGTTTTCCACATAAAAAATAGTTGAAAACAATAGCGGTGTCACCTTAAAATGACTTTTCCACAGGTTGTGGAGAACCCAAATTAACAGTGTTAATTTATTTTCCACAGATTGTGGAAAAACTAACTATTATCCATTGCTCTGTGGAAAACTAGAATAGTTTATGGTAGAATAGTTCTAGAATTATCCACAAGAAGGAACCTAGTATGACTGAAAATGAACAAATTTTTTGGAACAGGGTCTTGGAATTAGCTCAGAG
>777_1149
TTGTTGATATTCTGTTTTTTCTTTTTTAGTTTTCCACATAAAAAATAGTTGAAAACAATAGCGGTGTCACCTTAAAATGACTTTTCCACAGGTTGTGGAGAACCCAAATTAACAGTGTTAATTTATTTTCCACAGATTGTGGAAAAACTAACTATTATCCATTGCTCTGTGGAAAACTAGAATAGTTTATGGTAGAATAGTTCTAGAATTATCCACAAGAAGGAACCTAGTATGACTGAAAATGAACAAATTTTTTGGAACAGGGTCTTGGAATTAGCTCAGAGTCAATTAAAACAGGCAACTTATGAATTTTTTGTTCATGATGCCCGTCTATTAAAGGTCGATAAGCATATTGCAACTATTTACTTAGATCAAATGAAAGAACTCTTTTGGGAAAAAAATCTTAAAGATGTTATTCTTACTGCTG
>777_1150
TTGTTGATATTCTGTTTTTTCTTTTTTAGTTTTCCACATAAAAAATAGTTGAAAACAATAGCGGTGTCACCTTAAAATGACTTTTCCACAGGTTGTGGAGAACCCAAATTAACAGTGTTAATTTATTTTCCACAGATTGTGGAAAAACTAACTATTATCCATTGCTCTGTGGAAAACTAGAATAGTTTATGGTAGAATAGTTCTAGAATTATCCACAAGAAGGAACCTAGTATGACTGAAAATGAACAAATTTTTTGG
>777_1151
TTGTTGATATTCTGTTTTTTCTTTTTTAGTTTTCCACATAAAAAATAGTTGAAAACAATAGCGGTGTCACCTTAAAATGACTTTTCCACAGGTTGTGGAGAACCCAAATTAACAGTGTTAATTTATTTTCCACAGATTGTGGAAAAACTAACTATTATCCATTGCTC
>777_1152
TTGTTGATATTCTGTTTTTTCTTTTTTAGTTTTCCACATAAAAAATAGTTGAAAACAATAGCGGTGTCACCTTAAAATGACTTTTCCACAGGTTGTGGAGAACCCAAATTAACAGTGTTAATTTATTTTCCACAGATTGTGGAAAAACTAACTATTATCCATTGCTCTGTGGAAAACTAGAATAGTTTATGGTAGAATAGTTCTAGAATTATCCACAAGAAGGAACCTAGTATGACTGAAAATGAACAAATTTTTTGGAACAGGGTCTTGGAATTAGCTCAG
>777_1153
TTGTTGATATTCTGTTTTTTCTTTTTTAGTTTTCCACATAAAAAATAGTTGAAAACAATAGCGGTGTCACCTTAAAATGACTTTTCCACAGGTTGTGGAGAACCCAAATTAACAGTGTTAATTTATTTTCCACAGATTGTGGAAAAACTAACTATTATCCATTGCTCTGTGGAAAACTAGAATAGTTTATGGTAGAATAGTTCTAGAATTATCCACAAGAAGGAACCTAGTATGACTGAAAATGAACAAATTTTTTGGAACAGGGTCTTGG
>777_1154
TTGTTGATATTCTGTTTTTTCTTTTTTAGTTTTCCACATAAAAAATAGTTGAAAACAATAGCGGTGTCACCTTAAAATGACTTTTCCACAGGTTGTGGAGAACCCAAATTAACAGTGTTAATTTATTTTCCACAGATTGTGGAAAAACTAACTATTATCCATTGCTCTGTGGAAAACTAGAATAGTTTATGGTAGAATAGTTCTAGAATTATCCACAAGAAGGAACCTAGTATGACTGAAAATGAACAAATTTTTTGGAACAGGGTCTTGGAATTAGCTCAGAGTCAATTAAAA
>777_1155
TTGTTGATATTCTGTTTTTTCTTTTTTAGTTTTCCACATAAAAAATAGTTGAAAACAATAGCGGTGTCACCTTAAAATGACTTTTCCACAGGTTGTGGAGAACCCAAATTAACAGTGTTAATTTATTTTCCACAGATTGTGGAAAAACTAACTATTATCCATTGCTCTGTGGAAAACTAGAATAGTTTATGGTAGAATAGTTCTAGAATTATCCACAAGAAGGAACCTAGTATGACTGAAAATGAACAAATTTTTTGGAACAGGGTCTTGGAATTAGCTCAGAGTCAATTAAAACAGGCAACTTATGAATTTTTTGTTCATGATGCCCGTCTATTAAAGGTCGATAAGCATATTGCAACTATTTACTTAGATCAAATGAAAGAACTCTTTTGGGAAAAAAATCTTAAAGATGTTATTCTTACTGCTGGTTTTGAAGTTTATAACGCTCAAATTTCTGTTGACTATGTTTTCGAAGAAGACCTAATGATTG
>777_1156
TTGTTGATATTCTGTTTTTTCTTTTTTAGTTTTCCACATAAAAAATAGTTGAAAACAATAGCGGTGTCACCTTAAAATGACTTTTCCACAGGTTGTGGAGAACCCAAATTAACAGTGTTAATTTATTTTCCACAGATTGTGGAAAAACTAACTATTATCCATTGCTCTGTGGAAAACTAGAATAGTTTATGGTAGAATAGTTCTAGAATTATCCACAAGAAGGAACCTAGTATGACTGAAAATGAACAAATTTTTTGGAACAGGGTCTTGGAATTAGCTCAGAGTCAATTAAAACAGGCAACTTATGAATTTTTTGTTCATGATGCCCGTCTATTAAAGGTCGATAAGCATATTGCAACTATTTACTTAGATCAAATGAAAGAA
>777_1157
TTGTTGATATTCTGTTTTTTCTTTTTTAGTTTTCCACATAAAAAATAGTTGAAAACAATAGCGGTGTCACCTTAAAATGACTTTTCCACAGGTTGTGGAGAACCCAAATTAACAGTGTTAATTTATTTTCCACAGATTGTGGAAAAACTAACTATTATCCATTGCTCTGTGGAAAACTAGAATAGTTTATGGTAGAATAGTTCTAGAATTATCCACAA
>777_1158
TTGTTGATATTCTGTTTTTTCTTTTTTAGTTTTCCACATAAAAAATAGTTGAAAACAATAGCGGTGTCACCTTAAAATGACTTTTCCACAGGTTGTGGAGAACCCAAATTAACAGTGTTAATTTATTTTCCACAGATTGTGGAAAAACTAACTATTATCCATTGCTCTGTGGAAAACTAGAATAGTTTATGGTAGAATAGTTCTAGAATTATCCACAAGAAGGAACCTAGTATGACTGAAAATGAACAAATTTTTTGGAACAGGGTCTTGGAATTAGCTCAGAGTCAATTAAAACAGGCAACTTATGAATTTTTTGTTCATGATGCCCGTCTATTAAAGGTCGATAAGCATATTGCAACTATTTACTTAGATCAAATGAAAGAACTCTTTTGGGAAAAAAATCTTAAAGATGTTATTCTTACTGCTGGTTTTGAAGTTTATAACGCTCAAATTTCTGT
>777_1159
TTGTTGATATTCTGTTTTTTCTTTTTTAGTTTTCCACATAAAAAATAGTTGAAAACAATAGCGGTGTCACCTTAAAATGACTTTTCCACAGGTTGTGGAGAACCCAAATTAACAGTGTTAATTTATTTTCCACAGATTGTGGAAAAACTAACTATTATCCATTGCTCTGTGGAAAACTAGAATAGTTTATGGTAGAATAGTTCTAGAATTATCCACAAGAAGGAACCTAGTATGACTGAAAATGAACAAATTTTTTGGAACAGGGTCTTGGAATTAGCTCAGAGTCAATTAAAACAGGCAACTTATGAATTTTTTGTTCATGATGCCCGTCTATTAAAGGTCGATAAGCATATTGCAACTATTTACTTAGATCAAATGAAAGAACTCTTTTGGGAAAAAAATCTTAAAGATGTTATTCTTACTGCTGGTTTTGAAGTTTATAACGCTCAA
>777_1160
TTGTTGATATTCTGTTTTTTCTTTTTTAGTTTTCCACATAAAAAATAGTTGAAAACAATAGCGGTGTCACCTTAAAATGACTTTTCCACAGGTTGTGGAGAACCCAAATTAACAGTGTTAATTTATTTTCCACAGATTGTGGAAAAACTAACTATTATCCATTGCTCTGTGGAAAACTAGAATAGTTTATGGTAGAATAGTTCTAGAATTATCCACAAGAAGGAACCTAGTATGACTGAAAATGAACAAATTTTTTGGA
>777_1161
TTGTTGATATTCTGTTTTTTCTTTTTTAGTTTTCCACATAAAAAATAGTTGAAAACAATAGCGGTGTCACCTTAAAATGACTTTTCCACAGGTTGTGGAGAACCCAAATTAACAGTGTTAATTTATTTTCCACAGATTGTGGAAAAACTAACTATTATCCATTGCTCTGTGGAAAACTAGAATAGTTTATGGTAGAATAGTTCTAGAATTATCCACAAGAAGGAACCTAGTATGACTGAAAATGAACAAATTTTTTGGAACAGGGTCTTGGAATTAGCTCAGAGTCAATTAAAACAGGCAACTTATGAATTTTTTGTTCATGATGCCCGTCTATTAAAGGTCGATAA
>777_1162
TTGTTGATATTCTGTTTTTTCTTTTTTAGTTTTCCACATAAAAAATAGTTGAAAACAATAGCGGTGTCACCTTAAAATGACTTTTCCACAGGTTGTGGAGAACCCAAATTAACAGTGTTAATTTATTTTCCACAGATTGTGGAAAAACTAACTAT
>777_1163
TTGTTGATATTCTGTTTTTTCTTTTTTAGTTTTCCACATAAAAAATAGTTGAAAACAATAGCGGTGTCACCTTAAAATGACTTTTCCACAGGTTGTGGAGAACCCAAATTAACAGTGTTAATTTATTTTCCACAGATTGTGGAAAAACTAACTATTATCCATTGCTCTGTGGAAAACTAGAATAGTTTATGGTAGAATAGTTCTAGAATTATCCACAAGAAGGAACCTAGTATGACTGAAAATGAACAAATTTTTTGGAACAGGGTCTTGGAATTAGCTCAGAGTCAATTAAAACAGGCAACTTATGAATTTTTTGTTCATGATGCCCGTCTATTAAAGGTCGATAAGCATATTGCAACTATTTACTTAGATCAAATGAAAGAACTCTTTTGGGAAAAAAATCTTAAAGATGTTATTCTT
>777_1164
TTGTTGATATTCTGTTTTTTCTTTTTTAGTTTTCCACATAAAAAATAGTTGAAAACAATAGCGGTGTCACCTTAAAATGACTTTTCCACAGGTTGTGGAGAACCCAAATTAACAGTGTTAATTTATTTTCCACAGATTGTGGAAAAACTAACTATTATCCATTGCTCTGTGGAAAACTAGAATAGTTTATGGTAGAATAGTTCTAGAATTATCCACAAGAAGGAACCTAGTATGACTGAAAATGAACAAATTTTTTGGAACAGGGTCTTGGAATTAGCTCAGAGTCAATTAAAACAGGCAACTTATGAATTTTTTGTTCATGATGCCCGTCTATTAAAGGTCGATAAGCATATTGCAACTATTTACTTAGATCAAATGAAAGAACTCTTTTGGGAAAAAAATCTTAAAGATGTTATTCTTACTGCTGGTTTTGAAGTTTATAACGCTCAAATTTCTGTT
>777_1165
TTGTTGATATTCTGTTTTTTCTTTTTTAGTTTTCCACATAAAAAATAGTTGAAAACAATAGCGGTGTCACCTTAAAATGACTTTTCCACAGGTTGTGGAGAACCCAAATTAACAGTGTTAATTTATTTTCCACAGATTGTGGAAAAACTAACTATTATCCATTGCTCTGTGGAAAACTAGAATAGTTTATGGTAGAATAGTTCTAGAATTATCCACAAGAAGGAACCTAGTATGACTGAAAATGAACAAATTTTTTGGAACAGGGTCTTGGAATTAGCTCAGAGTCAATTAAAACAGGCAACTTATGAATTTTTTGTTCATGATGCCCGTCTATTAAAGGTCGATAAGCATATTGCAACTATTTACTTAGATCAAATGAAAGAACTCTTTTGGGAAAAAAATCTTAAAGATGTTATTCTTACTGCTGGTTTTGAAGTTTATAACGCTCAAATTTCTGTTGACTATGTTTTCGAAGAAGACCTAATGATTGAGCAAAAT
>777_1166
TTGTTGATATTCTGTTTTTTCTTTTTTAGTTTTCCACATAAAAAATAGTTGAAAACAATAGCGGTGTCACCTTAAAATGACTTTTCCACAGGTTGTGGAGAACCCAAATTAACAGTGTTAATTTATTTTCCACAGATTGTGGAAAAACTAACTATTATCCATTGCTCTGTGGAAAACTAGAATAGTTTATGGTAGAATAGTTCTAGAATTATCCACAAGAAGGAACCTAGTATGACTGAAAATGAACAAATTTTTTGGAACAGGGTCTTGGAATTAGCTCAGAGTCAATTAAAACAGGCAACTTATGAATTTTTTGTTCATGATGCCCGTC
>777_1167
TTGTTGATATTCTGTTTTTTCTTTTTTAGTTTTCCACATAAAAAATAGTTGAAAACAATAGCGGTGTCACCTTAAAATGACTTTTCCACAGGTTGTGGAGAACCCAAATTAACAGTGTTAATTTATTTTCCACAGATTGTGGAAAAACTAACTATTATCCATTGCTCTGTGGAAAACTAGAATAGTTTAT
>777_1168
TTGTTGATATTCTGTTTTTTCTTTTTTAGTTTTCCACATAAAAAATAGTTGAAAACAATAGCGGTGTCACCTTAAAATGACTTTTCCACAGGTTGTGGAGAACCCAAATTAACAGTGTTAATTTATTTTCCACAGATTGTGGAAAAACTAACTATTATCCATTGCTCTGTGGAAAACTAGAATAGTTTATGGTAGAATAGTTCTAGAATTATCCACAAGAAGGAACCTAGTATGACTGAAAATGAACAAATTTTTTGGAACAGGG
>777_1169
TTGTTGATATTCTGTTTTTTCTTTTTTAGTTTTCCACATAAAAAATAGTTGAAAACAATAGCGGTGTCACCTTAAAATGACTTTTCCACAGGTTGTGGAGAACCCAAATTAACAGTGTTAATTTATTTTCCACAGATTGTGGAAAAACTAACTATTATCCATTGCTCTGTGGAAAACTAGAATAGTTTATGGTAGAATAGTTCTAGAATTATCCACAAGAAGGAACCTAGTATGACTGAAAATGAA
>777_1170
TTGTTGATATTCTGTTTTTTCTTTTTTAGTTTTCCACATAAAAAATAGTTGAAAACAATAGCGGTGTCACCTTAAAATGACTTTTCCACAGGTTGTGGAGAACCCAAATTAACAGTGTTAATTTATTTTCCACAGATTGTGGAAAAACTAACTATTATCCATTGCTCTGTGGAAAACTAGAATAGTTTATGGTAGAATAGTTCTAGAATTATCCACAAGAAGGAACCTAGTATGACTGAAAATGAACAAATTTTTTGGAACAGGGTCTTGGAATTAGCTCAGAGTC
>777_1171
TTGTTGATATTCTGTTTTTTCTTTTTTAGTTTTCCACATAAAAAATAGTTGAAAACAATAGCGGTGTCACCTTAAAATGACTTTTCCACAGGTTGTGGAGAACCCAAATTAACAGTGTTAATTTATTTTCCACAGATTGTGGAAAAACTAACTATTATCCATTGCTCTGTGGAAAACTAGAATAGTTTATGGTAGAATAGTTCTAGAATTATCCACAAGAAGGAACCTAGTATGACTGAAAATGAACAAATTTTTTGGAACAGGGTCTTGGAATTAGCTCAGAGTCAATTAAAACAGGCAACTTATGAATTTTTTG
>777_1172
TTGTTGATATTCTGTTTTTTCTTTTTTAGTTTTCCACATAAAAAATAGTTGAAAACAATAGCGGTGTCACCTTAAAATGACTTTTCCACAGGTTGTGGAGAACCCAAATTAACAGTGTTAATTTATTTTCCACAGATTGTGGAAAAACTAACTATTATCCATTGCTCTGTGGAAAACTAGAATAGTTTATGGTAGAATAGTTCTAGAATTATCCACAAGAAGGAACCTAGTATGACTGAAAATGAACAAATTTTTTGGAACAGGGTCTTGGAATTAGCTCAGAGTCAATTAAAACAGGCAACTTATGAATTTTTTGTTCATGATGCCCGTCTATTAAAGGTCGATAAGCATATTGCAACTATTTACTTAGA
>777_1173
TTGTTGATATTCTGTTTTTTCTTTTTTAGTTTTCCACATAAAAAATAGTTGAAAACAATAGCGGTGTCACCTTAAAATGACTTTTCCACAGGTTGTGGAGAACCCAAATTAACAGTGTTAATTTATTTTCCACAGATTGTGGAAAAACTAACTATTATCCATTGCTCTGTGGAAAACTAGAATAGTTTATGGTAGAATAGTTCTAGAATTATCCACAAGAAGGAACCTAGTATGACTGAAAATGAACAAATTTTTTGGAACAGGGTCTTGGAATTAGCTCAGAGTCAATTAAAACAGGCAACTTATGAATTTTTTGTTCATGATGCCCGTCTATTAAAGGTCGATAAGCATATTGCAACTATTTACTTAGATCAAATGAA
>777_1174
TTGTTGATATTCTGTTTTTTCTTTTTTAGTTTTCCACATAAAAAATAGTTGAAAACAATAGCGGTGTCACCTTAAAATGACTTTTCCACAGGTTGTGGAGAACCCAAATTAACAGTGTTAATTTATTTTCCACAGATTGTGGAAAAACTAACTATTATCCATTGCTCTGTGGAAAACTAGAATAGTTTATGGTAGAATAGTTCTAGAATTATCCACAAGAAGGAACCTAGTATGACTGAAAATGAACAAATTTTTTGGAACAGGGTCTTGGAATTAGCTCAGAGTCAATTAAAACAGGCAACTT
>777_1175
TTGTTGATATTCTGTTTTTTCTTTTTTAGTTTTCCACATAAAAAATAGTTGAAAACAATAGCGGTGTCACCTTAAAATGACTTTTCCACAGGTTGTGGAGAACCCAAATTAACAGTGTTAATTTATTTTCCACAGATTGTGGAAAAACTAACTATTATCCATTGCTCTGTGGAAAACTAGAATAGTTTATGGTAGAATAGTTCTAGAATTATCCACAAGAAGGAACCTAGTATGACTGAAAATGAACAAATTTTTTGGAACAGGGTCTTGGAATTAGCTCAGAGTCAATTAAAACAGGCAACTTATGAATTTTTTGTTCATGATGC
>777_1176
TTGTTGATATTCTGTTTTTTCTTTTTTAGTTTTCCACATAAAAAATAGTTGAAAACAATAGCGGTGTCACCTTAAAATGACTTTTCCACAGGTTGTGGAGAACCCAAATTAACAGTGTTAATTTATTTTCCACAGATTGTGGAAAAACTAACTATTATCC
>777_1177
TTGTTGATATTCTGTTTTTTCTTTTTTAGTTTTCCACATAAAAAATAGTTGAAAACAATAGCGGTGTCACCTTAAAATGACTTTTCCACAGGTTGTGGAGAACCCAAATTAACAGTGTTAATTTATTTTCCACAGATTGTGGAAAAACTAACTATTATCCATTGCTCTGTGGAAAACTAGAATAGTTTATGGTAGAATAGTTCTAGAATTATCCACAAGAAGGAACCTAGTATGACTGAAAATGAACAAATTTTTTGGAACAGGGTCTTGGAATTAGCTCAGAGTCAATTAAAACAGGCAACTTATGAATTTTTTGTT
>777_1178
TTGTTGATATTCTGTTTTTTCTTTTTTAGTTTTCCACATAAAAAATAGTTGAAAACAATAGCGGTGTCACCTTAAAATGACTTTTCCACAGGTTGTGGAGAACCCAAATTAACAGTGTTAATTTATTTTCCACAGATTGTGGAAAAACTAACTATTATCCATTGCTCTGTGGAAAACTAGAATAGTTTATGGTAGAATAGTTCTAGAATTATCCACAAGAA
>777_1179
TTGTTGATATTCTGTTTTTTCTTTTTTAGTTTTCCACATAAAAAATAGTTGAAAACAATAGCGGTGTCACCTTAAAATGACTTTTCCACAGGTTGTGGAGAACCCAAATTAACAGTGTTAATTTATTTTCCACAGATTGTGGAAAAACTAACTATTATCCATTGCTCTGTGGAAAACTAGAATAGTTTATGGTAGAATAGTTCTAGAATTATCCACAAGAAGGAACCTAGTATGACTGAAAATGAACAAATTTTTTGGAACAGGGTCTTGGAATTAGCTCAGAGTCAATTAAAACAGGCAACTTATGAATTTTTTGTTCATGATGCCCGTCTATTAAAGGTCGATAAGCATATTGCAACTATTTACTTAGATCAAATGAA
>777_1180
TTGTTGATATTCTGTTTTTTCTTTTTTAGTTTTCCACATAAAAAATAGTTGAAAACAATAGCGGTGTCACCTTAAAATGACTTTTCCACAGGTTGTGGAGAACCCAAATTAACAGTGTTAATTTATTTTCCACAGATTGTGGAAAAACTAACTATTATCCATTGCTCTGTGGAAAACTAGAATAGTTTATGGTAGAATAGTTCTAGAATTATCCACAAGAAGGAACCTAGTATGACTGAAAATGAACAAATTTTTTGGAACAGGGTCTTGGAATTAGCTCAGAGTCAATTAAAACAGGCAACTTATGAATTTTTTGTTCATGATGCCCGTCTATTAAAGGTCGATAAGCATATTGCAACTATTTACTTAGATCAAATGAAAGAACTCTTTTGGGA
>777_1181
TTGTTGATATTCTGTTTTTTCTTTTTTAGTTTTCCACATAAAAAATAGTTGAAAACAATAGCGGTGTCACCTTAAAATGACTTTTCCACAGGTTGTGGAGAACCCAAATTAACAGTGTTAATTTATTTTCCACAGATTGTGGAAAAACTAACTATTATCCATTGCTCTGTGGAAAACTAGAATAGTTTATGGTAGAATAGTTCTAGAATTATCCACAAGAAGGAACCTAGTATGACTGAAAATGAACAAATTTTTTGGAACAGGGTCTTGGAATTAGCTCAGAGTCAATTAAAACAGGCAACTTATGAATTTTTTGTTCATGA
>777_1182
TTGTTGATATTCTGTTTTTTCTTTTTTAGTTTTCCACATAAAAAATAGTTGAAAACAATAGCGGTGTCACCTTAAAATGACTTTTCCACAGGTTGTGGAGAACCCAAATTAACAGTGTTAATTTATTTTCCACAGATTGTGGAAAAACTAACTATTATCCATTGCTCTGTGGAAAACTAGAATAGTTTATGGTAGAATAGTTCTAGAATTATCCACAAGAAGGAACCTAGTATGACTGAAAATGAACAAATTTTTTGGAACAGGGTCTTGGAATTAGCTCAGAGTCAATTAAAACAGGCAACTTATGAATTTTTTGTTCATGATGCCCGTCTATTAAAGGTCGATAAGCATATTGCAACTATTTACTTAGATCAAATGAAAGAACTCTTTTGGGAAAAAAATCTTAAAGATGTTATTCTTACTGCTGGTTTTGAAGTTTATAACGCTCAAATTTCTGTTGACTATGTTTTCGAAGA
>777_1183
TTGTTGATATTCTGTTTTTTCTTTTTTAGTTTTCCACATAAAAAATAGTTGAAAACAATAGCGGTGTCACCTTAAAATGACTTTTCCACAGGTTGTGGAGAACCCAAATTAACAGTGTTAATTTATTTTCCACAGATTGTGGAAAAACTAACTATTATCCATTGCTCTGTGGAAAACTAGAATAGTTTATGGTAGAATAGTTCTAGAATTATCCACAAGAAGGAACCTAGTATGACTGAAAATGAACAAATTTTTTGGAACAGGGTCTTGGAATTAGCTCAGAGTCAATTAAAACAGGCAACTTATGAATTTTTTGTTCATGATGCCCGTCTATTAAAGGTCGA
>777_1184
TTGTTGATATTCTGTTTTTTCTTTTTTAGTTTTCCACATAAAAAATAGTTGAAAACAATAGCGGTGTCACCTTAAAATGACTTTTCCACAGGTTGTGGAGAACCCAAATTAACAGTGTTAATTTATTTTCCACAGATTGTGGAAAAACTAACTATTATCCATTGCTCTGTGGAAAACTAGAATAGTTTATGGTAGAATAGTTCTAGAATTATCCACAAGAAGGAACCTAGTATGACTGAAAATGAACAAATTTTTTGGAACAGGGTCTTGGAATTAGCTCAGAGTCAATTAAAACAGGCAACTTATGAATTTTTT
>777_1185
TTGTTGATATTCTGTTTTTTCTTTTTTAGTTTTCCACATAAAAAATAGTTGAAAACAATAGCGGTGTCACCTTAAAATGACTTTTCCACAGGTTGTGGAGAACCCAAATTAACAGTGTTAATTTATTTTCCACAGATTGTGGAAAAACTAACTATTATCCATTGCTCTGTGGAAAACTAGAATAGTTTATGGTAGAATAGTTCTAGAATTATCCACAAGAAGGAACCTAGTATGACTGAAAATGAACAAATTTTTTGGAACAGGGTCTTGGAATTAGCTCAGAGTCAATTAAAACAGGCAACTTATGAATTTTTTGTTCATGATGCCCGTCTATTAAAGGTCGATAAGCATATTGCAACTATTTACTTAGATCAAATGAAAG
>777_1186
TTGTTGATATTCTGTTTTTTCTTTTTTAGTTTTCCACATAAAAAATAGTTGAAAACAATAGCGGTGTCACCTTAAAATGACTTTTCCACAGGTTGTGGAGAACCCAAATTAACAGTGTTAATTTATTTTCCACAGATTGTGGAAAAACTAACTATTATCCATTGCTCTGTGGAAAACTAGAATAGTTTATGGTAGAATAGTTCTAGAATTATCCACAAGAAGGAACCTAGTATGACTGAAAATGAACAAATTTTTTGGAACAGGGTCTTGGA
>777_1187
TTGTTGATATTCTGTTTTTTCTTTTTTAGTTTTCCACATAAAAAATAGTTGAAAACAATAGCGGTGTCACCTTAAAATGACTTTTCCACAGGTTGTGGAGAACCCAAATTAACAGTGTTAATTTATTTTCCACAGATTGTGGAAAAACTAACTATTATCCATTGCTCTGTGGAAAACTAGAATAGTTTATGGTAGAATAGTTCTAGAATTATCCACAAGAAGGAACCTAGTATGACTGAAAATGAACAAATTTTTTGGAACAGGGTCTTGGAATTAGCTCAGAGTCAATTAAAACAGGCAACTTATGAATTTTTTGTTCATGATGCCCGTCTATTAAAGGTCGATAAGCATATTGCAACTATTTACTTA
>777_1188
TTGTTGATATTCTGTTTTTTCTTTTTTAGTTTTCCACATAAAAAATAGTTGAAAACAATAGCGGTGTCACCTTAAAATGACTTTTCCACAGGTTGTGGAGAACCCAAATTAACAGTGTTAATTTATTTTCCACAGATTGTGGAAAAACTAACTATTATCCATTGCTCTGTGGAAAACTAGAATAGTTTATGGTAGAATAGTTCTAGAATTATCCACAAGAAGGAACCTAGTATGACTGAAAATGAACAAATTTTTTGGAACAGGGTCTTGGAATTAGCTCAGAGTCAATTAAAACAGGCAACTTATGAATTTTTTGTTCATGATGCCCGTCTATTAAAGGTCGATAAGCATATTG
>777_1189
TTGTTGATATTCTGTTTTTTCTTTTTTAGTTTTCCACATAAAAAATAGTTGAAAACAATAGCGGTGTCACCTTAAAATGACTTTTCCACAGGTTGTGGAGAACCCAAATTAACAGTGTTAATTTATTTTCCACAGATTGTGGAAAAACTAACTATTATCCATTGCTCTG
>777_1190
TTGTTGATATTCTGTTTTTTCTTTTTTAGTTTTCCACATAAAAAATAGTTGAAAACAATAGCGGTGTCACCTTAAAATGACTTTTCCACAGGTTGTGGAGAACCCAAATTAACAGTGTTAATTTATTTTCCACAGATTGTGGAAAAACTAACTATTATCCATTGCTCTGTGGAAAACTAGAATAGTTTATGGTAGAATAGTTCTAGAATTATCCACAAGAAGGAACCTAGTATGACTGAAAATGAACAAATTTTTTGGAACAGGGTCTTGGAATTAGCTCAGAGTCAATTAAAACAGGCAACTTATGAATTTTTTGTTCATGATGCCCGTCTATTAAAGGTCGATAAGCATATTG
>777_1191
[truncated: 20,005,578 more chars]
