# Supplementary material for: Consistency of metagenomic assignment programs in simulated and real data
Source: BMC Bioinformatics. 2014 Mar 28;15:90. doi: 10.1186/1471-2105-15-90 (PMC3986635; doi:10.1186/1471-2105-15-90)
Supplement: Additional file 4 — Simulated and synthetic sequences generated using our scripts in FASTA format, and their keys. [file 1471-2105-15-90-S4.zip › simulated_files/sim_bacteria_dominant.fas]

>815_0
TAAACAAAACTTTATACACAGTATATTTATAACTAAAAAACAATGATACATTGTTGATATTTTTTTTTCCTTTTAAACAAATTTTATCAACATTTATCCGATATAAACATAAATAAATTAATTTTTATTAACAGCTTGTTTATATTTGTAGGAGGTCACAAAATGTATGAAGATTGTTACACATTGTGGGATGCAATATTTGAAAAATTAAAAAGTGAGCTGACGTCTACCAGTTATACAACTTGGCTTGTCCATTTAAAGCCAGTTGCTCTTTTAGACAATATACTGGTACTATCAACTGTCAATGTATTTACCAAAAACATAATAAACGGAAGATACTTAAACGTAATATACGATGCAGCAAAAT
>815_1
TAAACAAAACTTTATACACAGTATATTTATAACTAAAAAACAATGATACATTGTTGATATTTTTTTTTCCTTTTAAACAAATTTTATCAACATTTATCCGATATAAACATAAATAAATTAATTTTTATTAACAGCTTGTTTATATTTGTAGGAGGTCACAAAATGTATGAAGATTGTTACACATTGTGGGATGCAATATTTGAAAAATTAAAAAGTGAGCTGACGTCTACCAGTTATACAACTTGGCTTGTCCATTTAAAGCCAGTTGCTCTTTTAGACAATATAC
>815_2
TAAACAAAACTTTATACACAGTATATTTATAACTAAAAAACAATGATACATTGTTGATATTTTTTTTTCCTTTTAAACAAATTTTATCAACATTTATCCGATATAAACATAAATAAATTAATTTTTATTAACAGCTTGTTTATATTTGTAGGAGGTCACAAAATGTATGAAGATTGTTACACATTGTGGGATGCAATATTTGAAAAATTAAAAAGTGAGCTGACGTCTACCAGTTATACAACTTGGCTTGTCCATTTAAAGCCAGTTGCTCTTTTAGACAATATACTGGTACTATCAACTGTCAATGTATTTACCAAAAACATAATAAACGGAAGATACTTAAACGTAATATACGATGCAGCAAAATCTATTACTAATAAAAACATAGAAATAAAAATAGTCTCTGAAGATGAAGAAGAGTATAAAAAGATAAAGGAAACAGTCCAGTATAAAAACGACAAAGACAAAATTGTTTC
>815_3
TAAACAAAACTTTATACACAGTATATTTATAACTAAAAAACAATGATACATTGTTGATATTTTTTTTTCCTTTTAAACAAATTTTATCAACATTTATCCGATATAAACATAAATAAATTAATTTTTATTAACAGCTTGTTTATATTTGTAGGAGGTCACAAAATGTATGAAGATTGTTACACATTGTGGGATGCAATATTTGAAAAATTAAAAAGTGAGCTGACGTCTACCAGTTATACAACTTGGCTTGTCCATTTAAAGCCAGTTGCTCTTTTAGACAATATACTGGTACTATCAACTGTCAATGTATTTACCAAAAACATAATAAACGGAAGATACTTAAACGTAATATACGATGCAGCAAAATCTATTACTAATAAAAACA
>815_4
TAAACAAAACTTTATACACAGTATATTTATAACTAAAAAACAATGATACATTGTTGATATTTTTTTTTCCTTTTAAACAAATTTTATCAACATTTATCCGATATAAACATAAATAAATTAATTTTTATTAACAGCTTGTTTATATTTGTAGGAGGTCACAAAATGTATGAAGATTGTTACACATTGTGGGATGCAATATTTGAAAAATTAAAAAGTGAGCTGACGTCTACCAGTTATACAACTTGGCTTGTCCATTTAAAGCCAGTTGCTCTTTTAGACAATATACTGGTACTATCAACTGTCAATGTATTTACCAAAAACATAATAAACGGAA
>815_5
TAAACAAAACTTTATACACAGTATATTTATAACTAAAAAACAATGATACATTGTTGATATTTTTTTTTCCTTTTAAACAAATTTTATCAACATTTATCCGATATAAACATAAATAAATTAATTTTTATTAACAGCTTGTTTATATTTGTAGGAGGTCACAAAATGTATGAAGATTGTTACACATTGTGGGATGCAATATTTGAAAAATTAAAAAGTGAGCTGACGTCTACCAGTTATACAACTTGGCTTGTCCATTTAAAGCCAGTTGCTCTTTTAGACAATATACTGGTACTATCAACTGTCAATGTATTTACCAAAAACATAATAAACGGAAGATACTTAAACGTAATATACGATGCAGCAAAATCTATTACTAATAAAAACATAGAAATAAAAATAGTCTCTGAAGATGAAGAAGAGT
>815_6
TAAACAAAACTTTATACACAGTATATTTATAACTAAAAAACAATGATACATTGTTGATATTTTTTTTTCCTTTTAAACAAATTTTATCAACATTTATCCGATATAAACATAAATAAATTAATTTTTATTAACAGCTTGTTTATATTTGTAGGAGGTCACAAAATGTATGAAGATTGTTACACATTGTGGGATGCAATATTTGAAAAATTAAAAAGTGAGCTGACGTCTACCAGTTATACAACTTGGCTTGTCCATTTAAAGCCAGTTGCTCTTTTAGACAATATACTGGTACTATCAACTGTCAATGTATTTACCAAAAACATAATAAACGGAAGATACTTAAACGTAATATACGATGCAGCAAAATCTATTACTAATAAAAACATAGAAATAAAAATAGTCTCTGAAGATGAAGAAGAGTATA
>815_7
TAAACAAAACTTTATACACAGTATATTTATAACTAAAAAACAATGATACATTGTTGATATTTTTTTTTCCTTTTAAACAAATTTTATCAACATTTATCCGATATAAACATAAATAAATTAATTTTTATTAACAGCTTGTTTATATTTGTAGGAGGTCACAAAATGTATGAAGATTGTTACACATTGTGGGATGCAATATTTGAAAAATTAAAAAGTGAGCTGACGTCTACCAGTTATACAACTTGGCTTGTCCATTTAAAGCCAGTTGCTCT
>815_8
TAAACAAAACTTTATACACAGTATATTTATAACTAAAAAACAATGATACATTGTTGATATTTTTTTTTCCTTTTAAACAAATTTTATCAACATTTATCCGATATAAACATAAATAAATTAATTTTTATTAACAGCTTGTTTATATTTGTAGGAGGTCACAAAATGTATGAAGATTGTTACACATTGTGGGATGCAATATTTGAAAAATTAAAAAGTGAGCTGACGTCTACCAGTTATACAACTTGGCTTGTCCATTTAAAGCCAGTTGCTCTTTTAGACAATATACT
>815_9
TAAACAAAACTTTATACACAGTATATTTATAACTAAAAAACAATGATACATTGTTGATATTTTTTTTTCCTTTTAAACAAATTTTATCAACATTTATCCGATATAAACATAAATAAATTAATTTTTATTAACAGCTTGTTTATATTTGTAGGAGGTCACAAAATGTATGAAGATTGTTACACATTGTGGGATGCAATATTTGAAAAATTAAAAAGTGAGCTGACGTCTACCAGTTATACAACTTGGCTTGTCCATTTAAAGCCAGTTGCTCTTTTAGACAATATACTGGTACTATCAACTGTCAATGTATTTACCAAAAACATAATAAACGGAAGATACTTAAACGTAATATACGATGCAGCAAAATCTATTACTAATAAAAACATAGAAATAAAAATAGTCTCTGAAGATGAAGAAGAGTATAAAAAGATAAAGGAAACAGTCCAGTATAAAAACGACAAAGACAAAATTGTTTCCAATAT
>815_10
TAAACAAAACTTTATACACAGTATATTTATAACTAAAAAACAATGATACATTGTTGATATTTTTTTTTCCTTTTAAACAAATTTTATCAACATTTATCCGATATAAACATAAATAAATTAATTTTTATTAACAGCTTGTTTATATTTGTAGGAGGTCACAAAATGTATGAAGATTGTTACACATTGTGGGATGCAATATTTGAAAAATTAAAAAGTGAGCTGACGTCTACCAGTTATACAACTTGGCTTGTCCATTTAAAGCCAGTTGCTCTTTTAGACAATATACTGGTACTATCAACTGTCAATGTATTTACCAAAAACATAATAAACGGAAGATACTTAAACGTAATATACGATGCAGCAAAATCTATTACTA
>815_11
TAAACAAAACTTTATACACAGTATATTTATAACTAAAAAACAATGATACATTGTTGATATTTTTTTTTCCTTTTAAACAAATTTTATCAACATTTATCCGATATAAACATAAATAAATTAATTTTTATTAACAGCTTGTTTATATTTGTAGGAGGTCACAAAATGTATGAAGATTGTTACACATTGTGGGATGCAATATTTGAAAAATTAAAAAGTGAGCTGACGTCTACCAGTTATACAACTTGGCTTGTCCATTTAAAGCCAGTTGCTCTTTTAGACAATATACTGGTACTATCAACT
>815_12
TAAACAAAACTTTATACACAGTATATTTATAACTAAAAAACAATGATACATTGTTGATATTTTTTTTTCCTTTTAAACAAATTTTATCAACATTTATCCGATATAAACATAAATAAATTAATTTTTATTAACAGCTTGTTTATATTTGTAGGAGGTCACAAAATGTATGAAGATTGTTACACATTGTGGGATGCAATATTTGAAAAATTAAAAAGTGAGCTGACGTCTACCAGTTATACAACTTGGCTTGTCCATTTAAAGCCAGTTGCTCTTTTAGACAATATACTGGTACTATCAACTGTCAATGTATTTACCAAAAACATAATAAACGGAAGATACTTAAACGTAATATACGATGCAGCA
>815_13
TAAACAAAACTTTATACACAGTATATTTATAACTAAAAAACAATGATACATTGTTGATATTTTTTTTTCCTTTTAAACAAATTTTATCAACATTTATCCGATATAAACATAAATAAATTAATTTTTATTAACAGCTTGTTTATATTTGTAGGAGGTCACAAAATGTATGAAGATTGTTACACATTGTGGGATGCAATATTTGAAAAATTAAAAAGTGAGCTGACGTCTACCAGTTATACAACTTGGCTTGTCCATTTAAAGCCAGTTGCTCTTTTAGACAATATACTGGTACTATCAACTGTCAATGTATTTACCAAAAACATAATAAACGGAAGATACTTAAACGTAATATACGATGCAGCAAAATCTATTACTAATAAAAACATAGAAATAAAAATAGTCTCTGAAGATGAAGAAGAGTATAAAAAGATAAAGGAAACA
>815_14
TAAACAAAACTTTATACACAGTATATTTATAACTAAAAAACAATGATACATTGTTGATATTTTTTTTTCCTTTTAAACAAATTTTATCAACATTTATCCGATATAAACATAAATAAATTAATTTTTATTAACAGCTTGTTTATATTTGTAGGAGGTCACAAAATGTATGAAGATTGTTACACATTGTGGGATGCAATATTTGAAAAATTAAAAAGTGAGCTGACGTCTACCAGTTATACAACTTGGCTTGTCCATTTAAAGCCAGTTGCTCTTTTAGACAATATACTGGTACTATCAA
>815_15
TAAACAAAACTTTATACACAGTATATTTATAACTAAAAAACAATGATACATTGTTGATATTTTTTTTTCCTTTTAAACAAATTTTATCAACATTTATCCGATATAAACATAAATAAATTAATTTTTATTAACAGCTTGTTTATATTTGTAGGAGGTCACAAAATGTATGAAGATTGTTACACATTGTGGGATGCAATATTTGAAAAATTAAAAAGTGAGCTGACGTCTACCAGTTATACAACTTGGCTTGTCCATTTAAAGCCAGTTGCTCTTTTAGACAATATACTGGTACTATCAACTGTCAATGTATTTACCAAAAACATAATAAACGGAAGATACTTAAACGTAATATACGATGCAGCAAAATCTATTACTAATAAAAACATAGAAATAAAAATAGTCTCTGAAGATGAAGAAGAGTATAAAAAGATAAAG
>815_16
TAAACAAAACTTTATACACAGTATATTTATAACTAAAAAACAATGATACATTGTTGATATTTTTTTTTCCTTTTAAACAAATTTTATCAACATTTATCCGATATAAACATAAATAAATTAATTTTTATTAACAGCTTGTTTATATTTGTAGGAGGTCACAAAATGTATGAAGATTGTTACACATTGTGGGATGCAATATTTGAAAAATTAAAAAGTGAGCTGACGTCTACCAGTTATACAACTTGGCTTGTCCATTTAAAGCCAGTTGCTCTTTTAGACAATATACTGGTACTATCAACTGTCAATGTATTTACCAAAAACATAATAAACGGAAGATACTTAAACGTAATAT
>815_17
TAAACAAAACTTTATACACAGTATATTTATAACTAAAAAACAATGATACATTGTTGATATTTTTTTTTCCTTTTAAACAAATTTTATCAACATTTATCCGATATAAACATAAATAAATTAATTTTTATTAACAGCTTGTTTATATTTGTAGGAGGTCACAAAATGTATGAAGATTGTTACACATTGTGGGATGCAATATTTGAAAAATTAAAAAGTGAGCTGACGTCTACCAGTTATACAACTTGGCTTGTCCATTTAAAGCCAGTTGCTCTTTTAGACAATATACTGGTACTAT
>815_18
TAAACAAAACTTTATACACAGTATATTTATAACTAAAAAACAATGATACATTGTTGATATTTTTTTTTCCTTTTAAACAAATTTTATCAACATTTATCCGATATAAACATAAATAAATTAATTTTTATTAACAGCTTGTTTATATTTGTAGGAGGTCACAAAATGTATGAAGATTGTTACACATTGTGGGATGCAATATTTGAAAAATTAAAAAGTGAGCTGACGTCTACCAGTTATACAACTTGGCTTGTCCATTTAAAGCCAGTTGCTCTTTTAGACAATATACTGGTACTATCAACTGTCAATGTATTTACCAAAAACATAATAAACGGAAGATACTTAAACGTAATATACGATGCAGCAAAATCTATTACTAATAAAAACATAGAAATAAAAATAGTCT
>815_19
TAAACAAAACTTTATACACAGTATATTTATAACTAAAAAACAATGATACATTGTTGATATTTTTTTTTCCTTTTAAACAAATTTTATCAACATTTATCCGATATAAACATAAATAAATTAATTTTTATTAACAGCTTGTTTATATTTGTAGGAGGTCACAAAATGTATGAAGATTGTTACACATTGTGGGATGCAATATTTGAAAAATTAAAAAGTGAGCTGACGTCTACCAGTTATACAACTTGGCTTGTCCATTTAAAGCCAGTTGCTCTTTTAGACAATATACTGGTACTATCAACTGTCAATGTATTTACCAAAAACATAATAAACGGAAGA
>815_20
TAAACAAAACTTTATACACAGTATATTTATAACTAAAAAACAATGATACATTGTTGATATTTTTTTTTCCTTTTAAACAAATTTTATCAACATTTATCCGATATAAACATAAATAAATTAATTTTTATTAACAGCTTGTTTATATTTGTAGGAGGTC
>815_21
TAAACAAAACTTTATACACAGTATATTTATAACTAAAAAACAATGATACATTGTTGATATTTTTTTTTCCTTTTAAACAAATTTTATCAACATTTATCCGATATAAACATAAATAAATTAATTTTTATTAACAGCTTGTTTATATTTGTAGGAGGTCACAAAATGTATGAAGATTGTTACACATTGTGGGATGCAATATTTGAAAAATTAAAAAGTGAGCTGACGTCTACCAGTTATACAACTTGGCTTGTCCATTTAAAGCCAGTTGCTCTTTTAGACAATATACTGGTACTATCAACTGTCAATGTATTTACCAAAAACATAATAAACGGAAGATACTTAAACGTAATATACGATGCAGCAAAATCTATTACTAATAAAAACATAGAAATAAA
>815_22
TAAACAAAACTTTATACACAGTATATTTATAACTAAAAAACAATGATACATTGTTGATATTTTTTTTTCCTTTTAAACAAATTTTATCAACATTTATCCGATATAAACATAAATAAATTAATTTTTATTAACAGCTTGTTTATATTTGTAGGA
>815_23
TAAACAAAACTTTATACACAGTATATTTATAACTAAAAAACAATGATACATTGTTGATATTTTTTTTTCCTTTTAAACAAATTTTATCAACATTTATCCGATATAAACATAAATAAATTAATTTTTATTAACAGCTTGTTTATATTTGTAGGAGGTCACAAAATGTATGAAGATTGTTACACATTGTGGGATGCAATATTTGAAAAATTAAAAAGTGAGCTGACGTCTACCAGTTATACAACTTGGCTTGTCCATTTAAAGCCAGTTGCTCTTTTAGACAATATACTGGTACTATCAACTGTCAATGTATTTAC
>815_24
TAAACAAAACTTTATACACAGTATATTTATAACTAAAAAACAATGATACATTGTTGATATTTTTTTTTCCTTTTAAACAAATTTTATCAACATTTATCCGATATAAACATAAATAAATTAATTTTTATTAACAGCTTGTTTATATTTGTAGGAGGTCACAAAATGTATGAAGATTGTTACACATTGTGGGATGCAATATTTGAAAAATTAAAAAGTGAGCTGACGTC
>815_25
TAAACAAAACTTTATACACAGTATATTTATAACTAAAAAACAATGATACATTGTTGATATTTTTTTTTCCTTTTAAACAAATTTTATCAACATTTATCCGATATAAACATAAATAAATTAATTTTTATTAACAGCTTGTTTATATTTGTAGGAGGTCACAAAATGTATGAAGATTGTTACACATTGTGGGATGCAATATTTGAAAAATTAAAAAGTGAGCTGACGTCTACCAGTTATACAACTTGGCTTGTCCATTTAAAGCCAGTTGCTCTTTTAGACAATATACTGGTACTATCAACTGTCAATGTATTTACCAAAAACATAATAAACGGAAGATACTTAAACGTA
>815_26
TAAACAAAACTTTATACACAGTATATTTATAACTAAAAAACAATGATACATTGTTGATATTTTTTTTTCCTTTTAAACAAATTTTATCAACATTTATCCGATATAAACATAAATAAATTAATTTTTATTAACAGCTTGTTTATATTTGTAGGAGGTCACAAAATGTATGAAGATTGTTACA
>815_27
TAAACAAAACTTTATACACAGTATATTTATAACTAAAAAACAATGATACATTGTTGATATTTTTTTTTCCTTTTAAACAAATTTTATCAACATTTATCCGATATAAACATAAATAAATTAATTTTTATTAACAGCTTGTTTATATTTGTAGGAGGTCACAAAATGTATGAAGATTGTTACACATTGTGGGATGCAATATTTGAAAAATTAAAAAGTGAGCTG
>815_28
TAAACAAAACTTTATACACAGTATATTTATAACTAAAAAACAATGATACATTGTTGATATTTTTTTTTCCTTTTAAACAAATTTTATCAACATTTATCCGATATAAACATAAATAAATTAATTTTTATTAACAGCTTGTTTATATTTGTAGGAGGTCACAAAATGTATGAAGATTGTTACACATTGTGGGATGCAATATTTGAAAAATTAAAAAGTGAGCTGACGTCTACCAGTTATACAACTTGGCTTGTCCATTTAAAGCCAGTTGCTCTTTTAGACAATATACTGGTACTATCAACTGTCAATGTATTTACCAAAAACATAATAAACGGAAGATACTTAAACGTAATATACGATGCAGCAAAATCTATTACTAATAAAAACATAGAAATAAAAATAGTCTCTGAAGATGAAGAAGAGTATAAAAAGATAAAGGA
>815_29
TAAACAAAACTTTATACACAGTATATTTATAACTAAAAAACAATGATACATTGTTGATATTTTTTTTTCCTTTTAAACAAATTTTATCAACATTTATCCGATATAAACATAAATAAATTAATTTTTATTAACAGCTTGTTTATATTTGTAGGAGGTCACAAAATGTATGAAGATTGTTACACATTGTGGGATGCAATATTTGAAAAATTAAAAAGTGAGCTGACGTCTACCAGTTATACAACTTGGCTTGTCCATTTAAAGCCAGTTGCTCTTTTAGACAATATACTGGTACTATCAACTGTCAATGTATTTACCAAAAACATAATAAACGGAAGATACTTAAACGTAATATACGATGCAGCAAAATCTATTACTAATAAAAACATAGAAATAAAAATAGTCTCT
>815_30
TAAACAAAACTTTATACACAGTATATTTATAACTAAAAAACAATGATACATTGTTGATATTTTTTTTTCCTTTTAAACAAATTTTATCAACATTTATCCGATATAAACATAAATAAATTAATTTTTATTAACAGCTTGTTTATATTTGTAGGAGGTCACAAAATGTATGAAG
>815_31
TAAACAAAACTTTATACACAGTATATTTATAACTAAAAAACAATGATACATTGTTGATATTTTTTTTTCCTTTTAAACAAATTTTATCAACATTTATCCGATATAAACATAAATAAATTAATTTTTATTAACAGCTTGTTTATATTTGTAGGAGGTCACAAAATGTATGAAGATTGTTACACATTGTGGGATGCAATATTTGAAAAATTAAAAAGTGAGCTGACGTCTACCAGTTATACAACTTGGCTTGTCCATTTAAAGCCAGTTGCTCTTTTAGACAATATACTGGT
>815_32
TAAACAAAACTTTATACACAGTATATTTATAACTAAAAAACAATGATACATTGTTGATATTTTTTTTTCCTTTTAAACAAATTTTATCAACATTTATCCGATATAAACATAAATAAATTAATTTTTATTAACAGCTTGTTTATATTTGTAGGAGGTCACAAAATGTATGAAGATTGTTACACATTGTGGGATGCAATATTTGAAAAATTAAAAAGTGAGCTGACGTCTACCAGTTATACAACTTGGCTTGTCCATTTAAAGCCAGTTGCTCTTTTAGACAATATACTGGTACTATCAACTGTC
>815_33
TAAACAAAACTTTATACACAGTATATTTATAACTAAAAAACAATGATACATTGTTGATATTTTTTTTTCCTTTTAAACAAATTTTATCAACATTTATCCGATATAAACATAAATAAATTAATTTTTATTAACAGCTTGTTTATATTTGTAGGAGGTCACAAAATGTATGAAGATTGTTACACATTGTGGGATGCAATATTTGAAAAATTAAAAAGTGAGCTGACGTCTACCAGTTATACAACTTGGCTTGTCCATTTAAAGCCAGTTGCTCTTTTAGACAATATACTGGTACTATCAACTGTCAATGTATTTACCAAAAACATAATAAACGGAAGATACTTAAACGTAATATACGATGCAGCAAAAT
>815_34
TAAACAAAACTTTATACACAGTATATTTATAACTAAAAAACAATGATACATTGTTGATATTTTTTTTTCCTTTTAAACAAATTTTATCAACATTTATCCGATATAAACATAAATAAATTAATTTTTATTAACAGCTTGTTTATATTTGTAGGAGGTCACAAAATGTATGAAGATTGTTACACATTGTGGGATGCAATAT
>815_35
TAAACAAAACTTTATACACAGTATATTTATAACTAAAAAACAATGATACATTGTTGATATTTTTTTTTCCTTTTAAACAAATTTTATCAACATTTATCCGATATAAACATAAATAAATTAATTTTTATTAACAGCTTGTTTATATTTGTAGGAGGTCACAAAATGTATGAAGATTGTTACACATTGTGGGATGCAATATTTGAAAAATTAAAAAGTGAGCTGACGTCTACCAGTTATACAACTTGGCTTGTCCATTTAAAGCCAGTTGCTCTTTTAGACAATATACTGGTACTATCAACTGTCAATGTATTTACCAAAAACATAATAAACGGAAGATACTTAAACGTAATATACGATGCAGCAAAATCTATTACTAA
>815_36
TAAACAAAACTTTATACACAGTATATTTATAACTAAAAAACAATGATACATTGTTGATATTTTTTTTTCCTTTTAAACAAATTTTATCAACATTTATCCGATATAAACATAAATAAATTAATTTTTATTAACAGCTTGTTTATATTTGTAGGAGGTCACAAAATGTATGAAGATTGTTACACATTGTGGGATGCAATATTTGAAAAATTAAAAAGTGAGCTGACGTCTACCAGTTATACAACTTGGCTTGTCCATTTAAAGCCAGTTGCTCTTTTAGACAATATACTGGTACTATCAACTGTCAATGTATTTACCAAAAA
>815_37
TAAACAAAACTTTATACACAGTATATTTATAACTAAAAAACAATGATACATTGTTGATATTTTTTTTTCCTTTTAAACAAATTTTATCAACATTTATCCGATATAAACATAAATAAATTAATTTTTATTAACAGCTTGTTTATATTTGTAGGAGGTCACAAAATGTATGAAGATTGTTACACATTGT
>815_38
TAAACAAAACTTTATACACAGTATATTTATAACTAAAAAACAATGATACATTGTTGATATTTTTTTTTCCTTTTAAACAAATTTTATCAACATTTATCCGATATAAACATAAATAAATTAATTTTTATTAACAGCTTGTTTATATTTGTAGGAGGTCACAAAATGTATGAAGATTGTTACACATTGTGGGATGCAATATTTGAAAAATTAAAAAGTGAGCTGACGTCTACCAGTTATACAACTTGGCTTGTCCATTTAAAGCCAGTTGCTCTTTTAGACAATATACTGGTACTATCAACTGTCAATGTATTTACCAAAAACATAATAAACGGAAGATACTTAAACGTAATATACGATGCAGCAAAATCTATTACTAATAAA
>815_39
TAAACAAAACTTTATACACAGTATATTTATAACTAAAAAACAATGATACATTGTTGATATTTTTTTTTCCTTTTAAACAAATTTTATCAACATTTATCCGATATAAACATAAATAAATTAATTTTTATTAACAGCTTGTTTATATTTGTAGGAGGTCACAAAATGTATGAAGATTGTTACACATTGTGGGATGCAATATTTGAAAAATTAAAAAGTGAGCTGACGTCTACCAGTTATACAACTTGGCTTGTCCATTTAAAGCCAGTTGCTCTTTTAGACAATATACTGGTACTATCAACTGTCAATGTATTTACCAAAAACATAATAAACGGAAGATACTTAAACGTAATAT
>815_40
TAAACAAAACTTTATACACAGTATATTTATAACTAAAAAACAATGATACATTGTTGATATTTTTTTTTCCTTTTAAACAAATTTTATCAACATTTATCCGATATAAACATAAATAAATTAATTTTTATTAACAGCTTGTTTATATTTGTAGGAGGTCACAAAATGTATGAAGATTGTTACACATTGTGGGATGCAATATTTGAAAAATTAAAAAGTGAGCTGACGTCTACCAGTTATACAACTTGGCTTGTCCATTTAAA
>815_41
TAAACAAAACTTTATACACAGTATATTTATAACTAAAAAACAATGATACATTGTTGATATTTTTTTTTCCTTTTAAACAAATTTTATCAACATTTATCCGATATAAACATAAATAAATTAATTTTTATTAACAGCTTGTTTATATTTGTAGGAGGTCACAAAATGTATGAAGATTGTTACACATTGTGGGATGCAATATTTGAAAAATTAAAAAGTGAGCTGACGTCTACCAGTTATACAACTTGGCTTGTCCATTTAAAGCCAGTTGCTCTTTTAGACAATATACTGGTACTATCAACTGTCAATGTATTTACCAAAAACATAATAAACGGAAGATACTTAAACGTAATATACGATGCAGCAAAATCTATTACTAATAAAAACATA
>815_42
TAAACAAAACTTTATACACAGTATATTTATAACTAAAAAACAATGATACATTGTTGATATTTTTTTTTCCTTTTAAACAAATTTTATCAACATTTATCCGATATAAACATAAATAAATTAATTTTTATTAACAGCTTGTTTATATTTGTAGGAGGTCACAAAATGTATGAAGATTGTTACACATTGTGGGATGCAATATTTGAAAAATTAAAAAGTGAGCTGACGTCTACCAGTTATACAACTTGGCTTGTCCATTTAAAGCCAGTTGCTCTTTTAGACAATATACTGGTACTATCAACTGTCAATGTATTTACCAAAAACATAATAAACGGAAGATACTTAAACGTAATATACGATGCAGCAAAATCTATTACTAATAAAAACATAGAAATAAAAATAGTCTCTGAAGATGAAGAAGAGTATAAAAAGATAAAGGAAACAGTCCAGTATAAAAACGACAAAGACAAAATTG
>815_43
TAAACAAAACTTTATACACAGTATATTTATAACTAAAAAACAATGATACATTGTTGATATTTTTTTTTCCTTTTAAACAAATTTTATCAACATTTATCCGATATAAACATAAATAAATTAATTTTTATTAACAGCTTGTTTATATTTGTAGGAGG
>815_44
TAAACAAAACTTTATACACAGTATATTTATAACTAAAAAACAATGATACATTGTTGATATTTTTTTTTCCTTTTAAACAAATTTTATCAACATTTATCCGATATAAACATAAATAAATTAATTTTTATTAACAGCTTGTTTATATTTGTAGGAGGTCACAAAATGTATGAAGATTGTTACACATTGT
>815_45
TAAACAAAACTTTATACACAGTATATTTATAACTAAAAAACAATGATACATTGTTGATATTTTTTTTTCCTTTTAAACAAATTTTATCAACATTTATCCGATATAAACATAAATAAATTAATTTTTATTAACAGCTTGTTTATATTTGTAGGAGGTCACAAAATGTATGAAGATTGTTACACATTGTGGGATGCAATATTTGAAAAATTAAAAAGTGAGCTGACGTCTACCAGTTATACAACTTGGCTTGTCCATTTAAAGCCAGTTGCTCTTTTAGACAATATACTGGTACTATCAACTGTCAATGTATTTACCAAAAACATAATAAACGGAAGATACTTAAACGTAATATACGATGCAGCAAAATCTATTACTAATAAAAACATAGAAATAAAAATAGTCTCTGAAGATGAAGAAGAGTATAAAAAGATAAAGGAA
>815_46
TAAACAAAACTTTATACACAGTATATTTATAACTAAAAAACAATGATACATTGTTGATATTTTTTTTTCCTTTTAAACAAATTTTATCAACATTTATCCGATATAAACATAAATAAATTAATTTTTATTAACAGCTTGTTTATATTTGTAGGAGGTCACAAAATGTATGAAGATTGTTACACATTGTGGGATGCAATATTTGAAAAATTAAAAAGTGAGCTGACGTCTACCAGTTATACAACTTGGCTTGTCCATTTAAAGCCAGTTGCTCTTTTAGACAATATACTGGTACTATCAACTGTCAATGTATTTACCAAAAACATAATAAACGGAAGATACTTAAACGTAATATACGATGCAGCAAAATCTATTACTAATAAAAACATAGAAATAAAAATAGTCTCTGAAGATGAAGAAGAGTATAAAAAGATA
>815_47
TAAACAAAACTTTATACACAGTATATTTATAACTAAAAAACAATGATACATTGTTGATATTTTTTTTTCCTTTTAAACAAATTTTATCAACATTTATCCGATATAAACATAAATAAATTAATTTTTATTAACAGCTTGTTTATATTTGTAGGAGGTCACAAAATGTATGAAGATTGTTACACATTGTGGGATGCAATATTTGAAAAATTAAAAAGTGAGCTGACGTCTACCAGTTATA
>815_48
TAAACAAAACTTTATACACAGTATATTTATAACTAAAAAACAATGATACATTGTTGATATTTTTTTTTCCTTTTAAACAAATTTTATCAACATTTATCCGATATAAACATAAATAAATTAATTTTTATTAACAGCTTGTTTATATTTGTAGGAGGTCACAAAATGTATGAAGATTGTTACACATTGTGGGATGCAATATTTGAAAAAT
>815_49
TAAACAAAACTTTATACACAGTATATTTATAACTAAAAAACAATGATACATTGTTGATATTTTTTTTTCCTTTTAAACAAATTTTATCAACATTTATCCGATATAAACATAAATAAATTAATTTTTATTAACAGCTTGTTTATATTTGTAGGAGGTCACAAAATGTATGAAGATTGTTACACATTGTGGGATGCAATATTTGAAAAATTAAAAAGTGAGCTGACGTCTACCAGTTATACAACTTGGCTTGTCCATTTAAAGCCAGTTGCTC
>815_50
TAAACAAAACTTTATACACAGTATATTTATAACTAAAAAACAATGATACATTGTTGATATTTTTTTTTCCTTTTAAACAAATTTTATCAACATTTATCCGATATAAACATAAATAAATTAATTTTTATTAACAGCTTGTTTATATTTGTAGGAGGTCACAAAATGTATGAAGATTGTTACACATTGTGGGATGCAATATTTGAAAAATTAAAAAGTGAGCTGACGTCTACCAGTTATAC
>815_51
TAAACAAAACTTTATACACAGTATATTTATAACTAAAAAACAATGATACATTGTTGATATTTTTTTTTCCTTTTAAACAAATTTTATCAACATTTATCCGATATAAACATAAATAAATTAATTTTTATTAACAGCTTGTTTATATTTGTAGGAGGTCACAAAATGTATGAAGATTGTTACACATTGTGGGATGCAATATTTGAAAAATTAAAAAGTGAGCTGACGTCTACCAGTTATACAACTTGGCTTGTCCATTTAAAGCCAGTTGCTCTTTTAGACAATATACTGGTACTATCAACTGTCAATGTATTTACCAAAAACATAATAAACGGAAGATACTTAAACGTAATATACGATGCAGCAAAATCTATTACTAATAAAAACATAGAAATAAAAATAGTCTCTGAAGATGAAGAAGAGTATAAAAAGATAAAGGAAACAGTCCAGTAT
>815_52
TAAACAAAACTTTATACACAGTATATTTATAACTAAAAAACAATGATACATTGTTGATATTTTTTTTTCCTTTTAAACAAATTTTATCAACATTTATCCGATATAAACATAAATAAATTAATTTTTATTAACAGCTTGTTTATATTTGTAGGAGGTCACAAAATGTATGAAGATTGTTACACATTGTGGGATGCAATATTTGAAAAATTAAAAAGTGAGCTGACGTCTACCAGTTATACAACTTGGCTTGTCCATTTAAAGCCAGTTGCTCTTTTAGACAATATACTGGTACTATCAACTGTCAATGTATTTACC
>815_53
TAAACAAAACTTTATACACAGTATATTTATAACTAAAAAACAATGATACATTGTTGATATTTTTTTTTCCTTTTAAACAAATTTTATCAACATTTATCCGATATAAACATAAATAAATTAATTTTTATTAACAGCTTGTTTATATTTGTAGGAGGTCACAAAATGT
>815_54
TAAACAAAACTTTATACACAGTATATTTATAACTAAAAAACAATGATACATTGTTGATATTTTTTTTTCCTTTTAAACAAATTTTATCAACATTTATCCGATATAAACATAAATAAATTAATTTTTATTAACAGCTTGTTTATATTTGTAGGAGGTCACAAAATGTATGAAGATTGTTACACATTGTGGGATGCAATAT
>815_55
TAAACAAAACTTTATACACAGTATATTTATAACTAAAAAACAATGATACATTGTTGATATTTTTTTTTCCTTTTAAACAAATTTTATCAACATTTATCCGATATAAACATAAATAAATTAATTTTTATTAACAGCTTGTTTATATTTGTAGGAGGTCACAAAATGTATGAAGATTGTTACACATTGTGGGATGCAATATTTGAAAAATTAAAAAGTGAGCTGACGTCTACCAGTTATACAACTTGGCTTGTCCA
>815_56
TAAACAAAACTTTATACACAGTATATTTATAACTAAAAAACAATGATACATTGTTGATATTTTTTTTTCCTTTTAAACAAATTTTATCAACATTTATCCGATATAAACATAAATAAATTAATTTTTATTAACAGCTTGTTTATATTTGTAGGAGGTCACAAAATGTATGAAGATTGTTACACATTGTGGGATGCAATATTTGAAAAATTAAAAAGTGAGCTGACGTCTACCAGTTATACAACTTGGCTTGTCCATTTAAAGCCAGTTGCTCTTTTAGACAATATACTGGTACTATCAACTGTCAATGTATTTACCAAAAACATAATAAACGGAAGATACTTAAACGTAATATACGATGCAGCAAAATCTATTACTAATAAAAACATAGAAATAAAAATAGTCTCTGAAGATGAAGAAGAGTATAAAAAGATAAAGGAAACAGTCCAGTATAAAAACGACAAAGACAAAATTGTTTCCAATAT
>815_57
TAAACAAAACTTTATACACAGTATATTTATAACTAAAAAACAATGATACATTGTTGATATTTTTTTTTCCTTTTAAACAAATTTTATCAACATTTATCCGATATAAACATAAATAAATTAATTTTTATTAACAGCTTGTTTATATTTGTAGGAGGTCACAAAATGTATGAAGATTGTTACACATTGTGGGATGCAATATTTGAAAAATTAAAAAGTGAGCTGACGTCTACCAGTTATACAACTTGGCTTGTCCATTTAAAGCCAGTTGCTCTTTTAGACAATATACTGGTACTATCAACTGTCAATGTATTTACCAAAAACATAATAAACGGAAGATACTTAAACGTAATATACGATGC
>815_58
TAAACAAAACTTTATACACAGTATATTTATAACTAAAAAACAATGATACATTGTTGATATTTTTTTTTCCTTTTAAACAAATTTTATCAACATTTATCCGATATAAACATAAATAAATTAATTTTTATTAACAGCTTGTTTATATTTGTAGGAGGTCACAAAATGTATGAAGATTGTTACACATTGTGGGATGCAATATTTGAAAAA
>815_59
TAAACAAAACTTTATACACAGTATATTTATAACTAAAAAACAATGATACATTGTTGATATTTTTTTTTCCTTTTAAACAAATTTTATCAACATTTATCCGATATAAACATAAATAAATTAATTTTTATTAACAGCTTGTTTATATTTGTAGGAGGTCACAAAATGTATGAAGATTGTTACACATTGTGGGATGCAATATTTGAAAAATTAAAAAGTGAGCTGACGTCTACCAGTTATACAACTTGGCTTGTCCATTTAAAGCCAGTTGCTCTTTTAGACAATATACTGGTACTATCAACT
>815_60
TAAACAAAACTTTATACACAGTATATTTATAACTAAAAAACAATGATACATTGTTGATATTTTTTTTTCCTTTTAAACAAATTTTATCAACATTTATCCGATATAAACATAAATAAATTAATTTTTATTAACAGCTTGTTTATATTTGTAGGAGGTCACAAAATGTATGAAGATTGTTACACATTGTGGGATGCAATATTTGAAAAATTAAAAAGTGAGCTGACGTCTACCAGTTATACAACTTGGCTTGTCCATTTAAAGCCAGTTGCTCTTTTAGACAATATACTGGTACTATCAACTGTCAATGTATTTACCAAAAACATAATAAACGGAAGATACTTAAACGTAATATACGATGCAGCAAAATCTATTACTAATAAAAACAT
>815_61
TAAACAAAACTTTATACACAGTATATTTATAACTAAAAAACAATGATACATTGTTGATATTTTTTTTTCCTTTTAAACAAATTTTATCAACATTTATCCGATATAAACATAAATAAATTAATTTTTATTAACAGCTTGTTTATATTTGTAGGAGGTCACAAAATGTATGAAGATTGTTACACATTGTGGGATGCAATATTTGAAAAATTAAAAAGTGAGCTGACGTCTACCAGTTATACAACTTGGCTTGTCCATTTAAAGCCAGTTGCTCTTTTAGACAATATACTGGTACTATCAACTGTCAATGTATTTACCAAAAACATAATAAACGGAAGATACTTAAACGTAATATACGATGCAGCAAAATCTATTACTAATAAAAACATAGAAATAAAAATAGTCTCTGAAGATGAAGAAGAGTATAAAAAGATAAAGGAAACAGTCCAG
>815_62
TAAACAAAACTTTATACACAGTATATTTATAACTAAAAAACAATGATACATTGTTGATATTTTTTTTTCCTTTTAAACAAATTTTATCAACATTTATCCGATATAAACATAAATAAATTAATTTTTATTAACAGCTTGTTTATATTTGTAGGAGGTCACAAAATGTATGAAGATTGTTACACATTGTGGGATGCAATATTTGAAAAATTAAAAAGTGAGCTGACGTCTACCAGTTATACAACTTGGCTTGTCCATTTAAAGCCAGTTGCTCTTTTAGACAATATACTGGTACTATCAACTGTCAATGTATTTACCAAAAACATAATAAACGGAAGATACTTAAACGTAATATACGATGCAGCAAAATCTATTACT
>815_63
TAAACAAAACTTTATACACAGTATATTTATAACTAAAAAACAATGATACATTGTTGATATTTTTTTTTCCTTTTAAACAAATTTTATCAACATTTATCCGATATAAACATAAATAAATTAATTTTTATTAACAGCTTGTTTATATTTGTAGGAGGTCACAAAATGTATGAAGATTGTTACA
>815_64
TAAACAAAACTTTATACACAGTATATTTATAACTAAAAAACAATGATACATTGTTGATATTTTTTTTTCCTTTTAAACAAATTTTATCAACATTTATCCGATATAAACATAAATAAATTAATTTTTATTAACAGCTTGTTTATATTTGTAGGAGGTCACAAAATGTATGAAGATTGTTACACATTGTGGGATGCAATATTTGAAAAATTAAAAAGTGAGCTGACGTCTACCAGTTATACAACTTGGCTTGTCCATTTAAA
>815_65
TAAACAAAACTTTATACACAGTATATTTATAACTAAAAAACAATGATACATTGTTGATATTTTTTTTTCCTTTTAAACAAATTTTATCAACATTTATCCGATATAAACATAAATAAATTAATTTTTATTAACAGCTTGTTTATATTTGTAGGAGGTCACAAAATGTATGAAGATTGTTACACATTGTGGGATGCAATATTTGAAAAATTAAAAAGTGAGCTGACGTCTACCAGTTATACAACTTGGCTTGTCCATTTAAAGCCAGTTGCTCTTTTAGACAATATACTGGTACTATCAACTGTCAATGTATTTACCAAAAACATAATAAACGGAAGATACTTAAACGTAATATACGATGCAGCAAAATCTATTACTAATAAAAACATAGAAATAAAAATAGTCTCTGAAGATGAAGAAGAGTATAAAAAGATAAAGGAAACAGTCCAGTATAAAAACGACAA
>815_66
TAAACAAAACTTTATACACAGTATATTTATAACTAAAAAACAATGATACATTGTTGATATTTTTTTTTCCTTTTAAACAAATTTTATCAACATTTATCCGATATAAACATAAATAAATTAATTTTTATTAACAGCTTGTTTATATTTGTAGGAGGTCACAAAATGTATGAAGATTGTTACACATTGTGGGATGCAATATTTGAAAAATTAAAAAGTGAGCTGACGTCTACCAGTTATACAACTTGGCTTGTCCATTTAAAGCCAGTTGCTCTTTTAGACAATATACTGGTACTATCAACTGTCAATGTATTTACCAAAAACATAATAAACGGAAGATACTTAAACGTAATATACGATGCAGCAAAATCTATTACTAATAAAAA
>815_67
TAAACAAAACTTTATACACAGTATATTTATAACTAAAAAACAATGATACATTGTTGATATTTTTTTTTCCTTTTAAACAAATTTTATCAACATTTATCCGATATAAACATAAATAAATTAATTTTTATTAACAGCTTGTTTATATTTGTAGGAGGTCACAAAATGTATGAAGATTGTTACACATTGTGGGATGCAATATTTGAAAAATTAAAAAGTGAGCTGACGTCTACCAGTTATACAACTTGGCTTGTCCATTTAAAGCCAGTTGCTCTTTTAGACAATATACTGGTACTATCAACTGTCAATGTATTTACCAAAAACATAATAAACGGAAGATACTTAAACGTAATATACGATGCAGCAAAATCTATTACTAATAAAAACATAGAAATAAAAAT
>815_68
TAAACAAAACTTTATACACAGTATATTTATAACTAAAAAACAATGATACATTGTTGATATTTTTTTTTCCTTTTAAACAAATTTTATCAACATTTATCCGATATAAACATAAATAAATTAATTTTTATTAACAGCTTGTTTATATTTGTAGGAGGTCACAAAATGTATGAAGATTGTTACACATTGTGGGATGCAATATTTGAAAAATTAAAAAGTGAGCTGACGTCTACCAGTTATACAACTTGGCTTGTCCATTTAAAGCCAGTTGCTCTTTTAGACAATATACTGGTACTATCAACTGTCAATGTATTTACCAAAAACATAATAAACGGAAGATACTTAAACGTAATATACGATGCAGCAAAATCTATTACTAATAAAAACATAGAAATAAAAATAGTCTCTGAAGATGAAGAAGAGTATAAAAAGATAAAGGAAACAGTCCAGTATAAAA
>815_69
TAAACAAAACTTTATACACAGTATATTTATAACTAAAAAACAATGATACATTGTTGATATTTTTTTTTCCTTTTAAACAAATTTTATCAACATTTATCCGATATAAACATAAATAAATTAATTTTTATTAACAGCTTGTTTATATTTGTAGGAGGTCACAAAATGTATGAAGATTGTTACACATTGTGGGATGCAATATTTGAAAAATTAAAAAGTGAGCTGACGTCTACCAGTTATACAACTTGGCTTGTCCATTTAAAGCCAGTTGCTCTTTTAGACAATATACTGGTACTATCAACTGT
>815_70
TAAACAAAACTTTATACACAGTATATTTATAACTAAAAAACAATGATACATTGTTGATATTTTTTTTTCCTTTTAAACAAATTTTATCAACATTTATCCGATATAAACATAAATAAATTAATTTTTATTAACAGCTTGTTTATATTTGTAGGAGGTCACAAAATGTATGAAGATTGTTACACATTGTGGGATGCAATATTTGAAAAATTAAAAAGTGAGCTGACGTCTACCAGTTATACAACTTGGCTTGTCCATTTAAAGCCAGTTGCTCTTTTAGACAATATACTGGTACTATCAACTGTCAATGTATTTACCAAAAACATAATAAACGGAAGATACTTAAACGTAATATACGATGCAGCAAAATCTATTACTAATAAAAACATAGAAATAAAAATAGTCTCTGAAGATGAAGAAGAGTATAAAAAGATAAAGGAAACAGTCCAGTATAAAAACGACAAAGACAAAATTGTTTCCAATATGCTGAATC
>815_71
TAAACAAAACTTTATACACAGTATATTTATAACTAAAAAACAATGATACATTGTTGATATTTTTTTTTCCTTTTAAACAAATTTTATCAACATTTATCCGATATAAACATAAATAAATTAATTTTTATTAACAGCTTGTTTATATTTGTAGGA
>815_72
TAAACAAAACTTTATACACAGTATATTTATAACTAAAAAACAATGATACATTGTTGATATTTTTTTTTCCTTTTAAACAAATTTTATCAACATTTATCCGATATAAACATAAATAAATTAATTTTTATTAACAGCTTGTTTATATTTGTAGGAGGTCACAAAATGTATGAAGATTGTTACACATTGTGGGATGCAATATTTGAAAAATTAAAAAGTGAGCTGACGTCTACCAGTTATACAACTTGGCTTGTCCATTTAAAGCCAGTTGCTCTTTTAGACAATATACTGGTACTATCAACTGTCAATGTATTTACCAAAAACATAATAAACGGAAGATACTTAAACGTAATATACGATGCAGCAAAATCTATTACTAATAAAAACATAGAAATAAAAATAGTCTCTGAAGATGAAGAAGAGTATAAAAAGATAAAGGAAACAGTCCAGTATAAAAACGACAAAGACAAAATTG
>815_73
TAAACAAAACTTTATACACAGTATATTTATAACTAAAAAACAATGATACATTGTTGATATTTTTTTTTCCTTTTAAACAAATTTTATCAACATTTATCCGATATAAACATAAATAAATTAATTTTTATTAACAGCTTGTTTATATTTGTAGGAGGTCACAAAATGTATGAAGATTGTTACACATTGTGGGATGCAATATTTGAAAAATTAAAAAGTG
>815_74
TAAACAAAACTTTATACACAGTATATTTATAACTAAAAAACAATGATACATTGTTGATATTTTTTTTTCCTTTTAAACAAATTTTATCAACATTTATCCGATATAAACATAAATAAATTAATTTTTATTAACAGCTTGTTTATATTTGTAGGAGGTCACAAAATGTATGAAGATTGTTACACATTGTGGGATGCAATATTTGAAAAATTAAAAAGTGAGCTGACGTCTACCAGTTATACAACTTGGCTTGTCCATTTAAAGCCAGTTGCTCTTTTAGACAATATACTGGTACTATCAACTGTCAATGTATTTACCAAAAACATAATAAACGGAAGATACTTAAACGTAATATACGATGCAGCAAAATCTATTACTAATAAAAACATAGAAATAAAAATAGTCTCTGAAGATGAAGAAGAGTATAAAAAGATAAAGGAAACAGTCCAGTATAAAAACGACAAAGACAAAATTGTTTCCAATATGCTGAATCCTAAAT
>815_75
TAAACAAAACTTTATACACAGTATATTTATAACTAAAAAACAATGATACATTGTTGATATTTTTTTTTCCTTTTAAACAAATTTTATCAACATTTATCCGATATAAACATAAATAAATTAATTTTTATTAACAGCTTGTTTATATTTGTAGGAGGTCACAAAATGTATGAAGATTGTTACACATTGTGGGATGCAATATTTGAAAAATTAAAAAGTGAGCTGACGTCTACCAGTTATACAACTTGGCTTGTCCATTTAAAGCCAGTTGCTCTTTTAGACAATATACTGGTACTATCAACTGTCAATGTATTTACCAAAAACATAATAAACGGAAGATACTTAAACGTAATATACGATGCAGCAAAATCTATTACTAATAAAAACATAGAAATAAAAATAGTCTCTGAAGATGAAGAAGAGTATAAAAAGATAAAG
>815_76
TAAACAAAACTTTATACACAGTATATTTATAACTAAAAAACAATGATACATTGTTGATATTTTTTTTTCCTTTTAAACAAATTTTATCAACATTTATCCGATATAAACATAAATAAATTAATTTTTATTAACAGCTTGTTTATATTTGTAGGAGGTCACAAAATGTATGAAGATTGTTACACATTGTGGGATGCAATATTTGAAAAATTAAAAAGTGAGCTGACGTCTA
>815_77
TAAACAAAACTTTATACACAGTATATTTATAACTAAAAAACAATGATACATTGTTGATATTTTTTTTTCCTTTTAAACAAATTTTATCAACATTTATCCGATATAAACATAAATAAATTAATTTTTATTAACAGCTTGTTTATATTTGTAGGAGGTCACAAAATGTATGAAGATTGTTACACATTGTGGGATGCAATATTTGAAAAATTAAAAAGTGAGCTGACGTCTACCA
>815_78
TAAACAAAACTTTATACACAGTATATTTATAACTAAAAAACAATGATACATTGTTGATATTTTTTTTTCCTTTTAAACAAATTTTATCAACATTTATCCGATATAAACATAAATAAATTAATTTTTATTAACAGCTTGTTTATATTTGTAGGAGGTCACAAAATGTATGAAGATTGTTACACATTGTGGGATGCAATATTTGAAAAATTAAAAAGTGAGCTGACGTCTACCAGTTATACAACTTGGCTTGTCCATTTAAAGCCAGTTGCTCTTTTAGACAATATACTGGTACTATCAACTGTCAATGTATTTACCAAAAACATAATAAACGGAAGATAC
>815_79
TAAACAAAACTTTATACACAGTATATTTATAACTAAAAAACAATGATACATTGTTGATATTTTTTTTTCCTTTTAAACAAATTTTATCAACATTTATCCGATATAAACATAAATAAATTAATTTTTATTAACAGCTTGTTTATATTTGTAGGAGGTCACAAAATGTATGAAGATTGTTACACATTGTGGGATGCAATATTTGAAAAATTAAAAAGTGAGCTGACGTCTACCAGTTATACAACTTGGCTTGTCCATTTAAAGCCAGTTGCTCTTTTAGACAATATACTGGTACTATCAACTGTCAATGTATTTACCAAAAACATAATAAACGGAAGATACTTAAACGTAATATACGATGCAGCAAAATCTATTACTAATAAAAACATAGAAATAAAAATAGTCTCTGAAGATGAAGAAGAGTATAAAAAGATAAAGGAAACAGTCCAGTATAAAAACGACAAAGACAAAATTGTT
>815_80
TAAACAAAACTTTATACACAGTATATTTATAACTAAAAAACAATGATACATTGTTGATATTTTTTTTTCCTTTTAAACAAATTTTATCAACATTTATCCGATATAAACATAAATAAATTAATTTTTATTAACAGCTTGTTTATATTTGTAG
>815_81
TAAACAAAACTTTATACACAGTATATTTATAACTAAAAAACAATGATACATTGTTGATATTTTTTTTTCCTTTTAAACAAATTTTATCAACATTTATCCGATATAAACATAAATAAATTAATTTTTATTAACAGCTTGTTTATATTTGTAGGAGGTCACAAAATGTATGAAGATTGTTACACATTGTGGGATGCAATATTTGAAAAATTAAAAAGTGAGCTGACGTCTACCAGTTATACAACTTGGCTTGTCCATTTAAAGCCAGTTGCTCTTTTAGACAATATACTGGTACTATCAACTGTCAATGTATTTACCAAAAACATAATAAACGGAAGATACTTAAACGTAATATAC
>815_82
TAAACAAAACTTTATACACAGTATATTTATAACTAAAAAACAATGATACATTGTTGATATTTTTTTTTCCTTTTAAACAAATTTTATCAACATTTATCCGATATAAACATAAATAAATTAATTTTTATTAACAGCTTGTTTATATTTGTAGGAGGTCACAAAATGTATGAAGATTGTTACACATTGTGGGATGCAATATTTGAAA
>815_83
TAAACAAAACTTTATACACAGTATATTTATAACTAAAAAACAATGATACATTGTTGATATTTTTTTTTCCTTTTAAACAAATTTTATCAACATTTATCCGATATAAACATAAATAAATTAATTTTTATTAACAGCTTGTTTATATTTGTAGGAGGTCACAAAATGTATGAAGATTGTTACACATTGTGGGATGCAAT
>815_84
TAAACAAAACTTTATACACAGTATATTTATAACTAAAAAACAATGATACATTGTTGATATTTTTTTTTCCTTTTAAACAAATTTTATCAACATTTATCCGATATAAACATAAATAAATTAATTTTTATTAACAGCTTGTTTATATTTGTAGGAGGTCACAAAATGTATGAAGATTGTTACACATTGTGGGATGCAATATTTGAAAAATTAAAAAGTGAGCTGACGTCTACCAGTTATACAACTTGGCTTGTCCATTTAAAGCCAGTTGCTCTTTTAGACAATATACTGGTACTATCAACTGTCAATGTATTTACCA
>815_85
TAAACAAAACTTTATACACAGTATATTTATAACTAAAAAACAATGATACATTGTTGATATTTTTTTTTCCTTTTAAACAAATTTTATCAACATTTATCCGATATAAACATAAATAAATTAATTTTTATTAACAGCTTGTTTATATTTGTAGGAGGTCA
>815_86
TAAACAAAACTTTATACACAGTATATTTATAACTAAAAAACAATGATACATTGTTGATATTTTTTTTTCCTTTTAAACAAATTTTATCAACATTTATCCGATATAAACATAAATAAATTAATTTTTATTAACAGCTTGTTTATATTTGTAGGAGGTCACAAAATGTATGAAGATTGTTACACATTGTGGGATGCAATATTTGAAAAATTAAAAAGTGAGCTGACGTCTACCAGTTATACAACTTGGCTTGTCCATTTAAAGCCAGTTGCTCTTTTAGACAATATACTGGTACTATCAACTGTCAATGTATTTACCAAAAACATAATAAACGGAAGATACTTAAACGTAATATACGATGCAGCAAAATCTATTACTA
>815_87
TAAACAAAACTTTATACACAGTATATTTATAACTAAAAAACAATGATACATTGTTGATATTTTTTTTTCCTTTTAAACAAATTTTATCAACATTTATCCGATATAAACATAAATAAATTAATTTTTATTAACAGCTTGTTTATATTTGTAGGAGGTCACAAAATGTATGAAGATTGTTACACATTGTGGGATGCAATATTTGAAAAATTAAAAAGTGAGCTGACGTCTACCAGTTATACAACTTGGCTTGTCCATTTAAAGCCAGTTGCTCTTTTAGACAATATACTGGTACTATCAACTGTCAATGTATTTACCAAAAACATAATAAACGGAAGATACTTAAACGTAATATACGATGCAGCAAAATC
>815_88
TAAACAAAACTTTATACACAGTATATTTATAACTAAAAAACAATGATACATTGTTGATATTTTTTTTTCCTTTTAAACAAATTTTATCAACATTTATCCGATATAAACATAAATAAATTAATTTTTATTAACAGCTTGTTTATATTTGTAGGAGGTCACAAAATGTATGAAGATTGTTACACATTGTGGGATGCAATATTTGAAAAATTAAAAAGTGAGCTGACGTCTACCAGTTATACAACTTGGCTTGTCCATTTAAAGCCAGTTGCTCTTTTAGACAATATACTGGTACTATCAACTGTCAATGTATTTACCAAAAACATAATAAACGGAAGATACTTAAACGTAATATACGATGCAGCAAAATCTATTACTAATAAAAACATAGAAATAAAAATAGTCTCTGAAGATGAAGA
>815_89
TAAACAAAACTTTATACACAGTATATTTATAACTAAAAAACAATGATACATTGTTGATATTTTTTTTTCCTTTTAAACAAATTTTATCAACATTTATCCGATATAAACATAAATAAATTAATTTTTATTAACAGCTTGTTTATATTTGTAGGAGGTC
>815_90
TAAACAAAACTTTATACACAGTATATTTATAACTAAAAAACAATGATACATTGTTGATATTTTTTTTTCCTTTTAAACAAATTTTATCAACATTTATCCGATATAAACATAAATAAATTAATTTTTATTAACAGCTTGTTTATATTTGTAGGAGGTCACAAAATGTATGAAGATTGTTACACATTGTGGGATGCAATATTTGAAAAATTAAAAAGTGAGCTGACGT
>815_91
TAAACAAAACTTTATACACAGTATATTTATAACTAAAAAACAATGATACATTGTTGATATTTTTTTTTCCTTTTAAACAAATTTTATCAACATTTATCCGATATAAACATAAATAAATTAATTTTTATTAACAGCTTGTTTATATTTGTAGGAGGTCACAAAATGTATGAAGATTGTTACACATTGTGGGATGCAATATTTGAAAAATTAAAAAGT
>815_92
TAAACAAAACTTTATACACAGTATATTTATAACTAAAAAACAATGATACATTGTTGATATTTTTTTTTCCTTTTAAACAAATTTTATCAACATTTATCCGATATAAACATAAATAAATTAATTTTTATTAACAGCTTGTTTATATTTGTAGGAGGTCACAAAATGTATGAAGATTGTTACACATTGTGGGATGCAATATTTGAAAAATTAAAAAGTGAGCTGACGTCTACCAGTTATACAACTTGGCTTGTCCATTTAAAGCCAGTTGCTCTTTTAGACAATATACTGGTACTATCAACTGTCAATGTATTTACCAAAAACATAATAAACGGAAGATACTTAAACGTAATAT
>815_93
TAAACAAAACTTTATACACAGTATATTTATAACTAAAAAACAATGATACATTGTTGATATTTTTTTTTCCTTTTAAACAAATTTTATCAACATTTATCCGATATAAACATAAATAAATTAATTTTTATTAACAGCTTGTTTATATTTGTAGGAGGTCACAAAATGTATGAAGATTGTTACACATTGTGGGATGCAATATTTGAAAAATTAAAAA
>815_94
TAAACAAAACTTTATACACAGTATATTTATAACTAAAAAACAATGATACATTGTTGATATTTTTTTTTCCTTTTAAACAAATTTTATCAACATTTATCCGATATAAACATAAATAAATTAATTTTTATTAACAGCTTGTTTATATTTGTAGGAGGTCACAAAATGTATGAAGATTGTTACACATTGTGGGATGCAATATTTGAAAAATTAAAAAGTGAGCTGACGTCTACCAGTTATACAACTTGGCTTGTCCATTTAAAGCCAGTTGCTCTTTTAGACAATATACTGGTACTATCAACTG
>815_95
TAAACAAAACTTTATACACAGTATATTTATAACTAAAAAACAATGATACATTGTTGATATTTTTTTTTCCTTTTAAACAAATTTTATCAACATTTATCCGATATAAACATAAATAAATTAATTTTTATTAACAGCTTGTTTATATTTGTAGGAGGTCACAAAATGTATGAAGATTGTTACACATTGTGGGATGCAATATTTGAAAAATTAAAAAGTGAGCTGACGTCTACCAGTTATACAACTTGGCTTGTCCATTTAAAGCCAGT
>815_96
TAAACAAAACTTTATACACAGTATATTTATAACTAAAAAACAATGATACATTGTTGATATTTTTTTTTCCTTTTAAACAAATTTTATCAACATTTATCCGATATAAACATAAATAAATTAATTTTTATTAACAGCTTGTTTATATTTGTAGGAGGTCACAAAA
>815_97
TAAACAAAACTTTATACACAGTATATTTATAACTAAAAAACAATGATACATTGTTGATATTTTTTTTTCCTTTTAAACAAATTTTATCAACATTTATCCGATATAAACATAAATAAATTAATTTTTATTAACAGCTTGTTTATATTTGTAGGAGGTCACAAAATGTATGAAGATTGTTACACATTGTGGGATGCAATATTTGAAAAATTAAAAAGTGAGCTGACGTCTACCAGTTATACAACTTGGCTTGTCCATTTAAAGCCAGTTGCTCTTTTAGACAATATACTGGTACTATCAACTGT
>815_98
TAAACAAAACTTTATACACAGTATATTTATAACTAAAAAACAATGATACATTGTTGATATTTTTTTTTCCTTTTAAACAAATTTTATCAACATTTATCCGATATAAACATAAATAAATTAATTTTTATTAACAGCTTGTTTATATTTGTAGGAGGTCACAAAATGTATGAAGATTGTTACACATTGTGGGATGCAATATTTGAAAAATTAAAAAGTGAGCTGACGTCTACCAGTTATACAACTTGGCTTGTCCATTTAAAGCCAGTTGCTCTTTTAGACAATATACTGGTACTATCAACTGTCAATGTATTTACCAAAAACATAATAAACG
>815_99
TAAACAAAACTTTATACACAGTATATTTATAACTAAAAAACAATGATACATTGTTGATATTTTTTTTTCCTTTTAAACAAATTTTATCAACATTTATCCGATATAAACATAAATAAATTAATTTTTATTAACAGCTTGTTTATATTTGTAGGAGGTCACAAAATGTATGAAGATTGTTACACATTGTGGGATGCAATATTTGAAAAATTAAAAAGTGAGCTGACGTCTACCAGTTATACAACTTGGCTTGTCCATTTAAAGCCAGTTGCTCTTTTAGACAATATACTGGTACTATCAACTGTCAATGTATTTACCAAAAACATAATAAACGGAAGATACTTAAACGTAATATACGATGCAGCAAAATCTATTACTAATAAAAACATAGAAATAAAAATAGTCTCTGAAGATGAAGAAGAGTATAAAAAGATAAAGGAAACAGTCCAGTATAAAAACGACAAAGACAAAATTGTTTCCAATATGC
>815_100
TAAACAAAACTTTATACACAGTATATTTATAACTAAAAAACAATGATACATTGTTGATATTTTTTTTTCCTTTTAAACAAATTTTATCAACATTTATCCGATATAAACATAAATAAATTAATTTTTATTAACAGCTTGTTTATATTTGTAGGAGGTCACAAAATGTATGAAGATTGTTACACATTGTGGGATGCAATATTTGAAAAATTAAAAAGTGAGCTGACGTCTACCAGTTATACAACTTGGCTTGTCCATTTAAAGCCAGTTGCTC
>815_101
TAAACAAAACTTTATACACAGTATATTTATAACTAAAAAACAATGATACATTGTTGATATTTTTTTTTCCTTTTAAACAAATTTTATCAACATTTATCCGATATAAACATAAATAAATTAATTTTTATTAACAGCTTGTTTATATTTGTAGGAGGTCACAAAATGTATGAAGATTGTTACACATTGTGGGATGCAATATTTGAAAAATTAAAAAGTGAGCTGACGTCTACCAGTTATACAACTTGGCTTGTCCAT
>815_102
TAAACAAAACTTTATACACAGTATATTTATAACTAAAAAACAATGATACATTGTTGATATTTTTTTTTCCTTTTAAACAAATTTTATCAACATTTATCCGATATAAACATAAATAAATTAATTTTTATTAACAGCTTGTTTATATTTGTAGGAGGTCACAAAATGTATGAAGATTGTTACACATTGTGGGATGCAATATTTGAAA
>815_103
TAAACAAAACTTTATACACAGTATATTTATAACTAAAAAACAATGATACATTGTTGATATTTTTTTTTCCTTTTAAACAAATTTTATCAACATTTATCCGATATAAACATAAATAAATTAATTTTTATTAACAGCTTGTTTATATTTGTAGGAGGTCACAAAATGTATGAAGATTGTTACACATTGTGGGATGCAATATTTGAAAAATTAAAAAGTGAGCTGACGTCTACCAGTTATACAACTTGGCTTGTCCATTTAAAGCCAGTTGCTCTTTTAGACAATATACTGGTACTATCAACTGTCAATGTATTTACCAAAAACATAATAAACGGAAGATACTTAAACGTAATATACGATGCAGCAAAATCTATTACTAATAAAAACATAGAAATAAAAATAGTCTCTGAAGATGAAGAAGAGTATAAAAAGATAAAGGAAACAG
>815_104
TAAACAAAACTTTATACACAGTATATTTATAACTAAAAAACAATGATACATTGTTGATATTTTTTTTTCCTTTTAAACAAATTTTATCAACATTTATCCGATATAAACATAAATAAATTAATTTTTATTAACAGCTTGTTTATATTTGTAGGAGGTCACAAAATGTATGAAGATTGTTACACATTGTGGGATGCAATATTTGAAAAATTAAAAAGTGAGCTGACGTCTACCAGTTATACAACTTGGCTTGTCCATTTAAAGCCAGTTGCTCTTTTAGACAATATACTGGTACTATCAACTGTCAATGTATTTACCAAAAACATA
>815_105
TAAACAAAACTTTATACACAGTATATTTATAACTAAAAAACAATGATACATTGTTGATATTTTTTTTTCCTTTTAAACAAATTTTATCAACATTTATCCGATATAAACATAAATAAATTAATTTTTATTAACAGCTTGTTTATATTTGTAGGAGGTCA
>815_106
TAAACAAAACTTTATACACAGTATATTTATAACTAAAAAACAATGATACATTGTTGATATTTTTTTTTCCTTTTAAACAAATTTTATCAACATTTATCCGATATAAACATAAATAAATTAATTTTTATTAACAGCTTGTTTATATTTGTAGGAGGTCACAAAATGTATGAAGATTGTTACACATTGTGGGATGCAATATTTGAAAAATTAAAAAGTGAGCTGACGTCTACCAGTTATACAACTTGGCTTGTCCATTTAAAGCCAGTTGCTCTTTTAGACAATATACTGGTACTATCAACTGTCAATGTATTTACCAAAAACATAATAAACGGAAGATACTTAAACGTAATA
>815_107
TAAACAAAACTTTATACACAGTATATTTATAACTAAAAAACAATGATACATTGTTGATATTTTTTTTTCCTTTTAAACAAATTTTATCAACATTTATCCGATATAAACATAAATAAATTAATTTTTATTAACAGCTTGTTTATATTTGTAGGAGGTCACAAAATGTATGAAGATTGTTACACATTGTGGGATGCAATATTTGAAAAAT
>815_108
TAAACAAAACTTTATACACAGTATATTTATAACTAAAAAACAATGATACATTGTTGATATTTTTTTTTCCTTTTAAACAAATTTTATCAACATTTATCCGATATAAACATAAATAAATTAATTTTTATTAACAGCTTGTTTATATTTGTAGGAGGTCACAAAATGTATGAAGATTGTTACACATTGTGGGATGCAATATTTGAAAAATTAAAAAGTGAGCTGACGTCTACCAGTTATACAACTTGGCTTGTCCATTTAAAGCCAGTTGCTCTTTTAGACAATATACTGGTACTATCAACTGTCAATGTATTTACCAAAAACATAATAAACGGAAGATACTTAAACGTAATATACGATGCAGCAAAATCTATTACTAATAAAAACATAGAAATAAAAATAGTCTCTGAAGATGAAGAAGAGTATAAAAAGATAAAGGAAACAGTCCAGTATAAAAACGACAAAGACAAAATTGTTTCCAATATGCTGAATCCTAAAT
>815_109
TAAACAAAACTTTATACACAGTATATTTATAACTAAAAAACAATGATACATTGTTGATATTTTTTTTTCCTTTTAAACAAATTTTATCAACATTTATCCGATATAAACATAAATAAATTAATTTTTATTAACAGCTTGTTTATATTTGTAGGAGGTCACAAAATGTATGAAGATTGTTACACATTGTGGGATGCAATATTTGAAAAATTAAAAAGTGAGCTGACGTCTACCAGTTATACAACTTGGCTTGTCCATTTAAAGCCAGTTGCTCTTTTAGACAATATACTGGTACTATCAACTGTCAATGTATTTACCAA
>815_110
TAAACAAAACTTTATACACAGTATATTTATAACTAAAAAACAATGATACATTGTTGATATTTTTTTTTCCTTTTAAACAAATTTTATCAACATTTATCCGATATAAACATAAATAAATTAATTTTTATTAACAGCTTGTTTATATTTGTAGGAGGTCACAAAATGTATGAAGATTGTTACACATTGTGGGATGCAATATTTGAAAAATTAAAAAGTGAGCTGACGTCTACCAGTTATACAACTTGGCTTGTCCATTTAAAGCCAGTTGCTCTTTTAGACAATATACTGGTACTATCAACTGTCAATGTATTTACCAAAAACATAATAAACGGAAGATACTTAAACGTAATATACGATGCAGCAAAATCTATTACTAATAAAAACATAGAAATAAAAATAGTCTCTGAAGATGAAGAAGAGTATA
>815_111
TAAACAAAACTTTATACACAGTATATTTATAACTAAAAAACAATGATACATTGTTGATATTTTTTTTTCCTTTTAAACAAATTTTATCAACATTTATCCGATATAAACATAAATAAATTAATTTTTATTAACAGCTTGTTTATATTTGTAGGAGGTCACAAAATGTATGAAGATTGTTACACATTGTGGGATGCAATATTTGAAAAATTAAAAAGTGAGCTGACGTCTACCAGTTATACAACTTGGCTTGTCCATTTAAAGCCAGTTGCTCTTTTA
>815_112
TAAACAAAACTTTATACACAGTATATTTATAACTAAAAAACAATGATACATTGTTGATATTTTTTTTTCCTTTTAAACAAATTTTATCAACATTTATCCGATATAAACATAAATAAATTAATTTTTATTAACAGCTTGTTTATATTTGTAGGAGGTCACAAAATGTATGAAGATTGTTACACATTGTGGGATGCAATATTTGAAAAATTAAAAAGTGAGCTGACGTCTACCAGTTATACAACTTGGCTTG
>815_113
TAAACAAAACTTTATACACAGTATATTTATAACTAAAAAACAATGATACATTGTTGATATTTTTTTTTCCTTTTAAACAAATTTTATCAACATTTATCCGATATAAACATAAATAAATTAATTTTTATTAACAGCTTGTTTATATTTGTAGGAGGTCACAAAATGTATGAAGATTGTTACACATTGTGGGATGCAATATTTGAAAAATTAAAAAGTGAGCTGACGTCTACCAGTTATACAACTTGGCTTGTCCATTTAAAGCCAGTTGCTCTTTTAGACAATATACTGGTACTATCAACTGTCAATGTATTTACCAAAAACATAATAAACGGAAGATACTTAAACGTAATATACGAT
>815_114
TAAACAAAACTTTATACACAGTATATTTATAACTAAAAAACAATGATACATTGTTGATATTTTTTTTTCCTTTTAAACAAATTTTATCAACATTTATCCGATATAAACATAAATAAATTAATTTTTATTAACAGCTTGTTTATATTTGTAGGAGGTCACAAAATGTATGAAGATTGTTACACATTGTGGGATGCAATATTTGAAAAATTAAAAAGTGAGCTGACGTCTACCAGTTATACAACTTGGCTTGTCCATTTAAAGCCAGTTGCTCTTTTAGACAATATACTGGTACTATCAACTGTCAATGTATTTACCAAAAACATAATAAACGGAAGATACTTAAACGTAATATACGATGCAGCAAAATCTATTACTAATAA
>815_115
TAAACAAAACTTTATACACAGTATATTTATAACTAAAAAACAATGATACATTGTTGATATTTTTTTTTCCTTTTAAACAAATTTTATCAACATTTATCCGATATAAACATAAATAAATTAATTTTTATTAACAGCTTGTTTATATTTGTAGGAGGTCACAAAATGTATGAAGATTGTTACACATTGTGGGATGCAATATTTGAAAAATTAAAAAGTGAGCTGACGTCTACCAGTTATACAACTTGGCTTGTCCATTTAAAGCCAGTTGCTCTTTTAGACAATATACTGGTACTAT
>815_116
TAAACAAAACTTTATACACAGTATATTTATAACTAAAAAACAATGATACATTGTTGATATTTTTTTTTCCTTTTAAACAAATTTTATCAACATTTATCCGATATAAACATAAATAAATTAATTTTTATTAACAGCTTGTTTATATTTGTAGGAGGTCACAAAATGTATGAAGATTGTTACACATTGTGGGAT
>815_117
TAAACAAAACTTTATACACAGTATATTTATAACTAAAAAACAATGATACATTGTTGATATTTTTTTTTCCTTTTAAACAAATTTTATCAACATTTATCCGATATAAACATAAATAAATTAATTTTTATTAACAGCTTGTTTATATTTGTAGGAGGTCACAAAATGTATGAAGATTGTTACACATTGTGGGATGCAATATTTGAAAAATTAAAAAGTGAGCTGACGTCTACCAGTTATACAACTTGGCTTGTCCATTTAAAGCCAGTTGCTCTTTTAGACAATATACTGGTACTATCAACTGTCAATGTATTTACCAAAAACATAATAAACGGAAGATACTTAAACGTAATATACGATGCAGCAAAATCTATTACTAATAAAAACATAGAAATAAAAATAGTCTCTGAAGATGAAGAAGAGTATAAAAAGATAAAGGAAACAGTCCAGTATAAAAACGACAAAGACAAAATTGTTTCC
>815_118
TAAACAAAACTTTATACACAGTATATTTATAACTAAAAAACAATGATACATTGTTGATATTTTTTTTTCCTTTTAAACAAATTTTATCAACATTTATCCGATATAAACATAAATAAATTAATTTTTATTAACAGCTTGTTTATATTTGTAGGAGGTC
>815_119
TAAACAAAACTTTATACACAGTATATTTATAACTAAAAAACAATGATACATTGTTGATATTTTTTTTTCCTTTTAAACAAATTTTATCAACATTTATCCGATATAAACATAAATAAATTAATTTTTATTAACAGCTTGTTTATATTTGTAGGAGGTCACAAAATGTATGAAGATTGTTACACATTGTGGGATGCAATATTTGAAAAATTAAAAAGTGAGCTGACGTCTACCAGTTATACAACTTGGCTTGTCCATTTAAAGCCAGTTGCTCTTTTAGACAATATACTGGTA
>815_120
TAAACAAAACTTTATACACAGTATATTTATAACTAAAAAACAATGATACATTGTTGATATTTTTTTTTCCTTTTAAACAAATTTTATCAACATTTATCCGATATAAACATAAATAAATTAATTTTTATTAACAGCTTGTTTATATTTGTAGGAGGTCACAAAATGTATGAAGATTGTTACACATTGTGGGATGCAATATTTGAAAAATTAAAAAGTGAGCTGACGTCTACCAGTTATACAACTTGGCTTGTCCATTTAAAGCCAGTTGCTCTTTTAGACAATATACTGGTACTATCAACTGTCAAT
>815_121
TAAACAAAACTTTATACACAGTATATTTATAACTAAAAAACAATGATACATTGTTGATATTTTTTTTTCCTTTTAAACAAATTTTATCAACATTTATCCGATATAAACATAAATAAATTAATTTTTATTAACAGCTTGTTTATATTTGTAGGAGGTCACAAAATGTATGAAGATTGTTACACATTGTGGGATGCAATATTTGAAAAATTAAAAAGTGAGCTGACGTCTACCAGTTATACAACTTGGCTTGTCCATT
>815_122
TAAACAAAACTTTATACACAGTATATTTATAACTAAAAAACAATGATACATTGTTGATATTTTTTTTTCCTTTTAAACAAATTTTATCAACATTTATCCGATATAAACATAAATAAATTAATTTTTATTAACAGCTTGTTTATATTTGTAGGAGGTCACAAAATGTATGAAGATTGTTACACATTGTGGGATGCAATATTTGAAAAATTAAAAAGTGAGCTGACGTCTACCAGTTATACAACTTGGCTTGTCCATTTAAAGCCAGTTGCTCTTTTAGACAATATACTGGTACTATCAACTGTCAATGTATTTACCAAAAACATAATAAACGGAAGATACTTAAACGTAATATACGATGCAGCAAAATCTATTACTAATAAAAACATAGAAATAAAAATAGTCTCTGAAGATGAAGAAGAGTATAAAAAGATAAAGG
>815_123
TAAACAAAACTTTATACACAGTATATTTATAACTAAAAAACAATGATACATTGTTGATATTTTTTTTTCCTTTTAAACAAATTTTATCAACATTTATCCGATATAAACATAAATAAATTAATTTTTATTAACAGCTTGTTTATATTTGTAGGAGGTCACAAAATGTATGAAGATTGTTACACATTGTGGGATGCAATATTTGAAAAATTAAAAAGTGAGCTGACGTCTACCAGTTATACAACTTGGCTTGTCCATTTAAAGCCAGTTGCTCTTTTAGACAATATACTGGTACTATCAACTGTCAATGTATTTACCAAAAACATAATAAACGGAAGATACTTAAACGTAATATACGAT
>815_124
TAAACAAAACTTTATACACAGTATATTTATAACTAAAAAACAATGATACATTGTTGATATTTTTTTTTCCTTTTAAACAAATTTTATCAACATTTATCCGATATAAACATAAATAAATTAATTTTTATTAACAGCTTGTTTATATTTGTAGGAGGTCACAAAATGTATGAAGATTGTTACACATTGTGGGATGCAATATTTGAAAAATTAAAAAGTGAGCTGACGTCTACCAGTTATACAACTTGGCTTGTCCATTTAAAGCCAGTTGCTCTTTTAGACAATATACTGGTACTATCAACTGTCAATGTATTTACCAAAAACATAATAAACGGAAGATACTTAAACGTAATATACGATGCAGCAAAATCTATTACTAATAAAAACATAGAAATAAAAATAGTCTCTGAAGATGAAGAAGAGTATAAAAAGATAAAGGAAACAGTCCAGTATAAAAACGA
>815_125
TAAACAAAACTTTATACACAGTATATTTATAACTAAAAAACAATGATACATTGTTGATATTTTTTTTTCCTTTTAAACAAATTTTATCAACATTTATCCGATATAAACATAAATAAATTAATTTTTATTAACAGCTTGTTTATATTTGTAGGAGGTCACAAAATGTATGAAGATTGTTACACATTGTGGGATGCAATATTTGAAAAATTAAAAAGTGAGCTGACGTCTACCAGTTATACAACTTGGCTTGTCCATTTAAAGCCAGTTGCTCTTTTAGACAATATACTGGTACTATCAACTGTCAATGTATTTACCAAAAACATAATAAACGGAAGATACTTAAACGTAATATACGATGCAGCAAAATCTATTACTAATAAAAACATAGAAATAA
>815_126
TAAACAAAACTTTATACACAGTATATTTATAACTAAAAAACAATGATACATTGTTGATATTTTTTTTTCCTTTTAAACAAATTTTATCAACATTTATCCGATATAAACATAAATAAATTAATTTTTATTAACAGCTTGTTTATATTTGTAGGAGGTCACAAAATGTATGAAGATTGTTACACATTGTGGGATGCAATATTTGAAAAATTAAAAA
>815_127
TAAACAAAACTTTATACACAGTATATTTATAACTAAAAAACAATGATACATTGTTGATATTTTTTTTTCCTTTTAAACAAATTTTATCAACATTTATCCGATATAAACATAAATAAATTAATTTTTATTAACAGCTTGTTTATATTTGTAGGAGGTCACAAAATGTATGAAGATTGTTACACATTGTGGGATGCAATATTTGAAAAATTAAAAAGTGAGCTGACGTCTACCAGTTATACAACTTGGCTTGTCCATTTAAAGCCAGTTGCTCTTTTAGACAATATACTGGTACTATCAACTGTCAATGTATTTACCAAAAACATAATAAACGGAAGATACTTAAACGTAATATACGATGCAGCAAAATCTATTACTAATAAAAACATAGAAATAAAAATAGTCTCTGAAGATGAAGAAGAGTATAAAAAGATAAAGGAAACAGTCCAGTATAA
>815_128
TAAACAAAACTTTATACACAGTATATTTATAACTAAAAAACAATGATACATTGTTGATATTTTTTTTTCCTTTTAAACAAATTTTATCAACATTTATCCGATATAAACATAAATAAATTAATTTTTATTAACAGCTTGTTTATATTTGTAGGAGGTCACAAAATGTATGAAGATTGTTACACATTGTGGGATGCAATATTTGAAAAATTAAAAAGTGAGCTGACGTCTACCAGTTATACAACTTGGCTTGTCCATTTAAAGCCAGTTGCTCTTTTAGACAA
>815_129
TAAACAAAACTTTATACACAGTATATTTATAACTAAAAAACAATGATACATTGTTGATATTTTTTTTTCCTTTTAAACAAATTTTATCAACATTTATCCGATATAAACATAAATAAATTAATTTTTATTAACAGCTTGTTTATATTTGTAGGAGGTCACAAAATGTATGAAGATTGTTACACATTGTGGGATGCAATATTTGAAAAATTAAAAAGT
>815_130
TAAACAAAACTTTATACACAGTATATTTATAACTAAAAAACAATGATACATTGTTGATATTTTTTTTTCCTTTTAAACAAATTTTATCAACATTTATCCGATATAAACATAAATAAATTAATTTTTATTAACAGCTTGTTTATATTTGTAGGAGGTCACAAAATGTATGAAGATTGTTACACATTGTGGGATGCAATATTTGAAAAATTAAAAAGTGAGCTGACGTCTACCAGTTATACAACTTGGCTTGTCCATTTAA
>815_131
TAAACAAAACTTTATACACAGTATATTTATAACTAAAAAACAATGATACATTGTTGATATTTTTTTTTCCTTTTAAACAAATTTTATCAACATTTATCCGATATAAACATAAATAAATTAATTTTTATTAACAGCTTGTTTATATTTGTAGGAGGTCACAAAATGTATGAAGATTGTTACACATTGTGGGATGCAATATTTGAAAAATTAAAAAGTGAGCTGACGTCTACCAGTTATACA
>815_132
TAAACAAAACTTTATACACAGTATATTTATAACTAAAAAACAATGATACATTGTTGATATTTTTTTTTCCTTTTAAACAAATTTTATCAACATTTATCCGATATAAACATAAATAAATTAATTTTTATTAACAGCTTGTTTATATTTGTAGGAGGTCACAAAATGTATGAAGATTGTTACACATTGTGGGATGCAATATTTGAAAAATTAAAAAGTGAGCTGACGTCTACCAGTTATACAACTTGGCTTGTCCATTTAAAGCCAGTTGCTCTTTTAGACAATATACTGGTACTATCAACTGTCAATGTATTTACCAAAAACATAATAAACGGAAGATACTTAAACGTAATATACGATGCAGCAAAATCTATTACTAATAAAAACATAGAAATAAAAATAGTCTCTGAAGATGAAGAAGAGTATAAAAAGATAAAGGAAACAGTCCAGTATAAAAACGACAAAGACAAAATTGTTTCCAATATGCTGAATC
>815_133
TAAACAAAACTTTATACACAGTATATTTATAACTAAAAAACAATGATACATTGTTGATATTTTTTTTTCCTTTTAAACAAATTTTATCAACATTTATCCGATATAAACATAAATAAATTAATTTTTATTAACAGCTTGTTTATATTTGTAGGAGGTCACAAAATGTATGAAGATTGTTACACATTGTGGGATGCAATATTTGAAAAATTAAAAAGTGAGCTGACGTCTACCAGTTATACAACTTGGCTTGTCCATTTAAAGCCAGTTGCTCTTTTAGACAATATACTGGTACTATCAACTGTCAATGTATTTACCAAAAACATAATAAACGGAAGATACTTAAACGTAATATACGATGCAGCAAAATCTATTACTAATAAAAACATAGAAATAAAAATAGTCTCTGAAGATGAAGAAGAGTATAAAAAGATAAAGGAAACAGTCCAGTATAA
>815_134
TAAACAAAACTTTATACACAGTATATTTATAACTAAAAAACAATGATACATTGTTGATATTTTTTTTTCCTTTTAAACAAATTTTATCAACATTTATCCGATATAAACATAAATAAATTAATTTTTATTAACAGCTTGTTTATATTTGTAGGAGGTCACAAAATGTATGAAGATTGTTACACATTGTGGGATGCAATATTTGAAAAATTAAAAAGTGAGCTGACGTCTACCAGTTATACAACTTGGCTTGTCCATTTAAAGCCAGTTGCTCTTTTAGACAATATACTGGTACTATCAACTGTCAATGTATTTACCAAAAACATAATAAACGGAAGATACTTAAACGTAATATACGATGCAGCAAAATCTATTACTAATAAAAACATAGA
>815_135
TAAACAAAACTTTATACACAGTATATTTATAACTAAAAAACAATGATACATTGTTGATATTTTTTTTTCCTTTTAAACAAATTTTATCAACATTTATCCGATATAAACATAAATAAATTAATTTTTATTAACAGCTTGTTTATATTTGTAGGAGGTCACAAAATGTATGAAGATTGTTACACATTGTGGGATGCAATAT
>815_136
TAAACAAAACTTTATACACAGTATATTTATAACTAAAAAACAATGATACATTGTTGATATTTTTTTTTCCTTTTAAACAAATTTTATCAACATTTATCCGATATAAACATAAATAAATTAATTTTTATTAACAGCTTGTTTATATTTGTAGGAGGTCACAAAATGTATGAAGATTGTTACACATTGTGGGATGCAATATTTGAAAAATTAAAAAGTGAGCTGACGTCTACCAGTTATACAACTTGGCTTGTCCATTTAAAGCCAGTTG
>815_137
TAAACAAAACTTTATACACAGTATATTTATAACTAAAAAACAATGATACATTGTTGATATTTTTTTTTCCTTTTAAACAAATTTTATCAACATTTATCCGATATAAACATAAATAAATTAATTTTTATTAACAGCTTGTTTATATTTGTAGGAGGTCACAAAATG
>815_138
TAAACAAAACTTTATACACAGTATATTTATAACTAAAAAACAATGATACATTGTTGATATTTTTTTTTCCTTTTAAACAAATTTTATCAACATTTATCCGATATAAACATAAATAAATTAATTTTTATTAACAGCTTGTTTATATTTGTAGGAGGTCACAAAATGTATGAAGATTGTTACACATTGTGGGATGCAATATTTGAAAAATTAAAAAGTGAGCTGACGTCTACCAGTT
>815_139
TAAACAAAACTTTATACACAGTATATTTATAACTAAAAAACAATGATACATTGTTGATATTTTTTTTTCCTTTTAAACAAATTTTATCAACATTTATCCGATATAAACATAAATAAATTAATTTTTATTAACAGCTTGTTTATATTTGTAGGAGGTCACAAAATGTATGAAGATTGTTACACATTGTGGGATGCAATATTTGAAAAATTA
>815_140
TAAACAAAACTTTATACACAGTATATTTATAACTAAAAAACAATGATACATTGTTGATATTTTTTTTTCCTTTTAAACAAATTTTATCAACATTTATCCGATATAAACATAAATAAATTAATTTTTATTAACAGCTTGTTTATATTTGTAGGAGGTCACAAAATGTATGAAGATTGTTACACATTGTGGGATGCAATATTTGAAAAATTAAAAAGTGAGCTGACGTCTACCAGTTATACAACTTGGCTTGTCCAT
>815_141
TAAACAAAACTTTATACACAGTATATTTATAACTAAAAAACAATGATACATTGTTGATATTTTTTTTTCCTTTTAAACAAATTTTATCAACATTTATCCGATATAAACATAAATAAATTAATTTTTATTAACAGCTTGTTTATATTTGTAGGAGGTCACAAAATGTATGAAGATTGTTACACATTGTGGGATGCAATATTTGAAAAATTAAAAAGTGAGCTGACGTCTACCAGTTATACAAC
>815_142
TAAACAAAACTTTATACACAGTATATTTATAACTAAAAAACAATGATACATTGTTGATATTTTTTTTTCCTTTTAAACAAATTTTATCAACATTTATCCGATATAAACATAAATAAATTAATTTTTATTAACAGCTTGTTTATATTTGTAGGAGGTCACAAAATGTATGAAGATTGTTACACATTGTGGGATGCAATATTTGAAAAATTAAAAAGTGAGCTGACGTCTACCAGTTATACAACTTGGCTTGTCCATTTAAAGCCAGTTGCTCTTTTAGACAATATACTGGTACTATCAACTGTCAATGTATTTACCAAAAACATAATAAACGGAAGATACTTAAACGTAATATACGATGCAGCAAAATCTATTACTAATAAAAACATAGAAATAAAAATAGTCTCTGAAGATGAAGA
>815_143
TAAACAAAACTTTATACACAGTATATTTATAACTAAAAAACAATGATACATTGTTGATATTTTTTTTTCCTTTTAAACAAATTTTATCAACATTTATCCGATATAAACATAAATAAATTAATTTTTATTAACAGCTTGTTTATATTTGTAGGAGGTCACAAAATGTATGAAGATTGTTACACATTGTGGGATGCAATATTTGAAAAATTAAAAAGTGAGCTGACGTCTACCAGTTATACAACTTGGCTTGTCCATTTAAAGCCAGTTGCTCTTTTAGACAATATACTGGTACTATCAACTGTCAATGTATTTACCAAAAACATAA
>815_144
TAAACAAAACTTTATACACAGTATATTTATAACTAAAAAACAATGATACATTGTTGATATTTTTTTTTCCTTTTAAACAAATTTTATCAACATTTATCCGATATAAACATAAATAAATTAATTTTTATTAACAGCTTGTTTATATTTGTAGGAGGTCACAAAATGTATGAAGATTGTTACACATTGTGGGATGCAATATTTGAAAAATTAAAAAGTGAGCTGACGTCTACCAGTTATACAACTTGGCTTGTCCATTTAAAGCCAGTTGCTCTTTTAGACAATATACTGGTACTATCAACTGTCAATGTATTTACCAAAAACATAATAAACGGAAGATACTTAAACGTAATATACGATGCA
>815_145
TAAACAAAACTTTATACACAGTATATTTATAACTAAAAAACAATGATACATTGTTGATATTTTTTTTTCCTTTTAAACAAATTTTATCAACATTTATCCGATATAAACATAAATAAATTAATTTTTATTAACAGCTTGTTTATATTTGTAGGAGGTCACAAAATGTATGAAGATTGTTACACATTGTGGGATGCAATATTTGAAAAATTA
>815_146
TAAACAAAACTTTATACACAGTATATTTATAACTAAAAAACAATGATACATTGTTGATATTTTTTTTTCCTTTTAAACAAATTTTATCAACATTTATCCGATATAAACATAAATAAATTAATTTTTATTAACAGCTTGTTTATATTTGTAGGAGGTCACAAAATGTATGAAGATTGTTACACATTGTGGGATGCAATATTTGAAAAATTAAAAAGTGAGCTGACGTCTACCAGTTATACAACTTGGCTTGTCCATTTAAAGCCAGTTGCTCTTTTAGACAATATACTGGTACTATC
>815_147
TAAACAAAACTTTATACACAGTATATTTATAACTAAAAAACAATGATACATTGTTGATATTTTTTTTTCCTTTTAAACAAATTTTATCAACATTTATCCGATATAAACATAAATAAATTAATTTTTATTAACAGCTTGTTTATATTTGTAGGAGGTCACAAAATGTATGAAGATTGTTACACATTGTGGGATGCAATATTTGAAAAATTAAAAAGTGAGCTGACGTCTACCAGTTATACAACTTGGCTTGTCCATTTAAAGCCAGTTGCTCTTTTAGACAATATACTGGTACTATCAACTGTCAATGTATTTACCAAAAACATAATAAACGGAAGATACTTAAACGTAATATACGATGCAGCAAAATCTATTACTAATAAAAACATAGAAATAAAAATAGTCTCTGAAGATGAAGAAGAGTATA
>815_148
TAAACAAAACTTTATACACAGTATATTTATAACTAAAAAACAATGATACATTGTTGATATTTTTTTTTCCTTTTAAACAAATTTTATCAACATTTATCCGATATAAACATAAATAAATTAATTTTTATTAACAGCTTGTTTATATTTGTAGGAGGTCACAAAATGTATGAAGATTGTTACACATTGTGGGATGCAATATTTGAAAAATTAAAAAGTGAGCTGACGTCTACCAGTTATACAACTTGGCTTGTCCATTTAAAGCCAGTTGCTCTTTTAGACAATATACTGGTACTATCAACTGTCAATGTATTTACCAAAAACATAATAAACGGAAGATACTTAAACGTAATATACGATGCAGCAAAATCTATTACTAATAAAAACATAGAAATAAAAATAGTCTCTGAAGATGAAGAAGAGTATAAAAAGATAAAGGAAACAGTC
>815_149
TAAACAAAACTTTATACACAGTATATTTATAACTAAAAAACAATGATACATTGTTGATATTTTTTTTTCCTTTTAAACAAATTTTATCAACATTTATCCGATATAAACATAAATAAATTAATTTTTATTAACAGCTTGTTTATATTTGTAGGAGGTCACAAAATGTATGAAGATTGTTACACATTGTGGGATGCAATATTTGAAAAATTAAAAAGTGAGCTGACGTCTACCAGTTATACAACTTGGCTTGTCCATTTAAAGCCAGTTGCTCTTTTAGACAATATACTGGTACTATCAACTGTCAATGTATTTACCAAAAACATAATAAACGGAAGATACTTAAACGTAATATACGATGC
>815_150
TAAACAAAACTTTATACACAGTATATTTATAACTAAAAAACAATGATACATTGTTGATATTTTTTTTTCCTTTTAAACAAATTTTATCAACATTTATCCGATATAAACATAAATAAATTAATTTTTATTAACAGCTTGTTTATATTTGTAGGAGGTCACAAAATGTATGAAGATTGTTACACATTGTGGGATGCAATATTTGAAAAATTAAAAAGTGAGCTGACGTCTACCAGTTATACAACTTGGCTTGTCCATTTAAAGCCAGTTGCTCTTTTAGACAATATACTGGTACTATCAACTGTCAATGTATTTACCAAAAACATAATAAACGGAAGATACTTAAACGTAATATACGATGCAGCAAAATCTAT
>815_151
TAAACAAAACTTTATACACAGTATATTTATAACTAAAAAACAATGATACATTGTTGATATTTTTTTTTCCTTTTAAACAAATTTTATCAACATTTATCCGATATAAACATAAATAAATTAATTTTTATTAACAGCTTGTTTATATTTGTAGGAGGTCACAAAATGTATGAAGATTGTTACACATTGTGGGATGCAATATTTGAAAAATTAAAAAGTGAGCTGACGTCTACCAGTTATACAACTTGGCTTGTCCATTTAAAGCCAGTTGCTCTTTTAGACAATATACTGGTACTATCAACTGTCAATGTATTTACCAAAAACATAATAAACGGAAGATACTTAAACGTAATATACGATGCAGCAA
>815_152
TAAACAAAACTTTATACACAGTATATTTATAACTAAAAAACAATGATACATTGTTGATATTTTTTTTTCCTTTTAAACAAATTTTATCAACATTTATCCGATATAAACATAAATAAATTAATTTTTATTAACAGCTTGTTTATATTTGTAGGAGGTCACAAAATGTATGAAGATT
>815_153
TAAACAAAACTTTATACACAGTATATTTATAACTAAAAAACAATGATACATTGTTGATATTTTTTTTTCCTTTTAAACAAATTTTATCAACATTTATCCGATATAAACATAAATAAATTAATTTTTATTAACAGCTTGTTTATATTTGTAGGAGGTCACAAAATGTATGAAGATTGTTACACATTGTGGGATGCAATATTTGAAAAATTAAAAAGTGAGCTGACGTCTACCAGTTATACAACTTGGCTTGTCCATTTAAAGCCAGTTGCTCTTTTAGACAATATACTGGTACTATCAACTGTCAATGTATTT
>815_154
TAAACAAAACTTTATACACAGTATATTTATAACTAAAAAACAATGATACATTGTTGATATTTTTTTTTCCTTTTAAACAAATTTTATCAACATTTATCCGATATAAACATAAATAAATTAATTTTTATTAACAGCTTGTTTATATTTGTAGGAGGTCACAAAATGTATGAAGATTGTTACACATTGTGGGATGCAATATTTGAAAAATTAAAAAGTGAGCTGACGTCTACCAGTTATACAACTTGGCTTGTCCATT
>815_155
TAAACAAAACTTTATACACAGTATATTTATAACTAAAAAACAATGATACATTGTTGATATTTTTTTTTCCTTTTAAACAAATTTTATCAACATTTATCCGATATAAACATAAATAAATTAATTTTTATTAACAGCTTGTTTATATTTGTAGGAGGTCACAAAATGTATGAAGATTGTTACACATTGTGGGATGCAATATTTGAAAAATTAAAAAGTGAGCTGACGTCTACCAGTTATACAACTTGGCTTGTCCATTTAAAGCCAGTTGCTCTTTTAGACAATATACTGGTACTATCAACTGTCAATGTATT
>815_156
TAAACAAAACTTTATACACAGTATATTTATAACTAAAAAACAATGATACATTGTTGATATTTTTTTTTCCTTTTAAACAAATTTTATCAACATTTATCCGATATAAACATAAATAAATTAATTTTTATTAACAGCTTGTTTATATTTGTAGGAGGTCACAAAATGTATGAAGATTGTTACACATTGTGGGATGCAATATTTGAAAAATTAAAAAGTGAGCTGACGTCTACCAGTTATACAACTTGGCTTGTCCATTTAAAGCCAGTTGCTCTTTTAGACAATATACTGGTACTATCAACTGTCAAT
>815_157
TAAACAAAACTTTATACACAGTATATTTATAACTAAAAAACAATGATACATTGTTGATATTTTTTTTTCCTTTTAAACAAATTTTATCAACATTTATCCGATATAAACATAAATAAATTAATTTTTATTAACAGCTTGTTTATATTTGTAGGAGGTCACAAAATGTATGAAGATTGTTACACATTGTGGGATGCAATATTTGAAAAATTAAAAAGTGAGCTGACGTCTACCAGTTATACAACTTGGCTTGTCCATTTAAAGCCAGTTGCTCTTTTAGACAATATACTGGTACTATCAACTGTCAATGTATTTACCAAAAACATAATAAACGGAAGATACTTAAACGTAATATACGA
>815_158
TAAACAAAACTTTATACACAGTATATTTATAACTAAAAAACAATGATACATTGTTGATATTTTTTTTTCCTTTTAAACAAATTTTATCAACATTTATCCGATATAAACATAAATAAATTAATTTTTATTAACAGCTTGTTTATATTTGTAGGAGGTCACAAAATGTATGAAGATTGTTACACATTGTGGGATGCAATATTTGAAAAATTAAAAAGTGAGCTGACGTCTACCAGTTATACAACTTGGCTTGTCCATTTAAAGCCAGTTGCTCTTTTAGACAATATACTGGTACTATCAACTGTCAATGTATTTACCAAAAACATAATAAACGGAAGATACTTAAACGTAATATACGATGCAGCAAAATCTATTACTAATAAAAACATAGAAATAAAAATAGTCTCTGAAGATGAAGAAGAGTATAAAAAGATAAAGGAAACAGTCCAGTATAAAAACGACAAAGACAAAATTGTTTCCAATA
>815_159
TAAACAAAACTTTATACACAGTATATTTATAACTAAAAAACAATGATACATTGTTGATATTTTTTTTTCCTTTTAAACAAATTTTATCAACATTTATCCGATATAAACATAAATAAATTAATTTTTATTAACAGCTTGTTTATATTTGTAGGAGGTCACAAAATGTATGAAGATTGTTACACATTGTGGGATGCAATATTTGAAAAATTAAAAAGTGAGCTGACGTCTACCAGTTATACAACTTGGCTTGTCCATTTAAAGCCAGTTGCTCTTTTAGACAATATACTGGTACTATCAACTGTCAATGTATTTACCAAAAACATAATAAACGGAAGATACTTAAACGTAATATACGATGCAGCAAAATCTATTACTAATAAAAACATAGAAATAAAAATAGTCTCTGAAGATGAAGA
>815_160
TAAACAAAACTTTATACACAGTATATTTATAACTAAAAAACAATGATACATTGTTGATATTTTTTTTTCCTTTTAAACAAATTTTATCAACATTTATCCGATATAAACATAAATAAATTAATTTTTATTAACAGCTTGTTTATATTTGTAGGAGGTCACAAAATGTATGAAGATTGTTACACATTGTGGGATGCAATATTTGAAAAATTAAAAAGTGAGCTGACGTCTACCAGTTATACAACTTGGCTTGTCCATTTAAAGCCAGTTGCTCTTTTAGACAATATACTGGTACTATCAACTGTCAATGTATTTACCAAAAACATAATAAACGGAAGATACTTAAACGTAATATACGATGCAG
>815_161
TAAACAAAACTTTATACACAGTATATTTATAACTAAAAAACAATGATACATTGTTGATATTTTTTTTTCCTTTTAAACAAATTTTATCAACATTTATCCGATATAAACATAAATAAATTAATTTTTATTAACAGCTTGTTTATATTTGTAGGAGGTCACAAAATGTATGAAGATTGTTACACATTGTGGGATGCAATATTTGAAAAATTAAAAAGTGAGCTGACGTCTACCAGTTATACAACTTGGCTTGTCCATTTAAAGCCAGTTGCTCTTTTAGACAATATACTGGTACTATCAACTGTCAATGTATTTACCAAAAACATAATAAACGGAAGATACTTAAACGTAATATACGATGCAGCAAAATCTATTACTAATAAAAACATAGAAATAAAAATAGTCTCTGAAGATGAAGAAGAGTATAAAAAGATAAAGGAAACAGTCCAGTATAAAAACGACAAAGACAAAATTGTTTCCAATAT
>815_162
TAAACAAAACTTTATACACAGTATATTTATAACTAAAAAACAATGATACATTGTTGATATTTTTTTTTCCTTTTAAACAAATTTTATCAACATTTATCCGATATAAACATAAATAAATTAATTTTTATTAACAGCTTGTTTATATTTGTAGGAGGTCACAAAATGTATGAAGATTGTTACACATTGTGGGATGCAATATTTGAAAAATTAAAAAGTGAGCTGACGTCTACCAGTTATACAACTTGGCTTGTCCATTTAAAGCCAGTTGCTCTTTTAGACAATATACTGGTACTATCAACTGTCAATGTATTTACCAAAAACATAATAAACGGAAGATACTTAAACGTAATATACGATGCAGCAAAATCTATTACTAATAAAAACATAGAAATAAAAATAGTCTCTGAAGATGAAGAAGAGTATAAAAAGATAAAGGAAACAGTCCAGTATAAAAACGACAAAGACAAAATTGTTTCCAATATGCTGAATCCTAA
>815_163
TAAACAAAACTTTATACACAGTATATTTATAACTAAAAAACAATGATACATTGTTGATATTTTTTTTTCCTTTTAAACAAATTTTATCAACATTTATCCGATATAAACATAAATAAATTAATTTTTATTAACAGCTTGTTTATATTTGTAGGAGGTCACAAAATGTATGAAGATTGTTACACATTGTGGGATGCAATATTTGAAAAATTAA
>815_164
TAAACAAAACTTTATACACAGTATATTTATAACTAAAAAACAATGATACATTGTTGATATTTTTTTTTCCTTTTAAACAAATTTTATCAACATTTATCCGATATAAACATAAATAAATTAATTTTTATTAACAGCTTGTTTATATTTGTAGGAGGTCACAAAATGTATGAAGATTGTTACACATTGTGGGATGCAATATTTGAAAAATTAAAAAGTGAGCTGACGTCTACCAGTTATACAACTTGGCTTGTCCATTTAAAGCCAGTTGCTCTTTTAGACAATATACTGGTACTATCAACTGTCAATGTATTTACCAAAAACATAATAAACGGAAGATACTTAAACGTAATATACGATGCAGCAAAATCTATTAC
>815_165
TAAACAAAACTTTATACACAGTATATTTATAACTAAAAAACAATGATACATTGTTGATATTTTTTTTTCCTTTTAAACAAATTTTATCAACATTTATCCGATATAAACATAAATAAATTAATTTTTATTAACAGCTTGTTTATATTTGTAGGAGGTCACAAAATGTATGAAG
>815_166
TAAACAAAACTTTATACACAGTATATTTATAACTAAAAAACAATGATACATTGTTGATATTTTTTTTTCCTTTTAAACAAATTTTATCAACATTTATCCGATATAAACATAAATAAATTAATTTTTATTAACAGCTTGTTTATATTTGTAGGAGGTCACAAAATGTATGAAGATTGTTACACATTGTGGGATGCAATATTTGAAAAATTAAAAAGTGAGCTGACGTCTACCAGTTATACAACTTGGCTTGTCCATTTAAAGCCAGTTGCTCTTTTAGACAATATACTGGTACTATCAACTGTCAATGTATTTACCAAAAACATAATAAACGGAAGATACTTAAACGTAATATACGATGCAGCAAAATCTATTACTAATAAAAACATAGAA
>815_167
TAAACAAAACTTTATACACAGTATATTTATAACTAAAAAACAATGATACATTGTTGATATTTTTTTTTCCTTTTAAACAAATTTTATCAACATTTATCCGATATAAACATAAATAAATTAATTTTTATTAACAGCTTGTTTATATTTGTAGGAGGTCACAAAATGTATGAAGATTGTTACACATT
>815_168
TAAACAAAACTTTATACACAGTATATTTATAACTAAAAAACAATGATACATTGTTGATATTTTTTTTTCCTTTTAAACAAATTTTATCAACATTTATCCGATATAAACATAAATAAATTAATTTTTATTAACAGCTTGTTTATATTTGTAGGAGGTCACAAAATGTATGAAGATTGTTACACATTGTGGGATGCAATATTTGAAAAATTAAAAAGTGAGCTGACGTCTACCAGTTATACAACTTGGCTTGTCCATTTAAAGCCAGTTGCTCTTTTAGACAATATACTGGTACTATCAACTGTCAATGTATTTACCAAAAACATAATAAACGGAAGATACTTAAACGTAATATACGATGCAGCAAAATCTATTACTAATAAAAACATAGAAATAAAAATAGTCTCTGAAGATGAAGAAGAGTATAAAAAGATAAAGGAAACAGTCCAGTATAAAAACGACAAAGAC
>815_169
TAAACAAAACTTTATACACAGTATATTTATAACTAAAAAACAATGATACATTGTTGATATTTTTTTTTCCTTTTAAACAAATTTTATCAACATTTATCCGATATAAACATAAATAAATTAATTTTTATTAACAGCTTGTTTATATTTGTAGGAGGTCACAAAATGTATGAAGATTGTTACACATTGTGGGATGCAATATTTGAAAAATTAAAAAGTGAGCTGACGTCTACCAGTTATACAACTTGGCTTGTCCATTTAAAGCCAGTTGCTCTTTTAGACAATATACTGGTACTATCAACTGTCAATGTATTTACCAAAAACATAATAAACGGAAGATACTTAAACGTAATATACGATGCAGCAAAATCTATTACTAATAAAAACATAGAAATAAAAATAGTCTCTGA
>815_170
TAAACAAAACTTTATACACAGTATATTTATAACTAAAAAACAATGATACATTGTTGATATTTTTTTTTCCTTTTAAACAAATTTTATCAACATTTATCCGATATAAACATAAATAAATTAATTTTTATTAACAGCTTGTTTATATTTGTAGGAGGTCACAAAATGTATGAAGATTGTTACACATTGTGGGATGCAATATTTGAAAAATTAAAAAGTGAGCTGACGTCTACCAGTTATACAACTTGGCTTGTCCATTTAAAGCCAGTTGCTCTTTTAGACAATATACTGGTACTATCAACTGTCAATGTATTTACCAAAAACATAATAAACGGAAGATACTTAAACGTAATATACGATGCAGCAAAATCTATTACTAATAAAAACATAGAAATAAAAATAGTCTCTGAAGATGAAGAAGAGTATAA
>815_171
TAAACAAAACTTTATACACAGTATATTTATAACTAAAAAACAATGATACATTGTTGATATTTTTTTTTCCTTTTAAACAAATTTTATCAACATTTATCCGATATAAACATAAATAAATTAATTTTTATTAACAGCTTGTTTATATTTGTAGGAGGTCACAAAATGTATGAAGATTGTTACACATTGTGGGATGCAATATTTGAAAAATTAAAAAGTGAGCTGACGTCTACCAGTTATACAACTTGGCTTGTCCATTTAAAGCCAGTTGCTCTTTTAGACAATATACTGGTACTATCAACTGTCAATGTATTTACCAAAAACATAATAAACGGAAGATACTTAAACGTAATATACGATGCAGCAAAATCTATTACTAATAAAAACATAGAAATAAAAATAGTCTCTGAAGATGAAGAAGAGTATAAAAAGATAAAGGAAACAGTCCAGTATAAAAACGACAAAGACAAAATTGTTTCCAA
>815_172
TAAACAAAACTTTATACACAGTATATTTATAACTAAAAAACAATGATACATTGTTGATATTTTTTTTTCCTTTTAAACAAATTTTATCAACATTTATCCGATATAAACATAAATAAATTAATTTTTATTAACAGCTTGTTTATATTTGTAGGAGGTCACAAAATGTATGAAGATTGTTACACATTGTGGGATGCAATATTTGAAAAATTAAAAAGTGAGCTGACGTCTACCAGTTATACAACTTGGCTTGTCCATTTAAAGCCAGTTGCTCTTTTAGACAATATACTGGTACTATCAACTGTCAATGTATTTACCAAAAACATAATAAACGGAAGATACTTAAACGTAATATACGATGCAGCAAAATCTATTACTAATAAAAACATAGAAATAAAAATAGTCTCTGAAGATGAAGAAGAGTATAAAAAGATAAAGGAAACAGTCCAGTATAAAAACGACAAA
>815_173
TAAACAAAACTTTATACACAGTATATTTATAACTAAAAAACAATGATACATTGTTGATATTTTTTTTTCCTTTTAAACAAATTTTATCAACATTTATCCGATATAAACATAAATAAATTAATTTTTATTAACAGCTTGTTTATATTTGTAGGAGGTCACAAAATGTATGAAGATTGTTACACATTGTGGGATGCAATATTTGAAAAATTAAAAAGTGAGCTGACGTCTACCAGTTATACAACTTGGCTTGTCCATTTAAAGCCAGTTGCTCTTTTAGACAATATACTGGTACTATCAACTGTCAATGTATTTACCAAAAACATAATAAACGGAAGATACTTAAACGTAATATACGATGCAGCAAAATCTATTACTAATAAAAACATAGAA
>815_174
TAAACAAAACTTTATACACAGTATATTTATAACTAAAAAACAATGATACATTGTTGATATTTTTTTTTCCTTTTAAACAAATTTTATCAACATTTATCCGATATAAACATAAATAAATTAATTTTTATTAACAGCTTGTTTATATTTGTAGGAGG
>815_175
TAAACAAAACTTTATACACAGTATATTTATAACTAAAAAACAATGATACATTGTTGATATTTTTTTTTCCTTTTAAACAAATTTTATCAACATTTATCCGATATAAACATAAATAAATTAATTTTTATTAACAGCTTGTTTATATTTGTAGGAGGTCACAAAATGTATGAAGATTGTTACAC
>815_176
TAAACAAAACTTTATACACAGTATATTTATAACTAAAAAACAATGATACATTGTTGATATTTTTTTTTCCTTTTAAACAAATTTTATCAACATTTATCCGATATAAACATAAATAAATTAATTTTTATTAACAGCTTGTTTATATTTGTAGGAGGTCACAAAATGTATGAAGATTGTTACACATTGTGGGATGCAATATTTGAAAAATTAAAAA
>815_177
TAAACAAAACTTTATACACAGTATATTTATAACTAAAAAACAATGATACATTGTTGATATTTTTTTTTCCTTTTAAACAAATTTTATCAACATTTATCCGATATAAACATAAATAAATTAATTTTTATTAACAGCTTGTTTATATTTGTAGGAGGTCACAAAATGTATGAAGATTGTTACACATTGTGGGATGCAATATTTGAAAAATTAAAAAGTGAGCTGACGTCTACCAGTTATACAACTTGGCTTGTCCATTTAAAGCCAGTTGCTCTTTTAGACAATATACTGGTACTATCAACTGTCAATGTATTTACCAAAAACATAATAAACGGAAGATACTTAAACGTAATATACGATGCAGCAAAATCTATTACTAATAAAAACATAGAAATAAAAATAGTCTCTGAAGATGAAGAAGAGTATAAAAAGATAAAGGAAACAGTCCAGTATAAAAACGACAAAGACAAAATTGTTTCCAATATGCTGAATCC
>815_178
TAAACAAAACTTTATACACAGTATATTTATAACTAAAAAACAATGATACATTGTTGATATTTTTTTTTCCTTTTAAACAAATTTTATCAACATTTATCCGATATAAACATAAATAAATTAATTTTTATTAACAGCTTGTTTATATTTGTAGGAGGTCACAAAATGTATGAAGATTGTTACACATTGTGGGATGCAATATTTGAAAAATTAAAAAGTGAGCTGACGTCTACCAGTTATACAACTTGGCTTGTCCATTTAAAGCCAGTTGCTCTTTTAGACAATATACTGGTACTATCAACTGTCAATGTATTTACCAAAAACATAATAAACGGAAGATACTTAAACGTAATATACGATGCAGCAAAATCTATTACTAATAAAAACATAGAAATAAAAATAGTCTCTGAAGATGAAGAAGAGTATAAAAAGATAAAGGAAACAGTCCAGTATAAAAACGACAAAG
>815_179
TAAACAAAACTTTATACACAGTATATTTATAACTAAAAAACAATGATACATTGTTGATATTTTTTTTTCCTTTTAAACAAATTTTATCAACATTTATCCGATATAAACATAAATAAATTAATTTTTATTAACAGCTTGTTTATATTTGTAGGAGGTCACAAAATGTATGAAGATTGTTACACATTGTGGGATGCAATATTTGAAAAATTAAAAAGTGAGCTGACGTCTACCAGTTATACAACTTGGCTTGTCCATTTAAAGCCAGTTGCTCTTTTAGACAATATACTGGTACTATCAACTGTCAATGTATTTACCAAAAACATAATAAACGGAAGATACTTAAACGTAATATACGATGCAGC
>815_180
TAAACAAAACTTTATACACAGTATATTTATAACTAAAAAACAATGATACATTGTTGATATTTTTTTTTCCTTTTAAACAAATTTTATCAACATTTATCCGATATAAACATAAATAAATTAATTTTTATTAACAGCTTGTTTATATTTGTAGGAGGTCACAAAATGTATGAAGATTGTTACACATTGTGGGATGCAATATTTGAAAAATTAAAAAGTGAGCTGACGTCT
>815_181
TAAACAAAACTTTATACACAGTATATTTATAACTAAAAAACAATGATACATTGTTGATATTTTTTTTTCCTTTTAAACAAATTTTATCAACATTTATCCGATATAAACATAAATAAATTAATTTTTATTAACAGCTTGTTTATATTTGTAGGAGGTCACAAAATGTATGAAGATTGTTACACATTGTGGGATGCAATATTTGAAAAATTAAAAAGTGAGCTGACGTCTACCAGTTATACAACTTGGCTTGTCCATTTAAAGCCAGTTGCTCTTTTAGACAATATACTGGTACTATCAACTGTCAATGTATTTACCAAAAACATAATAAACGGAAGATACTTAAACGTAATATACGATGCAGCAAAATCTATTACTAA
>815_182
TAAACAAAACTTTATACACAGTATATTTATAACTAAAAAACAATGATACATTGTTGATATTTTTTTTTCCTTTTAAACAAATTTTATCAACATTTATCCGATATAAACATAAATAAATTAATTTTTATTAACAGCTTGTTTATATTTGTAGGAGGTCACAAAATGTATGAAGATTGTTACACATTGTGGGATGCAATATTTGAAAAATTAAAAAGTGAGCTGACGTCTACCAGTTATACAACTTGGCTTGTCCATTTAAAGCCAGTTGCTCTTTTAGACAATATACTGGTACTATCAACTGTCAATGTATTTACCAAAAACATAATAAACGGAAGATACTTAAACGTAATATACGATGCAGCAAAATCTATTACTAATAAAAACATAGAAATAAAAATAGTCTCTGAAGATGAAGAAGAGTATAAAAAGATAAAGGAAACAGTCCAGTATAAAA
>815_183
TAAACAAAACTTTATACACAGTATATTTATAACTAAAAAACAATGATACATTGTTGATATTTTTTTTTCCTTTTAAACAAATTTTATCAACATTTATCCGATATAAACATAAATAAATTAATTTTTATTAACAGCTTGTTTATATTTGTAGGAGGTCACAAAATGTATGAAGATTGTTACACATTGTGGGATGCAATATTTGAAAAATTAAAAAGTGAGCTGACGTCTACCAGTTATACAACTTGGCTTGTCCATTTAAAGCCAGTTGCTCTTTTAGACAATATACTGGTACTATCAACTGTCAATGTATTTACCAAAAACATAATAAACGGAAGATACTTAAACGTAATATACGATGCAGCAAAATCTATTACTAATAAAAACATAGAAATAAAAA
>815_184
TAAACAAAACTTTATACACAGTATATTTATAACTAAAAAACAATGATACATTGTTGATATTTTTTTTTCCTTTTAAACAAATTTTATCAACATTTATCCGATATAAACATAAATAAATTAATTTTTATTAACAGCTTGTTTATATTTGTAGGAGGTCACAAAATGTATGAAGATTGTTAC
>815_185
TAAACAAAACTTTATACACAGTATATTTATAACTAAAAAACAATGATACATTGTTGATATTTTTTTTTCCTTTTAAACAAATTTTATCAACATTTATCCGATATAAACATAAATAAATTAATTTTTATTAACAGCTTGTTTATATTTGTAGGAGGTCACAAAATGTATGAAGATTGTTACACATTGTGGGATGCAATATTTGAAAAATTAAAAAGTGAGCTGACGTCTACCAGTTATACAACTTGGCTTGTCCATTTAAAGCCAGTTGCTCTTTTAGACAATATACTGGTACTATCAACTGTCAATGTATTTACCAAAAACATAATAAACGGAAGATACTTAAACGTAATATACGATGCAGCAAAATCTATTACTAATAAAAACATAGAAATAAAAATAGTCTCTGA
>815_186
TAAACAAAACTTTATACACAGTATATTTATAACTAAAAAACAATGATACATTGTTGATATTTTTTTTTCCTTTTAAACAAATTTTATCAACATTTATCCGATATAAACATAAATAAATTAATTTTTATTAACAGCTTGTTTATATTTGTAGGAGGTCACAAAATGTATGAAGATTGTTACACATTGTGGGATGCAATATTTGAAAAATTAAAAAGTGAGCTGACGTCTACCAGTTATACAACTTGGCTTGTCCATTTAAAGCCAGTTGCTCTTTTAGACAATATACTGGTACTATCAACTGTCAATGTATTTACCAAAAACATAATAAACGGAAGATACTTAAACGTAATATACGATGCAGCAAAATCTATTACTAATAAAAACATAGAA
>815_187
TAAACAAAACTTTATACACAGTATATTTATAACTAAAAAACAATGATACATTGTTGATATTTTTTTTTCCTTTTAAACAAATTTTATCAACATTTATCCGATATAAACATAAATAAATTAATTTTTATTAACAGCTTGTTTATATTTGTAGGAGGTCACAAAATGTATGAAGATTGTTACACATTGTGGGATGCAATATTTGAAAAATTAAAAAGTGAGCTGACGTCTACCAGTTATACAACTTGGCTTGTCCATTTAAAGCCAGTTGCTCTTTTAGACAATATACTGGTACT
>815_188
TAAACAAAACTTTATACACAGTATATTTATAACTAAAAAACAATGATACATTGTTGATATTTTTTTTTCCTTTTAAACAAATTTTATCAACATTTATCCGATATAAACATAAATAAATTAATTTTTATTAACAGCTTGTTTATATTTGTAGGAGGTCACAAAATGTATGAAGATTGTTACACATTGTGGGATGCAATATTTGAAAAATTAAAAAGTGAGCTGACGTCTACCAGTTATACAACTTGGCTTGTCCATTTAAAGCCAGTTGCTCTTTTAGACAATATACTGGTACTATCAACTGTCAATGTATTTACCAAAAACATAATAAACGGAAGATACTTAAACGTAATATACGATGCAGCAAAATC
>815_189
TAAACAAAACTTTATACACAGTATATTTATAACTAAAAAACAATGATACATTGTTGATATTTTTTTTTCCTTTTAAACAAATTTTATCAACATTTATCCGATATAAACATAAATAAATTAATTTTTATTAACAGCTTGTTTATATTTGTAGGAGGTCACAAAATGTATGAAGATTGTTACACATTGTGGGATGCAATATTTGAAAAATTAAAAAGTGAGCTGACGTCTACCAGTTATACAACTTGGCTTGTCCATTTAAAGCCAGTTGCTCTTTTAGACAATATACTGGTACTATCAACTGTCAATGTATTTACCAAAAACATAATAAACGGAAGATACTTAAACGTAATATACGATGCAGCAAAATCTATTACTAATAAAAACATAGAAATAAAAATAGTCTCTGAAGATGAAGAAGAGTATAAAAAGATAAAGGAAACAGTCCAGTA
>815_190
TAAACAAAACTTTATACACAGTATATTTATAACTAAAAAACAATGATACATTGTTGATATTTTTTTTTCCTTTTAAACAAATTTTATCAACATTTATCCGATATAAACATAAATAAATTAATTTTTATTAACAGCTTGTTTATATTTGTAGGAGGTCACAAAATGTATGAAGATTGTTACACATTGTGGGATGCAATATTTGAAAAATTAAAAAGTGAGCTGACGTCTACCAGTTATACAACTTGGCTTGTCCATTTAAAGCCAGTTGCTCTTTTAGACAATATACTGGTACTATCAACTGTCAATGTATTTACCAAAAA
>815_191
TAAACAAAACTTTATACACAGTATATTTATAACTAAAAAACAATGATACATTGTTGATATTTTTTTTTCCTTTTAAACAAATTTTATCAACATTTATCCGATATAAACATAAATAAATTAATTTTTATTAACAGCTTGTTTATATTTGTAGGAGGTCACAAAATGTATGAAGATTGTTACACATTGTGGGATGCAATATTTGAAAAATTAAAAAGTGAGCTGACGTCTACCAGTTATACAACTTGGCTTGTCCATTTAAAGCCAGTTGCTCTTTTAGACAATATACTGGTACTATCAACTGTCAATGTATTTACCAAAAACATAATAAACGGAAGATACTTAAACGTAATATACGATGCAGCAAAATCTATTACTAATAAAAACATAGAAATAAAAATAGTCTCTGAAGATGAAGAAGAGTATAAAAAGATAAAGGAAACAGTCCAGTATAAAAACGACAAAGACAAAATTG
>815_192
TAAACAAAACTTTATACACAGTATATTTATAACTAAAAAACAATGATACATTGTTGATATTTTTTTTTCCTTTTAAACAAATTTTATCAACATTTATCCGATATAAACATAAATAAATTAATTTTTATTAACAGCTTGTTTATATTTGTAGGAGGTCACAAAATGTATGAAGATTGTTACA
>815_193
TAAACAAAACTTTATACACAGTATATTTATAACTAAAAAACAATGATACATTGTTGATATTTTTTTTTCCTTTTAAACAAATTTTATCAACATTTATCCGATATAAACATAAATAAATTAATTTTTATTAACAGCTTGTTTATATTTGTAGGAGGTCACAAAATGTATGAAGATTGTTACACATTGTGGGATGCAATATTTGAAAAATTAAAAAGTGAGCTGACGTCTACCAGTTATACAACTTGGCTTGTCCATTTAAAGCCAGTTGCTCTTTTAGACAATATACTGGTACTATCAACTGTCAATGTATTTACCAAAAACATAATAAACGGAAGATACTTAAACGTAATATACGATGCAGCAAAATCTATTACTAATAAAAACATAGAAATAAAAATAGTCTCTGAAGATGAAGAAGAGTATAAAAAGA
>815_194
TAAACAAAACTTTATACACAGTATATTTATAACTAAAAAACAATGATACATTGTTGATATTTTTTTTTCCTTTTAAACAAATTTTATCAACATTTATCCGATATAAACATAAATAAATTAATTTTTATTAACAGCTTGTTTATATTTGTAGGAGGTCACAAAATGTATGAAGAT
>815_195
TAAACAAAACTTTATACACAGTATATTTATAACTAAAAAACAATGATACATTGTTGATATTTTTTTTTCCTTTTAAACAAATTTTATCAACATTTATCCGATATAAACATAAATAAATTAATTTTTATTAACAGCTTGTTTATATTTGTAGGAGGTCACAAAATGTATGAAGATTGTTACACATTGTGGGATGCAATATTTGAAAAATTAAAAAGTGAGCTGACGTCTACCAGTTATACAACTTGGCTTGTCCATTTAAAGCCAGTTGCTCTTTTAGACAATATACTGGTACTATCAACTGTCAATGTATTTACCAAAAACATAATAAACGGAAGATACTTAAACGTAATATACGATGCAGCAAAATCTATTACTAATAAAAACATAGAAATAAAAATAGTCTCTGAAGATGAAGAAGAGTATAAAAAGATAAAGGAAACAGTCCAGTATAAAAACGACAAAGACAAAATTGT
>815_196
TAAACAAAACTTTATACACAGTATATTTATAACTAAAAAACAATGATACATTGTTGATATTTTTTTTTCCTTTTAAACAAATTTTATCAACATTTATCCGATATAAACATAAATAAATTAATTTTTATTAACAGCTTGTTTATATTTGTAGGAGGTCACAAAATGTATGAAGATTGTTACAC
>815_197
TAAACAAAACTTTATACACAGTATATTTATAACTAAAAAACAATGATACATTGTTGATATTTTTTTTTCCTTTTAAACAAATTTTATCAACATTTATCCGATATAAACATAAATAAATTAATTTTTATTAACAGCTTGTTTATATTTGTAGGAGGTCACAAAATGTATGAAGATTGTTACACATTGTGGGATGCAATATTTGAAAAATTAAAAAG
>815_198
TAAACAAAACTTTATACACAGTATATTTATAACTAAAAAACAATGATACATTGTTGATATTTTTTTTTCCTTTTAAACAAATTTTATCAACATTTATCCGATATAAACATAAATAAATTAATTTTTATTAACAGCTTGTTTATATTTGTAGGAGGTCACAAAATGTATGAAGATTGTTACACATTGTGGGATGCAATATTTGAAAAATTAAAAAGTGAGCTGACGTCTACCAGTTATACAACTTGGCTTGTCCATTTAAAGCCAGTTGCTCTTTTAGACAATATACTGGTACTATCAACTGTCAATGTATTTACCAAAAACATAATAAACGGAAGATACTTAAACGTAATATACGATGCAGCAAAATCTATTACTAATAAAAACATAGAAATAAAAATAGTCTCTGAAGATGAAGAAGAGTATAAAAAGATAAAGGA
>815_199
TAAACAAAACTTTATACACAGTATATTTATAACTAAAAAACAATGATACATTGTTGATATTTTTTTTTCCTTTTAAACAAATTTTATCAACATTTATCCGATATAAACATAAATAAATTAATTTTTATTAACAGCTTGTTTATATTTGTAGGAGGTCACAAAATGTATGAAGATTGTTACACATTGTGGGATGCAATATTTGAAAAATTAAAAAGTGAGCTGACGTCTACCAGTTATACAACTTGGCTTGTCCATTTAAAGCCAGTTGCTCTTTTAGACAATATACTGGTACTATCAACTGTCAATGTATTTACCAAAAACATAATAAACGGAAGATACTTAAACGTAATATACGATGCAGCAAAATCTATTACTAATAAAAACATAGAAATAAAAATAGTCTCTGAAGATGAAGAAGAGTATAAAAAGATAAAGGAAACAGTCCAGTATAAAAACGACAAAGACAAAATTGTTTCCAATA
>815_200
TAAACAAAACTTTATACACAGTATATTTATAACTAAAAAACAATGATACATTGTTGATATTTTTTTTTCCTTTTAAACAAATTTTATCAACATTTATCCGATATAAACATAAATAAATTAATTTTTATTAACAGCTTGTTTATATTTGTAGGAGGTCACAAAATGTATGAAGATTGTTACACATTGTGGGATGCAATATTTGAAAAATTAAAAAGTGAGCTGACGTCTACCAGTTATACAACTTGGCTTGTCCATTTAAAGCCAGTTGCTCTTTTAGACAATATACTGGTACTATCAACTGTCAATGTATTTACCAAAAACATAATAAACGGAAGATACTTAAACGTAATATACGATGCAGCAAAATCTATTACTAATAAAAACATAGAAATAAAAATAGTCTCTGAAGATGAAGAAGAGTATAAAAAGATAAAGGAAACAGTCCAGTATAAAAACGACAAAGACAAAATTGTT
>815_201
TAAACAAAACTTTATACACAGTATATTTATAACTAAAAAACAATGATACATTGTTGATATTTTTTTTTCCTTTTAAACAAATTTTATCAACATTTATCCGATATAAACATAAATAAATTAATTTTTATTAACAGCTTGTTTATATTTGTAGGAGGTCACAAAATGTATGAAGATTGTTACACATTGTGGGATGCAATATTTGAAAAATTAAAAAGTGAGCTGAC
>815_202
TAAACAAAACTTTATACACAGTATATTTATAACTAAAAAACAATGATACATTGTTGATATTTTTTTTTCCTTTTAAACAAATTTTATCAACATTTATCCGATATAAACATAAATAAATTAATTTTTATTAACAGCTTGTTTATATTTGTAGGAGGTCACAAAATGTATGAAGATTGTTACACATTGTGGGATGCAATATTTGAAAAATTAAAAAGTGAGCTGACGTCTACCAGTTATACAAC
>815_203
TAAACAAAACTTTATACACAGTATATTTATAACTAAAAAACAATGATACATTGTTGATATTTTTTTTTCCTTTTAAACAAATTTTATCAACATTTATCCGATATAAACATAAATAAATTAATTTTTATTAACAGCTTGTTTATATTTGTAGGAGGTCACAAAATGTATGAAGATTGTTACACATTGTGGGATGCAATATTTGAAAAATTAAAAAGTGAGCTGACGTCTACCAGTTATACAACTTGGCTTGTCCATTTAAAGCCAGTTGCTCTTTTAGACAATATACTGGTACTATCAACTGTCAATGTATTTACCAAAAACATAATAAACGGAAGATACTTAAACGTAATATACGATGCAGCAAAATCTATTACTAATAAAAACATAGAAATAAAAATAGTCTCTGAAGATGAAGAAGAGTATAAAA
>815_204
TAAACAAAACTTTATACACAGTATATTTATAACTAAAAAACAATGATACATTGTTGATATTTTTTTTTCCTTTTAAACAAATTTTATCAACATTTATCCGATATAAACATAAATAAATTAATTTTTATTAACAGCTTGTTTATATTTGTAGGAGGTCACAAAATGTATGAAGATTGTTACACATTGTGGGATGCAATATTTGAAAAATTAAAAAGTGAGCTGACGTCTACCAGTTATACAACTTGGCTTGTCCATTTAAAGCCAGTTGCTCTTTTAGACAATATACTGGTACTATC
>815_205
TAAACAAAACTTTATACACAGTATATTTATAACTAAAAAACAATGATACATTGTTGATATTTTTTTTTCCTTTTAAACAAATTTTATCAACATTTATCCGATATAAACATAAATAAATTAATTTTTATTAACAGCTTGTTTATATTTGTAGGAGGTCACAAAATGTATGAAGATTGTTACACATTGTGGGA
>815_206
TAAACAAAACTTTATACACAGTATATTTATAACTAAAAAACAATGATACATTGTTGATATTTTTTTTTCCTTTTAAACAAATTTTATCAACATTTATCCGATATAAACATAAATAAATTAATTTTTATTAACAGCTTGTTTATATTTGTAGGAGGTCACAAAATGTATGAAGATTGTTACACATTGTGGGATGCAATATTTGAAAAATTAAAAAGTGAGCTGACGTCTACCAGTTATACAACTTGGCTTGTCCA
>815_207
TAAACAAAACTTTATACACAGTATATTTATAACTAAAAAACAATGATACATTGTTGATATTTTTTTTTCCTTTTAAACAAATTTTATCAACATTTATCCGATATAAACATAAATAAATTAATTTTTATTAACAGCTTGTTTATATTTGTAGGAGGTCACAAAATGT
>815_208
TAAACAAAACTTTATACACAGTATATTTATAACTAAAAAACAATGATACATTGTTGATATTTTTTTTTCCTTTTAAACAAATTTTATCAACATTTATCCGATATAAACATAAATAAATTAATTTTTATTAACAGCTTGTTTATATTTGTAGGAGGTCACAAAATGTATGAAGATTGTTACACATTGTGGGATGCAATATTTGAAAAATTAAAAAGTGAGCTGACGTCTACCAGTTATACAACTTGGCTTGTCCATTTAAAGCCAGTTGCTCTTTTAGACAATATACTGGTACTATCAACTGTCAATGTATTTACCAAAAACATAATAAACGGAAGATACTTAAACGTAATATACGATGCAGCAAAATCTATT
>815_209
TAAACAAAACTTTATACACAGTATATTTATAACTAAAAAACAATGATACATTGTTGATATTTTTTTTTCCTTTTAAACAAATTTTATCAACATTTATCCGATATAAACATAAATAAATTAATTTTTATTAACAGCTTGTTTATATTTGTAGGAGGTCACAAAATGTATGAAGATTGTTACACATTGTGGGATGCAATATTTGAAAAATTAAAAAGTGAGCTGACGTCTACCAGTTATACAACTTGGCTTGTCCATTTAAAGCCAGTTGCTCTTTTAGACAATATACTGGTACTATCAACTGTCAATGTATTTACCAAAAACATAATAAACGGAAGATACTTAAACGTAATATACGATGCAGCAAAATCTATTACTAATAAAAACATAGAAATAAAAATAGTCTCTGAAGATGAAGAAGAGTATAAAAAGATAAAGGAAACAGTCCAGTATAAAAACGACA
>815_210
TAAACAAAACTTTATACACAGTATATTTATAACTAAAAAACAATGATACATTGTTGATATTTTTTTTTCCTTTTAAACAAATTTTATCAACATTTATCCGATATAAACATAAATAAATTAATTTTTATTAACAGCTTGTTTATATTTGTAGGAGGTCACAAAATGTATGAAGATTGTTACACATTGTGGGATGCAATATTTGAAAAATTAAAAAGTGAGCTGACGTCTACCAGTTATACAACTTGGCTTGTCCATTTAAAGCCAGTTGCTCTTTTAGACAATATACTGGTACTATCAACTGTCAATGTATTTA
>815_211
TAAACAAAACTTTATACACAGTATATTTATAACTAAAAAACAATGATACATTGTTGATATTTTTTTTTCCTTTTAAACAAATTTTATCAACATTTATCCGATATAAACATAAATAAATTAATTTTTATTAACAGCTTGTTTATATTTGTAGGAGGTCACAAAATGTATGAAGATTGTTACACATTG
>815_212
TAAACAAAACTTTATACACAGTATATTTATAACTAAAAAACAATGATACATTGTTGATATTTTTTTTTCCTTTTAAACAAATTTTATCAACATTTATCCGATATAAACATAAATAAATTAATTTTTATTAACAGCTTGTTTATATTTGTAGGAGGTCACAAAATGTATGAAGATTGTTACACATTGTGGGATGCAATATTTGAAAAATTAAAAAGTGAGCTGACGTCTACCAGTTATACAACTTGGCTTGTCCATTTAAAGCCAGTTGC
>815_213
TAAACAAAACTTTATACACAGTATATTTATAACTAAAAAACAATGATACATTGTTGATATTTTTTTTTCCTTTTAAACAAATTTTATCAACATTTATCCGATATAAACATAAATAAATTAATTTTTATTAACAGCTTGTTTATATTTGTAGGAGGTCACAAAATGTATGAAGATTGTTACACATTGTGGGATGCAATATTTGAAAAATTAAAAAGTGAGCTGACGTCTACCAGTTATACAACTTGGCTTGTCCATTTAAAGCCAGTTGCTCTTTTAGACAATATACTGGTACTATCAACTGTCAATGTATTTACCAAAAACATAATAAACGGAAGATACTTAAACGTAATATACGATGCAGCAAAATCTATTACTAATAAAAACATAGAAATAAAAATAGTCTCTGAAGATGAAGAAGAGTATAAAAAGATAAAGGAAACAGTCCAGTATAAAAACGACAAAGACAAAATTGTTTCCAATATGCTGAATCCT
>815_214
TAAACAAAACTTTATACACAGTATATTTATAACTAAAAAACAATGATACATTGTTGATATTTTTTTTTCCTTTTAAACAAATTTTATCAACATTTATCCGATATAAACATAAATAAATTAATTTTTATTAACAGCTTGTTTATATTTGTAGGAGGTCACAAAATGTATGAAGATTGTTACACATTGTGGGATGCAATATTTGAAAAATTAAAAAGTGAGCTGACGTCTACCAGTTATACAACTTGGCTTGTCCATTTAAAGCCAGTTGCTCTTTTAGACAATATACTGGTACTATCAACTGTCAATGTATTTACCAAAAACATAATAAACGGAAGATACTTAAACGTAATATACGATGCAGCAAAATCTATTACTAATAAAAACATAGAAATAAAAAT
>815_215
TAAACAAAACTTTATACACAGTATATTTATAACTAAAAAACAATGATACATTGTTGATATTTTTTTTTCCTTTTAAACAAATTTTATCAACATTTATCCGATATAAACATAAATAAATTAATTTTTATTAACAGCTTGTTTATATTTGTAGGAGGTCACAAAATGTATGAAGATTGTTACAC
>815_216
TAAACAAAACTTTATACACAGTATATTTATAACTAAAAAACAATGATACATTGTTGATATTTTTTTTTCCTTTTAAACAAATTTTATCAACATTTATCCGATATAAACATAAATAAATTAATTTTTATTAACAGCTTGTTTATATTTGTAGGAGGTCACAAAATGTATGAAGATTGTTACACATTGTGGGATGCAATATTTGAAAAATTAAAAAGTGAGCTGACGTCTACCAGTTATACAACTTGGCTTGTCCATTTAAAGCCAGTTGCTCTTTTAGACAATATACTGGTACTATCAACTGTCAATGTATTTACCAAAAACATAATAAACGGAAGATACTTAAACGTAATATACGATGCAGCAAAATCTATTACTAATAAAAACATAGAAATAAAAATAGTCTCTGAAGATGAAGAAGAGTATAAAAAGATAAAGGAAACAGTCCAGTATAAAAACGACAAAGACAAAATTG
>815_217
TAAACAAAACTTTATACACAGTATATTTATAACTAAAAAACAATGATACATTGTTGATATTTTTTTTTCCTTTTAAACAAATTTTATCAACATTTATCCGATATAAACATAAATAAATTAATTTTTATTAACAGCTTGTTTATATTTGTAGGA
>815_218
TAAACAAAACTTTATACACAGTATATTTATAACTAAAAAACAATGATACATTGTTGATATTTTTTTTTCCTTTTAAACAAATTTTATCAACATTTATCCGATATAAACATAAATAAATTAATTTTTATTAACAGCTTGTTTATATTTGTAGGAGGTCACAAAATGTATGAAGATTGTTACACATTGTGGGATGCAATATTTGAAAAATTAAAAAGTGAGCTGA
>815_219
TAAACAAAACTTTATACACAGTATATTTATAACTAAAAAACAATGATACATTGTTGATATTTTTTTTTCCTTTTAAACAAATTTTATCAACATTTATCCGATATAAACATAAATAAATTAATTTTTATTAACAGCTTGTTTATATTTGTAGGAGGTCACAAAATGTATGAAGATTGTTACACATTGTGGGATGCAATATTTGAAAAATTAAAAAGTGAGCTGACGTCTACCAGTTATACAACTTGGCTTGTCCATTTAAAGCCAGTTGCTCTTTTAGACAATATACTGGTACTATCAACTGTCAATGTATTTACCAAAAACATAATAAACGGAAGATACTTAAACGTAATATACGATGCAGCAAAATCTATTACTAATAAAAACATAGAAATAAAAATA
>815_220
TAAACAAAACTTTATACACAGTATATTTATAACTAAAAAACAATGATACATTGTTGATATTTTTTTTTCCTTTTAAACAAATTTTATCAACATTTATCCGATATAAACATAAATAAATTAATTTTTATTAACAGCTTGTTTATATTTGTAGGAGGTCACAAAATGTATGAAGATTGTTACACATTGTGGGATGC
>815_221
TAAACAAAACTTTATACACAGTATATTTATAACTAAAAAACAATGATACATTGTTGATATTTTTTTTTCCTTTTAAACAAATTTTATCAACATTTATCCGATATAAACATAAATAAATTAATTTTTATTAACAGCTTGTTTATATTTGTAGGAGGTCACAAAATGTATGAAGATTGTTACACATTGTGGGATGCAATATTTGAAAAATTAAAAAGTGAGCTGACG
>815_222
TAAACAAAACTTTATACACAGTATATTTATAACTAAAAAACAATGATACATTGTTGATATTTTTTTTTCCTTTTAAACAAATTTTATCAACATTTATCCGATATAAACATAAATAAATTAATTTTTATTAACAGCTTGTTTATATTTGTAGGAGGTCACAAAATGTATGAAGATTGTTACACATTGTGGGATGCAATATTTGAAAAATTAAAAAGTGAGCTGACGTCTACCAGTTATACAACTTGGCTTGTCCATTTAAAGCCAGTTGCTCTTTTAGACAATATACTGGTACTATCAACTGTCAATGTATTTACCAAAAACATAATAAACGGAAGATACTTAAACGTAATATACGATGCAGCAAAATCTATTACTAATAAAAACATAGAAATAAAAATAGTCTCTGAAGATGAAGAAGAGTATAAAAAGATAAAGGAAACAGTCCAGTATAAAAACGACAAAGACAAAATTGTTTCCAATATGCTGAAT
>815_223
TAAACAAAACTTTATACACAGTATATTTATAACTAAAAAACAATGATACATTGTTGATATTTTTTTTTCCTTTTAAACAAATTTTATCAACATTTATCCGATATAAACATAAATAAATTAATTTTTATTAACAGCTTGTTTATATTTGTAGGAGGTCACAAAATGTATGAAGATTGTTACACATTGTGGGATGCAATATTTGAAAAATTAAAAAGTGAGCTGACGTCTACCAGTTATACAACTTGGCTTGTCCATTTAAAGCCAGTTGCTCTTTTAGACAATATACTGGTACTATCAACTGTCAATGTATTTACCAAAAACATAATAAACGGAAGATACTTAAACGTAATATACGATGCAGCAAAATCTATTACTAATAAAAACATAGAAATAAAAATAGTCTCTGAAGATGAAGAAGAGTATAAAAAGATAAAGGAAACAGTCC
>815_224
TAAACAAAACTTTATACACAGTATATTTATAACTAAAAAACAATGATACATTGTTGATATTTTTTTTTCCTTTTAAACAAATTTTATCAACATTTATCCGATATAAACATAAATAAATTAATTTTTATTAACAGCTTGTTTATATTTGTAGGAGGTCACAAAATGTATGAAGATTGTTACACATTGTGGGATGCAATATTTGAAAAATTAAAAAGTGAGCTGACGTCTACCAGTTATACAACTTGGCTTGTCCATTTAAAGCCAGTTGCTCTTTTAGACAATATACTGGTACTATCAACTGTCAATGTATTTACCAAAAACATAATAAACGGAAGATACTTA
>815_225
TAAACAAAACTTTATACACAGTATATTTATAACTAAAAAACAATGATACATTGTTGATATTTTTTTTTCCTTTTAAACAAATTTTATCAACATTTATCCGATATAAACATAAATAAATTAATTTTTATTAACAGCTTGTTTATATTTGTAGGAGGTCACAAAATGTATGAAGATTGTTACACATTGTGGGATGCAATATTTGAAAAATTAAAAAGTGAGCTGACGTCTACCAGTTATACAACTTGGCTTGTCCATTTAAAGCCAGTTGCTCTTTTAGACAATATACTGGTACTATCAACTGTCAATGTATTTACCAAAAACATAATAAACGGAAGATACTTAAACGTAATATACGATGCAGCAAAATCTATTACTAATAAAAACATAGAAATAAAAATAGTCTCTGAAGATGAAGAAGAGTATAAAAAGAT
>815_226
TAAACAAAACTTTATACACAGTATATTTATAACTAAAAAACAATGATACATTGTTGATATTTTTTTTTCCTTTTAAACAAATTTTATCAACATTTATCCGATATAAACATAAATAAATTAATTTTTATTAACAGCTTGTTTATATTTGTAGGAGGTCACAAAATGTATGAAGATTGTTACACATTGTGGGATGCAATATTTGAAAAATTAAAAAGTGAGCTGACGTCTACCAGTTATACAACTTGGCTTGTCCATTTAAAGCCAGTTGCTCTTTTAGACAATATACTGGTACTATCAACTGTCA
>815_227
TAAACAAAACTTTATACACAGTATATTTATAACTAAAAAACAATGATACATTGTTGATATTTTTTTTTCCTTTTAAACAAATTTTATCAACATTTATCCGATATAAACATAAATAAATTAATTTTTATTAACAGCTTGTTTATATTTGTAGGAGGTCACAAAATGTATGAAGATTGTTACACATTGTGGGATGCAATATTTGAAAAATTAAAAAGTGAGCTGACGTCTACCAGTTATACAACTTGGCTTGTCCATTTAAAGCCAGTTGCTCTTTTAGACAATATACTGGTACTATCAACTGTCAATGTATTTACCAAAAACATAATAAACGGAAGATACTTAAACGTAATATACGATGCAGCAAAATCTAT
>815_228
TAAACAAAACTTTATACACAGTATATTTATAACTAAAAAACAATGATACATTGTTGATATTTTTTTTTCCTTTTAAACAAATTTTATCAACATTTATCCGATATAAACATAAATAAATTAATTTTTATTAACAGCTTGTTTATATTTGTAGGAGGTCACAAAATGTATGAAGATTGTTACACATTGTGGGATGCAATATTTGAAAAATTAAAAAGTGAGCTGACGTCTACCAGTTATACAACTTGGCTTGTCCATTTAAAGCCAGTTGCTCTTTTAGACAATATACTGGTACTATCAACTGTCAATGTATTTACCAAAAACATAATAAACGGAAGATACTTAAACGTAATATACGATGCAGCAAAATCTATTACTAATAAAAACATAGAAATAAAAATAGTCT
>815_229
TAAACAAAACTTTATACACAGTATATTTATAACTAAAAAACAATGATACATTGTTGATATTTTTTTTTCCTTTTAAACAAATTTTATCAACATTTATCCGATATAAACATAAATAAATTAATTTTTATTAACAGCTTGTTTATATTTGTAGGAGGTCACAAAATGTATGAAGATTGTTACACATTGTGGGATGCAATATTTGAAAAATTAAAAAGTGAGCTGACGTCTACCAGTTATACAACTTGGCTTGTCCATTTAAAGCCAGTTGCTCTTTTAGA
>815_230
TAAACAAAACTTTATACACAGTATATTTATAACTAAAAAACAATGATACATTGTTGATATTTTTTTTTCCTTTTAAACAAATTTTATCAACATTTATCCGATATAAACATAAATAAATTAATTTTTATTAACAGCTTGTTTATATTTGTAGGAGGTCACAAAATGTATGAAGATTGTTACACATTGTGGGATGCAATATTTGAAAAATTAAAAAGTGAGCTGACGTCTACCAGTTATACAACTTGGCTTGTCCATTTAAAGCCAGTTGCTCTTTTAGACAATATACTGGTACTATCAACTGTCAATGTATTTACCAAAAACATAATAAACGGAAGATACTTAAACGTAATATACGATGCAGCAAAATCTATTACTAATAAAAACATAGAAATAAAAATAGTCTCTGAAGATGAAGAAGAGTATAAAAAGATAAAGGAAACAGTCCAGTATAAAAACGACAAAGACAAAATTGTTTCCAA
>815_231
TAAACAAAACTTTATACACAGTATATTTATAACTAAAAAACAATGATACATTGTTGATATTTTTTTTTCCTTTTAAACAAATTTTATCAACATTTATCCGATATAAACATAAATAAATTAATTTTTATTAACAGCTTGTTTATATTTGTAGGAGGTCACAAAATGTATGAAGATTGTTACACATTGTGGGATGCAATATTTGAAAAATTAAAAAGTGAGCTGACGTCTACCAGTTATACAACTTGGCTTGTCCATTTAAAGCCAGTTGCTCTTTTAGACAATATACTGGTACTATCAACTGTCAATGTATTTACCAAAAACATAATAAACGGAAGATACTTAAACGTAAT
>815_232
TAAACAAAACTTTATACACAGTATATTTATAACTAAAAAACAATGATACATTGTTGATATTTTTTTTTCCTTTTAAACAAATTTTATCAACATTTATCCGATATAAACATAAATAAATTAATTTTTATTAACAGCTTGTTTATATTTGTAGGAGGTCACAAAATGTATGAAGATTGTTACACATTGTGGGATGCAATATTTGAA
>815_233
TAAACAAAACTTTATACACAGTATATTTATAACTAAAAAACAATGATACATTGTTGATATTTTTTTTTCCTTTTAAACAAATTTTATCAACATTTATCCGATATAAACATAAATAAATTAATTTTTATTAACAGCTTGTTTATATTTGTAGGAGGTCACAAAATGTATGAAGATTGTTACACATTGTGGGATGCAATATTTGAAAAATTAAAAAGTGAGCTGACGTCTACCAGTTATACAACTTGGCTTGTC
>815_234
TAAACAAAACTTTATACACAGTATATTTATAACTAAAAAACAATGATACATTGTTGATATTTTTTTTTCCTTTTAAACAAATTTTATCAACATTTATCCGATATAAACATAAATAAATTAATTTTTATTAACAGCTTGTTTATATTTGTAGGAGGTCACAAAATGTATGAAGATTGTTACACATTGTGGGATGCAATATTTGAAAAATTAAAAAGTGAGCTGACGTCTACCAGTTATACAACTTGGCTTGTCCATTTAAAGCCAGTTGCTCTTTTAGACAATATACTGGTACTATCAACTGTCAATGTATTTACCAAAAACATAATAAACGGAAGATACTTAAACGTAATATACGATGCAGCAAAATCTATTACTAATAAAA
>815_235
TAAACAAAACTTTATACACAGTATATTTATAACTAAAAAACAATGATACATTGTTGATATTTTTTTTTCCTTTTAAACAAATTTTATCAACATTTATCCGATATAAACATAAATAAATTAATTTTTATTAACAGCTTGTTTATATTTGTAGGAGGTCACAAAATGTATGAAGATTGTTACACATTGTGGGATGCAATATTTGAAAAATTAAAAAGTGAGCTGACGTCTACCAGTTATACAACTTGGCTTGTCCATTTAAAGCCAGTTGCTCTTTTAGACAATATACTGGTACTATCAACTGTCAATGTATTTACCAAAAACATAATAAACGGAAGATACTTAAACGTAATATACGATGCAGCAAAATCTATTACTAATAAAAAC
>815_236
TAAACAAAACTTTATACACAGTATATTTATAACTAAAAAACAATGATACATTGTTGATATTTTTTTTTCCTTTTAAACAAATTTTATCAACATTTATCCGATATAAACATAAATAAATTAATTTTTATTAACAGCTTGTTTATATTTGTAGGAGGTCACAAAATGTATGAAGATTGTTACACATTGTGGGATGCAATATTTGAAAAATTAAAAAGTGAGCTGACGTCTACCAGTTATACAACTTGGCTTGTCCATT
>815_237
TAAACAAAACTTTATACACAGTATATTTATAACTAAAAAACAATGATACATTGTTGATATTTTTTTTTCCTTTTAAACAAATTTTATCAACATTTATCCGATATAAACATAAATAAATTAATTTTTATTAACAGCTTGTTTATATTTGTAGGAGGTCACAAAATGTATGAAGATTGTTACACATTGTGGGATGCAATATTTGAAAAATTAAAAAGTGAGCTGACGTCTACCAGTTATACAACTTGGCTTGTCCATTTAAAGCCAGTTGCTCTTTTAGACAATATACTGGTACTATCAACTGTCAATGTATTTACCAAAAACATAATAAACGGAAGATACTTAAACGTAATATACGATGCAGCAAAATCTATTACTAATAAAAACATAGAAATAAAAATAGTCTC
>815_238
TAAACAAAACTTTATACACAGTATATTTATAACTAAAAAACAATGATACATTGTTGATATTTTTTTTTCCTTTTAAACAAATTTTATCAACATTTATCCGATATAAACATAAATAAATTAATTTTTATTAACAGCTTGTTTATATTTGTAGGAGGTCACAAAATGTATGAAGATTGTTACACATTGTGGGATGCAATATTTGAAAAATTAAAAAGTGAGCTGACGTCTACCAGTTATACAACTTGGCTTGTCCATTTAAAGCCAGTTGCTCTTTTAGACAATATACTGGTACTATCAACTGTCAATGTATTTACCAAAAACATAATAAAC
>815_239
TAAACAAAACTTTATACACAGTATATTTATAACTAAAAAACAATGATACATTGTTGATATTTTTTTTTCCTTTTAAACAAATTTTATCAACATTTATCCGATATAAACATAAATAAATTAATTTTTATTAACAGCTTGTTTATATTTGTAGGAGGTCACAAAATGTATGAAGATTGTTACACATTGTGGGATGCAATATTTGAAAAATTAAAAAGTGAGCTGACGTCTACCAGTTATACAACTTGGCTTGTCCATTTAAAGCCAGTTGCTCTTTTAGACAATATACTGGTACTATCAACTGTCAATGTATTTACCAAAAACATAATAAACGGAAGATACTTAA
>815_240
TAAACAAAACTTTATACACAGTATATTTATAACTAAAAAACAATGATACATTGTTGATATTTTTTTTTCCTTTTAAACAAATTTTATCAACATTTATCCGATATAAACATAAATAAATTAATTTTTATTAACAGCTTGTTTATATTTGTAGGAGGTCACAAAATGTATGAAGATTGTTACACATTGTGGGATGCAATATTTGAAAAATTAAAAAGTGAGCTGACGTCTACCAGTTATACAACTTGGCTTGTCCATTTAAAGCCAGTTGCTCTTTTAGACAATATACTGGTACTATCAACTGTCAATGTATTTACCAAAAACATAATAAACGGAAGATACTTAAACGTAATATACGATGCAGCAAAATCTATTACTAATAAAAAC
>815_241
TAAACAAAACTTTATACACAGTATATTTATAACTAAAAAACAATGATACATTGTTGATATTTTTTTTTCCTTTTAAACAAATTTTATCAACATTTATCCGATATAAACATAAATAAATTAATTTTTATTAACAGCTTGTTTATATTTGTAGGAGGTCACAAAATGTATGAAGATTGTTACACATTGTGGGATGCAATATTTGAAAAATTAAAAAGTGAGCTGACGTCTACCAGTTATACAACTTGGCTTGTCCATTTAAAGCCAGTTGCTCTTTTAGACAATATACTGGTACTATCAACTGTCAATGTATTTACCAAAAACATAATAAACGGAAGATACTTAAACGTAATATACGATGCAGCAAAATCT
>815_242
TAAACAAAACTTTATACACAGTATATTTATAACTAAAAAACAATGATACATTGTTGATATTTTTTTTTCCTTTTAAACAAATTTTATCAACATTTATCCGATATAAACATAAATAAATTAATTTTTATTAACAGCTTGTTTATATTTGTAGGAGGTCACAAAATGTATGAAGATTGTTACACATTGTGGGAT
>815_243
TAAACAAAACTTTATACACAGTATATTTATAACTAAAAAACAATGATACATTGTTGATATTTTTTTTTCCTTTTAAACAAATTTTATCAACATTTATCCGATATAAACATAAATAAATTAATTTTTATTAACAGCTTGTTTATATTTGTAGGAGGTCACAAAATGTATGAAGATTGTTACACATTGTGGGATGCAATATTTGAAAAATTAAAAAGTGAGCTGACGTCTACCAGTTATACAACTTGGCTTGTCCATT
>815_244
TAAACAAAACTTTATACACAGTATATTTATAACTAAAAAACAATGATACATTGTTGATATTTTTTTTTCCTTTTAAACAAATTTTATCAACATTTATCCGATATAAACATAAATAAATTAATTTTTATTAACAGCTTGTTTATATTTGTAGGAGGTCACAAAATGTATGAAGATTGTTACACATTGTGGGATGCAATATTTGAAAAATTAAAAAGTGAGCTGACGTCTACCAGTTATACAACTTGGCTTGTCCATTTAAAGCCAGTTGCTCTTTTAGACAATATACTGGTACTATCAACTGTCAATGTATTTACCAAAAACATAATAAACGGAAGATACTTAAACGTAATATACGATGCAGCAAAATCTATTACTAATAAAAACATAGAAATAAAAATAGTCTCTGAAGATGAAGAAGAGTATAAAAAGATAAAGGAAACAGTCCAGTATAAAAACGACAAAGAC
>815_245
TAAACAAAACTTTATACACAGTATATTTATAACTAAAAAACAATGATACATTGTTGATATTTTTTTTTCCTTTTAAACAAATTTTATCAACATTTATCCGATATAAACATAAATAAATTAATTTTTATTAACAGCTTGTTTATATTTGTAGGAGGTCACAAAATGTATGAAGATTGTTACACATTGTGGGATGCAATATTTGAAAAATTAAAAAGTGAGCTGACGTCTACCAGTTATACAACTTGGCTTGTCCATTTAAAGCCAGTTGCTCTTTTAGACAATATACTGGTACTATCAACTGTCAATGTATTTACCAAAAACATAATAAACGGAAGATACTTAAACGTAATATACGATGCAGCAAAATCTATTACTAATAAAAACATAGAAATAAAAATAGTCTCTGAAGATGAAGAAGAGTATAAAAAGATAAAGGAAACAGTCCAGTATAAAAACGACAAAGACAAAATTGTTTCCAATATGCTGAATCC
>815_246
TAAACAAAACTTTATACACAGTATATTTATAACTAAAAAACAATGATACATTGTTGATATTTTTTTTTCCTTTTAAACAAATTTTATCAACATTTATCCGATATAAACATAAATAAATTAATTTTTATTAACAGCTTGTTTATATTTGTAGGAGGTCACAAAATGTATGAAGATTGTTACACATTGTGGGATGCAATATTTGAAAAATTAAAAAGTGAGCTGACGTCTACCAGTTATACAACTTGGCTTGTCCATTTAAAGCCAGTTGCTCTTTTAGACAATATACTGGTACTATCAACTGTCAATGTATTTACCAAAAACATAATAAACGGAAGATACTTAAACGTAATATACGATGCAGCAAAATCTATTACTAATAAAAACATAGAAATAAAAATAGTCTCTGAAGATGAAGAAGAGTAT
>815_247
TAAACAAAACTTTATACACAGTATATTTATAACTAAAAAACAATGATACATTGTTGATATTTTTTTTTCCTTTTAAACAAATTTTATCAACATTTATCCGATATAAACATAAATAAATTAATTTTTATTAACAGCTTGTTTATATTTGTAGGAGGTCACAAAATGTATGAAGATTGTTACACATTGTGGGATGCAATATT
>815_248
TAAACAAAACTTTATACACAGTATATTTATAACTAAAAAACAATGATACATTGTTGATATTTTTTTTTCCTTTTAAACAAATTTTATCAACATTTATCCGATATAAACATAAATAAATTAATTTTTATTAACAGCTTGTTTATATTTGTAGGAGGTCACAAAATGTATGAAGATTGTTACACATTGTGGGATGCAATATTTGAAAAATTAAAAAGTGAGCTGACGTCTACCAGTTATACAACTTGGCTTGTCCATTTAAAGCCAGTTGCTCTTTTAGACAATATACTGGTACTATCAACTGTCAATGTATT
>815_249
TAAACAAAACTTTATACACAGTATATTTATAACTAAAAAACAATGATACATTGTTGATATTTTTTTTTCCTTTTAAACAAATTTTATCAACATTTATCCGATATAAACATAAATAAATTAATTTTTATTAACAGCTTGTTTATATTTGTAGGAGGTCACAAAATGTATGAAGATTGTTACACATTGTGGGATGCAATATTTGAAAAATTAAAAAGTGAGCTGACGTCTACCAGTTATACAACTTGGCTTGTCCATTTAAAGCCAGTTGCTCTTTTAGACAATATACTGGTACTATCAACTGTCAATGTATTTACCAAAAACATAATAAACGGAAGATACTTAAACGTAATATACGATGCAGCAAAATCTATTACTAATAAAAACATAGAAATAAAAATAGTCTCTGAAGATGAAGAAGAGTATAAAAAGATAAAGGAAA
>815_250
TAAACAAAACTTTATACACAGTATATTTATAACTAAAAAACAATGATACATTGTTGATATTTTTTTTTCCTTTTAAACAAATTTTATCAACATTTATCCGATATAAACATAAATAAATTAATTTTTATTAACAGCTTGTTTATATTTGTAGGAGGTCACAAAATGTATGAAGATTGTTACACATTGTGGGATGCAATATTTGAAAAATTAAAAAGTGAGCTGACGTCTACCAGTTATACAACTTGGCTTGTCCATTTAAAGCCAGTTGCTCTTTTAGACAATATACTGGTACTATCAA
>815_251
TAAACAAAACTTTATACACAGTATATTTATAACTAAAAAACAATGATACATTGTTGATATTTTTTTTTCCTTTTAAACAAATTTTATCAACATTTATCCGATATAAACATAAATAAATTAATTTTTATTAACAGCTTGTTTATATTTGTAGGAGGTCACAAAATGTATGAAGATTGTTACACATTGTGGGATGCAATATTTGAAAAATTAAAAAGTGAGCTGACGTCTACCAGTTATACAACTTGGCTTGTCCATTTAAAGCCAGTTGCTCTTTTAGACAATATACTGGTACTATCAACTGTCAATGTATTTACCAAAAACATAATAAACGGAAGATACTTAAACGTAATATACGATGC
>815_252
TAAACAAAACTTTATACACAGTATATTTATAACTAAAAAACAATGATACATTGTTGATATTTTTTTTTCCTTTTAAACAAATTTTATCAACATTTATCCGATATAAACATAAATAAATTAATTTTTATTAACAGCTTGTTTATATTTGTAGGAGGTCACAAAATGTATGAAGATTGTTACACATTGTGGGATGCAATATTTGAAAAATTAAAAAGTGAGCTGACGTCTACCAGTTATACAACTTGGCTTGTCCATTTAAAGCCAGTTGCTCTTTTAGACAATATACTGGTACTATCAACTGTCAATGTATTTACCAAAAACATAATA
>815_253
TAAACAAAACTTTATACACAGTATATTTATAACTAAAAAACAATGATACATTGTTGATATTTTTTTTTCCTTTTAAACAAATTTTATCAACATTTATCCGATATAAACATAAATAAATTAATTTTTATTAACAGCTTGTTTATATTTGTAGGAGGTCACAAAATGTATGAAGATTGTTACACATTGTGGGATGCAATATTTGAAAAATTAAAAAGTGAGCTGACGTCTACCAGTTATACAACTTGGCTTGTCCATTTAAAGCCAGTTGCTCTTTTAGACAATATACTGGTACTATCAACTGTCAATGTATTTACCAAAAACATA
>815_254
TAAACAAAACTTTATACACAGTATATTTATAACTAAAAAACAATGATACATTGTTGATATTTTTTTTTCCTTTTAAACAAATTTTATCAACATTTATCCGATATAAACATAAATAAATTAATTTTTATTAACAGCTTGTTTATATTTGTAGGAGGTCACAAAATGTATGAAGATTGTTACACATTGTGGGATGCAATATTTGAAAAATTAAAAAGTGAGCTGACGTCTACCAGTTATACAACTTGGCTTGTCCATTTAAAGCCAGTTGCTCTTTTAGACAATATACTGGTACTATCAACTGTCAATGTATTTACCAAAAACATAATAAACGGAAGATACTTAAACGTAATATACGATGCAGCAAAATCTATTACTAATAAAAACATAGAAATAAAAATAGTCTCTGAAGATGAAGAAGAGTATAAAAAGATAAAGGAAACAGTCCAGTATAAAAACGACAAAGACAAAATTGTTTCCAATATGCTGAATCCTAAA
>815_255
TAAACAAAACTTTATACACAGTATATTTATAACTAAAAAACAATGATACATTGTTGATATTTTTTTTTCCTTTTAAACAAATTTTATCAACATTTATCCGATATAAACATAAATAAATTAATTTTTATTAACAGCTTGTTTATATTTGTAGGAGGTCACAAAATGTATGAAGATTGTTACACATTGTGGGATGCAATATTTGAAAAATTAAAAAGTGAGCTGACGTCTACCAGTTATACAACTTGGCTTGTCCATTTAAAGCCAGTTGCTCTTTTAGACAATATACTGGTACTATCAACTGTCAATGTATTTACCAAAAACATAATAAACGGAAGATACTTAAACGTAATATACGATGCAGCAAAATCTATT
>815_256
TAAACAAAACTTTATACACAGTATATTTATAACTAAAAAACAATGATACATTGTTGATATTTTTTTTTCCTTTTAAACAAATTTTATCAACATTTATCCGATATAAACATAAATAAATTAATTTTTATTAACAGCTTGTTTATATTTGTAGGA
>815_257
TAAACAAAACTTTATACACAGTATATTTATAACTAAAAAACAATGATACATTGTTGATATTTTTTTTTCCTTTTAAACAAATTTTATCAACATTTATCCGATATAAACATAAATAAATTAATTTTTATTAACAGCTTGTTTATATTTGTAGGAGGTCACAAAATGTATGAAGATTGTTACACATTGTGGGATGCAATATTTGAAAAATTAAAAAGTGAGCTGACGTCTACCAGTTATACAACTTGGCTTGTCCATTTAAAGCCAGTTGCTCTTTTAGACAATATACTGGTACTATCAACTGTCAATGTATTTACCAAAAACATAATAAACGGAAGATACTTAAACGTAATATACGATGCAGCAAAATCTATTACTAATAAAAACATAGAAATAAAAATAGTCTCTGAAGATGAAGAA
>815_258
TAAACAAAACTTTATACACAGTATATTTATAACTAAAAAACAATGATACATTGTTGATATTTTTTTTTCCTTTTAAACAAATTTTATCAACATTTATCCGATATAAACATAAATAAATTAATTTTTATTAACAGCTTGTTTATATTTGTAGGAGGTCACAAAATGTATGAAGATTGTTACACATTGTGGGATGCAATATTTGAAAAATTA
>815_259
TAAACAAAACTTTATACACAGTATATTTATAACTAAAAAACAATGATACATTGTTGATATTTTTTTTTCCTTTTAAACAAATTTTATCAACATTTATCCGATATAAACATAAATAAATTAATTTTTATTAACAGCTTGTTTATATTTGTAGGAGGTCACAAAATGTATGAAGATTGTTACACATTGTGGGATGCAATATTTGAAAAATTAAAAAGTGAGCTGACGTCTACC
>815_260
TAAACAAAACTTTATACACAGTATATTTATAACTAAAAAACAATGATACATTGTTGATATTTTTTTTTCCTTTTAAACAAATTTTATCAACATTTATCCGATATAAACATAAATAAATTAATTTTTATTAACAGCTTGTTTATATTTGTAGGAGGTCACAAAATGTATGAAGATTGT
>815_261
TAAACAAAACTTTATACACAGTATATTTATAACTAAAAAACAATGATACATTGTTGATATTTTTTTTTCCTTTTAAACAAATTTTATCAACATTTATCCGATATAAACATAAATAAATTAATTTTTATTAACAGCTTGTTTATATTTGTAGGAGGTCACAAAATGTATGAAGATTGTTACACATTGTGGGATGCAATATTTGAAAAATTAAAAAGTGAGCTGACGTCTACCAGTTATACAACTTGGCTTGTCCATTTAAAGCCAGTTGCTCTTTTAGACAATATACTGGTACTATCAACTGTCAATGTATTTACCAAAAACATAATAAACGGAAGATACTTAAACGTAATATACGATGCAGCAAAATCTATTACTAATAAAAACATAGAAATAAAAATAGTCTCTGAAGA
>815_262
TAAACAAAACTTTATACACAGTATATTTATAACTAAAAAACAATGATACATTGTTGATATTTTTTTTTCCTTTTAAACAAATTTTATCAACATTTATCCGATATAAACATAAATAAATTAATTTTTATTAACAGCTTGTTTATATTTGTAGGAGGTCACAAAATGTATGAAGATTGTTACACATTGTGGGATGCAATATTTGAAAAATTAAAAAGTGAGCTGACGTCTACCAGTTATACAACTTGGCTTGTCCATTTAAAGCCAGTTGCTCTTTTAGACAATATACTGGTACTATCAACTGTCAATGTATTTACCAAAAACATAATAAACGGAAGATACTTAAACGTAATATACGATGCAGCAAAATCTATTACTAATAAAAACATAGAAATAAAAATAGTCTCTGAAGATGAAGAAGAGTATAAAAAGATAAAGGAAACAGTCCAGTATAAAAACGACAAAGACAAAATTGTTTCCAATATGCTGAATCCTAAATAT
>815_263
TAAACAAAACTTTATACACAGTATATTTATAACTAAAAAACAATGATACATTGTTGATATTTTTTTTTCCTTTTAAACAAATTTTATCAACATTTATCCGATATAAACATAAATAAATTAATTTTTATTAACAGCTTGTTTATATTTGTAGGAGGTCACAAAATGTATGAAGATTGTTACACATTGTGGGATGCAATATTTGAAAAATTAAAAAGTGAGCTGACGTCTACCAGTTATACAACTTGGCT
>815_264
TAAACAAAACTTTATACACAGTATATTTATAACTAAAAAACAATGATACATTGTTGATATTTTTTTTTCCTTTTAAACAAATTTTATCAACATTTATCCGATATAAACATAAATAAATTAATTTTTATTAACAGCTTGTTTATATTTGTAGGAGGTCACAAAATGTATGAAGATTGTTACACATTGTGGGATGCAATATTTGAAAAATTAAAAAGTGAGCTGACGTCTACCAGTTATACAACTTGGCTTGTCCATTTAAAGCCAGTTGCTCTTTTAGACAATATACTGGTACTATCAAC
>815_265
TAAACAAAACTTTATACACAGTATATTTATAACTAAAAAACAATGATACATTGTTGATATTTTTTTTTCCTTTTAAACAAATTTTATCAACATTTATCCGATATAAACATAAATAAATTAATTTTTATTAACAGCTTGTTTATATTTGTAGGAGGTCACAAAATGTATGAAGATTGTTACACATTGTGGGATGCAATATTTGAAAAATTAAAAAGTGAGCTGACGTCTACCAGTTATACAACTTGGCTTGTCCATTTAAAGCCAGTTGCTCTTTTAGACAATATACTGGTACTATCAACTGTCAATGTATTTACCAAAAACATAATAAACGGAAGATACTTAAACGTAATATACGATGCAGCAAAATCTATTACTAATAAAAA
>815_266
TAAACAAAACTTTATACACAGTATATTTATAACTAAAAAACAATGATACATTGTTGATATTTTTTTTTCCTTTTAAACAAATTTTATCAACATTTATCCGATATAAACATAAATAAATTAATTTTTATTAACAGCTTGTTTATATTTGTAGGAGGTCACAAAATGTATGAAGATTGTTACACATTGTGGGATGCAATATTTGAAAAATTAAAAAGTGAGCTGACGTCTACCAGTTATACAACTTGGCTTGTCCATTTAAAGCCAGTTGCTCTTTTAGACAATATACTGGTACTATCAACTGTCAATGTATTTACCAAAAACATAATAAACGGAAGATACTTAAACGTAATATACGATGCAGCAAAATCTATTACTAATAAAAACATAGAAA
>815_267
TAAACAAAACTTTATACACAGTATATTTATAACTAAAAAACAATGATACATTGTTGATATTTTTTTTTCCTTTTAAACAAATTTTATCAACATTTATCCGATATAAACATAAATAAATTAATTTTTATTAACAGCTTGTTTATATTTGTAGGAGGTCACAAAATGTATGAAGATTGTTACACATTGTGGGATGCAATATTTGAAAAATTAAAAAGTGAGCTGACGTCT
>815_268
TAAACAAAACTTTATACACAGTATATTTATAACTAAAAAACAATGATACATTGTTGATATTTTTTTTTCCTTTTAAACAAATTTTATCAACATTTATCCGATATAAACATAAATAAATTAATTTTTATTAACAGCTTGTTTATATTTGTAGGAGGTCACAAAATGTATGAAGATTGTTACACATTGTGGGATGCAATATTTGAA
>815_269
TAAACAAAACTTTATACACAGTATATTTATAACTAAAAAACAATGATACATTGTTGATATTTTTTTTTCCTTTTAAACAAATTTTATCAACATTTATCCGATATAAACATAAATAAATTAATTTTTATTAACAGCTTGTTTATATTTGTAGGAGGTCACAAAATGTATGAAGATTGTTACACATTGTGGGATGCAATATTTGAAAAATTAAAAAGTGAGCTGACGTCTACCAGTTATACAACTTGGCTTGTCCATTTAAAGCCAGTTGCTCTTTTAGACAATATACTGGTACTATCAACTGTCAATGTATTTACCAAAAACATAATAAACGGAAGATACTTAAACGTAATATACGATGCAGCAAAATCTATTACTAATAAAAACATAGAAATAAAAATAGTCTCTGAAGATGAAGAAGAGTATAAAAAGATAAAGGAAACAGTCCAGTATAAAAACGACAAAGACAAAATTGTTTCCAATATGC
>815_270
TAAACAAAACTTTATACACAGTATATTTATAACTAAAAAACAATGATACATTGTTGATATTTTTTTTTCCTTTTAAACAAATTTTATCAACATTTATCCGATATAAACATAAATAAATTAATTTTTATTAACAGCTTGTTTATATTTGTAGGAGGTCACAAAATGTATGAAGATTGTTACACATTGTGGGATGCAATATTTGAAAAATTAAAAAGTGAGCTGACGTCTACCAGTTATACAACTTGGCTTGTCCATTTAAAGCCAGTTGCTCTTTTAGA
>815_271
TAAACAAAACTTTATACACAGTATATTTATAACTAAAAAACAATGATACATTGTTGATATTTTTTTTTCCTTTTAAACAAATTTTATCAACATTTATCCGATATAAACATAAATAAATTAATTTTTATTAACAGCTTGTTTATATTTGTAGGAGGTCACA
>815_272
TAAACAAAACTTTATACACAGTATATTTATAACTAAAAAACAATGATACATTGTTGATATTTTTTTTTCCTTTTAAACAAATTTTATCAACATTTATCCGATATAAACATAAATAAATTAATTTTTATTAACAGCTTGTTTATATTTGTAGGAGGTCACAAAATGTATGAAGATTGTTACACATTGTGGGATGCAATATTTGAAAAATTAAAAAGTGAGCT
>815_273
TAAACAAAACTTTATACACAGTATATTTATAACTAAAAAACAATGATACATTGTTGATATTTTTTTTTCCTTTTAAACAAATTTTATCAACATTTATCCGATATAAACATAAATAAATTAATTTTTATTAACAGCTTGTTTATATTTGTAGGAGGTCACAAAATGTATGAAGATTGTTACACATTGTGGGATGCAATATTTGAAAAATTAAAAAGTGAGCTGACGTCTACCAGTTATACAACTTGGCTTGTCCATTTAAAGCCAGTTGCTCTTTTAGACAATATACTGGTACTATCAACTGTCAATGTATTTACCAAAAACATAATAAACGGAAGATACTTAAACGTAATATACGATGCAGCAAAATCT
>815_274
TAAACAAAACTTTATACACAGTATATTTATAACTAAAAAACAATGATACATTGTTGATATTTTTTTTTCCTTTTAAACAAATTTTATCAACATTTATCCGATATAAACATAAATAAATTAATTTTTATTAACAGCTTGTTTATATTTGTAGGAGGTCACAAAATGTATGAAGATTGTTACACATTGTGGGATGCAATATTTGAAAAATTAAAAAGTGAGCTGACGTCTACCAGTTATACAACTTGGCTTGTCCATTTAAAGCCAGTTGCTCTTTTAGACA
>815_275
TAAACAAAACTTTATACACAGTATATTTATAACTAAAAAACAATGATACATTGTTGATATTTTTTTTTCCTTTTAAACAAATTTTATCAACATTTATCCGATATAAACATAAATAAATTAATTTTTATTAACAGCTTGTTTATATTTGTAGGAGGTCACAAAATGTATGAAGATTGTTACACATTGTGGGATGCAATATTTGAAAAATTAAAAAGTGAGCTGACGTCTACCAGTTATACAACTTGGCTTGT
>815_276
TAAACAAAACTTTATACACAGTATATTTATAACTAAAAAACAATGATACATTGTTGATATTTTTTTTTCCTTTTAAACAAATTTTATCAACATTTATCCGATATAAACATAAATAAATTAATTTTTATTAACAGCTTGTTTATATTTGTAGGAGGTCACAAAATGTATGAAGATTGTTACACATTGTGGGATGCAATATTTGAAAAATTAAAAAGTGAGCTGACGTCTACCAGTTATACAACTTGGCTTGTCCATTTAAAGCCAGTTGCTCTTTTAGACAATATACTGGTACTATCAACTGTCAATGTATTTACCAAAAACATAATAAACGGAAGATACTTAAA
>815_277
TAAACAAAACTTTATACACAGTATATTTATAACTAAAAAACAATGATACATTGTTGATATTTTTTTTTCCTTTTAAACAAATTTTATCAACATTTATCCGATATAAACATAAATAAATTAATTTTTATTAACAGCTTGTTTATATTTGTAGGAGGTCACAAAATGTATGAAGATTGTTACACATTGTGGGATGCAATATTTGAAAAATTAAAAAGTGAGCTGACGTCTACCAGTTATACAACTTGGCTTGTCCATTTAAAGCCAGTTGCTCTTTTAGACAATATACTGGTACTATCAACTGTCAATGTATTTACCAAAAACATAATAAACGGAAGATACTTAAACGTAATATACGATGCAGCA
>815_278
TAAACAAAACTTTATACACAGTATATTTATAACTAAAAAACAATGATACATTGTTGATATTTTTTTTTCCTTTTAAACAAATTTTATCAACATTTATCCGATATAAACATAAATAAATTAATTTTTATTAACAGCTTGTTTATATTTGTAGGAGGTCACAAAATGTATGAAGATTGTTACACATTGTGGGATGCAATATTTGAAAAATTAAAAAGTGAGCTGACGTCTACCAGTTATACAACTTGGCTTGTCCATTTAAAGCCAGTTGCTCTTTTAGACAATATACTGGTACTATCAACTGTCAATGTATTTACCAAAAACATAATAAACGGAAGATACTTAAACGTAATATACGATGCAGCAAAATCTATTACTAATAAAAACATAGAAATAAAAATAGTCTCTGAAGATGAAGAAGAGTATAAAAAGATAAAGGAAACAGTCCAGTATAAAAACGACAAAGACAAAATTGTTTCCAATATGCTGAATCCTAAATATA
>815_279
TAAACAAAACTTTATACACAGTATATTTATAACTAAAAAACAATGATACATTGTTGATATTTTTTTTTCCTTTTAAACAAATTTTATCAACATTTATCCGATATAAACATAAATAAATTAATTTTTATTAACAGCTTGTTTATATTTGTAGGAGGTCACAAAATGTATGAAGATTGTTACACATTGTGGGATGCAATATTTGAAAAATTAAAAAGTGAGCTGACGTCTACCAGTTATACAACTTGGCTTGTCCATTTAAAGCCAGTTGCTCTTTTAGACAATATACTGGTACTATCAACTGTCAATGTATTTACCAAAAACATAATAAACGGAAGATACTTAAACGTAATATACGATGCAGCAAAATCTATTACTAATAAAAACATAGAAATAAAAATAGTCTCTGAAGATGAAGAAGAGTATAAAAAGATAAAGGA
>815_280
TAAACAAAACTTTATACACAGTATATTTATAACTAAAAAACAATGATACATTGTTGATATTTTTTTTTCCTTTTAAACAAATTTTATCAACATTTATCCGATATAAACATAAATAAATTAATTTTTATTAACAGCTTGTTTATATTTGTAGGAGGTCACAAAATGTATGAAGATTGTTACACATTGTGGGATGCAATATTTGAAAAATTAAAAAGTGAGCTGACGTCTACCAGTTATACAACTTGGCTTGTCCATTTAAAGCCAGTTGCTCTTTTAGACAATATACTGGTACTATCAACTGTCAATGTATTTACCAAAAACATAATAAACGGAAGATACTTAAACGTAATATACGATGCAGCAAAATCTATTACTAATAAAAACATAGAAATAAAAATAGTCTCTGAAGATGAAGAAGAGTATAAAAAGATAAAGGAAACAGTCCAGT
>815_281
TAAACAAAACTTTATACACAGTATATTTATAACTAAAAAACAATGATACATTGTTGATATTTTTTTTTCCTTTTAAACAAATTTTATCAACATTTATCCGATATAAACATAAATAAATTAATTTTTATTAACAGCTTGTTTATATTTGTAGGAGGTCACAAAATGTATGAAGATTGTTACACATTGTGGGATGCAATATTTGAAAAATTAAAAAGTGAGCTGACGTCTACCAGTTATACAACTTGGCTTGTCCATTTAAAGCCAGTTGCTCTTTTAGACAATATACTGGTACTATCAACTGTCAATGTATTTACCAAAAACATAATAAACGGAAGATACTTAAACGTAATATACGATGCAGCAAAATCTATTACTAATAAAAACATAGAAATAAAAATAGTCTCTGAAGATGAAGAAGAGTATAAAA
>815_282
TAAACAAAACTTTATACACAGTATATTTATAACTAAAAAACAATGATACATTGTTGATATTTTTTTTTCCTTTTAAACAAATTTTATCAACATTTATCCGATATAAACATAAATAAATTAATTTTTATTAACAGCTTGTTTATATTTGTAGGAGGTCACAAAA
>815_283
TAAACAAAACTTTATACACAGTATATTTATAACTAAAAAACAATGATACATTGTTGATATTTTTTTTTCCTTTTAAACAAATTTTATCAACATTTATCCGATATAAACATAAATAAATTAATTTTTATTAACAGCTTGTTTATATTTGTAGGAGGTCACAAAATGTATGAAGATTGTTACACATTGTGGGATGCAATATTTGAAAAATTAAAAAGTGAGCTGACGTCTACCAGTTATACAACTTGGCTTGTCCATTTAAAGCCAGTTGCTCTTTTAGACAATATACTGGTACTATCAACTGTCAATGTATTTACCAAAAACATAATAAACGGAAGATACTTAAACGTAATATACGATGCAGC
>815_284
TAAACAAAACTTTATACACAGTATATTTATAACTAAAAAACAATGATACATTGTTGATATTTTTTTTTCCTTTTAAACAAATTTTATCAACATTTATCCGATATAAACATAAATAAATTAATTTTTATTAACAGCTTGTTTATATTTGTAGGAGGTCACAAAATGTATGAAGATTGTTACACATTGTGGGATGCAATATTTGAAAAATTAAAAAGTGAGCTGACGTCTACCAGTTATACAACTTGGCTTGTCCATTTAAAGCCAGTTGCTCTTTTAGACAATATACTGGTACTATCAACTGTCAATGTATTTACCAAAAACATAATAAACGGAAGATACTTAAACGTAATATACGATGCAGCAAAATCTATTACTAATAAAAACATAGAAATAAAAATAGTCTCTGAAGATGAAGAAGAGTATAAAAAGATAAAGGAAACAGTCCAGTATAAAAACGACAAAGACAAAATTGTTTCCAATA
>815_285
TAAACAAAACTTTATACACAGTATATTTATAACTAAAAAACAATGATACATTGTTGATATTTTTTTTTCCTTTTAAACAAATTTTATCAACATTTATCCGATATAAACATAAATAAATTAATTTTTATTAACAGCTTGTTTATATTTGTAGGAGGTCACAAAATGTATGAAGATTGTTACACATTGTGGGATGCAATATTTGAAAAATTAAAAAGTGAGCTGACGTCTACCAGTTATACAACTTGGCTTGTCCATTTAAAGCCAGTTGCTCTTTTAGACAATATACTGGTACTAT
>815_286
TAAACAAAACTTTATACACAGTATATTTATAACTAAAAAACAATGATACATTGTTGATATTTTTTTTTCCTTTTAAACAAATTTTATCAACATTTATCCGATATAAACATAAATAAATTAATTTTTATTAACAGCTTGTTTATATTTGTAGGAGGTCACAAAATGTATGAAGATTGTTACACATTGTGGGATGCAATATTT
>815_287
TAAACAAAACTTTATACACAGTATATTTATAACTAAAAAACAATGATACATTGTTGATATTTTTTTTTCCTTTTAAACAAATTTTATCAACATTTATCCGATATAAACATAAATAAATTAATTTTTATTAACAGCTTGTTTATATTTGTAGGAGGTCACAAAATGT
>815_288
TAAACAAAACTTTATACACAGTATATTTATAACTAAAAAACAATGATACATTGTTGATATTTTTTTTTCCTTTTAAACAAATTTTATCAACATTTATCCGATATAAACATAAATAAATTAATTTTTATTAACAGCTTGTTTATATTTGTAGGAGGTCACAAAATGTATGAAGATTGTTACACATTGTGGGATGCAATATTTGAAAAATTAAAAAGTGAGCTGACGTCTACCAGTTATACAACTTGGCTTGTCCATTTAAAGCCAGTTGCTCTTTTAGACAATATACTGGTACTATCAACTGTCAATGTATTTACCAAAAACATAATAAACGGAAGATACTTAAACGTAATATACGATGCAGCAAAATCTATTACT
>815_289
TAAACAAAACTTTATACACAGTATATTTATAACTAAAAAACAATGATACATTGTTGATATTTTTTTTTCCTTTTAAACAAATTTTATCAACATTTATCCGATATAAACATAAATAAATTAATTTTTATTAACAGCTTGTTTATATTTGTAGGAGGTCACAAAATGTATGAAGATTGTTACACATTGTGGGATGCAATATTTGAAAAATTAAAAAGTGAGCTGACGTCTACCAGTTATACAACTTGGCTTGTCCATTTAAAGCCAGTTGCTCTTTTAGACAATATACTGGTACTATCAACTGTCAATGTATTTACCAAAAACATAATAAACGGAAGATACTTAAACGTAATATAC
>815_290
TAAACAAAACTTTATACACAGTATATTTATAACTAAAAAACAATGATACATTGTTGATATTTTTTTTTCCTTTTAAACAAATTTTATCAACATTTATCCGATATAAACATAAATAAATTAATTTTTATTAACAGCTTGTTTATATTTGTAGGAGGTCACAAAATGTATGAAGATTGTTACACATTGTGGGATGCAATATTTGAAAAATTAAAAAGTGAGCTGACGTCTACCAGTTATACAACTTGGCTTGTCCATTTAAAGCCAGTTGCTCTTTTAGACAATATACTGGTACTATCAACTGTCAATGTATTTACCAAAAACATAATAAACGGAAGATACTTAAACGTAATATACGATGCAGCAAAATCTATTACTAATAAAAACATAG
>815_291
TAAACAAAACTTTATACACAGTATATTTATAACTAAAAAACAATGATACATTGTTGATATTTTTTTTTCCTTTTAAACAAATTTTATCAACATTTATCCGATATAAACATAAATAAATTAATTTTTATTAACAGCTTGTTTATATTTGTAGGAGGTCACAAAATGTATGAAGATTGTTACACATTGTGGGATGCAATATTTGAAAAATTAAAAAGTGAGCTGACGTCTACCAGTTATACAACTTGGCTTGTCCATTTAAAGCCAGTTG
>815_292
TAAACAAAACTTTATACACAGTATATTTATAACTAAAAAACAATGATACATTGTTGATATTTTTTTTTCCTTTTAAACAAATTTTATCAACATTTATCCGATATAAACATAAATAAATTAATTTTTATTAACAGCTTGTTTATATTTGTAGGAGGTCACAAAATGTATGAAGATTGTTACACATTGTGGGATGCAATATTTGAAAAATTAAAAAGTGAGCTGACGTCTACCAGTTATACAACTTGGCTTGTCCATTTAAAGCCAGTTGCTCTTTTAGACAATATACTGGTACTATCAACTGTCAATGTAT
>815_293
TAAACAAAACTTTATACACAGTATATTTATAACTAAAAAACAATGATACATTGTTGATATTTTTTTTTCCTTTTAAACAAATTTTATCAACATTTATCCGATATAAACATAAATAAATTAATTTTTATTAACAGCTTGTTTATATTTGTAGGAGGTCACAAAATGTATGAAGATTGTTACACATTGTGGGATGCAATATTTGAAAAATTAAAAAGTGAGCTGACGTCTACCAGTTATACAACTTGGCTTGTCCATTTAAAGCCAGTTGCTCTTTTAGACAATATACTGGTACTATCAACTGTCAATGTATTTACCAAAAACATAATAAACGGAAGATACTTAAACGTAATATACGATGCAGCAAAATCTATTACTAATAAAAACATAGAAATAAAAATAGTCTCTGAAGATGAAGAAGAGT
>815_294
TAAACAAAACTTTATACACAGTATATTTATAACTAAAAAACAATGATACATTGTTGATATTTTTTTTTCCTTTTAAACAAATTTTATCAACATTTATCCGATATAAACATAAATAAATTAATTTTTATTAACAGCTTGTTTATATTTGTAGGAGGTCACAAAATGTATGAAGATTGTTACACATTGTGGGATGCAATATTTGAAAAATTAAAAAGTGAGCTGACGTCTACCAGTTATACAACTTGGCTTG
>815_295
TAAACAAAACTTTATACACAGTATATTTATAACTAAAAAACAATGATACATTGTTGATATTTTTTTTTCCTTTTAAACAAATTTTATCAACATTTATCCGATATAAACATAAATAAATTAATTTTTATTAACAGCTTGTTTATATTTGTAGGAGGTCACAAAATGTATGAAGATTGTTACACATTGTGGGATGCAATATTTGAAAAATTAAAAAGTGAGCTGACGTCTACCAGTTATACAACTTGGCTTGTCCATTTAAAGCCAGTTGCTCTTTTAGACAATATACTGGTACTATCAACTGTCAATGTATTTACCAAAAACATAATAAACGGAAGATACTTAAACGTAATATACGATGCAGCAAAATCTATTACTAATAAAAACATAGAAATAAAAATAGTCTCTGAAGATGAAGAAGAGTATAAAAAGATAAAGGAAACAGTCCAGTATAAAAACG
>815_296
TAAACAAAACTTTATACACAGTATATTTATAACTAAAAAACAATGATACATTGTTGATATTTTTTTTTCCTTTTAAACAAATTTTATCAACATTTATCCGATATAAACATAAATAAATTAATTTTTATTAACAGCTTGTTTATATTTGTAGGAGGTCACAAAATGTATGAAGATTGTTACACATTGTGGGATGCAATATTTGAAAAATTAAAAAGTGAGCTGACGTCTACCAGTTATACAACTTGGCTTGTCCATTTAAAGCCAGTTGCTCTTTTAGACAATATACTGGTACTATCAACTGTCAATGTATTTACCAAAAACATAATAAACGGAAGATACTTAAACGTAATATACGA
>815_297
TAAACAAAACTTTATACACAGTATATTTATAACTAAAAAACAATGATACATTGTTGATATTTTTTTTTCCTTTTAAACAAATTTTATCAACATTTATCCGATATAAACATAAATAAATTAATTTTTATTAACAGCTTGTTTATATTTGTAGGAGGTCACAAAATGTATGAAGATTGTTACACATTGTGGGATGCAATATTTGAAAAATTAAAAAGTGAGCTGACGTCTACCAGTTATACAACTTGGCTTGTCCATTTAAAGCCAGTTGCTCTTTTAGACAATATACTGGTACTATCAACTGTCAATGTATTTACCAAAAACATAATAAACGGAAGATACTTAAACGTAATATACGATGCA
>815_298
TAAACAAAACTTTATACACAGTATATTTATAACTAAAAAACAATGATACATTGTTGATATTTTTTTTTCCTTTTAAACAAATTTTATCAACATTTATCCGATATAAACATAAATAAATTAATTTTTATTAACAGCTTGTTTATATTTGTAGGAGGTCACAAAATGTATGAAGATTGTTACACATTGTGGGATGCAATATTTGAAAAATTAAAAAGTGAGCTGACGTCTACCAGTTATACAACTTGGCTTGTCCATTTAAAGCCAGTTGCTCTTTTAGACAATATACTGGTACTATCAACTGTCAATGTATTTACCAAAAACATAATAAACGGAAGATACTTAAACGTAATATACGATGCAGCAAAATCTATTACTAATAAAAACATAGAAATAAAAATAGTCTCTGAAGATGAAGAAGAGTATAAAAAGATAAAGGAAACAGTCCAGTAT
>815_299
TAAACAAAACTTTATACACAGTATATTTATAACTAAAAAACAATGATACATTGTTGATATTTTTTTTTCCTTTTAAACAAATTTTATCAACATTTATCCGATATAAACATAAATAAATTAATTTTTATTAACAGCTTGTTTATATTTGTAGGAGGTCACAAAATGTATGAAGATTGTTACACATTGTGGGATGCAATATTTGAAAAATTAAAAAGTGAGCTGACGTCTACCAGTTATACAACTTGGCTTGTCCATTTAAAGC
>815_300
TAAACAAAACTTTATACACAGTATATTTATAACTAAAAAACAATGATACATTGTTGATATTTTTTTTTCCTTTTAAACAAATTTTATCAACATTTATCCGATATAAACATAAATAAATTAATTTTTATTAACAGCTTGTTTATATTTGTAGGAGGTCACAAAATGTATGAAGATTGTTACACATTGTGGGATGCAATATTTGAAAAATTAAAAAGTGAGCTGACGTCTACCAGTTATACAACTTGGCTTGTCCATTTAAA
>815_301
TAAACAAAACTTTATACACAGTATATTTATAACTAAAAAACAATGATACATTGTTGATATTTTTTTTTCCTTTTAAACAAATTTTATCAACATTTATCCGATATAAACATAAATAAATTAATTTTTATTAACAGCTTGTTTATATTTGTAGGAGGTCACAAAATGTATGAAGATTGTTACACATTGTGGGATGCAATATTTGAAAAAT
>815_302
TAAACAAAACTTTATACACAGTATATTTATAACTAAAAAACAATGATACATTGTTGATATTTTTTTTTCCTTTTAAACAAATTTTATCAACATTTATCCGATATAAACATAAATAAATTAATTTTTATTAACAGCTTGTTTATATTTGTAGGAGGTCACAAAAT
>815_303
TAAACAAAACTTTATACACAGTATATTTATAACTAAAAAACAATGATACATTGTTGATATTTTTTTTTCCTTTTAAACAAATTTTATCAACATTTATCCGATATAAACATAAATAAATTAATTTTTATTAACAGCTTGTTTATATTTGTAG
>815_304
TAAACAAAACTTTATACACAGTATATTTATAACTAAAAAACAATGATACATTGTTGATATTTTTTTTTCCTTTTAAACAAATTTTATCAACATTTATCCGATATAAACATAAATAAATTAATTTTTATTAACAGCTTGTTTATATTTGTAGGAGGTCACAAAATGTATGAAGATTGTTACACATTGTGGGATGCAATATTTGAAAAATTAAAAAGTGAGCTGACGTCTACCAGTTATACAACTTGGCTTGTCCATTTAAAGCCAGTTGCTCTTTTAGACAATATACTGGTACTATCAACTGTCAATGTATTTACCAAAAACATAATAAACGGAAGATACTTAAACGTAATATACGATGCAGCAAAATCTATTACTAATAAAAACATAGAAATAAAAATAGTCTCTGAAGATGAAGAAGAGTATAAAAAGATAAAGGAAACAGTCCAGTATAAAAACGACAAAGACAAAATTGTTT
>815_305
TAAACAAAACTTTATACACAGTATATTTATAACTAAAAAACAATGATACATTGTTGATATTTTTTTTTCCTTTTAAACAAATTTTATCAACATTTATCCGATATAAACATAAATAAATTAATTTTTATTAACAGCTTGTTTATATTTGTAGGAGGTCACAAAATGTATGAAGATTGTTACACATTGTGGGATGCAATATTTGAAAAATTAAAAAGTGAGCTGACGTCTACCAGTTATACAACTTGGCT
>815_306
TAAACAAAACTTTATACACAGTATATTTATAACTAAAAAACAATGATACATTGTTGATATTTTTTTTTCCTTTTAAACAAATTTTATCAACATTTATCCGATATAAACATAAATAAATTAATTTTTATTAACAGCTTGTTTATATTTGTAGGAGGTCACAAAATGTATGAAGATTGTTACACATTGTGGGATGCAATATTTGAAAAATTAAAAAGTGAGCTGACGTCTACCAGTTATACAACTTGGCTTGTCCATTTAAAGCCAGTTGCTCTTTTAGACAATATACTGGTACTATCAACTGTCAA
>815_307
TAAACAAAACTTTATACACAGTATATTTATAACTAAAAAACAATGATACATTGTTGATATTTTTTTTTCCTTTTAAACAAATTTTATCAACATTTATCCGATATAAACATAAATAAATTAATTTTTATTAACAGCTTGTTTATATTTGTAGGAGGTCACAAAATGTATGAAGATTGTTACACATTGTGGGATGCAATATTTGAAAAATTAAAAAGTGAGCTGACGTCTACCAGTTATACAACTTGGCTTGTCCATTTAAAGCCAGTTGCTCTTTTAGACAATATACTGGTACTATCAACTGTCAATGTATTTACCAAAAACATAATAAACGGAAGATACTTAAACGTAATATACGATGCAGCAAAATCTATTACTAATAAAAACATAGAAATAAAAATAGTCTCTGAAGATGAAGAAG
>815_308
TAAACAAAACTTTATACACAGTATATTTATAACTAAAAAACAATGATACATTGTTGATATTTTTTTTTCCTTTTAAACAAATTTTATCAACATTTATCCGATATAAACATAAATAAATTAATTTTTATTAACAGCTTGTTTATATTTGTAGGAGGTCACAAAATGTATGAAGATTGTTACACATTGTGGGATGCAATATTTGAAAAATTAAAAAGTGAGCTGACGTCTACCAGTTATAC
>815_309
TAAACAAAACTTTATACACAGTATATTTATAACTAAAAAACAATGATACATTGTTGATATTTTTTTTTCCTTTTAAACAAATTTTATCAACATTTATCCGATATAAACATAAATAAATTAATTTTTATTAACAGCTTGTTTATATTTGTAGGAGGTCACAAAATGTATGAAGATTGTTACACATTGTGGGATGCAATATTTGAAAAATTAAAAAGTGAGCTGACGTCTACCAGTTATACAACTTGGCTTGTCCATTTAAAGCCAGTTGCTCTTTTAGACAATATACTGGTACTATCAACTGTCAATGTATTTACCAAAAACATAATAAACGGAAGATACTTAAACGTAATATACGATGCAGCAAAATCTATTACTAATAAAAACATAGAAATAAAAATAGTCTCTGAAGATGAAGAAGAGTATAAAAAGATAAAGGAAACAGTCCAGTATAAAAACGACAAAGACAAAATTGTTTCC
>815_310
TAAACAAAACTTTATACACAGTATATTTATAACTAAAAAACAATGATACATTGTTGATATTTTTTTTTCCTTTTAAACAAATTTTATCAACATTTATCCGATATAAACATAAATAAATTAATTTTTATTAACAGCTTGTTTATATTTGTAGGAGGTCACAAAATGTATGAAGATTGTTACACATTGTGGGATGCAATATTTGAAAAATTAAAAAGTGAGCTGACGTCTAC
>815_311
TAAACAAAACTTTATACACAGTATATTTATAACTAAAAAACAATGATACATTGTTGATATTTTTTTTTCCTTTTAAACAAATTTTATCAACATTTATCCGATATAAACATAAATAAATTAATTTTTATTAACAGCTTGTTTATATTTGTAGGAGGTCACAAAATGTATGAAGATTGTTACACATTGTGGGATGCAATATTTGAAAAATTAAAAAGTGAGCTG
>815_312
TAAACAAAACTTTATACACAGTATATTTATAACTAAAAAACAATGATACATTGTTGATATTTTTTTTTCCTTTTAAACAAATTTTATCAACATTTATCCGATATAAACATAAATAAATTAATTTTTATTAACAGCTTGTTTATATTTGTAGGAGGTCACAAAATGTATGAAGATTGTTACACATTGTGGGATGCAATATTTGAAAAATTAAAAAGTGAGCTGACGTCTACCAGTTATACAACTTGGCTTGTCCATTTAAAGCCAGTTGCTCTTTTAGACAATATACTGGTACTATCAACTGTCAATGTATTTACCAAAAACATAATAAACGGAAGATACTTAAACGTAATATACGATGCAGCAAAATCTATTACTAATAAAAACATAGAAATAAAAATAGTCTCTGAAGATGAAGAAGAGTATAAAAAGATAAAGGAA
>815_313
TAAACAAAACTTTATACACAGTATATTTATAACTAAAAAACAATGATACATTGTTGATATTTTTTTTTCCTTTTAAACAAATTTTATCAACATTTATCCGATATAAACATAAATAAATTAATTTTTATTAACAGCTTGTTTATATTTGTAGGAGGTCACAAAATGTATGAAGATTGTTACACATTGTGGGATGCAATATTTGAAAAATTAAAAAGTGAGCTGACGTCTACCAGTTATACAACTTGGCTTGTCCATTTAAAGCCAGTTGCTCTTTTAGACAATATACTGGTACTATCAACTGTCAATGTATTTACCAAAAACATAATAAACGGAAGATACTTAAACGTAATATACGATGCAGCAAAATCTATTACTAATAAAAA
>815_314
TAAACAAAACTTTATACACAGTATATTTATAACTAAAAAACAATGATACATTGTTGATATTTTTTTTTCCTTTTAAACAAATTTTATCAACATTTATCCGATATAAACATAAATAAATTAATTTTTATTAACAGCTTGTTTATATTTGTAGGAGGTCACAAAATGTATGAAGATTGTTACACATTGTGGGATGCAATATTTGAAAAATTAAAAAGTGAGCTGACGTCTACCAGTTATACAACTTGGCTTGTCCATTTAAAGCCAGTTGCTCTTTTAGACAATATACTGGTACTATCAACTGTCAATGTATTTACCAAAAACATAATAAACGGAAGATACTTAAACGTAATATACGATGCAGCAAAATCTATTACTAATAAAAACA
>815_315
TAAACAAAACTTTATACACAGTATATTTATAACTAAAAAACAATGATACATTGTTGATATTTTTTTTTCCTTTTAAACAAATTTTATCAACATTTATCCGATATAAACATAAATAAATTAATTTTTATTAACAGCTTGTTTATATTTGTAGGAGGTCACAAAATGTATGAAGATTGTTACACATTGTGGGATGCAATATTTGAAAAATTAAAAAGTGAGCTGACGTCTACCAGTTATACAACTTGGCTTGTCCATTTAAAGCCAGTTGCTCTTTTAGACAATATACTGG
>815_316
TAAACAAAACTTTATACACAGTATATTTATAACTAAAAAACAATGATACATTGTTGATATTTTTTTTTCCTTTTAAACAAATTTTATCAACATTTATCCGATATAAACATAAATAAATTAATTTTTATTAACAGCTTGTTTATATTTGTAGGAGGTCACAAAATGTATGAAGATTGTTACACATTGTGGGATGCA
>815_317
TAAACAAAACTTTATACACAGTATATTTATAACTAAAAAACAATGATACATTGTTGATATTTTTTTTTCCTTTTAAACAAATTTTATCAACATTTATCCGATATAAACATAAATAAATTAATTTTTATTAACAGCTTGTTTATATTTGTAGGAGGTCACAAAATGTATGAAGATTGTTACACATTGTGGGATGCAATATTTGAAAAATTAAAAAGTGAGCTGACGTCTACCAGTT
>815_318
TAAACAAAACTTTATACACAGTATATTTATAACTAAAAAACAATGATACATTGTTGATATTTTTTTTTCCTTTTAAACAAATTTTATCAACATTTATCCGATATAAACATAAATAAATTAATTTTTATTAACAGCTTGTTTATATTTGTAGGAGGTCACAAAATGTATGAAGATTGTTACACATTGTGGGATGCAATATTTGAAA
>815_319
TAAACAAAACTTTATACACAGTATATTTATAACTAAAAAACAATGATACATTGTTGATATTTTTTTTTCCTTTTAAACAAATTTTATCAACATTTATCCGATATAAACATAAATAAATTAATTTTTATTAACAGCTTGTTTATATTTGTAGGAGGTCACAAAATGTATGAAGATTGTTACACATTGTGGGATGCAATATTTGAAAAATTAAAAAGTGAGCTGACGTCTACCAGTTATACAACTTGGCTTGTCCATTTAAAGCCAGTTGCTCTTTTAGACAATATACT
>815_320
TAAACAAAACTTTATACACAGTATATTTATAACTAAAAAACAATGATACATTGTTGATATTTTTTTTTCCTTTTAAACAAATTTTATCAACATTTATCCGATATAAACATAAATAAATTAATTTTTATTAACAGCTTGTTTATATTTGTAGGAGGTCACAAAATGTATGAAGATTGTTACACATTGTGGGATGCAATATTTGAAAAATTAAAAAGTGAGCTGACGTCTACCAGTTATACAACTTGGCTTGTCCATTTAAAGCCAGTTGCTCTTTTAGACAATATACTGGTACTATCAACTGTCAATGTATTTACCAAAAACATAATAAACGGAAGATACTTAAACGTAATATACGATGCAGCAAAATCTATT
>815_321
TAAACAAAACTTTATACACAGTATATTTATAACTAAAAAACAATGATACATTGTTGATATTTTTTTTTCCTTTTAAACAAATTTTATCAACATTTATCCGATATAAACATAAATAAATTAATTTTTATTAACAGCTTGTTTATATTTGTAGGAGGTCACAAAATGTATGAAGATTGTTACACATTGTGGGATGCAATATTTGAAAAATTAAAAAGTGAGCTGACGTCTACCAGT
>815_322
TAAACAAAACTTTATACACAGTATATTTATAACTAAAAAACAATGATACATTGTTGATATTTTTTTTTCCTTTTAAACAAATTTTATCAACATTTATCCGATATAAACATAAATAAATTAATTTTTATTAACAGCTTGTTTATATTTGTAGGAGGTCACAAAATGTATG
>815_323
TAAACAAAACTTTATACACAGTATATTTATAACTAAAAAACAATGATACATTGTTGATATTTTTTTTTCCTTTTAAACAAATTTTATCAACATTTATCCGATATAAACATAAATAAATTAATTTTTATTAACAGCTTGTTTATATTTGTAGGAGGTCACAAAATGTATGAAGATTGTTACACATTGTGGGATGCAATATTTGAAAAATTAAAAAGTGAGCTGACGTCTACCAGTTATACAACTTGGCTTGTCCATTTAAAGCCAGTTGCTCTTTTAGACAATATACTGGTACTATCAACTGTCAATGTATTTACCAAAAACATAATAAACGGAAGATACTTAA
>815_324
TAAACAAAACTTTATACACAGTATATTTATAACTAAAAAACAATGATACATTGTTGATATTTTTTTTTCCTTTTAAACAAATTTTATCAACATTTATCCGATATAAACATAAATAAATTAATTTTTATTAACAGCTTGTTTATATTTGTAGGAGGTCAC
>815_325
TAAACAAAACTTTATACACAGTATATTTATAACTAAAAAACAATGATACATTGTTGATATTTTTTTTTCCTTTTAAACAAATTTTATCAACATTTATCCGATATAAACATAAATAAATTAATTTTTATTAACAGCTTGTTTATATTTGTAGGAGGTCACAAAATGTATGAAGATTGTTACACATTGTGGGATGCAATATTTGAAAAATTAAAAAGTGAGCTGACGTCTACCAGTTATACAACTTGGCTTGTCCATTTAAAGCCAGTTGCTCTTTTAGACAATATACTGGTACTATCAACTGTCAATGTATTTACCAA
>815_326
TAAACAAAACTTTATACACAGTATATTTATAACTAAAAAACAATGATACATTGTTGATATTTTTTTTTCCTTTTAAACAAATTTTATCAACATTTATCCGATATAAACATAAATAAATTAATTTTTATTAACAGCTTGTTTATATTTGTAGGAGGTCACAAAATGTATGAAGATTGTTACACATTGTGGGATGCAATATTTGAAAAATTAAAAAGTGAGCTGACGTCTACCAGTTATACAACTTGGCTTGTCCATTTAAAGCCAGTTGCTCTTTTAGACAATATACTGGTACTATCAACTGTCAATGTATTTACCAAAAACATAATAAACGGAAGATACTTAAACGTAATATA
>815_327
TAAACAAAACTTTATACACAGTATATTTATAACTAAAAAACAATGATACATTGTTGATATTTTTTTTTCCTTTTAAACAAATTTTATCAACATTTATCCGATATAAACATAAATAAATTAATTTTTATTAACAGCTTGTTTATATTTGTAGGAGGTCACAAAATGTATGAAGATTGTTACACATTGTGGGATGCAATATTTGAAAAATTAAAAAGTGAGCTGACGTCTACCAGTTATACAACTTGGCTTGTCCATTTAAAGCCAGTTGCTCTTTTAGACAATATACTGGTACTATCAACTGTCAATGTATTTACCAAAAACATAATAAACGGAAGATACTTAAACGTAATATACGATGCAGCAAAATCTATTACTAATAAAAACATAGAAATAAAAATAGTCTCTGAAGATGAAGAAGAGTATAAAAAGATAAAGGAAACAGTCCAGTATAAAAACGACAAAGACAAAATTGTT
>815_328
TAAACAAAACTTTATACACAGTATATTTATAACTAAAAAACAATGATACATTGTTGATATTTTTTTTTCCTTTTAAACAAATTTTATCAACATTTATCCGATATAAACATAAATAAATTAATTTTTATTAACAGCTTGTTTATATTTGTAGGAGGTCACAAAATGTATGAAGATTGTTACACATTGTGGGATGCAATATTTGAAAAATTAAAAAGTGAGCTGACGTCTACCAGTTATACAACTTGGCTTGTCCATTTAAAGCCAGTTGCTCTTTTAGACAATATACTGGTACTATCAACTGTCAATGTATTTACCAAAAACATAATAAACGGAAGATACTTAAACGTAATATACGATGCAGCAAAATCTATTACTAATAAAAACATAGAAATAAAAATAGTCTCTGAAGATGAAGAAGAGTATAAAAAGATAAAGGAAACAGTCCAGTATAAAAACGACAAAGACAAAATTGTT
>815_329
TAAACAAAACTTTATACACAGTATATTTATAACTAAAAAACAATGATACATTGTTGATATTTTTTTTTCCTTTTAAACAAATTTTATCAACATTTATCCGATATAAACATAAATAAATTAATTTTTATTAACAGCTTGTTTATATTTGTAGGAGGTCACAAAATGTATGAAGA
>815_330
TAAACAAAACTTTATACACAGTATATTTATAACTAAAAAACAATGATACATTGTTGATATTTTTTTTTCCTTTTAAACAAATTTTATCAACATTTATCCGATATAAACATAAATAAATTAATTTTTATTAACAGCTTGTTTATATTTGTAGGAGGTCACAAAATGTATGAAGATTGTTACACATTGTGGGATGCAATATTTGAAAAATTAAAAAGTGAGCTGACGTCTACCAGTTATACAACTTGGCTTGTCCATTTAAAGCCAGTTGCTCTTTTAGACAATATACTGGTACT
>815_331
TAAACAAAACTTTATACACAGTATATTTATAACTAAAAAACAATGATACATTGTTGATATTTTTTTTTCCTTTTAAACAAATTTTATCAACATTTATCCGATATAAACATAAATAAATTAATTTTTATTAACAGCTTGTTTATATTTGTAGGAGGTCACAAAATGTATGAAGATTGTTACACATTGTGGGATGCAATATTTGAAAAATTAAAAAGTGAGCTGACGTCTACCAGTTATACAACTTGGCTTGTCCATTTAAAGCCAGTTGCTCTTTTAGACAATATACTGGTACTATCAACTGTCAATGTATTTACCAAAAACATAATAAACGGAAGATACTTAAACGTAATATACGAT
>815_332
TAAACAAAACTTTATACACAGTATATTTATAACTAAAAAACAATGATACATTGTTGATATTTTTTTTTCCTTTTAAACAAATTTTATCAACATTTATCCGATATAAACATAAATAAATTAATTTTTATTAACAGCTTGTTTATATTTGTAGGAGGTCACAAAATGTATGAAGATTGTTAC
>815_333
TAAACAAAACTTTATACACAGTATATTTATAACTAAAAAACAATGATACATTGTTGATATTTTTTTTTCCTTTTAAACAAATTTTATCAACATTTATCCGATATAAACATAAATAAATTAATTTTTATTAACAGCTTGTTTATATTTGTAGGAGGTCACAAAATGTATGAAGATTGTTACACATTGTGGGATGCAATATTTGAAAAATTAAAAAGTGAGCTGACGTCTACCAGTTATACAACTTGGCTTGTCCATTTAAAGCCAGTTGCTCTTTTAGACAATATACTGGTACTATCAAC
>815_334
TAAACAAAACTTTATACACAGTATATTTATAACTAAAAAACAATGATACATTGTTGATATTTTTTTTTCCTTTTAAACAAATTTTATCAACATTTATCCGATATAAACATAAATAAATTAATTTTTATTAACAGCTTGTTTATATTTGTAGGAGGTCACA
>815_335
TAAACAAAACTTTATACACAGTATATTTATAACTAAAAAACAATGATACATTGTTGATATTTTTTTTTCCTTTTAAACAAATTTTATCAACATTTATCCGATATAAACATAAATAAATTAATTTTTATTAACAGCTTGTTTATATTTGTAGGAGGTCACAAAATGTATGAAGATTGTTACACATTGTGGGATGCAATATTTGAAAAATTAAAAAGTGAGCTGACGTCTACCAGTTATACAACTTGGCTTGTCCATTTAAAGCCAGTTGCTCTTTTAGACAATATACTGGTACTATCAACTGTCAATGTATTTACCAAAAACATAATAAACGGAAGATACTTAAACGTAATATACGATGCAGCAAAATCTATTACTAATAAAAACATAGAAATAAAAATAGTCTCTGAAGATGAAGAAGAGT
>815_336
TAAACAAAACTTTATACACAGTATATTTATAACTAAAAAACAATGATACATTGTTGATATTTTTTTTTCCTTTTAAACAAATTTTATCAACATTTATCCGATATAAACATAAATAAATTAATTTTTATTAACAGCTTGTTTATATTTGTAGGAGGTCACAAAATGTATGAAGATTGTTACACATTGTGGGATGCAATATTTGAAAAATTAAAAAGTGAGCTGACGTCTACCAGTTATACAACTTGGCTTGTCCATTTAAAGCCAGTTGCTCTTTTAGACAATATACTGGTACTATCAACTGTCAATGTATTTACCAAAAACATAATAAACGGAAGATACTTAAACGTAATATACGATGCAGCAAAATCTATTACTAATAAAAACATA
>815_337
TAAACAAAACTTTATACACAGTATATTTATAACTAAAAAACAATGATACATTGTTGATATTTTTTTTTCCTTTTAAACAAATTTTATCAACATTTATCCGATATAAACATAAATAAATTAATTTTTATTAACAGCTTGTTTATATTTGTAGGAGGTCACAAAATGTATGAAGATTGTTACACATTGTGGGATGCAATATTTGAAAAATTAAAAAGTGAGCTGACGTCTACCAGTTATACAACTTGGCTTGTCCATTTAAAGCCAGTTGCTCTTTTAGACAATATACTGGTACTATCAACTGTCAATGTATTTACCAAAAACATAATAAACGGAAGATACTTAAACGTAATATACGATGCAGCAAAATCTATTACTAATAAAAACATAGAAATAAAAATAGTCTCTGAAGATGAAGAAGAGTATAAAAAGATAAAGGAAACAGTCCAGTATAAAAACGACAAAGACAAAATTGTTT
>815_338
TAAACAAAACTTTATACACAGTATATTTATAACTAAAAAACAATGATACATTGTTGATATTTTTTTTTCCTTTTAAACAAATTTTATCAACATTTATCCGATATAAACATAAATAAATTAATTTTTATTAACAGCTTGTTTATATTTGTAGGAGGTCACAAAATGTATGAAGATTGTTACACATTGTGGGATGCAATATTTGAAAAATTAAAAAGTGAGCTGACGTCTACCAGTTATACAACTTGGCTTGTCCATTTAAAGCCAGTTGCTCTTTTAGACAATATACTGGTACTATCAACTGTCAATGTATTTACCAAAAACATAATAAACGGAAGATACTTAAACGTAATATACGATGCAGCAAAATCTATTACTAATAAAAACATA
>815_339
TAAACAAAACTTTATACACAGTATATTTATAACTAAAAAACAATGATACATTGTTGATATTTTTTTTTCCTTTTAAACAAATTTTATCAACATTTATCCGATATAAACATAAATAAATTAATTTTTATTAACAGCTTGTTTATATTTGTAGGAGGTCACAAAATGTATGAAGATTGTTACACATTGTGGGA
>815_340
TAAACAAAACTTTATACACAGTATATTTATAACTAAAAAACAATGATACATTGTTGATATTTTTTTTTCCTTTTAAACAAATTTTATCAACATTTATCCGATATAAACATAAATAAATTAATTTTTATTAACAGCTTGTTTATATTTGTAGGAGGTCACAAAATGTATGAAGATTGTTACACATTGTGGGATGCAATATTTGAAAAATTAAAAAGTGAGCTGACGTCTACCAGTTATACAACTTGGCTTGTCCATTTAAAGCCAGTTGCTCTTTTAGACAATA
>815_341
TAAACAAAACTTTATACACAGTATATTTATAACTAAAAAACAATGATACATTGTTGATATTTTTTTTTCCTTTTAAACAAATTTTATCAACATTTATCCGATATAAACATAAATAAATTAATTTTTATTAACAGCTTGTTTATATTTGTAGGAGGTCACAAAATGTATGAAGATTGTTACACATTGTGGGATGCAATATTTGAAAAATTAAAAAGTGAGCTGACGTCTACCAGTTATACAACTTGGCTTGTCCATTTAAAGCCAGTTGCTCTTTTAGACAATATACTGGTACTATCAACTGTCAATGTATTTACCAAAAACATAATAAACGGAAGATACTTAAACGTAATATACGATGCAGCAAAATCTATTACTAATAAAAACATAGAAATAAAAATAGTCTCTGAAGATGAAGAAGAGTATAAAAAGATAAAGGAAACAGTCCAGTATAAAAAC
>815_342
TAAACAAAACTTTATACACAGTATATTTATAACTAAAAAACAATGATACATTGTTGATATTTTTTTTTCCTTTTAAACAAATTTTATCAACATTTATCCGATATAAACATAAATAAATTAATTTTTATTAACAGCTTGTTTATATTTGTAGGAGGTCACAAAATGTATGAAGATTGTTACACATTGTGGGATGCAATATTTGAAAAATTAAAAAGTGAGCTGACGTCTACCAGTTATACAACTTGGCTTGTCCATTTAAAGCCAGTTGCTCTTTTAGACAATATACTGGTACTATCAACTGTCAATGTATTTACCAAAAACATAATAAACGGAAGATACTTAAACGTAATATACGATGCAGCAAAATCTATTACTAATAAAAACATAGAAATAAAAATAGTCTCTGAAGATGAAGAAGAGTATAAAAAGATAAAGGAAACAGTCCAGTATAAAAACGACAAAGACAAAATTGTTTCCAATATGCTGAATCCTAAATATA
>815_343
TAAACAAAACTTTATACACAGTATATTTATAACTAAAAAACAATGATACATTGTTGATATTTTTTTTTCCTTTTAAACAAATTTTATCAACATTTATCCGATATAAACATAAATAAATTAATTTTTATTAACAGCTTGTTTATATTTGTAGGAGGTCACAAAATGTATGAAGATTGTTACACATTGTGGGATGCAATATTTGAAAAATTAAAAAGTGAGCTGACGTCTACCAGTT
>815_344
TAAACAAAACTTTATACACAGTATATTTATAACTAAAAAACAATGATACATTGTTGATATTTTTTTTTCCTTTTAAACAAATTTTATCAACATTTATCCGATATAAACATAAATAAATTAATTTTTATTAACAGCTTGTTTATATTTGTAGGAGGTCACAAAATGTATGAAGATTGTTACACATTGTGGGATGCAATATTTGAAAAATTAAAAAGTGAGCTGACGTCTACCAGTTATACAACTTGGCTTGTCCATTTAAAGCCAGTTGCTCTTTTAGACAATATACTGGTACTATCAACTGTCAATGTATTTACCAAAAACATAATAAACGGAAGATACTTAAACGTAATATACGATGCAGCAAAATCTATTACTAATA
>815_345
TAAACAAAACTTTATACACAGTATATTTATAACTAAAAAACAATGATACATTGTTGATATTTTTTTTTCCTTTTAAACAAATTTTATCAACATTTATCCGATATAAACATAAATAAATTAATTTTTATTAACAGCTTGTTTATATTTGTAGGAGGTCACAAAATGTATGAAGATTGTTACACATTGTGGGATGCAATATTTGAAAAATTAAAAAGTGAGCTGACGTCTACCAGTTATACAACTTGGCTTGTCCATTTAAAGCCAGTTGCTCTTTTAGACA
>815_346
TAAACAAAACTTTATACACAGTATATTTATAACTAAAAAACAATGATACATTGTTGATATTTTTTTTTCCTTTTAAACAAATTTTATCAACATTTATCCGATATAAACATAAATAAATTAATTTTTATTAACAGCTTGTTTATATTTGTAGGAGGTCACAAAATGTATGAAGATTGTTACACATTGTGGGATGCAATATTTGAAAAATTAAAAA
>815_347
TAAACAAAACTTTATACACAGTATATTTATAACTAAAAAACAATGATACATTGTTGATATTTTTTTTTCCTTTTAAACAAATTTTATCAACATTTATCCGATATAAACATAAATAAATTAATTTTTATTAACAGCTTGTTTATATTTGTAGGAGGTCACAAAATGTATGAAGATTGTTACACATTGTGGGATGCAATATTTGAAAAATTAAAAAGTGAGCTGACGTCTACCAGTTATACAACTTGGCTTGTCCATTTAAAGCCAGTTGCTCTTTTAGACAATATACTGGTACTATCAACTGTCAATGTATTTACCAAAAACATAATAAACGGAAGATACTTAAACGTAAT
>815_348
TAAACAAAACTTTATACACAGTATATTTATAACTAAAAAACAATGATACATTGTTGATATTTTTTTTTCCTTTTAAACAAATTTTATCAACATTTATCCGATATAAACATAAATAAATTAATTTTTATTAACAGCTTGTTTATATTTGTAGGAGGTCACAAAATGTATGAAGATTGTTACACATTGTGGGATGCAATATTTGAAAAATTAAAAAGTGAGCTGACGTCTACCAGTTATACAACTTGGC
>815_349
TAAACAAAACTTTATACACAGTATATTTATAACTAAAAAACAATGATACATTGTTGATATTTTTTTTTCCTTTTAAACAAATTTTATCAACATTTATCCGATATAAACATAAATAAATTAATTTTTATTAACAGCTTGTTTATATTTGTAGGAGGTCACAAAATGTATGAAGATTGTTACACATTGTGGGATGCAATATT
>815_350
TAAACAAAACTTTATACACAGTATATTTATAACTAAAAAACAATGATACATTGTTGATATTTTTTTTTCCTTTTAAACAAATTTTATCAACATTTATCCGATATAAACATAAATAAATTAATTTTTATTAACAGCTTGTTTATATTTGTAGGAGGTCACAAAATGTATGAAGATTGTTACACATTGTGGGATGCAATATTTGAAAAATTAAAAAGTGAGCTGACGTCTACCAGTTATACAACTTGGCTTGTCCATTTAAAGCCAGTTGCTCTTTTAGACAATATACTGGTACTATCAACTGTCAATGTATTTACCAAAAACATAATAAACGGAAGATACTTAAACGTAATATA
>815_351
TAAACAAAACTTTATACACAGTATATTTATAACTAAAAAACAATGATACATTGTTGATATTTTTTTTTCCTTTTAAACAAATTTTATCAACATTTATCCGATATAAACATAAATAAATTAATTTTTATTAACAGCTTGTTTATATTTGTAGGAGGTCACAAAATGTATGAAGATTGTTACACATTGTGGGATGCAATATTTGAAAAATTAAAAAGTGAGCTGACGTCTACCAGTTATACAACTTGGCTTGTCCATTTAAAGCCAGTTGCTCTTTTAGACAATATACTGGTACTATCAACTGTCAATGTATTTACCAAAAACATAATAAACGGAAGATACTTAAACGTAATATACGATGCAGCAAAATCTATTACTAATAAAAACATAGAAATAAAAATAGTCTCTGAAGATGAAGAAGAGTATAAAAAGATAAAGGAAACAGTCCAGTATAAAAACGACAAAGACAAAATTGT
>815_352
TAAACAAAACTTTATACACAGTATATTTATAACTAAAAAACAATGATACATTGTTGATATTTTTTTTTCCTTTTAAACAAATTTTATCAACATTTATCCGATATAAACATAAATAAATTAATTTTTATTAACAGCTTGTTTATATTTGTAGGAGGTCACAAAATGTATGAAGATTGTTACACATTGTGGGATGCAATATTTGAAAAATTAAAAAGTGAGCTGACGTCTACCAGTTATACAACTTGGCTTGTCCAT
>815_353
TAAACAAAACTTTATACACAGTATATTTATAACTAAAAAACAATGATACATTGTTGATATTTTTTTTTCCTTTTAAACAAATTTTATCAACATTTATCCGATATAAACATAAATAAATTAATTTTTATTAACAGCTTGTTTATATTTGTAGGAGGTCACAAAATGTATGAAGATTGTTACACATTGTGGGATGCAATATTTGAAAAATTAAAAAGTGAGCTGACGTCTACCAGTTATACAAC
>815_354
TAAACAAAACTTTATACACAGTATATTTATAACTAAAAAACAATGATACATTGTTGATATTTTTTTTTCCTTTTAAACAAATTTTATCAACATTTATCCGATATAAACATAAATAAATTAATTTTTATTAACAGCTTGTTTATATTTGTAGGAGGTCACAAAATGTATGAAGATTGTTACACATTGTGGGATGCAATATTTGAAAAATTAAAAAGTGAGCTGACGTCTACCAGTTATACAACTTGGCTTGTCCATTTAAAGCCAGTTGCTCTTTTAGACAATATACTGGTACTATCAACTGTCAATGTATTTACCAAAAACATAATAAACGGAAGA
>815_355
TAAACAAAACTTTATACACAGTATATTTATAACTAAAAAACAATGATACATTGTTGATATTTTTTTTTCCTTTTAAACAAATTTTATCAACATTTATCCGATATAAACATAAATAAATTAATTTTTATTAACAGCTTGTTTATATTTGTAGG
>815_356
TAAACAAAACTTTATACACAGTATATTTATAACTAAAAAACAATGATACATTGTTGATATTTTTTTTTCCTTTTAAACAAATTTTATCAACATTTATCCGATATAAACATAAATAAATTAATTTTTATTAACAGCTTGTTTATATTTGTAGGAGGTCACAAAATGTATGAAGATTGTTACACATTGTGGGATGCAATATTTGAAAAATTAAAAAGTGAGCTGACGTCTACCAGTTATACAACTTGGCTTGTCCATTTAAAGCC
>815_357
TAAACAAAACTTTATACACAGTATATTTATAACTAAAAAACAATGATACATTGTTGATATTTTTTTTTCCTTTTAAACAAATTTTATCAACATTTATCCGATATAAACATAAATAAATTAATTTTTATTAACAGCTTGTTTATATTTGTAGGAGGTCACAAAATGTATGAAGATTGTTACACATTGTGGGATGCAATATTTGAAAAATTAAAAAGTGAGCTGACGTCTACCAGTTATACAACTTGGCTTGTCCATTTAAAGCCAGTTGCTCTTTTAGACAATATACTGGTACTATCAACTGTCAATGTATTTACCAAAAACATAATAAACGGAAGATACTTAAACGTAATATACGATGCAGCAAAATCTATTACTAATAAAAACATAGAAATAAAAATAGTCTCTGAAGATGAAGAAGAGTATAAAAAGATAAAGGAAACAGTCCAGTATAAAAACGACAAAGACAAAATTGTTTCCAATATGCTGAATCCTAAATAT
>815_358
TAAACAAAACTTTATACACAGTATATTTATAACTAAAAAACAATGATACATTGTTGATATTTTTTTTTCCTTTTAAACAAATTTTATCAACATTTATCCGATATAAACATAAATAAATTAATTTTTATTAACAGCTTGTTTATATTTGTAGGAGGTCACAAAATGTATGAAGATTGTTACACATTGTGGGATGCAATATTTGAAAAATTAAAAAGTGAGCTGACGTCTACCAGTTATACAACTTGGCTTGTCCATTTAAAGCCAGTTGCTCTTTTAGACAATATACTGGTACTATCAACTGTCAATGTATTTACCAAAAACATAATAAACGGAAGATACTTAAACGTAATATACGATG
>815_359
TAAACAAAACTTTATACACAGTATATTTATAACTAAAAAACAATGATACATTGTTGATATTTTTTTTTCCTTTTAAACAAATTTTATCAACATTTATCCGATATAAACATAAATAAATTAATTTTTATTAACAGCTTGTTTATATTTGTAGGAGGTCACAAAATGTATGAAGATTGTTACACATTGTGGGATGCAATATTTGAAAAATTAAAAAGTGAGCTGACGTCTACCAGTTATACAACTTGGCTTGTCCATTTAAAGCCAGTTGCTCTTTT
>815_360
TAAACAAAACTTTATACACAGTATATTTATAACTAAAAAACAATGATACATTGTTGATATTTTTTTTTCCTTTTAAACAAATTTTATCAACATTTATCCGATATAAACATAAATAAATTAATTTTTATTAACAGCTTGTTTATATTTGTAGGAGGTCACAAAATGTATGAAGATTGTTACACATTGTGGGATGCAATATTTGAAAAATTAAAAAGTGAGCTGACGTCTACCAGTTATACAACTTGGCTTGTCCATTTAAAGCCAGTTGCTCTTTTAGACAATATACTGGTACTATCAACTGTCAATGTATTTACCAAAAACATAATAAACGGAAGATACTTAAACGTAATATACGATGCAGCAAAATCTATTACTAATAAAAACATAGAA
>815_361
TAAACAAAACTTTATACACAGTATATTTATAACTAAAAAACAATGATACATTGTTGATATTTTTTTTTCCTTTTAAACAAATTTTATCAACATTTATCCGATATAAACATAAATAAATTAATTTTTATTAACAGCTTGTTTATATTTGTAGGAGGTCACAAAATGTATGAAGATTGTTACACATTGTGGGATGCAATATTTGAAAAATTAAAAAGTGAGCTGACGTCTACCAGTTATACAACTTGGCTTGTCCATTTAAAGCCAGTTGCTCTTTTAGACAATATACTGGTACTATCAACTGTCAATGTATTTACCAAAAACATAATAAACGGAAGATACTTAAACGTAATATACGATGCAGCAAAATCTATTACTAATAAA
>815_362
TAAACAAAACTTTATACACAGTATATTTATAACTAAAAAACAATGATACATTGTTGATATTTTTTTTTCCTTTTAAACAAATTTTATCAACATTTATCCGATATAAACATAAATAAATTAATTTTTATTAACAGCTTGTTTATATTTGTAGGAGGTCACAAAATGTATGAAGATTGTTACACATTGTGGGATGCAATATTTGAAAAATTAAAAAGTGAGCTGACGTCTACCAGTTATACAACTTGGCTTGTCCATTTAAAGCCAGTTGCTCTTTTAGACAATATACTGGTACTA
>815_363
TAAACAAAACTTTATACACAGTATATTTATAACTAAAAAACAATGATACATTGTTGATATTTTTTTTTCCTTTTAAACAAATTTTATCAACATTTATCCGATATAAACATAAATAAATTAATTTTTATTAACAGCTTGTTTATATTTGTAGGAGGTCACAAAATGTATGAAGATTGTTACACATTGTGGGATGCA
>815_364
TAAACAAAACTTTATACACAGTATATTTATAACTAAAAAACAATGATACATTGTTGATATTTTTTTTTCCTTTTAAACAAATTTTATCAACATTTATCCGATATAAACATAAATAAATTAATTTTTATTAACAGCTTGTTTATATTTGTAGGAGGTCACAAAATGTATGAAGATTGTTACACATTGTGGGATGCAATATTTGAAAAATTAAAAAGTGAGCTGACGTCTACCAGTTATACAACTTGGCTTGTCCATTTAAAGCCAGT
>815_365
TAAACAAAACTTTATACACAGTATATTTATAACTAAAAAACAATGATACATTGTTGATATTTTTTTTTCCTTTTAAACAAATTTTATCAACATTTATCCGATATAAACATAAATAAATTAATTTTTATTAACAGCTTGTTTATATTTGTAGGAGGTCACAAAATGTATGAAGATTGTTACACATTGTGGGATGCAATATTTGAAAAATTAAAAAGTGAGCTGACGTCTACCAGTTATACAACTTGGCTTGTCCATTTAAAGCCAGTTGCTCTTTTAGACAATATACTGGTACTATCAACTGTCAATGTATTTACCAAAAACATAATAAACG
>815_366
TAAACAAAACTTTATACACAGTATATTTATAACTAAAAAACAATGATACATTGTTGATATTTTTTTTTCCTTTTAAACAAATTTTATCAACATTTATCCGATATAAACATAAATAAATTAATTTTTATTAACAGCTTGTTTATATTTGTAGGAGGTCACAAAATGTATGAAGATTGTTACACATTGTGGGATGCAATATTTGAAAAATTAAAAAGTGAGCTGACGTCTACCAGTTATACAACTTGGCTTGTCCATTTAAAGCCAGTTGCTCTTTTAGACAATATACTGGTACTATCAACTGTCAATGTATTTACCAAAAACATAATAAACGGAAGATACTTAAACGTAATATACGATGCAGCAAAATCTATTACTAATAAAAACATAGAAATAAAAATAGTCTCTGAAGATGAAGAAGAGTATAAAAAGATAAAGGAAACAGTCCAGTATAAAAACGACAAAGACAAAATTGTTTCCAATATGCTGAATCCTAAATAT
>815_367
TAAACAAAACTTTATACACAGTATATTTATAACTAAAAAACAATGATACATTGTTGATATTTTTTTTTCCTTTTAAACAAATTTTATCAACATTTATCCGATATAAACATAAATAAATTAATTTTTATTAACAGCTTGTTTATATTTGTAGGAGGTCACAAAATGTATGAAGATTGTTACACATTGTGGGATGCAATATTTGAAAAATTAAAAAGTGAGCTGACGTCTACCAGTTATACAACTTGGCTTGTCCATTTAAAGCCAGTTGCTCTTTTAGACAATATACTGGTACTATCAACTGTCAATGTATTTACCAAAAACATAATAAACGGAAGATACTTAAACGTAATATACGATGCAGCAAAATCTATTACTAATAAAAACATAGAAATAAAAATAGTCTCTGAAGATGAAGAAGAGTATAAAAAGATAAAGGAAACAG
>815_368
TAAACAAAACTTTATACACAGTATATTTATAACTAAAAAACAATGATACATTGTTGATATTTTTTTTTCCTTTTAAACAAATTTTATCAACATTTATCCGATATAAACATAAATAAATTAATTTTTATTAACAGCTTGTTTATATTTGTAGGAGGTCACAAAATGTATGAAGATTGTTACACATTGTGGGATGCAATATTTGAAA
>815_369
TAAACAAAACTTTATACACAGTATATTTATAACTAAAAAACAATGATACATTGTTGATATTTTTTTTTCCTTTTAAACAAATTTTATCAACATTTATCCGATATAAACATAAATAAATTAATTTTTATTAACAGCTTGTTTATATTTGTAGGAGGTCACAAAATGTATGAAGATTGTTACAC
>815_370
TAAACAAAACTTTATACACAGTATATTTATAACTAAAAAACAATGATACATTGTTGATATTTTTTTTTCCTTTTAAACAAATTTTATCAACATTTATCCGATATAAACATAAATAAATTAATTTTTATTAACAGCTTGTTTATATTTGTAGGAGGTCACAAAATGTATGAAGATTGTTACACATTGTGGGATGCAATATTTGAAAAATTAAAAAGTGAGCTGACGTCTACCAGTTATACAACTTGGCTTGTCCATTTAAAGCCAGTTGCTCTTTTAGACAATATACTGGTACTATCAACTGTCAATGTATTTACCAAAAACATAATAAACGGAAGATACTTAAACGTAATATACGATGCAGCAAAATCTATTACTAATAAAAACA
>815_371
TAAACAAAACTTTATACACAGTATATTTATAACTAAAAAACAATGATACATTGTTGATATTTTTTTTTCCTTTTAAACAAATTTTATCAACATTTATCCGATATAAACATAAATAAATTAATTTTTATTAACAGCTTGTTTATATTTGTAGGAGGTCACAAAATGTATGAAGATTGTTACACATTGTGGGATGCAATATTTGAAAAATTAAAAAGTGAGCTGACGTCTACCAGTTATACAACTTGGCTTGTCCATTTAAAGCCAGTT
>815_372
TAAACAAAACTTTATACACAGTATATTTATAACTAAAAAACAATGATACATTGTTGATATTTTTTTTTCCTTTTAAACAAATTTTATCAACATTTATCCGATATAAACATAAATAAATTAATTTTTATTAACAGCTTGTTTATATTTGTAGGAGGTCACAAAATGTATGAAGATTGTTACACATTGTGGGATGCAATATTTGAAAAATTAAAAAGTGAG
>815_373
TAAACAAAACTTTATACACAGTATATTTATAACTAAAAAACAATGATACATTGTTGATATTTTTTTTTCCTTTTAAACAAATTTTATCAACATTTATCCGATATAAACATAAATAAATTAATTTTTATTAACAGCTTGTTTATATTTGTAGGAGGTCACAAAATGTATGAAGATTGTTACACATTGTGGGATGCAATATTTGAAAAATTAAAAAGTGAGCTGACGTCTACCAGTTATACAACTTGGCTTGTCCATTTAAAGCCAGTTGCTCTTTTAGACAATATACTGGTACTATCAACTGTCAATGTATTTACCAAAAACATAATAAACGGAAGATACTTAAACGTAATATACGATGCAGCAAAATCTATTACTA
>815_374
TAAACAAAACTTTATACACAGTATATTTATAACTAAAAAACAATGATACATTGTTGATATTTTTTTTTCCTTTTAAACAAATTTTATCAACATTTATCCGATATAAACATAAATAAATTAATTTTTATTAACAGCTTGTTTATATTTGTAGGAGGTCACAAAATGTATGAAGATTGTTACACATTGTGGGATGCAATATTTGAAAAATTAAAAAGTGAGCTGACGTCTACCAGTTATACAACTTGGCTTGTCCATTTAAAGCCAGTTGCTCTTTTAGACAATATACTGGTACTATCAACTGTCAATGTATTTACCAAAAACATAATAAACGGAAGATACTTAAACGTAATATACGATGCAGCAAAATCTATTACTAATAAAAACATAGAAATAAAAATAGTCTCTGAAGATGAAGAAGAGTATAAA
>815_375
TAAACAAAACTTTATACACAGTATATTTATAACTAAAAAACAATGATACATTGTTGATATTTTTTTTTCCTTTTAAACAAATTTTATCAACATTTATCCGATATAAACATAAATAAATTAATTTTTATTAACAGCTTGTTTATATTTGTAGGAGGTCACAAAATGTATGAAGATTGTTACACATTGTGGGATGCAATATTTGAAAAATTAAAAAGTGAGCTGACGTCTACCAGTTATACAACTTGGCTTGTCCATTTAAAGCCAGTTGCTCTTTTAGACAATATACTGGTACTATCAACTGTCAATGTATTTACCAAAAACATAATAAACGGAAGA
>815_376
TAAACAAAACTTTATACACAGTATATTTATAACTAAAAAACAATGATACATTGTTGATATTTTTTTTTCCTTTTAAACAAATTTTATCAACATTTATCCGATATAAACATAAATAAATTAATTTTTATTAACAGCTTGTTTATATTTGTAGGAGGTCACAAAATGTATGAAGATTGTTACACATTGTGGGATGCAATATTTGAAAAATTAAAAAGTGAGCTGACGTCTACCAGTTATACAACTTGGCTTGTCCATTTAAAGCCAGTTGCTCTTTTAGACAATATACTGGTACTATCAACTGTCAATGTATTTACCAAAAACATAATAAACGGAAGATACTTAAACGTAATATACGATGCAGCAAAATCTATTACTAATAAAAACATAGAAATAAAAATAGTCTCTGAAGATGAAGAAGAGTATAAAAAGATAAAGGAAACAGTCCAGTATAAAAACGACAAAGACAAAATTGTTTCCAATAT
>815_377
TAAACAAAACTTTATACACAGTATATTTATAACTAAAAAACAATGATACATTGTTGATATTTTTTTTTCCTTTTAAACAAATTTTATCAACATTTATCCGATATAAACATAAATAAATTAATTTTTATTAACAGCTTGTTTATATTTGTAGGAGGTCACAAAATGTATGAAGATTGTTACACATTGTGGGATGCAATATTTGAAAAATTAAAAAGTGAGCTGACGTCTACCAGTTATACAACTTGGCTTGTCCATTTAAAGCCAGTTGCTCTTTTAGACAATATACTGGTACTATCAACTGTCAATGTATTTACCAAAAACATAATAAACGGAAGATACTTAAACGTAATATACGATGCAGCAAAATCTATTACTAATAAAAACATAGAAATAAAAA
>815_378
TAAACAAAACTTTATACACAGTATATTTATAACTAAAAAACAATGATACATTGTTGATATTTTTTTTTCCTTTTAAACAAATTTTATCAACATTTATCCGATATAAACATAAATAAATTAATTTTTATTAACAGCTTGTTTATATTTGTAGGAGGTCACAAAATGTATGAAGATTGTTACACATTGTGGGATGCAATATTTGAAAAATTAAAAAGTGAGCTGACGTCTACCAGTTATACAACTTGGCTTGTCCATT
>815_379
TAAACAAAACTTTATACACAGTATATTTATAACTAAAAAACAATGATACATTGTTGATATTTTTTTTTCCTTTTAAACAAATTTTATCAACATTTATCCGATATAAACATAAATAAATTAATTTTTATTAACAGCTTGTTTATATTTGTAGGAGGTCACAAAATGTATGAAGATTGTTACACATTGTGGGATGCAATATTTGAAAAATTAAAAAGTGAGCTGACGTCTACCAGTTATACAACTTGGCTTGTCCATTTAAAGCCAGTTGCTCTTTTAGACAATATACTGGTACTATCAACTGTCAATGTATTTACCAAAAACATAATAAACGGAAGATACTTAAACGTAATATACGATGCAGCAAAATCTATTACTAATAAAAACATAGAAATAAAAATAGTCTCTGAAGATGAAGAAGAGTATAAAAAGATAAAGG
>815_380
TAAACAAAACTTTATACACAGTATATTTATAACTAAAAAACAATGATACATTGTTGATATTTTTTTTTCCTTTTAAACAAATTTTATCAACATTTATCCGATATAAACATAAATAAATTAATTTTTATTAACAGCTTGTTTATATTTGTAGGAGGTCACAAAATGTATGAAGATTGTTACACATTGTGGGATGCAATATTTGAAAAATTAAAAAGTGAGCTGACGTCTACCAGTTATACAACTTGGCTTGTCCATTTAAAGCCAGTTGCTCTTTTAGACAATATACTGGTACTATCAACTGTCAATGTATTTACCAAAAACATAATAAACGGAAGATACTTAAACGTAATATACGATGCAGCAAAATCTATTACTAATAAAAACATAGAAATAAAAATAGTCTCTGAAGATGAAGAAGA
>815_381
TAAACAAAACTTTATACACAGTATATTTATAACTAAAAAACAATGATACATTGTTGATATTTTTTTTTCCTTTTAAACAAATTTTATCAACATTTATCCGATATAAACATAAATAAATTAATTTTTATTAACAGCTTGTTTATATTTGTAGGAGGTCACAAAATGTATGAAGATTGTTACACATTGTGGGATGCAATATTTGAAAAATTAAAAAGTGAGCTGACGTCTACCAG
>815_382
TAAACAAAACTTTATACACAGTATATTTATAACTAAAAAACAATGATACATTGTTGATATTTTTTTTTCCTTTTAAACAAATTTTATCAACATTTATCCGATATAAACATAAATAAATTAATTTTTATTAACAGCTTGTTTATATTTGTAGGAGGTCACAAAATGTATGAAGATTGTTACACATTGTGGGATGCAATATTTGAAAAATTAAAAAGTGAGCTGACGTCTACCAGTTATACAAC
>815_383
TAAACAAAACTTTATACACAGTATATTTATAACTAAAAAACAATGATACATTGTTGATATTTTTTTTTCCTTTTAAACAAATTTTATCAACATTTATCCGATATAAACATAAATAAATTAATTTTTATTAACAGCTTGTTTATATTTGTAGGAGGTCACAAAATGTATGAAGATTGTTACACATTGTGGGATGCAATATTTGAAAAATTAAAAAGTGAGCTGACGTCTACCAGTTATACAACTTGGCTTGTCCATTTAAAGCCAGTTGCTCTTTTAGACAATATACTGGTACTATCAACTGTCAATGTATTTACCAA
>815_384
TAAACAAAACTTTATACACAGTATATTTATAACTAAAAAACAATGATACATTGTTGATATTTTTTTTTCCTTTTAAACAAATTTTATCAACATTTATCCGATATAAACATAAATAAATTAATTTTTATTAACAGCTTGTTTATATTTGTAGGAGGTCACAAAATGTATGAAGATTGTTACACATTGTGGGATGCAATATTTGAAAAATTAAAAAGTGAGCTGACGTCTACCAGTTATACAACTTGGCTTGTCCATTTAAAGCCAGTTGCTCTTTTAGACAATATACTGGTACTATCAACTGTCAATGTATTTACCAAAAACATAATAAACGGAAGATACTTAAACGTAATATACGATGCAGCAAAATCTATTACTAATAAAA
>815_385
TAAACAAAACTTTATACACAGTATATTTATAACTAAAAAACAATGATACATTGTTGATATTTTTTTTTCCTTTTAAACAAATTTTATCAACATTTATCCGATATAAACATAAATAAATTAATTTTTATTAACAGCTTGTTTATATTTGTAGGAGGTCAC
>815_386
TAAACAAAACTTTATACACAGTATATTTATAACTAAAAAACAATGATACATTGTTGATATTTTTTTTTCCTTTTAAACAAATTTTATCAACATTTATCCGATATAAACATAAATAAATTAATTTTTATTAACAGCTTGTTTATATTTGTAGGAGGTCACAAAATGTATGAAGATTGTTACACATTGTGGGATGCAATATTTGAAAAATTAAAAAGTGAGCTGACGTCTACCAGTTATACAA
>815_387
TAAACAAAACTTTATACACAGTATATTTATAACTAAAAAACAATGATACATTGTTGATATTTTTTTTTCCTTTTAAACAAATTTTATCAACATTTATCCGATATAAACATAAATAAATTAATTTTTATTAACAGCTTGTTTATATTTGTAGGAGGTCACAAAATGTATGAAGATTGTTACACATTGTGGGATGCAATA
>815_388
TAAACAAAACTTTATACACAGTATATTTATAACTAAAAAACAATGATACATTGTTGATATTTTTTTTTCCTTTTAAACAAATTTTATCAACATTTATCCGATATAAACATAAATAAATTAATTTTTATTAACAGCTTGTTTATATTTGTAGGAGGTCACAAAATGTATGAAGATTGTTACACATTGTGGGATGCAATATTTGAAAAATTAAAAAGTGAGCTGACGTCTACCAGTTATACAACTTGGCTTGTCCATTTAAAGCCAGTTGCTCTTTTAGACAATATACTGGTACTATCAACTGTCAATGTATTTACCAAAAACATAATAAACGGAAGATACTTAAACGTAATATACGATGCAGCAAAATCTATTACTAATAAAAACATAGAAATAAAAATAGTCTCTGAAGATGAAGAAGAGTATAAAAAGATAAAGGAAACAGTCCAGTATAAAAACGACAAAGACAAAATTGTTTCCAATATGCTGAATCCTA
>815_389
TAAACAAAACTTTATACACAGTATATTTATAACTAAAAAACAATGATACATTGTTGATATTTTTTTTTCCTTTTAAACAAATTTTATCAACATTTATCCGATATAAACATAAATAAATTAATTTTTATTAACAGCTTGTTTATATTTGTAGGAGGTCACAAAATGTATGAAGATTGTTACACATTGTGGGATGCAATATTTGAAAAATTAAAAAGTGAGCTGACGTCTACCAGTTATACAACTTGGCTTGTCCATTTAAAGCCAGTTGCTCTTTTAGACAATATACTGGTACTATCAACTGTCAATGTATTTACCAAAAACATAATAAACGGAAGATA
>815_390
TAAACAAAACTTTATACACAGTATATTTATAACTAAAAAACAATGATACATTGTTGATATTTTTTTTTCCTTTTAAACAAATTTTATCAACATTTATCCGATATAAACATAAATAAATTAATTTTTATTAACAGCTTGTTTATATTTGTAGGAGGTCACAAAATGTATGAAGATTGTTACACATTGTGGGATGCAATATTTGAAAAATTAAAAAGTGAGCTGACGTCTACCAGTTATACAACTTGGCTTGTCCATTTAAAGCCAGTTGCTCTTTTAGACAATATACTGGTACTATCAACTGTCAATGTATTTACCAAAAACATAATAAACGGAAGATACTTAAACGTAATATACGATGCAGCAAAATCTATTACTAATAAAAACATAGAAATAAAAATAGTCTCTGA
>815_391
TAAACAAAACTTTATACACAGTATATTTATAACTAAAAAACAATGATACATTGTTGATATTTTTTTTTCCTTTTAAACAAATTTTATCAACATTTATCCGATATAAACATAAATAAATTAATTTTTATTAACAGCTTGTTTATATTTGTAGGAGGTCACAAAATGTATGAAGATTGTTACACATTGTGGGATGCAATATTTGAAAAATTAAAAAGTGAGCTGACGTCTACCAGTTATACAACTTGGCTTGTCCATTTAAAGCCAGTTGCTCTTTTAGACAATATACTGGTACTATCAACTGTCAATGTATTTACCAAAAACATAATAAACGGAAGATACTTAAACGTAATATACGATGCAGCAAAATCTATTACTAATAAAAACATAGAA
>815_392
TAAACAAAACTTTATACACAGTATATTTATAACTAAAAAACAATGATACATTGTTGATATTTTTTTTTCCTTTTAAACAAATTTTATCAACATTTATCCGATATAAACATAAATAAATTAATTTTTATTAACAGCTTGTTTATATTTGTAGGAGGTCACAAAATGTATGAAGATTGTTACACATTGTGGGATGCAATATTTGAAAAATTAAAAAGTGAGCTGACGTCTACCAGTTATACAACTTGGCTTGTCCATTTAAAGCCAGTTGCTCTTTTAGACAATATACTGGTACTATCAACTGTCAATGTATTTACCAAAAACATAATAAACGGAAGATACTTAAACGTAATATACGATGCAGCAAAATCTATTACTAATAAAAACATAGAAATAAAAATAGTCTCTGAAGAT
>815_393
TAAACAAAACTTTATACACAGTATATTTATAACTAAAAAACAATGATACATTGTTGATATTTTTTTTTCCTTTTAAACAAATTTTATCAACATTTATCCGATATAAACATAAATAAATTAATTTTTATTAACAGCTTGTTTATATTTGTAGGAGGTCACAAAATGTATGAAGATTGTTACACATTGTGGGATGCAATATTTGAAAAATTAAAAAGTGAGCTGACGTCTACCAGTTATACAACTTGGCTTGTCCATTTAAAGCCAGTTGCTCTTTTAGACAATATACTGGTACTATCAACTGTCAATGTATTTACCAAAAACATAATAAACGGAAGATACTTAAACGTAATATACGATGCAGCAAAATCTATTACTAATAAAA
>815_394
TAAACAAAACTTTATACACAGTATATTTATAACTAAAAAACAATGATACATTGTTGATATTTTTTTTTCCTTTTAAACAAATTTTATCAACATTTATCCGATATAAACATAAATAAATTAATTTTTATTAACAGCTTGTTTATATTTGTAGGAGGTCACAAAATGTATGAAGATTGTTACACATTGTGGGATGCAATATTTGAAAAATTAAAAAGTGAGCTGACGTCTACCAGTTATACAACTTGGCTTGTCCATTTAAAGCCAGTTGCTCTTTTAGACAATATACTGGTACTATCAACTGTCAATGTATTTACCAAAAACATAATAAACGGAAGATACTTAAACGTAATATACGATGCAGCAAAATCTATTACTAATAAAAACATAGAAATAAAAATAGTCTCTGAAGATGAAGAAGAGTATAAAAAGATAAAGGAAACAGTCCAGTATAAAAAC
>815_395
TAAACAAAACTTTATACACAGTATATTTATAACTAAAAAACAATGATACATTGTTGATATTTTTTTTTCCTTTTAAACAAATTTTATCAACATTTATCCGATATAAACATAAATAAATTAATTTTTATTAACAGCTTGTTTATATTTGTAGGAGGTCACAAAATGTATGAAGATTGTTACACATTGTGGGATGCAATATTTGAAAAATTAAAAAGTGAGCTGACGTCTACCAGTTATACAACTTGG
>815_396
TAAACAAAACTTTATACACAGTATATTTATAACTAAAAAACAATGATACATTGTTGATATTTTTTTTTCCTTTTAAACAAATTTTATCAACATTTATCCGATATAAACATAAATAAATTAATTTTTATTAACAGCTTGTTTATATTTGTAGGAGGTCACAAAATGTATGAAGATTGTTACACATTGTGGGATGCAATATTTGAAAAATTAAAAAGTGAGCTGACGTCTACCAGTTATACAACTTGGCTTGTCCATTTAAAGCCAGTTGCTCTTTTAGACAATATACTGGTACTATCAACTGTCAATGTATTTACCAAAAACATAATAAACGGAAGATACTTAAACGTAATATACGA
>815_397
TAAACAAAACTTTATACACAGTATATTTATAACTAAAAAACAATGATACATTGTTGATATTTTTTTTTCCTTTTAAACAAATTTTATCAACATTTATCCGATATAAACATAAATAAATTAATTTTTATTAACAGCTTGTTTATATTTGTAGGAGGTCACAAAATGTATGAAGATTGTTACACATTGTGGGATGCAATATTTGAAAAATTAAAAAGTGAGCTGACGTCTACCAGTTATACAACTTGGCTTGTCCATTTAAAGCCAGTTGCTCTTTTAGACAATATACTGGTACTATCAACTGTCAATGTATTTACCAAAAA
>815_398
TAAACAAAACTTTATACACAGTATATTTATAACTAAAAAACAATGATACATTGTTGATATTTTTTTTTCCTTTTAAACAAATTTTATCAACATTTATCCGATATAAACATAAATAAATTAATTTTTATTAACAGCTTGTTTATATTTGTAGGAGGTCACAAAATGTATGAAGATTGTTACACATTGTGGGATGCAATATTTGAAAAATTAAAAAGTGAGCTGACGTCTACCAGTTATACAACTTGGCTTGTCCATTTAAAGCCAGTTGCTCTTTT
>815_399
TAAACAAAACTTTATACACAGTATATTTATAACTAAAAAACAATGATACATTGTTGATATTTTTTTTTCCTTTTAAACAAATTTTATCAACATTTATCCGATATAAACATAAATAAATTAATTTTTATTAACAGCTTGTTTATATTTGTAGGAGGTCACAAAATGTATGAAGATTGTTACACATTGTGGGATGCAATATTTGAAAAATTAAAAAGTGAGCTGACGTCTACCAGTTATACAACTTGGCTTGTCCATTTAAAGCCAGTTGCTCTTTTAGACAATATACTGGTACTATCAACTGT
>815_400
TAAACAAAACTTTATACACAGTATATTTATAACTAAAAAACAATGATACATTGTTGATATTTTTTTTTCCTTTTAAACAAATTTTATCAACATTTATCCGATATAAACATAAATAAATTAATTTTTATTAACAGCTTGTTTATATTTGTAGGAGGTCACAAAATGTATGAAGATTGTTACACATTGTGGGATGCAATATTTGAAAAATTAAAAAGTGAG
>815_401
TAAACAAAACTTTATACACAGTATATTTATAACTAAAAAACAATGATACATTGTTGATATTTTTTTTTCCTTTTAAACAAATTTTATCAACATTTATCCGATATAAACATAAATAAATTAATTTTTATTAACAGCTTGTTTATATTTGTAGGAGGTCACAAAATGTATGAAGATTGTTACACATTGTGGGATGCAATATTTGAAAAATTAAAAAGTGAGCTGACGTCTACCAGT
>815_402
TAAACAAAACTTTATACACAGTATATTTATAACTAAAAAACAATGATACATTGTTGATATTTTTTTTTCCTTTTAAACAAATTTTATCAACATTTATCCGATATAAACATAAATAAATTAATTTTTATTAACAGCTTGTTTATATTTGTAGGAGGTCACAAAATGTATGAAGATTGTTACACATTGTGGGATGCAATATTTGAAAAATTAAAAAGTGAGCTGACGTCTACCAGTTATACAACTTGGCTTGTCCATTTAAAGCCAGTTGCTCTTTTAGACAATATACTGGTACTATCAACTGTCAATGTATTTACCAAAAACATAATAAACGGAAGATACTTAAACGTAATATACGATGCAGCAAAATCTATTACTAATAAAAACATAGAAATAAAAATAGTCTCTGAAG
>815_403
TAAACAAAACTTTATACACAGTATATTTATAACTAAAAAACAATGATACATTGTTGATATTTTTTTTTCCTTTTAAACAAATTTTATCAACATTTATCCGATATAAACATAAATAAATTAATTTTTATTAACAGCTTGTTTATATTTGTAGGAGGTCACAAAATGTATGAAGATTGTTACACATTGTGGGATGCAATATTTGAAAAATTAAAAAGTGAGCTGACGTCTACCAGTTATACAACTTGGCTTGTCCATTTAAAGCCAGTTGCTCTTTTAGACAATATACTGGTACTATCAACTGTCAATGTATTTACCAAAAACATAATAAACGGAAGATACTTAAACGTAATATACGATGCAGCAAAATCTATTACTAATAAAAACATAGAAATAAAAATAGTCTCTGAAGATGAAGAAG
>815_404
TAAACAAAACTTTATACACAGTATATTTATAACTAAAAAACAATGATACATTGTTGATATTTTTTTTTCCTTTTAAACAAATTTTATCAACATTTATCCGATATAAACATAAATAAATTAATTTTTATTAACAGCTTGTTTATATTTGTAGGAGGTCACAAAATGTATGAAGATTGTTACACATTGTGGGATGCAATATTTGAAAAATTAAAAAGTGAGCTGACGTCTACCAGTTATACAACTTGGCTTGTCCATTTAAAGCCAGTTGCTCTTTTAGACAATATACTGGTACTATCAACTGTCAATGTATTTACCAAAAACATAATAAACGGAAGATACTTAAACGTAATATACGATGCAGCAAAATCTATTACTAATAAAAACATAGAAATAAAAATAGTCTCTGAAGATGAAGAAGAGTATAAAAAGATAAAGGAAACAGTCCAGTATAAAAA
>815_405
TAAACAAAACTTTATACACAGTATATTTATAACTAAAAAACAATGATACATTGTTGATATTTTTTTTTCCTTTTAAACAAATTTTATCAACATTTATCCGATATAAACATAAATAAATTAATTTTTATTAACAGCTTGTTTATATTTGTAGGAGGTCACAAAATGTATGAAGATTGTTACACATTGTGGGATGCAATATTTGAAAAATTAAAAAGTGAGCTGACGTCTACCAGTTATACAACTTGGCTTGTCCATTTAAAGCCAGTTGCTCTTTTAGACAATATACTGGTACTATCAACTGTCAATGTATTTACCAAAAACATAATAAACGGAAGATACTTAAACGTAATATACGATGCAGCAAAATCTATTACTAATAAAAACATAGAAATAAAAATAGTCTCTGAAGATGAAGAAGAGTATAAAAAGATAAAGGAAACAGTCCAGTATAAAAACGACAAAGACAAAATTGTTTCCAATATGCTG
>815_406
TAAACAAAACTTTATACACAGTATATTTATAACTAAAAAACAATGATACATTGTTGATATTTTTTTTTCCTTTTAAACAAATTTTATCAACATTTATCCGATATAAACATAAATAAATTAATTTTTATTAACAGCTTGTTTATATTTGTAGGAGGTCACAAAATGTATGAAGATTGTTACACATTGTGGGATGCAATATTTGAAAAATTAAAAAGTGAGCTGACGTCTACCAGTTATACAACTTGGCTTGTCCATTTAAAGCCAGTTGCTCTTTTAGACAATATACTGGTACTATCAACTGTCAATGTATTTACCAAAAACATAATAAACGGAAGATACTTAAACGTAATATACGATGCAGCAAAA
>815_407
TAAACAAAACTTTATACACAGTATATTTATAACTAAAAAACAATGATACATTGTTGATATTTTTTTTTCCTTTTAAACAAATTTTATCAACATTTATCCGATATAAACATAAATAAATTAATTTTTATTAACAGCTTGTTTATATTTGTAGGAGGTCACAAAATGTATGAAGATTGTTACACATTGTGGGATGCAATATTTGAAAAATTAAAAAGTGAGCTGACGTCTACCAGTTATACAACTTGGCTTGTCCATTTAAAGCCAGTTGCTCTTTTAGACAATATACTGGTACTATCAACTGTCAATGTATTTACCAAAAACA
>815_408
TAAACAAAACTTTATACACAGTATATTTATAACTAAAAAACAATGATACATTGTTGATATTTTTTTTTCCTTTTAAACAAATTTTATCAACATTTATCCGATATAAACATAAATAAATTAATTTTTATTAACAGCTTGTTTATATTTGTAGGAGGTCACAAAATGTATGAAGATTGTTACACATTGTGGGATGCAATATTTGAAAAATTAAAAAGTGAGCTGACGTCTACCAGTTATACAACTTGGCTTGTCCATTTAAAGCCAGTTGCTCTTTTAGACAATATACTGGTACTATCAACTGTCAATGTATTTACCAAAAACATAATAAACGGAAGATACTTAAACGTAATATACGATGCAGCAAAATCTATTACTAATAAAAACATAGAAATAAAAATAGTCTCTGAAGATGAAGAAGAGTA
>815_409
TAAACAAAACTTTATACACAGTATATTTATAACTAAAAAACAATGATACATTGTTGATATTTTTTTTTCCTTTTAAACAAATTTTATCAACATTTATCCGATATAAACATAAATAAATTAATTTTTATTAACAGCTTGTTTATATTTGTAGGAGGTCACA
>815_410
TAAACAAAACTTTATACACAGTATATTTATAACTAAAAAACAATGATACATTGTTGATATTTTTTTTTCCTTTTAAACAAATTTTATCAACATTTATCCGATATAAACATAAATAAATTAATTTTTATTAACAGCTTGTTTATATTTGTAGGAGGTCACAAAATGTATGAAGATTGTTACACATTGTGGGATGCAATATTTGAAAAATTAAAAAGTGAGCTGACGTCTACCAGTTAT
>815_411
TAAACAAAACTTTATACACAGTATATTTATAACTAAAAAACAATGATACATTGTTGATATTTTTTTTTCCTTTTAAACAAATTTTATCAACATTTATCCGATATAAACATAAATAAATTAATTTTTATTAACAGCTTGTTTATATTTGTAGGAGGTCACAAAATGTATGAAGATTGTTACACATTGTGGGATGCAATATTTGAAAAATTAAAAAGTGAGCTGACGTCTACCAGTTATACAACTTGGCTTGTCCATTTAAAGCCAGTTGCTCTTTTAGACAATATACTGGTACTATCAACTGTCAATGTATTTACCAAAAACATAATAAACGGAAGATACTTAAACGTAATATACGATGCAGCAAAATCTATTACTAATAAAAACATAGAAATAAAAATAGTCTCTGAAGATGAAGAAGAGTATAAAA
>815_412
TAAACAAAACTTTATACACAGTATATTTATAACTAAAAAACAATGATACATTGTTGATATTTTTTTTTCCTTTTAAACAAATTTTATCAACATTTATCCGATATAAACATAAATAAATTAATTTTTATTAACAGCTTGTTTATATTTGTAGGAGGT
>815_413
TAAACAAAACTTTATACACAGTATATTTATAACTAAAAAACAATGATACATTGTTGATATTTTTTTTTCCTTTTAAACAAATTTTATCAACATTTATCCGATATAAACATAAATAAATTAATTTTTATTAACAGCTTGTTTATATTTGTAGGAGGTCACAAAATGTATGAAGATTGTTACACATTGTGGGATGCAATATTTGAAAAATTAAAAAGTGAGCTGACGTCTACCAGTTATACAACTTGGCTTGTCCATTTAAAGCCAGTTGCTCTTTTAGACAATATACTGGTACTATCAACTGTCAA
>815_414
TAAACAAAACTTTATACACAGTATATTTATAACTAAAAAACAATGATACATTGTTGATATTTTTTTTTCCTTTTAAACAAATTTTATCAACATTTATCCGATATAAACATAAATAAATTAATTTTTATTAACAGCTTGTTTATATTTGTAGGAGGTCACAAAATGTATGAAGATTGTTACACATTGTGGGATGCAATATTTGAAAAATTAAAAAGTGAGCTGACGTCTACCAGTTATACAACTTGGCTTGTCCATTTAAAGCCAGTTGCTCTTTTAGACAATATACTGGTACTATCAACTGTCAATGTATTTACCAAAAACATAATAAACGGAAGATACTTAAACGTAATATACGATGCAGCAAAA
>815_415
TAAACAAAACTTTATACACAGTATATTTATAACTAAAAAACAATGATACATTGTTGATATTTTTTTTTCCTTTTAAACAAATTTTATCAACATTTATCCGATATAAACATAAATAAATTAATTTTTATTAACAGCTTGTTTATATTTGTAGGAGGTCACAAAATGTATGAAGATTGTTACACATTGTGGGATGCAATATTTGAAAAATTAAAAAGTGAGCTGACGTCTACCAGTTATACAACTTGGCTTGTCCATTTAAAGCCAGTTGCTCTTTTAGACAATATACTGGTACTATCAACTGTCAATGTATTTACCAAAAACATAATAAACGGAAGATACTTAAACGTAATATACGATGCAGCAAAATCTATTA
>815_416
TAAACAAAACTTTATACACAGTATATTTATAACTAAAAAACAATGATACATTGTTGATATTTTTTTTTCCTTTTAAACAAATTTTATCAACATTTATCCGATATAAACATAAATAAATTAATTTTTATTAACAGCTTGTTTATATTTGTAGGAGGTCACAAAATGTATGAAGATTGTTACACATTGTGGGATGCAATATTTGAAAAATTAAAAAGTGAGCTGACGTCTACCAGTTATACAACTTGGCTTGTCCATTTAAAGCCAGTTGCTCTTTTAGACAATATACTGGTACTATCAACTGTCAATGTATTTACCAAAAAC
>815_417
TAAACAAAACTTTATACACAGTATATTTATAACTAAAAAACAATGATACATTGTTGATATTTTTTTTTCCTTTTAAACAAATTTTATCAACATTTATCCGATATAAACATAAATAAATTAATTTTTATTAACAGCTTGTTTATATTTGTAGGAGGTCACAAAATGTATGAAGATTGTTACACATTGTGGGATGCAATATTTGAAAAATTAAAAAGTGAGCTGACGTCTACCAGTTAT
>815_418
TAAACAAAACTTTATACACAGTATATTTATAACTAAAAAACAATGATACATTGTTGATATTTTTTTTTCCTTTTAAACAAATTTTATCAACATTTATCCGATATAAACATAAATAAATTAATTTTTATTAACAGCTTGTTTATATTTGTAGGAGGTCACAAAATGTATGAAGATTGTTACACATTGTGGGATGCAATATTTGAAAAATTAAAAAGTGAGCTGA
>815_419
TAAACAAAACTTTATACACAGTATATTTATAACTAAAAAACAATGATACATTGTTGATATTTTTTTTTCCTTTTAAACAAATTTTATCAACATTTATCCGATATAAACATAAATAAATTAATTTTTATTAACAGCTTGTTTATATTTGTAGGAGGTCACAAAATGTATGAAGATTGTTACACATTGTGGGATGCAATATTTGAAAAATTAAAAAGTGAGCTGACGTCTACCAGTTATACAACTTGGCTTGTCCATTTAAAGCCAGTTGCTCTTTTAGACAATATACTGGTACTATCAACTGTCAATGTATTTACCAAAAACATAATAAACGGAAGATACTTAAACGTAATATACGATGCAGCAAAATCTATTACTAATAAAAACATA
>815_420
TAAACAAAACTTTATACACAGTATATTTATAACTAAAAAACAATGATACATTGTTGATATTTTTTTTTCCTTTTAAACAAATTTTATCAACATTTATCCGATATAAACATAAATAAATTAATTTTTATTAACAGCTTGTTTATATTTGTAGGAGGTCACAAAATGTATGAAGATTGTTACACATTGTGGGATGCAATATTTGAAAAATTAA
>815_421
TAAACAAAACTTTATACACAGTATATTTATAACTAAAAAACAATGATACATTGTTGATATTTTTTTTTCCTTTTAAACAAATTTTATCAACATTTATCCGATATAAACATAAATAAATTAATTTTTATTAACAGCTTGTTTATATTTGTAGGAGGTCACAAAATGTATGAAGATTGTTACACATTGTGGGATGCAATATTTGAAAAATTAAAAAGTGAGCTGACGTCTACCAGTTATACAACTTGGCTTGTCCATTTAAAGCCAGTTGCTCTTTTAGACAATATACTGGTACTATCAACTGTCAATGTATTTACCAAAAACATAATAAACGGAAGATACTTAAACGTAATATACGATGCAGCAAAATCTATTACTAATAAAAACATAGAAATAAAAATAGTCTCTGAAGATGAAGAAGAGTATAAAAAGATAAAGGAAACAGTCCAGTATAAAAACGACAAAGACAAAATTGTTTCCAATATGCTGAAT
>815_422
TAAACAAAACTTTATACACAGTATATTTATAACTAAAAAACAATGATACATTGTTGATATTTTTTTTTCCTTTTAAACAAATTTTATCAACATTTATCCGATATAAACATAAATAAATTAATTTTTATTAACAGCTTGTTTATATTTGTAGGAGGTCACAAAATGTATGAAGATTGTTACACATTGTGGGATGCAATATTTGAAAAATTAAAAAGTGAGCTGACGTCTACCAGTTATACAACTTGGCTTGTCCATTTAAAGCCAGTTGCTCTTTTAGACAATATACTGGTACTATCAACTGTCAATGTATTTACCAAAAACATAATAAACGGAAGATACTTAAACGTAATATACGATGCAGCAAAATCTATTACTAATAAAAACATAGAAATAAAAATAGTCTCTGAAGATGAAGAAGAGTATAAAAAGATAAAGGAAA
>815_423
TAAACAAAACTTTATACACAGTATATTTATAACTAAAAAACAATGATACATTGTTGATATTTTTTTTTCCTTTTAAACAAATTTTATCAACATTTATCCGATATAAACATAAATAAATTAATTTTTATTAACAGCTTGTTTATATTTGTAGGAGGTCACAAAATGTATGAAGATTGTTACACATTGTGGGATGCAATATTTGAAAAATTAAAAAGTGAGCTGACGTCTACCAGTTATACAACTTGGCTTGTCCATTTAAAGCCAGTTGCTCTTTTAGACAATATACTGGTACTATCAACTGTCAATGTATTTACCAAAAACATAATAAACGGAAGATACTTA
>815_424
TAAACAAAACTTTATACACAGTATATTTATAACTAAAAAACAATGATACATTGTTGATATTTTTTTTTCCTTTTAAACAAATTTTATCAACATTTATCCGATATAAACATAAATAAATTAATTTTTATTAACAGCTTGTTTATATTTGTAGGAGGTCACAAAATGTATGAAGATTGTTACACATTGTGGGATGCAATATTTGAAAAATTAAAAAGTGAGCTGACGTCTACCAGTTATACAACTTGGCTTGTCCATTTAAAGCCAGTTGCTCTTTTAGACAATATACTGGTACTATCAACTGTCAATGTATTTACCAAAAACATAATAAACGGAAGATACTTAAACGTAATATACGATGCAGCAAAATCTATTACTAATAAAAACATAGAAATAAAAATAGTCTCTGAAGATGAAGAAGAGTATAAAAAGATAAAGGAAACAGTCCAGTATAAAAACGACAAAGACAAAATTGTTTCCAATATGCTGAATCCTAA
>815_425
TAAACAAAACTTTATACACAGTATATTTATAACTAAAAAACAATGATACATTGTTGATATTTTTTTTTCCTTTTAAACAAATTTTATCAACATTTATCCGATATAAACATAAATAAATTAATTTTTATTAACAGCTTGTTTATATTTGTAGGAGGTCACAAAATGTATGAAGATTGTTACACATTGTGGGATGCAATATTTGAAAAATTAAAAAGTGAGCTGACGTCTACCAGTTATACAACTTGGCTTGTCCATTTAAAGCCAGTTGCTCTTTTAGACAATATACTGGTACTATCAACTGTCAATGTATTTACCAAAAACATAATAAACGGAAGATACTTAAACGTAATATACGATGCAGCAAAATCTATTACTAATAAAAACATAGAAATAA
>815_426
TAAACAAAACTTTATACACAGTATATTTATAACTAAAAAACAATGATACATTGTTGATATTTTTTTTTCCTTTTAAACAAATTTTATCAACATTTATCCGATATAAACATAAATAAATTAATTTTTATTAACAGCTTGTTTATATTTGTAGGAGGTCACAAAATGTATGAAGATTGTTACACATTGTGGGATGCAATATTTGAAAAATTAAAAAGTGAGCTGACGTCTACCAGTTATACAACTTGGCTTGTCCATTTAAAGCCAGTTGCTCTTTTAGACAATATACTGGTACTATCAACTGTCAAT
>815_427
TAAACAAAACTTTATACACAGTATATTTATAACTAAAAAACAATGATACATTGTTGATATTTTTTTTTCCTTTTAAACAAATTTTATCAACATTTATCCGATATAAACATAAATAAATTAATTTTTATTAACAGCTTGTTTATATTTGTAGGAGGTCACAAAATGTATGAAGATTGTTACACATTGTGGGATGCAATATTTGAAAAATTAAAAAGTGAGCTGACGTCTACCAGTTATACAACTTGGCTTGTCCATTTAAAGCCAGTTGCTCTTTTAGACAATATACTGGTACTATCAACTGTCAATGTATTTACCAAAAACATAATAAACGGAAGATACTTAAACGTAATATACGATGCAGCAAAATCTATTACTAATAAAAACATAGAAATAAAAATAGTCTCTGAAGATGAAGAAGAGTATAAAAAGATAAAGGAAACAGTCCAGTATAAAAACGACAAAGACAAAATTGTTTCCAATA
>815_428
TAAACAAAACTTTATACACAGTATATTTATAACTAAAAAACAATGATACATTGTTGATATTTTTTTTTCCTTTTAAACAAATTTTATCAACATTTATCCGATATAAACATAAATAAATTAATTTTTATTAACAGCTTGTTTATATTTGTAGGAGGTCACAAAATGTATGAAGATTGTTACACATTGTGGGATGCAATATTTGAAAAATTAAAAAGTGAGCTGACGTCTACCAGTTATACAACTTGGCTTGTCCATTTAAAGCCAGTTGCTCTTTTAGACAATATACTGGTACTATCAACTGTCAATGTATTTACCAAAAACATAATAAACGGAAGATACTTAAACGTAATATACGATGCAGCAAAATCTATTA
>815_429
TAAACAAAACTTTATACACAGTATATTTATAACTAAAAAACAATGATACATTGTTGATATTTTTTTTTCCTTTTAAACAAATTTTATCAACATTTATCCGATATAAACATAAATAAATTAATTTTTATTAACAGCTTGTTTATATTTGTAGGAGGTCACAAAATGTATGAAGATTGTTACACATTGTGGGATGCAATATTTGAAAAATTAAAAAGTGAGCTGACGTCTACCAGTTATACAACTTGGCTTGTCCATTTAAAGCCAGTTGCTCTTTTAGACAATATACTGGTACTATCAACTGTCAATGTATTTACCAAAAACATAAT
>815_430
TAAACAAAACTTTATACACAGTATATTTATAACTAAAAAACAATGATACATTGTTGATATTTTTTTTTCCTTTTAAACAAATTTTATCAACATTTATCCGATATAAACATAAATAAATTAATTTTTATTAACAGCTTGTTTATATTTGTAGGAGGTCACAAAATGTATGAAGATTGTTACACATTGTGGGATGCAATATTTGAAAAATTAAAAAGTGAGCTGACGTCTACCAGTTATACAACTTGGCTTGTCCATTTAAAGCCAGTTGCTCTTTTAGACAATATACTGGTACTATCAACTGTCAATGTATTTACCAAAAACATAATAAACGGAAGATACTTAAACGTAATATACGATGCAG
>815_431
TAAACAAAACTTTATACACAGTATATTTATAACTAAAAAACAATGATACATTGTTGATATTTTTTTTTCCTTTTAAACAAATTTTATCAACATTTATCCGATATAAACATAAATAAATTAATTTTTATTAACAGCTTGTTTATATTTGTAGGAGGTCACAAAATGTATGAAGATTGTTACACATTGTGGGATGCAATATTTGAAAAATTAAAAAGTGAGCTGACGTCTACCAGTTATACAACTTGGCTTGTCCATTTAAAGCCAGTTGCTCTTTTAGACAATATACTGGTACTATCAACTGTCAATGTATTTACCAAAAACATAATAAACGGAAGATACTTAAACGTAATATACGATGCAGCAAAATCTATTACTAATAAAAACATAG
>815_432
TAAACAAAACTTTATACACAGTATATTTATAACTAAAAAACAATGATACATTGTTGATATTTTTTTTTCCTTTTAAACAAATTTTATCAACATTTATCCGATATAAACATAAATAAATTAATTTTTATTAACAGCTTGTTTATATTTGTAGGAGGT
>815_433
TAAACAAAACTTTATACACAGTATATTTATAACTAAAAAACAATGATACATTGTTGATATTTTTTTTTCCTTTTAAACAAATTTTATCAACATTTATCCGATATAAACATAAATAAATTAATTTTTATTAACAGCTTGTTTATATTTGTAGGAGGTCACAAAATGTATGAAGATTGTTACACATTGTGGGATGCAATATTTGAAAAATTAAAAAGTGAGCTGACGTCTACCAGTTATACAACTTGGCTTGTCCATTTAAAGCCAGTTGCTCTTTTAGACAATATACTGGTACTATCAACTGTCAATGTATTTACCAAAAACA
>815_434
TAAACAAAACTTTATACACAGTATATTTATAACTAAAAAACAATGATACATTGTTGATATTTTTTTTTCCTTTTAAACAAATTTTATCAACATTTATCCGATATAAACATAAATAAATTAATTTTTATTAACAGCTTGTTTATATTTGTAGGAGGTCACAAAATGTATGAAGATTGTTACACATTGTGGGATGCAATATTTGAAAAATTAAAAAGTGAGCTGACGTCTACCAGTTATACAACTTGGCTTGTCCATTTAAAGCCAGTTGCTCTTTTAGACAATATACTGGTACTATCAACTGTCAATGTATTTACCAAAAACATAATAAACGGAAGATACTTAAACGTAATATACGATGCAGCAAAATCTATTACTAATAAAAACATAGAAATAAAAATAGTCTCTGAAGATGAAGAAGAGTATAAAAAGATAAAGGAAACAGTCCAGTATAAAAACGACAAA
>815_435
TAAACAAAACTTTATACACAGTATATTTATAACTAAAAAACAATGATACATTGTTGATATTTTTTTTTCCTTTTAAACAAATTTTATCAACATTTATCCGATATAAACATAAATAAATTAATTTTTATTAACAGCTTGTTTATATTTGTAGGAGGTCACAAAATGTATGAAGATTGTTACACATTGTGGGATGCAATATTTGAAAAATTAAAAAGTGAGCTGACGTCTACCAGTTATACAACTTGGCTTGTCCATTTAAAGCCAGTTGCTCTTTTAGACAATATACTGGTACTATCAACTGTCAATGTATTTAC
>815_436
TAAACAAAACTTTATACACAGTATATTTATAACTAAAAAACAATGATACATTGTTGATATTTTTTTTTCCTTTTAAACAAATTTTATCAACATTTATCCGATATAAACATAAATAAATTAATTTTTATTAACAGCTTGTTTATATTTGTAGGAGGTCACAAAATGTATGAAGATTGTTACACATTGTGGGATGCAATATTTGAAAAATTAAAAAGTGAGCTGACGTCTACCAGTTATACAACTTGGCTTGTCCATTTAAAGCCAGTTGCTCTTTTAGACAATATACTGGTACTATCAACTGTCAATGTATTTACCAAAAACATAATAAACGGAAGATACTTAAACGTAATATACGATGCAGCAAAATCTATTACTAATAAAAACATAGAAATAAAAATAGTCTCTGAAGATGAAGAAGAGTATAAAAAGATAAAGGAAACAGTCCAGTATAAAAACGACAAAGACAAAATTGTTTCCAAT
>815_437
TAAACAAAACTTTATACACAGTATATTTATAACTAAAAAACAATGATACATTGTTGATATTTTTTTTTCCTTTTAAACAAATTTTATCAACATTTATCCGATATAAACATAAATAAATTAATTTTTATTAACAGCTTGTTTATATTTGTAGGAGGTCACAAAATGTATGAAGATTGTTACAC
>815_438
TAAACAAAACTTTATACACAGTATATTTATAACTAAAAAACAATGATACATTGTTGATATTTTTTTTTCCTTTTAAACAAATTTTATCAACATTTATCCGATATAAACATAAATAAATTAATTTTTATTAACAGCTTGTTTATATTTGTAGGAGGTCACAAAATGTATGAAGATTGTTACACATTGTGGGATGCAATAT
>815_439
TAAACAAAACTTTATACACAGTATATTTATAACTAAAAAACAATGATACATTGTTGATATTTTTTTTTCCTTTTAAACAAATTTTATCAACATTTATCCGATATAAACATAAATAAATTAATTTTTATTAACAGCTTGTTTATATTTGTAGGAGGTCACAAAATGTATGAAGATTGTTACACATTGTGGGATGCAATATTTGAAAAATTAAAAAGTGAGCTGACGTCTACCAGTTATACAACTTGGCTTGTCCATTTAAAGCCAGTTGCTCTTTTAGACAATATACTGGTACTATCAACTGTCAATGTATTTACCAAAAACATAATAAACGGAAGATACTTAAACGTAATATACGATGCAGCAAAATCTATTACTAATAAAAACATAGAAATAAAAATAGTCTCTGAAGATGAAGAAGAGTATAAAAAGATAAAGGAAACAGTCCAGTATAAAAACGA
>815_440
TAAACAAAACTTTATACACAGTATATTTATAACTAAAAAACAATGATACATTGTTGATATTTTTTTTTCCTTTTAAACAAATTTTATCAACATTTATCCGATATAAACATAAATAAATTAATTTTTATTAACAGCTTGTTTATATTTGTAGGAGGTCACAAAATGTATGAAGATTGTTACACATTGTGGGATGCAATATTTGAAAAATTAAAAAGTGAGCTGACGTCTACCAGTTATACAACTTGGCTTGTCCATTTAAAGCCAGTTGCTCTTTTAGACAATATACTGGTACTATCAACTGTCAATGTATTTACCAAAAACATAATAAACGGAAGATACTTAAACGTAATATACGATGCAGCAAAATCTATTACTAATAAAAACATAGAAATAAAAATAGTCTCTGAAGATGAAGAAGAGTATAAAAAGATAAAGGAAACAGTCCAGTATAAAAACGACAAAGACAAAATTGTTTCCAATATGCTGAATCCTAAAT
>815_441
TAAACAAAACTTTATACACAGTATATTTATAACTAAAAAACAATGATACATTGTTGATATTTTTTTTTCCTTTTAAACAAATTTTATCAACATTTATCCGATATAAACATAAATAAATTAATTTTTATTAACAGCTTGTTTATATTTGTAGGAGGTCACAAAATGTATGAAGATTGTTACACA
>815_442
TAAACAAAACTTTATACACAGTATATTTATAACTAAAAAACAATGATACATTGTTGATATTTTTTTTTCCTTTTAAACAAATTTTATCAACATTTATCCGATATAAACATAAATAAATTAATTTTTATTAACAGCTTGTTTATATTTGTAGGAGGTCACAAAATGTATGAAGATT
>815_443
TAAACAAAACTTTATACACAGTATATTTATAACTAAAAAACAATGATACATTGTTGATATTTTTTTTTCCTTTTAAACAAATTTTATCAACATTTATCCGATATAAACATAAATAAATTAATTTTTATTAACAGCTTGTTTATATTTGTAGGAGGTCACAAAATGTATGAAGATTGTTACACATTGTGGGATGCAA
>815_444
TAAACAAAACTTTATACACAGTATATTTATAACTAAAAAACAATGATACATTGTTGATATTTTTTTTTCCTTTTAAACAAATTTTATCAACATTTATCCGATATAAACATAAATAAATTAATTTTTATTAACAGCTTGTTTATATTTGTAGGAGGTCACAAAATGTATGAAGATTGTTACACATTGTGGGATGCAATATTTGAAAAATTAAAAAGTGAGCTGACGTCTACCAGTTATACAACTTGGCTTGTCCATTTAAAGCCAGTTGCTCTTTTAGACAATATACTGGTACTATCAACTGTCAATGTATTTACCAAAAACATAATAAACGGAAGATACTTAAACGTAATATACGATGCAGCAAAATCTATTACTAATAAAAACATAGAAATAAAAATAGTCTCTGA
>815_445
TAAACAAAACTTTATACACAGTATATTTATAACTAAAAAACAATGATACATTGTTGATATTTTTTTTTCCTTTTAAACAAATTTTATCAACATTTATCCGATATAAACATAAATAAATTAATTTTTATTAACAGCTTGTTTATATTTGTAGGAGGTCACAAAATGTATGAAGATTGTTACACATTGTGGGATGCAATATTTGAAAAATTAAAAAGTGAGCTGACGTCTACCAGTTA
>815_446
TAAACAAAACTTTATACACAGTATATTTATAACTAAAAAACAATGATACATTGTTGATATTTTTTTTTCCTTTTAAACAAATTTTATCAACATTTATCCGATATAAACATAAATAAATTAATTTTTATTAACAGCTTGTTTATATTTGTAGGAGGTCACAAAATGTATGAAGATTGTTACACATTGTGGGATGCAATATTTGAAAAATTAAAAAGTGAGCTGACGTCTACCAGTTATACAACTTGGCTTGTCCATTTAAAGCCAGTTGCTCTTTTAGACAATATACTGGTACTATCAACTGTCAATGTATTTACCAAAAACATAATAAACGGAAGATACTTAAACGTAATATACGATGCAGCAAAATCTATTACTAATAAAAACATAGAAATAAAAATAGTCTCTGAAG
>815_447
TAAACAAAACTTTATACACAGTATATTTATAACTAAAAAACAATGATACATTGTTGATATTTTTTTTTCCTTTTAAACAAATTTTATCAACATTTATCCGATATAAACATAAATAAATTAATTTTTATTAACAGCTTGTTTATATTTGTAGGAGGTCACAAAATGTATGAAGATTGTTACACATTGTGGGATGCAATATTTGAAAAATTAAAAAGTGAGCTGACGTCTACCAGTTATACAACTTGGCTTGTCCATTTAAAGCCAGTTGCTCTTTTAGACAATATACTGGTACTATCAACTGTCAATGTATTTACCAAAAACATAATAAACGGAAGATACTTAAACGTAATATACGATGCAGCAAAATCTATTACTAATAAAAACATAGAAATAAAAATAGTCTCTGAAGATGAAGAAGAGTATAAAAAGATAAAGGAAACAGTCCAGTATAAAAACGACAAAGACAAAATTGTTTCCAATATGCTGAATCC
>815_448
TAAACAAAACTTTATACACAGTATATTTATAACTAAAAAACAATGATACATTGTTGATATTTTTTTTTCCTTTTAAACAAATTTTATCAACATTTATCCGATATAAACATAAATAAATTAATTTTTATTAACAGCTTGTTTATATTTGTAGGAGGTCACAAAATGTATGAAGATTGTTACACATTGTGGGATGCAATATTTGAAAAATTAAAAAGTGAGCTGACGTCTACCAGTTATACAACTTGGCTTGTCCATTTAAAGCCAGTTGCTCTTTTAGACAATATACTGGTACTATCAACTGTCAATGTATTTACCAAAAACATAATAAACGGAAGATACTTAAACGTAATATACGATGCAGCAAAATCTATTACTAATAAAAACATAGAAATAAAAATAGTCTCTGAAGATGAAGAAGAGTATAAAAAGATAAAGGAAACAGTCCAGTATAAAAACGACAAAGACAAAATTGTTTCCAATATGCTGAATCCTAAATAT
>815_449
TAAACAAAACTTTATACACAGTATATTTATAACTAAAAAACAATGATACATTGTTGATATTTTTTTTTCCTTTTAAACAAATTTTATCAACATTTATCCGATATAAACATAAATAAATTAATTTTTATTAACAGCTTGTTTATATTTGTAGGAGGTCACAAAATGTATGAAGATTGTTACACATTGTGGGATGCAATATTTGAAAAATTAAAAAGTGAGCTGACGTCTACCAGTTATACAACTTGGCTTGTCCATTTAAAGCCAGTTGCTCTTTTAGACAATATACTGGTACTATCAACTGTCAATGTATTTACCAAAAACATAATAAACGG
>815_450
TAAACAAAACTTTATACACAGTATATTTATAACTAAAAAACAATGATACATTGTTGATATTTTTTTTTCCTTTTAAACAAATTTTATCAACATTTATCCGATATAAACATAAATAAATTAATTTTTATTAACAGCTTGTTTATATTTGTAGGAGGTCACAAAATGTATGAAGATTGTTACACATTGTGGGATGCAATATTTGAAAAATTAAAAAGTGAGCTGACGTCTACCAGTTATACAACTTGGCTTGTCCATTTAAAGCCAGTTGCTCTTTTAGACAATATACTGGTACTATCAACTGTCAATGTATTTACCAAAAACATAATAAACGGAAGATACTTA
>815_451
TAAACAAAACTTTATACACAGTATATTTATAACTAAAAAACAATGATACATTGTTGATATTTTTTTTTCCTTTTAAACAAATTTTATCAACATTTATCCGATATAAACATAAATAAATTAATTTTTATTAACAGCTTGTTTATATTTGTAGGAGGTCACAAAATGTATGAAGATTGTTACACATTGTGG
>815_452
TAAACAAAACTTTATACACAGTATATTTATAACTAAAAAACAATGATACATTGTTGATATTTTTTTTTCCTTTTAAACAAATTTTATCAACATTTATCCGATATAAACATAAATAAATTAATTTTTATTAACAGCTTGTTTATATTTGTAGGAGGTCACAAAATGTATGAAGATTGTTACACATTGTGGGATGCAATATTT
>815_453
TAAACAAAACTTTATACACAGTATATTTATAACTAAAAAACAATGATACATTGTTGATATTTTTTTTTCCTTTTAAACAAATTTTATCAACATTTATCCGATATAAACATAAATAAATTAATTTTTATTAACAGCTTGTTTATATTTGTAGGAGGTCACAAAATGTA
>815_454
TAAACAAAACTTTATACACAGTATATTTATAACTAAAAAACAATGATACATTGTTGATATTTTTTTTTCCTTTTAAACAAATTTTATCAACATTTATCCGATATAAACATAAATAAATTAATTTTTATTAACAGCTTGTTTATATTTGTAGGAGGTCACAAAATGTATGAAGATTGTTACACATTGTGGGATGCAATATTTGAAAAATTAAAAAGTGAGCTGACGTCTACCAGTTATACAACTTGGCTTGTCCATTTAAAGCCAGTTGCTCTTTTAGACAATATACTGGTACTATCAACTGTCAATGTATT
>815_455
TAAACAAAACTTTATACACAGTATATTTATAACTAAAAAACAATGATACATTGTTGATATTTTTTTTTCCTTTTAAACAAATTTTATCAACATTTATCCGATATAAACATAAATAAATTAATTTTTATTAACAGCTTGTTTATATTTGTAGGAGGTCACAAAATGTATGAAGATTGTTACACATTGTGGGATGCAATATTTGAAAAATTAAAAAGTGAGCTGACGTCTACCAGTTATACAACTTGGCTTGTCCATTTAAAGCCAGTTGCTCTTTTAGACAATATACTGGTACTATCAACTGTCAATGTATTTACCAAAAACATAATAAACGGAAGATACTTAAACGTAATATACGATGCAGCAAAATCTATTACTAATAAAAACATAGAAATAAAAATAGTCTCTGAAGATGAAGAAGAGTATAAAAAGATAAAGGAAACAGTCCAGTATAAAAACGACAAAGACAAAATTGTTTCCAATATGCTGAATCCTAAATATA
>815_456
TAAACAAAACTTTATACACAGTATATTTATAACTAAAAAACAATGATACATTGTTGATATTTTTTTTTCCTTTTAAACAAATTTTATCAACATTTATCCGATATAAACATAAATAAATTAATTTTTATTAACAGCTTGTTTATATTTGTAGGAGGTCACAAAATGTATGAAGATTGTTACACATTGTGGGATGCAATATTTGAAAAATTAAAAAGTGAGCTGACGTCTACCAGTTATACAACTTGGCTTGTCCATTTAAAGCCAGTTGCTCTTTTAGACAATATACTGGTACTATCAACTGTCAATGTATTTACCAAAAACATAATAAACGGAAGATACTTAAACGTAATATACGATGCAGCAAAATCTATTACTAATAAAAACATAGAAATAAAAATAGTCTCTGAAGATGAAGAAGAGTATAAAAAGATAAAGGAAACAGTCCAGTATAAAAA
>815_457
TAAACAAAACTTTATACACAGTATATTTATAACTAAAAAACAATGATACATTGTTGATATTTTTTTTTCCTTTTAAACAAATTTTATCAACATTTATCCGATATAAACATAAATAAATTAATTTTTATTAACAGCTTGTTTATATTTGTAGGAGGTCACAAAATGTATGAAGATTGTTACACATTGTGGGATGCAATATTTGAAAAATTAAAAAGTGAGCTGACGTCTACCAGTTATACAACTTGGCTTGTCCATTTAAAGCCAGTTGCTCTTTTAGACAATATACTGGTACTATCAACTGTCAATGTATTTACCAAAAACATAATAAACGGAAGATACTTAAACG
>815_458
TAAACAAAACTTTATACACAGTATATTTATAACTAAAAAACAATGATACATTGTTGATATTTTTTTTTCCTTTTAAACAAATTTTATCAACATTTATCCGATATAAACATAAATAAATTAATTTTTATTAACAGCTTGTTTATATTTGTAGGAGGTCACAAAATGTATGAAGATTGTTACACATTGTGGGATGCAATATTTGAAAAATTAAAAAGTGAGCTGACGTCTACCA
>815_459
TAAACAAAACTTTATACACAGTATATTTATAACTAAAAAACAATGATACATTGTTGATATTTTTTTTTCCTTTTAAACAAATTTTATCAACATTTATCCGATATAAACATAAATAAATTAATTTTTATTAACAGCTTGTTTATATTTGTAGGAGGTCACAAAATGTATGAAGATTGTTACACATTGTGGGATGCAATATTTGAAAAATTAAAAAGTGAGCTGACGTCTACCAGTTAT
>815_460
TAAACAAAACTTTATACACAGTATATTTATAACTAAAAAACAATGATACATTGTTGATATTTTTTTTTCCTTTTAAACAAATTTTATCAACATTTATCCGATATAAACATAAATAAATTAATTTTTATTAACAGCTTGTTTATATTTGTAGGAGGTCACAAAATGTATGAAGATTGTTACACATTGTGGGATGCAATATTTGAAAAATTAAAAAGTGAGCTGACGTCTACCAGTTATACAACTTGGCTTGTCCATTTAAAGCCAGTTGCTCTTTTAGACAATATACTGGTACTATCAACTGTCAATGTATTTACCAAAAACATAATAAACGGAAGATACTTAAACGTAATATACGATGCAGCAAAATCTATTACTAATAAAAACATAGAAATAAAAATAGTCTCTGAAGA
>815_461
TAAACAAAACTTTATACACAGTATATTTATAACTAAAAAACAATGATACATTGTTGATATTTTTTTTTCCTTTTAAACAAATTTTATCAACATTTATCCGATATAAACATAAATAAATTAATTTTTATTAACAGCTTGTTTATATTTGTAGGAGGTCACAAAATGTATGAAGATTGTTACACATTGTGGGATGCAATATTTGAAAAATTAAAAAGTGAGCTGACGTCTACCAGTTATACAACTTGGCTTGTCCATTTAAAGCCAGTTGCTCTTTTAGACAATATACTGGTACTATCAACTGTCA
>815_462
TAAACAAAACTTTATACACAGTATATTTATAACTAAAAAACAATGATACATTGTTGATATTTTTTTTTCCTTTTAAACAAATTTTATCAACATTTATCCGATATAAACATAAATAAATTAATTTTTATTAACAGCTTGTTTATATTTGTAGGAGGTCACAAAATGTATGAAGATTGTTACACATTGTGGGATGCAATATTTGAAAAATTAAAAAG
>815_463
TAAACAAAACTTTATACACAGTATATTTATAACTAAAAAACAATGATACATTGTTGATATTTTTTTTTCCTTTTAAACAAATTTTATCAACATTTATCCGATATAAACATAAATAAATTAATTTTTATTAACAGCTTGTTTATATTTGTAGGAGGTCACAAAATGTATGAAGATTGTTACACATTGTGGGATGCAATATTTGAAAAATTAAAAAGTGAGCTGACGTCTACCAGTTATACAACTTGGCTT
>815_464
TAAACAAAACTTTATACACAGTATATTTATAACTAAAAAACAATGATACATTGTTGATATTTTTTTTTCCTTTTAAACAAATTTTATCAACATTTATCCGATATAAACATAAATAAATTAATTTTTATTAACAGCTTGTTTATATTTGTAGGAGGTCACAAAATGTATGAAGATTGTTACACATTGTGGGATGCAATATTTGAAAAATTAAAAAGTGAGCTGACGTCTACCAGTTATACAACTTGGCTTGTCCATTTAAAGCCAGTTGCTCTTTTAGACAATATACTGGTACTATCAACTGTCAATGTATTTACCAAAAACATAATAAACGGAAGATACTTAAACGTAATATACGATGCAGCAAAATCTATTACTAATAAAAACATAGAAATAAAAATAGTCTCTGAAGATGAAGAAGAGTATAAAAAGATAAAGGAAACAGTCCAGTATAAAAACGACAAAGACAAAATTGTTTCCAATATGCTGAATCCTAAAT
>815_465
TAAACAAAACTTTATACACAGTATATTTATAACTAAAAAACAATGATACATTGTTGATATTTTTTTTTCCTTTTAAACAAATTTTATCAACATTTATCCGATATAAACATAAATAAATTAATTTTTATTAACAGCTTGTTTATATTTGTAGGAGGTCACAAAATGTATGAAGATTGTTACACATTGTGGGATGCAATATTTGAAAAATTAAAAAGTGAGCTGACGTCTACCAGTTATACAACTTGGCTTGTCCATTTAAAGCCAGTTGCTCTTTTAGACAATATACTGGTACTATCAACTGTCAATGTATTTACCAAAAACATAATAAACGGAAGATACTTAAACGTAATATACGATGCAGCAAAATCTATTACTAATAAAAACATAGAAATAAAAATAGTCTCTGAAGATGAAGAAGAGTATAAAAAGATAAAGGAAACAG
>815_466
TAAACAAAACTTTATACACAGTATATTTATAACTAAAAAACAATGATACATTGTTGATATTTTTTTTTCCTTTTAAACAAATTTTATCAACATTTATCCGATATAAACATAAATAAATTAATTTTTATTAACAGCTTGTTTATATTTGTAGGAGGTCACAAAATGTATGAAGATTGTTACACATTGTGGGATGCAATATTTGAAAAATTAAAAAGTGAGCTGACGTCTACCAGTTATACAACTTGGCTTGTCCATTTAAAGCCAGTTGCTCTTTTAGACAATATACTGGTACTATCAACTGTCAATGTATTTACCAAAAACATAATAAACGGAAGATACTTAAACGTAATATACGATGCAGCAAAATCTATTACTAATAAAAACATAGAAATAAAAATAGTCTCTGAAGATGAAGAAGAGTATAAAAAGATAAAGG
>815_467
TAAACAAAACTTTATACACAGTATATTTATAACTAAAAAACAATGATACATTGTTGATATTTTTTTTTCCTTTTAAACAAATTTTATCAACATTTATCCGATATAAACATAAATAAATTAATTTTTATTAACAGCTTGTTTATATTTGTAGGAGGTCACAAAATGTATGAAGATTGTTACACATTGTGGGATGCAATATTTGAAAAATTAAAAAGTGAGCTGACGTCTACCAGTTATACAACTTGGCTTGTCCATTTAAAGCCAGTTGCTCTTTTAGACAATATACTGGTACTATCAACTGTCAATGTATTTACCAAAAACATAATAAACGGAAGATACTTAAACGTAATATACGATGCAGCAAAATCTATTACTAATAAAAACATAGAAATAAAAATAGT
>815_468
TAAACAAAACTTTATACACAGTATATTTATAACTAAAAAACAATGATACATTGTTGATATTTTTTTTTCCTTTTAAACAAATTTTATCAACATTTATCCGATATAAACATAAATAAATTAATTTTTATTAACAGCTTGTTTATATTTGTAGGAGGTCACAAAATGTATGAAGATTGTTACACATTGTGGGATGCAATATTTGAAAAATTAAAAAGTGAGCTGACGTCTACCAGTTATACAACTTGGCTTGTCCATTTAAAGCCAGTTGCTCTTTTAGACAATATACTGGTACTATCAACTGTCAATGTATTTACCAAAAACATAATAAACGGAAGATACTTAAACGTAATATACGATGCAGC
>815_469
TAAACAAAACTTTATACACAGTATATTTATAACTAAAAAACAATGATACATTGTTGATATTTTTTTTTCCTTTTAAACAAATTTTATCAACATTTATCCGATATAAACATAAATAAATTAATTTTTATTAACAGCTTGTTTATATTTGTAGGAGGTCACAAAATGTATGAAGATTGTTACACATTGTGGGATGCAATATTTGAAAAATTAAAAAGTGAGCTGACGTCTACCAGTTATACAACTTGGCTTGTCCATTTAAAGCCAGTTGCTCTTTTAGACAATATACTGGTACTATCAACTGTCAATGTATTTACCAAAAACATAATAAACGGAAGATACTTAAACGTAATATACGATGCAGCAAAATCTATTACTAATAAAAACATAGAAATAAAAATAGTCTCTGAAGATGAAGAAGAGTATAAAAAGATAAAGGAAACAGTCCAGTATAAAAACGACAAAGACAAAATTGTTTCCAATATGCTGAATCC
>815_470
TAAACAAAACTTTATACACAGTATATTTATAACTAAAAAACAATGATACATTGTTGATATTTTTTTTTCCTTTTAAACAAATTTTATCAACATTTATCCGATATAAACATAAATAAATTAATTTTTATTAACAGCTTGTTTATATTTGTAGGAGGTCACAAAATGTATGAAGATTGTTACACATTGTGGGATGC
>815_471
TAAACAAAACTTTATACACAGTATATTTATAACTAAAAAACAATGATACATTGTTGATATTTTTTTTTCCTTTTAAACAAATTTTATCAACATTTATCCGATATAAACATAAATAAATTAATTTTTATTAACAGCTTGTTTATATTTGTAGGAGGTCACAAAATGTATGAAGATTGTTACACATTGTGGGATGCAATATTTGAAAAATTAAAAAGTGAGCTGACGTCTACCAGTTATACAACTTGGCTTGTCCATTTAAAGCCAGTTGCTCTTTTAGACAATATACTGGTACTATCAACTGTCAATGTATTTACCAAAAACATAATAAACGGAAGATACTTAAACGTAATATACGATGCAGCAAAATCTATTACTAATAAAAACATAGAAATAAAAATAGTCTCTGAAGATGAAGAAGAGTATAAAAAGATAAAGGAAACAGTCCAGTATAAAAACGACAAAGACAAAATTGTTTCCAATATGCTGAATCCTAA
>815_472
TAAACAAAACTTTATACACAGTATATTTATAACTAAAAAACAATGATACATTGTTGATATTTTTTTTTCCTTTTAAACAAATTTTATCAACATTTATCCGATATAAACATAAATAAATTAATTTTTATTAACAGCTTGTTTATATTTGTAGGAGGTCACAAAATGTATGAAGATTGTTACACATTGTGGGATGCAATATTTGAAAAATTAAAAAGTGAGCTGACGTCTACCAGTTATACAACTTGGCTTGTCCATTTAAAGCCAGTTGCTCTTTTAGACAATATACTGGTACTATCAACTGTCAATGTATTTACCAAAAACATAATAAACGGAAGATACTTAAACGTAATATACGATGCAGCAA
>815_473
TAAACAAAACTTTATACACAGTATATTTATAACTAAAAAACAATGATACATTGTTGATATTTTTTTTTCCTTTTAAACAAATTTTATCAACATTTATCCGATATAAACATAAATAAATTAATTTTTATTAACAGCTTGTTTATATTTGTAGGAGGTCACAAAATGTATGAAGATTGTTACACATTGTGGGATGCAATATTTGAAAAATTAAAAAGTGAGCTGACG
>815_474
TAAACAAAACTTTATACACAGTATATTTATAACTAAAAAACAATGATACATTGTTGATATTTTTTTTTCCTTTTAAACAAATTTTATCAACATTTATCCGATATAAACATAAATAAATTAATTTTTATTAACAGCTTGTTTATATTTGTAGGAGGTCACAAAATGTATGAAGATTGTTACACATTGTGGGATGCAATATTTGAAAAATTAAAAAGTGAGCTGACGTCTACCAGTTATACAACTTGGCTTGTCCATTTAAAGCCAGTTGCTCTTTTAGACAATATACTGGTACTATCAACTGTCAATGTATTTACCAAAAACATAATAAACGGAAGATACTTAAACGTAATATACGATGCAGCAAAATCTATTACTAATAAAAACATAGAAATAAAAATAGTCTCTGAAGATGAAGAAGAGTATAAAAAGATAAAGGAAACAGTCCAGT
>815_475
TAAACAAAACTTTATACACAGTATATTTATAACTAAAAAACAATGATACATTGTTGATATTTTTTTTTCCTTTTAAACAAATTTTATCAACATTTATCCGATATAAACATAAATAAATTAATTTTTATTAACAGCTTGTTTATATTTGTAGGAGGTCACAAAATGTATGAAGATTGTTACACATTGTGGGATGCAATATTTGAAAAATTAAAAAGTGAGCTGACGTCTACCAGTTATACAACTTGGCTTGTCCATTTAAAGCCAGTTGCTCTTTTAGACAATATACTGGTACTATCAACTGTCAATGTATTTAC
>815_476
TAAACAAAACTTTATACACAGTATATTTATAACTAAAAAACAATGATACATTGTTGATATTTTTTTTTCCTTTTAAACAAATTTTATCAACATTTATCCGATATAAACATAAATAAATTAATTTTTATTAACAGCTTGTTTATATTTGTAGGAGGTCACAAAATGTATGAAGATTGTTACACATTGTGGGATGCAATATTTGAAAAATTAAAAAGTGAGCTGACGTCTACCAGTTATACAACTTGGCTTGTCCATTTAAAGCCAGTTGCTCTTTTAGACAATATACTGGTACTATCAACTGTCAATGTATTTACCAAAAACATAATAAACGGAAGATACTTAAACGTAATATACGATGCAGCAAAATCTATTACTAATAAAAACATAGAAATAAAAATAGTCTCTGAAGATGAAGAAGAGTATAAAAAGATAAAGGAAACAGTCCAGTATAAAAACGACAAAGACAAAATTGTTTCCAATATGCTGAATCC
>815_477
TAAACAAAACTTTATACACAGTATATTTATAACTAAAAAACAATGATACATTGTTGATATTTTTTTTTCCTTTTAAACAAATTTTATCAACATTTATCCGATATAAACATAAATAAATTAATTTTTATTAACAGCTTGTTTATATTTGTAGGAGGTCACAAAATGTATGAAGATTGTTACACATTGTGGGATGCAATATTTGAAAAATTAAAAAGTGAGCTGACGTCTACCAGTTATACAACTTGGCTTGTCC
>815_478
TAAACAAAACTTTATACACAGTATATTTATAACTAAAAAACAATGATACATTGTTGATATTTTTTTTTCCTTTTAAACAAATTTTATCAACATTTATCCGATATAAACATAAATAAATTAATTTTTATTAACAGCTTGTTTATATTTGTAGGAGGTCACAAAATGTATGAAGATTGTTACACATTGTGGGATGCAATATTTGAAAAATTAAAAAGTGAGCTGACGTCTACCAGTTATACAACTTGGCTTGTCCATTTAAAGCCAGTTGCTCTTTTAGACAATATACTGGTACTATCAACTGTCAATGTATTTACCAAAAACATAATAAACGGAAGATACTTAAACGTAATATACGATGCAGCAAAATCTATTACTAATAAAAACATAGAAATAAAAATAGTCTCTGAAGATGAAGAAGAGT
>815_479
TAAACAAAACTTTATACACAGTATATTTATAACTAAAAAACAATGATACATTGTTGATATTTTTTTTTCCTTTTAAACAAATTTTATCAACATTTATCCGATATAAACATAAATAAATTAATTTTTATTAACAGCTTGTTTATATTTGTAGGAGGTCACAAAATGTATGAAGATTGTTACACATTGTGGGATGCAATATTTGAAAAATTAAAAAGTGAGCTGACGTCTACCAGTTATACAACTTGGCTTGTCCATTTAAAGCCAGTTGCTCTTTTAGACAATATACTGGTACTATCAACTGTCAATGTATTTAC
>815_480
TAAACAAAACTTTATACACAGTATATTTATAACTAAAAAACAATGATACATTGTTGATATTTTTTTTTCCTTTTAAACAAATTTTATCAACATTTATCCGATATAAACATAAATAAATTAATTTTTATTAACAGCTTGTTTATATTTGTAGGAGGTCACAAAATGTATGAAGATTGTTACACATTGTGGGATGCAATATTTGAAAAATTAAAAAGTGAGCTGACGTCTACCAGTTATACAACTTGGCTTGTCCATTTAAAGCCAGTTGCTCTTTTAGACAATATACTGGTACTATCAACTGTCAATGTATTTACCAAAAACATAATAAACGGAAGATACTTAAACGTAATATACGATGCAGCAAAATCTATTACTAATAAAAACATAGAAATAAAAATA
>815_481
TAAACAAAACTTTATACACAGTATATTTATAACTAAAAAACAATGATACATTGTTGATATTTTTTTTTCCTTTTAAACAAATTTTATCAACATTTATCCGATATAAACATAAATAAATTAATTTTTATTAACAGCTTGTTTATATTTGTAGGAGGTCACAAAATGTATGAAGATTGTTACACATTGTGGGATGCAATATTTGAAAAATTAAAAAGTGAGCTGACGTCTACCAGTTATACAACTTGGCTTGTCCATTTAAAGCCAGTTGCTCTTTTAGACAATATACTGGTACTATCAACTGTCAATGTATTTACCAAAAACATAATAAACGGAAGATACTTAAACGTAATATACGATGCA
>815_482
TAAACAAAACTTTATACACAGTATATTTATAACTAAAAAACAATGATACATTGTTGATATTTTTTTTTCCTTTTAAACAAATTTTATCAACATTTATCCGATATAAACATAAATAAATTAATTTTTATTAACAGCTTGTTTATATTTGTAGGAGGTCACAAAATGTATGAAGATTGTTACACATTGTGGGATGCAATATTTGAAAAATTAAAAAGTGAGCTGACGTCTACCAGTTATACAACTTGGCTTGTCCATTTAAAGCCAG
>815_483
TAAACAAAACTTTATACACAGTATATTTATAACTAAAAAACAATGATACATTGTTGATATTTTTTTTTCCTTTTAAACAAATTTTATCAACATTTATCCGATATAAACATAAATAAATTAATTTTTATTAACAGCTTGTTTATATTTGTAGGAGGTCACAAAATGTATGAAGATTGTTACACATTGTGGGATGCAATATTTGAAAAATTAAAAAGTGAGCTGACGTCT
>815_484
TAAACAAAACTTTATACACAGTATATTTATAACTAAAAAACAATGATACATTGTTGATATTTTTTTTTCCTTTTAAACAAATTTTATCAACATTTATCCGATATAAACATAAATAAATTAATTTTTATTAACAGCTTGTTTATATTTGTAGGAGGTCACAAAATGTATGAAGATTGTTACACATTGTGGGATGCAATATTTGAAAAATTAAAAAGTGAGCTGACGTCTACCAGTTATACAACTTGGCTTGTCCATTTAAAGCCAGTTGCTCTTTTAGACAATATACTGGTACTA
>815_485
TAAACAAAACTTTATACACAGTATATTTATAACTAAAAAACAATGATACATTGTTGATATTTTTTTTTCCTTTTAAACAAATTTTATCAACATTTATCCGATATAAACATAAATAAATTAATTTTTATTAACAGCTTGTTTATATTTGTAGGAGGTCACAAAATGTATGAAGATTGTTACACATTGTGGGATGCAATATTTGAAAAATTA
>815_486
TAAACAAAACTTTATACACAGTATATTTATAACTAAAAAACAATGATACATTGTTGATATTTTTTTTTCCTTTTAAACAAATTTTATCAACATTTATCCGATATAAACATAAATAAATTAATTTTTATTAACAGCTTGTTTATATTTGTAGGAGGTCACAAAATGTATGAAGATTGTTACACATTGTGGGATGCAATATTTGAAAAATTAAAAAGTGAGCTGACGTCTACCAGTTATACAACTTGGCTTGTCCATTTAAAGCCAGTTGCTCTTTTAGACAATATACTGGTACTATCAACTGTCAATGTATTTACCAAAAACATAATAAACGGAAGATACTTAAACGTAATATACGATGCAGCAAAATCTATTACTAATAAAAACATAGAAATAAAAATAGTCTCTGAAGATGAAG
>815_487
TAAACAAAACTTTATACACAGTATATTTATAACTAAAAAACAATGATACATTGTTGATATTTTTTTTTCCTTTTAAACAAATTTTATCAACATTTATCCGATATAAACATAAATAAATTAATTTTTATTAACAGCTTGTTTATATTTGTAGGAGGTCACAAAATGTATGAAGATTGTTACACATTGTGGGATGCAATATTTGAAAAATTAAAAAGTGAGCTGACGTCTACCAGTTATACAACTTGGCTTGTCCATTTAAAGCCAGTTGCTCTTTTAGACAATATACTGGTACTATCAACTGTCAATGTATTTACCAAAAACATAATAAA
>815_488
TAAACAAAACTTTATACACAGTATATTTATAACTAAAAAACAATGATACATTGTTGATATTTTTTTTTCCTTTTAAACAAATTTTATCAACATTTATCCGATATAAACATAAATAAATTAATTTTTATTAACAGCTTGTTTATATTTGTAGGAGGTCACAAAATGTATGAAGATTGTTACACATTGTGGGATGCAATATTTGAAAAATTAAAAAGTGAGCTGACGTCTACCAGTTATACAACTTGGCTTGTCCATTTAAAGCCAGTTGCTCTTTTAGAC
>815_489
TAAACAAAACTTTATACACAGTATATTTATAACTAAAAAACAATGATACATTGTTGATATTTTTTTTTCCTTTTAAACAAATTTTATCAACATTTATCCGATATAAACATAAATAAATTAATTTTTATTAACAGCTTGTTTATATTTGTAGGAGGTCACAAAATGTATGAAGATTGTTACACATTGTGGGATGCAATATTTGAAAAATTAAAAAGTGAGCTGACGTCTACCAGTTATACAACTTGGCTTGTCCATTTAAAGCCAGTTGCTCTTTTAGACAATATACTGGTACTATCAACTGTCAATGTATTTACCAAAAACATAATAAACGGAAGATACTTAAACGTAATATACGATGCAGCAAAATCTATTACTAATAAAAACATAGAAATAAAAATAGTCTCTGAAGATGAAGAAGAGTATAAAAAGATAAAGGAA
>815_490
TAAACAAAACTTTATACACAGTATATTTATAACTAAAAAACAATGATACATTGTTGATATTTTTTTTTCCTTTTAAACAAATTTTATCAACATTTATCCGATATAAACATAAATAAATTAATTTTTATTAACAGCTTGTTTATATTTGTAGGAGGTCACAAAATGTATGAAGATTGTTACACATTGTGGGATGCAATATTTGAAAAATTAAAAAGT
>815_491
TAAACAAAACTTTATACACAGTATATTTATAACTAAAAAACAATGATACATTGTTGATATTTTTTTTTCCTTTTAAACAAATTTTATCAACATTTATCCGATATAAACATAAATAAATTAATTTTTATTAACAGCTTGTTTATATTTGTAGGAGGTCACAAAATGTATGAAGATTGTTACACATTGTGGGATGCAATATTTGAAA
>815_492
TAAACAAAACTTTATACACAGTATATTTATAACTAAAAAACAATGATACATTGTTGATATTTTTTTTTCCTTTTAAACAAATTTTATCAACATTTATCCGATATAAACATAAATAAATTAATTTTTATTAACAGCTTGTTTATATTTGTAGG
>815_493
TAAACAAAACTTTATACACAGTATATTTATAACTAAAAAACAATGATACATTGTTGATATTTTTTTTTCCTTTTAAACAAATTTTATCAACATTTATCCGATATAAACATAAATAAATTAATTTTTATTAACAGCTTGTTTATATTTGTAGGAGGTCACAAAATGTATGAAGATTGTTACACATTGTGGGATGCAATATTTGAAAAATTAAAAAGTGAGCTGACGTCTACCAGTTATACAACTTGGCTTGTCCATTTAAAGCCAGTTGCTCTTTTAGACAATATACTGGTACTATCAACTGTCAATGTATTTACCAAAAACATAATAAACGGAAGATACTTAAACGTAATATACGATGCAGCAAAATCTATTACTAATAAAAACATAGAAATAAAAATAGTCTCTGAAGATGAA
>815_494
TAAACAAAACTTTATACACAGTATATTTATAACTAAAAAACAATGATACATTGTTGATATTTTTTTTTCCTTTTAAACAAATTTTATCAACATTTATCCGATATAAACATAAATAAATTAATTTTTATTAACAGCTTGTTTATATTTGTAGGAGGTCACAAAATGTATGAAGATTGTTACACATTGTGGGATGCAATATTTGAAAAATTAAAAAGTGAGCTGACGTCTACCAGTTATACAACTTGGCTTGTCCATTTAAAGCCAGTTGCTCTTTTAGACAATATACTGGTACTATCAACTGTCAATGTATTTACCAAAAACATAATAAACGGAAGATACTTAAACGTAATATACGA
>815_495
TAAACAAAACTTTATACACAGTATATTTATAACTAAAAAACAATGATACATTGTTGATATTTTTTTTTCCTTTTAAACAAATTTTATCAACATTTATCCGATATAAACATAAATAAATTAATTTTTATTAACAGCTTGTTTATATTTGTAGGAGGTCACAAAATGTATGAAGATTGTTACACATTGTGGGATGCAATATTTGAAAAATTAAAAAGTGAGCTGACGTCTACCAGTTATACAACTTGGCTTGTCCATTTAAAGCCAGTTGCTCTTTTAGACAATATACTGGTACTATCAACTGTCAATGTATTTACCAAAAACATAATAAACGGAAGATACTTAAACGTAATATACGATGCAGCAAAATCTA
>815_496
TAAACAAAACTTTATACACAGTATATTTATAACTAAAAAACAATGATACATTGTTGATATTTTTTTTTCCTTTTAAACAAATTTTATCAACATTTATCCGATATAAACATAAATAAATTAATTTTTATTAACAGCTTGTTTATATTTGTAGGAGGTCACAAAATGTATGAAGATTGTTACACATTGTGGGATGCAATATTTGAAAAATTAAAAAGTGAGCTGACGTCTACCAGTTATACA
>815_497
TAAACAAAACTTTATACACAGTATATTTATAACTAAAAAACAATGATACATTGTTGATATTTTTTTTTCCTTTTAAACAAATTTTATCAACATTTATCCGATATAAACATAAATAAATTAATTTTTATTAACAGCTTGTTTATATTTGTAGGAGGTCACAAAATGTATGAAGATTGTTACACATTGTGGGATGCAATATTTGAAAAATTAAAAAGTGAGCTGACGTCTACCAGTTATACAACTTGGCTTGTCCATTTAAAGCCAGTTGCTCTTTTAGACAATATACTGGTACTATCAACTGTCAATGTATTTACCAAAAACATAATAAACGGAAGATACTTAAACGTAATATACGATGCAGCAAAATCTATTACTAATAAAAACATAGAAATAAAAATAGTCTCTGAAGATGAAGAAGAGTATAAAAAGATAAAGGAAACAGTCCAGTATAAAAACGACAAAGACAAAATTGTTTCCA
>815_498
TAAACAAAACTTTATACACAGTATATTTATAACTAAAAAACAATGATACATTGTTGATATTTTTTTTTCCTTTTAAACAAATTTTATCAACATTTATCCGATATAAACATAAATAAATTAATTTTTATTAACAGCTTGTTTATATTTGTAGGAGGTCACAAAATGTATGAAGATTGTTACACATTGTGGGATGCAATATTTGAAAAATTAAAAAGTGAGCTGACGTCTACCAGTTATACAACTTGGCTTGTCCATTTAAAGCCAGTTGCTCTTTTAGACAATATACTGGTACTATCAACTGTCAATGT
>815_499
TAAACAAAACTTTATACACAGTATATTTATAACTAAAAAACAATGATACATTGTTGATATTTTTTTTTCCTTTTAAACAAATTTTATCAACATTTATCCGATATAAACATAAATAAATTAATTTTTATTAACAGCTTGTTTATATTTGTAGGAGGTCACAAAATGTATGAAGATTGTTACACATTGTGGGATGCAATATTTGAAAAATTAAAAAGTGAGCTGACGTCTACCAGTTATACAACTTGGCTTGTCCATTTAAAGCCAGTTGCTCTTTTAGACAATATACTGGTACTATCAACTGTCAATGTATTTACCAAAAACATAATAAACGGAAGATACT
>815_500
TAAACAAAACTTTATACACAGTATATTTATAACTAAAAAACAATGATACATTGTTGATATTTTTTTTTCCTTTTAAACAAATTTTATCAACATTTATCCGATATAAACATAAATAAATTAATTTTTATTAACAGCTTGTTTATATTTGTAGGAGGTCACAAAATGTATGAAGATTGTTACACATTGTGGGATGCAATATTTGAAAAATT
>815_501
TAAACAAAACTTTATACACAGTATATTTATAACTAAAAAACAATGATACATTGTTGATATTTTTTTTTCCTTTTAAACAAATTTTATCAACATTTATCCGATATAAACATAAATAAATTAATTTTTATTAACAGCTTGTTTATATTTGTAGGAGGTCACAAAATGTATGAAGATTGTTACACATTGTGGGATGCAATATTTGAAAAATTAAAAAGTGAGCTGACGTCTACCAGTTATACAACTTGGCTTGTCCATTTAAAGCCAGTTGCTCTTTTAGACAATATACTGGTACTATCAACTGTCAATGTATTTACCAAAAACATAATAAACGGAAGATACTTAA
>815_502
TAAACAAAACTTTATACACAGTATATTTATAACTAAAAAACAATGATACATTGTTGATATTTTTTTTTCCTTTTAAACAAATTTTATCAACATTTATCCGATATAAACATAAATAAATTAATTTTTATTAACAGCTTGTTTATATTTGTAGGAGGTCACAAAATGTATGAAGATTGTTACACATTGTGGGATGCAATATTTGAAAAATTAAAAAG
>815_503
TAAACAAAACTTTATACACAGTATATTTATAACTAAAAAACAATGATACATTGTTGATATTTTTTTTTCCTTTTAAACAAATTTTATCAACATTTATCCGATATAAACATAAATAAATTAATTTTTATTAACAGCTTGTTTATATTTGTAGGAGGTCACAAAA
>815_504
TAAACAAAACTTTATACACAGTATATTTATAACTAAAAAACAATGATACATTGTTGATATTTTTTTTTCCTTTTAAACAAATTTTATCAACATTTATCCGATATAAACATAAATAAATTAATTTTTATTAACAGCTTGTTTATATTTGTAGGAGGTCACAAAATGTATGAAGATTGTTACACATTGTGGGATGCAATATTTGAAAAATTAAAAAGTGAGCTGACGTCTACCAGTTATACAACTTGGCTTGTCCATTTAAAGCCAGTTGCTCTTTTAGACAATATACTGGTACTATCAACTGTCAATGTATTTACCAAAAACATAATAAACGGAAGATACTTAAACGTAATATACGATG
>815_505
TAAACAAAACTTTATACACAGTATATTTATAACTAAAAAACAATGATACATTGTTGATATTTTTTTTTCCTTTTAAACAAATTTTATCAACATTTATCCGATATAAACATAAATAAATTAATTTTTATTAACAGCTTGTTTATATTTGTAGGAGGTCACAAAATGTATGAAGATTGTTACACATTGTGGGATGCAATATTTGAAAAATTAAAAAGTGAGCTGACGTCTACCAGTTATACAACTTGGCTTGTCCATTTAAAGCCAGTTGCTCTTTTAGACAATATACTGGTAC
>815_506
TAAACAAAACTTTATACACAGTATATTTATAACTAAAAAACAATGATACATTGTTGATATTTTTTTTTCCTTTTAAACAAATTTTATCAACATTTATCCGATATAAACATAAATAAATTAATTTTTATTAACAGCTTGTTTATATTTGTAGGAGGTCACAAAATGTATGAAGATTGTTACACATTGTGGGATGCAATATTTGAAAAATTAAA
>815_507
TAAACAAAACTTTATACACAGTATATTTATAACTAAAAAACAATGATACATTGTTGATATTTTTTTTTCCTTTTAAACAAATTTTATCAACATTTATCCGATATAAACATAAATAAATTAATTTTTATTAACAGCTTGTTTATATTTGTAGGAGGTCACAAAATGTATGAAGAT
>815_508
TAAACAAAACTTTATACACAGTATATTTATAACTAAAAAACAATGATACATTGTTGATATTTTTTTTTCCTTTTAAACAAATTTTATCAACATTTATCCGATATAAACATAAATAAATTAATTTTTATTAACAGCTTGTTTATATTTGTAGGAGGTCACAAAATGTATGAAGATTGTTACACATTGTGGGATGCAATATTTGAAAAATTAAAAAGTGAGCTGACGTCTACCAGTTATACAACTTGGCTTGTCCATTTAAAGCCAGTTGC
>815_509
TAAACAAAACTTTATACACAGTATATTTATAACTAAAAAACAATGATACATTGTTGATATTTTTTTTTCCTTTTAAACAAATTTTATCAACATTTATCCGATATAAACATAAATAAATTAATTTTTATTAACAGCTTGTTTATATTTGTAGGAGGTCACAAAATGTATGAAGATTGTTACACATTGTGGGATGCAATATTTGAAAAATTAAAAAGTGAGCTGACGTCTACCAGTTATACAACTTGGCTTGTCCATTTAAAGCCAGTTGCTCTTTTAGACAATATACTGGTACTATCAACTGTCAATGTATTTACCAAAAACATAATAAACGGAAGATACTTAAACGTAATATACGATGCAGCAAAATCTATTACTAATAAAAACATAGAAATAAAAATAGTCTCTGAAGATGAAGAAGAGTATAAAAAGATAAAGGAAACAGTC
>815_510
TAAACAAAACTTTATACACAGTATATTTATAACTAAAAAACAATGATACATTGTTGATATTTTTTTTTCCTTTTAAACAAATTTTATCAACATTTATCCGATATAAACATAAATAAATTAATTTTTATTAACAGCTTGTTTATATTTGTAGGAGGTCACAAAATGTATGAAGATTGTTACACATTGTGGGATGCAATATTTGAAAAATTAAAAAGTGAGCTGACGTCTACCAGTTATACAACTTGGCTTGTCCATTTAAAGCCAGTTGCTCTTTTAGACAATATACTGGTACTATCAACTGTCAATGTATTTACCAAAAACATAATAAACGGAAGATACTTAAACGTAATATACGATGCAGCAAAATCTATTACTAATAAAAACATAGAAATAAAAATAGTCTCTGAAGATGAAGAAGAGTATAAAAAGATAAAGGAAACAGTCCAGTATAAAAACGACAAAGA
>815_511
TAAACAAAACTTTATACACAGTATATTTATAACTAAAAAACAATGATACATTGTTGATATTTTTTTTTCCTTTTAAACAAATTTTATCAACATTTATCCGATATAAACATAAATAAATTAATTTTTATTAACAGCTTGTTTATATTTGTAGGAGGTCACAAAATGTATGAAGATTGTTACACATTGTGGGATGCAATATTTGAAAAATTAAAAAGTGAGCTGACGTCTACCAGTTATACAACTTGGCTTGTCCATTTAAAGCCAGTTGCTCTTTTAGACAATATACTGGTACTATCAACTGTCAATGTATTTACCAAAAACATAATAAACGGAAGA
>815_512
TAAACAAAACTTTATACACAGTATATTTATAACTAAAAAACAATGATACATTGTTGATATTTTTTTTTCCTTTTAAACAAATTTTATCAACATTTATCCGATATAAACATAAATAAATTAATTTTTATTAACAGCTTGTTTATATTTGTAGGAGGTCACAAAATGTATGAAGATTGTTACACATTGTGGGATGCAATATTTGAAAAATTAAAAAGTGAGCTGACGTCTACCAGTTATACAACTTGGCTTGTCCATTTAAAGCCAGTTGCTCTTTTAGACAATATACTGGTACTATCAACTGTCAATGTATTTACCAAAAACATAATAAACGGAAGATACTTA
>815_513
TAAACAAAACTTTATACACAGTATATTTATAACTAAAAAACAATGATACATTGTTGATATTTTTTTTTCCTTTTAAACAAATTTTATCAACATTTATCCGATATAAACATAAATAAATTAATTTTTATTAACAGCTTGTTTATATTTGTAGGAGGTCACAAAATGTATGAAGATTGTTACACATTGTGGGATGCAATATTTGAAAAATTAAAAAGTGAGCTGACGTCTACCAGTTATACAACTTGGCTTGT
>815_514
TAAACAAAACTTTATACACAGTATATTTATAACTAAAAAACAATGATACATTGTTGATATTTTTTTTTCCTTTTAAACAAATTTTATCAACATTTATCCGATATAAACATAAATAAATTAATTTTTATTAACAGCTTGTTTATATTTGTAGGAGGTCACAAAATGTATGAAGATTGTTACACATTGTGGGATGCAATATTTGAAAAATTAAAAAGTGAGCTGACGTCTACCAGTTATACAACTTGGCTTGTCCATTTAAAGCCAGTTGCTCTTTTAGACAATATACTGGTACTATCAACTGTCAATGTATTTACCAAAAACATAATAAACGGAAGATACTTAAACGTAATATACGATGCAGCAAAATCTATTACTAATAAAAACATAGAAATAAAAATAGTCTCTGAAGATGAAGAAGAGTATAAAAAGATAAAGGAAACAGTCCAGTATAAAAACGACAAAGACAAAATTGTTTCCAATATGCTGAATCCTAAA
>815_515
TAAACAAAACTTTATACACAGTATATTTATAACTAAAAAACAATGATACATTGTTGATATTTTTTTTTCCTTTTAAACAAATTTTATCAACATTTATCCGATATAAACATAAATAAATTAATTTTTATTAACAGCTTGTTTATATTTGTAGGAGGTCACAAAATGTATGAAGATTGTTACACATTGTGGGATGCAATATTTGAAAAATTAAAAAGTGAGCTGACGTCTACCAGTTATACAACTTGGCTTGTCCATTTAAAGCCAGTTGCTCTTTTAGACAATATACTGGTACTATCAACTGTCAATGTATTTACCAAAAACATAATAAACGGAAGATACTTAAACGTAATATACGATGCAGCAAAATCTATTACTAATAAAAACATAGAAATAAAAATAGTCTCTGAAGATGAAGAAGAGTATAAAAAGATAAAGGAAACAGTCCAGTATAAAAACGACAAAGACAAAATTGTTTCCAATATGCTGAATCCT
>815_516
TAAACAAAACTTTATACACAGTATATTTATAACTAAAAAACAATGATACATTGTTGATATTTTTTTTTCCTTTTAAACAAATTTTATCAACATTTATCCGATATAAACATAAATAAATTAATTTTTATTAACAGCTTGTTTATATTTGTAGGAGGTCACAAAATGTATGAAGATTGTTACACATTGTGGGATGCAATATTTGAAAAATTAAAAAGTGAGCTGACGTCTACCAGTTATACAACTTGGCTTGTCCATTTAAAGCCAGTTGCTCTTTTAGACAATATACTGGTACTATCAACTGTCAATGTATTTACCAAAAACATAATAAACGGAAGATACTTAAACGTAATATACGATGCAGCAAAATCTATTACTAATAAAAACATAGAAATAAAAATAGTCTCTGAAGATGAAGAAGAGTATAAAAAGATAAAGGAAACAGTCCAGTATAAAAACGACAAAGACAAAATTGTTTCCAATATGCTGAATCCTAAA
>815_517
TAAACAAAACTTTATACACAGTATATTTATAACTAAAAAACAATGATACATTGTTGATATTTTTTTTTCCTTTTAAACAAATTTTATCAACATTTATCCGATATAAACATAAATAAATTAATTTTTATTAACAGCTTGTTTATATTTGTAGGAGGTCACAAAATGTATGAAGATTGTTACACATTGTGGGATGCAATATTTGAAAAATTAAAAAGTGAGCTGACGTCTACCAGTTATACAACTTGGCTTGTCCATTTAAAGCCAGTTGCTCTTTTAGACAATATACTGGTACTATCAACTGTCAATGTATTTACCAAAAACATAATAAACGGAAGATACTTAAACGTAATATACGATGCAGCAAAATCTATTACTAATAAAAACATAGAAATAAAAATAGT
>815_518
TAAACAAAACTTTATACACAGTATATTTATAACTAAAAAACAATGATACATTGTTGATATTTTTTTTTCCTTTTAAACAAATTTTATCAACATTTATCCGATATAAACATAAATAAATTAATTTTTATTAACAGCTTGTTTATATTTGTAGGAGGTCACAAAATGTATGAAGATTGTTACACATTGTGGGATGCAATATTTGAAAAATTAAAAAGTGAGCTGACGTCTACCAGTTATACAAC
>815_519
TAAACAAAACTTTATACACAGTATATTTATAACTAAAAAACAATGATACATTGTTGATATTTTTTTTTCCTTTTAAACAAATTTTATCAACATTTATCCGATATAAACATAAATAAATTAATTTTTATTAACAGCTTGTTTATATTTGTAGGAGGTCACAAAATGTATGAAGATTGTTACACATTGTGGGATGCAATATTTGAAAAATTAAAAAGTGAGCTGACGTCTACCAGTTATACAACTTGGCTTGTCCATTTAAAGCCAGTTGCTCTTTTAGACAATATACTGGTACTATCAACTGTCAATGTATTTACCAAAAACATAATAAACGGAAGATACTTAAACGTAATATACGATGCAGCAAAATCTATTACTAATAAAAACATAGAAATAAAAATAGTCTCTGAAGATGAAGAAGAGTATAAAAAGATAAAG
>815_520
TAAACAAAACTTTATACACAGTATATTTATAACTAAAAAACAATGATACATTGTTGATATTTTTTTTTCCTTTTAAACAAATTTTATCAACATTTATCCGATATAAACATAAATAAATTAATTTTTATTAACAGCTTGTTTATATTTGTAGGAGGTCACAAAATGTATGAAGATTGTTACACATTGTGGGATGCAATATTTGAAAAATTAAAAAGTGAGCTGACGTCTACCAGTTATACAACTTGGCTTGTCCATTTAAAGCCAGTTGCTCTTTTAGACAATATACTGGTACTATCAACTGTCAATGTATTTACCAAAAACATAATAAACGGAAGATACTTAAACGTAATATACGATGCAGCAAAATCTATTACTAA
>815_521
TAAACAAAACTTTATACACAGTATATTTATAACTAAAAAACAATGATACATTGTTGATATTTTTTTTTCCTTTTAAACAAATTTTATCAACATTTATCCGATATAAACATAAATAAATTAATTTTTATTAACAGCTTGTTTATATTTGTAGGAGGTCACAAAATGTATGAAGATTGTTACACATTGTGGGATGCAATATTTGAAAAATTAAAAAGTGAGCTGACGTCTACCAGTTATACAACTTGGCTTGTCCATTTAAAGCCAGTTGCTCTTTTAGACAATATACTGGTACTATCAACTGTCAATGTATTTACCAAAAACATAATAAACGGAAGATACT
>815_522
TAAACAAAACTTTATACACAGTATATTTATAACTAAAAAACAATGATACATTGTTGATATTTTTTTTTCCTTTTAAACAAATTTTATCAACATTTATCCGATATAAACATAAATAAATTAATTTTTATTAACAGCTTGTTTATATTTGTAGGAGGTCACAAAATGTATGAAGATTGTTACACATTGTGGGATGCAATATTTGAAAAATTAAAAAGTGAGCTGACGTCTACCAGTTATACAACTTGGCTTGTCCATTTAAAGCCAGTTGCTCTTTTAGACAATATACTGGTACTATCAACTGTCAATGTATTTACCAAAAACATAATAAACGGAAGATACTTAAACGTAATATACGATGCAGCAAAATCTATTACTAATAAAAACATAGAAATAAAAATAGTCTCTGAAGATGAAGAAGAGTATAAAAA
>815_523
TAAACAAAACTTTATACACAGTATATTTATAACTAAAAAACAATGATACATTGTTGATATTTTTTTTTCCTTTTAAACAAATTTTATCAACATTTATCCGATATAAACATAAATAAATTAATTTTTATTAACAGCTTGTTTATATTTGTAGGAGGTCACAAAATGTATGAAGATTGTTACACATTGTGGGATGCAATATTTGAAAAATTAAAAAGTGAGCTGACGTCTACCAGTTATACAACTTGGCTTGTCCATTTAAAGCCAGTTGCTCTTTTAGACAATATACTGGTACTATCAA
>815_524
TAAACAAAACTTTATACACAGTATATTTATAACTAAAAAACAATGATACATTGTTGATATTTTTTTTTCCTTTTAAACAAATTTTATCAACATTTATCCGATATAAACATAAATAAATTAATTTTTATTAACAGCTTGTTTATATTTGTAGGAGGTCACAAAATGTATGAAGATTGTTACACATTGTGGGATGCAATATTTGAAAAATTAAAAAGTGAGCTG
>815_525
TAAACAAAACTTTATACACAGTATATTTATAACTAAAAAACAATGATACATTGTTGATATTTTTTTTTCCTTTTAAACAAATTTTATCAACATTTATCCGATATAAACATAAATAAATTAATTTTTATTAACAGCTTGTTTATATTTGTAGGAGGTCACAAAATGTATGAAGATTGTTACACATTGTGGGATGCAATATTTGAAAAATTAAAAAGTGAGCTGACGTCTACCAGTTATACAACTTGGCTTGTCCATTTAAAGCCAGTTGCTCTTTTAGACAATATACTGGTACTATCAACTGTCA
>815_526
TAAACAAAACTTTATACACAGTATATTTATAACTAAAAAACAATGATACATTGTTGATATTTTTTTTTCCTTTTAAACAAATTTTATCAACATTTATCCGATATAAACATAAATAAATTAATTTTTATTAACAGCTTGTTTATATTTGTAGGAGGTCACAAAATGTATGAAGATTGTTACACATTGTGGGATGCAATATTTGAAAAATTAAAAAGTGAGCTGACGTCTACCAGTTATACAACTTGGCTTGTCCATTTAAAGCCAGTTGCTCTTTTAGACAATATACTGGTACTATCAACTGTCAATGTATTTACCAAAAACATAATAAACGGAAGATACTTAAACGTAATATACGATGCAGCAAAATCTATTACTAATAAAAACATAGAAA
>815_527
TAAACAAAACTTTATACACAGTATATTTATAACTAAAAAACAATGATACATTGTTGATATTTTTTTTTCCTTTTAAACAAATTTTATCAACATTTATCCGATATAAACATAAATAAATTAATTTTTATTAACAGCTTGTTTATATTTGTAGGAGGTCACAAAATGTATGAAGATTGTTACACATTGTGGGATGCAATATTTGAAAAATTAAAAAGTGAGCTGACGTCTACCAGTTATACAACTTGGCTTGTCCATTTAAAGCCAGTTGCTCTTTTAGACAATATACTGGTACTATCAACTGTCAATGTATTTACCAAAAACATAATAAACGGAAGATACTTAAACGTAATATACGATGCAGCAAAATCTATTACTAATAAAAACATAGAAATAAAAATAGTCTCTGAAGATGAAGAAGAGTATAAAAAGATAAAGGAAACAGTCCAGTATAAAAACGACAAAGACAAAATTGTTTCCAATATGCTGAATCCTAAAT
>815_528
TAAACAAAACTTTATACACAGTATATTTATAACTAAAAAACAATGATACATTGTTGATATTTTTTTTTCCTTTTAAACAAATTTTATCAACATTTATCCGATATAAACATAAATAAATTAATTTTTATTAACAGCTTGTTTATATTTGTAGGAGGTCACAAAATGTATGAAGATTGTTACACATTGTGGGATGCAATATTTGAAAAATTAAAAAGTGAGCTGACGTCTACCAGTTATACAACTTGGCTTGTCCATTTAAAGCCAGTTGCTCTTTTAGACAATATACTGGTACTATCAACTGTCAATGT
>815_529
TAAACAAAACTTTATACACAGTATATTTATAACTAAAAAACAATGATACATTGTTGATATTTTTTTTTCCTTTTAAACAAATTTTATCAACATTTATCCGATATAAACATAAATAAATTAATTTTTATTAACAGCTTGTTTATATTTGTAGGAGGTCACAAAATGTATGAAGATTGTTACACATTGTGGGATGCAATATTTGAAAAATTAAAAAGTGAGCTGACGTCTACCAGTTATACAACTTGGCTTGTCCATTTAAAGCCAGTTGCTCTTTTAGACAATATACTGGTACTATCAACTGTCAATGTATTTACCAAAAACATAATAAACGGAAGATACTTAAACGTAATATACGATGCAGCAAAATCTATTACTAATAAAAACATAGAAATAAAAATAGTCTCTGAAGATGAAGAAGAGTATAAAAAGATAAAGGAAACAGTCCAGTATAAAAACGACAAAGACAAAATTGTTTCCAATATGC
>815_530
TAAACAAAACTTTATACACAGTATATTTATAACTAAAAAACAATGATACATTGTTGATATTTTTTTTTCCTTTTAAACAAATTTTATCAACATTTATCCGATATAAACATAAATAAATTAATTTTTATTAACAGCTTGTTTATATTTGTAGGAGGTCACAAAATGTATGAAGATTGTTACACATTGTGGGATGCAATATTTGAAAAATTAAAAAGTGAGCTGACGTCTACCAGTTATACAACTTGGCTTGTCCATTTAAAGCCAGTTGCTCTTTTAGACAATATACTGGTACTATCAACTGTCAATGTATTTACCAAAAACATAATAAACGGAAGATACTTAAACGTAATATACGATGCAGCAAAATCTATTACTAATAAAAACATAGAAATAAAAATAGTCTCTGAAGATGAAGAAGAGTATAAAAAGATAAAGGAAACAGTCCAGTATAAAAACGACAAAGACAAAATTGTTTCCAATATGCTGAATCCTAAATA
>815_531
TAAACAAAACTTTATACACAGTATATTTATAACTAAAAAACAATGATACATTGTTGATATTTTTTTTTCCTTTTAAACAAATTTTATCAACATTTATCCGATATAAACATAAATAAATTAATTTTTATTAACAGCTTGTTTATATTTGTAGGAGGTCACAAAATGTATGAAGATTGTTACACATTGTGGGATGCAATATTTGAAAAATTAAAAAGTGAGCTGACGTCTACCAGTTATACAACTTGGCTTGTCCATTTAAAGCCAGTTGCTCTTTTAGACAATATACTGGTACTATCAACTGTCAATGTATTTACCAAAAACATAATAAACGGAAGATACTTAAACGTAATATACGATGCAGCAAAATCTATTACTAATAAAAACATAGAAATAAAAAT
>815_532
TAAACAAAACTTTATACACAGTATATTTATAACTAAAAAACAATGATACATTGTTGATATTTTTTTTTCCTTTTAAACAAATTTTATCAACATTTATCCGATATAAACATAAATAAATTAATTTTTATTAACAGCTTGTTTATATTTGTAGGAGGTCACAAAATGTATGAAGATTGTTACACATTGTGGGATGCAATATTTGAAAAATTAAAAAGTGAGCTGACGTCTACCAGTTATACAACTTGGCTTGTCCATTTAAAGCCAGTTGCTCTTTTAGACAATATACTGGTACTATCAACTGTCAATGTATTTACCAAAAACATAATAAACGGAAGATACTTAAACGT
>815_533
TAAACAAAACTTTATACACAGTATATTTATAACTAAAAAACAATGATACATTGTTGATATTTTTTTTTCCTTTTAAACAAATTTTATCAACATTTATCCGATATAAACATAAATAAATTAATTTTTATTAACAGCTTGTTTATATTTGTAGGAGGTCACAAAATGTATGAAGATTGTTACACATTGTGGGATGCAATATTTGAAAAATTAAAAAGTGAGCTGACGTCTACCAGTTATACAACTTGGCTTGTCCATTTAAAGCCAGTTGCTCTTTTAGACAATATACTGGTACTATCAACTGTCAATGTATTTACCAAAAACATAATAAA
>815_534
TAAACAAAACTTTATACACAGTATATTTATAACTAAAAAACAATGATACATTGTTGATATTTTTTTTTCCTTTTAAACAAATTTTATCAACATTTATCCGATATAAACATAAATAAATTAATTTTTATTAACAGCTTGTTTATATTTGTAGGAGGTCACAAAATGTATGAAGATTGTTACACATTGTGGGATGCAATATTTGAAAAATTAAAAAGTGAGCTGACGTCTACCAGTTATACAACTTGGCTTGTCCATTTAAAGCCAGTTGCTCTTTTAGACAATATACTGGTACTATCAACTGTCAATGTATTTACCAAAAACATAATAAACGGAAGATACTTAAACGTAATATACGATGCAGCAAAATCTATTACTAATAAAAACATAGAAATAAAAATAGTCTCTGAAGATGAAGAAGAGTATAAAAAGATAAAGGAAACA
>815_535
TAAACAAAACTTTATACACAGTATATTTATAACTAAAAAACAATGATACATTGTTGATATTTTTTTTTCCTTTTAAACAAATTTTATCAACATTTATCCGATATAAACATAAATAAATTAATTTTTATTAACAGCTTGTTTATATTTGTAGGAGGTCACAAAATGTATGAAGATTGTTACACATTGTGGGATGCAATATTTGAAAAATTAAAAAGTGAGCTGACGTCTACCAGTTATACAACTTGGCTTGTCCATTTAAAGCCAGTTGCTCTTTTAGACAATATACTGGTACTATCAACTGTCAATGTATTTACCAAAAACATAATAAACGGAAGATACTTA
>815_536
TAAACAAAACTTTATACACAGTATATTTATAACTAAAAAACAATGATACATTGTTGATATTTTTTTTTCCTTTTAAACAAATTTTATCAACATTTATCCGATATAAACATAAATAAATTAATTTTTATTAACAGCTTGTTTATATTTGTAGGAGGTCACAAAATGTATGAAGATTGTTACACATTGTGGGATGCAATATTTGAAAAATTAAAAAGTGAGCTGACGTCTACCAGTTATACAACTTGGCTTGTCCATTTAAAGCCAGTTGCTCTTTTAGACAATATACTGGTACTATCAACTGTCAATGTATTTACCAAAAACATAATAAACGGAAGATACTTAAACGTAATATACGATGCAGCAAAATCTA
>815_537
TAAACAAAACTTTATACACAGTATATTTATAACTAAAAAACAATGATACATTGTTGATATTTTTTTTTCCTTTTAAACAAATTTTATCAACATTTATCCGATATAAACATAAATAAATTAATTTTTATTAACAGCTTGTTTATATTTGTAGGAGGTCACAAAATGTATGAAGATTGTTACACATTGTGGGATGCAATATTTGAAAAATTAAAAAGTGAGCTGACGTCTACCAGTTATACAACTTGGCTTGTCCATTTAAAGCCAGTTGCTCTTTTAGACAATATACTGGTACTATCAACTGTCA
>815_538
TAAACAAAACTTTATACACAGTATATTTATAACTAAAAAACAATGATACATTGTTGATATTTTTTTTTCCTTTTAAACAAATTTTATCAACATTTATCCGATATAAACATAAATAAATTAATTTTTATTAACAGCTTGTTTATATTTGTAGGAGGTCACAAAATGTATGAAGATTGTTACACATTGTGGGATGCAATATTTGAAAAATTAAAAAGTGAGCTGACGTCTACCAGTTATACAACTTGGCTTGTCCATTTA
>815_539
TAAACAAAACTTTATACACAGTATATTTATAACTAAAAAACAATGATACATTGTTGATATTTTTTTTTCCTTTTAAACAAATTTTATCAACATTTATCCGATATAAACATAAATAAATTAATTTTTATTAACAGCTTGTTTATATTTGTAGGAGGTCACAAAATGTATGAAGATTGTTACACATTGTGGGATGCAATATTTGAAA
>815_540
TAAACAAAACTTTATACACAGTATATTTATAACTAAAAAACAATGATACATTGTTGATATTTTTTTTTCCTTTTAAACAAATTTTATCAACATTTATCCGATATAAACATAAATAAATTAATTTTTATTAACAGCTTGTTTATATTTGTAGGAGGTCACAAAATGTATGAAGATTGTTACACATTGTGGGATGCAATATTTGAAAAATTAAAAAGTGAGCTGACGTCTACCAGTTATACAACTTGGCTTGTCCATTTAAAGCCAGTTGCTCTTTTAGACAATATACTGGTACTATCAACTGTCAATGTATTTACCAAAAACATAATAAACGGAAGATACTTAAACGTAATATACGATGCAGCAAAATCTATTACTAATAAAAACATAGAAATAAAAATAGTCTCTGAAGATGAAGAAGAGTATAAAAAGATAAAGGAAACAGTCCAGTATAAAAACGACAAAGACAAAATTGTTTCCAATATGCTG
>815_541
TAAACAAAACTTTATACACAGTATATTTATAACTAAAAAACAATGATACATTGTTGATATTTTTTTTTCCTTTTAAACAAATTTTATCAACATTTATCCGATATAAACATAAATAAATTAATTTTTATTAACAGCTTGTTTATATTTGTAGGAGGTCACAAAATGTATGAAGATTGTTACACATTGTGGGATGCAATATTTGAAAAATTAAAAAGTGAGCTGACGTCTACCAGTTATACAACTTGGCTTGTCCATTTAAAGCCAGTTGCTCTTTTAGACAATATACTGGTACTATCAACTGTCAATGTATTTACCAAAAACATAATAAACGGAAGATACTTAAACGTAATATACGATGCAGCAAAATCTATTACTAATAAAAACATAGAAATAAAAATAGTCTCTGAAGATGAAGAAGAGTATAAAAAGATAAAGGAAACAGTCCAGTATAAAAACGACAAAGAC
>815_542
TAAACAAAACTTTATACACAGTATATTTATAACTAAAAAACAATGATACATTGTTGATATTTTTTTTTCCTTTTAAACAAATTTTATCAACATTTATCCGATATAAACATAAATAAATTAATTTTTATTAACAGCTTGTTTATATTTGTAGGAGGTCACAAAATGTATGAAGATTGTTACACATTGTGGGATGCAATATTTGAAAAATTAAAAAGTG
>815_543
TAAACAAAACTTTATACACAGTATATTTATAACTAAAAAACAATGATACATTGTTGATATTTTTTTTTCCTTTTAAACAAATTTTATCAACATTTATCCGATATAAACATAAATAAATTAATTTTTATTAACAGCTTGTTTATATTTGTAGGAGGTCACAAAATGTATGAAGATTGTTACACATTGTGGGATGCAATATTTGAAAAATTAAAAAGTGAGCTGACGTCTACCAGTTATACAACTTGGCTTGTCCATTTAAAGCCAGTTGC
>815_544
TAAACAAAACTTTATACACAGTATATTTATAACTAAAAAACAATGATACATTGTTGATATTTTTTTTTCCTTTTAAACAAATTTTATCAACATTTATCCGATATAAACATAAATAAATTAATTTTTATTAACAGCTTGTTTATATTTGTAGGAGGTCACAAAATGTATGAAGATTGTTACACATTGTGGGATGCAATATTTGAAAAATTAAAAAGTGAGCTGACGTCTACCAGTTATACAACTTGGCTTGTCCATTTAAAGCCAGTTGCTCTTTTAGACAATATACTGGTACTATCAACTGTCAATGTATTTACCAAAAACA
>815_545
TAAACAAAACTTTATACACAGTATATTTATAACTAAAAAACAATGATACATTGTTGATATTTTTTTTTCCTTTTAAACAAATTTTATCAACATTTATCCGATATAAACATAAATAAATTAATTTTTATTAACAGCTTGTTTATATTTGTAGGAGGTCACAAAATGTATGAAGATTGTTACACATTGTGGGATGCAATATTTGAAAAATTAAAAAGTGAGCTGACGTCTACCAGTTATACAACTTGGCTTGTCCATTTAAAGCCAGTTGCTCTTTTAGACAATATACTGGTACTATCAACTGTCAATGTATTTACCAAAAACATAATAAACGGAAGATACTTAAACGTAATATACGATGCAGCAAAATCTATTACTAATAAAAACATAGAAATAAAAATAGTCTCT
>815_546
TAAACAAAACTTTATACACAGTATATTTATAACTAAAAAACAATGATACATTGTTGATATTTTTTTTTCCTTTTAAACAAATTTTATCAACATTTATCCGATATAAACATAAATAAATTAATTTTTATTAACAGCTTGTTTATATTTGTAGGAGGTCACAAAATGTATGAAGATTGTTACACATTGTGGGATGCAATATTTGAAAAATTAAAAAGTGAGCTGACGTCTACCAGTTATACAACTTGGCTTGTCCATTTAAAGCCAGTTGCTCTTTTAGACAATATACTGGTACTATCAACTGTCA
>815_547
TAAACAAAACTTTATACACAGTATATTTATAACTAAAAAACAATGATACATTGTTGATATTTTTTTTTCCTTTTAAACAAATTTTATCAACATTTATCCGATATAAACATAAATAAATTAATTTTTATTAACAGCTTGTTTATATTTGTAGGAGGTCACAAAATGTATGAAGATTGTTACACATTGTGGGATGCAATATTTGAAAAATTAAAAAGTGAGCTGACGTCTACCAGTTATACAACTTGGCTTGTCCATTTAAAGCCAGTTGCTCTTTTAGACAATATACTGGTACTATCAACTGTCAATGTATTTACCAAAAACATAATAAACGGAAGATACTTAAACGTAATATACGATGCAGCAAAATCTATTACTAATAAAAA
>815_548
TAAACAAAACTTTATACACAGTATATTTATAACTAAAAAACAATGATACATTGTTGATATTTTTTTTTCCTTTTAAACAAATTTTATCAACATTTATCCGATATAAACATAAATAAATTAATTTTTATTAACAGCTTGTTTATATTTGTAGGAGGTCACAAAATGTATGAAGATTGTTACACATTGTGGGATGCAATATTTGAAAAATTAAA
>815_549
TAAACAAAACTTTATACACAGTATATTTATAACTAAAAAACAATGATACATTGTTGATATTTTTTTTTCCTTTTAAACAAATTTTATCAACATTTATCCGATATAAACATAAATAAATTAATTTTTATTAACAGCTTGTTTATATTTGTAGGAGGTCACAAAATGTATGAAGATTGTTACACATTGTGGGATGCAATATTTGAAAAATTAAAAAGTGAGCTGACGTCTACCAGTTATACAACTTGGCTTGTCCATTTAAAGCCAGTTGCTCTTTTAGACAATATACTGGTACTATCAACTGTCAATGTATTTACCAAAAACATA
>815_550
TAAACAAAACTTTATACACAGTATATTTATAACTAAAAAACAATGATACATTGTTGATATTTTTTTTTCCTTTTAAACAAATTTTATCAACATTTATCCGATATAAACATAAATAAATTAATTTTTATTAACAGCTTGTTTATATTTGTAGGAGGTCACAAAATGTATGAAGATTGTTACACATTGTGGGATGCAATATTTGAAAAATTAAAAAGTGAGCTGACGTCTACCAGTTATACAACTTGGCTTGTCCATTTAAAGCCAGTTGCTCTTTTAGACAATATACTGGTACTATCAACTGTCAATGTATTTACCAAAAACATAATAAACGGAAGATACTTAAACGTAATATACGATGCAGCAAAATCTATTACTAATAAAAACATAGAAATAAAAATAGTCTCTGAAGATGAAGAAGAGTATAAAAAGATAAAGGAAACAGTCCAGTATAAAAACGACAA
>815_551
TAAACAAAACTTTATACACAGTATATTTATAACTAAAAAACAATGATACATTGTTGATATTTTTTTTTCCTTTTAAACAAATTTTATCAACATTTATCCGATATAAACATAAATAAATTAATTTTTATTAACAGCTTGTTTATATTTGTAGGAGGTCACAAAATGTATGAAGATTGTTACACATTGTGGGATGCAATATTTGAAAAATTAAAAAGTGAGCTGACGTCTACCAGTTA
>815_552
TAAACAAAACTTTATACACAGTATATTTATAACTAAAAAACAATGATACATTGTTGATATTTTTTTTTCCTTTTAAACAAATTTTATCAACATTTATCCGATATAAACATAAATAAATTAATTTTTATTAACAGCTTGTTTATATTTGTAGGAGGTCACAAAATGTATGAAGATTGTTACACATTGTGGGATGCAATATTTGAAAAATTAAAAAGTGAGCTGACGTCTACCAGTTATACAACTTGGCTTGTCCATTTAAAGCCAGTTGCTCTTTTAGACAATATACTGGTACTATCAACTGTCAATGTATTTACCAAAAACATAATAAACGGAAGATACTTAAACGTAATATACGATGCAGCAAAATCTATTACTAATAAAAACATAGAAATAAAAATAGTCTCTGAAGATGAAGAAGA
>815_553
TAAACAAAACTTTATACACAGTATATTTATAACTAAAAAACAATGATACATTGTTGATATTTTTTTTTCCTTTTAAACAAATTTTATCAACATTTATCCGATATAAACATAAATAAATTAATTTTTATTAACAGCTTGTTTATATTTGTAGGAGGTCACAAAATGTATGAAGATTGTTACACATTGTGGGATGCAATATTTGAAAAATTAAAAAGTGAGCTGACGTCTACCAGTTATACAACTTGGCTTGTCCATTTAAAGCCAGTTGCTCTTTTAGACAATATACTGGTACTATCAACTGTCAATGTATTTACCAAA
>815_554
TAAACAAAACTTTATACACAGTATATTTATAACTAAAAAACAATGATACATTGTTGATATTTTTTTTTCCTTTTAAACAAATTTTATCAACATTTATCCGATATAAACATAAATAAATTAATTTTTATTAACAGCTTGTTTATATTTGTAGGAGGTCACAAAATGTATGAAGATTGTTACACATTGTGGGATGCAATATTTGAAAAATTAAAAAGTGAGCTGACGTCTACCAGTTATACAACTTGGCTTGTCCATTTAAAGCCAGTTGCTCTTTTAGACAATATACTGGTACTATCAACTGTCAATGTATTTACCAAAAACATAATAAACGGAAGATACTTAAACGTAATATACGATGCAGCAAAATCTATTACTAATAAAAACATAGAAATAAAAATAGTCTCTGAAGATGAAGAAGAGTATAAAAAGATAAAGGAAACAGTCCAGTATAAAAACGACAAAGACAAAATT
>815_555
TAAACAAAACTTTATACACAGTATATTTATAACTAAAAAACAATGATACATTGTTGATATTTTTTTTTCCTTTTAAACAAATTTTATCAACATTTATCCGATATAAACATAAATAAATTAATTTTTATTAACAGCTTGTTTATATTTGTAGGAGGTCACAAAATGTATGAAGATTGTTACACATTGTGGGATG
>815_556
TAAACAAAACTTTATACACAGTATATTTATAACTAAAAAACAATGATACATTGTTGATATTTTTTTTTCCTTTTAAACAAATTTTATCAACATTTATCCGATATAAACATAAATAAATTAATTTTTATTAACAGCTTGTTTATATTTGTAGGAGGTCACAAAATGTATGAAGATTGTTACACA
>815_557
TAAACAAAACTTTATACACAGTATATTTATAACTAAAAAACAATGATACATTGTTGATATTTTTTTTTCCTTTTAAACAAATTTTATCAACATTTATCCGATATAAACATAAATAAATTAATTTTTATTAACAGCTTGTTTATATTTGTAGGAGGTCACAAAATGTATGAAGATTGTTACACATTGTGGGATGCAATATTTGAAAAATTAAAAAGTGAGCTGACGTCTA
>815_558
TAAACAAAACTTTATACACAGTATATTTATAACTAAAAAACAATGATACATTGTTGATATTTTTTTTTCCTTTTAAACAAATTTTATCAACATTTATCCGATATAAACATAAATAAATTAATTTTTATTAACAGCTTGTTTATATTTGTAGGAGGTCACAAAATGTATGAAGATTGTTACACATTGTGGGATGCAATATTTGAAAAATTAAAAAGTGAGCTGACGTCTACCAGTTATACAACTTGGCTTGTCCATTTAAAGCCAGTTGCTCTTTTAGACAATATACTGGTACTATCAACTGTCAATGTATTTACCAAAAACATAATAAACGGAAGATACTTAAACGTAATATACGATGCAGCAAAATCTATTACTAATAAAAACATAGAAATAAAAATAGTCTCTGAAGATGAAGAAGAGTATAAAAAGATAAA
>815_559
TAAACAAAACTTTATACACAGTATATTTATAACTAAAAAACAATGATACATTGTTGATATTTTTTTTTCCTTTTAAACAAATTTTATCAACATTTATCCGATATAAACATAAATAAATTAATTTTTATTAACAGCTTGTTTATATTTGTAGGAGGTCACAAAATGTATGAAGATTGTTACACATTGTGGGATGCAATATTTGAAAAATTAAAAAGTGAGCTGACGTCTACCAGTTATACAACTTGGCTTGTCCATTTAAAGCCAGTTGCTCTTTTAGACAATATACTGGTACTATCAACTGTCAATGTATTTACCAAAAACATAATAAACGGAAGATACTTAAACGTAATATACGATGCAGCAAAATCTATTACTAATAAAAACATAGAAATAAAAATAGTCTCTGAAGATGAAGAAGAGTATAAAAAGATAAAGGAAACAGTCCAGTATAAAAACGACAAAGACAAAATTGTTTCCAATATGCTGAATCCTAAATATA
>815_560
TAAACAAAACTTTATACACAGTATATTTATAACTAAAAAACAATGATACATTGTTGATATTTTTTTTTCCTTTTAAACAAATTTTATCAACATTTATCCGATATAAACATAAATAAATTAATTTTTATTAACAGCTTGTTTATATTTGTAGGAGGTCACAAAATGTATGAAGATTGTTACACATTGTGGGATGCAATATTTGAAAAATTAAAAAGTGAGCTGACGTCTACCAGTTATACAACTTGGCTTGTCCATTTAAAGCCAGTTGCTCTTTTAGACAATATACTGGTACTATCAACTGTCAATGTATTTACCAAAAACATAATAAACGGAAGATACTTAAACGTAATATACGATGCAGCAAAATCTA
>815_561
TAAACAAAACTTTATACACAGTATATTTATAACTAAAAAACAATGATACATTGTTGATATTTTTTTTTCCTTTTAAACAAATTTTATCAACATTTATCCGATATAAACATAAATAAATTAATTTTTATTAACAGCTTGTTTATATTTGTAGGAGGTCACAAAATGTATGAAGATTGTTACACATTGTGGGATGCAATATTTGAAAAATTAAAAAGTGAGCTGACGTCTACCAGTTATACAACTTGGCTTGTCCATTTAAAGCCAGTTGCTCTTTTA
>815_562
TAAACAAAACTTTATACACAGTATATTTATAACTAAAAAACAATGATACATTGTTGATATTTTTTTTTCCTTTTAAACAAATTTTATCAACATTTATCCGATATAAACATAAATAAATTAATTTTTATTAACAGCTTGTTTATATTTGTAGGAGGTCACAAAATGTATGAAGATTGTTACACATTGTGGGATGCAATATTTGAAAAATTAAAAAGTGAGCTGACGTCTACCAGTTATACAACTTGGCTTGTCCATTTAAAGCCAGTTGCTCTTTTAGACAATATACTGGTACTATCAACTGTCAATGTATTTACCAAAAACATAATAAACGGAAGATACTTAAACGTAATATACGATGCAGCAAAATCTATTACTAATAAAAACATAGAAATAAAAATAGTCTCTGAAGATGAAGAAGAGTATAAAAAGATAAAGGAAACAGTCCAGTATAAAAACGACAAAGACAAAATTGTTT
>815_563
TAAACAAAACTTTATACACAGTATATTTATAACTAAAAAACAATGATACATTGTTGATATTTTTTTTTCCTTTTAAACAAATTTTATCAACATTTATCCGATATAAACATAAATAAATTAATTTTTATTAACAGCTTGTTTATATTTGTAGGAGGTCACAAAATGTATGAAGATTGTTACACATTGTGGGATGCAATATTTGAAAAATTAAAAAGTGAGCTGACGTCTACCAGTTATACAACTTGGCTTGTCCATTTAAAGCC
>815_564
TAAACAAAACTTTATACACAGTATATTTATAACTAAAAAACAATGATACATTGTTGATATTTTTTTTTCCTTTTAAACAAATTTTATCAACATTTATCCGATATAAACATAAATAAATTAATTTTTATTAACAGCTTGTTTATATTTGTAGGAGGTCACAAAATGTATGAAGATTGTTACACATTGTGGGATGCAATATTTGAAAAAT
>815_565
TAAACAAAACTTTATACACAGTATATTTATAACTAAAAAACAATGATACATTGTTGATATTTTTTTTTCCTTTTAAACAAATTTTATCAACATTTATCCGATATAAACATAAATAAATTAATTTTTATTAACAGCTTGTTTATATTTGTAGGAGGTCACAAAATGTATGAAGATTGTTACACATTGTGGGATGCAATATTTGAAAAATTAAAAAGTGAGCTGACGTCTACCAGTTATACAACTTGGCTTGTCCATTTAAAGCCAGTTGCTCTTTTAGACAATATACTGGTACTATCAACTGTCAATGTATTTACCAAAAACATAATAAACGGAAGATACTTAAACG
>815_566
TAAACAAAACTTTATACACAGTATATTTATAACTAAAAAACAATGATACATTGTTGATATTTTTTTTTCCTTTTAAACAAATTTTATCAACATTTATCCGATATAAACATAAATAAATTAATTTTTATTAACAGCTTGTTTATATTTGTAGGAGGTCACAAAATGTATGAAGATTGTTACACATTGTGGGATGCAATATTTGAAAAATTAAAAAGTGAGCTGACGTCTACCAGTTATACAACTTGGCTTGTCCATTTAAAGCCAGTTGCTCTTTTAGACAATATACTGGTACTATCAACTGTCAATGTATTTACCAAAAACATAATAAACGGAAGATACTTAAACGTAATATACGATGCAGCAAAATCTATTACTAATAAAAACATAGAAATAAAAATAGTCTCTGAAGATGAAGAAGAGTATAAAAAGATAAAGGAAACAGTCCAGT
>815_567
TAAACAAAACTTTATACACAGTATATTTATAACTAAAAAACAATGATACATTGTTGATATTTTTTTTTCCTTTTAAACAAATTTTATCAACATTTATCCGATATAAACATAAATAAATTAATTTTTATTAACAGCTTGTTTATATTTGTAGGAGGTCACAAAATGTATGAAGATTGTTACACATTGTGGGATGCAATATTTGAAAAATTAAAAAGTGAGCTGACGTCTACCAGTTATACAACTTGGCTTGTCCATTTAAAGCCAGTTGCTCTTTTAGACAATATACTGGTACTATCAACTGTCA
>815_568
TAAACAAAACTTTATACACAGTATATTTATAACTAAAAAACAATGATACATTGTTGATATTTTTTTTTCCTTTTAAACAAATTTTATCAACATTTATCCGATATAAACATAAATAAATTAATTTTTATTAACAGCTTGTTTATATTTGTAGGAGGTCACAAAATGTATGAAGATTGTTACACATTGTGGGATGCAATATTTGAAAAATTAAAAAGTGAGCTGACGTCTACCAGTTATACAACTTGGCTTGTCCATTTAAAGCCAGTTGCTCTTTTAGACAATATACTGGTACTATCAACTGTCAATGTATTTACCAAAAACATAATAAACGGAAGATACTTAAACGTAATATACGATGCAGCAAAATCTATTACTAATAAAAACATAGAAATAAAAATAGTCT
>815_569
TAAACAAAACTTTATACACAGTATATTTATAACTAAAAAACAATGATACATTGTTGATATTTTTTTTTCCTTTTAAACAAATTTTATCAACATTTATCCGATATAAACATAAATAAATTAATTTTTATTAACAGCTTGTTTATATTTGTAGGAGGTCACAAAATGTATGAAGATTGTTACACATTGTGGGATGCAATATTTGAAAAATTAAAAAGTGAGCTGACGTCTACCAGTTATACAACTTGGCTTGTCCATTTAAAGCCAGTTGCTCTTTTAGACAATATACTGGTACTATCAA
>815_570
TAAACAAAACTTTATACACAGTATATTTATAACTAAAAAACAATGATACATTGTTGATATTTTTTTTTCCTTTTAAACAAATTTTATCAACATTTATCCGATATAAACATAAATAAATTAATTTTTATTAACAGCTTGTTTATATTTGTAGGAGGTCACAAAATGTATGAAGATTGTTACACATTGTGGGATGCAATATTTGAAAAATTAAAAAGTGAGCTGACGTCTACCAGTTATACAACTTGGCTTGTCCATTTAAAGCCAGTTGCTCTTTTAGACAATATACTGGTACTATCAACTGTCAATGTATTTACCAAAAACATAATAAACGGAAGATACTTAAACGTAATATACGATGCAGCAAAATCTATTACTAATAAAAACATAGAAATAAAAATAGTCTCTGAAGATGAAGAAGAGTATAAAAAGATAAAGGAAACAGTCCAGTATAAAAACGACAAAGACAAAATTGTTTCCAATATG
>815_571
TAAACAAAACTTTATACACAGTATATTTATAACTAAAAAACAATGATACATTGTTGATATTTTTTTTTCCTTTTAAACAAATTTTATCAACATTTATCCGATATAAACATAAATAAATTAATTTTTATTAACAGCTTGTTTATATTTGTAGGAGGTCACAAAATGTATGAAGATTGTTACACATTGTGGGATGCAATATTTGAAAAATTAAAAAGTGAGCTGACGTCTACCAGTTATACAACTTGGCTTGTCCATTTAAAGCCAGTTGCTCTTTTAGACAATATACTGGTACTATCAACTGTCAATGTATTTACCAAAAACATAATAAACGGAAGATACTTAAACGTAATATACGATGCAGCAAAATCTATTACTAATAAAAACATAGAAATAAAAATAGTCTCTGAAGATGAAGAAGAGTATAAAAAGATAAAGGAAACAGTCCAGTATAAAAACGACAAAGACAAAATTGTTTCCAATATG
>815_572
TAAACAAAACTTTATACACAGTATATTTATAACTAAAAAACAATGATACATTGTTGATATTTTTTTTTCCTTTTAAACAAATTTTATCAACATTTATCCGATATAAACATAAATAAATTAATTTTTATTAACAGCTTGTTTATATTTGTAGGAGGTCACAAAATGTATGAAGATTGTTACACATTGTGGGATGCAATATTTGAAAAATTAAAAAGTGAGCTGACGTCTACCAGTTATACAACTTGGCTTGTCCATTTAAAGCCAGTTGCTCTTTTAGACAATATACTGGTACTATCAACTGTCAATGTATTTACCAAAAACATAATAAACGGAAGATACTTAAACGTAATATACGATGCAGCAAAATCTATTACTAATAAAAACATAGAAATAAAAATAGTCTCTGAAGATGAAGAAGAGTATAAAAAGATAAAGGAAACAGTCCA
>815_573
TAAACAAAACTTTATACACAGTATATTTATAACTAAAAAACAATGATACATTGTTGATATTTTTTTTTCCTTTTAAACAAATTTTATCAACATTTATCCGATATAAACATAAATAAATTAATTTTTATTAACAGCTTGTTTATATTTGTAGGAGGTCACAAAATGTATGAAGATTGTTACACATTGTGGGATGCAATATTTGAAAAATTAAAAAGTGAGCTGACGTCTACCAGTTATACAACTTGGCTTGTCCATTTAAAGCCAGTTGCTCTTTTAGACAATATACTGGTACTATCAACTGTCAATGTATTTACCAAAAACATAATAAACGGAAGATACTTAAACGTAATATACGATGCAGCAAAATCTATTACTAATAAAAA
>815_574
TAAACAAAACTTTATACACAGTATATTTATAACTAAAAAACAATGATACATTGTTGATATTTTTTTTTCCTTTTAAACAAATTTTATCAACATTTATCCGATATAAACATAAATAAATTAATTTTTATTAACAGCTTGTTTATATTTGTAGGAGGTCACAAAATGTATGAAGATTGTTACACATTGTGGGATGCAATATTTGAAAAATTAAAAAGTGAGCTGACGTCTACCAGTTATACAACTTGGCTTGTCCATTTAAAGCCAGTTGCTCTTTTAGACAATATACTGGTACTATCAACTGTCAATGTATTTA
>815_575
TAAACAAAACTTTATACACAGTATATTTATAACTAAAAAACAATGATACATTGTTGATATTTTTTTTTCCTTTTAAACAAATTTTATCAACATTTATCCGATATAAACATAAATAAATTAATTTTTATTAACAGCTTGTTTATATTTGTAGGAGGTCACAAAATGTATGAAGATTGTTACACATTGTGGGATGCAATATTTGAAAAATTAAAAAGTGAGCTGACGTCTACCAGTTATACAACTTGGCTTGTCCATTTAAAGCCAGTTGCTCTTTTAGACAATATACTGGTACTATCAACTGTCAATGTATTTACCAAAAACATAATAAACGGAAGATACTTAAACGTAATATACGATGCAGCAAAATCTATTACTAATAAAAA
>815_576
TAAACAAAACTTTATACACAGTATATTTATAACTAAAAAACAATGATACATTGTTGATATTTTTTTTTCCTTTTAAACAAATTTTATCAACATTTATCCGATATAAACATAAATAAATTAATTTTTATTAACAGCTTGTTTATATTTGTAGGAGGTCACAAAATGTATGAAGATTGTTACACATTGTGGGATGCAATATTTGAAAAATTAAAAAGTGAGCTGACGTCTACCAGTTATACAACTTGGCTTGTCCATTTAAAGCCAGTTGCTCTTTTAGACAATATACTGGTACTATCAACTGTCAATGTATTTACCAAAAACATAATAAACGGAAGATACTTAAACGTAATATACGATGCAGCAAAATCTATTACTAATAAAAACATAGAAATAAAAATAGTCTCTGAAGA
>815_577
TAAACAAAACTTTATACACAGTATATTTATAACTAAAAAACAATGATACATTGTTGATATTTTTTTTTCCTTTTAAACAAATTTTATCAACATTTATCCGATATAAACATAAATAAATTAATTTTTATTAACAGCTTGTTTATATTTGTAGGAGGTCACAAAATGTATGAAGATTGTTACACATTGTGGGATGCAATATTTGAAAAATTAAAAAGTGAGCTGACGTCTACCAGTTATACAACTTGGCTTGTCCATTTAAAGCCAGTTGCTCTTTTAGACAATATACTGGTACTA
>815_578
TAAACAAAACTTTATACACAGTATATTTATAACTAAAAAACAATGATACATTGTTGATATTTTTTTTTCCTTTTAAACAAATTTTATCAACATTTATCCGATATAAACATAAATAAATTAATTTTTATTAACAGCTTGTTTATATTTGTAGGAGGTCACAAAATGTATGAAGATTGTTACACATTGT
>815_579
TAAACAAAACTTTATACACAGTATATTTATAACTAAAAAACAATGATACATTGTTGATATTTTTTTTTCCTTTTAAACAAATTTTATCAACATTTATCCGATATAAACATAAATAAATTAATTTTTATTAACAGCTTGTTTATATTTGTAGGAGGTCACAAAATGTATGAAGATTGTTACACATTGTGGGATGCAATATTTGAAAAATTAAAAAGTGAGCTGACGTCTACCAGTTATACAACTTGGCTTGTCCATTTAAAGCCAGTTGCTCTTTTAGACAATATACTGGTACTATCAACTGTCAATGTATTTACCAAAAACATAATAAACGGAAGATACTTAAACGTAATATACGATGCAGCAAAATCTATTACTAATAAAAACATAGAAATAAAAATAGTCTCTGAAGATGAAGAAGAGTATAAAAAGATA
>815_580
TAAACAAAACTTTATACACAGTATATTTATAACTAAAAAACAATGATACATTGTTGATATTTTTTTTTCCTTTTAAACAAATTTTATCAACATTTATCCGATATAAACATAAATAAATTAATTTTTATTAACAGCTTGTTTATATTTGTAGGAGGTCACAAAATGTATGAAGATTGTTACACATTGTGGGATGCAATATTTGAAAAATTAAAAAGTGAGCTGACGTCTACCAGTTATACAACTTGGCTTGTCCATTTAAAGCCAGTTGCTCTTTTAGACAATATACTGGTACTATCAACTGTCAATGTATTTACCAAAAACATAATAAACGGAAGATACTTAAACG
>815_581
TAAACAAAACTTTATACACAGTATATTTATAACTAAAAAACAATGATACATTGTTGATATTTTTTTTTCCTTTTAAACAAATTTTATCAACATTTATCCGATATAAACATAAATAAATTAATTTTTATTAACAGCTTGTTTATATTTGTAGGAGGTCACAAAATGTATGAAGATTGTTACACATTGTGGGATGCAATATTTGAAAAATTAAAAAGTGAGCTGACGTCTACCAGTTATACAACTTGGCTTGTCCATTTAAAGCCAGTTGCTCTTTTAGACAATATACTGGTACTATCAACTGTCAATGTATTTACCAAAAACATAATAAACGGAAGATACTTAAACGTAATATACGATGCAGCAAAATCTATTACTAATAAAAACATAGAAATAAAAATAGTCTCTGAAGATGAAGAAGAGTATAAAAAGATAAAGGAAA
>815_582
TAAACAAAACTTTATACACAGTATATTTATAACTAAAAAACAATGATACATTGTTGATATTTTTTTTTCCTTTTAAACAAATTTTATCAACATTTATCCGATATAAACATAAATAAATTAATTTTTATTAACAGCTTGTTTATATTTGTAGGAGGTCACAAAATGTATGAAGATTGTTACACATTGTGGGATGCAATATTTGAAAAATTAAAAAGTGAGCTGACGTCTACCAGTTATACAACTTGGCTTGTCCATTTAAAGCCAGTTGCTCTTTTAGACAATATACTGGTACTATCAACTGTCAATGTATTTACCAAAAACATAATAAACGGAAGATACTTAAACGTAATATACGATGCAGCAAAATCTATTACTAATAAAAACATAGAAATAAAAATAGTCTCTGAAGATGAAGAAGAGTATAAAAAGATAAAGGAAACAGTCCAGTATAAAAACGACAAAGACAAAAT
>815_583
TAAACAAAACTTTATACACAGTATATTTATAACTAAAAAACAATGATACATTGTTGATATTTTTTTTTCCTTTTAAACAAATTTTATCAACATTTATCCGATATAAACATAAATAAATTAATTTTTATTAACAGCTTGTTTATATTTGTAGGAGGTCACAAAATGTATGAAGATTGTTACACATTGTGGGATGCAATATTTGAAAAATTAAAAAGTGAGCTGACGTCTACCAGTTATACAACTTGGCTTGTCCATTTAAAGCCAGT
>815_584
TAAACAAAACTTTATACACAGTATATTTATAACTAAAAAACAATGATACATTGTTGATATTTTTTTTTCCTTTTAAACAAATTTTATCAACATTTATCCGATATAAACATAAATAAATTAATTTTTATTAACAGCTTGTTTATATTTGTAGGAGGTCACAAAATGTATGAAGATTGTTACACATTGTGGGATGCAATATTTGAAAAATTAAAAAGTGAG
>815_585
TAAACAAAACTTTATACACAGTATATTTATAACTAAAAAACAATGATACATTGTTGATATTTTTTTTTCCTTTTAAACAAATTTTATCAACATTTATCCGATATAAACATAAATAAATTAATTTTTATTAACAGCTTGTTTATATTTGTAGGAGGTCACAAAATGTATGAAGATTGTTACA
>815_586
TAAACAAAACTTTATACACAGTATATTTATAACTAAAAAACAATGATACATTGTTGATATTTTTTTTTCCTTTTAAACAAATTTTATCAACATTTATCCGATATAAACATAAATAAATTAATTTTTATTAACAGCTTGTTTATATTTGTAGGAGGTCACAAAATGTATGAAGATTGTTACACAT
>815_587
TAAACAAAACTTTATACACAGTATATTTATAACTAAAAAACAATGATACATTGTTGATATTTTTTTTTCCTTTTAAACAAATTTTATCAACATTTATCCGATATAAACATAAATAAATTAATTTTTATTAACAGCTTGTTTATATTTGTAGGAGGTCACAAAATGTATGAAGATTGTTACACATTGTGGGATGCAATATTTGAAAAATTAAAAAGTGAGCTGACGTCTACCAGTTATACAACTTGGCTTGTCCATTTAAAGCCAGTTGCTCTTTTAGACAATATACTGGTACTATCAACTGTCAATGTATTTACCAAAAACATAATAAACGGAAGATACTTAAACGTAATATACGATGCAGCAAAATCTATTACTAATAAAAACATAGAAATAAAAATAGTCTCTGAAGATGAAGAAGAG
>815_588
TAAACAAAACTTTATACACAGTATATTTATAACTAAAAAACAATGATACATTGTTGATATTTTTTTTTCCTTTTAAACAAATTTTATCAACATTTATCCGATATAAACATAAATAAATTAATTTTTATTAACAGCTTGTTTATATTTGTAGGAGGTCACAAAATGTATGAAGATTGTTACACATTGTGGGATGCAATATTTGAAAAATTAAAAAGTGAGCTGACGTCTACCAGTTATACAACTTGGCTTGTCCATTTAAAGCCAGTTGCTCTTTTAGACAATATACTGGTACTATCAACTGTCAATGTATTTACCAAAAACATAATAAACGGAAGATACTTAAACGTAATATACGATGCAGCAAAATCTATTACTAATAAAAACATAGAAATAAAAATAGTCTCTGAAGATGAAGAAGAGTATAAAAAGATAAAGGAAACAGTCCAGTATAAAAACGACAAAGACAAAATTGTTTCCA
>815_589
TAAACAAAACTTTATACACAGTATATTTATAACTAAAAAACAATGATACATTGTTGATATTTTTTTTTCCTTTTAAACAAATTTTATCAACATTTATCCGATATAAACATAAATAAATTAATTTTTATTAACAGCTTGTTTATATTTGTAGGAGGTCACAAAATGTATGAAGATTGTTACACATTGTGGGATGCAATATTTGAAAAATTAAAAAGTGAGCTGACGTCTACCAGTTATACAACTTGGCTTGTCCATTTAAAGCCAGTTGCTCTTTTAGACAATATACTGGTACTATCAACTGTCAATGTATTTACCAAAAACATAATAAACGGAAGATACTTAAACGTAATATACGATGCAGCAAAATCTATTACTAATAAAAACATAGAAATAAAA
>815_590
TAAACAAAACTTTATACACAGTATATTTATAACTAAAAAACAATGATACATTGTTGATATTTTTTTTTCCTTTTAAACAAATTTTATCAACATTTATCCGATATAAACATAAATAAATTAATTTTTATTAACAGCTTGTTTATATTTGTAGGAGGTCACAAAATGTATGAAGATTGTTACACATTGTGGGATGCAATATTTGAAAAATTAAAAAGTGAGCTGACGTCTACCAGTTATACAACTTGGCTTGTCCATTTAAAGCCAGTTGCTCTTTTAGACAATA
>815_591
TAAACAAAACTTTATACACAGTATATTTATAACTAAAAAACAATGATACATTGTTGATATTTTTTTTTCCTTTTAAACAAATTTTATCAACATTTATCCGATATAAACATAAATAAATTAATTTTTATTAACAGCTTGTTTATATTTGTAGGAGGTCACAAAATGTAT
>815_592
TAAACAAAACTTTATACACAGTATATTTATAACTAAAAAACAATGATACATTGTTGATATTTTTTTTTCCTTTTAAACAAATTTTATCAACATTTATCCGATATAAACATAAATAAATTAATTTTTATTAACAGCTTGTTTATATTTGTAGGAGGTCACAAAATGTATGAAGATT
>815_593
TAAACAAAACTTTATACACAGTATATTTATAACTAAAAAACAATGATACATTGTTGATATTTTTTTTTCCTTTTAAACAAATTTTATCAACATTTATCCGATATAAACATAAATAAATTAATTTTTATTAACAGCTTGTTTATATTTGTAGGAGGTCACAAAATGTATGAAGATTGTTACACATTGTGGGATGCAATATTTGAAAAATTAAAAAGTGAGCTGACGTCTACCAGTTATACAACTTGGCTTGTCCATTTAAAGCCAGTTGCTCTTTTAGACAATATACTGGTACTATCAACTGTCAATGTATTTACCAAAAACATAATAAACGGAAGATACTTAAACGTAATATACGATGCAGCAAAATCTATTACTAATAAAAACATAGAAATAAAAATAGTCTCTGAAGATGAAGAAGAGTATAAAAAGATAAAGGAAACAGTCCAGTATAAAAACGACAAAGACAAAATTGTTT
>815_594
TAAACAAAACTTTATACACAGTATATTTATAACTAAAAAACAATGATACATTGTTGATATTTTTTTTTCCTTTTAAACAAATTTTATCAACATTTATCCGATATAAACATAAATAAATTAATTTTTATTAACAGCTTGTTTATATTTGTAGGAGGTCACAAAATGTATGAAGATTGTTACACATTGTGGGATGCAATATTTGAAAAATTAAAAAGTGAGCTGACGTCTACCAGTTATACAACTTGGCTTGTCCATTTAAAGCCAGTTGCTCTTTTAGACAATATACTGGTACTATCAACTGTCAATGTATTTACCAAAAACATAATAAACGGAAGATACTTAAACGTAATATACGATGCAGCAAAATCTATTACTAATAAAAACATAGAAATAAAAATAGTCTCTGAAGATGAAGAAGAGTATAAAAAGATAAAGGAAACAGTCCAGTAT
>815_595
TAAACAAAACTTTATACACAGTATATTTATAACTAAAAAACAATGATACATTGTTGATATTTTTTTTTCCTTTTAAACAAATTTTATCAACATTTATCCGATATAAACATAAATAAATTAATTTTTATTAACAGCTTGTTTATATTTGTAGGAGGTCACAAAATGTATGAAGATTGTTACACATTGTGGGATGCAATATTTGAAAAATTAAAAAGTGAGCTGACGTCTACCAGTTATACAACTTGGCTTGTCCATTTAAAGCCAGTTGC
>815_596
TAAACAAAACTTTATACACAGTATATTTATAACTAAAAAACAATGATACATTGTTGATATTTTTTTTTCCTTTTAAACAAATTTTATCAACATTTATCCGATATAAACATAAATAAATTAATTTTTATTAACAGCTTGTTTATATTTGTAGGAGGTCACAAAATGTATGAAGATTGTTACACATTGTGGGATGCAATATTTGAAAAATTAAAAAGTGAGCTGACGTCTACCAGTTATACAACTTGGCTTGTCCATTTAAAGCCAGTTGCTCTTTTAGACAATATACTGGTACTATCAACTGTCAATGTATTTACCAAAAACATAATAAACGGAAGATACTTAAACGTAATATACGATGCAGCAAAATCTATTACTAATAAAAACATAGAAATAAAAATAGTCTCTGAAGATGAAGAAGAGTATAAAAAGATAAAGGAAACAGTCCAGTATAAAAACGACAAAGACAAAATTGTTTCCAATATGCTGAATCCTAAATA
>815_597
TAAACAAAACTTTATACACAGTATATTTATAACTAAAAAACAATGATACATTGTTGATATTTTTTTTTCCTTTTAAACAAATTTTATCAACATTTATCCGATATAAACATAAATAAATTAATTTTTATTAACAGCTTGTTTATATTTGTAGGAGGTCACAAAATGTATGAAGATTGTTACACATTGTGGGATGCAATATTTGAAAAATTAAAAAGTGAGCTGACGTCTACCAGTTATACAACTTGGCTTGTCCATTTAAAGCCAGTTGCTCTTTTAGACAATATACTGGTACTATCAACTGTCAATGTATTTACCAAAAACATAATAA
>815_598
TAAACAAAACTTTATACACAGTATATTTATAACTAAAAAACAATGATACATTGTTGATATTTTTTTTTCCTTTTAAACAAATTTTATCAACATTTATCCGATATAAACATAAATAAATTAATTTTTATTAACAGCTTGTTTATATTTGTAGGAGGTC
>815_599
TAAACAAAACTTTATACACAGTATATTTATAACTAAAAAACAATGATACATTGTTGATATTTTTTTTTCCTTTTAAACAAATTTTATCAACATTTATCCGATATAAACATAAATAAATTAATTTTTATTAACAGCTTGTTTATATTTGTAGGAGGTCACAAAATGTATGAAGATTGTTACACATTGTGGGATGCAATATTTGAAAAATTAAAAAGTGAGCTGACGTCTACCAGTTATACAACTTGGCTTGTCCATTTAAAGCCAGTTGCTCTTTTAGACAATATACTGGTACTATCAACTGTCAATGTATTTACCAAAAACATAATAAACGGAAGAT
>815_600
TAAACAAAACTTTATACACAGTATATTTATAACTAAAAAACAATGATACATTGTTGATATTTTTTTTTCCTTTTAAACAAATTTTATCAACATTTATCCGATATAAACATAAATAAATTAATTTTTATTAACAGCTTGTTTATATTTGTAGGAGGTCACAAAATGTATGAAGATTGTTACACATTGTGGGATGCAATATTTGAAAAATTAAAAAGTGAGCTGACGTCTACCAGTTATACAACTTGGCTTGTCCATTTAAAGCCAGTTGCTCTTTTAGACAATATACTGGTACTATCAACTGTCAATGTATTTACCAAAAACATAATAAACGGAAGAT
>815_601
TAAACAAAACTTTATACACAGTATATTTATAACTAAAAAACAATGATACATTGTTGATATTTTTTTTTCCTTTTAAACAAATTTTATCAACATTTATCCGATATAAACATAAATAAATTAATTTTTATTAACAGCTTGTTTATATTTGTAGGAGGTCACAAAATGTATGAAGATTGTTACACATTGTGGGATGCAATATTTGAAAAATTAAAAAGTGAGCTGACGTCTACCAGTTATACAACTTGGCTTGTCCATTTAAAGCCAGTTGCTCTTTTAGACAATATACTGGTACTATCAACTGTCAATGTATTTACCAAAAACATAAT
>815_602
TAAACAAAACTTTATACACAGTATATTTATAACTAAAAAACAATGATACATTGTTGATATTTTTTTTTCCTTTTAAACAAATTTTATCAACATTTATCCGATATAAACATAAATAAATTAATTTTTATTAACAGCTTGTTTATATTTGTAGGAGGTCACAAAATGTATGAAGATTGTTACACATTGTGGGATGCAATATTTGAAAAATTAAAAAGTGAGCTGACGTCTACCAGTTATACAACTTGGCTTGTCCATTTAAAGCCAGTTGCTCTTTTAGACAATATACTGGTACTATCAACTGTCAATGTATTTACCAAAAA
>815_603
TAAACAAAACTTTATACACAGTATATTTATAACTAAAAAACAATGATACATTGTTGATATTTTTTTTTCCTTTTAAACAAATTTTATCAACATTTATCCGATATAAACATAAATAAATTAATTTTTATTAACAGCTTGTTTATATTTGTAGGAGGTCACAAAATGTATGAAGATTGTTACACATTGTGGGATGCAATATT
>815_604
TAAACAAAACTTTATACACAGTATATTTATAACTAAAAAACAATGATACATTGTTGATATTTTTTTTTCCTTTTAAACAAATTTTATCAACATTTATCCGATATAAACATAAATAAATTAATTTTTATTAACAGCTTGTTTATATTTGTAGGAGGTCACAAAATGTATGAAGATTGTTACACATTGTGGGATGCAATATTTGAAAAATTAAAAAGTGAGCTGACGTCTACCAGTTATACAACTTGGCTTGTCCATTTAAAGCCAGTTGCTCTTTTAGACAATATACTGGTACTATCAACTGTCAATGTATTTACCAAAAACATAATAAACGGAAGATACTTAAACGTAATATACGATGCAGCAAAATCTATTACTAATAAAAACATAGAAATAAAAATAGTCT
>815_605
TAAACAAAACTTTATACACAGTATATTTATAACTAAAAAACAATGATACATTGTTGATATTTTTTTTTCCTTTTAAACAAATTTTATCAACATTTATCCGATATAAACATAAATAAATTAATTTTTATTAACAGCTTGTTTATATTTGTAGGAGGTCACAAAATGTATGAAGATTGTTACACATTGTGGGATGCAATATTTGAAAAATTAAAAAGTGAGCTGACGTCTACCAGTT
>815_606
TAAACAAAACTTTATACACAGTATATTTATAACTAAAAAACAATGATACATTGTTGATATTTTTTTTTCCTTTTAAACAAATTTTATCAACATTTATCCGATATAAACATAAATAAATTAATTTTTATTAACAGCTTGTTTATATTTGTAGGAGGTCACAAAATGTATGAAGATTGTTACACATTGTGGGATGCAATATTTGAAAAATTAAAAAGTGAGCTGACGTCTACCAGTTATACAACTTGGCTTGTCCATTTAAAGCCAGTTGCTCTTTTAGACAATATACTGGTACTATCAACTGTCAATGTATTTACCAAAAACATAATAAACGGAAGATACTTAAACGTAATATACGATGCAGCAAAATCTATTACTAATAAAAACATAGAAATAAAAATAGTCTCTGAAGATGAAGAAG
>815_607
TAAACAAAACTTTATACACAGTATATTTATAACTAAAAAACAATGATACATTGTTGATATTTTTTTTTCCTTTTAAACAAATTTTATCAACATTTATCCGATATAAACATAAATAAATTAATTTTTATTAACAGCTTGTTTATATTTGTAGGAGGTCACAAAATGTATGAAGATTGTTACACATTGTGGGATGCAATATTTGAAAAATTAAAAAGTGAGCTGACGTCTACCAGTTATACAACTTGGCTTGTCCATTTAAAGCCAGTTGCTCTTTTAGACAATATACTGGTACTATCAACTGTCAATGTATTTACCAAAAACATAATAAACGGAAGATACTTAAACGTAATATACGATGCAGCAAAATCTATTACTAATAAAAACATAGA
>815_608
TAAACAAAACTTTATACACAGTATATTTATAACTAAAAAACAATGATACATTGTTGATATTTTTTTTTCCTTTTAAACAAATTTTATCAACATTTATCCGATATAAACATAAATAAATTAATTTTTATTAACAGCTTGTTTATATTTGTAGGAGGTCACAAAATGTATGAAGATTGTTACACATTGTGGGATGCAATATTTGAAAAATTAAAAAGTGAGCTGACGTCTACCAGTTATACAACTTGGCTTGTCCATTTAAAGCCAGTTGCTCTTTTAGACAATATACTGGTACT
>815_609
TAAACAAAACTTTATACACAGTATATTTATAACTAAAAAACAATGATACATTGTTGATATTTTTTTTTCCTTTTAAACAAATTTTATCAACATTTATCCGATATAAACATAAATAAATTAATTTTTATTAACAGCTTGTTTATATTTGTAGGAGGTCACAAAATGTATGAAGATTGTTACACATTGTGGGATGCAATATTTGAAAAATTAAAAAGTGAGCTGACGTCTACCAGTTATACAACTT
>815_610
TAAACAAAACTTTATACACAGTATATTTATAACTAAAAAACAATGATACATTGTTGATATTTTTTTTTCCTTTTAAACAAATTTTATCAACATTTATCCGATATAAACATAAATAAATTAATTTTTATTAACAGCTTGTTTATATTTGTAGGAGGTCACAAAATGTATGAAGATTGTTACACATTGTGGGATGCAATATTTGAAAAATTAAAAAGTGAGCTGACGTCTACCAGTTATACAACTTGGCTTGTCCATTTAAAGCCAGTTGCTCTTTTAGACAATATACTGGTACTATCAACTGTCAATGTATTTACCAAAAACATAATAAACGGAAGATACTTAAACGTAATATACGATGCAGCAAAATCTATTACTAATAAAAACATAGAAATAAAAATAGTCTCTGAAGATGAAGAAGAGTATAAAAAGATAAAGGAAACAGTCCAGTATAAAAACGACAAAGACAAAATTGTTTCCAA
>815_611
TAAACAAAACTTTATACACAGTATATTTATAACTAAAAAACAATGATACATTGTTGATATTTTTTTTTCCTTTTAAACAAATTTTATCAACATTTATCCGATATAAACATAAATAAATTAATTTTTATTAACAGCTTGTTTATATTTGTAGGAGGTCACAAAATGTATGAAGATTGTTACACATTGTGGGATGCAATATTTGAAAAATTAAAAAGTGAGCTGACGTCTACCAGTTATACAACTTGGCTTGTCCATTTAAAGCCAGTTGCTCTTTTAGACAATATACTGGTACTATCAACTGTCAATGTATTTACCAAAAACATAATAAACGGAAGATACTTAAACGTAATATACGATGCAGCAAAATCTATTACTAATAAAAACATAGAAATAAAAATAGTCTCTG
>815_612
TAAACAAAACTTTATACACAGTATATTTATAACTAAAAAACAATGATACATTGTTGATATTTTTTTTTCCTTTTAAACAAATTTTATCAACATTTATCCGATATAAACATAAATAAATTAATTTTTATTAACAGCTTGTTTATATTTGTAGGAGGTCACAAAATGTATGAAGATTGTTACACATTGTGGGATGCAATATTTGAAAAATTAAAAAGTGAGCTGACGTCTACCAGTTATACAACTTGGCTTGTCCATTTAAAGCCAGTTGCTCTTTTAGACAATATACTGGTACTATCAACTGTCAATGTATTTACCAAAAACATAATAAACGGAAGATACTTAAACGTAATATACGATGCAGCAAAATCTATTACTAATA
>815_613
TAAACAAAACTTTATACACAGTATATTTATAACTAAAAAACAATGATACATTGTTGATATTTTTTTTTCCTTTTAAACAAATTTTATCAACATTTATCCGATATAAACATAAATAAATTAATTTTTATTAACAGCTTGTTTATATTTGTAGGAGGTCACAAAATGTATGAAGATTGTTACACATTGTGGGATGCAATATTTGAAAAATTAAAAAGTGAGCTGACGTCTACCAGTTATACAACTTGGCTTGTCCATTT
>815_614
TAAACAAAACTTTATACACAGTATATTTATAACTAAAAAACAATGATACATTGTTGATATTTTTTTTTCCTTTTAAACAAATTTTATCAACATTTATCCGATATAAACATAAATAAATTAATTTTTATTAACAGCTTGTTTATATTTGTAGGAGGTCACAAAATGTATGAAGATTGTTACACATTGTGGGATGCAATATTTGAAAAATTAAAAAGTGAGCTGACGTCTACCAGTTATACAACTTGGCTTGT
>815_615
TAAACAAAACTTTATACACAGTATATTTATAACTAAAAAACAATGATACATTGTTGATATTTTTTTTTCCTTTTAAACAAATTTTATCAACATTTATCCGATATAAACATAAATAAATTAATTTTTATTAACAGCTTGTTTATATTTGTAGGAGGTCACAAAATGTATGAAGATTGTTACACATTGTGGGATGCAATATTTGAAAAATTAAAAAGTG
>815_616
TAAACAAAACTTTATACACAGTATATTTATAACTAAAAAACAATGATACATTGTTGATATTTTTTTTTCCTTTTAAACAAATTTTATCAACATTTATCCGATATAAACATAAATAAATTAATTTTTATTAACAGCTTGTTTATATTTGTAGGAGGTCACAAAATGTATGAAGATTGTTACACATTGTGGGATGCAATATTTGAAAAATTAAAAAGTGAGCTGACGTCTACCAGTTATACAACTTGGCTTGTCCATTTAAAGCCAGTTGCTCTTTTAGACAATATACTGGTACTATCAACTGTCAATGTATTTACCAAAAACATAATAAACGGAAGATACTTAAACGTAATATACGATGCAGCAAAATCTATTACTAATAAAAAC
>815_617
TAAACAAAACTTTATACACAGTATATTTATAACTAAAAAACAATGATACATTGTTGATATTTTTTTTTCCTTTTAAACAAATTTTATCAACATTTATCCGATATAAACATAAATAAATTAATTTTTATTAACAGCTTGTTTATATTTGTAGGAGGTCACAAAATGTATGAAGATTGTTACACATTGTGGGATGCAATATTTGAAAAATTAAAAAGTGAGCTGACGTCTACCAGTTATACAACTTGGCTTGTCCATTTAAAGCCAGTTGCTCTTTTAGACAATATACTGGTACTATCAACT
>815_618
TAAACAAAACTTTATACACAGTATATTTATAACTAAAAAACAATGATACATTGTTGATATTTTTTTTTCCTTTTAAACAAATTTTATCAACATTTATCCGATATAAACATAAATAAATTAATTTTTATTAACAGCTTGTTTATATTTGTAGGAGGTCACAAAATGTATGAAGATTGTTACACATTGTGGGATGCAATATTTGAAAAATTAAAAAGTGAGCTGACGTCTACCAGTTATACAACTTGGCTTGTCCATTTAAAGCCAGTTGCTCTTTTAGACAATATACTGGTACTATCAACTGTCAATGTATTTACCAAAAACATAATAAACGGAAGATACTTAAACGTAATATACGATGCAGCAAAATCTATTACTAATAAAAACATAGAAATAAAAATAGTCTCTGAAGATGAAGAAGAGTATAAAAAGATAAAGGAAACAGTCCAGTATAAAAACGACAAAGACAAAATTGTTTCC
>815_619
TAAACAAAACTTTATACACAGTATATTTATAACTAAAAAACAATGATACATTGTTGATATTTTTTTTTCCTTTTAAACAAATTTTATCAACATTTATCCGATATAAACATAAATAAATTAATTTTTATTAACAGCTTGTTTATATTTGTAGGAGGTCACAAAATGTATGAAGATTGTTACACATTGTGGGATGCAATATTTGAAAAATTAAAAAGTGAGCTGACGTCTACCAGTTATACAACTTGGC
>815_620
TAAACAAAACTTTATACACAGTATATTTATAACTAAAAAACAATGATACATTGTTGATATTTTTTTTTCCTTTTAAACAAATTTTATCAACATTTATCCGATATAAACATAAATAAATTAATTTTTATTAACAGCTTGTTTATATTTGTAGGAGGTCACAAAATGTATGAAGATTGT
>815_621
TAAACAAAACTTTATACACAGTATATTTATAACTAAAAAACAATGATACATTGTTGATATTTTTTTTTCCTTTTAAACAAATTTTATCAACATTTATCCGATATAAACATAAATAAATTAATTTTTATTAACAGCTTGTTTATATTTGTAGGAGGTCACAAAATGTATGAAGATTGTTACACATTGTGGGATGCAATATTTGAAAAATTAAAAAGTGAGCTGACGTCTACCAGTTATACAACTTGGCTTGTCCATTTAAAGCCAGTTGCTCTTTTAGACAATATACTGGTACTATCAACTGTCAATGTATTTACCAAAAACATAATAAACGGAAGATACTTAAACGTAATATACGATGCAGCAAAATCTATTACTAATAAAAACATAGAAATAAAAATAGTCTCTGAAGATGAAGAAGAGTATAAAAAGATAAAGGAAACAGTCCAGTATAA
>815_622
TAAACAAAACTTTATACACAGTATATTTATAACTAAAAAACAATGATACATTGTTGATATTTTTTTTTCCTTTTAAACAAATTTTATCAACATTTATCCGATATAAACATAAATAAATTAATTTTTATTAACAGCTTGTTTATATTTGTAGGAGGTCACAAAATGTATGAAGATTGTTACACATTGTGGGATGCAATATTTGAAAAATTAAAAAGTGAGCTGACGTCTACCAGTTATACAACTTGGCTTGTCCATTTAAAGCCAGTTGCTCTTTTAGACAATATACTGGTACTATCAACTGTCAATGTATTTACCAAAAACATA
>815_623
TAAACAAAACTTTATACACAGTATATTTATAACTAAAAAACAATGATACATTGTTGATATTTTTTTTTCCTTTTAAACAAATTTTATCAACATTTATCCGATATAAACATAAATAAATTAATTTTTATTAACAGCTTGTTTATATTTGTAGGAGGTCACAAAATGTATGAAGATTGTTACACATTGTGGGATGCAATATTTGAAAAATTAAAAAGTGAGCTGACGTCTACCAGTTATACAACTTGGCTTGTCCATTTAAAGCCAGTTGCTCTTTTAGACAATATACTGGTACTATCAACTGTCAATGTATTTACCAAAAACATAATAAACGGAAGATACTTAAACGTAATATACGATGCAGCAAAATCTATTACTAATAAAAACATAGAAATAAAAATAGTCTCTGAAGATGAAGAAGAGTATAAAAAGATAAAGGAAACAGTCCAGTATAAAAACGACAAAGACAAAATTGTTTCCAATATGCTGAATCCTAAATA
>815_624
TAAACAAAACTTTATACACAGTATATTTATAACTAAAAAACAATGATACATTGTTGATATTTTTTTTTCCTTTTAAACAAATTTTATCAACATTTATCCGATATAAACATAAATAAATTAATTTTTATTAACAGCTTGTTTATATTTGTAGGAGGTCACAAAATGTATGAAGATTGTTACACATTGTGGGATGCAATATTTGAAAAATTAAAAAGTGAGCTGACGTCTACCAGTTATACAACTTGGCTTGTCCATTTAAAGCCAGTTGCTCTTTTAGAC
>815_625
TAAACAAAACTTTATACACAGTATATTTATAACTAAAAAACAATGATACATTGTTGATATTTTTTTTTCCTTTTAAACAAATTTTATCAACATTTATCCGATATAAACATAAATAAATTAATTTTTATTAACAGCTTGTTTATATTTGTAGGAGGTCACAAAATGTATGAAGATTGTTACACATTGTGGGATGCAATATTTGAAAAATTAAAAAGTGAGCTGACGTCTACCAGTTATACAACTTGGCTTGTCCATTTAAAGCCAGTTGCTCTTTTAGACAATATACTGGTACTATCAACTGTCAATGTATTTACCAAAAACATAATAAACGGAAGATACTTAAACGTAATATACGATGCAGCAAAATCTATTACTAATAAAAACATAGAAATAAAAATAGTCTCTGAAGATGAAGAAGAGTATAAAAAGATAAAGGAAACAGTCCAGTATAAAAAC
>815_626
TAAACAAAACTTTATACACAGTATATTTATAACTAAAAAACAATGATACATTGTTGATATTTTTTTTTCCTTTTAAACAAATTTTATCAACATTTATCCGATATAAACATAAATAAATTAATTTTTATTAACAGCTTGTTTATATTTGTAGGAGGTCACAAAATGTATGAAGATTGTTACACATTGTGGGATGCAATATTTGAAAAATTAAAAAGTGAGCTGACGTCTACCAGTTATACAACTTGGCTTGTCCATTTAAAGCCAGTTGCTCTTTTAGACAAT
>815_627
TAAACAAAACTTTATACACAGTATATTTATAACTAAAAAACAATGATACATTGTTGATATTTTTTTTTCCTTTTAAACAAATTTTATCAACATTTATCCGATATAAACATAAATAAATTAATTTTTATTAACAGCTTGTTTATATTTGTAGGAGGTCACAAAATGTATGAAG
>815_628
TAAACAAAACTTTATACACAGTATATTTATAACTAAAAAACAATGATACATTGTTGATATTTTTTTTTCCTTTTAAACAAATTTTATCAACATTTATCCGATATAAACATAAATAAATTAATTTTTATTAACAGCTTGTTTATATTTGTAGGAGGTCACAAAATGTATGAAGATTGTTACACATTGTGGGATGCAATATTTGAAAAATTAAAAAGTGAGCTGACGTCTACCAGTTATACAACTTGGCTTGTCCATTTAAAGCCAGTTGCTCTTTTAGACAATATACTGGTACTATCAACTGTCAATG
>815_629
TAAACAAAACTTTATACACAGTATATTTATAACTAAAAAACAATGATACATTGTTGATATTTTTTTTTCCTTTTAAACAAATTTTATCAACATTTATCCGATATAAACATAAATAAATTAATTTTTATTAACAGCTTGTTTATATTTGTAGGAGGTCACAAAATGTATGAAGATTGTTACACATTGTGGGATGCAATATTTGAAAAATTAAAAAGTGAGCTGACGTCTACCAGTTATACAACTTGGCTTGTCCATTTAAAGCCAGTTGCTCTTTTAGACAATATACTGGTACTATCAACTGTCAATGTATTTACCAAAAACATAATAAACGGAAGATACTTAAACGTAATATACGATGCAGCAAAATCTATTA
>815_630
TAAACAAAACTTTATACACAGTATATTTATAACTAAAAAACAATGATACATTGTTGATATTTTTTTTTCCTTTTAAACAAATTTTATCAACATTTATCCGATATAAACATAAATAAATTAATTTTTATTAACAGCTTGTTTATATTTGTAGGAGGTCACAAAATGTATGAAGATTGTTACACATTGTGGGATGCAATATTTGAAAAATTAAAAAGTGAGCTGACGTCTACCAGTTATACAACTTGGCTTGTCCATTTAAAGCCAGTTGCTCTTTTAGACAATATACTGGTACTATCAACTGTC
>815_631
TAAACAAAACTTTATACACAGTATATTTATAACTAAAAAACAATGATACATTGTTGATATTTTTTTTTCCTTTTAAACAAATTTTATCAACATTTATCCGATATAAACATAAATAAATTAATTTTTATTAACAGCTTGTTTATATTTGTAGGAGGTCACAAAATGTATGAAGATTGTTACACATTGTGGGATGCAATATTTGAAAAATTAAAAAGTGAGCTGACGTCTACCAGTTATACAACTTGGCTTGTCCATTTAAAGCCAGTTGCTCTTTTAGACAATATACTGGTACTATCAACTGTCAATGTATTTACCAAAAACATAATAAACGGAAGATACTTAAACGTAATATACGATGCAGCAAAATCTATTACTAATAAAAACATAGAAATAAAAATAGTCTCTGAAGATGAAGAAGAGTATAAAAAGA
>815_632
TAAACAAAACTTTATACACAGTATATTTATAACTAAAAAACAATGATACATTGTTGATATTTTTTTTTCCTTTTAAACAAATTTTATCAACATTTATCCGATATAAACATAAATAAATTAATTTTTATTAACAGCTTGTTTATATTTGTAGGAGGTCACAAAATGTATGAAGATTGTTACACATTGTGGGATGCAATATTTGAAAAATTAAAAAGTGAGCTGACGTCTACCAGTTATACAACTTGGCTTGTCCATTTAAAGCCAGTTGCTCTTTTAGACAATATACTGGTACTATCAACTGTCAATGTATTTACCAAAAACATAATAAACGGAAGATACTTAAACGTAATATACGATGCAGCAAAATCTATTACTAATAAAAACATAGAAATAAAAATAGTCTCTGAAGATGAAGAAGAGTATAAAAAGATAAAGGAAACAGTCCAGTATAAAAACGAC
>815_633
TAAACAAAACTTTATACACAGTATATTTATAACTAAAAAACAATGATACATTGTTGATATTTTTTTTTCCTTTTAAACAAATTTTATCAACATTTATCCGATATAAACATAAATAAATTAATTTTTATTAACAGCTTGTTTATATTTGTAGGAGGTCACAAAATGTATGAAGATTGTTACACATTGTGGGATGCAATATTTGAAAAATTAAAAAGTGAGCTGACGTCTACCAGTTATACAACTTGGCTTGTCCATTTAAAGCCAGTTGCTCTTTTAGACAATATACTGGTACTATCAACTGTCAATGTATTTACCAAAAACATAATAAACGGAAGATACT
>815_634
TAAACAAAACTTTATACACAGTATATTTATAACTAAAAAACAATGATACATTGTTGATATTTTTTTTTCCTTTTAAACAAATTTTATCAACATTTATCCGATATAAACATAAATAAATTAATTTTTATTAACAGCTTGTTTATATTTGTAGGAGGTCACAAAATGTATGAAGATTGTTACACATTGTGGGATGCAATATTTGAAAAATTAAAAAGTGAGCTGACGTCTACCAGTTATACAACTTGGCTTGTCCATTTAAAGCCAGTTGCTCTTTTAGACAATATACTGGTACTATCAACTGTCAATGTATTTACCAAAAACATAATAAACGGAAGATACTTAAACGTAATATACGATGCAG
>815_635
TAAACAAAACTTTATACACAGTATATTTATAACTAAAAAACAATGATACATTGTTGATATTTTTTTTTCCTTTTAAACAAATTTTATCAACATTTATCCGATATAAACATAAATAAATTAATTTTTATTAACAGCTTGTTTATATTTGTAGGAGGTCACAAAATGTATGAAGATTGTTACACATTGTGGGATG
>815_636
TAAACAAAACTTTATACACAGTATATTTATAACTAAAAAACAATGATACATTGTTGATATTTTTTTTTCCTTTTAAACAAATTTTATCAACATTTATCCGATATAAACATAAATAAATTAATTTTTATTAACAGCTTGTTTATATTTGTAGGAGGTCACAAAATGTATGAAGATTG
>815_637
TAAACAAAACTTTATACACAGTATATTTATAACTAAAAAACAATGATACATTGTTGATATTTTTTTTTCCTTTTAAACAAATTTTATCAACATTTATCCGATATAAACATAAATAAATTAATTTTTATTAACAGCTTGTTTATATTTGTAGGAGGTCACAAAATGTATGAAGATTGTTACACATTGTGGGATGCAATATTTGAAAAATTAAAAAGTGAGCTGACGTCTACCAGTTATACAACTTGGCTTGTCCATTTAAAGCCAGTTGCTCTTTTAGACAATA
>815_638
TAAACAAAACTTTATACACAGTATATTTATAACTAAAAAACAATGATACATTGTTGATATTTTTTTTTCCTTTTAAACAAATTTTATCAACATTTATCCGATATAAACATAAATAAATTAATTTTTATTAACAGCTTGTTTATATTTGTAGGAGGTCACAAAATGTATGAAGATTGTTACACATTGTGGGATGCAATATTTGAAAAATTAAAAAGTGAGCTGACGTCTACCAGTTATACAACTTGGCTTGTCCATTTAAAGCCAGTTGCTCTTTTAGACAATATACTGGTACTATCAACTGTCAATGTATTTACCAAAAACATAATAAACGGAAGATACTTAAACGTAATATACGATGCAGCAAAATCTAT
>815_639
TAAACAAAACTTTATACACAGTATATTTATAACTAAAAAACAATGATACATTGTTGATATTTTTTTTTCCTTTTAAACAAATTTTATCAACATTTATCCGATATAAACATAAATAAATTAATTTTTATTAACAGCTTGTTTATATTTGTAGGAGGTCACAAAATGTATGAAGATTGTTACACATTGTGGGATGCAATATTTGAAAAATTAAAAAGTGAGCTGACGTCTACCAGTTATACAACTTGGCTTGTCCATTTAAAGCCAGTTGCTCTTTTAGACAATATACTGGTACTATCAACTGTCAATGTATTTACCAAAAACATAATAAACGGAAGATACTTAAACGTAATATACGATGCAGCAAAATCTATTACTAATAAAAACATAGAAATAAAAATAGTCTCTGAAGATGAAGAAGAGTATAAAAAGATAAAGGAAACAGTCCAGTATAAAAACGACAAAGACAAAATTGTTTCCAATATGCTG
>815_640
TAAACAAAACTTTATACACAGTATATTTATAACTAAAAAACAATGATACATTGTTGATATTTTTTTTTCCTTTTAAACAAATTTTATCAACATTTATCCGATATAAACATAAATAAATTAATTTTTATTAACAGCTTGTTTATATTTGTAGGAGGTCACAAAATGTATGAAGATTGTTACACATTGTGGGATGCAATATTTGAAAAATTAAAAAGTGAGCTGACGTCTACCAGTTATACAACTTGGCTTGTCCATTTAAAGCCAGTTGCTCTTTTAGACAATATACTGGTACTATCAACTGTCAATGTATTTACCAAAAACATAATAAACGGAAGATACTTAAACGTAATATACGATGCAGCAAAATCTATTACTAATAAAAACATAGAAATAAAAATAGTCTCTGAAGATGAAGAAGAGTATAAAAAGATAAAGGAAACAGTCCAGTATAAAAACGACAAAGACA
>815_641
TAAACAAAACTTTATACACAGTATATTTATAACTAAAAAACAATGATACATTGTTGATATTTTTTTTTCCTTTTAAACAAATTTTATCAACATTTATCCGATATAAACATAAATAAATTAATTTTTATTAACAGCTTGTTTATATTTGTAGGAGGTCACAAAATGTATGAAGATTGTTACACATTGTGGGATGCAATATTTGAAAAATTAAAAAGTGAGCTGACGTCTACCAGTTATACAACTTGGCTTGTCCATTTAAAGCCAGTTGCTCTTTTAGACAATATACTGGTACTATCAACTGTCAATGTATTTACCAAAAACATAATAAACGGAAGATACTTAAACGTAATATACGATGCAGCAAAATCTATTACTAATAAAAACATAGAAATAAAAATAGTCTCTGAAGATGAAGAAGAGTATAAAAAGATAAAGGAAACAGTC
>815_642
TAAACAAAACTTTATACACAGTATATTTATAACTAAAAAACAATGATACATTGTTGATATTTTTTTTTCCTTTTAAACAAATTTTATCAACATTTATCCGATATAAACATAAATAAATTAATTTTTATTAACAGCTTGTTTATATTTGTAGGAGGTCACAAAATGTATGAAGATTGTTACACATTGTGGGATGCAATATTTGAAAAATTAAAAAGTGAGCTGACGTCTACCAGTTATACAACTTGGCTTGTCCATTTAAAGCCAGTTGCTCTTTTAGACAATATACTGGTACTATCAACTGTCAATGTATTTACCAAAAACATAATAAACGGAAGATACTTAAACGTAATATACGATGCAGCAAAATCTATTACTAATAAAAACATAGAAATAAAAATAGTCTCTGAAGATGAAGAAGAGTATAAAAAGA
>815_643
TAAACAAAACTTTATACACAGTATATTTATAACTAAAAAACAATGATACATTGTTGATATTTTTTTTTCCTTTTAAACAAATTTTATCAACATTTATCCGATATAAACATAAATAAATTAATTTTTATTAACAGCTTGTTTATATTTGTAGGAGGTCACAAAATGTATGAAGATTGTTACACATTGTGGGATGCAATATTTGAAAAATTAAAAAGTGAGCTGACGTCTACCAGTTATACAACTTGGCTTGTCCATTTAAAGCCAGTTGCTCTTTTAGACAATATACTGGTACTATCAACTGTCAATGTATTTACCAA
>815_644
TAAACAAAACTTTATACACAGTATATTTATAACTAAAAAACAATGATACATTGTTGATATTTTTTTTTCCTTTTAAACAAATTTTATCAACATTTATCCGATATAAACATAAATAAATTAATTTTTATTAACAGCTTGTTTATATTTGTAGGAGGTCACAAAATGTATGAAGATTGTTACACATT
>815_645
TAAACAAAACTTTATACACAGTATATTTATAACTAAAAAACAATGATACATTGTTGATATTTTTTTTTCCTTTTAAACAAATTTTATCAACATTTATCCGATATAAACATAAATAAATTAATTTTTATTAACAGCTTGTTTATATTTGTAGGAGGTCACAAAATGTATGAAGATTGTTACACATTGTGGGATGCAATATTTGAAAAATTAAAAAGTGAGCTGACGTCTACCAGTTATACAACTTGGCTTGTCCATTTAAAGCCAGTTGCTCTTTTAGACAATATACTGGTACTATCAACTGTCAATGTATTTACCAAAAACATAATAAACGGAAGATACTTAAACGTAATATACGATGCAGCAAAATCTATTACTAATAAAAACATAGAAATAAAAATAGTCTCTGAAGATGAAGAAGAGTATAAAAAG
>815_646
TAAACAAAACTTTATACACAGTATATTTATAACTAAAAAACAATGATACATTGTTGATATTTTTTTTTCCTTTTAAACAAATTTTATCAACATTTATCCGATATAAACATAAATAAATTAATTTTTATTAACAGCTTGTTTATATTTGTAGGAGGTCACAAAATGTATGAAGATTGTTACACATTGTGGGATGCAATATTTGAAAAATTAAAAAGTGAGCTGACGTCTACCAGTTATACAACTTGGCTTGTCCATTTAAAGCCAGTTGCTCTTTTAGACAATATACTGGTACTA
>815_647
TAAACAAAACTTTATACACAGTATATTTATAACTAAAAAACAATGATACATTGTTGATATTTTTTTTTCCTTTTAAACAAATTTTATCAACATTTATCCGATATAAACATAAATAAATTAATTTTTATTAACAGCTTGTTTATATTTGTAGGAGGTCACAAAATGTATGAAGATTGTTACACATTGTGGGATGCAATA
>815_648
TAAACAAAACTTTATACACAGTATATTTATAACTAAAAAACAATGATACATTGTTGATATTTTTTTTTCCTTTTAAACAAATTTTATCAACATTTATCCGATATAAACATAAATAAATTAATTTTTATTAACAGCTTGTTTATATTTGTAGGAGGTCACAAAATGTATGAAGATTGTTACACATTGTGGGATGCAATATTTGAAAAATTAAAAAGTGAGCTGACGTCTACCAGTTATACAACTTGGCTTGTCCATTTAAAGCCAGTTGCTCTTTTAGACAATATACTGGTACTATCAACTGT
>815_649
TAAACAAAACTTTATACACAGTATATTTATAACTAAAAAACAATGATACATTGTTGATATTTTTTTTTCCTTTTAAACAAATTTTATCAACATTTATCCGATATAAACATAAATAAATTAATTTTTATTAACAGCTTGTTTATATTTGTAGGAGGTCACAAAATGTATGAAGATTGTTACACATTGTGGGATGCAATATTTGAAAAATTAAAAAGTGAGCTGACGTCTACCAGTTATACAACTTGGCTTGTCCATTTAAAGCCAGTTGCTCTTTTAGACAATATACTGGTACTATCAACTGTCAATGTATTTACCAAAAACATAATAAACGGAAGATACTTAAACGTAATATACGATGCAGCAAAATCTATTACTAATAAAAACATAGAAATAAAAATAGTCTCTGAAGATGAAGAAGAGTATAAAAAGATAAAGGAA
>815_650
TAAACAAAACTTTATACACAGTATATTTATAACTAAAAAACAATGATACATTGTTGATATTTTTTTTTCCTTTTAAACAAATTTTATCAACATTTATCCGATATAAACATAAATAAATTAATTTTTATTAACAGCTTGTTTATATTTGTAGGAGGTCACAAAATGTATG
>815_651
TAAACAAAACTTTATACACAGTATATTTATAACTAAAAAACAATGATACATTGTTGATATTTTTTTTTCCTTTTAAACAAATTTTATCAACATTTATCCGATATAAACATAAATAAATTAATTTTTATTAACAGCTTGTTTATATTTGTAGGAGGTCACAAAATGTATGAAGATTGTTACACATTGTGGGATGCAATATTTGAAAAATTAAAAAGTGAGCTGACGTCTACCAGTTATACAACTTGGCTTGTCCATTTAAAGCCAGTTGCTCTTTTAGACAATATACTGGTACTATCAACTGTCAATGTATTTACCAAAAACATAATAAACGGAAGATACTTAAACGTAATATACGATGCAGCAAAATCTATTACTAATAAAAACATAGAAATAAAAATAGTCTCTGAAGATGAAGAAGAGTATAAAAAGATAAAGGAAACAGTCCAGTATAAAAACG
>815_652
TAAACAAAACTTTATACACAGTATATTTATAACTAAAAAACAATGATACATTGTTGATATTTTTTTTTCCTTTTAAACAAATTTTATCAACATTTATCCGATATAAACATAAATAAATTAATTTTTATTAACAGCTTGTTTATATTTGTAGGAGGTCACAAAATGTATGAAGATTGTTACACATTGTGGGATGCAATATTTGAAAAATTAAAAAGTGAGCTGACGTCTACCAGTTATACAACTTGGCTTGTCCATTTAAAGCCAGTTGCTCTTTTAGACAATATACTGGTACTATCAACTGTCAATGTATTTACCAAAAACATAATAAACGGAAGATACTTAAACGTAATATACGATGCAGCAAAATCTATTACTAATAAAAACATAGAAATAAAAATAGTCTCTGAAGATGAAGAAGAGTATAAAAAGATAAAGGAAAC
>815_653
TAAACAAAACTTTATACACAGTATATTTATAACTAAAAAACAATGATACATTGTTGATATTTTTTTTTCCTTTTAAACAAATTTTATCAACATTTATCCGATATAAACATAAATAAATTAATTTTTATTAACAGCTTGTTTATATTTGTAGGAGGTCACAAAATGTATGAAGATTGTTACACATTGTGGGATGCAATATTTGAAAAATTAAAAAGTGAGCTGACGTCTACCAGTTATACAACTTGGCTTGTCCATTTAAAGCCAGTTGCTCTTTTAGACAATATACTGGTACTATCAACTGTCAATGTATTTA
>815_654
TAAACAAAACTTTATACACAGTATATTTATAACTAAAAAACAATGATACATTGTTGATATTTTTTTTTCCTTTTAAACAAATTTTATCAACATTTATCCGATATAAACATAAATAAATTAATTTTTATTAACAGCTTGTTTATATTTGTAGGAGGTCACAAAATGTATGAAGATTGTTACACATTGTGGGATGCAATATTTGAAAAATTAAAAAGTGAGCTGACGTCTACCAGTTATACAACTTGGCTTGTCCATTTAAAGCCAGTTGCTCTTTTAGACAATATACTGGTACTATCAACTGTCAATGTATTTACCAAAAACATAATAAACGGAAGATACTTAAACGTAATATACGATGCAGCAAA
>815_655
TAAACAAAACTTTATACACAGTATATTTATAACTAAAAAACAATGATACATTGTTGATATTTTTTTTTCCTTTTAAACAAATTTTATCAACATTTATCCGATATAAACATAAATAAATTAATTTTTATTAACAGCTTGTTTATATTTGTAGGAGGTCACAAAATGTATGAAGATTGTTACACATTGTGGGATGCAATATTTGAAAAATTAAAAAGTGAGCTGACGTCTACCAGTTATACAACTT
>815_656
TAAACAAAACTTTATACACAGTATATTTATAACTAAAAAACAATGATACATTGTTGATATTTTTTTTTCCTTTTAAACAAATTTTATCAACATTTATCCGATATAAACATAAATAAATTAATTTTTATTAACAGCTTGTTTATATTTGTAGGAGGTCACAAAATGTATGAAGATTGTTACACATTGTGGGATGCAATATTTGAAAAATTAAAAAGTGAGCTGACGTCTACCAGTTATACAACTTGGCTTGTCCATTTAAAGCCAGTTGCTCTTTTAGACAATATACTGGTACTATCAACTGTCAATGTATTTACCAAAAACATAATAAACGGAAGATACTTAAACGTAATATACGATGCAGCAAAATCTATTACTAATAAAAACATAGAAATAAAAATAGTCTCTGAAGATGAAGAAGAGTATAAAAAGATAAAGGAAACAGTCCAGTATAAAA
>815_657
TAAACAAAACTTTATACACAGTATATTTATAACTAAAAAACAATGATACATTGTTGATATTTTTTTTTCCTTTTAAACAAATTTTATCAACATTTATCCGATATAAACATAAATAAATTAATTTTTATTAACAGCTTGTTTATATTTGTAGGAGGTCACAAAATGTATGAAGATTGTTACACATTGTGGGATGCAATATTTGAAAAATTAAAAAGTGAGCTGACGTCTACCAGTTATACAACTTGGCTTGTCCATTTAAAGCCAGTTGCTCTTTTAGACAATATACTGGTACTATCAACT
>815_658
TAAACAAAACTTTATACACAGTATATTTATAACTAAAAAACAATGATACATTGTTGATATTTTTTTTTCCTTTTAAACAAATTTTATCAACATTTATCCGATATAAACATAAATAAATTAATTTTTATTAACAGCTTGTTTATATTTGTAGGAGGTCACAAAATGTATGAAGATTGTTACACATTGTGGGATGCAATATTTGAAAAATTAAAAAGTGAGCTGACGTCTACCAGTTATACAACTTGGCTTGTCCATTTAAAGCCAGTTGCTCTTTTAGACAATATACTGGTACTATCAACTGTCAATGTATTTACCAAAAACATAATAAACGGAAGATACTTAAACGTAATATACGATGCAGCAAAATCTATTACTAATAAAAACATAGAAATAAAAATAGTCTCTGAAGATGAAGAAGAGTATAAAAAGATAAAGGAAACAGTCCAGTATAAAAACGACAAAGACAAAATTG
>815_659
TAAACAAAACTTTATACACAGTATATTTATAACTAAAAAACAATGATACATTGTTGATATTTTTTTTTCCTTTTAAACAAATTTTATCAACATTTATCCGATATAAACATAAATAAATTAATTTTTATTAACAGCTTGTTTATATTTGTAGGAGGTCACAAAATGTATGAAGATTGTTACACATTGTGGGATGCAATATTTGAAAAATTAAAAAGTGAGCTGACGTCTACCAGTTATACAACTTGGCTTGTCCATTTAAAGCCAG
>815_660
TAAACAAAACTTTATACACAGTATATTTATAACTAAAAAACAATGATACATTGTTGATATTTTTTTTTCCTTTTAAACAAATTTTATCAACATTTATCCGATATAAACATAAATAAATTAATTTTTATTAACAGCTTGTTTATATTTGTAGGAGGTCACAAAATGTATGAAGATTGTTACACATTGTGGGATGCAATATTTGAAAAATTAAAAAGTGAGCTGACGTCTACCAGTTATACAACTTGGCTTGTCCATTTAAAGCCAGTTGCTCTTTTAGACAATATACTGGTACTATCAACTGTCAATGTATTTACCAAAAACATAATAAACGGAAGATACTTAAACGTAATATACGATGCAGCAAAATCTATTACTAATAAAA
>815_661
TAAACAAAACTTTATACACAGTATATTTATAACTAAAAAACAATGATACATTGTTGATATTTTTTTTTCCTTTTAAACAAATTTTATCAACATTTATCCGATATAAACATAAATAAATTAATTTTTATTAACAGCTTGTTTATATTTGTAGGAGGTCACAAAATGTATGAAGATTGTTACACATTGTGGGATGCAATATTTGAAAAATTAAAAAGTGAGCTGACGTCTACCAGTTATACAACTTGGCTTGTCCATTTAAAGCCAGTTGCTCTTTTAG
>815_662
TAAACAAAACTTTATACACAGTATATTTATAACTAAAAAACAATGATACATTGTTGATATTTTTTTTTCCTTTTAAACAAATTTTATCAACATTTATCCGATATAAACATAAATAAATTAATTTTTATTAACAGCTTGTTTATATTTGTAGGAGGTCA
>815_663
TAAACAAAACTTTATACACAGTATATTTATAACTAAAAAACAATGATACATTGTTGATATTTTTTTTTCCTTTTAAACAAATTTTATCAACATTTATCCGATATAAACATAAATAAATTAATTTTTATTAACAGCTTGTTTATATTTGTAGGAGGTCACAAAATGTATGAAGATTGTTACACATTGTGGGATGCAATATTTGAAAAATTAAAAAGTGAGCTGACGTCTACCAGTTATACAACTTGGCTTGTCCATTTAAAGCCAGTTGCTCTTTTAGACAATATACTGGTACTATCAACTGTCAATGTATTTACCAAAAACATAATAAACGGA
>815_664
TAAACAAAACTTTATACACAGTATATTTATAACTAAAAAACAATGATACATTGTTGATATTTTTTTTTCCTTTTAAACAAATTTTATCAACATTTATCCGATATAAACATAAATAAATTAATTTTTATTAACAGCTTGTTTATATTTGTAGGAGGTCACAAAATGTATGAAGATTGTTACACATTGTGGGATGCAATATTTGAAAAATTAAAAAGTGAGCTGACGTCTACCAGTTATACAACTTGGCTTGTCCATTTAAAGCCAGTTGCTCTTTTAGACAATATACTGGTACTATCAACTGTCAATGTATTTACCAAAAACATAATAAACGGAAGATACTTAAACGTAATATACGATGCAGCAAAATCTATTACTAATAAAAACATAGAAATAAA
>815_665
TAAACAAAACTTTATACACAGTATATTTATAACTAAAAAACAATGATACATTGTTGATATTTTTTTTTCCTTTTAAACAAATTTTATCAACATTTATCCGATATAAACATAAATAAATTAATTTTTATTAACAGCTTGTTTATATTTGTAGGAGGTCACAAAATGTATGAAGATTGTTACACATTGTGGGATGCAATATTTGAAAAATTAAAAAGTGAGCTGACGTCTACCAGTTATACAACTTGGCTTGTCCATTTAAAGCCAGTTGCTCTTTTAGACAATATACTGGTACTATCAACTGTCAATGTATTTACCAAAAACATAATAAACGGAAGATACTTAAACGTAATATACGATGCAGCAAAATCTATTACTAATAAAAACATAGAAATAAAAATAGTCTCTGAAGATGAAGAAGAGTATAA
>815_666
TAAACAAAACTTTATACACAGTATATTTATAACTAAAAAACAATGATACATTGTTGATATTTTTTTTTCCTTTTAAACAAATTTTATCAACATTTATCCGATATAAACATAAATAAATTAATTTTTATTAACAGCTTGTTTATATTTGTAGGAGGTCACAAAATGTATGAAGATTGTTACACATTGTGGGATGCAATATTTGAAAAATTAAAAAGTGAGCTGACGTCTACCAGTTATACAACTTGGCTTGTCCATTTAAAGCCAGTTGCTCTTTTAGACAATATACTGGTACTATCAACTGTCAATGTATTTAC
>815_667
TAAACAAAACTTTATACACAGTATATTTATAACTAAAAAACAATGATACATTGTTGATATTTTTTTTTCCTTTTAAACAAATTTTATCAACATTTATCCGATATAAACATAAATAAATTAATTTTTATTAACAGCTTGTTTATATTTGTAGGAGGTCACAAAATGTATGAAGATTGTTACACATTGTGGGATGCAATATTTGAAAAATTAAAAAGTGAGCTGACGTCTACCAGTTATACAACTTGGCTTGTCCATTTAAAGCCAGTTGCTCTTTTAGACAATATACTGGTACTATCAACTGTCAATGTATTTACCAAAAACATAATAAACGGAAGATACTTAAACGTAATATACGATGCAGCAAAATCTATTACTAATAAAAACATAGAAATAAAAATAGTCTCTGAAGATGAAGAAGAGTATAAAAAGATAAAGGAAACAGTCCAGTATAAAAACGACAAAGACAAAATTGTTTCCAATA
>815_668
TAAACAAAACTTTATACACAGTATATTTATAACTAAAAAACAATGATACATTGTTGATATTTTTTTTTCCTTTTAAACAAATTTTATCAACATTTATCCGATATAAACATAAATAAATTAATTTTTATTAACAGCTTGTTTATATTTGTAGGAGGTCACAAAATGTATGAAGATTGTTACACATTGTGGGATGCAATATTTGAAAAATTAAAAAGTGAGCTGACGTCTACCAGTTATACAACTTGGCTTGTCCATTTAAAGCCAGTTGCTCTTTTAGACAATATACTGGTACTATCAACTGTCAATGTATTTACCAAAAACATAATAAACGGAAGATACTTAAACGTAATATACGATGCAGCAAAATCTATTACTAATAAAAACATAGAAATAAAAATAGTCTCTGAAGATGAAGAAGAGTATAAAAAGATAAAGGAAACAGTC
>815_669
TAAACAAAACTTTATACACAGTATATTTATAACTAAAAAACAATGATACATTGTTGATATTTTTTTTTCCTTTTAAACAAATTTTATCAACATTTATCCGATATAAACATAAATAAATTAATTTTTATTAACAGCTTGTTTATATTTGTAGGAGGTCACAAAATGTATGAAGATTGTTACACATTGTGGGATGCAATATTTGAAAAATTAAAAAGTGAGCTGACGTCTACCAGTTATACAACTTGGCTTGTCCATTTAAAGCCAGTTGCTCTTTTAGACAATATACTGGTACTATCAACTGTCAATGTATTTACCAAAAACATAATAAACGGAAGATACTTAAACGTAATATACGATGCAGCAAAATCTATTACTAATAAAAACATAGAAATAAAAATAGTC
>815_670
TAAACAAAACTTTATACACAGTATATTTATAACTAAAAAACAATGATACATTGTTGATATTTTTTTTTCCTTTTAAACAAATTTTATCAACATTTATCCGATATAAACATAAATAAATTAATTTTTATTAACAGCTTGTTTATATTTGTAGGAGGTCACAAAATGTATGAAGATTGTTACACATTGTGGGATGCAATATTTGAAAAATTAAAAAGTGAGCTGACGTCTACCAGTTATACAACTTGGCTTGTCCATTTAAAGCCAGTTGCTCTTTTAGACAATATACTGGTACTATCAACTGTCAATGTATTTACCAAAAACATAATAAACGGAAGATACT
>815_671
TAAACAAAACTTTATACACAGTATATTTATAACTAAAAAACAATGATACATTGTTGATATTTTTTTTTCCTTTTAAACAAATTTTATCAACATTTATCCGATATAAACATAAATAAATTAATTTTTATTAACAGCTTGTTTATATTTGTAGGAGGTCACAAAATGTATGAAGATTGTTACACATTGTGGGATGCAATATTTGAAAAATTAAAAAGTGAGCTGACGTCTACCAGTTATACAACTTGGCTTGTCCATTTAAAGCCAGTTGCTCTTTTAGACAATATACTGGTACTATCAACTGTCAATGTATTTACCAAAAACATAATAAACGG
>815_672
TAAACAAAACTTTATACACAGTATATTTATAACTAAAAAACAATGATACATTGTTGATATTTTTTTTTCCTTTTAAACAAATTTTATCAACATTTATCCGATATAAACATAAATAAATTAATTTTTATTAACAGCTTGTTTATATTTGTAGGAGGTCACAAAATGTATGAAGATTGTTACACATTGTGGGATGCAATATTTGAAAAATTAAAAAGTGAGCTGACGTCTACCAGTTATACA
>815_673
TAAACAAAACTTTATACACAGTATATTTATAACTAAAAAACAATGATACATTGTTGATATTTTTTTTTCCTTTTAAACAAATTTTATCAACATTTATCCGATATAAACATAAATAAATTAATTTTTATTAACAGCTTGTTTATATTTGTAGGAGGTCACAAAATGTATGAAGATTGTTACACATTGTGGGATGCAATATTTGAAAAATTAAAAAGTGAGCTGACGTCTACCAGTTATACAACTTGGCTTGT
>815_674
TAAACAAAACTTTATACACAGTATATTTATAACTAAAAAACAATGATACATTGTTGATATTTTTTTTTCCTTTTAAACAAATTTTATCAACATTTATCCGATATAAACATAAATAAATTAATTTTTATTAACAGCTTGTTTATATTTGTAGGAGGTCACAAAATGTATGAAGATTGTTACACATTGTGGGATG
>815_675
TAAACAAAACTTTATACACAGTATATTTATAACTAAAAAACAATGATACATTGTTGATATTTTTTTTTCCTTTTAAACAAATTTTATCAACATTTATCCGATATAAACATAAATAAATTAATTTTTATTAACAGCTTGTTTATATTTGTAGGAGGTCACAAAATGTATGAAGATTGTTACACATTGTGGGATGCAATATTTGAAAAATTAAAAAGTGAGCTGACGTCTACCAGTTATACAACTTGGCTTGTCCATTTAAAGCCAGTTGCTCTTTTAGACAATATACTGGTACTATCAACTGTCAATGTATTTACCAAAAACATAATAAACGGAAGATACTTAAACGTAATATACGATGCAGCAAAATCTATTACTAATAAAAACATAGAAATAAAAATAGTCTCTGAAGATGAAGAAGAGTATAAAAAGATAAAGGAAACAGTCCAGTATAAAAACGACAA
>815_676
TAAACAAAACTTTATACACAGTATATTTATAACTAAAAAACAATGATACATTGTTGATATTTTTTTTTCCTTTTAAACAAATTTTATCAACATTTATCCGATATAAACATAAATAAATTAATTTTTATTAACAGCTTGTTTATATTTGTAGGAGGTCACAAAATGTATGAAGATTGTTACACATTGTGGGATGCAATATTTGAAAAATTAAAAAGTGAGCTGACGTCTACCAGT
>815_677
TAAACAAAACTTTATACACAGTATATTTATAACTAAAAAACAATGATACATTGTTGATATTTTTTTTTCCTTTTAAACAAATTTTATCAACATTTATCCGATATAAACATAAATAAATTAATTTTTATTAACAGCTTGTTTATATTTGTAGGAGGTCACAAAATGTATGAAGATTGTTACACATTGTGGGATGCAATATTTGAAAAATTAAAAAGTGAGCTGACGTCTACCAGTTATACAACTTGGCTTGTCCATTTAAAGCCAGTTGCTCTTTTAGACAATA
>815_678
TAAACAAAACTTTATACACAGTATATTTATAACTAAAAAACAATGATACATTGTTGATATTTTTTTTTCCTTTTAAACAAATTTTATCAACATTTATCCGATATAAACATAAATAAATTAATTTTTATTAACAGCTTGTTTATATTTGTAGGAGGTCACAAAATGTATGAAGATTGTTACACATTGTGGGATGCAATATTTGAAAAATTAAAAAGTGAGCTGACGTCTACCAGTTA
>815_679
TAAACAAAACTTTATACACAGTATATTTATAACTAAAAAACAATGATACATTGTTGATATTTTTTTTTCCTTTTAAACAAATTTTATCAACATTTATCCGATATAAACATAAATAAATTAATTTTTATTAACAGCTTGTTTATATTTGTAGGAGGTCACAAAATGTATGAAGATTGTTACACATTGTGGGATGCAATATTTGAAAAATTAAAAAGTGAGCTGACGTCTACCAGTTATACAACTTGGCTTGTCCATTTAAAGCCAGTTGCTCTTTTAGACAATATACTGGT
>815_680
TAAACAAAACTTTATACACAGTATATTTATAACTAAAAAACAATGATACATTGTTGATATTTTTTTTTCCTTTTAAACAAATTTTATCAACATTTATCCGATATAAACATAAATAAATTAATTTTTATTAACAGCTTGTTTATATTTGTAGGAGGTCACAAAATGTATGAAGATTGTTACACATTGTGGGATGCAATATTTGAAAAATTAAAAAGTGAGCTGACGTCTACCAGTTATACAACTTGGCTTGTCCATTTAAAGCCAGTTGCTCTTTTAGACAATATACTGGTACTATCAACTGTCAATGTATTTACCAAAAACATAATAAACGGAAGATACTTAAACGTAATATACGATGCAGCAAAATCTATTACTAATAAAAACATAGAAATAAAAATAGTCTCTGAAGATGAAGAAGAGTATAAAAAGATAAAGGAAACAGTCCAGTATAAAA
>815_681
TAAACAAAACTTTATACACAGTATATTTATAACTAAAAAACAATGATACATTGTTGATATTTTTTTTTCCTTTTAAACAAATTTTATCAACATTTATCCGATATAAACATAAATAAATTAATTTTTATTAACAGCTTGTTTATATTTGTAGGAGGTCACAAAATGTATGAAGATTGTTACACATTGTGGGATGCAATATTTGAAAAATTAAAAAGTGAGCTGACGTCTACCAGTTATACAACTTGGCTTGTCCATTTAAAGCCAGTTGCTCTTTTAGACAATATACTGGTACTATCAACTGTCAATGTATTTACCAAAAACATAA
>815_682
TAAACAAAACTTTATACACAGTATATTTATAACTAAAAAACAATGATACATTGTTGATATTTTTTTTTCCTTTTAAACAAATTTTATCAACATTTATCCGATATAAACATAAATAAATTAATTTTTATTAACAGCTTGTTTATATTTGTAGGAGGTCACAAAATGTATGAAGATTGTTACACATTGTGGGATGCAATATTTGAAAAATTAAAAAGTGAGCTGACGTCTACCAGTTATACAACTTGGCTTGTCCATTTAAAGCCAGTTGCTCTTTTAGACAATATACTGGTACTATCAACTGTCAATGTATTTACCAAAAACATAATAAACGGAAGATACTTAAACGTAATATACGATGCAGCAAAATCTATTACTAATAAAAACATAGAAATAAAAATAGTCTCTGAAGATGAAGAAGAGTATAAAAAGATAAAGGAAACAGTCCAGTATAAAAACGA
>815_683
TAAACAAAACTTTATACACAGTATATTTATAACTAAAAAACAATGATACATTGTTGATATTTTTTTTTCCTTTTAAACAAATTTTATCAACATTTATCCGATATAAACATAAATAAATTAATTTTTATTAACAGCTTGTTTATATTTGTAGGAGGTCACAAAATGTATG
>815_684
TAAACAAAACTTTATACACAGTATATTTATAACTAAAAAACAATGATACATTGTTGATATTTTTTTTTCCTTTTAAACAAATTTTATCAACATTTATCCGATATAAACATAAATAAATTAATTTTTATTAACAGCTTGTTTATATTTGTAGGAGGTCACAAAATGTATGAAGATTGTTACACATTGTGGGATGCAATATTTGAAAAATTAAAAAGTGAGCTGACGTCTACCAGTTATACAACTTGGCTTGTCCATTTAAAGCCAGTTGCTCTTTTAGACAATATACTGGTACTATCAACTGTCAATGTATTTACCAAAAACATAATAAACGGAAGATACTTAAACGTAATATACGATGCAGCAAAATCTATTACTAATAAAA
>815_685
TAAACAAAACTTTATACACAGTATATTTATAACTAAAAAACAATGATACATTGTTGATATTTTTTTTTCCTTTTAAACAAATTTTATCAACATTTATCCGATATAAACATAAATAAATTAATTTTTATTAACAGCTTGTTTATATTTGTAGGAGGTCACAAAATGTATGAAGATTGTTACACATTGTGGGATGCAATATTTGAAAAATTAAAAAGTGAGCTGACGTCTACCAGTTATACAACTTGGCTTGTCCATTTAAAGCCAGTTGCTCTTTTAGACAATATACTGGTACTATCAACTGTCAATGTATTTACCAAAAACATAATAAACGGAAGATACTTAAACGTAATATACGATG
>815_686
TAAACAAAACTTTATACACAGTATATTTATAACTAAAAAACAATGATACATTGTTGATATTTTTTTTTCCTTTTAAACAAATTTTATCAACATTTATCCGATATAAACATAAATAAATTAATTTTTATTAACAGCTTGTTTATATTTGTAG
>815_687
TAAACAAAACTTTATACACAGTATATTTATAACTAAAAAACAATGATACATTGTTGATATTTTTTTTTCCTTTTAAACAAATTTTATCAACATTTATCCGATATAAACATAAATAAATTAATTTTTATTAACAGCTTGTTTATATTTGTAGGAGGTCACAAAATGTATGAAGATTGTTACACATTGTGGGATGCAATATTTGAAAAATTAAAAAGTGAGCTGACGTCTACCAGTTATACAACTTGGCTTGTCCATTTAAAGCCAGTTGCTCTTTTAGACAATATACTGGTACTATCAACTGTCAA
>815_688
TAAACAAAACTTTATACACAGTATATTTATAACTAAAAAACAATGATACATTGTTGATATTTTTTTTTCCTTTTAAACAAATTTTATCAACATTTATCCGATATAAACATAAATAAATTAATTTTTATTAACAGCTTGTTTATATTTGTAGGAGGTCACAAAATGTATGAAGATTGTTACACATTGTGGGATGCAATATTTGAAAAATTAAAAAGTGAGCTGACGTCTACCAGTTATACAACTTGGCTTGTCCATTTAAAGCCAGTTGC
>815_689
TAAACAAAACTTTATACACAGTATATTTATAACTAAAAAACAATGATACATTGTTGATATTTTTTTTTCCTTTTAAACAAATTTTATCAACATTTATCCGATATAAACATAAATAAATTAATTTTTATTAACAGCTTGTTTATATTTGTAGGAGGTCACAAAATGTATGAAGATTGTTA
>815_690
TAAACAAAACTTTATACACAGTATATTTATAACTAAAAAACAATGATACATTGTTGATATTTTTTTTTCCTTTTAAACAAATTTTATCAACATTTATCCGATATAAACATAAATAAATTAATTTTTATTAACAGCTTGTTTATATTTGTAGGAGGTCACAAAATGTATGAAGATTGTTACACATTGTGGGATGCAATATTTGAAAAATTAAAAAGTGAGCTGACGTCTACCAGTTATACAACTTGGCTTGTCCATTTAAAGCCAGTTGCTCTTTTAGACAATATACTGGTACTATCAACTGTCAATGTATTTACCAAAAACATAATAAACGGAAGATACTTAAACGTAATATACGATGCAGCAAAATCTATTACTAATAAAAACATAGAAATAAAAATAGTCTCTGAAGATGAAGAAGAGTATAAAAAGATAAAGGAAACAGTCCAGTATAAAAACGACAAAGACAAAATTGTTT
>815_691
TAAACAAAACTTTATACACAGTATATTTATAACTAAAAAACAATGATACATTGTTGATATTTTTTTTTCCTTTTAAACAAATTTTATCAACATTTATCCGATATAAACATAAATAAATTAATTTTTATTAACAGCTTGTTTATATTTGTAGGAGGTCACAAAATGTATGAAGATTGTTACACATTGTGGGATG
>815_692
TAAACAAAACTTTATACACAGTATATTTATAACTAAAAAACAATGATACATTGTTGATATTTTTTTTTCCTTTTAAACAAATTTTATCAACATTTATCCGATATAAACATAAATAAATTAATTTTTATTAACAGCTTGTTTATATTTGTAGGAGGTCACAAAATGTATGAAGATTGTTACACATTGTGGGATGCAATATTTGAAAAATTAAAAAGTGAGCTGACGTCTACCAGTTATACAACTTGGCTTGTCCATTTAAAGCCAGTTGCTCTTTTAGACAATATACTGGTACTATCAACTGTCAATGTATTTACCAAAAACATAATAAACGGAAGATACTTAAA
>815_693
TAAACAAAACTTTATACACAGTATATTTATAACTAAAAAACAATGATACATTGTTGATATTTTTTTTTCCTTTTAAACAAATTTTATCAACATTTATCCGATATAAACATAAATAAATTAATTTTTATTAACAGCTTGTTTATATTTGTAGGAGGTCACAAAATGTATGAAGATTGTTACACATTGTGGGATGCAATATTTGAAAAATTAAA
>815_694
TAAACAAAACTTTATACACAGTATATTTATAACTAAAAAACAATGATACATTGTTGATATTTTTTTTTCCTTTTAAACAAATTTTATCAACATTTATCCGATATAAACATAAATAAATTAATTTTTATTAACAGCTTGTTTATATTTGTAGGAGGTCACAAAATGTATGAAGATTGTTACACATTG
>815_695
TAAACAAAACTTTATACACAGTATATTTATAACTAAAAAACAATGATACATTGTTGATATTTTTTTTTCCTTTTAAACAAATTTTATCAACATTTATCCGATATAAACATAAATAAATTAATTTTTATTAACAGCTTGTTTATATTTGTAGG
>815_696
TAAACAAAACTTTATACACAGTATATTTATAACTAAAAAACAATGATACATTGTTGATATTTTTTTTTCCTTTTAAACAAATTTTATCAACATTTATCCGATATAAACATAAATAAATTAATTTTTATTAACAGCTTGTTTATATTTGTAGGAGGTCACAAAATGTATGAAGATTGTTACACATTGTGGGATGCAATATTTGAAAAATTAAAAAGTGAGCTGACGTCTACCAGTTATACAACTTGGCTTGTCCATTTAAAGCCAGTTGCTCTTTTAGACAATATACTGGTACTATCAACTGTCAATGTATTTACCAAAAAC
>815_697
TAAACAAAACTTTATACACAGTATATTTATAACTAAAAAACAATGATACATTGTTGATATTTTTTTTTCCTTTTAAACAAATTTTATCAACATTTATCCGATATAAACATAAATAAATTAATTTTTATTAACAGCTTGTTTATATTTGTAGGAGGTCACAAAATGTATGAAGATTGTTACACATTGTGGGATGCAATATTTGAAAAATTAAAAAGTGAGCTGACGTCTACCAGTTATACAACTTGGCTTGTCCATTTAAAGCCAGTTGCTCTTTTAGACAATATACTGGTACTATCAACTGTCAATGTATTTACC
>815_698
TAAACAAAACTTTATACACAGTATATTTATAACTAAAAAACAATGATACATTGTTGATATTTTTTTTTCCTTTTAAACAAATTTTATCAACATTTATCCGATATAAACATAAATAAATTAATTTTTATTAACAGCTTGTTTATATTTGTAGGAGGTCACAAAATGTATGAAGATTGTTACACATTGTGGGATGCAATATTTGAAAAATTAAAAAGTGAGCTGACGTCTACCAGTTATACAACTTGGCTTGTCCATTTAAAGCCAGTTGCTCTTTTAGACAATATACTGGTACTATCAACTGTCAATGTATTTACCAAAAACATAATAAACGGAAGATACTTAAACGT
>815_699
TAAACAAAACTTTATACACAGTATATTTATAACTAAAAAACAATGATACATTGTTGATATTTTTTTTTCCTTTTAAACAAATTTTATCAACATTTATCCGATATAAACATAAATAAATTAATTTTTATTAACAGCTTGTTTATATTTGTAGGAGGTCACAAAATGTATGAAGATTGTTACACATTGTGGGATGCAATATTTGAAAAATTAAAAAGTGAGCTGACGTCTACCAGTTATACAACTTGGCTTGTCCATTTAAAGCCAGTTGCTCTTTTAGACAATATACTGGTACTATCAACTGTCAATGTATTTACCAAAAACATAATAAACGGAAGATACTTAAACGTAATATACGATGCAGCAAAATCTATTACTAATAAAAACATAGAAATAAAAATAGTCTCTGAAGATGAAGAAGAGTATAAAAAGATAAAGGAAACAGTCCAGTATAAAAACGACAAAGACAAAATTGTTTCCAATATGCTGAAT
>815_700
TAAACAAAACTTTATACACAGTATATTTATAACTAAAAAACAATGATACATTGTTGATATTTTTTTTTCCTTTTAAACAAATTTTATCAACATTTATCCGATATAAACATAAATAAATTAATTTTTATTAACAGCTTGTTTATATTTGTAGGAGGTCACAAAATGTATGAAGATTGTTACACATTGTGGGATGCAATATTTGAAAAATTAAAAAGTGAGCTGACGTCTACCAGTTATACAACTTGGCTTGTCCATTTAAAGCCAGTTGCTCTTTTAGACAATATACTGGTACTATCAACTGTCAATGTATTTACCAAAAACATAATAAACGGAAGATACTTAAACGTAATATACGATGCAGCAAAATCTATTACTAATAAAAACATAGAAATAAAAATAGTCTCTGAAGATGAAGAAGAGTATAAAAAGATAAAGGA
>815_701
TAAACAAAACTTTATACACAGTATATTTATAACTAAAAAACAATGATACATTGTTGATATTTTTTTTTCCTTTTAAACAAATTTTATCAACATTTATCCGATATAAACATAAATAAATTAATTTTTATTAACAGCTTGTTTATATTTGTAGGAGGTCACAAAATGTATGAAGATTGTTACACATTGTGGGATGCAATATTTGAAAAATTAAAAAGTGAGCTGACGTCTACCAGTTATACAACTTGGCTTGTCCATTTAAAGCCAGTTGCTCTT
>815_702
TAAACAAAACTTTATACACAGTATATTTATAACTAAAAAACAATGATACATTGTTGATATTTTTTTTTCCTTTTAAACAAATTTTATCAACATTTATCCGATATAAACATAAATAAATTAATTTTTATTAACAGCTTGTTTATATTTGTAGGAGGTCACAAAATGTATGAAGATTGTTACACATTGTGGGATGCAATATTTGAAAAATTAAAAAGTGAGCTGACGTCTACCAGTTATACAACTTGGCTTGTCCATTTAAAGCCAGTTGCTCTTTTAGACAATATACTGGTACTATCAACTGTCAATGTATTTACCAAAAACATAATAAACGGAAGATACTTAAACGTAATATACGATGCAGCAAAATCTATTACTAATAAAAACATAGAAATAAAAATAGTCTCTGAAGATGAAGAAGAGTATAAAAA
>815_703
TAAACAAAACTTTATACACAGTATATTTATAACTAAAAAACAATGATACATTGTTGATATTTTTTTTTCCTTTTAAACAAATTTTATCAACATTTATCCGATATAAACATAAATAAATTAATTTTTATTAACAGCTTGTTTATATTTGTAGGAGGTCACAAAATGTATGAAGATTGTTACACATTGTGGGATGCAATATTTGAAAAATTAAAAAGTGAGCTGACGTCTACCAGTTATACAACTTGGCTTGTCCATTTAAAGCCAGTTGCTCTTTTAGACAATATACTGGTACTATCAACTGTCAATGTATTTACCAAAAACATAATAAACGGAAGATACTTAAACGTAATATACGATGCAGCAAAATCTATTACTAATAAAAACATAGAAATAAAAATAGTCTCTGAAGATGAAGAAGAGTATAAAAAGATAAAGGAAACAGTCCAGTATAAAAACG
>815_704
TAAACAAAACTTTATACACAGTATATTTATAACTAAAAAACAATGATACATTGTTGATATTTTTTTTTCCTTTTAAACAAATTTTATCAACATTTATCCGATATAAACATAAATAAATTAATTTTTATTAACAGCTTGTTTATATTTGTAGGAGGTCACAAAATGTATGAAGATTGTTACACATTGTGGGATGCAATATTTGAAAAATTAAAAAGTGAGCTGACGTCTACCAGTTATACAACTTGGCTTGTCCATTTAAAGCCAGTTGCTCTTTTAGACAATATACTGGTACTATCAACTGTCAATGTATTTACCAAAAACATAATAAACGGAAGATACTTAAACGTAATATACGATGCAGCAAAATCTATTACTAATAAAAACATAGAAATAAAAATAGTCTCTGAAGATGAAGAAGAGTATAAAAAGATAAAGGAAACAGTCCAGTATAAAAACGACAAAGACAAAATTGTTTCCAATATGCTGAATCCTAAATAT
>815_705
TAAACAAAACTTTATACACAGTATATTTATAACTAAAAAACAATGATACATTGTTGATATTTTTTTTTCCTTTTAAACAAATTTTATCAACATTTATCCGATATAAACATAAATAAATTAATTTTTATTAACAGCTTGTTTATATTTGTAGGAGGTCACAAAATGTATGAAGATTGTTACACATTGTGGGATGCAATATTTGAAAAATTAAAAAGTGAGCTGACGTCTACCAGTTATACAACTTGGCTTGTCCATTTAAAGCCAGTTGCTCTTTTAGACAATATACTGGTACTATCAACTGTCAATGTATTTACCAAAAACATAATAAACGGAAGATACTTAAACGTAATATACGATGCAGCAAAATCTATTACTAATAAAAACATAGAAATAAAAATAGTCTCTGAAGATGAAGAAGAGTATAAAAAGATAAAGGAAACAGTCCAGTATAAAAACGACAAAGACAAAATTGTTT
>815_706
TAAACAAAACTTTATACACAGTATATTTATAACTAAAAAACAATGATACATTGTTGATATTTTTTTTTCCTTTTAAACAAATTTTATCAACATTTATCCGATATAAACATAAATAAATTAATTTTTATTAACAGCTTGTTTATATTTGTAGGAGGTCACAAAATGTATGAAGATTGTTACACATTGTGGGATGCAATATTTGAAAAATTAAAAAGTGAGCTGACGTCTACCAGTTATACAACTTGGCTTGTCCATTTAAAGCCAGTTGCTCTTTTAGACAATATACTGGTACTATCAACTGTCAATGTATTTACCAAAAACATAATAAACGGAAGATACTTAAACGTAATATACGATGCAGCAAAATCTATTACTAATAAAAACATAGAAATAAAAATAGTCTCTGAAGATGAAGAAGAGTATAAAAAGATAAAGGAAACAGTCCAGTATAAAAACGA
>815_707
TAAACAAAACTTTATACACAGTATATTTATAACTAAAAAACAATGATACATTGTTGATATTTTTTTTTCCTTTTAAACAAATTTTATCAACATTTATCCGATATAAACATAAATAAATTAATTTTTATTAACAGCTTGTTTATATTTGTAGGAGGTCACAAAATGTATGAAGATTGTTACACATTGTGGGATGCAATATTTGAAAAATTAAAAAGTGAGCTGACGTCTACCAGTTATACAACTTGGCTTGTCCATTTAAAGCCAGTTGCTCTTTTAGACAATATACTGGTACTATCAACTGTCAATGTATTTACCAAAAACATAATAAACGGAAG
>815_708
TAAACAAAACTTTATACACAGTATATTTATAACTAAAAAACAATGATACATTGTTGATATTTTTTTTTCCTTTTAAACAAATTTTATCAACATTTATCCGATATAAACATAAATAAATTAATTTTTATTAACAGCTTGTTTATATTTGTAGGAGGTCACAAAATGTATGAAGATTGTTACACATTGTGGGATGCAATATTTGAAAAATTAAAAAGTGAGCTGACGTCTACCAGTTATACAACTTGGCTTGTCCATTTAAAGCCAGTTGCTCTTTTAGACAATATACTGGTACTATCAACTGTCAATGTATTTACCAAAAACATAATAAACGGAAGATACTTAAACGTAAT
>815_709
TAAACAAAACTTTATACACAGTATATTTATAACTAAAAAACAATGATACATTGTTGATATTTTTTTTTCCTTTTAAACAAATTTTATCAACATTTATCCGATATAAACATAAATAAATTAATTTTTATTAACAGCTTGTTTATATTTGTAGGAGGTCACAAAATGTATGAAGATTGTTACACATTGTGGGATGCAATATTTGAAAAATTAAAAAGTGAGCTGACGTCTACCAGTTATACAA
>815_710
TAAACAAAACTTTATACACAGTATATTTATAACTAAAAAACAATGATACATTGTTGATATTTTTTTTTCCTTTTAAACAAATTTTATCAACATTTATCCGATATAAACATAAATAAATTAATTTTTATTAACAGCTTGTTTATATTTGTAGGAGGTCACAAAATGTATGAAGATTGTTACACATTGTGGGATGCAATATTTGAAAAATTAAAAAGTGAGCTGACGTCTACCAGTTATACAACTTGGCTTGTCCATTTAA
>815_711
TAAACAAAACTTTATACACAGTATATTTATAACTAAAAAACAATGATACATTGTTGATATTTTTTTTTCCTTTTAAACAAATTTTATCAACATTTATCCGATATAAACATAAATAAATTAATTTTTATTAACAGCTTGTTTATATTTGTAGGAGGTCACAAAATGTATGAAGATTGTTACACATTGTGGGATGCAATATTTGAAAAATTAAAAAGTGAGCTGACGTCTACCAGTTATACAACTTGGCTTGTCCATTTAAAGCCAG
>815_712
TAAACAAAACTTTATACACAGTATATTTATAACTAAAAAACAATGATACATTGTTGATATTTTTTTTTCCTTTTAAACAAATTTTATCAACATTTATCCGATATAAACATAAATAAATTAATTTTTATTAACAGCTTGTTTATATTTGTAGGAGGTCACAAAATGTATGAAGATTGTTACACATTGTGGGAT
>815_713
TAAACAAAACTTTATACACAGTATATTTATAACTAAAAAACAATGATACATTGTTGATATTTTTTTTTCCTTTTAAACAAATTTTATCAACATTTATCCGATATAAACATAAATAAATTAATTTTTATTAACAGCTTGTTTATATTTGTAGGAGGTCACAAAATGTATGAAGATTGTTACACATTGTGGGATGCAATATTTGAAAAATTAAAAAGTGAGCTGACGTCTACCAGTTATACAACTTGGCTTGTCCATTTAAAGCCAGTTGCTCTTTTAGACAATATACTGGTACTATCAACTGTCAATGTATTTACCAAAAACATAATAAACGGAAGATACTTAAACGTAATATACGATGCAGCAAAATCTATTACTAATAAAAACATAGAAATAAAAATAGTCTCTGAA
>815_714
TAAACAAAACTTTATACACAGTATATTTATAACTAAAAAACAATGATACATTGTTGATATTTTTTTTTCCTTTTAAACAAATTTTATCAACATTTATCCGATATAAACATAAATAAATTAATTTTTATTAACAGCTTGTTTATATTTGTAGGAGGTCACAAAATGTATGAAGATTGTTACACATTGTGGGATGCAATATTTGAAAAATTAAAAAGTGAGCTGACGTCTACCAGTTATACAACTTGGCTTGTCCATTTAAAGCCAGTTGCTCTTTTAGACAATATACTGGTACTATCAACTGTCAATGTATTTACCAAAAACATAATAAACGGAAGATACTTA
>815_715
TAAACAAAACTTTATACACAGTATATTTATAACTAAAAAACAATGATACATTGTTGATATTTTTTTTTCCTTTTAAACAAATTTTATCAACATTTATCCGATATAAACATAAATAAATTAATTTTTATTAACAGCTTGTTTATATTTGTAGGAGGTCACAAAATGTATGAAGATTGTTACACATTGTGGGATGCAATATTTGAAAAATTAAAAAGTGAGCTGACGTCTACCAGTTATACAACTTGGCTTGTCCATTTAAAGCCAGTTGCTCTTTTAGACAATATACTGGTACTATCAACTGTCAATGTATTTACCAAAAACATAATAAACGGAAGATACTTAAACGTAATATACGATGCAGCAAAATCTATTACTAATAAAAACATAGAAATAAAAATAGTCTCTGAAGATGAAGAAGAGTATAAAAAGATAAAGGAAACAGT
>815_716
TAAACAAAACTTTATACACAGTATATTTATAACTAAAAAACAATGATACATTGTTGATATTTTTTTTTCCTTTTAAACAAATTTTATCAACATTTATCCGATATAAACATAAATAAATTAATTTTTATTAACAGCTTGTTTATATTTGTAGGAGGTCACAAAATGTATGAAGATTGTTACACATTGTGGGATGCAATATTTGAAAAATTAAAAAGTGAGCTGACGTCTACCAGTTATACAACTTGGCTTGTCCATTTAAAGCCAGTTGCTCTTTTAGACAATATACTGGTACTATCAACTGTCAATGTATTTACCAAAAACATAATAAACGGAAGATACTTAAACGTAATATACGATGCAGCAAAATCTATTACTAATAAA
>815_717
TAAACAAAACTTTATACACAGTATATTTATAACTAAAAAACAATGATACATTGTTGATATTTTTTTTTCCTTTTAAACAAATTTTATCAACATTTATCCGATATAAACATAAATAAATTAATTTTTATTAACAGCTTGTTTATATTTGTAGGAGGTCACAAAATGTATGAAGATTGTTACACATTGTGGGATGCAATATTTGAAAAATTAAAAAGTGAGCTGACGTCTACCAGTTATACAACTTGGCTTGTCCATTTAAAGCCAGTTGCTCTTTTAGACAATATACTGGTACTATCAACTGTCAATGTATTTACCAAAAACATAATAAACGGAAGATACTTAAACGTAATATACGATGCAGCAAAATCTATTACTAATAAAAACATAGAAATAAAAATAGTCTCTGAAGATGAAGAAGAGTATAAAAAGATAAA
>815_718
TAAACAAAACTTTATACACAGTATATTTATAACTAAAAAACAATGATACATTGTTGATATTTTTTTTTCCTTTTAAACAAATTTTATCAACATTTATCCGATATAAACATAAATAAATTAATTTTTATTAACAGCTTGTTTATATTTGTAGGAGGTCACAAAATGTATGAAGATTGTTACACATTGTGGGATGCAATATTTGAAAAATTAAAAAGTGAGCTGACGTCTACCAGTTATACAACTTGGCTTGTCCATTTAAAGCCAGTT
>815_719
TAAACAAAACTTTATACACAGTATATTTATAACTAAAAAACAATGATACATTGTTGATATTTTTTTTTCCTTTTAAACAAATTTTATCAACATTTATCCGATATAAACATAAATAAATTAATTTTTATTAACAGCTTGTTTATATTTGTAGGAGGTCACAAAATGTATGAAGATTGTTACACATTGTGGGATGCAATATTTGAAAAATTAAAAAGTGAGCTGACGTCTACCAGTTATACAACTTGGCTTGTCCATTTAAAGCCAGTTGCTCTTTTAGACAATATACTGGTACTATCAACTGTCAATGTATTTACCAAAAACATAATAAACGGAAGATACTTAAACGTAATATACGATGCAGCAAAATCTATTACTAATAAAAACATAGA
>815_720
TAAACAAAACTTTATACACAGTATATTTATAACTAAAAAACAATGATACATTGTTGATATTTTTTTTTCCTTTTAAACAAATTTTATCAACATTTATCCGATATAAACATAAATAAATTAATTTTTATTAACAGCTTGTTTATATTTGTAGGAGGTCACAAAATGTATGAAGATTGTTACACATTGTGGGATGCAATATTTGAAAAATTAAAAAGTGAGCTGACGTCTACCAGTTATACAAC
>815_721
TAAACAAAACTTTATACACAGTATATTTATAACTAAAAAACAATGATACATTGTTGATATTTTTTTTTCCTTTTAAACAAATTTTATCAACATTTATCCGATATAAACATAAATAAATTAATTTTTATTAACAGCTTGTTTATATTTGTAG
>815_722
TAAACAAAACTTTATACACAGTATATTTATAACTAAAAAACAATGATACATTGTTGATATTTTTTTTTCCTTTTAAACAAATTTTATCAACATTTATCCGATATAAACATAAATAAATTAATTTTTATTAACAGCTTGTTTATATTTGTAGGAGGTCACAAAATGTATGAAGATTGTTACACATTGTGGG
>815_723
TAAACAAAACTTTATACACAGTATATTTATAACTAAAAAACAATGATACATTGTTGATATTTTTTTTTCCTTTTAAACAAATTTTATCAACATTTATCCGATATAAACATAAATAAATTAATTTTTATTAACAGCTTGTTTATATTTGTAGGAGGTCACAAAATGTATGAAGATTGTTACACATTGTGGGATGCAATATTTGAAAAATTAAAAAGTGAGCTGACGTCTACCAGTTATACAACTTGGCTTGTCCATTTAAAGCCAGTTGCTCTTTTAGACAATATACTGGTACTATCAACTGTCAATGTATTTACCAAAAACATAATAAACGGAAGATACTTAAACGTAATATACGATGCAGCAAAATCTATTACTAATAAAAACATAGAAATAAAAATAGTCTCTGAAGATG
>815_724
TAAACAAAACTTTATACACAGTATATTTATAACTAAAAAACAATGATACATTGTTGATATTTTTTTTTCCTTTTAAACAAATTTTATCAACATTTATCCGATATAAACATAAATAAATTAATTTTTATTAACAGCTTGTTTATATTTGTAGGAGGTCACAAAATGTATGAAG
>815_725
TAAACAAAACTTTATACACAGTATATTTATAACTAAAAAACAATGATACATTGTTGATATTTTTTTTTCCTTTTAAACAAATTTTATCAACATTTATCCGATATAAACATAAATAAATTAATTTTTATTAACAGCTTGTTTATATTTGTAGGAGGTCACAAAATGTATGAAGATTGTTACACATTGTGGGATGCAATATTTGAAAAATTAAAAAGTGAGCTGACGTCTACCAGTTATACAACTTGGCTTGTCCATTTAAAGCCAGTTGCTCTTTTAGACAATATACTGGTACTATCAACTGTCAATGTATTTACCAAAAACATAATAAACGGAAGATACTTAAACGTAATATACGATGCAGCAAAATCTATTACTAATAAAAACATAGAAATAAAAATAGTCTCTGAAGATGAAGAAGAGTA
>815_726
TAAACAAAACTTTATACACAGTATATTTATAACTAAAAAACAATGATACATTGTTGATATTTTTTTTTCCTTTTAAACAAATTTTATCAACATTTATCCGATATAAACATAAATAAATTAATTTTTATTAACAGCTTGTTTATATTTGTAGGAGGTCACAAAATGTATGAAGATTGTTACACATTGTGGGATGCAATATTTGAAAAATTAAAAAGTGAGCTGACGTC
>815_727
TAAACAAAACTTTATACACAGTATATTTATAACTAAAAAACAATGATACATTGTTGATATTTTTTTTTCCTTTTAAACAAATTTTATCAACATTTATCCGATATAAACATAAATAAATTAATTTTTATTAACAGCTTGTTTATATTTGTAG
>815_728
TAAACAAAACTTTATACACAGTATATTTATAACTAAAAAACAATGATACATTGTTGATATTTTTTTTTCCTTTTAAACAAATTTTATCAACATTTATCCGATATAAACATAAATAAATTAATTTTTATTAACAGCTTGTTTATATTTGTAGGAGGTCACAAAATGTATGAAGATTGTTACACATTGTGGGATGCAATATTTGAAAAATTAAAAAGTGAGCTGACGTCTACCAGTTATACAACTTGGCTTGTCCATTTAAAGCCAGTTGCTCTTTTAGACAATATACTGGTACTATCAACTGTCAATGTATTTACCAAAAACATAATAAACGGAAGATACTTAAACGTAATATACGATGCAGCAAAATCTATTACTAATAAAAACATAGAAATAAAAATAGTCTCTGAAGATGAAGAAGAGTATAAAAAGATAAAGGAAACAG
>815_729
TAAACAAAACTTTATACACAGTATATTTATAACTAAAAAACAATGATACATTGTTGATATTTTTTTTTCCTTTTAAACAAATTTTATCAACATTTATCCGATATAAACATAAATAAATTAATTTTTATTAACAGCTTGTTTATATTTGTAGGAGGTCACAAAATGTATGAAGATTGTTACACATTGTGGGATGCAATATTTGAAAAATTAAAAAGTGAGCTGACGTCTACCAGTTATACAACTTGGCTTGTCCATTTAAAGCCAGTTGCTCTTTTAGACAATATACTGGTACTATCAACTGTCAATGTATTTACCAAAAACATAATAAACGGAAGATACTTAAACGTAATATACGATGCAGCAAAATCTATT
>815_730
TAAACAAAACTTTATACACAGTATATTTATAACTAAAAAACAATGATACATTGTTGATATTTTTTTTTCCTTTTAAACAAATTTTATCAACATTTATCCGATATAAACATAAATAAATTAATTTTTATTAACAGCTTGTTTATATTTGTAGGAGGTCACAAAATGTATGAAGATTGTTACACATTGTGGGATGCAATATTTGAA
>815_731
TAAACAAAACTTTATACACAGTATATTTATAACTAAAAAACAATGATACATTGTTGATATTTTTTTTTCCTTTTAAACAAATTTTATCAACATTTATCCGATATAAACATAAATAAATTAATTTTTATTAACAGCTTGTTTATATTTGTAGGAGGTCACAAAATGTATGAAGATTGTTACACATTGTGGGATGCAATATTTGAAAAATTAAAAAGTGAGCTGACGTCTACCAGTTATACAACTTGGCTTGTCCATTTAAAGCCAGTTGCTCTTTTAGACAATATACTGGTACTATCAACTGTCAATGTATTTACCAAAAACATAATAAACGGAAGATACTTAAACGTAATATACGATGCAGCAAAATCTATTACTAATAAAAACATAGAAATAAAAATAGTCTC
>815_732
TAAACAAAACTTTATACACAGTATATTTATAACTAAAAAACAATGATACATTGTTGATATTTTTTTTTCCTTTTAAACAAATTTTATCAACATTTATCCGATATAAACATAAATAAATTAATTTTTATTAACAGCTTGTTTATATTTGTAGGAGGTCACAAAATGTATGAAGATTGTTACACATTGTGGGATGCAATATTTGAAAAATTAAAAAGTGAGCTGACGTCTACCAGTTATACAACTTGGCTTGTCCATTTAAAGCCAGTTGCTCTTTTAGACAATATACTGGTACTATCAACTGTCAATGTATTTACCAAAAACATAATAAACGGAAGATACTTAAACGTAATATACGATGCAGCAAAATCTATTACTAATAAAAACATAGAAATA
>815_733
TAAACAAAACTTTATACACAGTATATTTATAACTAAAAAACAATGATACATTGTTGATATTTTTTTTTCCTTTTAAACAAATTTTATCAACATTTATCCGATATAAACATAAATAAATTAATTTTTATTAACAGCTTGTTTATATTTGTAGGAGGTCACAAAATGTATGAAGATTGTTACACATTGTGGGATGCAATATTTGAAAAATTAAAAAGTGAGCTGACGTCTACCAGTTATACAACTTGGCTTGTCCATTTAAAGCCAGTTGCTCTTTTAGACAATATACTGGTACTATCAACTGTCAATGTATTTACCAAAAACATAATAAACGGAAGATACTTAAACGTAATATACGATGCAGCAAAATCTATTACTAATAAAAACATAGAAATAAAAATAGTCTCTGAAGATGAAGAAGAGTATAAAAAGATAAAGGAAACAGTCCAGTATAAAAACGACAAAGACAAAAT
>815_734
TAAACAAAACTTTATACACAGTATATTTATAACTAAAAAACAATGATACATTGTTGATATTTTTTTTTCCTTTTAAACAAATTTTATCAACATTTATCCGATATAAACATAAATAAATTAATTTTTATTAACAGCTTGTTTATATTTGTAGGAGGTCACAAAATGTATGAAGATTGTTACACATTGTGGGATGCAATATTTGAAAAATTAAAAAGTGAGCTGACGTCTACCAGTTATACAACTTGGCTTGTCCATTTAAAGCCAGTTGCTCTTTTAGACAATATACTGGTACTATCAACTGTCAATGTATTTACCAAAAACATAATAAACGGAAGATACTTAAACGTAATATACGATGCAGCAAAATCTATTACTAATAAAAACATAGAAATAAAAATAGT
>815_735
TAAACAAAACTTTATACACAGTATATTTATAACTAAAAAACAATGATACATTGTTGATATTTTTTTTTCCTTTTAAACAAATTTTATCAACATTTATCCGATATAAACATAAATAAATTAATTTTTATTAACAGCTTGTTTATATTTGTAGGAGGTCACAAAATGTATGAAGATTGTTACACATTGTGGGATGCAATATTTGAAAAATTAAAAAGTGAGCTGACGTCTACCAGTTATACAACTTGGCTTGTCCATTTAAAGCCAGTTGCTCTTTTAGACAATATACTGGTACTATCAACTGTCAATGTATTTACCAAAAACATAATAAACGGAAGATACTTAAACGTAATATACGATGCAGCAAAATCTATTACTAATAAAAACATAGAAATAAAAATAGTCTCTGAAGATGAAGAAGAGTATAAAAAGATAAAGGAAACAGTCCAGTATAAAAACGACAAAGAC
>815_736
TAAACAAAACTTTATACACAGTATATTTATAACTAAAAAACAATGATACATTGTTGATATTTTTTTTTCCTTTTAAACAAATTTTATCAACATTTATCCGATATAAACATAAATAAATTAATTTTTATTAACAGCTTGTTTATATTTGTAGGAGGTCACAAAA
>815_737
TAAACAAAACTTTATACACAGTATATTTATAACTAAAAAACAATGATACATTGTTGATATTTTTTTTTCCTTTTAAACAAATTTTATCAACATTTATCCGATATAAACATAAATAAATTAATTTTTATTAACAGCTTGTTTATATTTGTAGGAGGTCACAAAATGTATG
>815_738
TAAACAAAACTTTATACACAGTATATTTATAACTAAAAAACAATGATACATTGTTGATATTTTTTTTTCCTTTTAAACAAATTTTATCAACATTTATCCGATATAAACATAAATAAATTAATTTTTATTAACAGCTTGTTTATATTTGTAGGAGGTCACAAAATGTATGAAGATTGTTACACATTGTGGGATGCAATATTTGAAAAATTAAAAAGTGAGCTGACGTCTACCAGTTATACAACTTGGCTTGTCCATTTAAAGCCAGTTGCTCTTTTAGACAATATACTGGTACTATCAACTGTCAATGTATTTACCAAAAACATAATAAACGGAAGATACTTAAACGTAATATACGATGCAGCAAAATCTATTACTAATAAAAACATAGAAATA
>815_739
TAAACAAAACTTTATACACAGTATATTTATAACTAAAAAACAATGATACATTGTTGATATTTTTTTTTCCTTTTAAACAAATTTTATCAACATTTATCCGATATAAACATAAATAAATTAATTTTTATTAACAGCTTGTTTATATTTGTAGGAGGTCACAAAATGTATGAAGATTGTTACACATTGTGGGATGCAATATTTGAAAAATTAAAAAGTGAGCTGACGTCTACCAGTTATACAACTTGGCTTGTC
>815_740
TAAACAAAACTTTATACACAGTATATTTATAACTAAAAAACAATGATACATTGTTGATATTTTTTTTTCCTTTTAAACAAATTTTATCAACATTTATCCGATATAAACATAAATAAATTAATTTTTATTAACAGCTTGTTTATATTTGTAGGAGGTCACAAAATGTATGAAGATTGTTACACATTGTGGGATGCAATATTTGAAAAATTAAAAAGTGAGCTGACGTCTACCAGTTATACAACTTGGCTTGTCCATTTAAAGCCAGTTGCTCTTTTAGACAATATACTGGTACTATCAACTGTCAATGTATTTACCAAAAACATAATAAACGGAAGATACTTAAACGT
>815_741
TAAACAAAACTTTATACACAGTATATTTATAACTAAAAAACAATGATACATTGTTGATATTTTTTTTTCCTTTTAAACAAATTTTATCAACATTTATCCGATATAAACATAAATAAATTAATTTTTATTAACAGCTTGTTTATATTTGTAGGAGGTCACAAAATGTATGAAGATTGTTACACATTGTGGGATGCAATATTTGAAAAATTAAAAAGTGAGCTGACGTCTACCAGTTATACAACTTGGCTTGTCCATTTAAAGCCAGTTGCTCTTTTAGACAA
>815_742
TAAACAAAACTTTATACACAGTATATTTATAACTAAAAAACAATGATACATTGTTGATATTTTTTTTTCCTTTTAAACAAATTTTATCAACATTTATCCGATATAAACATAAATAAATTAATTTTTATTAACAGCTTGTTTATATTTGTAGGAGGTCACAAAATGTATGAAGATTGTTACACATTGTGGGATGCAATATTTGAAAAATTAAAAAGTGA
>815_743
TAAACAAAACTTTATACACAGTATATTTATAACTAAAAAACAATGATACATTGTTGATATTTTTTTTTCCTTTTAAACAAATTTTATCAACATTTATCCGATATAAACATAAATAAATTAATTTTTATTAACAGCTTGTTTATATTTGTAGGAGGTCACAAAATGTATGAAGATTGTTACACATTGTGGGATGCAATATTTGAAAAATTAAAAAGTGAGCTGACGTCTACCAGTTATACAACTTGGCTTGTCCATTTAAAGCCAGTTGCTCTTTTAGACAATATACTGGTACTATCAACTGTCAATGTATTTACCAAAAACATAATAAACGGAAGATACTTAAACGTAATATACGATGCAGCAAAATCTATTACTAATAAAAACATAGAAATAAAAATAGTCTCTGAAGATGAAGAAGAGTATAAAAAGATAAAGGAAACAGTCCAGTATAAAAACGACAAAGACAAAATTGTTTCCAATATGCTGAATCCTA
>815_744
TAAACAAAACTTTATACACAGTATATTTATAACTAAAAAACAATGATACATTGTTGATATTTTTTTTTCCTTTTAAACAAATTTTATCAACATTTATCCGATATAAACATAAATAAATTAATTTTTATTAACAGCTTGTTTATATTTGTAGGAGGTCACAAAATGTATGAAGATTGTTACACATTGTGGGATGCAATATTTGAAAAATTAAAAAGTGAGCTGACGTCTACCAGTTATACAACTTGGCTTGTCCATTTAAAGCCAGTTGCTCTTTTAGACAATATACTGGTACTATCAACTGTCAATGTATTTACCAAAAACATAATAAACGGAAGATACTTAAACGTAATATACGATGCAGCAAAATCTATTACTAATAAAAACATAGAAATA
>815_745
TAAACAAAACTTTATACACAGTATATTTATAACTAAAAAACAATGATACATTGTTGATATTTTTTTTTCCTTTTAAACAAATTTTATCAACATTTATCCGATATAAACATAAATAAATTAATTTTTATTAACAGCTTGTTTATATTTGTAGGAGGTCACAAAATGTATGAAGATTGTTACACATTGTGGGATGCAATATTTGAA
>815_746
TAAACAAAACTTTATACACAGTATATTTATAACTAAAAAACAATGATACATTGTTGATATTTTTTTTTCCTTTTAAACAAATTTTATCAACATTTATCCGATATAAACATAAATAAATTAATTTTTATTAACAGCTTGTTTATATTTGTAGGAGGTCACAAAATGTATGAAGATTGTTACACATTGTGGGATGCAATATTTGAAAAATTAAAAAGTGAGCTGACGTCTACCAGTTATACAACTTGGCTTGTCCATTTAAAGCCAGTTGCTCTTTTAGACAATATACTGGTACTATCAACTGTCAATGTATTTACCAAAAACATAATAAACGGAAGATACTTAAACGTAATATACGATGCAGCAAAATCTATTACTAATAAAAACATAGAAATAAAAATAGTCTCTGAAGATGAAGAAGAGTATAAAAAGATAAAGGAAACAGTCCAGTATAAAAACG
>815_747
TAAACAAAACTTTATACACAGTATATTTATAACTAAAAAACAATGATACATTGTTGATATTTTTTTTTCCTTTTAAACAAATTTTATCAACATTTATCCGATATAAACATAAATAAATTAATTTTTATTAACAGCTTGTTTATATTTGTAGGAGGTCACAAAATGTATGAAGATTGTTACACATTGTGGGATGCAATATTTGAAAAATTAAAAAGTGAGCTGACGTCTACCAGTTATACAACTTGGCTTGTCCATTTAAAGCCAGTTGCTCTTTTAGACAATATACTGGTACTATCAACTGTCAATGTATTTA
>815_748
TAAACAAAACTTTATACACAGTATATTTATAACTAAAAAACAATGATACATTGTTGATATTTTTTTTTCCTTTTAAACAAATTTTATCAACATTTATCCGATATAAACATAAATAAATTAATTTTTATTAACAGCTTGTTTATATTTGTAGGAGGTCACAAAATGTATGAAGATTGTTACACAT
>815_749
TAAACAAAACTTTATACACAGTATATTTATAACTAAAAAACAATGATACATTGTTGATATTTTTTTTTCCTTTTAAACAAATTTTATCAACATTTATCCGATATAAACATAAATAAATTAATTTTTATTAACAGCTTGTTTATATTTGTAGGAGGTCACAAAATGTATGAAGATTGTTACACATTGTGGGATGCAATATTTGAAAAATTAAAAAGTGAGCTGACGTCTACCAGTTATACAACTTGGC
>815_750
TAAACAAAACTTTATACACAGTATATTTATAACTAAAAAACAATGATACATTGTTGATATTTTTTTTTCCTTTTAAACAAATTTTATCAACATTTATCCGATATAAACATAAATAAATTAATTTTTATTAACAGCTTGTTTATATTTGTAGGAGGTCACAAAATGTATGAAGATTGTTACACATTGTGGGATGCAATATTTGAAAAATTAAAAAGTGAGCTGACGTCTACCAGTTATACAACTTGGCTTGTCCATTTAAAGCCAGTTGCTCTTTTAGACAATATACTGGTACTATCAACTGTCAATGTATTTACCAAAAACATAATAAACGGAAGATACTTAAACGTAATATACG
>815_751
TAAACAAAACTTTATACACAGTATATTTATAACTAAAAAACAATGATACATTGTTGATATTTTTTTTTCCTTTTAAACAAATTTTATCAACATTTATCCGATATAAACATAAATAAATTAATTTTTATTAACAGCTTGTTTATATTTGTAGGAGGTCACAAAATGTATGAAGATTGTTACACATTGTGGGATGCAATATTTGAAAA
>815_752
TAAACAAAACTTTATACACAGTATATTTATAACTAAAAAACAATGATACATTGTTGATATTTTTTTTTCCTTTTAAACAAATTTTATCAACATTTATCCGATATAAACATAAATAAATTAATTTTTATTAACAGCTTGTTTATATTTGTAGGAGGTCACAAAATGTATGAAGATTGTTACACATTGTGGGATGCAATATTTGAAAAATTAAAAAGTGAG
>815_753
TAAACAAAACTTTATACACAGTATATTTATAACTAAAAAACAATGATACATTGTTGATATTTTTTTTTCCTTTTAAACAAATTTTATCAACATTTATCCGATATAAACATAAATAAATTAATTTTTATTAACAGCTTGTTTATATTTGTAGGAGGTCACAA
>815_754
TAAACAAAACTTTATACACAGTATATTTATAACTAAAAAACAATGATACATTGTTGATATTTTTTTTTCCTTTTAAACAAATTTTATCAACATTTATCCGATATAAACATAAATAAATTAATTTTTATTAACAGCTTGTTTATATTTGTAGGAGGTCACAAAATGTATGAAGATTGTTACACATTGTGGGATGCAATATTTGAAAAATTAAAAAGTGAGCTGACGTCTACCAGTTATACAACTTGGCTTGTCCATTTAAAGCCAGTTGCTCTTTTAGACAATATACTGGTACTATCAACTGTCAATGTATTTACCAAAAACATAATAAACGGAAGATACTTAAACGTAATATACGATGCAGCAAAATCTATTACTAATAAAAACATAGAAATAAAAATAGTCTCTGAAGATGAAGAAGAGTATAAAAAGATAAAGGAAACAGTCCAGTATAAAAACGACAAAGACAAAATTGTTTCCAATATGCTGAATCCTAAA
>815_755
TAAACAAAACTTTATACACAGTATATTTATAACTAAAAAACAATGATACATTGTTGATATTTTTTTTTCCTTTTAAACAAATTTTATCAACATTTATCCGATATAAACATAAATAAATTAATTTTTATTAACAGCTTGTTTATATTTGTAGGAGGTCACAAAATGTATGAAGATTGTTACACATTGTGGGATGCAATATTTGAAAAATTAAAAAGTGAGCTGACGTCTACCAGTTATACAACTTGGCTTGTCCATTTAAAGCCAGTTGCTCTTTTAGACAATATACTGGTACTATCAACTGTCAATGTATTTACCAAAAACATAATAAACGGAAGATACTTAAACGTAATATACGATGCAGCAAAATCTATTACTAATAAAAACATAGAAATAAAAATAGTCTCTGAAGATGAAGAAGAGTATAAAAAGATAAAGGAAACAGTCCAGTATAAAAACGACAAAGACAAAATTGTTTCCA
>815_756
TAAACAAAACTTTATACACAGTATATTTATAACTAAAAAACAATGATACATTGTTGATATTTTTTTTTCCTTTTAAACAAATTTTATCAACATTTATCCGATATAAACATAAATAAATTAATTTTTATTAACAGCTTGTTTATATTTGTAGGAGGTCACAAAATGTATGAAGATTGTTACACATTGTGGGATGCAATATTTGAAAAATTAAAAAGTGAGCTGACGTCTACCAGTTATACAACTTGGCTTGTCCATTTAAAGC
>815_757
TAAACAAAACTTTATACACAGTATATTTATAACTAAAAAACAATGATACATTGTTGATATTTTTTTTTCCTTTTAAACAAATTTTATCAACATTTATCCGATATAAACATAAATAAATTAATTTTTATTAACAGCTTGTTTATATTTGTAGGAGGTCACAAAATGTATGAAGATTGTTACACATTGTGGGATGCAATATTTGAAAAATTAAAAAGTGAGCTGACGTCTACCAGTTATACAACTTGGCTTGTCCATTTAAAGCCAGTTGCTCTTTTAGACAATATACTGGTACTATCAACTGTCAATGTATTTACCAAAAACATAATAAACGGAAGATACTTAAACGTAATATACGATGCAGCAAAATCTATTACTAATAAAAACATAGAAATAAAAATAGTCTCTGAAGATGAAGAAGAGTATAAAAAGATAAAGGAAACAGTCCAGTATA
>815_758
TAAACAAAACTTTATACACAGTATATTTATAACTAAAAAACAATGATACATTGTTGATATTTTTTTTTCCTTTTAAACAAATTTTATCAACATTTATCCGATATAAACATAAATAAATTAATTTTTATTAACAGCTTGTTTATATTTGTAGGAGGTCACAAAATGTATGAAGATTGTTACACATTGTGGGATGCAA
>815_759
TAAACAAAACTTTATACACAGTATATTTATAACTAAAAAACAATGATACATTGTTGATATTTTTTTTTCCTTTTAAACAAATTTTATCAACATTTATCCGATATAAACATAAATAAATTAATTTTTATTAACAGCTTGTTTATATTTGTAGGAGGTCACAAAATGTATGAAGATTGTTACACATTGTGGGATGCAATATTTGAAAAATTAAAAAGTGAGCTGACGTCTACCAGTTATACAACTTGGCTTGTCCATTTAAAGCCAGTTGCT
>815_760
TAAACAAAACTTTATACACAGTATATTTATAACTAAAAAACAATGATACATTGTTGATATTTTTTTTTCCTTTTAAACAAATTTTATCAACATTTATCCGATATAAACATAAATAAATTAATTTTTATTAACAGCTTGTTTATATTTGTAGGAGGTCACAAAATGTATGAAGATTGTTACACATTGTGGGATGCAATATTTGAAAAATTAAAAAGTGAGCTGACGTCTACCAGTTATACAACTTGGCTTGTCCATTTAAAGCCAGTTGCTCTTTTAGACAATATACTGG
>815_761
TAAACAAAACTTTATACACAGTATATTTATAACTAAAAAACAATGATACATTGTTGATATTTTTTTTTCCTTTTAAACAAATTTTATCAACATTTATCCGATATAAACATAAATAAATTAATTTTTATTAACAGCTTGTTTATATTTGTAGGAGGTCACAAAATGTATGAAGATTGTTACACATTGTGGGATGCAATATTTGAAAAATTAAAAAGTGAGCTGACGTCTACCAGTTATACAACTTGGCTTGTCCATTTAAAGCCAGTTGCTCTTTTAGACAATATAC
>815_762
TAAACAAAACTTTATACACAGTATATTTATAACTAAAAAACAATGATACATTGTTGATATTTTTTTTTCCTTTTAAACAAATTTTATCAACATTTATCCGATATAAACATAAATAAATTAATTTTTATTAACAGCTTGTTTATATTTGTAGGAGGTCACAAAATGTATGAAGATTGTTACACATTGTGGGATGCAATATTTGAAAAATTAAAAAGTGAGCTGACGTCTACCAGTTATACAACTTGGCTTGTCCATT
>815_763
TAAACAAAACTTTATACACAGTATATTTATAACTAAAAAACAATGATACATTGTTGATATTTTTTTTTCCTTTTAAACAAATTTTATCAACATTTATCCGATATAAACATAAATAAATTAATTTTTATTAACAGCTTGTTTATATTTGTAGGAGGTCACAAAATGTATGAAGATTGTTACACATTGTGGGATGCAATATTTGAAAAATTAAAAAGTGAGCTGACGTCTACCAGTTATACAACTTGGCTTGTCCATTTAAAGCCAGTTGCTCTTTTAGACAATATACTGGTACTATCAACTGTCAATGTATTTACCAAAAACATAATAAACGGAAGATACTTAAACGTAATATACGATGCAGCAAAATCTATTACTAATAAAAACATAGAAATAAAAATAGTCTCTGA
>815_764
TAAACAAAACTTTATACACAGTATATTTATAACTAAAAAACAATGATACATTGTTGATATTTTTTTTTCCTTTTAAACAAATTTTATCAACATTTATCCGATATAAACATAAATAAATTAATTTTTATTAACAGCTTGTTTATATTTGTAGGAGGTCACAAAATGTATGAAGATTGTTACACATTGTGGGATGCAATATTTGAAAAATTAAAAAGTGAGCTGACGTCTACCAGTTATACAACTTGGCTTGTCCATTTAAAGCCAGTTGCTCTTTTAGACAATATACTGGTACTATCAAC
>815_765
TAAACAAAACTTTATACACAGTATATTTATAACTAAAAAACAATGATACATTGTTGATATTTTTTTTTCCTTTTAAACAAATTTTATCAACATTTATCCGATATAAACATAAATAAATTAATTTTTATTAACAGCTTGTTTATATTTGTAGGAGGTCACAAAATGTATGAAGATTGTTACACATTGTGGGATGCAATATTTGAAAAATTAAAAAGTGAGCTGACGTCTACCAGTTATACAACTTGGCTTGTCCAT
>815_766
TAAACAAAACTTTATACACAGTATATTTATAACTAAAAAACAATGATACATTGTTGATATTTTTTTTTCCTTTTAAACAAATTTTATCAACATTTATCCGATATAAACATAAATAAATTAATTTTTATTAACAGCTTGTTTATATTTGTAGGAGGTCACAAAATGTATGAAGATTGTTACACATTGTGGGATGCAATATTTGAAAAATTAAAAAGTGAGCTGACGTCTACCAGTTATACAACTTGGCTTGTCCATTTAAAGCCAGTTGCTCTTTTAGACAATATACTGGTACTATCAACTGTCAATGTATTTACCAAAAACATAATAAACGGAAGATACTTAAACGTAATATACGATGCAGCAAAATCTATTACTAATAAAAACATAGAAATAAAAATAGTCTCTGAAGATGAAGAAGAGTATAAAAAGATAAAGGAAACAGTCCAGTATAAAAAC
>815_767
TAAACAAAACTTTATACACAGTATATTTATAACTAAAAAACAATGATACATTGTTGATATTTTTTTTTCCTTTTAAACAAATTTTATCAACATTTATCCGATATAAACATAAATAAATTAATTTTTATTAACAGCTTGTTTATATTTGTAGGAGGTCACAAAATGTATGAAGATTGTTACACATTGTGGGATGCAATATTTGAAAAATTAAAAAGTGAGCTGACGTCTACCAGTTATACAACTTGGCTTGTCCATTTAAAGCCAGTTGCTCTTTTAGACAATATACTGGTACTATCAACTGTCAATGTATTTACCAAAAACATAATAAACGGAAGATACTTAAACGTAATATACGATGCAGCAAAATCTATTACTAATAAAAACATAGAAATAAAAATAGTCTCTGAAGATGAAGAAGAGTATAAAAAGATAAAGGAAACAGTCCAGTATAAAAACGA
>815_768
TAAACAAAACTTTATACACAGTATATTTATAACTAAAAAACAATGATACATTGTTGATATTTTTTTTTCCTTTTAAACAAATTTTATCAACATTTATCCGATATAAACATAAATAAATTAATTTTTATTAACAGCTTGTTTATATTTGTAGGAGGTCACAAAATGTATGAAGATTGTTACACATTGTGGGATGCAATATTTGAAAAATTAAAAAGTGAGCTGACGTCTACCAGTTATACAACTTGGCTTGTCCATTTAAAGCCAGTTGCTCTTTTAGACAATATACTGGTACTATCAACTGTCAATGTATTTACCAAAAACATAATAAACGGAAGATACTTAAACGTAATATACGATGCAGCAAAATCTATTACTAATAAAAACATAGAAATAAAAATAGTCTCTGAAGATGAAGAAGAGTATAAAAAGATAAAGGAAACAGTCCAGTATAAAAACGACAAAGACAAAATTGT
>815_769
TAAACAAAACTTTATACACAGTATATTTATAACTAAAAAACAATGATACATTGTTGATATTTTTTTTTCCTTTTAAACAAATTTTATCAACATTTATCCGATATAAACATAAATAAATTAATTTTTATTAACAGCTTGTTTATATTTGTAGGAGGTCACAAAATGTATGAAGATTGTTACACATTGTGGGATGCAATATTTGAAAAATTAAAAAGTGAGCTGACGTCTACCAGTTATACAACTTGGCTTGTCCATTTAAAGCCAGTTGCTCTTTTAGACAATATACTGGTACTATCAACTGTCAATGTATTTACCAAAAACATAATAAACGGAAGATACTTAAACGTAATATACGATGCAGCAAAATCTATTACTAATAAAAACATAGAAATAAAAATAGTCT
>815_770
TAAACAAAACTTTATACACAGTATATTTATAACTAAAAAACAATGATACATTGTTGATATTTTTTTTTCCTTTTAAACAAATTTTATCAACATTTATCCGATATAAACATAAATAAATTAATTTTTATTAACAGCTTGTTTATATTTGTAGGAGGTCACAAAATGTATGAAGATTGTTACACATTGTGGGATGCAATATTTGAAAAATTAAAAAGTGAGCTGACGTCTACCAGTTATACAACTTGGCTTGTCCATTTAAAGCCAGTTGCTCTTTTAGACAATATACTGGTACTATCAACTGTCAATGTATTTACCAAAAACATAATAAACGGAAGATACTTAAACGTAATATACGATGCAGCAAAATCTATTACTAATAAAAACATAGAAATAAAAATAGTCTCTGAAGATGAAGAAGAGTATAAAAAGATAAAGGAAACAGTCCAGTATAAAAACGACAAAGACAAAATTGTTTCCAATATGCTGAATCCTAAATAT
>815_771
TAAACAAAACTTTATACACAGTATATTTATAACTAAAAAACAATGATACATTGTTGATATTTTTTTTTCCTTTTAAACAAATTTTATCAACATTTATCCGATATAAACATAAATAAATTAATTTTTATTAACAGCTTGTTTATATTTGTAGGAGGTCACAAAATGTATGAAGATTGTTACACATTGTGGGATGCAATATTTGAAAAATTAAAAAGTGAGCTGACGTCTACCAGTTATACAACTTGGCTTGTCCATTTAAAGCCAGTTGCTCTTTTAGACAATATACTGGTACTATCAACTGTCAATGTATTTACCAAAAACATAATAAACGGAAGATACTT
>815_772
TAAACAAAACTTTATACACAGTATATTTATAACTAAAAAACAATGATACATTGTTGATATTTTTTTTTCCTTTTAAACAAATTTTATCAACATTTATCCGATATAAACATAAATAAATTAATTTTTATTAACAGCTTGTTTATATTTGTAGGAGGTCACA
>815_773
TAAACAAAACTTTATACACAGTATATTTATAACTAAAAAACAATGATACATTGTTGATATTTTTTTTTCCTTTTAAACAAATTTTATCAACATTTATCCGATATAAACATAAATAAATTAATTTTTATTAACAGCTTGTTTATATTTGTAGGAGGTCACAAAATGTATGAAGATTGTTACACATTGTGGGATGCAATATTTGAAAAATTAAAAAGTGAGCTGACGTCTACCAGTTATACAACTTGGCTTGTCCATTTAAAGCCAGTTGCT
>815_774
TAAACAAAACTTTATACACAGTATATTTATAACTAAAAAACAATGATACATTGTTGATATTTTTTTTTCCTTTTAAACAAATTTTATCAACATTTATCCGATATAAACATAAATAAATTAATTTTTATTAACAGCTTGTTTATATTTGTAGGAGGTCACAAAATGTATGAAGATTGTTACACATTGTGGGATGCAATATTTGAAAAATTAAAAAGTGAGCTGACGTCTACCAGTTATACAACTTGGCTTGTCCATTTAAAGCCAGTTGCTCTTT
>815_775
TAAACAAAACTTTATACACAGTATATTTATAACTAAAAAACAATGATACATTGTTGATATTTTTTTTTCCTTTTAAACAAATTTTATCAACATTTATCCGATATAAACATAAATAAATTAATTTTTATTAACAGCTTGTTTATATTTGTAGGAGGTCACAAAATGTATGAAGATTGTTACACATTGTGGGATGCAATATTTGAAAAATTAAAAAGTGAGCTGACGTCTACCAGTTATACAACTTGGCTTGTCCATTTAAAGCCAGTTGCTCTTTTAGACAATATACTGGTACTATCAACTGTCAATGTATTTACCAAAAACATAATAAACGGAAGATACTTAAACGTAATATACGATGCAGCAAAATCTATTACTAATAAAAACATAGAAATAAAAATA
>815_776
TAAACAAAACTTTATACACAGTATATTTATAACTAAAAAACAATGATACATTGTTGATATTTTTTTTTCCTTTTAAACAAATTTTATCAACATTTATCCGATATAAACATAAATAAATTAATTTTTATTAACAGCTTGTTTATATTTGTAGGAGGTCACAAAATGTATGAAGATTGTTACACATTGTGGGATGCAATATTTGAAAAATTAAAAAGTGAGCTGACGTCTACCAGTTATACAACTTGGCTTGTCCATTT
>815_777
TAAACAAAACTTTATACACAGTATATTTATAACTAAAAAACAATGATACATTGTTGATATTTTTTTTTCCTTTTAAACAAATTTTATCAACATTTATCCGATATAAACATAAATAAATTAATTTTTATTAACAGCTTGTTTATATTTGTAGGAGGTCACAAAATGTATGAAGATTGTTACACATTGTGGGATGCAATATTTGAAAAATTAAAAAGTGAGCT
>815_778
TAAACAAAACTTTATACACAGTATATTTATAACTAAAAAACAATGATACATTGTTGATATTTTTTTTTCCTTTTAAACAAATTTTATCAACATTTATCCGATATAAACATAAATAAATTAATTTTTATTAACAGCTTGTTTATATTTGTAGGAGGTCACAAAATGTATGAAGATTGTTACACATTGTGGGATGCAATATTTGAAAAATTAAAAAGTGAGCTGACGTCTACCAGTTATACAACTTGGCTTGTCCATTTAAAGCCAGTTGCTCTTTTAGACAATATACTGGTACTATCAACTGTCAATGTATTTACCAAAAACATAATAAACGGAAGA
>815_779
TAAACAAAACTTTATACACAGTATATTTATAACTAAAAAACAATGATACATTGTTGATATTTTTTTTTCCTTTTAAACAAATTTTATCAACATTTATCCGATATAAACATAAATAAATTAATTTTTATTAACAGCTTGTTTATATTTGTAGGAGGTCACAAAATGTATGAAGATTGTTACACATTGTGGGATGCAATATTTGAAAAATTAAAAAGTGAGCTGACGTCTACCAGTTATACAACTTGGCTTGTCCATTTAAAGCCAGTTGCTCTTTTAGACAATATACTGGTACTATCAACTGTCAATGTATTTACCAAAAAC
>815_780
TAAACAAAACTTTATACACAGTATATTTATAACTAAAAAACAATGATACATTGTTGATATTTTTTTTTCCTTTTAAACAAATTTTATCAACATTTATCCGATATAAACATAAATAAATTAATTTTTATTAACAGCTTGTTTATATTTGTAGGAGGTCACAAAATGTATGAAGATTGTTACACATTGTGGGATGCAATATTTGAAAAATTAAAAAGTGAGCTGACGTCTACCAGTTATACAACTTGGCTTGTCCATTTAAAGCCAGTTGCTCTTTTAGACAA
>815_781
TAAACAAAACTTTATACACAGTATATTTATAACTAAAAAACAATGATACATTGTTGATATTTTTTTTTCCTTTTAAACAAATTTTATCAACATTTATCCGATATAAACATAAATAAATTAATTTTTATTAACAGCTTGTTTATATTTGTAGGAGGTCACAAAATGTATGAAGATTGTTACACATTGTGGGATGCAATATTTGAAAAATTAAAAAGTGAGCTGAC
>815_782
TAAACAAAACTTTATACACAGTATATTTATAACTAAAAAACAATGATACATTGTTGATATTTTTTTTTCCTTTTAAACAAATTTTATCAACATTTATCCGATATAAACATAAATAAATTAATTTTTATTAACAGCTTGTTTATATTTGTAGGAGGTCACAAAATGTATGAAGATTGTTACACATTGTGGGATGCAATATTTGAAAAATTAAAAAGTGAGCTGACGTCTACCAGTTATACAACTTGGCTTGTCCATTTAAAGCCAGTTGCTCTTTTAGACAATATACTGGTACTATCAACTGTCAATGTATTTACCAAAAACATAATAAACGGAAGATACTTAAACGTAATATACGATGCAGCAAAATCTATTACTAATAAAAACATAGAAATAAAAATAG
>815_783
TAAACAAAACTTTATACACAGTATATTTATAACTAAAAAACAATGATACATTGTTGATATTTTTTTTTCCTTTTAAACAAATTTTATCAACATTTATCCGATATAAACATAAATAAATTAATTTTTATTAACAGCTTGTTTATATTTGTAGGAGGTCACAAAATGTATGAAGATTGTTACACATTGTGGGATGCAATATTTGAAAAATTAAAAAGTGAGCTGACGTCTACCAGTTATACAACTTGGCTTGTCCATTTAAAGCCAGTTGCTCTTTTAGACAATATACTGGTACTA
>815_784
TAAACAAAACTTTATACACAGTATATTTATAACTAAAAAACAATGATACATTGTTGATATTTTTTTTTCCTTTTAAACAAATTTTATCAACATTTATCCGATATAAACATAAATAAATTAATTTTTATTAACAGCTTGTTTATATTTGTAGGAGGTCACAAAATGTATGAAGATTGTTACACATTGTGGGATGCAATATTTGAAAAATTAAAAAGTGAGCTGACGTCTACCAGTTATACAACTTGGCTTGTCCATTTAAAGCCAGTTGCTCTTTTAGACAATATACTGGTACTATCAACTGTCAATGTATTTACCAAAAACATAATAAACGGAAGATACTTAAACGTAATATACGATGCAGCAAAATCTATTACTAATAAAAACATAGAAATAAAAATAGTCTCTGAAGATGA
>815_785
TAAACAAAACTTTATACACAGTATATTTATAACTAAAAAACAATGATACATTGTTGATATTTTTTTTTCCTTTTAAACAAATTTTATCAACATTTATCCGATATAAACATAAATAAATTAATTTTTATTAACAGCTTGTTTATATTTGTAGGAGGTCACAAAATGTATGAAGATTGTTACACATTGTGGGATGCAATATTTGAAAAATTAAAAAGTGAGCTGACGTCTACCAGTTATACAACTTGGCTTGTCCATTTAAAGCCAGTTGCTCTTTTAGACAATATACTGGTACTATCAACTGTCAATGTATTTACCAAAAACATAATAAACGGAAGATACTTAAACGTAATATACGATGCAGCAAAATCTATTACTAATAAAAACATAGAAAT
>815_786
TAAACAAAACTTTATACACAGTATATTTATAACTAAAAAACAATGATACATTGTTGATATTTTTTTTTCCTTTTAAACAAATTTTATCAACATTTATCCGATATAAACATAAATAAATTAATTTTTATTAACAGCTTGTTTATATTTGTAGGAGGTCACAAAATGTATGAAGATTGTTACACATTGTGGGATGCAATATTTGAAAAATTAAAAAGTGAGCTGACGTCTACCAGTTATACAACTTGGCTTGTCCATTTAAAGCCAGTTGCTCTTTTAGACAATATACTGGTACTATCAACTGTCAATGTATTTACCAAAAACATAATAAACGGAAGATACTTAAACGTAATATACGATGCAGCAAAATCTATTACTAATAAAAACATAGAAATAAAAATAGTCTCTGAAGATGAAGAAGAGTATAAAAAGATAAAGGAAACAGTCCAGTATAAAAACGACAAAGACAAAATTGTTTCCAATATGCTGAATCCTAAATA
>815_787
TAAACAAAACTTTATACACAGTATATTTATAACTAAAAAACAATGATACATTGTTGATATTTTTTTTTCCTTTTAAACAAATTTTATCAACATTTATCCGATATAAACATAAATAAATTAATTTTTATTAACAGCTTGTTTATATTTGTAGGAGGTCACAAAATGTATGAAGATTGTTACACATTGTGGGATGCAATATTTGAAAAATTAAAAAGTGAGCTGACGTCTACCAGTTATACAACTTGGCTTGTCCATTTAAAGCCAGTTGCTCTTTTAGACAATATACTGGTACTATCAACTGTCAATGTATTTACCAAAAACATAATAAACGGAAGATACTTAAACGTAATATACGATGCAGCAAAATCTATTACTAATAAAAACATAGAAATAAAAATAGTC
>815_788
TAAACAAAACTTTATACACAGTATATTTATAACTAAAAAACAATGATACATTGTTGATATTTTTTTTTCCTTTTAAACAAATTTTATCAACATTTATCCGATATAAACATAAATAAATTAATTTTTATTAACAGCTTGTTTATATTTGTAGGAGGTCACAAAATGTATGAAGATTGTTACA
>815_789
TAAACAAAACTTTATACACAGTATATTTATAACTAAAAAACAATGATACATTGTTGATATTTTTTTTTCCTTTTAAACAAATTTTATCAACATTTATCCGATATAAACATAAATAAATTAATTTTTATTAACAGCTTGTTTATATTTGTAGGAGGTCACAAAATGTATGAAGATTGTTACACATTGTGGGATGCAATATTTGAAAAATTAAAAAGTGAGCTGACGTCTACCAGTTATACAACTTGGCTTGTCCATTTAAAGCCA
>815_790
TAAACAAAACTTTATACACAGTATATTTATAACTAAAAAACAATGATACATTGTTGATATTTTTTTTTCCTTTTAAACAAATTTTATCAACATTTATCCGATATAAACATAAATAAATTAATTTTTATTAACAGCTTGTTTATATTTGTAGGAGGTCACAAAATGTATGAAGATTGTTACACATTGTGGGATGCAATATTTGAAAAATTAAAAAGTGAGCTGACGTCTACCAGTTATACAACTTGGCTTGTCCATTTAAAGCCAGTTGCTCTTTTAGACAATATACTGGTACTATCAACTGTCAATGTATTTACCAAAAACATAATA
>815_791
TAAACAAAACTTTATACACAGTATATTTATAACTAAAAAACAATGATACATTGTTGATATTTTTTTTTCCTTTTAAACAAATTTTATCAACATTTATCCGATATAAACATAAATAAATTAATTTTTATTAACAGCTTGTTTATATTTGTAGGAGGTCACAAAATGTATGAAGATTGTTACACATTGTGGGATGCAATATTTGAAAAATTAAAAAGTGAGCTGACGTCTACCAGTTATACAACTTGGCTTGTCCATTTAAAGCCAGTTGCTCTTTTAGACAATATACTGGTACTATCAACTGTCAATGTATTTACCAAAAACATAATAAACGGAAGATACTTAAACGTAATATACGATGCAGCAAAATCTATTACTAATAAAAACATAGAAATAAAAATAGTCTCTGA
>815_792
TAAACAAAACTTTATACACAGTATATTTATAACTAAAAAACAATGATACATTGTTGATATTTTTTTTTCCTTTTAAACAAATTTTATCAACATTTATCCGATATAAACATAAATAAATTAATTTTTATTAACAGCTTGTTTATATTTGTAGGAGGTCACAAAATGTATGAAGATTGTTACACATTGTGGGATGCAATATTTGAAAAATTAAAAAGTGAGCTGACGTCTACCAGTTATACAACTTGGCTTGTCCATTTAAAGCCAGTTGCTCTTTTAGACAATATACTGGTACTATCAACTGTCAATGTAT
>815_793
TAAACAAAACTTTATACACAGTATATTTATAACTAAAAAACAATGATACATTGTTGATATTTTTTTTTCCTTTTAAACAAATTTTATCAACATTTATCCGATATAAACATAAATAAATTAATTTTTATTAACAGCTTGTTTATATTTGTAGGAGGTCACAAAATGTATGAAGATTGTTACACATTGTGGGATGCAATATTTGAAAAATTAAAAAGTGAGCTGACGTCTACCAGTTATACAACTTGGCTTGTCCATTTAAAGCCAGTTGCTCTTTTAGACAATATACTGGTACTATCAACTGTCAATGTATTTACCAAAAACATAATAAACGGAAGATACTTAAACGTAATATACGATGCAGCAAAATCTATTACTAATAAAAACATAGAAATAAAAATAGTCTCTGAAGATGAAGAAGAGTATAAAAAGATAAAGGAAACAGTCCAGTATAA
>815_794
TAAACAAAACTTTATACACAGTATATTTATAACTAAAAAACAATGATACATTGTTGATATTTTTTTTTCCTTTTAAACAAATTTTATCAACATTTATCCGATATAAACATAAATAAATTAATTTTTATTAACAGCTTGTTTATATTTGTAGGAGGTCACAAAATGTATGAAGATTGTTACACATTGTGGGATGCAATATTTGAAAAATTAAAAAGTGAGCTGACGTCTACCAGTTATACAACTTGGCTTGTCCATTTAAAGCCAGTTGCTCTTTTAGACAATATACTGGTACTATCAACTGTCAATGTATTTACCAAAAACATAATAAACGGAAGATACTTAAACGTAATATACGATGCAGCAAAATCTATTACTAATAAAAACATAGAAATAAAAATAGTCTCTGAAGATGAAGAAGAGTATAAAA
>815_795
TAAACAAAACTTTATACACAGTATATTTATAACTAAAAAACAATGATACATTGTTGATATTTTTTTTTCCTTTTAAACAAATTTTATCAACATTTATCCGATATAAACATAAATAAATTAATTTTTATTAACAGCTTGTTTATATTTGTAGGAGGTCACAAAATGTATGAAGATTGTTACACATTGTGGGATGCAATATTTGAAAAATTAAAAAGTGAGCTGACGTCTACCAGTTATACAACTTGGCTTGTCCATTTAAAGCCAGTTGCTCTTTTAGACAATATACTGGTACTATCAACTGTCAATGTATTTACCAAAAACATAATAAACGGAAGATACTTAAACGTAATATACGATGCAGCAAAATCTATTACTAATAAAAACATAGAAATAAAAATAGTCTCTGAAGATGAAGAAGAGT
>815_796
TAAACAAAACTTTATACACAGTATATTTATAACTAAAAAACAATGATACATTGTTGATATTTTTTTTTCCTTTTAAACAAATTTTATCAACATTTATCCGATATAAACATAAATAAATTAATTTTTATTAACAGCTTGTTTATATTTGTAGGAGGTCACAAAATGTATGAAGATTGTTACACATTGTGGGATGCAATATTTGAAAAATTAAAAAGTGAGCTGACGTCTACCAGTTATACAACTTGGCTTGTCCATTTAAAGCCAGTTGCTCTTTTAGACAATATACTGGTACTATCAACTGTCAATGTATTTACCAAAAACATAATAAACGGAAGATACTTAAACGTAATATACGATGCAGCAAAATCTATTACTAATAAAAACATAGAAATAAAAATAGTCTCTGAAGATGAAGAAGAGTATAAAAAGATAAAGGAAACAGTCCAGTATAAAAACGAC
>815_797
TAAACAAAACTTTATACACAGTATATTTATAACTAAAAAACAATGATACATTGTTGATATTTTTTTTTCCTTTTAAACAAATTTTATCAACATTTATCCGATATAAACATAAATAAATTAATTTTTATTAACAGCTTGTTTATATTTGTAGGAGGTCACAAAATGTATGAAGATTGTTACACATTGTGGGATGCAATATTTGAAAAATTAAAAAGTGAGCTGACGTCTACCAGTTATACAACTTGGCTTGTCCATTTAAAGCCAGTTGCTCTTTTAGACAATATACTGGTACTATCAACTGTCAATGTATTTACCAAAAACATAATAAACGGAAGATACTTAAACGTAATATACGATGCAGCAAAATCTATTACTAATAAAAACATAGA
>815_798
TAAACAAAACTTTATACACAGTATATTTATAACTAAAAAACAATGATACATTGTTGATATTTTTTTTTCCTTTTAAACAAATTTTATCAACATTTATCCGATATAAACATAAATAAATTAATTTTTATTAACAGCTTGTTTATATTTGTAGGAGGTCACAAAATGTATGAAGATTGTTACACATTGTGGGATGCAATATTTGAAAAATTAAAAAGTGAGCTGACGTCTACCAGTTATACAACTTGGCTTGTCCATTTAAAGCCAGTTGCTCTTTTAGACAATATACTGGTACTATCAACTGTCAATGTATTTACCAAAAACATAATAAACGGAAGATACTTAAACGTAATATACGATGCAGCAAAATCTATTACTAATAAAAACATAGAAATAAAAATAGTCTCTGAAGATGAAGAAGAGTATAAAAAGATAAAGGAAAC
>815_799
TAAACAAAACTTTATACACAGTATATTTATAACTAAAAAACAATGATACATTGTTGATATTTTTTTTTCCTTTTAAACAAATTTTATCAACATTTATCCGATATAAACATAAATAAATTAATTTTTATTAACAGCTTGTTTATATTTGTAGGAGGTCACAAAATGTATGAAGATTGTTACACATTGTGGGATGCAATATTTGAAAAATTAAAAAGTGAGCTGACGTCTACCAGTTATACAACTTGGCTTGTCCATTTAAAGCCAGTTGCTCTTTTAGACAATATACTGGTACTATCAACTGTCAATGTATTTACCAAAAACATAATAAACGGAAGATACTTAAACGTAATATACGATGCAGCAAAATCTATTACTAATAAAAACATAGAAATAAAAATAGTCTCTGAAGATGAAGAAGAGTATAAAAAGATAAAGGAAACAGTCCAG
>815_800
TAAACAAAACTTTATACACAGTATATTTATAACTAAAAAACAATGATACATTGTTGATATTTTTTTTTCCTTTTAAACAAATTTTATCAACATTTATCCGATATAAACATAAATAAATTAATTTTTATTAACAGCTTGTTTATATTTGTAGGAGGTCACAAAATGTATGAAGATTGTTACACATTGTGGGATGCAATATTTGAAAAATTAAAAAGTGAGCTGACGTCTACCAGTTATACAACTTGGCTTGTCCATTTAAAGCCA
>815_801
TAAACAAAACTTTATACACAGTATATTTATAACTAAAAAACAATGATACATTGTTGATATTTTTTTTTCCTTTTAAACAAATTTTATCAACATTTATCCGATATAAACATAAATAAATTAATTTTTATTAACAGCTTGTTTATATTTGTAGGAGGTCACAAAATGTATGAAGATTGTTACACATTGTGGGATGCAATATTTGAAAAATTAAAAAGTGAGCTGACGTCTACCAGTTATACAACTTGGCTTGTCCATTTAAAGCCAGTTGCTCTTTTAGACAATATACTGGTACTATCAACTGTCAATGTATTTACCAAAAACATAATAAACGGAAGATACTTAAACGTAATATACGATGCAGCAAAATCTATTACTAATAAAAACATAGAAATAAAAATAGTCTCTGAAGATGAAGAAGAGTATAAAAAGATAAAGGAAACAGTCCAGTATAAAAACGACAAAGACAAAATTGTTTCCAATATGCTGAATCCTAAATA
>815_802
TAAACAAAACTTTATACACAGTATATTTATAACTAAAAAACAATGATACATTGTTGATATTTTTTTTTCCTTTTAAACAAATTTTATCAACATTTATCCGATATAAACATAAATAAATTAATTTTTATTAACAGCTTGTTTATATTTGTAGGAGGTCACAAAATGTATGAAGATTGTTACACATTGTGGGATGCAATATTTGAAAAATTAAAAAGTGAGCTGACGTCTACCAGTTATACAACTTGGCTTGTCCATTTAAAGCCAGTTGCTCTTTTAGACAATATACTGGTACTATCAACTGTCAATGTATTTACCAAAAACATAATAAACGGAAGATACTTAAACGTAATATACGATGCAGCAAAATCTATTACTAATAAAAACATAGAAATAAAAATAGTCTCTGAAGATGAAGAAGAGTATAAAAAGATAAAGG
>815_803
TAAACAAAACTTTATACACAGTATATTTATAACTAAAAAACAATGATACATTGTTGATATTTTTTTTTCCTTTTAAACAAATTTTATCAACATTTATCCGATATAAACATAAATAAATTAATTTTTATTAACAGCTTGTTTATATTTGTAGGAGGTCACAAAATGTATGAAGATTGTTACACATTGTGGGATGCAATATTTGAAAAATTAAAAAGTGAGCTGACGTCTACCAGTTATACAACTTGGCTTGTCCATTTAAAGCCAGTTGCTCTTTTAGACAATATACTGGTACTATCAACTGTCAATGTATTTACCAAAAACATAATAAACGGAAGATACTTAAACGTAATATACGATGCAGCAAAATCTATTACTAATAAAAACATAGAAATAAAAATAGTCTCTGAAGATGAAGAAGAGTA
>815_804
TAAACAAAACTTTATACACAGTATATTTATAACTAAAAAACAATGATACATTGTTGATATTTTTTTTTCCTTTTAAACAAATTTTATCAACATTTATCCGATATAAACATAAATAAATTAATTTTTATTAACAGCTTGTTTATATTTGTAGGAGGTCACAAAATGTATGAAGATTGTTACACATTGTGGGATGCAATATTTGAAAAATTAAAAAGTGAGCTGACGTCTACCAGTTATACAACTTGGCTTGTCCATTTAAAGCCAGTTGCTCTTTTAGACAATATACTGGTACTATCAACTGTCAATGTATTTACCAAAAACATAATAAACGGAAGATACTTAAACGTAATATACGATGCAGCAAAATCTATTACT
>815_805
TAAACAAAACTTTATACACAGTATATTTATAACTAAAAAACAATGATACATTGTTGATATTTTTTTTTCCTTTTAAACAAATTTTATCAACATTTATCCGATATAAACATAAATAAATTAATTTTTATTAACAGCTTGTTTATATTTGTAGGAGGTCACAAAATGTATGAAGATTGTTACACATTGTGGGATGCAATATTTGAAAAATTAAAAAGTGAGCTGACGTCTACCAGTTATACAACTTGGCTTGTCCATTTAAAGCCAGTTGCTCTTTTAGACAATATACTGGTACTATCAACTGTCAATGTATTTACCAAAAACATAATAAACGGAAGATACTTAAACGTAATATACGATGCAGCAAAATCTATTACTAATAAAAACATAGAAATAAAAATAGTCTCTGAAGATGAAGAAGAGTATAAAAAGATAAAGGAAACAGT
>815_806
TAAACAAAACTTTATACACAGTATATTTATAACTAAAAAACAATGATACATTGTTGATATTTTTTTTTCCTTTTAAACAAATTTTATCAACATTTATCCGATATAAACATAAATAAATTAATTTTTATTAACAGCTTGTTTATATTTGTAGGAGGTCACAAAATGTATG
>815_807
TAAACAAAACTTTATACACAGTATATTTATAACTAAAAAACAATGATACATTGTTGATATTTTTTTTTCCTTTTAAACAAATTTTATCAACATTTATCCGATATAAACATAAATAAATTAATTTTTATTAACAGCTTGTTTATATTTGTAGGAGGTCACAAAATGTATGAAGATTGTTACACATTGTGGGATGCAATATTTGAAAAATTAAAAAGTGAGCTGACGTCTACCAGTTATACAACTTGGCTTGTCCATTTAAAGCCAGTTGCTCTTTTAGACAATATACTGGTACTATCAACTGTCAATGTATTTACCAAAAACATAATAAACGGAAGATACTTAAACGTAATATACGATGCA
>815_808
TAAACAAAACTTTATACACAGTATATTTATAACTAAAAAACAATGATACATTGTTGATATTTTTTTTTCCTTTTAAACAAATTTTATCAACATTTATCCGATATAAACATAAATAAATTAATTTTTATTAACAGCTTGTTTATATTTGTAGGAGGTCACAAAATGTATGAAGATTGTTACACATTGTGGGATGCAATATTTGAAAAAT
>815_809
TAAACAAAACTTTATACACAGTATATTTATAACTAAAAAACAATGATACATTGTTGATATTTTTTTTTCCTTTTAAACAAATTTTATCAACATTTATCCGATATAAACATAAATAAATTAATTTTTATTAACAGCTTGTTTATATTTGTAGGAGGTCACAAAATGTATGAAGATTGTTACACATTGTGGGATGCAATATTTGAAAAATTAAAAAGTGAGCTGACGTCTACCAGTTATACAACTTGGCTTGTCCATTTAAAGCCAGTTGCTCTTTTAGACAATATACTGGTACTATCAACTGTCAATGTATTTACCAAAAACATAATAAACGGAAGATACTTAAACGTAATATACGATGCAGCAAAATCTATTACTAATAAAAACATAGAAATAAAAATAGTCTCTGAAGATG
>815_810
TAAACAAAACTTTATACACAGTATATTTATAACTAAAAAACAATGATACATTGTTGATATTTTTTTTTCCTTTTAAACAAATTTTATCAACATTTATCCGATATAAACATAAATAAATTAATTTTTATTAACAGCTTGTTTATATTTGTAGGAGGTCACAAAATGTATGAAGATTGTTACACATTGTGGGATGCAATATTTGAAAAATTAAAAAGTGAGCTGACGTCTACCAGTTATACAACTTGGCTTGTCCATTTAAAGCCAGTTGCTCTTTTAGACAATATACTGGTACTATCAACTGTCAATGTATTTACCAAAAACATAATAAACGGAAGATACTTAAACGTAATATACGATGCAGC
>815_811
TAAACAAAACTTTATACACAGTATATTTATAACTAAAAAACAATGATACATTGTTGATATTTTTTTTTCCTTTTAAACAAATTTTATCAACATTTATCCGATATAAACATAAATAAATTAATTTTTATTAACAGCTTGTTTATATTTGTAGGAGGTCACAAAATGTATGAAGATTGTTACACATTGTGGGATGCAATATTTGAAAAATTAAAAAGTGAGCTGAC
>815_812
TAAACAAAACTTTATACACAGTATATTTATAACTAAAAAACAATGATACATTGTTGATATTTTTTTTTCCTTTTAAACAAATTTTATCAACATTTATCCGATATAAACATAAATAAATTAATTTTTATTAACAGCTTGTTTATATTTGTAGGAGGTCACAAAATGTATGAAGATTGTTACACATTGTGGGATGCAATATTTGAAAAATTAAAAAGTGAGCTGACGTCTACCAGTTATACAACTTGGCTTGTCCATTTAAAGCCAGTTGCTCTTTTAGACAATATACTGGTACTATCAACTGTCAATGTATTTACCA
>815_813
TAAACAAAACTTTATACACAGTATATTTATAACTAAAAAACAATGATACATTGTTGATATTTTTTTTTCCTTTTAAACAAATTTTATCAACATTTATCCGATATAAACATAAATAAATTAATTTTTATTAACAGCTTGTTTATATTTGTAGGAGGTCACAAAATGTATGAAGATTGTTACACATTGTGGGATGCAATATTTGAAAAATTA
>815_814
TAAACAAAACTTTATACACAGTATATTTATAACTAAAAAACAATGATACATTGTTGATATTTTTTTTTCCTTTTAAACAAATTTTATCAACATTTATCCGATATAAACATAAATAAATTAATTTTTATTAACAGCTTGTTTATATTTGTAGGAGGTCACAAAATGTATGAAGATTGTTACACATTGTGGGATGCAATATTTGAAAAATTAAAAAGTGAGCTGACGTCTACCAGTTATACAACTTGGCTTGTCCATTTAAAGCCAGTTGCTCTTTTAGACAATATACTGGTACTATCAACTGTCAATG
>815_815
TAAACAAAACTTTATACACAGTATATTTATAACTAAAAAACAATGATACATTGTTGATATTTTTTTTTCCTTTTAAACAAATTTTATCAACATTTATCCGATATAAACATAAATAAATTAATTTTTATTAACAGCTTGTTTATATTTGTAGGAGGTCACAAAATGTATGAAGATTGTTACACATTGTGGGATGCAATATTTGAAAAATTAAAAAGTGAGCTGACGTCTACCAGTTATACAACTTGGCTTGTCCATTTAAAGCCAGTTGCTCTTTTAGACAATATACTGGTACTATCAACTGTCAATGTATTTACCAAAAACATAATAAACGGAAGATACTTAAACGTAATATACGAT
>815_816
TAAACAAAACTTTATACACAGTATATTTATAACTAAAAAACAATGATACATTGTTGATATTTTTTTTTCCTTTTAAACAAATTTTATCAACATTTATCCGATATAAACATAAATAAATTAATTTTTATTAACAGCTTGTTTATATTTGTAGGAGGTCACAAAATGTATGAAGATTGTTACACATTGTGGGATGCAATATTTGAAAAATTAAAAAGTGAGCTGACGTCTACCAGTTATACAACTTGGCTTGTCCATTTAAAGCCAGTTGCTCTTTTAGACAATATACTGGTACTATCAACTGTCAATGTATTTACCAAAAACATAATAAACGGAAGATACTTAAACGTAATATACGATGCAGCAAAATCTATTACTAATAAAAACATAGAAATAAAAATAGTCTCTGAAGATGAAGAAGAGTATAAAAAGATAAAGGAAACAGTCCAGTATAAAAACGACAAAGACAAAATTGTTTCCA
>815_817
TAAACAAAACTTTATACACAGTATATTTATAACTAAAAAACAATGATACATTGTTGATATTTTTTTTTCCTTTTAAACAAATTTTATCAACATTTATCCGATATAAACATAAATAAATTAATTTTTATTAACAGCTTGTTTATATTTGTAGGAGGTCACAAAATGTATGAAGATTGTTACACATTGTGGGATGCAATATTTGAAAAATTAAAAAGTGAGCTGACGTCTACCAGTTATACAACTT
>815_818
TAAACAAAACTTTATACACAGTATATTTATAACTAAAAAACAATGATACATTGTTGATATTTTTTTTTCCTTTTAAACAAATTTTATCAACATTTATCCGATATAAACATAAATAAATTAATTTTTATTAACAGCTTGTTTATATTTGTAGGAGGTCACAAAATGTATGAAGATTGTTACACATTGTGGGATGCAATATTTGAAAAATTAAAAAGTGAGCTGACGTCTACCAGTTATACAACTTGGCTTGTCCATTTAAAGCCAGTTGCTCTTTTAGACAATATACTGGTACTATCAACTGTCAATGTATTTACCAAAAACATAATAAACGG
>815_819
TAAACAAAACTTTATACACAGTATATTTATAACTAAAAAACAATGATACATTGTTGATATTTTTTTTTCCTTTTAAACAAATTTTATCAACATTTATCCGATATAAACATAAATAAATTAATTTTTATTAACAGCTTGTTTATATTTGTAGGAGGTCACAAAATGTATGAAGATTGTTACACATTGTGGGATGCAATATTTGAAAAATTAAAAAGTGAGCTGACGTCTACCAGTTATACAACTTGGCTTGTCCATTTAAAGCCAGTTGCTCTTTTAGACAATATACTGGTACTATCAACTGTCAATGTATTTACCAAAAACATAATAAACGGAAGATACTTAAACGTAATATACGATGCAGCAAAATCTATTACTAATAAAAACATAGAAATAAAAATAG
>815_820
TAAACAAAACTTTATACACAGTATATTTATAACTAAAAAACAATGATACATTGTTGATATTTTTTTTTCCTTTTAAACAAATTTTATCAACATTTATCCGATATAAACATAAATAAATTAATTTTTATTAACAGCTTGTTTATATTTGTAGGAGGTCACAAAATGTATGAAGATTGTTACACATTGTGGGATGCAATATTTGAAAAATTA
>815_821
TAAACAAAACTTTATACACAGTATATTTATAACTAAAAAACAATGATACATTGTTGATATTTTTTTTTCCTTTTAAACAAATTTTATCAACATTTATCCGATATAAACATAAATAAATTAATTTTTATTAACAGCTTGTTTATATTTGTAGGAGGTCACAAAATGTATGAAGATTGTTACACATTGTGGG
>815_822
TAAACAAAACTTTATACACAGTATATTTATAACTAAAAAACAATGATACATTGTTGATATTTTTTTTTCCTTTTAAACAAATTTTATCAACATTTATCCGATATAAACATAAATAAATTAATTTTTATTAACAGCTTGTTTATATTTGTAGGAGGTCACAAA
>815_823
TAAACAAAACTTTATACACAGTATATTTATAACTAAAAAACAATGATACATTGTTGATATTTTTTTTTCCTTTTAAACAAATTTTATCAACATTTATCCGATATAAACATAAATAAATTAATTTTTATTAACAGCTTGTTTATATTTGTAGGAGGTCACAAAATGTATGAAGATTGTTACACATTGTGGGATGCAATATTTGAAAAATTAAAAAGTGAGCTGACGTCTACCAGTTATACAACTTGGCTTGTCCATTTAAAGCCAGTTGCTCTT
>815_824
TAAACAAAACTTTATACACAGTATATTTATAACTAAAAAACAATGATACATTGTTGATATTTTTTTTTCCTTTTAAACAAATTTTATCAACATTTATCCGATATAAACATAAATAAATTAATTTTTATTAACAGCTTGTTTATATTTGTAGGAGG
>815_825
TAAACAAAACTTTATACACAGTATATTTATAACTAAAAAACAATGATACATTGTTGATATTTTTTTTTCCTTTTAAACAAATTTTATCAACATTTATCCGATATAAACATAAATAAATTAATTTTTATTAACAGCTTGTTTATATTTGTAGGAGGTCACAAAATGTATGAAGATTGTTACACATTGTGGGATGCAATATTTGAAAAATTAAAAAGTGAGCTGACGTCTACCAGTTATACAACTTGGCTTGTCCATTTAAAGCCAGTTG
>815_826
TAAACAAAACTTTATACACAGTATATTTATAACTAAAAAACAATGATACATTGTTGATATTTTTTTTTCCTTTTAAACAAATTTTATCAACATTTATCCGATATAAACATAAATAAATTAATTTTTATTAACAGCTTGTTTATATTTGTAGGAGGTCACAAAATGTATGAAGATTGTTACACATTGTGGGATGCAATATTTGAAAAATTAAAAAGTGAGCTGACGTCTACCAGTTATACAACTTGGCTTGTCCATTTAAAGCCAGTTGCTCTTTTAGACAATATACTGGTACTATCAACTGTCAATGTATTTACCAAAAACATAATAAACGGAAGATACTTAAACGTAATATACGATGCAGCAAAATCTATTACTAATAAAAACATAGAAATAAAAATAGTCTCTGAAGATGAAGAAGAGTATAAAAAGATAAAGGAAACAGTCCAGTATAAAAACGACAAAGACAAAA
>815_827
TAAACAAAACTTTATACACAGTATATTTATAACTAAAAAACAATGATACATTGTTGATATTTTTTTTTCCTTTTAAACAAATTTTATCAACATTTATCCGATATAAACATAAATAAATTAATTTTTATTAACAGCTTGTTTATATTTGTAGGAGGTCACAAAATGTATGAAGATTGTTACACATTGTGGGATGCAATATTTGAAAAATTAAAAAGTGAGCTGACGTCTACCAGTTATACAACTTGGCTTGTCCATTTAAAGCCAGTTGCTCTTTTAGACAATATACTGGTACTATCAACTGTCAA
>815_828
TAAACAAAACTTTATACACAGTATATTTATAACTAAAAAACAATGATACATTGTTGATATTTTTTTTTCCTTTTAAACAAATTTTATCAACATTTATCCGATATAAACATAAATAAATTAATTTTTATTAACAGCTTGTTTATATTTGTAGGAGGTCACAAAATGTATGAAGATTGTTACACATTGTGGGATGCAATATTTGAAAAATTAAAAAGTGAGCTGACGTCTACCAGTTATACAACTTGGCTT
>815_829
TAAACAAAACTTTATACACAGTATATTTATAACTAAAAAACAATGATACATTGTTGATATTTTTTTTTCCTTTTAAACAAATTTTATCAACATTTATCCGATATAAACATAAATAAATTAATTTTTATTAACAGCTTGTTTATATTTGTAGGAGGTCACAAAATGTATGAAGATTGTTACACATTGTGGGATGCAATATTTGAAAAATTAAAAAGTGAGCTGACGTCTACCAGTTATACAACTTGGCTTGTCCATTTAAAGCCAGTTGCTCTTTTAGACAATATACTGGTACTATCAACTGTCAATGTATTTACCAAAAACATAATAAACGGAAGATACTTAAACGTAATATACGATGCAGCAAAATCTATTACTAATAAAAACATAGAAATAAAAATAGTCTCTGAAGATGAAGAAGAGTATAAAAAGATAAAGGAAACAGTCCAGTATAAAAACGACAAAGAC
>815_830
TAAACAAAACTTTATACACAGTATATTTATAACTAAAAAACAATGATACATTGTTGATATTTTTTTTTCCTTTTAAACAAATTTTATCAACATTTATCCGATATAAACATAAATAAATTAATTTTTATTAACAGCTTGTTTATATTTGTAGGAGGTCACAAAATGTATGAAGATTGTTACACATTGTGGGATGCAATATTTGAAAAATTAAAAAGTGAGCTGACGTCTACCAGTTATACAACTTGGCTTGTCCATTTAAAGCCAGTTGCTCTTTTAGACAATATACTGGTACTATCAACTGTCAATGTA
>815_831
TAAACAAAACTTTATACACAGTATATTTATAACTAAAAAACAATGATACATTGTTGATATTTTTTTTTCCTTTTAAACAAATTTTATCAACATTTATCCGATATAAACATAAATAAATTAATTTTTATTAACAGCTTGTTTATATTTGTAGGAGGTCACAAAATGTATGAAGATTGTTACACATTGTGGGATGCAATATTTGAAAAATTAAAAAGTGAGCTGACGTCTACCAGTT
>815_832
TAAACAAAACTTTATACACAGTATATTTATAACTAAAAAACAATGATACATTGTTGATATTTTTTTTTCCTTTTAAACAAATTTTATCAACATTTATCCGATATAAACATAAATAAATTAATTTTTATTAACAGCTTGTTTATATTTGTAGGAGGTCACAAAATGTATGAAGATTGTTACACATTGTGGGATGCAATATTTGAAAAATTAAAAAGTGAGCTGACGTCTACCAGTTATACAACTTGGCTTGTCCATTTAAAGCCAGTTGCTCTTTTAGAC
>815_833
TAAACAAAACTTTATACACAGTATATTTATAACTAAAAAACAATGATACATTGTTGATATTTTTTTTTCCTTTTAAACAAATTTTATCAACATTTATCCGATATAAACATAAATAAATTAATTTTTATTAACAGCTTGTTTATATTTGTAGGAGGTCACAAAATGTATGAAGATTGTTACACATTGTGGGATGCAATATTTGAAAAATTAAAAAGTGAGCTGACGTCTACCAGTTATACAACTTGGCTTGTCCATTTAAAGCCAGTTGCTCTTTTAGACAATATACTGGTACTATCAACTGTCAATGTATTTACCAAAAACATAATAAACGGAAGATACTTAAAC
>815_834
TAAACAAAACTTTATACACAGTATATTTATAACTAAAAAACAATGATACATTGTTGATATTTTTTTTTCCTTTTAAACAAATTTTATCAACATTTATCCGATATAAACATAAATAAATTAATTTTTATTAACAGCTTGTTTATATTTGTAGGAGGTCACAAAATGTATGAAGATTGTTACACATTGTGGGATGCAATATTTGAAAAATTAAAAAGTGAGCTGACGTCTACCAGTTATACAACTTGGCTTGTCCATTTAAAGCCAGTTGCTCTTTTAGACAATATACTGGTACTATCAACTGTCAATGTATTTACCAAAAACATAATAAACG
>815_835
TAAACAAAACTTTATACACAGTATATTTATAACTAAAAAACAATGATACATTGTTGATATTTTTTTTTCCTTTTAAACAAATTTTATCAACATTTATCCGATATAAACATAAATAAATTAATTTTTATTAACAGCTTGTTTATATTTGTAGGAGGTCACAAAATGTATGAAGATTGTTACACATTGTGGGATGCAATATTTGAAAAATTAAAAAGTGAGCTGACGTCTACCAGTTATACAACTTGGCTTGTCCATTTAAAGCCAGTTGCTCTTTTAGACAATATACTGGTACTATCAACTGTCAATGTATTTAC
>815_836
TAAACAAAACTTTATACACAGTATATTTATAACTAAAAAACAATGATACATTGTTGATATTTTTTTTTCCTTTTAAACAAATTTTATCAACATTTATCCGATATAAACATAAATAAATTAATTTTTATTAACAGCTTGTTTATATTTGTAGGAGGTCACAAAATGTATGAAGATTGTTACACATTGTGGGATGCAATATTTGAAAAATTAAAAAGTGAGCTGACGTCTACCAGTTATACAACTTGGCTTGTCCATTTAAAGCCAGTTGCTCTTTTAGACAATATACTGGTACTATCAACTGTCAATGTATTTACCAAAAACATAATAAACGGAAGATACTTAAACGTAATATACGATGCAGCAAAATCTATTACTAATAAAAACATAGAAATAAAAATAGTCTCTGAAGATGAAGAAGAGTATAAAAAGATAAAGGAAACAGTCCAGTATAAAAACGACA
>815_837
TAAACAAAACTTTATACACAGTATATTTATAACTAAAAAACAATGATACATTGTTGATATTTTTTTTTCCTTTTAAACAAATTTTATCAACATTTATCCGATATAAACATAAATAAATTAATTTTTATTAACAGCTTGTTTATATTTGTAGGAGGTCACAAAATGTATGAAGATTGTTACACATTGTGGGATGCAATATTTGAAAAATTAAAAAGTGAGCTGACGTCTACCAGTTATACAACTTGGCTTGTCCATTTAAAGCCAGTTGCTCTTTTAGACAATATACTG
>815_838
TAAACAAAACTTTATACACAGTATATTTATAACTAAAAAACAATGATACATTGTTGATATTTTTTTTTCCTTTTAAACAAATTTTATCAACATTTATCCGATATAAACATAAATAAATTAATTTTTATTAACAGCTTGTTTATATTTGTAGGAGGTCACAAAATGTATGAAGATTGTTACACATTGTGGGATGCAATATTTGAAAAATTAAAAAGTGAGCTGACGTCTACCAG
>815_839
TAAACAAAACTTTATACACAGTATATTTATAACTAAAAAACAATGATACATTGTTGATATTTTTTTTTCCTTTTAAACAAATTTTATCAACATTTATCCGATATAAACATAAATAAATTAATTTTTATTAACAGCTTGTTTATATTTGTAGGAGGTCACAAAATGTATGAAGATTGTTACACATTGTGGGATGCAATATTTGAAAAATTAAAAAGTGAGCTGACGTCTACCAGTTATACAACTTGGCTTGTCCATTTAAAGCCAGTTGCTCTTTTAGACAATATACTGGTACTATCAACTGTCAATGTATTTACCAAAAACATAATAAACGGAAGATACTTAAACG
>815_840
TAAACAAAACTTTATACACAGTATATTTATAACTAAAAAACAATGATACATTGTTGATATTTTTTTTTCCTTTTAAACAAATTTTATCAACATTTATCCGATATAAACATAAATAAATTAATTTTTATTAACAGCTTGTTTATATTTGTAGGAGGTCACAAAATGTATGAAGATTGTTACACATTGTGGGATGCAATATTTGAAAAATTAAAAAGTGAGCTGACGTCTACCAGTTATACAACTTGGCTTGTCCATTTA
>815_841
TAAACAAAACTTTATACACAGTATATTTATAACTAAAAAACAATGATACATTGTTGATATTTTTTTTTCCTTTTAAACAAATTTTATCAACATTTATCCGATATAAACATAAATAAATTAATTTTTATTAACAGCTTGTTTATATTTGTAGGAGGTCACAAAATGTATGAAGATTGTTACACATTGTGGGATGCAATATTTGAAAAATTAAAAAGTGAGCTGACGTCTACCAGTTATACAACTTGGCTTGTCCATTTAAAGCCAGTTGCTCTTTTAGACAATATACTGGTACTATCAACTGTCAATGTATTTACCAAAAACATAATAAACGGAAGATACTTAAACGTAATATACGATGCAGCAAAATCTATTACTAATAAAAACATAGAAATAAAAATAGTCTCTGAAGATGAAGAAGAGTATAAAAAGATAAAGGAAACAGTCCAGTATAAAAACGACAAAGACAAAATTGTTTCCA
>815_842
TAAACAAAACTTTATACACAGTATATTTATAACTAAAAAACAATGATACATTGTTGATATTTTTTTTTCCTTTTAAACAAATTTTATCAACATTTATCCGATATAAACATAAATAAATTAATTTTTATTAACAGCTTGTTTATATTTGTAGGAGGTCACAAAATGTATGAAGATTGTTACACATTGTGGGATGCAATATTTGAAAAATTAAAAAGT
>815_843
TAAACAAAACTTTATACACAGTATATTTATAACTAAAAAACAATGATACATTGTTGATATTTTTTTTTCCTTTTAAACAAATTTTATCAACATTTATCCGATATAAACATAAATAAATTAATTTTTATTAACAGCTTGTTTATATTTGTAGGAGGTCACAAAATGTATGAAGATTGTTACACATTGTGGGATGCAATATTTGAAAAATTAAAAAGTGAGCTGACGTCTACCAGTTATACAACTTGGCTTGTCCATTTAAAGCCAGTTGCTCTTTTAGACAATATACTGGTACTATCAACTGTCAATGTATTTACCAAAAACATAATAAACGGAAGATACTTAA
>815_844
TAAACAAAACTTTATACACAGTATATTTATAACTAAAAAACAATGATACATTGTTGATATTTTTTTTTCCTTTTAAACAAATTTTATCAACATTTATCCGATATAAACATAAATAAATTAATTTTTATTAACAGCTTGTTTATATTTGTAGGAGGTCACAAAATGTATGAAGATTGTTACACATTGTGGGATGCAATATTTGAAAAATTAAAAAGTGAGCTGACGTCTACCAGTTATACAACTTGGCTTGTCCATTTAAAGCCAGTTGCTCTTTTAGACAATATACTGGTACTATCAACTGTCAATGTATTTACCAAAAACATAATAAACGGAAGATACTTAAACGTAATATACGATGCAGCAAAATCTATTACTAATAAAAACATAGAAATAAAAATAGTCTCTGAAGATGA
>815_845
TAAACAAAACTTTATACACAGTATATTTATAACTAAAAAACAATGATACATTGTTGATATTTTTTTTTCCTTTTAAACAAATTTTATCAACATTTATCCGATATAAACATAAATAAATTAATTTTTATTAACAGCTTGTTTATATTTGTAGGAGGTCACAAAATGTATGAAGATTGTTACACATTGTGGGAT
>815_846
TAAACAAAACTTTATACACAGTATATTTATAACTAAAAAACAATGATACATTGTTGATATTTTTTTTTCCTTTTAAACAAATTTTATCAACATTTATCCGATATAAACATAAATAAATTAATTTTTATTAACAGCTTGTTTATATTTGTAGGAGGTCACAAAATGTATGAAGATTGTTACACATTGTGGGATGCAATATTTGAAAAATTAAAAAGTGAGCTGACGTCTACCAGTTATACAACTTGGCTTGTCCATTTAAAGCCAGTTGCTCTTTTAGACAATATACTGGTACTATCAACTGTCAATGTATTTACCAAAAACATAATAAACGGAAGATACTTAAACGTAATATACGATGCAGCAAAATCTATTACTAATAAAAACATAGAAATAAAAATAGTCTCTGAAGATGAAGAAGAGTATAAAAAGATAAAGGAAACAGTCCAGTAT
>815_847
TAAACAAAACTTTATACACAGTATATTTATAACTAAAAAACAATGATACATTGTTGATATTTTTTTTTCCTTTTAAACAAATTTTATCAACATTTATCCGATATAAACATAAATAAATTAATTTTTATTAACAGCTTGTTTATATTTGTAGGAGGTCACAAAATGTATGAAGATTGTTACACATTGTGGGATGCAATATTTGAAAAATTAAAAAGTGAGCTGACGTCTACCAGTTATACAACTTGGCTTGTCCATTTAAAGCCAGTTGCTCTTTTAGACAATATACTGGTACTATCAACTGTCAATGTATTTACCAAAAACATAATAAACGGA
>815_848
TAAACAAAACTTTATACACAGTATATTTATAACTAAAAAACAATGATACATTGTTGATATTTTTTTTTCCTTTTAAACAAATTTTATCAACATTTATCCGATATAAACATAAATAAATTAATTTTTATTAACAGCTTGTTTATATTTGTAGGAGGTCACAAAATGTATGAAGATTGTTACACATTGTGGGATGCAATATT
>815_849
TAAACAAAACTTTATACACAGTATATTTATAACTAAAAAACAATGATACATTGTTGATATTTTTTTTTCCTTTTAAACAAATTTTATCAACATTTATCCGATATAAACATAAATAAATTAATTTTTATTAACAGCTTGTTTATATTTGTAGGAGGTCACAAAATGTATGAAGATTGTTACACATTGTGGGATGCAATATTTGAAAAATTAAAAAGTGAGCTGACGTCTACCAGTTATACAACTTGGCTTGTCCATTTAAAGCCAGTTGCTCTTTT
>815_850
TAAACAAAACTTTATACACAGTATATTTATAACTAAAAAACAATGATACATTGTTGATATTTTTTTTTCCTTTTAAACAAATTTTATCAACATTTATCCGATATAAACATAAATAAATTAATTTTTATTAACAGCTTGTTTATATTTGTAGGAGGTCACAAAATGTATGAAGATTGTTACACATTGTGGGATGCAATATTTGAAAAATTAAAAAGTGAGCTGACGTCTACCAGTTATACAACTTGGCTTGTCCATTTAAAGCCAGTTGCTCTTTTAGACAATATACTGGTACTATCAACT
>815_851
TAAACAAAACTTTATACACAGTATATTTATAACTAAAAAACAATGATACATTGTTGATATTTTTTTTTCCTTTTAAACAAATTTTATCAACATTTATCCGATATAAACATAAATAAATTAATTTTTATTAACAGCTTGTTTATATTTGTAGGAGGTCACAAAATGTATGAAGATTGTTACACATTGTGGGATGCAATATTTGAAAAATTAAAAAGTGAGCTGACGTCTACCAGTTATACAACTTGGCTTGTCCATTTAAAGCCAGTTGCTCTTTTAGACAATATACTGGTACTATCAACTGTCAATGTATTTACCAAAAACATAATAAACGGAAGATACTTAAACGTAATATACGATGCAG
>815_852
TAAACAAAACTTTATACACAGTATATTTATAACTAAAAAACAATGATACATTGTTGATATTTTTTTTTCCTTTTAAACAAATTTTATCAACATTTATCCGATATAAACATAAATAAATTAATTTTTATTAACAGCTTGTTTATATTTGTAGGAGGTCACAAAATGTATGAAGATTGTTACACATTGTGGGATGCAATATTTGAAAAATTAAAAA
>815_853
TAAACAAAACTTTATACACAGTATATTTATAACTAAAAAACAATGATACATTGTTGATATTTTTTTTTCCTTTTAAACAAATTTTATCAACATTTATCCGATATAAACATAAATAAATTAATTTTTATTAACAGCTTGTTTATATTTGTAGGAGGTCACAAAATGTATGAAGATTGTTACACATTGTGGGATGCA
>815_854
TAAACAAAACTTTATACACAGTATATTTATAACTAAAAAACAATGATACATTGTTGATATTTTTTTTTCCTTTTAAACAAATTTTATCAACATTTATCCGATATAAACATAAATAAATTAATTTTTATTAACAGCTTGTTTATATTTGTAGGAGGTCACAAAATGTATGAAGATTGTTACACATTGTGGGATGCAATATTTGAAAAATTAAAAAGTGAGCTGACGTCTACCAGTTATACAACTTGGCTTGTCCATTTAAAGCCAGTTGCTCTTTTAGACAATATACTGGTACTATCAACTGTCAATGTATTTACCAAAAACA
>815_855
TAAACAAAACTTTATACACAGTATATTTATAACTAAAAAACAATGATACATTGTTGATATTTTTTTTTCCTTTTAAACAAATTTTATCAACATTTATCCGATATAAACATAAATAAATTAATTTTTATTAACAGCTTGTTTATATTTGTAGGAGGTCACAAAATGTATGAAGATTGTTACACATTGTGGGATGCAATATTTGAAAAATTAAAAAGTGAGCTGACGTCTACCAGTTATACAACTTGGCTTGTCCATTTAAAGCCAGTTGCTCTTTTAGACAATATACTGGTACTATCAACTGTCAATGTATTTACCAAAAACATAATAAACGGAAGATACTTAAACGTAATATACGATGCAGCAAAA
>815_856
TAAACAAAACTTTATACACAGTATATTTATAACTAAAAAACAATGATACATTGTTGATATTTTTTTTTCCTTTTAAACAAATTTTATCAACATTTATCCGATATAAACATAAATAAATTAATTTTTATTAACAGCTTGTTTATATTTGTAGGAGGTCACAAAATGTATGAAGATTGTTACACATTGTGGGATGCAATATTTGAAAAATTAAAAAGTGAGCTGACGTCTACCAGTTATACAACTTGGCTTGTCCATTTAAAGCCAGTTGCTCTTTTAGACAATATACTGGTACTATCAACTGTCAATGTATTTACCAAAAACATAATAAACGGAAGATACTTAAACGTAATATACGATG
>815_857
TAAACAAAACTTTATACACAGTATATTTATAACTAAAAAACAATGATACATTGTTGATATTTTTTTTTCCTTTTAAACAAATTTTATCAACATTTATCCGATATAAACATAAATAAATTAATTTTTATTAACAGCTTGTTTATATTTGTAGGAGGTCACAAAATGTATGAAGATTGTTACACATTGTGGGATGCAATATTTGAAAAATTAAAAAGTGAGCTGACGTCTACCAGTTATACAACTTGGCTTGTCCATTTAAAGCCAGTTGCTCTTTTAGACAATATACTGGTACTATCAACTGTCAATGTATTTACCAAAAACATAATAAACGGAAGATACTTAAACGTAATATACGATGCAGCAAAATCTATTACTAATAAAAACATAGAAATAAAAATAGTCTCTGAAGATGAAGAAGAGTATAAAAAGATAAAGGAAACAGTCCAGTATAAAAACGACAAAGACAAAATTGTTTCCAATATGCTGAATCC
>815_858
TAAACAAAACTTTATACACAGTATATTTATAACTAAAAAACAATGATACATTGTTGATATTTTTTTTTCCTTTTAAACAAATTTTATCAACATTTATCCGATATAAACATAAATAAATTAATTTTTATTAACAGCTTGTTTATATTTGTAGGAGGTCACAAAATGTATGAAGATTGTTACACATTGTGGGATGCAATATTTGAAA
>815_859
TAAACAAAACTTTATACACAGTATATTTATAACTAAAAAACAATGATACATTGTTGATATTTTTTTTTCCTTTTAAACAAATTTTATCAACATTTATCCGATATAAACATAAATAAATTAATTTTTATTAACAGCTTGTTTATATTTGTAGGAGGTCACAAAATGTATGAAGATTGTTACACATTGTGGGATGCAATATTTGAAAAATTAAAAAGTGAGCTGACGTCTACCAGTTATACAACTTGGCTTGTCCATTTAAAGCCAGTTGCTCTTTTAGACAATATACTGGTACTATCAACTGTCAATGTATTT
>815_860
TAAACAAAACTTTATACACAGTATATTTATAACTAAAAAACAATGATACATTGTTGATATTTTTTTTTCCTTTTAAACAAATTTTATCAACATTTATCCGATATAAACATAAATAAATTAATTTTTATTAACAGCTTGTTTATATTTGTAGGAGGTCACAAAATGTATGAAGATTGTT
>815_861
TAAACAAAACTTTATACACAGTATATTTATAACTAAAAAACAATGATACATTGTTGATATTTTTTTTTCCTTTTAAACAAATTTTATCAACATTTATCCGATATAAACATAAATAAATTAATTTTTATTAACAGCTTGTTTATATTTGTAGGAGGTCACAAAATGTATGAAGATTGTTACACATTGTGGGATGCAATATTTGAAAAATTAAAAAGTGAGCTGACGTCTACCAGTTATACAACTTGGCTTGTCCATTTAAA
>815_862
TAAACAAAACTTTATACACAGTATATTTATAACTAAAAAACAATGATACATTGTTGATATTTTTTTTTCCTTTTAAACAAATTTTATCAACATTTATCCGATATAAACATAAATAAATTAATTTTTATTAACAGCTTGTTTATATTTGTAGGAGGTCACAAAATGTATGAAGATTGTTACACATTGTGGGATGCAATATTTGAAAAATTAAAAAGTGAGCTGACGTCTACCAGTT
>815_863
TAAACAAAACTTTATACACAGTATATTTATAACTAAAAAACAATGATACATTGTTGATATTTTTTTTTCCTTTTAAACAAATTTTATCAACATTTATCCGATATAAACATAAATAAATTAATTTTTATTAACAGCTTGTTTATATTTGTAGGAGGTCACAAAATGTATGAAGATTGTTACACATTGTGGGATGCAATATTTGAAAAATTAAAAAGTGAGCTGACGTCTACCAGTTATACAACTTGGCTT
>815_864
TAAACAAAACTTTATACACAGTATATTTATAACTAAAAAACAATGATACATTGTTGATATTTTTTTTTCCTTTTAAACAAATTTTATCAACATTTATCCGATATAAACATAAATAAATTAATTTTTATTAACAGCTTGTTTATATTTGTAGGAGGTCACAAAATGTATGAAGATTGTTACACATTGTGGGATGCAATATTTG
>815_865
TAAACAAAACTTTATACACAGTATATTTATAACTAAAAAACAATGATACATTGTTGATATTTTTTTTTCCTTTTAAACAAATTTTATCAACATTTATCCGATATAAACATAAATAAATTAATTTTTATTAACAGCTTGTTTATATTTGTAGGAGGTCACAAAATGTATGAAGATTGTTACACATTGTGGGATGCAATATTTGAAAAATTAAAAAGTGAGCTGACGTCTACCAGTTATACAACTTGGCTTGTCCATTTAAAGCCAGTTGCTCTTTTAGACAATATACTGGTACTATCAACTGTCAA
>815_866
TAAACAAAACTTTATACACAGTATATTTATAACTAAAAAACAATGATACATTGTTGATATTTTTTTTTCCTTTTAAACAAATTTTATCAACATTTATCCGATATAAACATAAATAAATTAATTTTTATTAACAGCTTGTTTATATTTGTAGGAGGTCACAAAATGTATGAAGATTGTTACACATTGTGGGATGCAATATTTGAAAAATTAAAAAGTGAGCTGACGTCTACCAGTTAT
>815_867
TAAACAAAACTTTATACACAGTATATTTATAACTAAAAAACAATGATACATTGTTGATATTTTTTTTTCCTTTTAAACAAATTTTATCAACATTTATCCGATATAAACATAAATAAATTAATTTTTATTAACAGCTTGTTTATATTTGTAGGAGGTCACAAAATGTATGAAGATTGTTACACATTGTGGGATGCAATATTTGAAAAATTAAAAAGTGAGCTGACGTCTACCAGTTATACAACTTGGCTTGTCCATTTAAAGCCAGTTGCTCTTTTAGACAATATACTGGTACTATCAACTGTCAATGTATTTACCAAAAACATAATAAACGGAAGATACTTAAACGTAATATACGATGCAGC
>815_868
TAAACAAAACTTTATACACAGTATATTTATAACTAAAAAACAATGATACATTGTTGATATTTTTTTTTCCTTTTAAACAAATTTTATCAACATTTATCCGATATAAACATAAATAAATTAATTTTTATTAACAGCTTGTTTATATTTGTAGGAGGTCACAAAATGTATGAAGATTGTTACACATTGTGGGATGCAATATTTGAAAAATTAAAAAGTGAGCTGACGTCTACCAGTTATACAACTTGGCTTGTCCATTTAAAGCCAGTTGCTCTTTTAGACAATATACTGGTACTATCAACTGTCAATGTATTTACC
>815_869
TAAACAAAACTTTATACACAGTATATTTATAACTAAAAAACAATGATACATTGTTGATATTTTTTTTTCCTTTTAAACAAATTTTATCAACATTTATCCGATATAAACATAAATAAATTAATTTTTATTAACAGCTTGTTTATATTTGTAGGAGGTCACAAAATGTATGAAGATTGTTACACATTGTGGGATGCAATATTTGAAAAATTAAAAAGTGAGCTGACGTCTACCAGTTATACAACTTGGCTTGTCCATTTAAAGCCAGTTGCTCTTTTAGACAATATACTGGTACTATCAACTGTCAATGTATTTACCAAAAACATAATAAACGGAAGATACTTAAACGTAATATACGATGCAGCAAAATCTATTACTAATAAAAACATAGAAATAAAAATAGTCTCTGAAGATGAAGAAGAGTATAAAAAGATAAAGGAAACAGTCCAGTATAAAAACGACAAAGACAAAAT
>815_870
TAAACAAAACTTTATACACAGTATATTTATAACTAAAAAACAATGATACATTGTTGATATTTTTTTTTCCTTTTAAACAAATTTTATCAACATTTATCCGATATAAACATAAATAAATTAATTTTTATTAACAGCTTGTTTATATTTGTAGGAGGTCACAAAATGTATGAAGATTGTTACACATTGTGGGATGCAATATTT
>815_871
TAAACAAAACTTTATACACAGTATATTTATAACTAAAAAACAATGATACATTGTTGATATTTTTTTTTCCTTTTAAACAAATTTTATCAACATTTATCCGATATAAACATAAATAAATTAATTTTTATTAACAGCTTGTTTATATTTGTAGGAGGTCACAAAATGTATGAAGATTGTTACACATTGTGGGATGCAATATTTGAAAAATTAAAAAGTGAGCTGACGTCTACCAGTTATACAACTTGGCTTGTCCATTTAAAGCCAGTTGCTCTTTTAGACAATATACTGGTACTATCAAC
>815_872
TAAACAAAACTTTATACACAGTATATTTATAACTAAAAAACAATGATACATTGTTGATATTTTTTTTTCCTTTTAAACAAATTTTATCAACATTTATCCGATATAAACATAAATAAATTAATTTTTATTAACAGCTTGTTTATATTTGTAGGAGGTCACAAAATGTATGAAGATTGTTACACATTGTGGGATGCAATATTTGAAAAATTAAAAAGTGAGCTGACGTCTACCAGTTATACAACTTGGCTTGTCCATTTAAAGCCAGTTGCTCTTTTAGACAATATACTGGTACTATCAACTGTCAATGTATTTACCAAAAACATAATAAACGGAAGATACTTAAACGTAATATACGATGCAGCAAAATCTATTACTAATAAAAACATAGAAA
>815_873
TAAACAAAACTTTATACACAGTATATTTATAACTAAAAAACAATGATACATTGTTGATATTTTTTTTTCCTTTTAAACAAATTTTATCAACATTTATCCGATATAAACATAAATAAATTAATTTTTATTAACAGCTTGTTTATATTTGTAGGAGGTCACAAAATGTATGAAGATTGTTACACATTGTGGGATGCAATATTTGAAAAATTAAAAAGTGAGCTGACGTCTACCAGTTATACAACTTGGCTTGTCCATTTAAAGCCAGTTGCTCTTTTAGACAATATACTGGTACTATCAACTGTCAATGTATTTACCAAAAACATAATAAACGGAAGATACTTAAACGTAATATACGATGCAGCAAAATCTATTACTAATA
>815_874
TAAACAAAACTTTATACACAGTATATTTATAACTAAAAAACAATGATACATTGTTGATATTTTTTTTTCCTTTTAAACAAATTTTATCAACATTTATCCGATATAAACATAAATAAATTAATTTTTATTAACAGCTTGTTTATATTTGTAGGAGGTCACAAAATGTATGAAGATTGTTACACATTGTGGGATGCAATA
>815_875
TAAACAAAACTTTATACACAGTATATTTATAACTAAAAAACAATGATACATTGTTGATATTTTTTTTTCCTTTTAAACAAATTTTATCAACATTTATCCGATATAAACATAAATAAATTAATTTTTATTAACAGCTTGTTTATATTTGTAGGAGGTCA
>815_876
TAAACAAAACTTTATACACAGTATATTTATAACTAAAAAACAATGATACATTGTTGATATTTTTTTTTCCTTTTAAACAAATTTTATCAACATTTATCCGATATAAACATAAATAAATTAATTTTTATTAACAGCTTGTTTATATTTGTAGGAGGTCACAAAATGTATGAAGATTGTTACACATTGTGGGATGCAATATTTGAAAAATTAAAAAGTGAGCTGACGTCTACCAGTTATACAACTTGGCTTGTCCATTTAAAGCCAGTTGCTCTTTTAGACAATATACTGGTACTATCAACTGTCAATGTATTTACCAAAAACATAATAAACGGAAGATACT
>815_877
TAAACAAAACTTTATACACAGTATATTTATAACTAAAAAACAATGATACATTGTTGATATTTTTTTTTCCTTTTAAACAAATTTTATCAACATTTATCCGATATAAACATAAATAAATTAATTTTTATTAACAGCTTGTTTATATTTGTAGGAGGTCACAAAATGTATGAAGATTGTTACACATTGTGGGATGCAATATTTGAAAAATTAAAAAGTGAGCTGACGTCTACCAGTTATACAACTTGGCTTGTCCATTTAAAGCCAGTTGCTCTTTTAGACAATATACTGGTACTATCAACTGTCAATGTATTTACCAAAAACATAATAAACGGAAGATACTTAAACGTAATATACGATGCAGCAAAATCTATTACTAATAAAAACATAGAAATAAAAATAGTCTCTGAAGATGAAGAAGAGTATAAAAAGATAAAGGAAACA
>815_878
TAAACAAAACTTTATACACAGTATATTTATAACTAAAAAACAATGATACATTGTTGATATTTTTTTTTCCTTTTAAACAAATTTTATCAACATTTATCCGATATAAACATAAATAAATTAATTTTTATTAACAGCTTGTTTATATTTGTAGGAGGTCACAAAATGTATGAAGATTGTTACACATTGTGGGATGCAATATTTGAAAAATTAAAAAGTGAGCTGACGTCTACCAGTTATACAACTTGGCTTGTCCATTTAAAGCCAGTTGCTCTTTTAGACAATATACTGGTACTATCAACTGTCAATGTATTTACCAAAAACATAATAAACGGAAGATACTTAAACGTAATATACGATGCAGCAA
>815_879
TAAACAAAACTTTATACACAGTATATTTATAACTAAAAAACAATGATACATTGTTGATATTTTTTTTTCCTTTTAAACAAATTTTATCAACATTTATCCGATATAAACATAAATAAATTAATTTTTATTAACAGCTTGTTTATATTTGTAGGAGGTCACAAAATGTATGAAGATTGTTACACATTGTGGGATGCAATATTTGAAAAATTAAAAAGTGAGCTGACGTCTACCAGTTATACAACTTGGCTTGTCCATTTAAAGCCAGTTGCTCTTTTAGACAATATACTGGTACTATCAACTGTCAATGTATTTACCAAAAACATAATAAACGGAAGATACTTAAACGTAATATACGATGCAGCAAAATCTATTACTAATAAAAACATAGAAATAAAAATAGTCTCTGAAGATGAAGAAGAGTATAAAAAGATAAAGGAAACAGTCCAGTATAAAAACGACAAAGACAAAATTGTTTCCAATATGCTGAAT
>815_880
TAAACAAAACTTTATACACAGTATATTTATAACTAAAAAACAATGATACATTGTTGATATTTTTTTTTCCTTTTAAACAAATTTTATCAACATTTATCCGATATAAACATAAATAAATTAATTTTTATTAACAGCTTGTTTATATTTGTAGGAGGTCACAAAATGTATGAAGATTGTTACACATTGTGGGATGCAATATTTGAAAAATTAAAAAGTGAGCTGACGTCTACCAGTTATACAACTTGGCTTGTCCATTTAAAGCCAGTTGCTCTTTTAGACAATATACTGGTACTATCAACTGTCAATGTATTTACCAAAAACATAATAAACGGAAGATACTTAAACGTAATATACGATGCAGCAAAATCTATTACTAATAAAAACATAGAAATAAAAATAGTCTCTGAAGATGAAGAAGAGTATAAAAAGATAAAGGAAACAGTCCAGTATAAAAACGACAAAGACA
>815_881
TAAACAAAACTTTATACACAGTATATTTATAACTAAAAAACAATGATACATTGTTGATATTTTTTTTTCCTTTTAAACAAATTTTATCAACATTTATCCGATATAAACATAAATAAATTAATTTTTATTAACAGCTTGTTTATATTTGTAGGAGGTCACAAAATGTATGAAGAT
>815_882
TAAACAAAACTTTATACACAGTATATTTATAACTAAAAAACAATGATACATTGTTGATATTTTTTTTTCCTTTTAAACAAATTTTATCAACATTTATCCGATATAAACATAAATAAATTAATTTTTATTAACAGCTTGTTTATATTTGTAGGAGGTCACAAAATGTATGAAGATTGTTACACATTGTGGGATGCAATATTTGAAAAATTAAAAAGTGAGCTGACGTCTACCAGTTATACAACTTGGCTTGTCCATTTAAAGCCAGTTGCTCTTTTAGACAATATACTGGTACTATCAACTGTCAATGTATTTACCAAAAACATAATAAACGGAAGATACTTAAACGTAATATACGATGCAGCAAAATCTATTACTAATAAAAACATAGAAATAAAAATAGTCTCTGAAGATGAAGAAGAGTATAAAAAGATAAAGGAAACAGTCCAGTATAAAAACGACAAAGACAAAATTG
>815_883
TAAACAAAACTTTATACACAGTATATTTATAACTAAAAAACAATGATACATTGTTGATATTTTTTTTTCCTTTTAAACAAATTTTATCAACATTTATCCGATATAAACATAAATAAATTAATTTTTATTAACAGCTTGTTTATATTTGTAGGAGGTCACAAAATGTATGAAGATTGTTACACATTGTGGGATGCAATATTTGAAAAATTAAAAAGTGAGCTGACGTCTACCAGTT
>815_884
TAAACAAAACTTTATACACAGTATATTTATAACTAAAAAACAATGATACATTGTTGATATTTTTTTTTCCTTTTAAACAAATTTTATCAACATTTATCCGATATAAACATAAATAAATTAATTTTTATTAACAGCTTGTTTATATTTGTAGGAGGTCACAAAATGTATGAAGATTGTTACACATTGTGGGATGCAATATTTGAAAAATTAAAAAGTGAGCTGACGTCTACCAGTTATACAACTTGGCTTGTCCATTTAAAGCCAGTTGCTCTTTTAGACAATATACTGGTACTATCAACTGTCAATGTATTTACCAAAAACATAATAAACGGAAGATACTTAAACGTAATATACGATGCAGCAAAATCTATTACTAATAAAAACATAGAAATAAAAATAGTCTCTGAAGATGAAGAAGAGTATAAAAAGATAAAGGAAACAG
>815_885
TAAACAAAACTTTATACACAGTATATTTATAACTAAAAAACAATGATACATTGTTGATATTTTTTTTTCCTTTTAAACAAATTTTATCAACATTTATCCGATATAAACATAAATAAATTAATTTTTATTAACAGCTTGTTTATATTTGTAGGAGGTCACAAAATGTATGAAGATTGTTACACATTGTGGGATGCAATATTTGAAAAATTAAAAAGTGAGCTGACGTCTACCAGTTATACAACTTGGCTTGTCCATTTAAAGCCAGTTGCTCTTTTAGACAATATACTGGTACTATCAACTGTCAATGTATTTACCAAAAACATAATAAACGGAAGATACTTAAACGTAATATACGATGCAGCAAAATCTATTACTAATAAAAACATAGAAATAAAAATAGTCTCTGAAGATGAAGAAGAGTATAAAAAGATAAAGGAAACAGTCCAGTAT
>815_886
TAAACAAAACTTTATACACAGTATATTTATAACTAAAAAACAATGATACATTGTTGATATTTTTTTTTCCTTTTAAACAAATTTTATCAACATTTATCCGATATAAACATAAATAAATTAATTTTTATTAACAGCTTGTTTATATTTGTAGGAGGTCACAAAATGTATGAAGATTGTTACACATTGTGGGATGCAATATTTGAAAAATTAAAAAGTGAGCTGACGTCTACCAGTTATACAACTTGGCTTGTCCATTTAAAGCCAGTTGCTCTTTTAGACAATATACTGGTACTATCAACTGTCAATGTATTTACCAAAAACATAATAAACGGAAGATACTTAAACGTA
>815_887
TAAACAAAACTTTATACACAGTATATTTATAACTAAAAAACAATGATACATTGTTGATATTTTTTTTTCCTTTTAAACAAATTTTATCAACATTTATCCGATATAAACATAAATAAATTAATTTTTATTAACAGCTTGTTTATATTTGTAGGAGGTCACAAAATGTATGAAGATTGTTACACATTGTGGGATGCAATATTTGAAAAATTAAAAAGTGAGCTGACGTCTACCAGTTATACAACTTGGCTTGTCCATTTAAAGCCAGTTGCTCTTTTAGACAATATACTGGTACTATCAACTGTCAATGTATTTACCAAAAACATAATAAACGGAAGATACTTAAACGTAATATACGATGCAGCAAAATCT
>815_888
TAAACAAAACTTTATACACAGTATATTTATAACTAAAAAACAATGATACATTGTTGATATTTTTTTTTCCTTTTAAACAAATTTTATCAACATTTATCCGATATAAACATAAATAAATTAATTTTTATTAACAGCTTGTTTATATTTGTAGGAGGTCACAAAATGTATGAAGATTGTTACACATTGTGGGATGCAATATTTGAAAAATTAAAA
>815_889
TAAACAAAACTTTATACACAGTATATTTATAACTAAAAAACAATGATACATTGTTGATATTTTTTTTTCCTTTTAAACAAATTTTATCAACATTTATCCGATATAAACATAAATAAATTAATTTTTATTAACAGCTTGTTTATATTTGTAGGAGGTCACAAAATGTATGAAGATTGTTACACATTGTGGGATGCAATATTTGAAAAATTAAAAAGTGAGCTGACGTCTACCAGTTATACAACTTGGCTTGTCCAT
>815_890
TAAACAAAACTTTATACACAGTATATTTATAACTAAAAAACAATGATACATTGTTGATATTTTTTTTTCCTTTTAAACAAATTTTATCAACATTTATCCGATATAAACATAAATAAATTAATTTTTATTAACAGCTTGTTTATATTTGTAGGAGGTCACAAAATGTATGAAGATTGTTACACATTGTGGGATGCAATATTTGAAAAATTAAAAAGTGAGCTGACGTCTACCAGTTATACAACTTGGCTTGTCCATTTAAAGCCAGTTGCTCTTTTAGACAATATACTGGTACTATCAACTGTCAATGTATTTACCAAAAACATAATAAACGGAAGATACTTAAACGTAATATACGATGCAGCAAAATCTATTACTAATAAAAACATAGAAATAAAAATAGTCTCTGAAGATGAAGAAGAGTATAAAAAGATAAAGGAAACAGTCCAGTATAAAAACGACAAAGACAAAATTGTTTCCAATATGCTGAATCCTAAA
>815_891
TAAACAAAACTTTATACACAGTATATTTATAACTAAAAAACAATGATACATTGTTGATATTTTTTTTTCCTTTTAAACAAATTTTATCAACATTTATCCGATATAAACATAAATAAATTAATTTTTATTAACAGCTTGTTTATATTTGTAGGAGGTCACAAAATGTATGAAGATTGTTACACATTGTGGGA
>815_892
TAAACAAAACTTTATACACAGTATATTTATAACTAAAAAACAATGATACATTGTTGATATTTTTTTTTCCTTTTAAACAAATTTTATCAACATTTATCCGATATAAACATAAATAAATTAATTTTTATTAACAGCTTGTTTATATTTGTAGGAGGTCACAAAATGTATGAAGATTGTTACACATTGTGGGATGCAATATTTGAAAAATTAAAAAGTGAGCTGACGTCTACCAGTTATACAACTTGGCTTGTCCATTTAAAGCCAGTTGCTCTTTTAGACAATATACTGGTACTATCAACTGTCAATGTATTTACCAAAAACATAATAAACGGAAGATACTTAAACGTAATATACGATGCAGCAAAATCTATTACTAATAAAAACATAGAA
>815_893
TAAACAAAACTTTATACACAGTATATTTATAACTAAAAAACAATGATACATTGTTGATATTTTTTTTTCCTTTTAAACAAATTTTATCAACATTTATCCGATATAAACATAAATAAATTAATTTTTATTAACAGCTTGTTTATATTTGTAGGAGGTCACAAAATGTATGAAGATTGTTACACATTGTGGGATGCAATATTTGAAAAATTAAAAAGTGAGCTGACGTCTACCAGTTATACAACTTGGCTTGTCCATTTAAAGCCAGTTGCTCTTTTAGACAATATACTGGTACTATCAACTGTCAATGTATTTACCAAAAACATAATAAACGGAAGATACTTAAACGTAATATACGATGCAGCA
>815_894
TAAACAAAACTTTATACACAGTATATTTATAACTAAAAAACAATGATACATTGTTGATATTTTTTTTTCCTTTTAAACAAATTTTATCAACATTTATCCGATATAAACATAAATAAATTAATTTTTATTAACAGCTTGTTTATATTTGTAGGAGGTCACAAAATGTATGAAGATTGTTACACATTGTGGGATGCAATATTTGAAAAATTAAAAAG
>815_895
TAAACAAAACTTTATACACAGTATATTTATAACTAAAAAACAATGATACATTGTTGATATTTTTTTTTCCTTTTAAACAAATTTTATCAACATTTATCCGATATAAACATAAATAAATTAATTTTTATTAACAGCTTGTTTATATTTGTAGGAGGTCACAAAATGTATGAAGATTGTTACACATTGTGGGATGCAATATT
>815_896
TAAACAAAACTTTATACACAGTATATTTATAACTAAAAAACAATGATACATTGTTGATATTTTTTTTTCCTTTTAAACAAATTTTATCAACATTTATCCGATATAAACATAAATAAATTAATTTTTATTAACAGCTTGTTTATATTTGTAGGAGGTCACAAAATGTATGAAGATTGTTACACATTGTGGGATGCAATATTTGAAAAATTAAAAAGTGAGCTGACGTCTACCAGTTATACAACTTGGCTTGTCCATTTAAAGCCAGTTGCTCTTTTAGACAATATACTGGTACTATCAACTGTCAATGTATTTACCAAAAACATAATAAACGGAAGA
>815_897
TAAACAAAACTTTATACACAGTATATTTATAACTAAAAAACAATGATACATTGTTGATATTTTTTTTTCCTTTTAAACAAATTTTATCAACATTTATCCGATATAAACATAAATAAATTAATTTTTATTAACAGCTTGTTTATATTTGTAGGAGGTCACAAAATGTATGAAGATTGTTACACATTGTGGGATGCAATATTTGAAAAATTAAAAAGTGAGCTGACGTCTACCAGTTATACAACTTGGCTTGTCCATTTAAAGCCAGTTGCTCTTTTAGACAATATACTGGTACTATCAACTGTCAATGTATTTACCAAAAACATAATAAACGGAAGATACTTAAACGTAA
>815_898
TAAACAAAACTTTATACACAGTATATTTATAACTAAAAAACAATGATACATTGTTGATATTTTTTTTTCCTTTTAAACAAATTTTATCAACATTTATCCGATATAAACATAAATAAATTAATTTTTATTAACAGCTTGTTTATATTTGTAGGAGGTCACAAAATGTATGAAGATTGTTACACATTGTGGGATGCAATATTTGAAAAATTAAAAAGTGAGCTGACGTCTACCAGTTATACAACTTGGCTTGTCCATTTAAAGCCAGTTGCTCTTTTAGACAATATACTGGTACTATCAACTGTCAATGTATTTACCAAAAACATAATAAACGGAAGATACTTAAACGTAATATACGATGCAGCAAAATCTATTACTAATAA
>815_899
TAAACAAAACTTTATACACAGTATATTTATAACTAAAAAACAATGATACATTGTTGATATTTTTTTTTCCTTTTAAACAAATTTTATCAACATTTATCCGATATAAACATAAATAAATTAATTTTTATTAACAGCTTGTTTATATTTGTAGGAGGTCACAAAATGTATGAAGATTGTTACACATTGTGGGATGCAATATTTGAAAAATTAAAAAGTGAGCTGACGTCTACCAGTTATACAACTTGGCTTGTCCATTTAAAGCCAGTTGCTCTTTTAGACAATATACTGGTACTAT
>815_900
TAAACAAAACTTTATACACAGTATATTTATAACTAAAAAACAATGATACATTGTTGATATTTTTTTTTCCTTTTAAACAAATTTTATCAACATTTATCCGATATAAACATAAATAAATTAATTTTTATTAACAGCTTGTTTATATTTGTAGGAGGTCACAAAATGTATGAAGATTGTTACACATTGTGGGATGCAATATTTGAAAAATTAAAAAGTGAGCTGACGTCTACCAGTTATACAACTTGGCTTGTCCATTTAAAGCCAGTTGCTCTTTTAGACAATATACTGGTACTATCAACTGTCAATGTATTTACCAAAAACATAATAAACGGAAGATACTTAAACGTAATATACGATGCAGCAAAATCTATTACTAATAAAAACATAGAAATAAAAATAGTCTCTGAAGATGAAGAAGAGTATAAAAAGATAAAGGAAACAGTCCAGTATAAAAACGACAAAGACAAAATTGTTT
>815_901
TAAACAAAACTTTATACACAGTATATTTATAACTAAAAAACAATGATACATTGTTGATATTTTTTTTTCCTTTTAAACAAATTTTATCAACATTTATCCGATATAAACATAAATAAATTAATTTTTATTAACAGCTTGTTTATATTTGTAGGAGGTCACAAAATGTATGAAGATTGTTACACATTGTGGGATGCAATATTTGAAAAATTAAAAAGTGAGCTGACGTCTACCAGTTATACAACTTGGCTTGTCCATTTAAAGCCAGTTGCTCTTTTAGACAATATACTGGTACTATCAACTGTCAATGTATTTACCAAAAACATAATAAACGGAAGATACTTAAACGTAATATACGATGCAGCAAAATCTATTACTAATAAAAACATAGAAATAAAAATAGTCTCTGAAGATGAAGAAGAGTATAAAAAGATAAAGGAAACAGTCCAGTATAAAAACGACAAAGACAAAATTGTTTCCAATATGCTGAAT
>815_902
TAAACAAAACTTTATACACAGTATATTTATAACTAAAAAACAATGATACATTGTTGATATTTTTTTTTCCTTTTAAACAAATTTTATCAACATTTATCCGATATAAACATAAATAAATTAATTTTTATTAACAGCTTGTTTATATTTGTAGGAGGTCACAAAATGTATGAAGATTGTTACACATTGTGGGATGCAATATTTGAAAAATTAAAAAGTGAGCTGACGTCTACCAGTTATACAACTTGGCTTGTCCATTTAAAGCCAGTTGCTCTTTTAGACAATATACTGGTACTATCAACTGTCAATGTATTTACCAAAAACATAATAAACGGAAGATACTTAAACGTAATATACGATGCAGCAA
>815_903
TAAACAAAACTTTATACACAGTATATTTATAACTAAAAAACAATGATACATTGTTGATATTTTTTTTTCCTTTTAAACAAATTTTATCAACATTTATCCGATATAAACATAAATAAATTAATTTTTATTAACAGCTTGTTTATATTTGTAGGAGGTCACAAAATGTATGAAGATTGTTACACATTGTGGGATGCAATATTTGAAAAATTAAAAAGTGAGCTGACGTCTACCAGTTATACAACTTGGCTTGTCCATTTAAA
>815_904
TAAACAAAACTTTATACACAGTATATTTATAACTAAAAAACAATGATACATTGTTGATATTTTTTTTTCCTTTTAAACAAATTTTATCAACATTTATCCGATATAAACATAAATAAATTAATTTTTATTAACAGCTTGTTTATATTTGTAGGAGGTCACAAAATGTATGAAGATTGTTACACATTGTGGGATGCAATATTTGAAAAATTAAAAAGTGAGCTGACGTCTACCAGTTATACAACTTGGCTTGTCCATTTAAAGCCAGTTGCTCTTTTAGACAATATACTGGTACTATCAACTGTCAATGTATTTACCAAAAACATAATAAACGGAAGATACTTAAACGTAATATACGATGCAGCAAAATCTATTACTAATAAAAACATAGAAATAAAAATAGTC
>815_905
TAAACAAAACTTTATACACAGTATATTTATAACTAAAAAACAATGATACATTGTTGATATTTTTTTTTCCTTTTAAACAAATTTTATCAACATTTATCCGATATAAACATAAATAAATTAATTTTTATTAACAGCTTGTTTATATTTGTAG
>815_906
TAAACAAAACTTTATACACAGTATATTTATAACTAAAAAACAATGATACATTGTTGATATTTTTTTTTCCTTTTAAACAAATTTTATCAACATTTATCCGATATAAACATAAATAAATTAATTTTTATTAACAGCTTGTTTATATTTGTAGGAGGTCACAAAATGTATGAAGATTGTTACACATTGTGGGATGCAATATTTGAAAAATTAAAAAGTGAGCTGACGTCTACCAGTTATACAACTTGGCTTGTCCATTTAAAGCCAGTTGCTCTTTTAGACAATATACTGGTACTATCAACTGTCAATGTATTTACCAAAAACATAATAAACGGAAGATACTTAAACGTAATATACGATGCAGCAAAATCTATTACTAATAAAAACATAGAAATAAAAATAGTCTCTGAAGATGAAGAAGAGTATAAAAAGATAAAGGAAA
>815_907
TAAACAAAACTTTATACACAGTATATTTATAACTAAAAAACAATGATACATTGTTGATATTTTTTTTTCCTTTTAAACAAATTTTATCAACATTTATCCGATATAAACATAAATAAATTAATTTTTATTAACAGCTTGTTTATATTTGTAGGAGGTCACAAAATGTATGAAGATTGTTACACATTGTGGGATGCAATATTTGAAAAATTAAAAAGTGAGCTGACGTCTACCAGTTATACAACTTGGCTTGTCCATTTAAAGCCAGTTGCTCTTTTAGACAATATACTGGTACTATCAACTGTCAATGTATTTACCAAAAACATAATAAACGGAAGATACTTAAACGTAATATACGATGCAGCAAAATCTATTACTAATAAAAACATAGAAATAAAAATAGTCTCTGAAGATGAAGAAGAGTATAAAAAGATAAAGGAAACAGTCCAGTATAAAAACGACAAAGACAAAAT
>815_908
TAAACAAAACTTTATACACAGTATATTTATAACTAAAAAACAATGATACATTGTTGATATTTTTTTTTCCTTTTAAACAAATTTTATCAACATTTATCCGATATAAACATAAATAAATTAATTTTTATTAACAGCTTGTTTATATTTGTAGGAGGTCACAAAATGTATGAAGATTGTTACACAT
>815_909
TAAACAAAACTTTATACACAGTATATTTATAACTAAAAAACAATGATACATTGTTGATATTTTTTTTTCCTTTTAAACAAATTTTATCAACATTTATCCGATATAAACATAAATAAATTAATTTTTATTAACAGCTTGTTTATATTTGTAGGAGGTCACAAAATGTATGAAGATTGTTACACATTGTGGGATGCAATATTTGAAAAATTAAAAAGTGAGCTGACGTCTACCA
>815_910
TAAACAAAACTTTATACACAGTATATTTATAACTAAAAAACAATGATACATTGTTGATATTTTTTTTTCCTTTTAAACAAATTTTATCAACATTTATCCGATATAAACATAAATAAATTAATTTTTATTAACAGCTTGTTTATATTTGTAGGAGGTCACAAAATGTATGAAGATTGTTACACATTGTGGGATGCAATATTTGAAAAATTAAAAAGTGAGCTGACGTCTACCAGTTATACAACTTGGCTTGTCCATTTAAAGCCAGTTGCTCTTTTAGACAATATACTGGTACTATCAACTGTCAATGTATTTACCAAAAACATAATAAACGGAAGATACTTAAACGTAATATACGATGCAGCAAAATCTATTACTAATAAAAACATAGAAATAAAAATAGTCTCTGAAGATGAAGAAGAGTATAAAAAGATAAA
>815_911
TAAACAAAACTTTATACACAGTATATTTATAACTAAAAAACAATGATACATTGTTGATATTTTTTTTTCCTTTTAAACAAATTTTATCAACATTTATCCGATATAAACATAAATAAATTAATTTTTATTAACAGCTTGTTTATATTTGTAGGAGGTCACAAAATGTATGAAGATTG
>815_912
TAAACAAAACTTTATACACAGTATATTTATAACTAAAAAACAATGATACATTGTTGATATTTTTTTTTCCTTTTAAACAAATTTTATCAACATTTATCCGATATAAACATAAATAAATTAATTTTTATTAACAGCTTGTTTATATTTGTAGGAGGTCACAAAATGTATGAAGATTGTTACACATTGTGGGATGCAATATTTGAAAAATTAAAAAGTGAGCTGACGTCTACC
>815_913
TAAACAAAACTTTATACACAGTATATTTATAACTAAAAAACAATGATACATTGTTGATATTTTTTTTTCCTTTTAAACAAATTTTATCAACATTTATCCGATATAAACATAAATAAATTAATTTTTATTAACAGCTTGTTTATATTTGTAGGAGGTCACAAAATGTATGAAGATTGTTACACATTGTGGG
>815_914
TAAACAAAACTTTATACACAGTATATTTATAACTAAAAAACAATGATACATTGTTGATATTTTTTTTTCCTTTTAAACAAATTTTATCAACATTTATCCGATATAAACATAAATAAATTAATTTTTATTAACAGCTTGTTTATATTTGTAGGAGGTCACAAAATGTATGAAGATTGTTACACATTGTGGGATGCA
>815_915
TAAACAAAACTTTATACACAGTATATTTATAACTAAAAAACAATGATACATTGTTGATATTTTTTTTTCCTTTTAAACAAATTTTATCAACATTTATCCGATATAAACATAAATAAATTAATTTTTATTAACAGCTTGTTTATATTTGTAGGAGGTCACAAAATGTATGAAGATTGTTACACATTGTGGGATGCAATATTTGAAAAATTAAAAAGTGAGCTGACGTCTACCAGTTATACAACTTGGCTTGTCCATTTAAAGCCAGTTGCTCTTTTAGACAATATACTGGTACTATCAACTGTCAATGTATTTACCAAAAACATAATAAACGGAAGATACTTAAACGTAATATACGATGCAGCAAAATCTATTACTAATAAAAACATAGAAATAAAAATAGTCTCTGAAGATGAAGAAGAGTATAAAAAGATA
>815_916
TAAACAAAACTTTATACACAGTATATTTATAACTAAAAAACAATGATACATTGTTGATATTTTTTTTTCCTTTTAAACAAATTTTATCAACATTTATCCGATATAAACATAAATAAATTAATTTTTATTAACAGCTTGTTTATATTTGTAGGAGGTCACAAAATGTATGAAGATTGTTACACATTGTGGGATGCAATATTTGAAAAATTAAAAAGTGAGCTGACGTCTACCAGTTATACAACTTGGCTTGTCCATTTAAAGCCAGTTGCTCTTTTAGACAATATACTGGTACTATCAACTGTCAATGTATTTACCAAAAACATAATAAACGGAAGATACTTA
>815_917
TAAACAAAACTTTATACACAGTATATTTATAACTAAAAAACAATGATACATTGTTGATATTTTTTTTTCCTTTTAAACAAATTTTATCAACATTTATCCGATATAAACATAAATAAATTAATTTTTATTAACAGCTTGTTTATATTTGTAGGAGGTCACAAAATGTATGAAGATTGTTACACATTGTGGGATGCAATATTTGAAAAATTAAAAAGTGAGCTGACGTCTACCAGTTATACAACTTGGCTTGTCCATTTAAAGCCAGTTGCTCTTTTAGACAATATACTGGTACTATCAACTGTCAATGTATTTACCAAAAACATAATAAACGGAAGATACTTAAACGTAATATACGATGCAGCAAAATCTATTACTAATAAAAACATAGAAATAA
>815_918
TAAACAAAACTTTATACACAGTATATTTATAACTAAAAAACAATGATACATTGTTGATATTTTTTTTTCCTTTTAAACAAATTTTATCAACATTTATCCGATATAAACATAAATAAATTAATTTTTATTAACAGCTTGTTTATATTTGTAGGAGGTCACAAAATGTATGAAGATTGTTACACATTGTGGGATGCAATATTTGAAAAATTAAAAAGTGAGCTGACGTCTACCAGTTATACAACTTGGCTTGTCCATTTAAAGCCAGTTGCTCTTTTAGACAATATACTGGTACTATCAACTGTCAATGTATTTACCAAAAACATAATAAACGGAAGATACTTAAACGTAATATACGATGCAGCAAAATCTATTACTAATAAAAACATAGAAATAAAAATAGTCTCTGAAGATGAAGAAGAGTATAAAAAGATAAAGGAAACAGTCCAGTATAAAAACGACAAA
>815_919
TAAACAAAACTTTATACACAGTATATTTATAACTAAAAAACAATGATACATTGTTGATATTTTTTTTTCCTTTTAAACAAATTTTATCAACATTTATCCGATATAAACATAAATAAATTAATTTTTATTAACAGCTTGTTTATATTTGTAGGAGGTCACAAAATGTATGAAGATTGTTACACATTGTGGGATGCAATATTTGAAAAATTAAAAAGTGAGCTGACGTCTACCAGTTATACAACTTGGCTTGTCCATTTAAAGCCAGTTGCTCTTTTAGACAATATACTGGTACTATCAACTGTCAATGTATTTACCAAAAACATAATAAACGGAAGATACTTAAACGTAATATACGATGCAGCAAAATCTATTACTAATAAAAACATAGAAATAAAAATAGTCTCTGAAGATGAAGAAGAGTATAAAAAGATAAAGGAAACAGTCCAGTATAAAAACGACAA
>815_920
TAAACAAAACTTTATACACAGTATATTTATAACTAAAAAACAATGATACATTGTTGATATTTTTTTTTCCTTTTAAACAAATTTTATCAACATTTATCCGATATAAACATAAATAAATTAATTTTTATTAACAGCTTGTTTATATTTGTAGGAGGTCACAAAATGTATGAAGATTGTTACACATTGTGGGATGCAATATTTGAAAAATTAAAAAGTGAGCTGACGTCTACCAGTTATACAACTTGGCTTGTCCATTTAAAGCCAGTTGCTCTTTTAGACAATATACTGGTACTATCAACTGTCAATGTATTTACCAAAAACATAATAAACGGAAGATACTTAAACGTAATATACGATGCAGCAAAATCTATTACTAATAAAAACATAGAAATAAAAATAGTCTCTGAAGATGAAGAAGAGTATAAAAAGAT
>815_921
TAAACAAAACTTTATACACAGTATATTTATAACTAAAAAACAATGATACATTGTTGATATTTTTTTTTCCTTTTAAACAAATTTTATCAACATTTATCCGATATAAACATAAATAAATTAATTTTTATTAACAGCTTGTTTATATTTGTAGGAGGTCACAAAATGTATGAAGATTGTTACACATTGTGGGATGCAATATTTGAAAAATTAAAAAGTGAGCTGACGTCTACCAGTTATACAACTTGGCTTGTCCATTTAAAGCCAGTTGCTCTTTTAGACAATATA
>815_922
TAAACAAAACTTTATACACAGTATATTTATAACTAAAAAACAATGATACATTGTTGATATTTTTTTTTCCTTTTAAACAAATTTTATCAACATTTATCCGATATAAACATAAATAAATTAATTTTTATTAACAGCTTGTTTATATTTGTAGGAGGTCACAAAATGTATGAA
>815_923
TAAACAAAACTTTATACACAGTATATTTATAACTAAAAAACAATGATACATTGTTGATATTTTTTTTTCCTTTTAAACAAATTTTATCAACATTTATCCGATATAAACATAAATAAATTAATTTTTATTAACAGCTTGTTTATATTTGTAGGAGGTCACAAAATGTATGAAGATTGTTACACATTGTGGGATGCAATATTTGAAAAATTAAAAAGTGAGCTGACGTCTACCAGTTATACAACTTGGCTTGTCCATTTAAAGCCAGTTGCTCTTTTAGACAATATACTGGTACTATCAACTGTCAATGTATTTACCAAAAACATAATAAACGGAAGATACTTAAACGTAATATACGATGCAGCAAAATCTATTACTAATAAAAACATAGAAATAAAAATAGTCTCTGAAGATGAAGAAGAGTATAAAAAGATAAAGGAAACAGTCCAGTATAAAAACGACA
>815_924
TAAACAAAACTTTATACACAGTATATTTATAACTAAAAAACAATGATACATTGTTGATATTTTTTTTTCCTTTTAAACAAATTTTATCAACATTTATCCGATATAAACATAAATAAATTAATTTTTATTAACAGCTTGTTTATATTTGTAGGAGGTCACAAAATGTATGAAGATTGTTACACATTGTGGGATGCAATATTTGAAAAATTAAAAAGTGAGCTGACGTCTACCAGTTATACAACTTGGCTTGTC
>815_925
TAAACAAAACTTTATACACAGTATATTTATAACTAAAAAACAATGATACATTGTTGATATTTTTTTTTCCTTTTAAACAAATTTTATCAACATTTATCCGATATAAACATAAATAAATTAATTTTTATTAACAGCTTGTTTATATTTGTAGGAGGTCACAAAATGTATGAAGATTGTTACACATTGTGGGATGCAATATTTGAAAAATTAAAAAGTGAGCTG
>815_926
TAAACAAAACTTTATACACAGTATATTTATAACTAAAAAACAATGATACATTGTTGATATTTTTTTTTCCTTTTAAACAAATTTTATCAACATTTATCCGATATAAACATAAATAAATTAATTTTTATTAACAGCTTGTTTATATTTGTAGGAGGTCACAAAATGTATGAAGATTGTTACACATTGTGGGATGCAATATTTGAAAAATTAAAAAGTGAGCTGACGTCTACCAGTTATACAACTTGGCTTGTCCATTTAAAGCCAGTTGCTCTTTTAGACAATATACTGGTACTATCAACTGTCAATGTATTTACCAAAAACATAATAAACGGAAGATACTTAAACGTAATATACGATGCAGCAAAATCTATTACTAATAAAAACATAGAAATAAAAATAGTCTCTGAAGATGAAGAAGAGTA
>815_927
TAAACAAAACTTTATACACAGTATATTTATAACTAAAAAACAATGATACATTGTTGATATTTTTTTTTCCTTTTAAACAAATTTTATCAACATTTATCCGATATAAACATAAATAAATTAATTTTTATTAACAGCTTGTTTATATTTGTAGGAGGTCACAAAATGTATGAAGATTGTTACACATTGTGGGATGCAATATTTGAAAAATTAAAAAGTGAGCTGACGTCTACCAGTTATACAACTTGGCTTGTCCATTTAAAGCCAGTTGCTCTTTTAGACAATATACTGGTACTATCAACTGTCAATGTATTTACCAAAAACATAATAAACGGAAGATACTTAAACGTAATATACGATGCAGCAAAATCTATTACTAATAAAAACATAGAAATAAAAATAGTCTCTGAAGATGAAGAAGAGTATAAAAAGATAAAG
>815_928
TAAACAAAACTTTATACACAGTATATTTATAACTAAAAAACAATGATACATTGTTGATATTTTTTTTTCCTTTTAAACAAATTTTATCAACATTTATCCGATATAAACATAAATAAATTAATTTTTATTAACAGCTTGTTTATATTTGTAGGAGGTCACAAAATGTATGAAGATTGTTACACATTGTGGGATGCAATATT
>815_929
TAAACAAAACTTTATACACAGTATATTTATAACTAAAAAACAATGATACATTGTTGATATTTTTTTTTCCTTTTAAACAAATTTTATCAACATTTATCCGATATAAACATAAATAAATTAATTTTTATTAACAGCTTGTTTATATTTGTAGG
>815_930
TAAACAAAACTTTATACACAGTATATTTATAACTAAAAAACAATGATACATTGTTGATATTTTTTTTTCCTTTTAAACAAATTTTATCAACATTTATCCGATATAAACATAAATAAATTAATTTTTATTAACAGCTTGTTTATATTTGTAGGAGGTCACAAAATGTATGAAGATTGTTACACATTGTGGGATGCAATATTTGAAAAATTAAAAAGTGAGCTGA
>815_931
TAAACAAAACTTTATACACAGTATATTTATAACTAAAAAACAATGATACATTGTTGATATTTTTTTTTCCTTTTAAACAAATTTTATCAACATTTATCCGATATAAACATAAATAAATTAATTTTTATTAACAGCTTGTTTATATTTGTAGGAGG
>815_932
TAAACAAAACTTTATACACAGTATATTTATAACTAAAAAACAATGATACATTGTTGATATTTTTTTTTCCTTTTAAACAAATTTTATCAACATTTATCCGATATAAACATAAATAAATTAATTTTTATTAACAGCTTGTTTATATTTGTAGGAGGTCACAAAATGTATGAAGATTGTTACACATTGTGGGATGCAATATTTGAAAAATTAAAAAGTGAGCTGACGTCTACCAGTTATACAACTTGGCTTGTCCATTTAAAGCCAGTTGC
>815_933
TAAACAAAACTTTATACACAGTATATTTATAACTAAAAAACAATGATACATTGTTGATATTTTTTTTTCCTTTTAAACAAATTTTATCAACATTTATCCGATATAAACATAAATAAATTAATTTTTATTAACAGCTTGTTTATATTTGTAGGAGGTCACAAAATGTATGAAGATTGTTACACATTGTGGGATGCAATATTTGAAAAATTAAAAAGTGAGCTGACGTCTACCAGTTATACAACTTGGCTTGTCCATTTAAAGCCAGTTGCTCTTTTAGACAATATACTGGTACTATCAACTGTCAATGTATTTACCAAAAACATAATAAACGGAAGATACTTAAACGTAATATACGATGCAGCAAAATCTATTACTAATAAAAACATAGAAATAAAAATAGTCTCTGAAGATGAAGAAGAGTATAAAAAGATAAAGGAAACAGTCCAGTATAAAAACGACAAAGACAAAATTGTTTCCAATATGCTGAATCCTA
>815_934
TAAACAAAACTTTATACACAGTATATTTATAACTAAAAAACAATGATACATTGTTGATATTTTTTTTTCCTTTTAAACAAATTTTATCAACATTTATCCGATATAAACATAAATAAATTAATTTTTATTAACAGCTTGTTTATATTTGTAGGAGGTCACAAAATGTATGAAGATTGTTACACATTGTGGGATGCAATATTTGAAAAATTAAAAAGTGAGCTGACGTCTACCAGTTATACAACTTGGCTTGTCCATTTAAAGCCAGTTGCTCTTTTAGACAATATACTGGTACTATCAACTGTCAATGTATTTACCAAAAACATAATAAACGGAAGATACTTAAACGTAATATACGATGCAGCAAAATCTATTACTAATAAAAACATAGAAATAAAAATAGTCTCTGAAGATGAAGAAGAGTATAAAAAGATAAAGGAAACAGTCCAGTATAAAAACGACAAAGACAAAATT
>815_935
TAAACAAAACTTTATACACAGTATATTTATAACTAAAAAACAATGATACATTGTTGATATTTTTTTTTCCTTTTAAACAAATTTTATCAACATTTATCCGATATAAACATAAATAAATTAATTTTTATTAACAGCTTGTTTATATTTGTAGGAGGTCACAAAATGTATGAAGATTGTTACACATTGTGGGATGCAATATTTGAAAAATTAAAAAGTGAGCTGACGTCT
>815_936
TAAACAAAACTTTATACACAGTATATTTATAACTAAAAAACAATGATACATTGTTGATATTTTTTTTTCCTTTTAAACAAATTTTATCAACATTTATCCGATATAAACATAAATAAATTAATTTTTATTAACAGCTTGTTTATATTTGTAGGAGGTCACAAAATGTATGAAGATTGTTACACATTGTGGGATGCAATATTTGAAAAATTAAAAAGTGAGCTGACGTCTACCAGTTATAC
>815_937
TAAACAAAACTTTATACACAGTATATTTATAACTAAAAAACAATGATACATTGTTGATATTTTTTTTTCCTTTTAAACAAATTTTATCAACATTTATCCGATATAAACATAAATAAATTAATTTTTATTAACAGCTTGTTTATATTTGTAGGAGGTCACAAAATGTATGAAGATTGTTACACATTGTGGGATGCAATATTTGAAAAATTAAAAAGTGAGCTGACGTCTACCAGTTATACAACTTGG
>815_938
TAAACAAAACTTTATACACAGTATATTTATAACTAAAAAACAATGATACATTGTTGATATTTTTTTTTCCTTTTAAACAAATTTTATCAACATTTATCCGATATAAACATAAATAAATTAATTTTTATTAACAGCTTGTTTATATTTGTAGGAGGTCACAAAATGTATGAAGATTGTTACACATTGTGGGATGCAATATTTGAAAAATTAAAAAGTGAGCTGACGTCTACCAGTTATACAACTTGGCTTGTCCATTTAAAGCCAGTTGCTCTTTTAGACAATATACTGGTACTATCAACTGTCAATGTATTTACCAAAAACATAATAAACGGAAGATACTTAAACGTAATATACGAT
>815_939
TAAACAAAACTTTATACACAGTATATTTATAACTAAAAAACAATGATACATTGTTGATATTTTTTTTTCCTTTTAAACAAATTTTATCAACATTTATCCGATATAAACATAAATAAATTAATTTTTATTAACAGCTTGTTTATATTTGTAGGAGGTCACAAAATGTATGAAGATTGTTACACATTGTGGGATGCAATATTTGAAAAATTAAAAAGTGAGCTGACGTCTACCAGTTATACAACTTGGCTTGTCCATTTAAAGCCAGTTGCTCTTTTAGACAATATACTGGTACTATCAACTGTCAATGTATTTACCAAAAACATAATAAACGGAAGATACTTAAACGTAATATACGATGCAGCAAAATCTATTACTAATAAAAACATAGAAATAAAAATAGTCTCTG
>815_940
TAAACAAAACTTTATACACAGTATATTTATAACTAAAAAACAATGATACATTGTTGATATTTTTTTTTCCTTTTAAACAAATTTTATCAACATTTATCCGATATAAACATAAATAAATTAATTTTTATTAACAGCTTGTTTATATTTGTAGGAGGTCACAAAATGTATGAAGATTGTTACACATTGTGGGATGCAATATTTGAAAAATTAAAAAGTGAGCTGACGTCTACCAGTTATACAACTTGGCTTGTCCATTTAAAGCCAGTTGCTCTTTTAGACAATATACTGGTACTATCAACTGTCAATGTATTTACCAAAAACATAATAAACGGAAGATACTTAAACGTAATATACGATGCAGCAAAATCTATTACTAATAAAAACATAGAAATAAAAATAGTCTCT
>815_941
TAAACAAAACTTTATACACAGTATATTTATAACTAAAAAACAATGATACATTGTTGATATTTTTTTTTCCTTTTAAACAAATTTTATCAACATTTATCCGATATAAACATAAATAAATTAATTTTTATTAACAGCTTGTTTATATTTGTAGGAGGTCACAAAATGTATGAAGATTGTTACACATTGTGGGATGCAATATTTGAAAAATTAAAAAGTGAGCTGACGTCTACCAGTTATACAA
>815_942
TAAACAAAACTTTATACACAGTATATTTATAACTAAAAAACAATGATACATTGTTGATATTTTTTTTTCCTTTTAAACAAATTTTATCAACATTTATCCGATATAAACATAAATAAATTAATTTTTATTAACAGCTTGTTTATATTTGTAGGAGGTCACAAAATGTATGAAGATTGTTACACATTGTGGGATGCAATATTTGAAAAATTAAAAAGTG
>815_943
TAAACAAAACTTTATACACAGTATATTTATAACTAAAAAACAATGATACATTGTTGATATTTTTTTTTCCTTTTAAACAAATTTTATCAACATTTATCCGATATAAACATAAATAAATTAATTTTTATTAACAGCTTGTTTATATTTGTAGGAGGTCACAAAATGTATGAAGATTGTTACACATTGTGGGATGCAATATTTGAAAAATTAAAAAGTGAGCTGACGTCTACCAGTTATACAACTTGGCTTGTCCATTTAAAGCCAGTTGCTCTTTTAGACAATATACTGGTACTATCAACTGTCAATGTATTTA
>815_944
TAAACAAAACTTTATACACAGTATATTTATAACTAAAAAACAATGATACATTGTTGATATTTTTTTTTCCTTTTAAACAAATTTTATCAACATTTATCCGATATAAACATAAATAAATTAATTTTTATTAACAGCTTGTTTATATTTGTAGGAGGTCACAAAATGTATGAAGATTGTTACACATTGTGGGATGCAATATTTGAAAAATTAAAAAGTGAGCTGACGTCTACCAGTTATACAACTTGGCTTGTCCATTTAAAGCCAGTTGCTCTTTTAGACAATATACTGGTACTATCAACTGTCAATGTATTTACCAAAAACATAATAAACGGAAGATACTTAAACGTAATATACGATGCAGCAAAATCTATTACTAATAAAAACATAGAAA
>815_945
TAAACAAAACTTTATACACAGTATATTTATAACTAAAAAACAATGATACATTGTTGATATTTTTTTTTCCTTTTAAACAAATTTTATCAACATTTATCCGATATAAACATAAATAAATTAATTTTTATTAACAGCTTGTTTATATTTGTAGGAGGTCACAAAATGTATGAAGATTGTTACACATTGTGGGATGCAATATTTGAAAAATTAAAAAGTGAGCTGACGTCTACCAGTTATACAACTTGGCTTGTCCATTTAAAGCCAGTTGCTCTTTTAGACAATATACTGGTACTATCAACTGTCAATGTATTTACCAAAAACATAATAAACGGAAGATACTTAAACGTAATATACGATGCAGCAAAATCTATTACTAATAAAAACATAGAAATAAAAATAGTCTCTGAAGATGAAGAAGAGTATAAAAAGATAAAGGAAACAGTCCAGTATAAAAACGACAAAGACAAA
>815_946
TAAACAAAACTTTATACACAGTATATTTATAACTAAAAAACAATGATACATTGTTGATATTTTTTTTTCCTTTTAAACAAATTTTATCAACATTTATCCGATATAAACATAAATAAATTAATTTTTATTAACAGCTTGTTTATATTTGTAGGAGGTCACAAAATGTATGAAGATTGTTACACATTGTGGGATGCAATATTTGAAAAATTA
>815_947
TAAACAAAACTTTATACACAGTATATTTATAACTAAAAAACAATGATACATTGTTGATATTTTTTTTTCCTTTTAAACAAATTTTATCAACATTTATCCGATATAAACATAAATAAATTAATTTTTATTAACAGCTTGTTTATATTTGTAGGAGGTCACAAAATGTATGAAGATTGTTACACATTGTGGGATGCAATATTTGAAAAATTAAAAAGTGAGCTGACGTCTACCAGTTATACAACTTGGCTTGTCCATTTAAAGCCAGTTGCTCTTTTAGACAATATACTGGTACTATCAACTGTCAATGTATTTACCAAAAACATAATAAACGGAAGATACTTAAACGTAATATACGATGCAGCAAAATCTATTACTAATAAAAACATAGAAATAAAAATAGTCTCTGAAGATGAAGAAGAGTATAAAAAGATAAAGGAAACAGTCCAGTATAAA
>815_948
TAAACAAAACTTTATACACAGTATATTTATAACTAAAAAACAATGATACATTGTTGATATTTTTTTTTCCTTTTAAACAAATTTTATCAACATTTATCCGATATAAACATAAATAAATTAATTTTTATTAACAGCTTGTTTATATTTGTAGGAGGTCACAAAATGTATGAAGATTGTTACACATTGTGGGATGCAATATTTGAAAAATTAAAAAGTGAGCTGACGTCTACCAGTTATACAACTTGGCTTGTCCATTTAAAGCCAGTTGCTCTTTTAGACAATATACTGGTACTATCAACTGTCAATGTATTTACCAAAAACATAATAAACGGAAGATACTTAAACGTAATATACGATGCAGCAAAATCTATTACTAATAAAAACATAGAAATAAAAATAGTCTCTGAAGATGAAGAAGAGTATAAAAAGATAAAGGAAACAGTCCAGTATAAAAACGACAAAGACAAAATTGTTTCCA
>815_949
TAAACAAAACTTTATACACAGTATATTTATAACTAAAAAACAATGATACATTGTTGATATTTTTTTTTCCTTTTAAACAAATTTTATCAACATTTATCCGATATAAACATAAATAAATTAATTTTTATTAACAGCTTGTTTATATTTGTAGGAGGTCACAAAATGTATGAAGATTGTTACACATTGTGGGATGCAATATTTGAAAAATTAAAAAGTGAGCTGACGTCTACCAGTTATACAACTTGGCTTGTCCATTTAAAGCCAGTTGCTCTTTTAGACAATATACTGGTACTATCAACTGTCAATGTATTTACCAAAAACATAATAAACGGAAGATACTTAAACGTAATATACGATGCAGCAAAATCTATTA
>815_950
TAAACAAAACTTTATACACAGTATATTTATAACTAAAAAACAATGATACATTGTTGATATTTTTTTTTCCTTTTAAACAAATTTTATCAACATTTATCCGATATAAACATAAATAAATTAATTTTTATTAACAGCTTGTTTATATTTGTAGGAGGTCACAAAATGTATGAAGATTGTTACACATTGTGGGATGCAATATTTGAAAAATTAAAAAGTGAGCTGACGTCTACCAGTTATACAACTTGGCTTGTCCATTTAAAGCCAGTTGCTCTTTTAGACAATATACTGGTACTATCAACTGTCAATGTATTTACCAAAAACATAATAAACGGAAGATACTTAAACGTAATATACGATGCAGCAAAATCTATTACTAATAAAAACATAGAAATAAAAATAGTCTCTGAAGATGAAGAAGAGTATAAAAAGATAAAGGA
>815_951
TAAACAAAACTTTATACACAGTATATTTATAACTAAAAAACAATGATACATTGTTGATATTTTTTTTTCCTTTTAAACAAATTTTATCAACATTTATCCGATATAAACATAAATAAATTAATTTTTATTAACAGCTTGTTTATATTTGTAGGAGGTCACAAAATGTATGAAGATTGTTACACATTGTGGGATGCAATATTTGAAAAATTAAAAAGTGAGCTGACGTCTACCAGTTATACAACTTGGCTTGTCCATTTAAAGCCAGTTGCTCTTTTAGACAATATACTGGTACTATCAACTGTCAATGTATTTACCAAAAACATAATAAACGGAAGATACTTAAACGTAATATACGATGCAGCAAAATCTATTACTAATAAAAACATAGAAATAAAAATAGTCTCTGAAGATGAAGAAGAGTATAAAAAGATAAAGGAAACAGTCCAGTATAAAAACGACAAAGACAAAATTGTTTCCAATATGCTGAATCCT
>815_952
TAAACAAAACTTTATACACAGTATATTTATAACTAAAAAACAATGATACATTGTTGATATTTTTTTTTCCTTTTAAACAAATTTTATCAACATTTATCCGATATAAACATAAATAAATTAATTTTTATTAACAGCTTGTTTATATTTGTAGGAGGTCA
>815_953
TAAACAAAACTTTATACACAGTATATTTATAACTAAAAAACAATGATACATTGTTGATATTTTTTTTTCCTTTTAAACAAATTTTATCAACATTTATCCGATATAAACATAAATAAATTAATTTTTATTAACAGCTTGTTTATATTTGTAGGAGGTCACAAAATGTATGAAGATTGTTACACATTGTGGGATGCAATATTTGAAAAATTAAAAAGTGAGCTGACGTCTACCAGTTATACAACTTGGCTTGTCCATTTAAAGCCAGTTGCTCTTTTAGACAATATACTGGTACTATCAACTGTCAATGTATTTACCAAAAACATAATAAACGGAAGATACTTAAACGTAATATACGATGCAGCAAAATCTATTACTAATAAAAACATAGAAATAAAAATAGTCTCTGAAG
>815_954
TAAACAAAACTTTATACACAGTATATTTATAACTAAAAAACAATGATACATTGTTGATATTTTTTTTTCCTTTTAAACAAATTTTATCAACATTTATCCGATATAAACATAAATAAATTAATTTTTATTAACAGCTTGTTTATATTTGTAGGAGGTCACAAAATGTATGAAGATTGTTACACATTGTGGGATGCAATATTTGAAAAATTAAAAAGTGAGCTGACGTCTACCAGTTATACAACTTGGCTTGTCCATTTAAAGCCAGTTGCTCTTTTAGACAATATACTGGTACTATCAACTGTCAATGTATTTAC
>815_955
TAAACAAAACTTTATACACAGTATATTTATAACTAAAAAACAATGATACATTGTTGATATTTTTTTTTCCTTTTAAACAAATTTTATCAACATTTATCCGATATAAACATAAATAAATTAATTTTTATTAACAGCTTGTTTATATTTGTAGGAGGTCACAAAATGTATGAAGATTGTTACACATTGTGGGATGCAATATTTGAAAAATTAAAAAGTGAGCTGACGTCTACCAGTTATACAACTTGGCTTGTCCATTTAAAGCCAGTTGCTCTTTTAGACAATATACTGGTACTATCAACTGTCAATGTATTTACCAAAAACATAATAAACGGAAGATACTTAAACGTAATATACGATGCAGCAAAATCTATTACTAATAAAAACATAGAAATAAAAATAGTCTCTGAAGATGAAGAAGAGTATAAAAAGATAAAGGAAACAGTCCAGTATAAAAACGACAAAGACAAAATTGTTTCCAATATGCTGAATCCTAAATATA
>815_956
TAAACAAAACTTTATACACAGTATATTTATAACTAAAAAACAATGATACATTGTTGATATTTTTTTTTCCTTTTAAACAAATTTTATCAACATTTATCCGATATAAACATAAATAAATTAATTTTTATTAACAGCTTGTTTATATTTGTAGGAGGTCACAAAATGTATGAAGATTGTTACACATTGTGGGATGCAATATTTGAAAAATTAAAAAGTGAGCTGACGTCTACCAGTTATACAACTTGGCTTGTCCATTTAAAGCCAGTTGCTCTTTTAGACAATATACTGGTACTATCAACTGTCAATGTATTTACCAAAAACATAATAAACGGAAGATACTTAAACGTAATATACGATGCAGCAAAATCTATTACTAATAAAAACATAGAAATAAAAATAG
>815_957
TAAACAAAACTTTATACACAGTATATTTATAACTAAAAAACAATGATACATTGTTGATATTTTTTTTTCCTTTTAAACAAATTTTATCAACATTTATCCGATATAAACATAAATAAATTAATTTTTATTAACAGCTTGTTTATATTTGTAGGAGGTCACAAAATGTATGAAGATTGTTACACATTGTGGGATGCAATATTTGAAAAATTAAAAAGTGAGCTGACGTCTACCAGTTATACAACTTGGCTTGTCCATTTAAAGCCAGTTGCTCTTTTAGACAATATACTGGTACTATCAACTGTCAATGTATTTACCAAAAACATAATAAACGGAAGATACTTAAACGTAATATACGATGCAGCAAAATCTATTACTAATAAA
>815_958
TAAACAAAACTTTATACACAGTATATTTATAACTAAAAAACAATGATACATTGTTGATATTTTTTTTTCCTTTTAAACAAATTTTATCAACATTTATCCGATATAAACATAAATAAATTAATTTTTATTAACAGCTTGTTTATATTTGTAGGAGGTCACAAAATGTATGAAGATTGTTACACATTGTGGGATGCAATATTTGAAAAATTAAAAAGTGAGCTGACGTCTACCAGTTATACAACTTGGCTTGTCCATTTAAAGCCAGTTGCTCTTTTAGACAATATACTGGTACTATCAACTGTCAATGTATTTACCAAAAACATAATAAACGGAAGATACTTAAACGTAATATACGATGCAGCAAAATCTATTACTAATAAAAACATAGAAATAAAAATAGTCTCTGAAGATGAAGAAGAGTATAAAAAGATAAAGGAAACAGTCCAGTATAAAAACGACAAAGACAAAATTGTTTCCAATATGCTGAATCCTAA
>815_959
TAAACAAAACTTTATACACAGTATATTTATAACTAAAAAACAATGATACATTGTTGATATTTTTTTTTCCTTTTAAACAAATTTTATCAACATTTATCCGATATAAACATAAATAAATTAATTTTTATTAACAGCTTGTTTATATTTGTAGGAGGTCACAAAATGTATGAAGATTGTTACACATTGTGGGATGCAATATTTGAAAAATTAAAAAGTGAGCTGACGTCTACCAGTTATACAACTTGGCTTGTCCATTTAAAGCCAGTTGCTCTTTTAGACAATATACTGGTACTATCAACTGTCAATGTATTT
>815_960
TAAACAAAACTTTATACACAGTATATTTATAACTAAAAAACAATGATACATTGTTGATATTTTTTTTTCCTTTTAAACAAATTTTATCAACATTTATCCGATATAAACATAAATAAATTAATTTTTATTAACAGCTTGTTTATATTTGTAGGAGGTCACAAAATGTATGAAGATTGTTACACATTGTGGGATGCAATATTTGAAAAATTAAAAAGTGAGCTGACGTCTACCAGTTATACAACTTGGCTTGTCCATTTAAAGCCAGTTGCTCTTTTAGACAATATACTGGTACTATCAACTGTCAATGTATTTACCAAAAACATAATAAACGGAAGATACTTAAACGTAATATACGATGCAGCAAAATCTATTACTAATAAAAACATAGAAATA
>815_961
TAAACAAAACTTTATACACAGTATATTTATAACTAAAAAACAATGATACATTGTTGATATTTTTTTTTCCTTTTAAACAAATTTTATCAACATTTATCCGATATAAACATAAATAAATTAATTTTTATTAACAGCTTGTTTATATTTGTAGGAGGTCACAAAATGTATGAAGATTGTTACACATTGTGGGATGCAATATTTGAAAAATTAAAAAGTGAGCTGACGTCTACCAGTTATACAACTTGGCTTGTCCATTTAAAGCCAGTTGCTCTTTTAGACAATATACTGGTACTATCAACTGTCAATGTATTTACCAAAAACATAATAAACGGAAGATACTTAAACGTAATATACGATGCAGCAAAATCTATTACTAATAAAAACATAGAAATAAAAATAGTCTCTGAAGATGAAGAAGAGTATAAAAAGATAAAGGAAACAGTCCAGTATAAAAACGACAAAGACAAAATTGTTTCCA
>815_962
TAAACAAAACTTTATACACAGTATATTTATAACTAAAAAACAATGATACATTGTTGATATTTTTTTTTCCTTTTAAACAAATTTTATCAACATTTATCCGATATAAACATAAATAAATTAATTTTTATTAACAGCTTGTTTATATTTGTAGGAGGTCACAAAATGTATGAAGATTGTTACACATTGTGGGATGCAATATTTGAAAAATTAAAAAGTGAGCTGACGTCTACCAGTTATACAACTTGGCTTGTCCATTTAAAGCCAGTTGCTCTTTTAGACAATATACTGGTACTATCAACTG
>815_963
TAAACAAAACTTTATACACAGTATATTTATAACTAAAAAACAATGATACATTGTTGATATTTTTTTTTCCTTTTAAACAAATTTTATCAACATTTATCCGATATAAACATAAATAAATTAATTTTTATTAACAGCTTGTTTATATTTGTAGGAGGTCACAAAATGTATGAAGATTGTTACACATTGTGGGATGCAATATTTGAAAAATTAAAAAGTGAGCTGACGTCTACCAGTTATACAACTTGGCTTGTCCATTTAAAGCCAGTTGCTCTTTTAGACAATATACTGGTACTATCAACTGTCAATGTATTTACCAAAAACATAATAAACGGAAGATACTTAAACG
>815_964
TAAACAAAACTTTATACACAGTATATTTATAACTAAAAAACAATGATACATTGTTGATATTTTTTTTTCCTTTTAAACAAATTTTATCAACATTTATCCGATATAAACATAAATAAATTAATTTTTATTAACAGCTTGTTTATATTTGTAGGAGGTCACAAAATGTATGAAGATTGTTACACATTGTGGGATGCAATATTTGAAAAATTAAAAAGTGAGCTGACGTCTACCAGTTATACAACTTGGCTTGTCCATTTAAAGCCAGTTGCTCTTTTAGACAATATACTGGTACTATCAACTGTCAATGTATTTACCAAAAACATAATAAACGGAAGATACTTAAACGTAATATACGATGCAGCAAAATCTATTACTAATAAAAACATAGAAATAAAAATAGTCTCTGAAGATGAAGAAGAGTATAAA
>815_965
TAAACAAAACTTTATACACAGTATATTTATAACTAAAAAACAATGATACATTGTTGATATTTTTTTTTCCTTTTAAACAAATTTTATCAACATTTATCCGATATAAACATAAATAAATTAATTTTTATTAACAGCTTGTTTATATTTGTAGGAGGTCACAAAATGTATGAAGATTGTTACACATTGTGGGATGCAATATTTGAAAAATTAAAAAGTGAGCTGACGTCTACCAGTTATACAACTTGGCTTGTCCATTTAAAGCCAGTTGCTCTTTTAGACAATATACTGGTACTATCAACTGTCAATGTATTTACCAAAAACATAATAAACGGAAGATACTTAAACGTAATATACGATGCAGCAAAATCTATTACTAATAAAAACATAGAAATAAAAATAGTCTCTGAAGATGAAGAAGAGTATAAAAAGATAAAGGAAACAGTCCAGTATAAAAACGACAAAGACA
>815_966
TAAACAAAACTTTATACACAGTATATTTATAACTAAAAAACAATGATACATTGTTGATATTTTTTTTTCCTTTTAAACAAATTTTATCAACATTTATCCGATATAAACATAAATAAATTAATTTTTATTAACAGCTTGTTTATATTTGTAGGAGGTCACAAAATGTATGAAGATTGTTACACATTGTGGGATGCAATATTTGAAAAATTAAAAAGTGAGCTGACGTCTACCAGTT
>815_967
TAAACAAAACTTTATACACAGTATATTTATAACTAAAAAACAATGATACATTGTTGATATTTTTTTTTCCTTTTAAACAAATTTTATCAACATTTATCCGATATAAACATAAATAAATTAATTTTTATTAACAGCTTGTTTATATTTGTAGGAGGTCACAAAATGTATGAAGATTGTTACACATTGTGGGATGCAATATTTGAAAAATTAAAAAGTGAGCTGACGTCTACCAGTTATACAACTTGGCTTGTCCATTTAAAGCCAGTTGCTCTTTTAGACAATATACTGGTACTATCAACTGTCAATGTATTTACCAAAAACATAATAAACGGAAGATACTTAAACGTAATATACGATGCAGCAAAATCTATTACTAATAAAAACATAGAAATAAAAATAGTCTCTGAAGATGAAGAAGAGTATAAAAAGATAAAGGAAACAGTCCAGTATAAAAACGACAAAGACAAAATTGTTTCCAATATGCTGAA
>815_968
TAAACAAAACTTTATACACAGTATATTTATAACTAAAAAACAATGATACATTGTTGATATTTTTTTTTCCTTTTAAACAAATTTTATCAACATTTATCCGATATAAACATAAATAAATTAATTTTTATTAACAGCTTGTTTATATTTGTAGGAGGTCACAAAATGTATGAAGATTGTTACACATTGTGGGATGCAATATTTGAAAAATTAAAAAGTGAGCTGACGTCTACCAGTTATACAACTTGGCTTGTCCATTTAAAGCCAGTTGC
>815_969
TAAACAAAACTTTATACACAGTATATTTATAACTAAAAAACAATGATACATTGTTGATATTTTTTTTTCCTTTTAAACAAATTTTATCAACATTTATCCGATATAAACATAAATAAATTAATTTTTATTAACAGCTTGTTTATATTTGTAGGAGGTCACAAAATGTATGAAGATTGTTACACATTGTGGGATGCAATATTTGAAAAATTAAAAAGTGAGCTGACGTCTACCAGTTA
>815_970
TAAACAAAACTTTATACACAGTATATTTATAACTAAAAAACAATGATACATTGTTGATATTTTTTTTTCCTTTTAAACAAATTTTATCAACATTTATCCGATATAAACATAAATAAATTAATTTTTATTAACAGCTTGTTTATATTTGTAGGAGGTCACAAAATGTATGAAGATTGTTACACATTGTGGGATGCAATATTTGAAAAATTAAAAAGTGAGCTGACGTCTACCAGTTATACAACTTGGCTTGTCCATTTAAAGCCAGTTGCTCTTTTAGACAATATACTGGT
>815_971
TAAACAAAACTTTATACACAGTATATTTATAACTAAAAAACAATGATACATTGTTGATATTTTTTTTTCCTTTTAAACAAATTTTATCAACATTTATCCGATATAAACATAAATAAATTAATTTTTATTAACAGCTTGTTTATATTTGTAGGAGGTCACAAAATGTATGAAGATTGTTACACATTGTGGGATGCAATATTTGAAAAATTAAAAAGTGAGCTGACGTCTACCAGTTATACAACTTGGCTTGTCCATTTAAAGCCAGTTGCTCTTT
>815_972
TAAACAAAACTTTATACACAGTATATTTATAACTAAAAAACAATGATACATTGTTGATATTTTTTTTTCCTTTTAAACAAATTTTATCAACATTTATCCGATATAAACATAAATAAATTAATTTTTATTAACAGCTTGTTTATATTTGTAGGAGGTCACAAAATGTATGAAGATTGTTACACATTGTGGGATGCAATATTTGAAAAATTAAAAAGTGAGCTGACGTCTACCAGTTATACAACTTGGCTTGTCCATTTAAAGCCAGTTGCTCTTTTAGACAATATACTGGTACTATCAACTGTCAATGTATTTACCAAAAACATAATAAACGGAAGATACTTAAACGTAATATACGATGCAGCAAA
>815_973
TAAACAAAACTTTATACACAGTATATTTATAACTAAAAAACAATGATACATTGTTGATATTTTTTTTTCCTTTTAAACAAATTTTATCAACATTTATCCGATATAAACATAAATAAATTAATTTTTATTAACAGCTTGTTTATATTTGTAGGAGGTCACAAAATGTATGAAGATTGTTACACATTGTGGGATGCAATATTTGAAAAATTAAAAAGTGAGCTGACGTCTACCAGTTATACAACTTGGCTTGTCCATTTAAAGCCAGTTGCTCTTTTAGACAATATACTGGTACTATCAACTGTCAATGTATTTACCAAAAACATAATAAACGGAAGATACTTAAACGTAATATACGATGCAGCAAAATCTATTACTAATAAAAACATAGAAATAAAAATAGTCTCTGAAGATGAAGAAGAGTATAAAAAGATAAAGGAAACAGTCCAGTATAAAAACGACAAAGACAAAAT
>815_974
TAAACAAAACTTTATACACAGTATATTTATAACTAAAAAACAATGATACATTGTTGATATTTTTTTTTCCTTTTAAACAAATTTTATCAACATTTATCCGATATAAACATAAATAAATTAATTTTTATTAACAGCTTGTTTATATTTGTAGGAGGTCACAAAATGTATGAAGATTGTTACACATTGTGGGATGCAATATTTGAAAAATTAAAAAGTGAGCTGACGTCTACCAGTTATACAACTTGGCTTGTCCATTTAAAGCCAGTTGCTCTTTTAGACAATATACTGGTACTATCAACTGTCAATGTATTTACCAAAAACATAATAAACGGAAGATACTTAAACGTAATATACGA
>815_975
TAAACAAAACTTTATACACAGTATATTTATAACTAAAAAACAATGATACATTGTTGATATTTTTTTTTCCTTTTAAACAAATTTTATCAACATTTATCCGATATAAACATAAATAAATTAATTTTTATTAACAGCTTGTTTATATTTGTAGGAGGTCACAAAATGTATGAAGATTGTTACACATTGTGGGATGCAATATTTGAAAAATTAAAAAGTGAGCTGACGTCTACCAGTTATACAACTTGGCTTGTCCATTTAAAGCCAGTTGCTCTTTTAGACAATATACTGGTACTATCAACTGTCAATGTATTTACCAAAAACATAATAAA
>815_976
TAAACAAAACTTTATACACAGTATATTTATAACTAAAAAACAATGATACATTGTTGATATTTTTTTTTCCTTTTAAACAAATTTTATCAACATTTATCCGATATAAACATAAATAAATTAATTTTTATTAACAGCTTGTTTATATTTGTAGGAGGTCACAAAATGTATGAAGATTGTTACACATTGTGGGATGCAATATTTGAAAAATTAAAAAGTGAGCTGACGTCTACCAGTTATACAACTTGGCTTGTCCATTTAAAGCCAGTTGCTCTTTTAGACAATATACTGGTACTATCAACTGTCAATGTATTTACCAAAAACATAATAAACGGAAGATACTTAAACGTAATATACGATGCAGCAAAATCTATTACTAATAAAAACATAG
>815_977
TAAACAAAACTTTATACACAGTATATTTATAACTAAAAAACAATGATACATTGTTGATATTTTTTTTTCCTTTTAAACAAATTTTATCAACATTTATCCGATATAAACATAAATAAATTAATTTTTATTAACAGCTTGTTTATATTTGTAGGAGGTCACAAAATGTATGAAGATTGTTACACATTGTGGGATGCAATATTTGAAAAATTAAAAAGTGAGCTGACGTCTACCAGTTATACAACTTGGCTTGTCCATTTAAAGCCAGTTGCTCTTTTAGACAATATACTGGTACTATCAACTGTCAATGTATTTACCAAAAACATAATAAACGGAAGATACTTAAACGTAATAT
>815_978
TAAACAAAACTTTATACACAGTATATTTATAACTAAAAAACAATGATACATTGTTGATATTTTTTTTTCCTTTTAAACAAATTTTATCAACATTTATCCGATATAAACATAAATAAATTAATTTTTATTAACAGCTTGTTTATATTTGTAGGAGGTCACAAAATGTATGAAGATTGTTACACATTGTGGGATGCAATATTTGAAAAATTAAAAAGTGAGCTGACGTCTACCAGTTATACAACTTGGCTTGTCCATTTAAAGCCAGTTGCTCTTTTAGACAATATACTGGTACTATCAACTGTCAATGTATTTACCAAAAACATAATAAACGGAA
>815_979
TAAACAAAACTTTATACACAGTATATTTATAACTAAAAAACAATGATACATTGTTGATATTTTTTTTTCCTTTTAAACAAATTTTATCAACATTTATCCGATATAAACATAAATAAATTAATTTTTATTAACAGCTTGTTTATATTTGTAGGAGGTCACAAAATGTATGAAGATTGTTACACATTGTGGGATGCAATATTTGAAAAATTAAAAAGTGAGCTGACGTCTACCAGTTATACAACTTGGCTTGTCCATTTAAAGCCAGTTGCTCTTTTAGACAATATACTGGTACTATCAACTGTCAATG
>815_980
TAAACAAAACTTTATACACAGTATATTTATAACTAAAAAACAATGATACATTGTTGATATTTTTTTTTCCTTTTAAACAAATTTTATCAACATTTATCCGATATAAACATAAATAAATTAATTTTTATTAACAGCTTGTTTATATTTGTAGGAGGTCACAAAATGTATGAAGATTGTTACACATTGTGGGATGCAATATTTGAAAAATTAAAAAGTGAGCTGACGTCTACCAGTTATACAACTTGGCTTGTCCATTTAAAGCCAGTTGCTCTTTTAGACAATATACTGGTACTATCAACTGTCAATGTATTTACCAAAAACATAATAAACGGAAGATACTTAAACGTAATATACGATGCAGCAAAATCTATTACTAATAAAAACATAGAAATAAAAATAGTCTCTGAAGATGAAGAAGAGTATAAAAAGATAAAGGAAACAGTCCAGTATAAAAACG
>815_981
TAAACAAAACTTTATACACAGTATATTTATAACTAAAAAACAATGATACATTGTTGATATTTTTTTTTCCTTTTAAACAAATTTTATCAACATTTATCCGATATAAACATAAATAAATTAATTTTTATTAACAGCTTGTTTATATTTGTAGGAGGTCACAAAATGTATGAAGATTGTTACACATTGTGGGATGCAATATTTGAAAAATTAAAAAGTGAGCTGACGTCTACCAGTTATACAACTTGGCTTGTCCATTTAAAGCCAGTTGCTCTTTTAGACAATATACTGGTACTATCAACTGTCAATGTATTTACCAAAAACATAATAAACGGAAGATACTTAAACGTAATATACGATGCAGCAAAATCTATTACTAATAAAAACATAGAAATAAAAATAGTCTCTGAAGATGAAGAAGAGTATAAAAAGATAAAGGAAACAGTCCAGTATAAAAACGACAAAGACAAAATTGT
>815_982
TAAACAAAACTTTATACACAGTATATTTATAACTAAAAAACAATGATACATTGTTGATATTTTTTTTTCCTTTTAAACAAATTTTATCAACATTTATCCGATATAAACATAAATAAATTAATTTTTATTAACAGCTTGTTTATATTTGTAGGAGGTCACAAAATGTATGAAGATTGTTACACATTGTGGGATGCAATATTTGAAAAATTAAAAAGTGAGCTGACGTCTACCAGTTATACAACTTGGCTTGTCCATTTAAAGCCAGTTGCTCTTTTAGACAATATACTGGTACTATCAACTGTCAATGTATTTACCAAAAACATAATAAACGGAAGATACTTAAACGTAATATACGATGCAGCAAAATCTATTACTAATAAAAACATAGAAATAAA
>815_983
TAAACAAAACTTTATACACAGTATATTTATAACTAAAAAACAATGATACATTGTTGATATTTTTTTTTCCTTTTAAACAAATTTTATCAACATTTATCCGATATAAACATAAATAAATTAATTTTTATTAACAGCTTGTTTATATTTGTAGGAGGTCACAAAATGTATGAAGATTGTTACACATTGTGGGATGCAATATTTGAAAAATTAAAAAGTGAGCTGACGTCTACCAGTTATACAACTTGGCTTGTCCATTTAAAGCCAGTTGCTCTTTTAGACAATATACTGGTACTATCAACTGTCAATGTATTTACCAAAAACATAATAAACGGAAGATACTTAAACGTAATATA
>815_984
TAAACAAAACTTTATACACAGTATATTTATAACTAAAAAACAATGATACATTGTTGATATTTTTTTTTCCTTTTAAACAAATTTTATCAACATTTATCCGATATAAACATAAATAAATTAATTTTTATTAACAGCTTGTTTATATTTGTAGGAGGTCACAAAATGTATGAAGATTGTTACACATTGTGGGATGCAATATTTGAAAAATTAAAAAGTGAGCTGACGTCTACCAGTTATACAACTTGGCTTGTCCATTTAAAGCCAGTTGCTCTTTTAGACAATATACTGGTACTATCAACTGTCAATGTATTTACCAAAAACATAATAAACGGAAGATACTTAAACGTAATATACGATGCAGCAAAATCTATTACTAATAAAAACATAGAAATAAAAATAGTCTCTGAAGATGAAGAAGAGTATAAAAAGATAAAGGAAACAGTCCAGTATAAAAACGACAAAGACAAAA
>815_985
TAAACAAAACTTTATACACAGTATATTTATAACTAAAAAACAATGATACATTGTTGATATTTTTTTTTCCTTTTAAACAAATTTTATCAACATTTATCCGATATAAACATAAATAAATTAATTTTTATTAACAGCTTGTTTATATTTGTAGGAGGTCACAAAATGTATGAAGATTGTTACACATTGTGGGATGCAATATTTGAAAAATTAAAAAGTGAGCTGACGTCTACCAGTTATACAACTTGGCTTGTCCATTTAAAGCCAGTTGCTCTTTTAGACAATATACTGGT
>815_986
TAAACAAAACTTTATACACAGTATATTTATAACTAAAAAACAATGATACATTGTTGATATTTTTTTTTCCTTTTAAACAAATTTTATCAACATTTATCCGATATAAACATAAATAAATTAATTTTTATTAACAGCTTGTTTATATTTGTAGGAGGTCACAAAATGTATGAAGATTGTTACACATTGTGGGATGCAATATTTGAAAAATTAAAAAGTGAGCTGACGTCTACCAGTTATACAACTTGGCTTGTCCATTTAAAGCCAGTTGCTCTTTTAGACAATATACTGGTACTATCAACTGTCAATGTATTTACCAAAAACATAATAAACGGAAGATACTTAAACGTAATATACGATGCAGCAAAATCTATTACTAATAAAAACATAGAAATAAAAATAGTCTCTGAAGATGAAGAAGAGTATAAAAAGATAAAG
>815_987
TAAACAAAACTTTATACACAGTATATTTATAACTAAAAAACAATGATACATTGTTGATATTTTTTTTTCCTTTTAAACAAATTTTATCAACATTTATCCGATATAAACATAAATAAATTAATTTTTATTAACAGCTTGTTTATATTTGTAGGAGGTCACAAAATGTATGAAGATTGTTACACATTGTGGGATGCAATATTTGAAAAATTAAAAAGTGAGCTGACGTCTACCAGTTATACAACTTGGCTTGTCCATTTAAAGCCAGTTGCTCTTTTAGACAATATAC
>815_988
TAAACAAAACTTTATACACAGTATATTTATAACTAAAAAACAATGATACATTGTTGATATTTTTTTTTCCTTTTAAACAAATTTTATCAACATTTATCCGATATAAACATAAATAAATTAATTTTTATTAACAGCTTGTTTATATTTGTAGGAGGTCACAAAATGTATGAAGATTGTTACACATTGTGGGATGCAATATTTGAAAAATTAAAAAGTGAGCTGACGTCTACCAGTTATACAACTTGGCTTGTCCATTTAAAGCCAGTTGCTCTTTTAGACAATATA
>815_989
TAAACAAAACTTTATACACAGTATATTTATAACTAAAAAACAATGATACATTGTTGATATTTTTTTTTCCTTTTAAACAAATTTTATCAACATTTATCCGATATAAACATAAATAAATTAATTTTTATTAACAGCTTGTTTATATTTGTAGGAGGTCACAAAATGTATGAAGATTGTTACACATTGTGGGATGCAATATTTGAAA
>815_990
TAAACAAAACTTTATACACAGTATATTTATAACTAAAAAACAATGATACATTGTTGATATTTTTTTTTCCTTTTAAACAAATTTTATCAACATTTATCCGATATAAACATAAATAAATTAATTTTTATTAACAGCTTGTTTATATTTGTAGGAGGTCACAAAATGTATGAAGATTGTTACACATTGTGGGATGCAATATTTGAAAAATTAAAAAGTGAGCTGACGTCTACCAGTTATACAACTTGGCTTGTCCATTTAAAGCCAGTTGCTCTTTTAGACAATATACTGGTACTATCAACTGTCAATGTATTTACCAAAAACATAATAAACGGAAGATACTTAAACGTAATATACGATGCAGCAAAATCTATTACTAATAAAAACATAGAAATAAAAATAG
>815_991
TAAACAAAACTTTATACACAGTATATTTATAACTAAAAAACAATGATACATTGTTGATATTTTTTTTTCCTTTTAAACAAATTTTATCAACATTTATCCGATATAAACATAAATAAATTAATTTTTATTAACAGCTTGTTTATATTTGTAGGAGGTCACAAAATGTATGAAGATTGTTACACATTGTGGGATGCAATATTTGAAAAATTAAAAAGTGAGCTGACGTCTAC
>815_992
TAAACAAAACTTTATACACAGTATATTTATAACTAAAAAACAATGATACATTGTTGATATTTTTTTTTCCTTTTAAACAAATTTTATCAACATTTATCCGATATAAACATAAATAAATTAATTTTTATTAACAGCTTGTTTATATTTGTAGGAGGTCACAAAATGTATGAAGATTGTTACACATTGTGGGATGCAATATTTGAAAAATTAAAAAGTGAGCTGACGTCTACCAGTTATACAACTTGGCTTGTCCATTTAAAGCCAGTTGCTCTTTTAGACAATATACTGGTACTATCAACTGTCAATGTATTTACCAAAAACATAATAAACGGAAGATACTTAAACGTAATATACGATGCAGCAAAATCTATTACTAATAAAAAC
>815_993
TAAACAAAACTTTATACACAGTATATTTATAACTAAAAAACAATGATACATTGTTGATATTTTTTTTTCCTTTTAAACAAATTTTATCAACATTTATCCGATATAAACATAAATAAATTAATTTTTATTAACAGCTTGTTTATATTTGTAGGAGGTCACAAAATGTATGAAGATTGTTACACATTGTGGGATGCAATATTTGAAAAA
>815_994
TAAACAAAACTTTATACACAGTATATTTATAACTAAAAAACAATGATACATTGTTGATATTTTTTTTTCCTTTTAAACAAATTTTATCAACATTTATCCGATATAAACATAAATAAATTAATTTTTATTAACAGCTTGTTTATATTTGTAGGAGGTCACAAAATGTATGAAGATTGTTACACATTGTGGGATGCAATATTTGAAAAATTAAAAAGTGAGCTGACG
>815_995
TAAACAAAACTTTATACACAGTATATTTATAACTAAAAAACAATGATACATTGTTGATATTTTTTTTTCCTTTTAAACAAATTTTATCAACATTTATCCGATATAAACATAAATAAATTAATTTTTATTAACAGCTTGTTTATATTTGTAGGAGGTCACAAAATGTATGAAGATTGTTACACATTGTGGGATGCAATATTTGAAAAATTAAAAAGTGAGCTGACGTCTACCAGTTATACAACTTGGCTTGTCCATTTAAAGCCAGTTGCTCTTTTAGACAATATACTGGTACTATCA
>815_996
TAAACAAAACTTTATACACAGTATATTTATAACTAAAAAACAATGATACATTGTTGATATTTTTTTTTCCTTTTAAACAAATTTTATCAACATTTATCCGATATAAACATAAATAAATTAATTTTTATTAACAGCTTGTTTATATTTGTAGGAGGTCACAAAATGTATGAAGATTGTTACACATTGTGGGATGCAATATTTGAAAAATTAAAAAGTGAGCTGACGTCTACCAGTTATACAACTTGGCTTGTCCATTTAAAGCCAGTTGCTCTTTTAGACAATATACTGGTACTATCAACT
>815_997
TAAACAAAACTTTATACACAGTATATTTATAACTAAAAAACAATGATACATTGTTGATATTTTTTTTTCCTTTTAAACAAATTTTATCAACATTTATCCGATATAAACATAAATAAATTAATTTTTATTAACAGCTTGTTTATATTTGTAGGAGGTCACAAAATGTATGAAGATTGTTACACATTGTGGGATGCAATATTTGAAAAATTAAAAAGTGAGCTGACGTCTACCAGTTATACAACTTGGCTTGTCCATTTAAAGCCAGTTGCTCTTTTAGACAATATACTGGTACTATCAACTGTCAATGTATTTACCAAAAACATAATAAACGGAAGATACTTAAAC
>815_998
TAAACAAAACTTTATACACAGTATATTTATAACTAAAAAACAATGATACATTGTTGATATTTTTTTTTCCTTTTAAACAAATTTTATCAACATTTATCCGATATAAACATAAATAAATTAATTTTTATTAACAGCTTGTTTATATTTGTAGGAGGTCACAAAATGTATGAAGATTGTTACACATTGTGGGATGCAATATTTGAAAAATTAAAAAGTGAGCTGACGTCTACCAGTTATACAACTTGGCTTGTCCATTTAAAGCCAGTTGCTCTTTTAGACAATATACTGGTACTATCAACTGTCAATGTATTTACCAAAAACATAATAAACGGAAGATACTTAAACGTAATATACGATGCAGCAAAATCTATTACTAATAAAAACATAGAAATAAAAATAGTCTCTGAAGATGAAGAAGAGTATAAAAAGATAAAGGAAACAGTCCAGTATAAAAA
>815_999
TAAACAAAACTTTATACACAGTATATTTATAACTAAAAAACAATGATACATTGTTGATATTTTTTTTTCCTTTTAAACAAATTTTATCAACATTTATCCGATATAAACATAAATAAATTAATTTTTATTAACAGCTTGTTTATATTTGTAGGAGGTCACAAAATGTATGAAGATTGTTACACATTGTGGGATGCAATATTTGAAAAATTAAAAAGTGAGCTGAC
>815_1000
TAAACAAAACTTTATACACAGTATATTTATAACTAAAAAACAATGATACATTGTTGATATTTTTTTTTCCTTTTAAACAAATTTTATCAACATTTATCCGATATAAACATAAATAAATTAATTTTTATTAACAGCTTGTTTATATTTGTAGGAGGTCACAAAATGTATGAAGATTGTTAC
>815_1001
TAAACAAAACTTTATACACAGTATATTTATAACTAAAAAACAATGATACATTGTTGATATTTTTTTTTCCTTTTAAACAAATTTTATCAACATTTATCCGATATAAACATAAATAAATTAATTTTTATTAACAGCTTGTTTATATTTGTAGGAGGTCACAAAATGTATGAAGATTGTTACACATTGTGGGATGCAATATTTGAAAAATTAAAAAGTGAGCTGACGTCTACCAGTTATACAACTTGGCTTGTCCATTTAAAGCCAGTTGCTCTTTTAGACAATATACTGGTACTATCAACTGTCAATGTATTTACCAAAAACATAATAAACGGAAGATACTTAAACGTAATATACGATGCAGCAAAATCTATTACTAATAAAAACATAGAAATAAAAATAGTCTCTGAAGATGAAGAAGAGTATAAAAAGATAAAGGAAACAGTCCAGTATAAAAACGACAAAGACAAA
>815_1002
TAAACAAAACTTTATACACAGTATATTTATAACTAAAAAACAATGATACATTGTTGATATTTTTTTTTCCTTTTAAACAAATTTTATCAACATTTATCCGATATAAACATAAATAAATTAATTTTTATTAACAGCTTGTTTATATTTGTAGGAGGTCACAAAATGTATGAAGATTGTTACACATTGTGGGATGCAATATTTGAAAAATTAAAAAGTGAGCTGACGTCTACCAGTTATACAACTTGGCTTGTCCATTTAAAGCCAGTTGCTCTTTTAGACAATATACTGGTACTATCAACTGTCAATGTATTTACCAAAAACATAATAAACGGAAGATACTTAAACGTAATATACGATGCAGCAAAATCTATTACTAATAAAAACATAGAAATAAAAATAGTCTCTGAAGATGAAGAAGAGTATAAAAAGATAAAGGAAACAGTCCAGTATAAAAACGACAAAGACAAAAT
>815_1003
TAAACAAAACTTTATACACAGTATATTTATAACTAAAAAACAATGATACATTGTTGATATTTTTTTTTCCTTTTAAACAAATTTTATCAACATTTATCCGATATAAACATAAATAAATTAATTTTTATTAACAGCTTGTTTATATTTGTAGGAGGTCACAAAATGTATGAAGATTGTTACACATTGTGGGATGCAATATTTGAAAAATTAAAAAGTGAGCTGACGTCTACCAGTTATACAACTTGGCTTGTCCATTTAAAGCCAGTTGCTCTTTTAGACAATATACTGGTACTATCAACTGTCAATGTATTTACCAAAAACATAATAAACGGAAGATACTTAA
>815_1004
TAAACAAAACTTTATACACAGTATATTTATAACTAAAAAACAATGATACATTGTTGATATTTTTTTTTCCTTTTAAACAAATTTTATCAACATTTATCCGATATAAACATAAATAAATTAATTTTTATTAACAGCTTGTTTATATTTGTAGGAGGTCACAAAATGTATGAAGATTGTTACACATTGTGGGATGCAATATTTGAAAAATTAAAAAGTGAGCTGACGTCTACCAGTTATACAACTTGGCTTGTCCATTTAAAGCCAGTTGCTCTTTTAGACAATATACTGGTACTATCAACTGTCAATGTATTTACCAAAAACATAATAAACGGAAGATACTTAAACGTAATATACGATGCAGCAAAATCTATTACTAATAAAAACATAGAAATAAAAATAGTCTCTGAAGATGAAGAAGAGTATAAAAAGATAAAGGAAACAGTCCAGTATAAAAACGACAAAGACAAAATTGTTT
>815_1005
TAAACAAAACTTTATACACAGTATATTTATAACTAAAAAACAATGATACATTGTTGATATTTTTTTTTCCTTTTAAACAAATTTTATCAACATTTATCCGATATAAACATAAATAAATTAATTTTTATTAACAGCTTGTTTATATTTGTAGGAGGTCACAAAATGTATGAAGATTGTTACACATTGTGGGATGCAATATTTGAAAAATTAAAAAGTGAGCTGACGTCTACCAGTTATACAACTTGGCTTGTCCATTTAAAGCCAGTTGCTCTTTTAGACAATATACTGGTACTATCAACTGTCAATGTATTTACCAAAAACATAATAAACGGAAGATACTTAAACGTAATATACGATG
>815_1006
TAAACAAAACTTTATACACAGTATATTTATAACTAAAAAACAATGATACATTGTTGATATTTTTTTTTCCTTTTAAACAAATTTTATCAACATTTATCCGATATAAACATAAATAAATTAATTTTTATTAACAGCTTGTTTATATTTGTAGGAGGTCACAAAATGTATGAAGATTGTTACACATTGTGGGATGCAATATTTGAAAAATTAAAAAGTGAGCTGACGTCTACCAGTTATACAACTTGGCTTGTCCATTTAAAGCCAGTTGCTCTTTTAGACAATATACTGGTACTATCAACTGTCAATGTATTTACCAAAAACATAATAAACGGAAGATACTTAAACGTAATATACGATGCAGCAAAATCTATTACTAATAAAAACATAGAAATAAAAATAGTCTCTGAAGATGAAGAAGAGTATAAAAAGA
>815_1007
TAAACAAAACTTTATACACAGTATATTTATAACTAAAAAACAATGATACATTGTTGATATTTTTTTTTCCTTTTAAACAAATTTTATCAACATTTATCCGATATAAACATAAATAAATTAATTTTTATTAACAGCTTGTTTATATTTGTAGGAGGTCACAAAATGTATGAAGATTGTTACACATTGTGGGATGCAATATTTGAAAAATTAAAAAGTGAGCTGACGTCTACCAGTTATACAACTTGGCTTGTCCATTTAAAGCCAGTTGCTCTTTTAGACAATATACTGGTACTATCAACTGTCAATGTATTTACCAAAAACATAATAAACGGAAGATACTT
>815_1008
TAAACAAAACTTTATACACAGTATATTTATAACTAAAAAACAATGATACATTGTTGATATTTTTTTTTCCTTTTAAACAAATTTTATCAACATTTATCCGATATAAACATAAATAAATTAATTTTTATTAACAGCTTGTTTATATTTGTAGGAGGTCACAAAATGTATGAAGATTGTTACACATTGTGGGATGCAATATTTGAAAAATTAAAAAGTGA
>815_1009
TAAACAAAACTTTATACACAGTATATTTATAACTAAAAAACAATGATACATTGTTGATATTTTTTTTTCCTTTTAAACAAATTTTATCAACATTTATCCGATATAAACATAAATAAATTAATTTTTATTAACAGCTTGTTTATATTTGTAGGAGGTCACAAAATGTATGAAGATTGTTACACATTGTGGGATGCAATATTTGAAAAATTAAAAAGTGAGCTGACGTCTACCAGTTATACAACTTGGCTTGTCCATTTAAAGCCAGTTGCTCTTTTAGACAATATACTGGTACTATCAACTGTCAATGTATTTACCAAAAACATAATAAACGGAAGATACTTAAACGTAATATACGA
>815_1010
TAAACAAAACTTTATACACAGTATATTTATAACTAAAAAACAATGATACATTGTTGATATTTTTTTTTCCTTTTAAACAAATTTTATCAACATTTATCCGATATAAACATAAATAAATTAATTTTTATTAACAGCTTGTTTATATTTGTAGGAGGTCACAAAA
>815_1011
TAAACAAAACTTTATACACAGTATATTTATAACTAAAAAACAATGATACATTGTTGATATTTTTTTTTCCTTTTAAACAAATTTTATCAACATTTATCCGATATAAACATAAATAAATTAATTTTTATTAACAGCTTGTTTATATTTGTAGGAGGTCACAAAATGTATGAAGATTGTTACACATTGTGGGATGCAATATTTGAAAAATTAAAAAGTGAGCTGACGTCTACCAGTTATACAACTTGGCTTGTCCATTTAAAGCCAGTTGCTCTTTTAGACAATATACTGGTACTATCAACTGTCAATGTATTTACCAAAAACATAATAAACGGAAGATACTTAAACGTAATATACGATGCAGCAAAATCTATTACTAATAAAAACATAGAAATAAAAATAGTCTCTG
>815_1012
TAAACAAAACTTTATACACAGTATATTTATAACTAAAAAACAATGATACATTGTTGATATTTTTTTTTCCTTTTAAACAAATTTTATCAACATTTATCCGATATAAACATAAATAAATTAATTTTTATTAACAGCTTGTTTATATTTGTAGGAGGTCACAAAATGTATGAAGATTGTTACACATTGTGGGATGCAATATTTGAAAAATTAAAAAGTGAGCTGACGTCTACCAGTTATACAACTTGGCTTGTCCATTTAAAGCCAGTTGCTCTTTTAGA
>815_1013
TAAACAAAACTTTATACACAGTATATTTATAACTAAAAAACAATGATACATTGTTGATATTTTTTTTTCCTTTTAAACAAATTTTATCAACATTTATCCGATATAAACATAAATAAATTAATTTTTATTAACAGCTTGTTTATATTTGTAGGAGGTCACAAAATGTATGAAGATTGTTACACATTGTGGGATGCAATATTTGAAAAATTAAAAAGTGAGCTGACGTCTACCAGTTATACAACTTGGCTTGTCCATTTAAAGCCAGTTGCTCTTTTAGACAATATACTGGTACTATCAACTGTCAATGTATTTACCAAAAACATAATAAACGGAAGATACTTAAACGTAATATACGATGCAGCAAAATCTATTACTAATAAAAACATA
>815_1014
TAAACAAAACTTTATACACAGTATATTTATAACTAAAAAACAATGATACATTGTTGATATTTTTTTTTCCTTTTAAACAAATTTTATCAACATTTATCCGATATAAACATAAATAAATTAATTTTTATTAACAGCTTGTTTATATTTGTAGGAGGTCACAAAATGTATGAAGATTGTTACACATTGTGGGATGCAATATTTGAAAAATTAAAAAGTGAGCTGACGTCTACCAGTTATACAACTTGGCTTGTCCATTTAA
>815_1015
TAAACAAAACTTTATACACAGTATATTTATAACTAAAAAACAATGATACATTGTTGATATTTTTTTTTCCTTTTAAACAAATTTTATCAACATTTATCCGATATAAACATAAATAAATTAATTTTTATTAACAGCTTGTTTATATTTGTAGGAGGTCACAAAATGTATG
>815_1016
TAAACAAAACTTTATACACAGTATATTTATAACTAAAAAACAATGATACATTGTTGATATTTTTTTTTCCTTTTAAACAAATTTTATCAACATTTATCCGATATAAACATAAATAAATTAATTTTTATTAACAGCTTGTTTATATTTGTAGGAGGTCACAAAATGTATGAAGATTGTTACACATTGTGGGATGCAATATTTGAAAAATTAAAAAGTGAGCTGACGTCTACCAGTTATACAACTTGGCTTGTCCATTTAAAGCCAGTTGCT
>815_1017
TAAACAAAACTTTATACACAGTATATTTATAACTAAAAAACAATGATACATTGTTGATATTTTTTTTTCCTTTTAAACAAATTTTATCAACATTTATCCGATATAAACATAAATAAATTAATTTTTATTAACAGCTTGTTTATATTTGTAGGAGGTCACAAAATGTATGAAGATTGTTACACATTGTGGGATGCAATATTTGAAAAATTAAAAAGTGAGCTGACGTCTACCAGTTATACAACTTGGCTTGTCCATTTAAAGCCAGTTGCTCTTTTAGACAATATACTGGTACTATCAACTGTCAATGTATTTACCAAAAACATAATAAACGGAAGATACTTAAACGT
>815_1018
TAAACAAAACTTTATACACAGTATATTTATAACTAAAAAACAATGATACATTGTTGATATTTTTTTTTCCTTTTAAACAAATTTTATCAACATTTATCCGATATAAACATAAATAAATTAATTTTTATTAACAGCTTGTTTATATTTGTAGGAGGTCACAAAATGTATGAAGATTGTTACACATTGTGGGATGCAATATTTGAAAAATTAAAAAGTGAGCTGACGTCTACCAGTTATACAACTTGGCTTGTCCATTTAAAGCCAGTTGCTCTTTTAGACAATATACTGGTACTATCAACTGTCAATGTATTTACCAAAAACATAATAAACGGAAGATACTTAAACGTAATATACGATGCA
>815_1019
TAAACAAAACTTTATACACAGTATATTTATAACTAAAAAACAATGATACATTGTTGATATTTTTTTTTCCTTTTAAACAAATTTTATCAACATTTATCCGATATAAACATAAATAAATTAATTTTTATTAACAGCTTGTTTATATTTGTAGGAGGTCACAAAATGTATGAAGATTGTTACACATTGTGGGATGCAATATTTGAAAAATTAAAAAGTGAGCTGACGTCTACCAGTTATACAACTTGGCTTGTCCATTTAAAGCCAGTTGCTCTTTTAGACAATATACTGGTACTATCAACTGTCAATGTATTTACCAAAAACATAATAAACGGA
>815_1020
TAAACAAAACTTTATACACAGTATATTTATAACTAAAAAACAATGATACATTGTTGATATTTTTTTTTCCTTTTAAACAAATTTTATCAACATTTATCCGATATAAACATAAATAAATTAATTTTTATTAACAGCTTGTTTATATTTGTAGGAGGTCACAAAATGTATGAAGATTGTTACACATTGTGGGATGCAATATTTGAAAAATTAAAAAGTGAGCTGACGTCTACCAGTTATACAACTTGGCTTGTCCATTTAAAGCCAGTTGCTCTTTTA
>815_1021
TAAACAAAACTTTATACACAGTATATTTATAACTAAAAAACAATGATACATTGTTGATATTTTTTTTTCCTTTTAAACAAATTTTATCAACATTTATCCGATATAAACATAAATAAATTAATTTTTATTAACAGCTTGTTTATATTTGTAGGAGGTCACAAAATGTATGAAGATTGTTACACATTGTGGGATGCAATATTTGAAAAATTAAAAAGTGAGCTGACGTCTACCAGTTATACAACTTGGCTTGTCCATTTAAAGCCAGTTGCTCTTTTAGACAATATACTGGTACTATCAA
>815_1022
TAAACAAAACTTTATACACAGTATATTTATAACTAAAAAACAATGATACATTGTTGATATTTTTTTTTCCTTTTAAACAAATTTTATCAACATTTATCCGATATAAACATAAATAAATTAATTTTTATTAACAGCTTGTTTATATTTGTAGGAGGTCACAAAATGTATGAAGATTGTTACACATTGTGGGATGCAATATTTGAAAAATTAAAAAGTGAGCTGACGTCTACCAGTTATACAACTTGGCTTGTCCATTTAAAGCCAGTTGCTCTTTTAGACAATATACTGGTACTATCAACTGTCAATGTATTTACCAAAAACATAATAAACGG
>815_1023
TAAACAAAACTTTATACACAGTATATTTATAACTAAAAAACAATGATACATTGTTGATATTTTTTTTTCCTTTTAAACAAATTTTATCAACATTTATCCGATATAAACATAAATAAATTAATTTTTATTAACAGCTTGTTTATATTTGTAGGAGGTCACAAAATGTATGAAGATTGTTACACATTGTGGGATGCAATATTTGAAAAATTAAAAAGTGAGCTGACGTCTACCAGTTATACAACTTGGCTTGTCCATTTAAAGCCAGTTGCTCTTTTAGACAATATACTGGTACTATCAACTGTCAATGTATTTACCAAAAACATAATAAACGGAAGATACTTAAACGTAATATA
>815_1024
TAAACAAAACTTTATACACAGTATATTTATAACTAAAAAACAATGATACATTGTTGATATTTTTTTTTCCTTTTAAACAAATTTTATCAACATTTATCCGATATAAACATAAATAAATTAATTTTTATTAACAGCTTGTTTATATTTGTAGGAGGTCACAAAATGTATGAAGATT
>815_1025
TAAACAAAACTTTATACACAGTATATTTATAACTAAAAAACAATGATACATTGTTGATATTTTTTTTTCCTTTTAAACAAATTTTATCAACATTTATCCGATATAAACATAAATAAATTAATTTTTATTAACAGCTTGTTTATATTTGTAGGAGGTCACAAAATGTATGAAGATTGTTACACATTGTGGGATGCAATATTTGAAAAATTAAAAAGTGAGCTGACGTCTACCAGTTATACAACTTGGCTTGTCCATTTAAAGCCAGTTGCTCTTTTAGACAATATACTGGTACTATCAACTGTCAATGTATTTACCAAAAACATAATAAACGGAAGATACTTAAACGTAATATACGATGCAGCAAAATCTATTACTAATAAAAACATAGAAATAAAAATAGTCTCTGAAGATGAAGAAGAGTATAAAAAGATAAAGGAAACAGTCCAGTATAAAAACGACAAAGACAAAATTGTTTCCAAT
>815_1026
TAAACAAAACTTTATACACAGTATATTTATAACTAAAAAACAATGATACATTGTTGATATTTTTTTTTCCTTTTAAACAAATTTTATCAACATTTATCCGATATAAACATAAATAAATTAATTTTTATTAACAGCTTGTTTATATTTGTAGGAGGTCACAAAATGTATGAAGATTGTTACACATTGTGGGATGCAATATTTGAAAAATTAAAAAGTGAGCTGACGTCTACCAGTTATACAACTTGGCTTGTCCATTTAAAGCCAGTTGCTCTTTTAGACAATATACTGGTACTATCAACTGTCAATGTATTTACCAAAAACATA
>815_1027
TAAACAAAACTTTATACACAGTATATTTATAACTAAAAAACAATGATACATTGTTGATATTTTTTTTTCCTTTTAAACAAATTTTATCAACATTTATCCGATATAAACATAAATAAATTAATTTTTATTAACAGCTTGTTTATATTTGTAGGAGGTCACAAAATGTATGAAGATTGTTACACATTGTGGGATGCAATATTTGAAAAATTAAAAAGTGAGCTGACGTCTACCAGTTATACAACTTGGCTTGTCCATTTAAAGCCAGTTGCTCTTTTAGACAATATACTGGTACTATCAACTGTCAATGTATTTACCAAAA
>815_1028
TAAACAAAACTTTATACACAGTATATTTATAACTAAAAAACAATGATACATTGTTGATATTTTTTTTTCCTTTTAAACAAATTTTATCAACATTTATCCGATATAAACATAAATAAATTAATTTTTATTAACAGCTTGTTTATATTTGTAGGAGGTCACAAAATGTATGAAGATTGTTACACATTGTGGGATGCAATATTTGAAAAATTAAAAAGTGAGCTGACGTCTACCAGTTATACAACTTGGCTTGTCCATTTAAAGCCAGTTGCTCTTTTAGACAATATACTGGTACTATCAACTGTCAATGTATTTACCAAAAACATAATAAACGGAAGATACTTAAACGTAATATACGATGCAGCAAAATCTATTACTAATAAAAACATAGAAATAAAAATAGTCTCTGAAGATGAAGAAGAGTATAAAAAGATAAAGGAAACAGTCCAGTATAAAAACGACAAAGACAAAATTG
>815_1029
TAAACAAAACTTTATACACAGTATATTTATAACTAAAAAACAATGATACATTGTTGATATTTTTTTTTCCTTTTAAACAAATTTTATCAACATTTATCCGATATAAACATAAATAAATTAATTTTTATTAACAGCTTGTTTATATTTGTAGGAGGTCACAAAATGTATGAAGATTGTTACACATTGTGGGATGCAATATTTGAAAAATTAAAAAGTGAGCTGACGTCTACCAGTTATACAACTTGGCTTGTCCATTTAAAGCCAGTTGCTCTTTTAGACAATATACTGGTACTATCAACTGTCAATGTATTTACCAAAAACATAATAAACGGAAGATACTTAAACGTAATATACGATGCAGCAA
>815_1030
TAAACAAAACTTTATACACAGTATATTTATAACTAAAAAACAATGATACATTGTTGATATTTTTTTTTCCTTTTAAACAAATTTTATCAACATTTATCCGATATAAACATAAATAAATTAATTTTTATTAACAGCTTGTTTATATTTGTAGGAGGTCACAAAATGTATGAAGATTGTTACACATTGTGGGATGCAATATTTGAAAAATTAAAAAGTGAGCTGACGTCTACCAGTTATACAACTTGGCTTGTCCATTTAAAGCCAGTTGCTCTTTTAGACAATATACTGGTACTATCAACTGTCAATGTATTTACCAAAAACATAATAAACGGAAGATACTTAAACGTAATATACGATGCAGCAAAATCTATTACTAATAAAAACATAGAAATAAAAATAGTCTCTGAAGATGAAGAAGAGTATAAAAAGATAAAGGAAACAGTCCAGT
>815_1031
TAAACAAAACTTTATACACAGTATATTTATAACTAAAAAACAATGATACATTGTTGATATTTTTTTTTCCTTTTAAACAAATTTTATCAACATTTATCCGATATAAACATAAATAAATTAATTTTTATTAACAGCTTGTTTATATTTGTAGGAGGTCACAAAATGTATGAAGATTGTTACACATTGTGGGATGCAATATTTGAAAAATTAAAAAGTGAGCTG
>815_1032
TAAACAAAACTTTATACACAGTATATTTATAACTAAAAAACAATGATACATTGTTGATATTTTTTTTTCCTTTTAAACAAATTTTATCAACATTTATCCGATATAAACATAAATAAATTAATTTTTATTAACAGCTTGTTTATATTTGTAGGAGGTCACAAAATGTATGAAGATTGTTACACATTGTGGGATGCAATATTTGAAAAATTAAAAAGTGA
>815_1033
TAAACAAAACTTTATACACAGTATATTTATAACTAAAAAACAATGATACATTGTTGATATTTTTTTTTCCTTTTAAACAAATTTTATCAACATTTATCCGATATAAACATAAATAAATTAATTTTTATTAACAGCTTGTTTATATTTGTAGGAGGTCACAAAATGTATGAAGATTGTTACACATTGTGGGATGCAATATTTGAAAAATTAAAAAGTGAGCTGACGTCTACCAGTTATACAACTTGGCTTGTCCATTTAAAGCCAGTTGCTCTTTTAGACAATATACTGGTACTATCAACTGTCAATGTATTTACCAAAAACATAATAAACGGAAGATACTTAAACGTAATATACGATGCAGCAAA
>815_1034
TAAACAAAACTTTATACACAGTATATTTATAACTAAAAAACAATGATACATTGTTGATATTTTTTTTTCCTTTTAAACAAATTTTATCAACATTTATCCGATATAAACATAAATAAATTAATTTTTATTAACAGCTTGTTTATATTTGTAGGAGGTCACAAAATGTATGAAGATTGTTACACATTGTGGGATGCAATATTTGAAAAATTAAAAAGTGAGCTGACGTCTACCAGTTATACAACTTGGCTTGTCCATTTAAAGCCA
>815_1035
TAAACAAAACTTTATACACAGTATATTTATAACTAAAAAACAATGATACATTGTTGATATTTTTTTTTCCTTTTAAACAAATTTTATCAACATTTATCCGATATAAACATAAATAAATTAATTTTTATTAACAGCTTGTTTATATTTGTAGGAGGTCACAAAATGTATGAAGATTGTTACACATTGTGGGATGCAATATTTGAAAAATTAAAAAGTGAGCTGACGTCTACCAGTTATACAACTTGG
>815_1036
TAAACAAAACTTTATACACAGTATATTTATAACTAAAAAACAATGATACATTGTTGATATTTTTTTTTCCTTTTAAACAAATTTTATCAACATTTATCCGATATAAACATAAATAAATTAATTTTTATTAACAGCTTGTTTATATTTGTAGGAGGTCACAAAATGTATGAAGATTGTTACACATTGTGGGATGCAATATTTGAAAAATTAAAAAGTGAGCTGACGTCTACCAGTTATACAACTTGGCTTGTCCATTTAAAGCCAGTTGCTCTTTTAGACAATATACTGGTACTATCAACTGTCAATGTATTTACCAAAAACATAATAAACGGAAGATACTTAAACGTAATATACGATGCAGCAAAATCTATTACTAATAAAAACATAGAAATAAAAATAGTCTCTGAAGATGAAGAAGAGTATAAAAAGATAAAGGAAACAGTCCAGTATAAAAACGACAAAGACAAAATTGTTTCCAATATGCTGAA
>815_1037
TAAACAAAACTTTATACACAGTATATTTATAACTAAAAAACAATGATACATTGTTGATATTTTTTTTTCCTTTTAAACAAATTTTATCAACATTTATCCGATATAAACATAAATAAATTAATTTTTATTAACAGCTTGTTTATATTTGTAGGAGGTCACAAAATGTATGAAGATTGTTACACATTGTGGGATGCAATATTTGAAAAATTAAAAAGTGAGCTGACGTCTACCAGTTATACAACTTGGCTTGTCCATTTAAAGCCAGTTGCTCTTTTAGACAATATACTGGTACTATCAACTGTCAAT
>815_1038
TAAACAAAACTTTATACACAGTATATTTATAACTAAAAAACAATGATACATTGTTGATATTTTTTTTTCCTTTTAAACAAATTTTATCAACATTTATCCGATATAAACATAAATAAATTAATTTTTATTAACAGCTTGTTTATATTTGTAGGAGGTCACAAAATGTATGAAGATTGTTACACATTGTGGGATGCAATATTTGAAAAATTAAAAAGTGAGCT
>815_1039
TAAACAAAACTTTATACACAGTATATTTATAACTAAAAAACAATGATACATTGTTGATATTTTTTTTTCCTTTTAAACAAATTTTATCAACATTTATCCGATATAAACATAAATAAATTAATTTTTATTAACAGCTTGTTTATATTTGTAGGAGGTCACAAAATGTATGAAGATTGTTACACATTGTGGGATGCAATATTTGAAAAATTAAAAAGTGAGCTGACGTCTACCAGTTATACAACTTGGCTTGTCCATTTAAAGCCAGTTGCTCTTTTAGACAATATACTGGTACTATCAACTGTCAATGTATTTACCAAAAACATAATAAACGGAAGATACTTAAACGTAATATACGATGCAGCAAAATCTATTACTAATAAAAACATAGAAATAAAAATAGTCTCTGA
>815_1040
TAAACAAAACTTTATACACAGTATATTTATAACTAAAAAACAATGATACATTGTTGATATTTTTTTTTCCTTTTAAACAAATTTTATCAACATTTATCCGATATAAACATAAATAAATTAATTTTTATTAACAGCTTGTTTATATTTGTAGGAGGTCACAAAATGTATGAAGATTGTTACACATTGTGGGATGCAATATTTGAAAAATTAAAAAGTGAGCTGACGTCTACCAGTTATACAACTTGGCTTGTCCATTTAAAGCCAGTTGCT
>815_1041
TAAACAAAACTTTATACACAGTATATTTATAACTAAAAAACAATGATACATTGTTGATATTTTTTTTTCCTTTTAAACAAATTTTATCAACATTTATCCGATATAAACATAAATAAATTAATTTTTATTAACAGCTTGTTTATATTTGTAGGAGGTCACAAAATGTATGAAGATTGTTACACATTGTGGGATGCAATATTTGAAAAATTAAAAAGTGAGCTGACGTCTACCAGTTATACAACTTGGCTTGTCCATTTAAAGCCAGTTGCTCTTTTAGACAATATACTGGTACTATCAACTGTCAATGTATTTACCAAAAACATAATAAACGGAAGATACTTAAACGTAATATACGATGCAGCAAAATCTATTAC
>815_1042
TAAACAAAACTTTATACACAGTATATTTATAACTAAAAAACAATGATACATTGTTGATATTTTTTTTTCCTTTTAAACAAATTTTATCAACATTTATCCGATATAAACATAAATAAATTAATTTTTATTAACAGCTTGTTTATATTTGTAGGAGGTCACAAAATGTATGAAGATTGTTACACATTGTGGGATGCAATATTTGAAAAATTAAAAAGTGAGCTGACGTCTACCAGTTATACAACTTGGCTTGTCCATTTAAAGCCAGTTGCTCTTTTAGACAATATACTGGTACTATCAACTGTCAATGTATTTACCAAAAACATAATAAACGGAAGATACTTAAACGTAATATACGATGCAGCAAAATCTATTACTAATAAAAACATAGAAATAAAAATAGTCTCTGAAGATGAAGAAGAGTATAAAAAGATAAAGGAAACAGTCCAGTATAAAAACGA
>815_1043
TAAACAAAACTTTATACACAGTATATTTATAACTAAAAAACAATGATACATTGTTGATATTTTTTTTTCCTTTTAAACAAATTTTATCAACATTTATCCGATATAAACATAAATAAATTAATTTTTATTAACAGCTTGTTTATATTTGTAGGAGGTCACAAAATGTATGAAGATTGTTACACATTGTGGGATGCAATATTTGAAAAATTAAAAAGTGAGCTGACGTCTACCAGTTATACAACTTGGCTTGTCCATTTAAAGCCAGTTGCTCTTTTAGACAATATACTGGTACTATCAACTGTCAATGTATTTACCAAAAACATAATAAACGGAAGATACTTAAACGTAATATACGATGCAGCAAAATCTATTACTAATAAAAACATAGAAATAAAAATAGTCTCTGA
>815_1044
TAAACAAAACTTTATACACAGTATATTTATAACTAAAAAACAATGATACATTGTTGATATTTTTTTTTCCTTTTAAACAAATTTTATCAACATTTATCCGATATAAACATAAATAAATTAATTTTTATTAACAGCTTGTTTATATTTGTAGGAGGTCAC
>815_1045
TAAACAAAACTTTATACACAGTATATTTATAACTAAAAAACAATGATACATTGTTGATATTTTTTTTTCCTTTTAAACAAATTTTATCAACATTTATCCGATATAAACATAAATAAATTAATTTTTATTAACAGCTTGTTTATATTTGTAGGAGGTCACAAAATGTATGAAGATTGTTACACATTGTGGGATGCAATATTTGAAAAATTAAAAAGTGAGCTGACGTCTACCAGTTATACAACTTGGCTTGTCCATTTAAAGCCAGTTGCTCTTTTAGACAATATACTGGTACTATCAACTGTCAATGTATTTACCAAAAACATAATAAACGGAAGATACTTAAACGTAATATACGATGCAGCAAAATCTATTACTAATAAAAACATAGAAATAAAAATAGTCTCTGAAGATGAAGAAGAGTATAAAAAGATAAAGGAAACAG
>815_1046
TAAACAAAACTTTATACACAGTATATTTATAACTAAAAAACAATGATACATTGTTGATATTTTTTTTTCCTTTTAAACAAATTTTATCAACATTTATCCGATATAAACATAAATAAATTAATTTTTATTAACAGCTTGTTTATATTTGTAGGAGGTCACAAAATGTATGAAGATTGTTACACATTGTGGGATGCAATATTTGAAAAATTAAAAAGTGAGCTGACGTCTACCAGTTATACAACTTGGCTTGTCCATTTAAAGCCAGTTGCTCTTTTAGACAATATACTGGTACTATCAACTGTCAATGTATTTACCAAAAACATAATAAACGGAAGATACTTAAACGTAATATACGAT
>815_1047
TAAACAAAACTTTATACACAGTATATTTATAACTAAAAAACAATGATACATTGTTGATATTTTTTTTTCCTTTTAAACAAATTTTATCAACATTTATCCGATATAAACATAAATAAATTAATTTTTATTAACAGCTTGTTTATATTTGTAGGAGGTCACAAAATGTATGAAGATTGTTACACATTGTGGGATGCAATATTTGAAAAATTAAAAAGTGAGCTGACGTCTACCAGTTATACAACTTGGCTTGTCCATTTAAAGCCAGTTGCTCTTTTAGACAATATACTGGT
>815_1048
TAAACAAAACTTTATACACAGTATATTTATAACTAAAAAACAATGATACATTGTTGATATTTTTTTTTCCTTTTAAACAAATTTTATCAACATTTATCCGATATAAACATAAATAAATTAATTTTTATTAACAGCTTGTTTATATTTGTAGGAGGTCACAAAATGTA
>815_1049
TAAACAAAACTTTATACACAGTATATTTATAACTAAAAAACAATGATACATTGTTGATATTTTTTTTTCCTTTTAAACAAATTTTATCAACATTTATCCGATATAAACATAAATAAATTAATTTTTATTAACAGCTTGTTTATATTTGTAGGAGGTCACAAAATGTATGAAGATTGTTACACATTGTGGGATGCAATATTTGA
>815_1050
TAAACAAAACTTTATACACAGTATATTTATAACTAAAAAACAATGATACATTGTTGATATTTTTTTTTCCTTTTAAACAAATTTTATCAACATTTATCCGATATAAACATAAATAAATTAATTTTTATTAACAGCTTGTTTATATTTGTAGGAGGTCACAAAATGTATGAAGATTGTTACACATTGTGGGATGCAATATTTGAAAAATTAAAAAGTGAGCTGACGTCTACCAGTTATACAACTTGGCTTGTCCATTTAAAGCCAG
>815_1051
TAAACAAAACTTTATACACAGTATATTTATAACTAAAAAACAATGATACATTGTTGATATTTTTTTTTCCTTTTAAACAAATTTTATCAACATTTATCCGATATAAACATAAATAAATTAATTTTTATTAACAGCTTGTTTATATTTGTAGGAGGTCACAAAATGTATGAAGATTGTTACACATTGTGGGATGCAATATTTGAAAAATTAAAAAGTGAGCTGACGTCTACCAGTTATACAACTTGGCTTGTCCATTTAAAGCCAGTTGCTCTTTTA
>815_1052
TAAACAAAACTTTATACACAGTATATTTATAACTAAAAAACAATGATACATTGTTGATATTTTTTTTTCCTTTTAAACAAATTTTATCAACATTTATCCGATATAAACATAAATAAATTAATTTTTATTAACAGCTTGTTTATATTTGTAGGAGGTCACAAAATGTATGAAGATTGTTACACATTGTGGGATGCAATATTTGAAAAATTAAAAAGTGAGCTGACGTCTACCAGTTATACAACTTGGCTTGTCCATTTAAAGCCAGTTGCTCTTTTAGACAATATACTGGTACTATCAACTGTCAATGTATTTACCAAAAACATAAT
>815_1053
TAAACAAAACTTTATACACAGTATATTTATAACTAAAAAACAATGATACATTGTTGATATTTTTTTTTCCTTTTAAACAAATTTTATCAACATTTATCCGATATAAACATAAATAAATTAATTTTTATTAACAGCTTGTTTATATTTGTAGGAGGTCACAAAATGTATGAAGATTGTTACACATTGTGGGATGCAATATTTGAAAAATTAAAAAGTGAGCTGACGTCTACCAGTTATACAACTTGGCTTGTCCATTTAAAGCCAGTTGCTCTTTTAGACAATATACTGGTACTATCAACTGTCAATGTATTTACCAAAAACATAATAAACGGAAGATACTTAAACGTAATATACGATGCAGCAAAATCTATTACTAATAAAAACATAGAAATAAAAATAGTCTCTGAAGATGAAGAAGA
>815_1054
TAAACAAAACTTTATACACAGTATATTTATAACTAAAAAACAATGATACATTGTTGATATTTTTTTTTCCTTTTAAACAAATTTTATCAACATTTATCCGATATAAACATAAATAAATTAATTTTTATTAACAGCTTGTTTATATTTGTAGGAGGTCACAAAATGTATGAAGATTGTTACACATTGTGGGATGCAATATTTGAAAAATTAAAAAGTGAGCTGACGTCTACCAGTTATACAACTTGGCTTGTCCATTTAAAGCCAGTTGCTCTTTTAGACAATATACTGGTACTATCAACTGTCAATGTATTTACCAAAAACATAATAAACGGAAGATACTTAAACGTAATATACGATGCAGCAAAATCTATTACTAATAAAAACATAGAAATAAAAATAGTCTCTGAAGATGAAGAAGAGTATAAAAAGATAAAGGAAACAGTCCAGTATAAAAACGACAAAGACAAAATTGTTTCCAATATGC
>815_1055
TAAACAAAACTTTATACACAGTATATTTATAACTAAAAAACAATGATACATTGTTGATATTTTTTTTTCCTTTTAAACAAATTTTATCAACATTTATCCGATATAAACATAAATAAATTAATTTTTATTAACAGCTTGTTTATATTTGTAGGAGGTCACAAAATGTATGAAGATTGTTACACATTGTGGGATGCAATATTTGAAAAATTAAAAAGTGAGCTGACGTCTACCAGTTATACAACTTGGCTTGTCCATTTAAAGCCAGTTGCTCTTTTAGACAATATACTGGTACTATCAACTGTCAATGTATTTACCAAAAACATAATAAACGGAAGATACTTAAACGTAATATACGATGCAGCAAAATCTATTACTAATAAAAACATAGAAATAAAAATAGTCTCTGAAGATGAAGAAGAGTATAAAAAGATAAAGGAAACAGTCCAGTATAAAAACGACAAAGACAAAA
>815_1056
TAAACAAAACTTTATACACAGTATATTTATAACTAAAAAACAATGATACATTGTTGATATTTTTTTTTCCTTTTAAACAAATTTTATCAACATTTATCCGATATAAACATAAATAAATTAATTTTTATTAACAGCTTGTTTATATTTGTAGGAGGT
>815_1057
TAAACAAAACTTTATACACAGTATATTTATAACTAAAAAACAATGATACATTGTTGATATTTTTTTTTCCTTTTAAACAAATTTTATCAACATTTATCCGATATAAACATAAATAAATTAATTTTTATTAACAGCTTGTTTATATTTGTAGGAGGTCACAAAATGTATGAAGATTGTTACACATTGTGGGATGCAATATTTGAAAAATTAAAAAGTGAGCTGACGTCTACCAGTTATACAACTTGGCTTGTCCATTTAAAGCCAGTTGCTCTTTTAGACAATATACTGGTACTATCAACTGTCAATGTATTTACCAAAAACATAATAAACGGAAGATACTTAAACGTAATATACGATGCAGCAAAATCTATTACTAATAAAAACATAGAAATAAAAATAGTCTCTG
>815_1058
TAAACAAAACTTTATACACAGTATATTTATAACTAAAAAACAATGATACATTGTTGATATTTTTTTTTCCTTTTAAACAAATTTTATCAACATTTATCCGATATAAACATAAATAAATTAATTTTTATTAACAGCTTGTTTATATTTGTAGGAGGTCACAAAATGTATGAAGATTGTTACACATTG
>815_1059
TAAACAAAACTTTATACACAGTATATTTATAACTAAAAAACAATGATACATTGTTGATATTTTTTTTTCCTTTTAAACAAATTTTATCAACATTTATCCGATATAAACATAAATAAATTAATTTTTATTAACAGCTTGTTTATATTTGTAGGAGGTCACAAAATGTATGAAGATTGTTACACATTGTGGGATGCAATATTTGAAAAATTAAAAAG
>815_1060
TAAACAAAACTTTATACACAGTATATTTATAACTAAAAAACAATGATACATTGTTGATATTTTTTTTTCCTTTTAAACAAATTTTATCAACATTTATCCGATATAAACATAAATAAATTAATTTTTATTAACAGCTTGTTTATATTTGTAGGAGGTCACAAAATGTATGAAGATTGTTACACATTGTGGGATGCAATATTTGAAAAATTAAAAAGTGAGCTGACGTCTACCAGTTATACAACTTGGCTTGTCCATTTAAAGCCAGTTGCTCTTTTAGACAATATACTGGTACTATCAACTGTCAATGTATTTACCAAAAACATAATAAACGGAAGATACTTAAACGTAATATACGATGCAGCAAAATCTATTACTAATAAAAACATAGAAATAAAAATAGTCTCTGAAGATGAAG
>815_1061
TAAACAAAACTTTATACACAGTATATTTATAACTAAAAAACAATGATACATTGTTGATATTTTTTTTTCCTTTTAAACAAATTTTATCAACATTTATCCGATATAAACATAAATAAATTAATTTTTATTAACAGCTTGTTTATATTTGTAGGAGGTCACAAAATGTATGAAGATTGTTACACATTGTGGGATGCAATATTTGAAAAATTAAAAAGTGAGCTGACGTCTACCAGTTATACAACTTGGCTTGTCCATTTAAAGCCAGTTGCTCTTTTAGACAATATA
>815_1062
TAAACAAAACTTTATACACAGTATATTTATAACTAAAAAACAATGATACATTGTTGATATTTTTTTTTCCTTTTAAACAAATTTTATCAACATTTATCCGATATAAACATAAATAAATTAATTTTTATTAACAGCTTGTTTATATTTGTAGGAGGTCACAAAATGTATGAAGATTGTTACACATTGTGGGATGCAATATTTGAAAAATTAAAAAGTGAGCTGACGTCTACCAGTTATACAACTTGGCTTGTCCATTTAAAGCCAGTTGCTCTTTTAGACAATATACTGGTACTATCAACTGTCAAT
>815_1063
TAAACAAAACTTTATACACAGTATATTTATAACTAAAAAACAATGATACATTGTTGATATTTTTTTTTCCTTTTAAACAAATTTTATCAACATTTATCCGATATAAACATAAATAAATTAATTTTTATTAACAGCTTGTTTATATTTGTAGGAGGTCACAAAATGTATGAAGATTGTTACACATTGTGGGATGCAATATTTGAAAAATTAAAAAGTGAGCTGACGTCTACCAGTTATACAACTTGGCTTGTCCATTTAAAGCCAGTTGCTCTTTTAGACAATATACTGGTACTATCAACTGTCAATGTATTTACCAAAAACATAATAAACGG
>815_1064
TAAACAAAACTTTATACACAGTATATTTATAACTAAAAAACAATGATACATTGTTGATATTTTTTTTTCCTTTTAAACAAATTTTATCAACATTTATCCGATATAAACATAAATAAATTAATTTTTATTAACAGCTTGTTTATATTTGTAGGAGGTCACAAAATGTATGAAGATTGTTACACATTGTGGGATGCAATATTTGAAAAATTAAAAAGTGAGCTGACGTCTACCAGT
>815_1065
TAAACAAAACTTTATACACAGTATATTTATAACTAAAAAACAATGATACATTGTTGATATTTTTTTTTCCTTTTAAACAAATTTTATCAACATTTATCCGATATAAACATAAATAAATTAATTTTTATTAACAGCTTGTTTATATTTGTAGGAGGTCACAAAATGTATGAAGATTGTTACACATTGTGGGATGCAATATTTGAAAAATTAAAAAGTGAGCTGACGTCTACCAGTTATACAACTTGGCTTGTCCATTTAAAGCCAGTTGCTCTTTTAGACAATATACTGGTACTATCAACTGTCAATGTATTTACCAAAAACATAATAAACGGAAGATACTTAAACGTAATATACGATGCAGCAAAATCTATTACTAATAAAAACAT
>815_1066
TAAACAAAACTTTATACACAGTATATTTATAACTAAAAAACAATGATACATTGTTGATATTTTTTTTTCCTTTTAAACAAATTTTATCAACATTTATCCGATATAAACATAAATAAATTAATTTTTATTAACAGCTTGTTTATATTTGTAGGAGGTCACAAAATGTATGAAGATTGTTACACATTGTGGGATGCAATATTTGAAAAATTAAAAAGTGAGCTGACGTCTACCAGTTATACA
>815_1067
TAAACAAAACTTTATACACAGTATATTTATAACTAAAAAACAATGATACATTGTTGATATTTTTTTTTCCTTTTAAACAAATTTTATCAACATTTATCCGATATAAACATAAATAAATTAATTTTTATTAACAGCTTGTTTATATTTGTAGGAGGTCACAAAATGTATGAAGATTGTTACACATTGTGGGATGCAATATTTGAAAAATTAAAAAGTGAGCTGACGTCTACCAGTTATACAACTTGGCTTGTCCATTTAAAGCCAGTTGCTCTTTTAGACAATATACTGGTACTATCAACTGTCAATGTATTTACCAAAAACATAATAAACGGAAGATACTTAAACGTAATATACGATGCAGCAAAATCTATTACTAATAAAAACATAGAAATAAAAATAGTCTCTGAAGATGAAGAAGAGTATAAAAAGATAAAGGAAACAGTCCAGTATAAAAACGACAAAGAC
>815_1068
TAAACAAAACTTTATACACAGTATATTTATAACTAAAAAACAATGATACATTGTTGATATTTTTTTTTCCTTTTAAACAAATTTTATCAACATTTATCCGATATAAACATAAATAAATTAATTTTTATTAACAGCTTGTTTATATTTGTAGGAGGTCACAAAATGTATGAAGATTGTTACACATTGTGGGATGCAATATTTGAAAAATTAAAAAGTGA
>815_1069
TAAACAAAACTTTATACACAGTATATTTATAACTAAAAAACAATGATACATTGTTGATATTTTTTTTTCCTTTTAAACAAATTTTATCAACATTTATCCGATATAAACATAAATAAATTAATTTTTATTAACAGCTTGTTTATATTTGTAGGAGGTCACAAAATGTATGAAGATTGTTACACATTGTGGGATGCAATATTTGAAAAATTAAAAAGTGAGCTGACGTCTACCAGTTATACAACTTGGCTTGTCCATTTAAAGCCAGTTGCTCTTTTAGACAATATACTGGTACTATCAACTGTCAATGTATTTACCAAAAACATAATAAACGGA
>815_1070
TAAACAAAACTTTATACACAGTATATTTATAACTAAAAAACAATGATACATTGTTGATATTTTTTTTTCCTTTTAAACAAATTTTATCAACATTTATCCGATATAAACATAAATAAATTAATTTTTATTAACAGCTTGTTTATATTTGTAGGAGGTCACAAAATGTATGAAGATTGTTACACATTGTGGGATGCAATATTTGAAAAATTAAAAAGTGAGCTGACGTCTACCAGTTATACAACTTGGCTTGTCCATTTAAAGCCAGTTGCTCTTTTAGACAATATACTGGTACTATCAACTGTCAATGTATTTACCAAAAACATAATAA
>815_1071
TAAACAAAACTTTATACACAGTATATTTATAACTAAAAAACAATGATACATTGTTGATATTTTTTTTTCCTTTTAAACAAATTTTATCAACATTTATCCGATATAAACATAAATAAATTAATTTTTATTAACAGCTTGTTTATATTTGTAGGAGGTCACAAAATGTATGAAGATTGTTACACATTGTGGGATGCAATATTTGAAAAATTAAAAAGTGAGCTGACGTCTACCAGTTATACAACTTGGCTTGTCCATTTAAAGCCAGTTGCTCTTTTAGACAATATACTGGTACTATCAACTGTCAATGTATTTACCAAAAACATAATAAACGGAAGATACTTAAACGTAATATACGATGCAGCAAAATCTATTACTAATAAAAA
>815_1072
TAAACAAAACTTTATACACAGTATATTTATAACTAAAAAACAATGATACATTGTTGATATTTTTTTTTCCTTTTAAACAAATTTTATCAACATTTATCCGATATAAACATAAATAAATTAATTTTTATTAACAGCTTGTTTATATTTGTAGGAGGTCACAAAATGTATGAAGATTGTTACACATTGTGGGATGCAATATTTGAAAAATTAAAAAGTGAGCTGACGTCTACCAGTTATACAAC
>815_1073
TAAACAAAACTTTATACACAGTATATTTATAACTAAAAAACAATGATACATTGTTGATATTTTTTTTTCCTTTTAAACAAATTTTATCAACATTTATCCGATATAAACATAAATAAATTAATTTTTATTAACAGCTTGTTTATATTTGTAGGAGGTCACAAAATGTATGAAGATTGTTACACATTGTGGGATGCAATATTTGAAAAATTAAAAAGTGAGCTGACGTCTACCAGTTATACAACTTGGCTTGTCCATTTAAAGCCAGTTGCTCTTTTAGACAATATACTGGTACTATCAACTGTCAATGTATTTACCAAAAACATAATAAACGGAAGATACTTAAACGTAATATACGATGCAGCAAAATCTATTACTAATAAAAACATAGAAATAAAAATAGTCTCTGAAGATGAAGAAGAGTATAAAAAGATAAAGGAA
>815_1074
TAAACAAAACTTTATACACAGTATATTTATAACTAAAAAACAATGATACATTGTTGATATTTTTTTTTCCTTTTAAACAAATTTTATCAACATTTATCCGATATAAACATAAATAAATTAATTTTTATTAACAGCTTGTTTATATTTGTAGGAGGTCACAAAATGTATGAAGATTGTTACACATTGTGGGATGCAATATTTGAAAAATTAAAAAGTGAGCTGACGTCTACCAGTTATACAACTTGGCTTGTCCATTTAAAGCCAGTTGCTCTTTTAGACAATATACTGGTACTATCAACTGTCAATGTATTTACCAAAAACATAATAAACGGAAGATACTTAAACGTAATATACGATGCAGCAAAATCTATTACTAATAAAAACATAGAAAT
>815_1075
TAAACAAAACTTTATACACAGTATATTTATAACTAAAAAACAATGATACATTGTTGATATTTTTTTTTCCTTTTAAACAAATTTTATCAACATTTATCCGATATAAACATAAATAAATTAATTTTTATTAACAGCTTGTTTATATTTGTAGGAGGTCACAAAATGTATGAAGATTGTTACACATTGTGGG
>815_1076
TAAACAAAACTTTATACACAGTATATTTATAACTAAAAAACAATGATACATTGTTGATATTTTTTTTTCCTTTTAAACAAATTTTATCAACATTTATCCGATATAAACATAAATAAATTAATTTTTATTAACAGCTTGTTTATATTTGTAGGAGGTCACAAAATGTATGAAGATTGTTACACATTGTGGGATGCAATATTTGAAAAATTAAAAAGTGAGCTGACGTCTACCAGTTATACAACTTGGCTTGTCCATTTAAAGCCAGTTGCTCTTTTAGACAATATACTGGTACTATCAACTGTCAATGTATTTACCAAAAACATAATAAACGGAAGATACTTAAACGTAATATACGATGCAGCAAAATCTATTACTAATAAAAACATAGAAATAAAAATAGTCTCTGAAGATGAAG
>815_1077
TAAACAAAACTTTATACACAGTATATTTATAACTAAAAAACAATGATACATTGTTGATATTTTTTTTTCCTTTTAAACAAATTTTATCAACATTTATCCGATATAAACATAAATAAATTAATTTTTATTAACAGCTTGTTTATATTTGTAGGAGGTCACAAAATGTATGAAGATTGTTACACATTGTGGGATGCAATATTTGAAAAATTAAAAAGTGAGCTGACGTCTACCAGTTATACAACTTGGC
>815_1078
TAAACAAAACTTTATACACAGTATATTTATAACTAAAAAACAATGATACATTGTTGATATTTTTTTTTCCTTTTAAACAAATTTTATCAACATTTATCCGATATAAACATAAATAAATTAATTTTTATTAACAGCTTGTTTATATTTGTAGGAGGTCACAAAATGTATGAAGATTGTTACACATTGTGGGATGCAATATTTGAAAAATTAAAAAGTGAGCTGACGTCTACCAGTTATACAACTTGGCTTGTCCATTTAAAGCCAGTTGCTCTTTTAGACAATATACTGGTACTATCAACTGTCAATGTATTTACCAAAAACATAATAAACGGAAGATACTTAAACGTAATATACGATGCAGCAAAATCTATTACTAATAAAAACATAGAAATAAAAATAGTCTCTGAAGATGAAGAAGAGTATAAA
>815_1079
TAAACAAAACTTTATACACAGTATATTTATAACTAAAAAACAATGATACATTGTTGATATTTTTTTTTCCTTTTAAACAAATTTTATCAACATTTATCCGATATAAACATAAATAAATTAATTTTTATTAACAGCTTGTTTATATTTGTAGGAGGTCACAAAATGTATGAAGATTGTTACACATTGTGGGATGCAATATTTGAAAAATTAAAAAGTGAGCTGACGTCTACCAGTTATACAACTTGGCTTGTCCATTTAAAGCCAGTTGCTCTTTTAGACAATATACTGGTACTATCAACTGTCAATGTATTTACCAAAAACATAATAAACGGAAGAT
>815_1080
TAAACAAAACTTTATACACAGTATATTTATAACTAAAAAACAATGATACATTGTTGATATTTTTTTTTCCTTTTAAACAAATTTTATCAACATTTATCCGATATAAACATAAATAAATTAATTTTTATTAACAGCTTGTTTATATTTGTAGGAGGTCACAAAATGTATGAAGATTGTTACACATTGTGGGATGCAATATTTGAAAAATTAAAAAGTGAGCTGACGTCTACCAGTTATACAACTTGGCTTGTCCATTTAAAGCCAGTTGCTCTTTTAGACAATATACTGGTACTATCAACTGTCAATGTATT
>815_1081
TAAACAAAACTTTATACACAGTATATTTATAACTAAAAAACAATGATACATTGTTGATATTTTTTTTTCCTTTTAAACAAATTTTATCAACATTTATCCGATATAAACATAAATAAATTAATTTTTATTAACAGCTTGTTTATATTTGTAGGAGGTCACAAAATGTA
>815_1082
TAAACAAAACTTTATACACAGTATATTTATAACTAAAAAACAATGATACATTGTTGATATTTTTTTTTCCTTTTAAACAAATTTTATCAACATTTATCCGATATAAACATAAATAAATTAATTTTTATTAACAGCTTGTTTATATTTGTAGGAGGTCACAAAATGTATGAAGATTGTTACACATTGTGGGATGCAATATTTGAAAAATTAAAAAGTGAGCTGACGTCTACCAGTTATACAACTTGGCTTGTCCATTTAAAGCCAGTTGCTCTTTTAGACAATATACTGGTACTATCAACTGTCAATGTATTTACCAAAAACATAATAAACGGAAGATACTTAAACGTAAT
>815_1083
TAAACAAAACTTTATACACAGTATATTTATAACTAAAAAACAATGATACATTGTTGATATTTTTTTTTCCTTTTAAACAAATTTTATCAACATTTATCCGATATAAACATAAATAAATTAATTTTTATTAACAGCTTGTTTATATTTGTAGGAGGTCACAAAATGTATGAAGATTGTTACACATTGTGGGATGCAATATTTGAAAAATTAAAAAGTGAGCTGACGTCTACCAGTTATACAACTTG
>815_1084
TAAACAAAACTTTATACACAGTATATTTATAACTAAAAAACAATGATACATTGTTGATATTTTTTTTTCCTTTTAAACAAATTTTATCAACATTTATCCGATATAAACATAAATAAATTAATTTTTATTAACAGCTTGTTTATATTTGTAGGAGGTCACAAAATGTATGAAGATTGTTACACATTGTGGGATGCAATATTTGAAAAATTAAAAAGTGAGCTGA
>815_1085
TAAACAAAACTTTATACACAGTATATTTATAACTAAAAAACAATGATACATTGTTGATATTTTTTTTTCCTTTTAAACAAATTTTATCAACATTTATCCGATATAAACATAAATAAATTAATTTTTATTAACAGCTTGTTTATATTTGTAGGAGGTCACAAAATGTATGAAGATTGTTACACATTGTGGGATGCAATATTTGAAAAATTAAAAAGTGAGCTGACGTCTACCAGTTATACAACTTGGCTTGTCCATTTAAAGCCAGTTGCTCTTTTAGACAATATACTGGTACTATCAACTGTCAATGTATTTACCAAAAACATAATAAACGGAAGATACTTAAACGTAATATACGATGCAGCAAAATCTATTACTAATAAAAACATAGAAATAAAAATAGT
>815_1086
TAAACAAAACTTTATACACAGTATATTTATAACTAAAAAACAATGATACATTGTTGATATTTTTTTTTCCTTTTAAACAAATTTTATCAACATTTATCCGATATAAACATAAATAAATTAATTTTTATTAACAGCTTGTTTATATTTGTAGGAGGTCACAAAATGTATGAAGATTGTTACACATTGTGGGATGCAATATTTGAAAAATTAAAAAGTGAGCTGACGTCTACCAGTTATACAACTTGGCTTGTCCATTTAAAGCCAGTTGCTCTTTTAGACAATATACTGGTACTATCAACTGTCAATGTATTTACCAAAAACATAA
>815_1087
TAAACAAAACTTTATACACAGTATATTTATAACTAAAAAACAATGATACATTGTTGATATTTTTTTTTCCTTTTAAACAAATTTTATCAACATTTATCCGATATAAACATAAATAAATTAATTTTTATTAACAGCTTGTTTATATTTGTAGGAGGTCACAAAATGTATGAAGATTGTTACACATTGTGGGATGCAATATTTGAAAAATTAAAAAGTGAGCTGACGTCTACCAGTTATACAACTTGGCTTGTCCATTTAAAGCCAGTTGCTCTTTTAGACAATATACTGGTACTATCAACTGTCAATGTATTTAC
>815_1088
TAAACAAAACTTTATACACAGTATATTTATAACTAAAAAACAATGATACATTGTTGATATTTTTTTTTCCTTTTAAACAAATTTTATCAACATTTATCCGATATAAACATAAATAAATTAATTTTTATTAACAGCTTGTTTATATTTGTAGGAGGTCACAAAATGTATGAAGATTGTTACACATTGTGGGATGCAATATTTGAAAAATTAAAAAGTGAGCTGACGTCTACCAGTTATACAACTTGGCTTGTCCATTTAAAGCCAGTTGCTCTTTTAGACAATATACTGGTACTATCAACTGTCAATGTATTTACCAAAAACATAATAAACGGAAGATACTTAAACGTAATATACGATGCAGCAAAATCTATTACTAATAAAAACATAGAAATAAAAATAGTCTCTGAAGATGAAGAAGAGTATAAAAAGATAAAGGAAACAGTCCAGTATAAAAACGA
>815_1089
TAAACAAAACTTTATACACAGTATATTTATAACTAAAAAACAATGATACATTGTTGATATTTTTTTTTCCTTTTAAACAAATTTTATCAACATTTATCCGATATAAACATAAATAAATTAATTTTTATTAACAGCTTGTTTATATTTGTAGGAGGTCACAAAATGTATGAAGATTGTTACACATTGTGGGATGCAATATTTGAAAAATTAAAAAGTGAGCTGACGTCTACCAGTTATACAACTTGGCTTGTCCATTTAAAGCCAGTTGCTCTTTTAGACAATATACTGGTACTATCAACTGTCAATGTATTTACCAAAAACATAATAAACGGAAGATACTTAAACGTAATA
>815_1090
TAAACAAAACTTTATACACAGTATATTTATAACTAAAAAACAATGATACATTGTTGATATTTTTTTTTCCTTTTAAACAAATTTTATCAACATTTATCCGATATAAACATAAATAAATTAATTTTTATTAACAGCTTGTTTATATTTGTAGGAGGTCACAAAATGTATGAAGATTGTTACACATTGTGGGATGCAATATTTGAAAAATTAAAAAGTGAGCTGACGTCTACCAGTTATACAACTTGGCTTGTCCATTTAAAGCCAGTTGCTCTTTTAGACAATATACTGGTACTATCAACTGTCAATGTATTTACCAAAAACATAATAAACGGAAGATACTTAAACGTAATATACGATGCAGCAAAATCTATTACTAATAAAAACATAGAAATAAAAATAGTCTCTGAAGATGAAGAAGAGTATAAAAAGAT
>815_1091
TAAACAAAACTTTATACACAGTATATTTATAACTAAAAAACAATGATACATTGTTGATATTTTTTTTTCCTTTTAAACAAATTTTATCAACATTTATCCGATATAAACATAAATAAATTAATTTTTATTAACAGCTTGTTTATATTTGTAGGAGGTCACAAAATGTATGAAGATTGTTACACATTGTGGGATGCAATATTTGAAAAATTAAAAAGTGAGCTGACGTCTA
>815_1092
TAAACAAAACTTTATACACAGTATATTTATAACTAAAAAACAATGATACATTGTTGATATTTTTTTTTCCTTTTAAACAAATTTTATCAACATTTATCCGATATAAACATAAATAAATTAATTTTTATTAACAGCTTGTTTATATTTGTAGGAGGTCACAAAATGTATGAAGATTGTTACACATTGTGGGATGCAATATTTGAAAAATTAAAAAGTGAGCTGACGTCTACCAGTTATACAACTTGGCTTGTCCATTTAAAGCCAGTTGCTCTTTTAGACAATATACTGGTACTATCAACTGTCAATGTATTTACCAAAAACATAATAAACGGAAGATACTTAAACGTAATATACGATGCAGCAAAATCTATTACTAATAAAAACATAGAAATAAAAATAGTCTCTGAAGATGAAGAAGAGTATAAAAAGATAAAGGAAACAGTCCAGTATAAAAACGACAAAGACAAAAT
>815_1093
TAAACAAAACTTTATACACAGTATATTTATAACTAAAAAACAATGATACATTGTTGATATTTTTTTTTCCTTTTAAACAAATTTTATCAACATTTATCCGATATAAACATAAATAAATTAATTTTTATTAACAGCTTGTTTATATTTGTAGGAGGTCACAAAATGTATGAAGATTGTTACACATTGTGGGATGCAATATTTGAAAA
>815_1094
TAAACAAAACTTTATACACAGTATATTTATAACTAAAAAACAATGATACATTGTTGATATTTTTTTTTCCTTTTAAACAAATTTTATCAACATTTATCCGATATAAACATAAATAAATTAATTTTTATTAACAGCTTGTTTATATTTGTAGGAGGTCACAAAATGTATGAAGATTGTTACACATTGTGGGATGCAATATTTGAAAAATTAAAAAGTGAGCTGACGTCTACCAGTTATACAACTTGGCTTGTCCATTTAAAGCCAGTTGCTCTTTTAGACAATATACTGGTACTATCAACTGTCAATGTATTTACCAAAAACATAATAAACGGAAGATACTTAAACGTAATATACGATGCAGCAAAATCTATTACTAATAAAAACATAGAAATAAAAATAGTCTCT
>815_1095
TAAACAAAACTTTATACACAGTATATTTATAACTAAAAAACAATGATACATTGTTGATATTTTTTTTTCCTTTTAAACAAATTTTATCAACATTTATCCGATATAAACATAAATAAATTAATTTTTATTAACAGCTTGTTTATATTTGTAGGAGGTCACAAAATGTATGAAGATTGTTACACATTGTGGGATGCAATATTTGAAAAATTAAAAAGTGAGCTGACGTCTACCAGTTATACAACTTGGCTTGTCCATTTAAAGCCAGTTGCTCTTTTAGACAATATACTGGTACTATCAACTGTCAATGTATTTACCAAAAACATAATAAACGGAAGATACTTAAACGTAATATACGATGCAGCAAAATCTATTACTAATAAAAACATAGAAATAAAAATAGTCTCTGAAGATGAAGAAGAGTATAAAAAGATAAAGGAAACAGTCC
>815_1096
TAAACAAAACTTTATACACAGTATATTTATAACTAAAAAACAATGATACATTGTTGATATTTTTTTTTCCTTTTAAACAAATTTTATCAACATTTATCCGATATAAACATAAATAAATTAATTTTTATTAACAGCTTGTTTATATTTGTAGGAGGTCACAAAATGTATGAAGATTGTTACACATTGTGGGATGCAATATTTGAAAAATTAAAAAGTGAGCTGACGTCTACCAGTTATACAACTTGGCTTGTCCATTTAAAGCCAGTTGCTCTTTTAGACAATATACTGGTACTATCAACTGTCAATGTATTTACCAAAAACATAATAAACGGAAGATACTTAAACGTAATATACGATGCAGCAAAATCTATTACTAATAAAAACATAGAAATAAAAATAGTCTCTGAAGATGAAGAAGAGTATAAAAAGATAAAGGAAACAGTCCAGTATAAAAACGACAAAGACAAAATTGTTTCCAATATGCTGAATCCTAAATAT
>815_1097
TAAACAAAACTTTATACACAGTATATTTATAACTAAAAAACAATGATACATTGTTGATATTTTTTTTTCCTTTTAAACAAATTTTATCAACATTTATCCGATATAAACATAAATAAATTAATTTTTATTAACAGCTTGTTTATATTTGTAGGAGGTCACAAAATGTATGAAGATTGTTACACATTGTGGGATGCAATATTTGAAAAATTAAAAAGTGAGCTGACGTCTACCAGTTATACAACTTGGCTTGTCCATTTAAAGCCAGTTGCTCTTTTAGACAATATACTGGTACTATCAACTGTCAATGTATTTACCAAAAACATAATAAACGGAAGATACTTAAACGTAATATACGATGCAGCAAAATCTATTACTAATAAAAACATAGAAATAAAAATAGTCTCTGAAGATGAAGAAGAGTATAAAAAGATAAAGGAAACAGTCCAGTAT
>815_1098
TAAACAAAACTTTATACACAGTATATTTATAACTAAAAAACAATGATACATTGTTGATATTTTTTTTTCCTTTTAAACAAATTTTATCAACATTTATCCGATATAAACATAAATAAATTAATTTTTATTAACAGCTTGTTTATATTTGTAGGAGGTCACAAAATGTATGAAGATTGTTACACATTGTGGGATGCAATATTTGAAAAATTAAAAAGTGAGCTGACGTCTACCAG
>815_1099
TAAACAAAACTTTATACACAGTATATTTATAACTAAAAAACAATGATACATTGTTGATATTTTTTTTTCCTTTTAAACAAATTTTATCAACATTTATCCGATATAAACATAAATAAATTAATTTTTATTAACAGCTTGTTTATATTTGTAGGAGGTCACAAAATGTATGAAGATTGTTA
>815_1100
TAAACAAAACTTTATACACAGTATATTTATAACTAAAAAACAATGATACATTGTTGATATTTTTTTTTCCTTTTAAACAAATTTTATCAACATTTATCCGATATAAACATAAATAAATTAATTTTTATTAACAGCTTGTTTATATTTGTAGGAGGTCACAAAATGTATGAAGATTGTTACACATTGTGGGATGCAATATTTGAAAAATTAAAAAGTGAGCTGACGTCTACCAGTTATACAACTTGGCTTGTCCATTTAAAGCCAGTTGCTCTTTTAGACAATATACTGGTACTATCAACTGTCAATGTATTTACCAAAAACATAATAAACGGAAGATACTTAAACGTAATATACGA
>815_1101
TAAACAAAACTTTATACACAGTATATTTATAACTAAAAAACAATGATACATTGTTGATATTTTTTTTTCCTTTTAAACAAATTTTATCAACATTTATCCGATATAAACATAAATAAATTAATTTTTATTAACAGCTTGTTTATATTTGTAGGAGGTCACAAAATGTATGAAGATTGTTACACATTGTGGGATGCAATATTTGAAAAATTAAAAAGTGAGCTGACGTCTACCAGTTATACAACTTGGCTTGTCCATTTAAAGCCAGTTGCTCTTTTAGACAATATACTGGTACTATCAACTGTCAATGTATTTACCAAAAACATAATAAACGGAAGATACTTAAACGTAATATACGATGCAGCAAAATCTATTACTAATAAAAACATAGAAATAAAAATAGTCTCTGAAGATGAAGAAGAGTATAAAAAGATAA
>815_1102
TAAACAAAACTTTATACACAGTATATTTATAACTAAAAAACAATGATACATTGTTGATATTTTTTTTTCCTTTTAAACAAATTTTATCAACATTTATCCGATATAAACATAAATAAATTAATTTTTATTAACAGCTTGTTTATATTTGTAGGAGGTCACAAAATGTATGAAGATTGTTACACATTGTGGGATGCAATATTT
>815_1103
TAAACAAAACTTTATACACAGTATATTTATAACTAAAAAACAATGATACATTGTTGATATTTTTTTTTCCTTTTAAACAAATTTTATCAACATTTATCCGATATAAACATAAATAAATTAATTTTTATTAACAGCTTGTTTATATTTGTAGGAGGT
>815_1104
TAAACAAAACTTTATACACAGTATATTTATAACTAAAAAACAATGATACATTGTTGATATTTTTTTTTCCTTTTAAACAAATTTTATCAACATTTATCCGATATAAACATAAATAAATTAATTTTTATTAACAGCTTGTTTATATTTGTAGGAGGTCACAAAATGTATGAAGATTGTTACACATTGTGGGATGCAATATTTGAAAAATTAAAAAGTGAGCTGACGTCTACCAGTTATACAACTTGGCTTGTCCATTTAAAGCCAGTTGCTCTTTTAGACAATATACTGGTACTATCAACTGTCAATGTATTTACCAAAAACATAA
>815_1105
TAAACAAAACTTTATACACAGTATATTTATAACTAAAAAACAATGATACATTGTTGATATTTTTTTTTCCTTTTAAACAAATTTTATCAACATTTATCCGATATAAACATAAATAAATTAATTTTTATTAACAGCTTGTTTATATTTGTAGGAGGTCACAAAATGTATGAAGATTGTTACACATTGTGGGATGCAATATTTGAAAAATTAAAAAGTGAGCTGACGTCTACCAGTTATACAACTTGGCTTGTCCATTTAAAGCCAGTTGCTCTTTTAGACAATATACTGGTACTATCAACTGTCAATGTATTTACCAAAAACATAATAAACGGAAGATACTTAAACGTAATATACGATGCAGCAAAATCTATTACTAATAAAAACATAGAAATAAAAATAGTCTCTGAAGATG
>815_1106
TAAACAAAACTTTATACACAGTATATTTATAACTAAAAAACAATGATACATTGTTGATATTTTTTTTTCCTTTTAAACAAATTTTATCAACATTTATCCGATATAAACATAAATAAATTAATTTTTATTAACAGCTTGTTTATATTTGTAGGAGGTCACAAAATGTATGAAGATTGTTACACATTGTGGGATGCAATATTTGAAAAATTAAAAAGTGAGCTGACGTCTACCAGTTATACAACTTGGCTTGTCCATTTAAAGCCAGTTGCT
>815_1107
TAAACAAAACTTTATACACAGTATATTTATAACTAAAAAACAATGATACATTGTTGATATTTTTTTTTCCTTTTAAACAAATTTTATCAACATTTATCCGATATAAACATAAATAAATTAATTTTTATTAACAGCTTGTTTATATTTGTAGGAGGTCACAAAATGTATGAAGATTGTTACACATTGTGGGATGCAATATTTGAAAAATTAAAAAGTGAGCTGACGTCTACCAGTTATACAACTTGGCTTGTCCATTTAAAGCCAGTTGCTCTTTTAGACAATATACTGGTACTATCAACTGTCAATGTATTTACCAAAAACATAATAAACGGAAGATACTTAAACGTAATATACGATGCAGCAAAATCTATTACTAATAAAAACATAGAAATAAAAATAGTCTCTGAAGATGAAGAAGAGTATAAAAAGATAAAGGAAACAGTCCAGTATAAAAACGAC
>815_1108
TAAACAAAACTTTATACACAGTATATTTATAACTAAAAAACAATGATACATTGTTGATATTTTTTTTTCCTTTTAAACAAATTTTATCAACATTTATCCGATATAAACATAAATAAATTAATTTTTATTAACAGCTTGTTTATATTTGTAGGAGGTCACAAAATGTATGAAGATTGTTACACATTGTGGGATGCAATATTTGAAAAATTAAAAAGTGAGCTGACGTCTACCAGTTATACAACTTGGCTTGTCCATTTAAAGCCAGTTGCTCTTTTAGACAATATACTGGTACTATCAACTGTCAATGTATTTA
>815_1109
TAAACAAAACTTTATACACAGTATATTTATAACTAAAAAACAATGATACATTGTTGATATTTTTTTTTCCTTTTAAACAAATTTTATCAACATTTATCCGATATAAACATAAATAAATTAATTTTTATTAACAGCTTGTTTATATTTGTAGGAGGTCACAAAATGTATGAAGATTGTTACACATTGTGGGATGCAATATTTGAAAAATTAAAAAGTGAGCTGACGTCTACCAGTTATACAACTTGGCTTGTCCATTTAAAGCCAGTTGCT
>815_1110
TAAACAAAACTTTATACACAGTATATTTATAACTAAAAAACAATGATACATTGTTGATATTTTTTTTTCCTTTTAAACAAATTTTATCAACATTTATCCGATATAAACATAAATAAATTAATTTTTATTAACAGCTTGTTTATATTTGTAGGAGGTCACAAAATGTATGAAGATTGTTACACATTGTGGGATGCAATATTTGAAAAATTAAAAAGTGAGCTGACGTCTACCAGTTATACAACTTGGCTTGTCCATTT
>815_1111
TAAACAAAACTTTATACACAGTATATTTATAACTAAAAAACAATGATACATTGTTGATATTTTTTTTTCCTTTTAAACAAATTTTATCAACATTTATCCGATATAAACATAAATAAATTAATTTTTATTAACAGCTTGTTTATATTTGTAGGAGGTCACAAAATGTATGAAGATTGTTACACATTGTGGGATGCAATATTTGAAAAATTAAAAAGTGAGCTGACGTCTACCAGTTATACAACTTGGCTTGTCCATTTAAAGCCAGTTGCTCTTTTAGACAATATACTGGTACTATCAACTGTCAATGTATTTACCAAAAACATAATAAACGGAAGATACTTAAACGTAATATACGATGCAGCAAAATCTATTACTAATAAAAACATAGAAATAAAAATAGTCTCTGAAGATGAAGAAGAGTATAAAAAGATAAAGGAAACAGTCCAGTATAAAAACGACAAAGACAAAATTGTTTCCAATATGCTGAA
>815_1112
TAAACAAAACTTTATACACAGTATATTTATAACTAAAAAACAATGATACATTGTTGATATTTTTTTTTCCTTTTAAACAAATTTTATCAACATTTATCCGATATAAACATAAATAAATTAATTTTTATTAACAGCTTGTTTATATTTGTAGGAGGTCACAAAATGTATGAA
>815_1113
TAAACAAAACTTTATACACAGTATATTTATAACTAAAAAACAATGATACATTGTTGATATTTTTTTTTCCTTTTAAACAAATTTTATCAACATTTATCCGATATAAACATAAATAAATTAATTTTTATTAACAGCTTGTTTATATTTGTAGGAGGTCACAAAATGTATGAAGATTGTTACACATTGTGGGATGCAATATTTGAAAAATTAAAAAGTGAGCTGACGTCTACCAGTTATACAACTTGGCTTGTCCATTTAAAGCCAGTTGCTCTTTTAGAC
>815_1114
TAAACAAAACTTTATACACAGTATATTTATAACTAAAAAACAATGATACATTGTTGATATTTTTTTTTCCTTTTAAACAAATTTTATCAACATTTATCCGATATAAACATAAATAAATTAATTTTTATTAACAGCTTGTTTATATTTGTAGGAGGTCACAAAATGTATGAAGATTGTTACACATTGTGGGATGCAATATTTGAAAAATTAAAAAGTGAGCTGACGTCTACCAGTTATACAACTTGGCTTGTCCATTTAAAGCCAGTTGCTCTTTTAGACAATATACTGGTA
>815_1115
TAAACAAAACTTTATACACAGTATATTTATAACTAAAAAACAATGATACATTGTTGATATTTTTTTTTCCTTTTAAACAAATTTTATCAACATTTATCCGATATAAACATAAATAAATTAATTTTTATTAACAGCTTGTTTATATTTGTAGGAGGTCACAAAATGTATGAAGATTGTTACACATTGTGGGATGCAATATTTGAAAAATTAAAAAGTGAGCTGACGTCTACCAGTTATACAACTTGGCTTGTCCATTTAAAGCCAGTTGCTCTTTTAGACAATATACTGGTACTATCAACTGTCAATGTATTTACCAAAAACATAATAAACGGAAGATACTTAAACGTAATATACGATGCAGCAAAATCTATTACTAATAAAAACATAGAAATAAAAATAGTCTCTGAAGATGAAGAAGAGTATAAAAAGATAAAGGAAACAGTCCAGTATAAAAACGACAAAGACAAAA
>815_1116
TAAACAAAACTTTATACACAGTATATTTATAACTAAAAAACAATGATACATTGTTGATATTTTTTTTTCCTTTTAAACAAATTTTATCAACATTTATCCGATATAAACATAAATAAATTAATTTTTATTAACAGCTTGTTTATATTTGTAGGAGGTCACAAAATGTATGAAGATTGTTACACATTGTGGGATGCAATATTTGAAAAATTAAAAAGTGAGCTGACGTCTACCAGTTATAC
>815_1117
TAAACAAAACTTTATACACAGTATATTTATAACTAAAAAACAATGATACATTGTTGATATTTTTTTTTCCTTTTAAACAAATTTTATCAACATTTATCCGATATAAACATAAATAAATTAATTTTTATTAACAGCTTGTTTATATTTGTAGGAGGTCACAAAATGTATGAAGATTGTTACACATTGTGGGATGCAATATTTGAAAAATTAAAAAGTGAGC
>815_1118
TAAACAAAACTTTATACACAGTATATTTATAACTAAAAAACAATGATACATTGTTGATATTTTTTTTTCCTTTTAAACAAATTTTATCAACATTTATCCGATATAAACATAAATAAATTAATTTTTATTAACAGCTTGTTTATATTTGTAGGAGGTCACAAAATGTATGAAGATTGTTACACATTGTGGGATGCAATATTTGAAAAATTAAAAAGTGAGCTGACGTCTACCAGTTATACAACTTGGCTTGTCCATTTAAAGCCAGTTGCTCTTTTAGACAATATACTGGTACTATCAACTGTCAATGTATTTACCAAAAACATAATAAACGGAAGATACTTAAACGTAATATACGATGCAGCAAAATCTATTACTAATAAAAACATAGAAATAAAAATAGTCTCTGAAGATGAAGAAGAGTATAAAAAGATAAAGGAAACAGTCCAGTATAAAAACGAC
>815_1119
TAAACAAAACTTTATACACAGTATATTTATAACTAAAAAACAATGATACATTGTTGATATTTTTTTTTCCTTTTAAACAAATTTTATCAACATTTATCCGATATAAACATAAATAAATTAATTTTTATTAACAGCTTGTTTATATTTGTAGGAGGTCACAAAATGTATGAAGATTGTTACACATTGT
>815_1120
TAAACAAAACTTTATACACAGTATATTTATAACTAAAAAACAATGATACATTGTTGATATTTTTTTTTCCTTTTAAACAAATTTTATCAACATTTATCCGATATAAACATAAATAAATTAATTTTTATTAACAGCTTGTTTATATTTGTAGGAGGTCACAAAATGTATGAAGATTGTTACACATTGTGGGATGCAATATTTGAAAAATTAAAAAGTGAGCTGACGTCTACCAGTTATACAACTTGGCTTGTCCATTTAAAGCCAGTTGCTCTTTTAGACAATATACTGGTACTATCAACTGTCAATGTATTTACCAAAAACATAATAAACGGAAGATACTTAAACGTAATATACGATGCAGCAAAATCTATTACTAATAAAAACATAGAAATAAAAATAGTCTCTGAAGATGAAGAAGAGTATAAA
>815_1121
TAAACAAAACTTTATACACAGTATATTTATAACTAAAAAACAATGATACATTGTTGATATTTTTTTTTCCTTTTAAACAAATTTTATCAACATTTATCCGATATAAACATAAATAAATTAATTTTTATTAACAGCTTGTTTATATTTGTAGGAGGTCACAAAATGTATGAAGATTGTTACACATTGTGGGATGCAATATTTGAAAAAT
>815_1122
TAAACAAAACTTTATACACAGTATATTTATAACTAAAAAACAATGATACATTGTTGATATTTTTTTTTCCTTTTAAACAAATTTTATCAACATTTATCCGATATAAACATAAATAAATTAATTTTTATTAACAGCTTGTTTATATTTGTAGGAGGTCACAAAATGTATGAAGATTGTTACACATTGTGGGATGCAATATTTGAAAAATTAAAAAGTGAGCTGACGTCTACCAGTTATACAACTTGGCTTGTCCATTTAAAGCCAGTTGCTCT
>815_1123
TAAACAAAACTTTATACACAGTATATTTATAACTAAAAAACAATGATACATTGTTGATATTTTTTTTTCCTTTTAAACAAATTTTATCAACATTTATCCGATATAAACATAAATAAATTAATTTTTATTAACAGCTTGTTTATATTTGTAGGAGGTCACAAAATGTATGAAGATTGTTACACATTGTGGGATGCAATATTTGAAAAATTAAAAAGTGAGCTGACGTCTACCAGTTATACAACTTGGCTTGTCCATTTAAAGCCAGTTGCTCTTTTAGACAATATACTGGTACTATCAACTGTCAATGTATTTACCAAAAACATAATAAACGGAAGATACTTAAACGTAATATACG
>815_1124
TAAACAAAACTTTATACACAGTATATTTATAACTAAAAAACAATGATACATTGTTGATATTTTTTTTTCCTTTTAAACAAATTTTATCAACATTTATCCGATATAAACATAAATAAATTAATTTTTATTAACAGCTTGTTTATATTTGTAGGAGGTC
>815_1125
TAAACAAAACTTTATACACAGTATATTTATAACTAAAAAACAATGATACATTGTTGATATTTTTTTTTCCTTTTAAACAAATTTTATCAACATTTATCCGATATAAACATAAATAAATTAATTTTTATTAACAGCTTGTTTATATTTGTAGGAGGTCACAAAATGTATGAAGATTGTTACACATTGTGGGATGCAATATTTGAAAAATTAAAAAGTGAGCTGACGTCTACCAGTTATACAACTTGGCTTGTCCATTTAAAGCCAGTTGCTCTTTTAGACAATA
>815_1126
TAAACAAAACTTTATACACAGTATATTTATAACTAAAAAACAATGATACATTGTTGATATTTTTTTTTCCTTTTAAACAAATTTTATCAACATTTATCCGATATAAACATAAATAAATTAATTTTTATTAACAGCTTGTTTATATTTGTAGGAGGTCACAAAATGTATGAAGATTGTTACACATTGTGGGATGCAATATTTGAAAAATTAAAAAGTGAGCTGA
>815_1127
TAAACAAAACTTTATACACAGTATATTTATAACTAAAAAACAATGATACATTGTTGATATTTTTTTTTCCTTTTAAACAAATTTTATCAACATTTATCCGATATAAACATAAATAAATTAATTTTTATTAACAGCTTGTTTATATTTGTAGGAGGTCACAAAATGTATGAAGATTGTTACACATTGTGGGATGCAATATTTGAAAAATTAAAAAGTGAGCTGACGTCTACCAGTTATACAACTTGGCTTGTCCATTTAAAGCCAGTTGCTCTTTTAGACAATATACTGGTACTATCAACTGTCAATGTATTTACCAAAAACATAATAAACGGAAGATACTTAAACGTAATAT
>815_1128
TAAACAAAACTTTATACACAGTATATTTATAACTAAAAAACAATGATACATTGTTGATATTTTTTTTTCCTTTTAAACAAATTTTATCAACATTTATCCGATATAAACATAAATAAATTAATTTTTATTAACAGCTTGTTTATATTTGTAGGAGGTCACAAAATGTATGAAGATTGTTACACATTGTGGGATGCAATATTTGAAAAATTAAAAAGTGAGCTGACGTCTACCAGTTATACAACTTGGCTTGTCCATTTAAAGCCAGTTGCTCTTTTAGACAATATACTGGTACTATCAACTGTCAATGTATTTACCAAAAACATAATAAACGGAAGATACTTAAACGTAATATACGATGCAGCAAAATCTATTACTAATAAAAACATAGAAATAAAAATAGTCTCTGAAGATGAAGAAGAGTATAAAAAGATAAAGGAAACAGTCCAGTATAAAAACGACAAAGACAAAATTGTTTCCAATATGCT
>815_1129
TAAACAAAACTTTATACACAGTATATTTATAACTAAAAAACAATGATACATTGTTGATATTTTTTTTTCCTTTTAAACAAATTTTATCAACATTTATCCGATATAAACATAAATAAATTAATTTTTATTAACAGCTTGTTTATATTTGTAGGAGGTCACAAAATGTATGAAGATTGTTACACATTGTGGGATGCAATATTTGAAAAATTAAAAAGTGAGCTGACGTCTACCAGTTATACAACTTGGCTTGTCCATTTAAAGCCAGTTGCTCTTTTAGACAATATACTGGTACTATCAACTGTCAATGTATTTACCAAAAACATAATAAACGGAAGATACTTAAACGTAATATACGATGCAGCAAAATCTATTACTAATAAAAACATAGAAATAAAAATAGTCTCTGAAGATGAAGAAGA
>815_1130
TAAACAAAACTTTATACACAGTATATTTATAACTAAAAAACAATGATACATTGTTGATATTTTTTTTTCCTTTTAAACAAATTTTATCAACATTTATCCGATATAAACATAAATAAATTAATTTTTATTAACAGCTTGTTTATATTTGTAGGAGGTCACAAAATGTATGAAGATTGTTACACATTGTGGGATGCAATATTTGAAAAATTAAAAAGTGAGCTGACGTCTACCAGTTATACAACTTGGCTTGTCCATTTAAAGCCAGTTGCTCTTTTAGACAATATACTGGTACTATCAACTGTCAATGTATTTACCAAAAACATAATAAACGGAAGATACTTAAACGTAATATACGATGCAGCAAAATCTATTACTAATAAAAACATAGAAATAAAAATAGTCTCTGAAGATGAAGAAGAGTATAAAAAGATAAAGGAAACAGTCCAGTATAAAAACGACAAAGA
>815_1131
TAAACAAAACTTTATACACAGTATATTTATAACTAAAAAACAATGATACATTGTTGATATTTTTTTTTCCTTTTAAACAAATTTTATCAACATTTATCCGATATAAACATAAATAAATTAATTTTTATTAACAGCTTGTTTATATTTGTAGGAGGTCACAAAATGTATGAAGATTGTTACACATTGTGGGATGCAATATTTGAAAAATTAAAAAGTGAGCTGACGTCTACCAGTTATACAACTTGGCTTGTCCATTTAAAGCCAGTTGCTCTTTTAGACAATATACTGGTACTATCAACTGTCAATGTATTTACCAAAAACATAATAAACGGAAGATACTTAAACGTAATATAC
>815_1132
TAAACAAAACTTTATACACAGTATATTTATAACTAAAAAACAATGATACATTGTTGATATTTTTTTTTCCTTTTAAACAAATTTTATCAACATTTATCCGATATAAACATAAATAAATTAATTTTTATTAACAGCTTGTTTATATTTGTAGGAGGTCACAAAATGTATGAAGATTGTTACACATTGTGGGATGCAATATTTGAAAAATTAAAAAGTGAGCTGACGTCTACCAGTTATACAACTTGGCT
>815_1133
TAAACAAAACTTTATACACAGTATATTTATAACTAAAAAACAATGATACATTGTTGATATTTTTTTTTCCTTTTAAACAAATTTTATCAACATTTATCCGATATAAACATAAATAAATTAATTTTTATTAACAGCTTGTTTATATTTGTAGGAGGTCACAAAATGTATGAAGATTGTTACACATTGTGGGATGCAATATTTGAAAAATTAAAAAGTGAGCTGACGTCTACCAGTTATACAACTTGGCTTGTCCATTTAAAGCCAGTTGCTCTTTTAGACAAT
>815_1134
TAAACAAAACTTTATACACAGTATATTTATAACTAAAAAACAATGATACATTGTTGATATTTTTTTTTCCTTTTAAACAAATTTTATCAACATTTATCCGATATAAACATAAATAAATTAATTTTTATTAACAGCTTGTTTATATTTGTAGGAGGTCACAAAATGTATGAAGATTGTTACACATTGTGGGATGCAATATTTGAAAAATTAAAAAGTGAGCTGACGTCTACCAGTTATA
>815_1135
TAAACAAAACTTTATACACAGTATATTTATAACTAAAAAACAATGATACATTGTTGATATTTTTTTTTCCTTTTAAACAAATTTTATCAACATTTATCCGATATAAACATAAATAAATTAATTTTTATTAACAGCTTGTTTATATTTGTAGGAGGTCACAAAATGTATGAAGATTGTT
>815_1136
TAAACAAAACTTTATACACAGTATATTTATAACTAAAAAACAATGATACATTGTTGATATTTTTTTTTCCTTTTAAACAAATTTTATCAACATTTATCCGATATAAACATAAATAAATTAATTTTTATTAACAGCTTGTTTATATTTGTAGGAGGTCACAAAATGTATGAAGATTGTTACACATTGTGGGATGCAATATTTGAAAAATTAAAAAGTGAGCTGACGTCTACCAGTTATACAACTTG
>815_1137
TAAACAAAACTTTATACACAGTATATTTATAACTAAAAAACAATGATACATTGTTGATATTTTTTTTTCCTTTTAAACAAATTTTATCAACATTTATCCGATATAAACATAAATAAATTAATTTTTATTAACAGCTTGTTTATATTTGTAGGAGGTCACAAAATGTATGAAGATTGTTACACATTGTGGGATGCAATATTTGAAAAATTAAAAAGTGAGCTGACGTCTACCAGTTATACAACTTGGCTTGTCCATTTAAAGCCAGTTGCTCTTTTAGACAATATACTGGTACTATCAACTGTCAATGTATTTACCAAAAACATAATAAACGGAAGATACTTAAACGTAATATACGATGCAGCAAAATCTATTACTAATAAAAACATAGAAATAAAAATAGTCTCTGAAGATGAAGAAGAGTATAAAAA
>815_1138
TAAACAAAACTTTATACACAGTATATTTATAACTAAAAAACAATGATACATTGTTGATATTTTTTTTTCCTTTTAAACAAATTTTATCAACATTTATCCGATATAAACATAAATAAATTAATTTTTATTAACAGCTTGTTTATATTTGTAGGAGGTCACAAAATGTATGAAGATTGTTACACATTGTGGGATGCAATATTTGAAAAATTAAAAAGTGAGCTGACGTCTACCAGTTATACAACTTGGCTTGTCCATTTAAAGCCAGTTGCTCTTTTAGACAATATACTGGTACTATCAACTGTCAATGTATTTACCAAAAACATAATA
>815_1139
TAAACAAAACTTTATACACAGTATATTTATAACTAAAAAACAATGATACATTGTTGATATTTTTTTTTCCTTTTAAACAAATTTTATCAACATTTATCCGATATAAACATAAATAAATTAATTTTTATTAACAGCTTGTTTATATTTGTAGGAGGTCACAAAATGTATGAAGATTGTTACACATTGTGGGATGCAATATTTGAAAAATTAAAAAGTGAGCTGACGTCTACCAGTTATACAACTTGGCTTGTCCATTTAAAGCCAGTTGCTCTTTTAGACAATATACTGGTACTATCAACTGTCAATGTATTTACCAAAAACATAATAAACGGAAGATACTTAAACGTAATATACGATGCAGCAAAATCTATTACTAATAAAAACATAGAAATAAAAATAGTCTCTGAAGATGAA
>815_1140
TAAACAAAACTTTATACACAGTATATTTATAACTAAAAAACAATGATACATTGTTGATATTTTTTTTTCCTTTTAAACAAATTTTATCAACATTTATCCGATATAAACATAAATAAATTAATTTTTATTAACAGCTTGTTTATATTTGTAGGAGGTCACAAAATGTATGAAGATTGTTACACATTGTGGGATGCAATATTTGAAAAATTAAAAAGTGAGCTGACGTCTACCAGTTATACAACTTGGCTTGTCCATTTAAAGCCAGTTGCTCTTTTAGACAATATACTGGTACTATCAACTGTCAATGTATTTACCAAAAA
>815_1141
TAAACAAAACTTTATACACAGTATATTTATAACTAAAAAACAATGATACATTGTTGATATTTTTTTTTCCTTTTAAACAAATTTTATCAACATTTATCCGATATAAACATAAATAAATTAATTTTTATTAACAGCTTGTTTATATTTGTAGGAGGTCACAAAATGTATGAAGATTGTTACACATTGTGGGATGCAATATTTGAAAAATTAAAAAGTGAGCTGACGTCTACCAGTTATACAACTTGGCTTGTCCATTTAAAGCCAGTTGCTCTTTTAGACAATATACTGGTACTATCAACTGTCAATGTATTTACCAAAAACATAATAAACGGAAGATACTTAAACGTAATATACGATGCAGCAAAATCTATTACTAATAAAAACATAGAAATAAAAATAGTCTCTGAAGATGAAGAAGAGTATAAAAAGATAAAGGAAACAGTCCAGTATAAAAACGAC
>815_1142
TAAACAAAACTTTATACACAGTATATTTATAACTAAAAAACAATGATACATTGTTGATATTTTTTTTTCCTTTTAAACAAATTTTATCAACATTTATCCGATATAAACATAAATAAATTAATTTTTATTAACAGCTTGTTTATATTTGTAGGAGGTCACAAAATGTATGAAGATTGTTACACATTGTGGGATGCAATATTTGAAAAATTAAAAAGTGAGCTGACGTCTACCAGTTATACAACTTGGCTTGTCCATTTAAAGCCAGTTGCTCTTTTAGACAATATACTGGTACTATCAACTGTCAATGTATTTACCAAAAACATAATAAACGGAAGATACTTAAACGTAATATACGATGCAGCAAAATCTATTACTAATAAAAACATAGAAATAAAAATAGTCTCTG
>815_1143
TAAACAAAACTTTATACACAGTATATTTATAACTAAAAAACAATGATACATTGTTGATATTTTTTTTTCCTTTTAAACAAATTTTATCAACATTTATCCGATATAAACATAAATAAATTAATTTTTATTAACAGCTTGTTTATATTTGTAGGAGGTCACAAAATGTATGAAGATTGTTACACATTGTGGGATGCAATATTTGA
>815_1144
TAAACAAAACTTTATACACAGTATATTTATAACTAAAAAACAATGATACATTGTTGATATTTTTTTTTCCTTTTAAACAAATTTTATCAACATTTATCCGATATAAACATAAATAAATTAATTTTTATTAACAGCTTGTTTATATTTGTAGGAGGTCACAAAATGTATGAAGATTGTTACACATTG
>815_1145
TAAACAAAACTTTATACACAGTATATTTATAACTAAAAAACAATGATACATTGTTGATATTTTTTTTTCCTTTTAAACAAATTTTATCAACATTTATCCGATATAAACATAAATAAATTAATTTTTATTAACAGCTTGTTTATATTTGTAGGAGGTCACAAAATGTATGAAGATTGTTACACATTGTGGGATGCAATATTTGAAAAATTAAAAAGTGAGCTGACGTCTACCAGTTATACAACTTGGCTTGTCCATTTAAAGCCAGTTGCTCTTTTAGACAATATACTGGTACTATCAACTGTCAATGTATTTACCAAAAACATAATAAACGGAAGATACTTAAACGTAATATACGATGCAGCAAAATCTATTACTAATAAAAACATAGAAATAAAAATAGTCTCTGAAGATGAAGAAGAGTATAAAAAGATAAAGGAAACAGTCCAGTATAAAAACGACAAAGACAAAATTGTTTCCAATATGCTGAATC
>815_1146
TAAACAAAACTTTATACACAGTATATTTATAACTAAAAAACAATGATACATTGTTGATATTTTTTTTTCCTTTTAAACAAATTTTATCAACATTTATCCGATATAAACATAAATAAATTAATTTTTATTAACAGCTTGTTTATATTTGTAGGAGGTCACAAAATGTATGAAGATTGTTACACATTGTGGGATGCAATATTTGAAAAATTAAAAAGTGAGCTGACGTCTACCAGTTATACAACTTGGCTTGTCCATTTAAAGCCAGTTGCTCTTTTAGACAATATACTGGTACTATCAACTGTCAATGTATTTAC
>815_1147
TAAACAAAACTTTATACACAGTATATTTATAACTAAAAAACAATGATACATTGTTGATATTTTTTTTTCCTTTTAAACAAATTTTATCAACATTTATCCGATATAAACATAAATAAATTAATTTTTATTAACAGCTTGTTTATATTTGTAGGAGGTCACAAAATGTATGAAGATTGTTACACATTGTGGGATGCAATATTTGAAAAATTAAAAAGTGAGCTGACGTCTACCAGTTATACAACTTGGCTTGTCCATTT
>815_1148
TAAACAAAACTTTATACACAGTATATTTATAACTAAAAAACAATGATACATTGTTGATATTTTTTTTTCCTTTTAAACAAATTTTATCAACATTTATCCGATATAAACATAAATAAATTAATTTTTATTAACAGCTTGTTTATATTTGTAGGAGGTCACAAAATGTATGAAGATTGTTACACATTGTGGGATGCAATATTTGAAAAATTAAAAAGTGAGCTGACGTCTACCAGTTATACAACTTGGCTTGTCCATTTAAAGCCAGTTGCTCTTTTAGACAATATACTGGTACTATCAACTGTCAATGTATTTACCAAAAACATAATAAACGGAAGATACTTAAACGTAATATACGATGCAGCAAAATCTATTACTAATAAAAACATAGAAATAAAAATAGTCTCTGAAGATGAAGAAGAGTATAAAA
>815_1149
TAAACAAAACTTTATACACAGTATATTTATAACTAAAAAACAATGATACATTGTTGATATTTTTTTTTCCTTTTAAACAAATTTTATCAACATTTATCCGATATAAACATAAATAAATTAATTTTTATTAACAGCTTGTTTATATTTGTAGGAGGTCACAAAATGTATGAAGATTGTTACACATTGTGGGATGCAATATTTGAAAAATTAAAAAGTGAGCTGACGTCTACCAGTTATACAACTTGGCTTGTCCATTTAAAGCCAGTTGCTCTTTTAGACAATATACTGGTACTATCAACTGTCAATGTATTTACCAAAAACATAATAAACGGA
>815_1150
TAAACAAAACTTTATACACAGTATATTTATAACTAAAAAACAATGATACATTGTTGATATTTTTTTTTCCTTTTAAACAAATTTTATCAACATTTATCCGATATAAACATAAATAAATTAATTTTTATTAACAGCTTGTTTATATTTGTAGGAGGTCACAAAATGTATGAAGATTGTTACACATTGTGGGATGCAATATTTGAAAAATTAAAAAGTGAGCTGACGTCTACCAGTTATACAACTTGGCTTGTCCATTTAAAGCCAGTTGCTCTTTTAGACAATATACTGGTACTATCAACTGTCAATGTATTTACCAAAAACATAATAA
>815_1151
TAAACAAAACTTTATACACAGTATATTTATAACTAAAAAACAATGATACATTGTTGATATTTTTTTTTCCTTTTAAACAAATTTTATCAACATTTATCCGATATAAACATAAATAAATTAATTTTTATTAACAGCTTGTTTATATTTGTAGGAGGTCACAAAATGTATGAAGATTGTTACACATTGTGGGATGCAATATTTGAAAAATTAAAAAGTGAGCTGACGTCTACCAGTTATACAACTTGGCTTGTCCATTTAAAG
>815_1152
TAAACAAAACTTTATACACAGTATATTTATAACTAAAAAACAATGATACATTGTTGATATTTTTTTTTCCTTTTAAACAAATTTTATCAACATTTATCCGATATAAACATAAATAAATTAATTTTTATTAACAGCTTGTTTATATTTGTAGGAGGTCACAAAATGTATGAAGATTGTTACACATTGTGGGATGCAATATTTGAAAAATTAAAAAGTGAGCTGACGTCTACCAGTTATACAACTTGGCTTGTCCATTTAAAGCCAGTTGCTCTTTTAGACAATATACTGGTACTATCAACTGTCAATGTATTTACCAAAAACATAATAAACGGAAGATACTTAAACGTAATATACGATGCAGCAAAATCTATTACTAATAAAAACATAGAAATAAAAATAGTCTCTGAAGATGAAGAAGAGTATAAAAAGA
>815_1153
TAAACAAAACTTTATACACAGTATATTTATAACTAAAAAACAATGATACATTGTTGATATTTTTTTTTCCTTTTAAACAAATTTTATCAACATTTATCCGATATAAACATAAATAAATTAATTTTTATTAACAGCTTGTTTATATTTGTAGGAGGTCACAAAATGTATGAAGATTGTTACACATTGTGGGATGCAATATTTGAAAAATTAAAAAGTGAGCTGACGTCTACCAGTTATACAACTTGGCTTGTCCATTTAAAGCCAGTTGCTCTTTTAGACAATATACTGGTACTATCAACTGTCAATGTATTTACCAAAAACATA
>815_1154
TAAACAAAACTTTATACACAGTATATTTATAACTAAAAAACAATGATACATTGTTGATATTTTTTTTTCCTTTTAAACAAATTTTATCAACATTTATCCGATATAAACATAAATAAATTAATTTTTATTAACAGCTTGTTTATATTTGTAGGAGGTCACAAAATGTATGAAGATTGTTACACATTGTGGGATGCAATATTTGAAAAATTAAAAAGTGAGCTGACGTCTACCAGTTATACAACTTGGCTTGTCCATTTAAAGCCAGTTGCTCTTTTAGACAATATACTGGTACTATCAACTGTCAATGTATTTACCAAAAACATAATAAACGGAAGATACTTAAACGTAATATACGATGCAGCAAAATCTATTACTAA
>815_1155
TAAACAAAACTTTATACACAGTATATTTATAACTAAAAAACAATGATACATTGTTGATATTTTTTTTTCCTTTTAAACAAATTTTATCAACATTTATCCGATATAAACATAAATAAATTAATTTTTATTAACAGCTTGTTTATATTTGTAGGAGGTCACAAAATGTATGAAGATTGTTACACATTGTGGGATGCAATATTTGAAAAATTAAAAAGTGAGCTGACGTCTACCAGTTATACAACTTGGCTTGTCCATTTAAAGCCAGTTGCTCTTTTAGACAATATACTG
>815_1156
TAAACAAAACTTTATACACAGTATATTTATAACTAAAAAACAATGATACATTGTTGATATTTTTTTTTCCTTTTAAACAAATTTTATCAACATTTATCCGATATAAACATAAATAAATTAATTTTTATTAACAGCTTGTTTATATTTGTAGGAGGTCACAAAATGTATGAAGATTGTTACACATTGTGGGATGCAATATTTGAAAAATTAAAAAGTGAGCTGACGTCTACCAGTTATACAACTTGGCT
>815_1157
TAAACAAAACTTTATACACAGTATATTTATAACTAAAAAACAATGATACATTGTTGATATTTTTTTTTCCTTTTAAACAAATTTTATCAACATTTATCCGATATAAACATAAATAAATTAATTTTTATTAACAGCTTGTTTATATTTGTAGGAGGTCACAAAATGTATGAAGATTGTTACACATTGTGGGATGCAATATTTGAAAAATTAAAAAG
>815_1158
TAAACAAAACTTTATACACAGTATATTTATAACTAAAAAACAATGATACATTGTTGATATTTTTTTTTCCTTTTAAACAAATTTTATCAACATTTATCCGATATAAACATAAATAAATTAATTTTTATTAACAGCTTGTTTATATTTGTAGGAGGTCACAAAATGTATGAAGATTGTTACACATTGTGGGATGCAATATTTGAAAAATTAAAAAGTGAGCTGACGTCTACCAGTTATACAACTTGGCTTGTCCATTTAAAGCCAGTTGCTCTTTTAGACAATATACTGGTACTATCAACTGTCAATGTATTTACCAAAAACATAATAAACGGAAGATACTTAAACGTAATAT
>815_1159
TAAACAAAACTTTATACACAGTATATTTATAACTAAAAAACAATGATACATTGTTGATATTTTTTTTTCCTTTTAAACAAATTTTATCAACATTTATCCGATATAAACATAAATAAATTAATTTTTATTAACAGCTTGTTTATATTTGTAGGAGGTCACAAAATGTATGAAGATTGTTACACATTGTGGGATGCAATATTTGAAAAATTAAAAAGTGAGCTGACGTCTACCAGTTATACAACTTGGCTTGTCCATT
>815_1160
TAAACAAAACTTTATACACAGTATATTTATAACTAAAAAACAATGATACATTGTTGATATTTTTTTTTCCTTTTAAACAAATTTTATCAACATTTATCCGATATAAACATAAATAAATTAATTTTTATTAACAGCTTGTTTATATTTGTAGGAGGTCACAAAATGTATGAAGATTGTTACACATTGTGGGATGCAATATTTGAAAAATTAAAAAGTGAGCTGACGTCTACCAGTTATACAACTTGGCTTGTCCATTTAAAGCCAGTTGCTCTTTTAGACAATATACTGGTACTATCAACTGTCAATGTATTTACCAAAAACATAATAAACGGAAGATACTTAAACGTAATATACGATGCAGCAAAATCTATTACTAATAAAAACATA
>815_1161
TAAACAAAACTTTATACACAGTATATTTATAACTAAAAAACAATGATACATTGTTGATATTTTTTTTTCCTTTTAAACAAATTTTATCAACATTTATCCGATATAAACATAAATAAATTAATTTTTATTAACAGCTTGTTTATATTTGTAGGAGGTCACAAAATGTATGAAGATTGTTACACATTGTGGGATGCAATATTTGAAAAATTAAAAAGTGAGCTGACGTCTACCAGTTATACAACTTGGCTTGTCCATTTAAAGCCAGTTGCTCT
>815_1162
TAAACAAAACTTTATACACAGTATATTTATAACTAAAAAACAATGATACATTGTTGATATTTTTTTTTCCTTTTAAACAAATTTTATCAACATTTATCCGATATAAACATAAATAAATTAATTTTTATTAACAGCTTGTTTATATTTGTAGGAGGTCACAAAATGTATGAAGATTGTTACACATTGTGGGATGCAATATTTGAAAAATTAAAAAGTGAGCTGACGTCTACCAGTTATACAACTTGGCTTGTCCATTTAAAGCCAGTTGCTCTTTTAGACAATATACTGGTACT
>815_1163
TAAACAAAACTTTATACACAGTATATTTATAACTAAAAAACAATGATACATTGTTGATATTTTTTTTTCCTTTTAAACAAATTTTATCAACATTTATCCGATATAAACATAAATAAATTAATTTTTATTAACAGCTTGTTTATATTTGTAGGAGGTCACAAAATGTATGAAGATTGTTACACATTGTGGGATGCAATATTTGAAAAATTAAAAAGTGAGCTGACGTCTACCAGTTATACAACTTGGCTTGTCCATTTAAAGCCAGTTGCT
>815_1164
TAAACAAAACTTTATACACAGTATATTTATAACTAAAAAACAATGATACATTGTTGATATTTTTTTTTCCTTTTAAACAAATTTTATCAACATTTATCCGATATAAACATAAATAAATTAATTTTTATTAACAGCTTGTTTATATTTGTAGGAGGTCACAAAATGTATGAAGATTGTTACACATTGTGGGATGCAATATTTGAAAAATTAAAAAGTGAGCTGACGTCTACCAGTTATACAACTTGGCTTGTCCATTTAAAGCCAGTTGCTCTTTTAGACAATATACTGGTACTATCAACTGTCAATGTATTTACCAAAAACATAATAAACGGAAGATACTTAAACGTAATATACGATGCAGCAAAATCTATTACTAATAAAAACATAGAAATAAAAATAG
>815_1165
TAAACAAAACTTTATACACAGTATATTTATAACTAAAAAACAATGATACATTGTTGATATTTTTTTTTCCTTTTAAACAAATTTTATCAACATTTATCCGATATAAACATAAATAAATTAATTTTTATTAACAGCTTGTTTATATTTGTAGGAGGTCACAAAATGTATGAAGATTGTTACACATTGTGGGATGCAATATTTGAAAAATTAAAAAGTGAGCTGACGTCTACCAGTTATACAACTTGGCTTGTCCATTTAAAGCCAGTTGCTCTTTTAGACAATATACTGG
>815_1166
TAAACAAAACTTTATACACAGTATATTTATAACTAAAAAACAATGATACATTGTTGATATTTTTTTTTCCTTTTAAACAAATTTTATCAACATTTATCCGATATAAACATAAATAAATTAATTTTTATTAACAGCTTGTTTATATTTGTAGGAGGTCACAAAATGTATGAAGATTGTTACACATTGTGGGATGCAATATTTGAAAAATTAAAAAGTGAGCTGACGTCTACCAGTTATACAACTTGGCTTGTCCATTTAAAGCCAGTTGCTCTTTTAGACAATATACTGGTACTATCAACTGTC
>815_1167
TAAACAAAACTTTATACACAGTATATTTATAACTAAAAAACAATGATACATTGTTGATATTTTTTTTTCCTTTTAAACAAATTTTATCAACATTTATCCGATATAAACATAAATAAATTAATTTTTATTAACAGCTTGTTTATATTTGTAGGAGGTCACAAAATGTATGAAGATTGTTACACATTGTGGGATGCAATATTTGAAAAATTAAAAAGTGAGCTGACGTCTACCAGTTATACAACTTGGCTTGTCCATTTAAAGCCAGTTGCTCTTTTAGACAATATACTGGTACTATCAACTGTCAATGTATTTACCAAAAAC
>815_1168
TAAACAAAACTTTATACACAGTATATTTATAACTAAAAAACAATGATACATTGTTGATATTTTTTTTTCCTTTTAAACAAATTTTATCAACATTTATCCGATATAAACATAAATAAATTAATTTTTATTAACAGCTTGTTTATATTTGTAGGAGGTCACAAAATGTATGAAGATTGTTACACATTGTGGGATGCAATATTTGAAAAATTAAAAAGTGAGCTGACGTCTACCAGTTATACAACTTGGCTTGTCCATTTAAAGCCAGTTGCTCTTTTAGACAATATACTGGTACTATCAACTGTCAATGTATTTACCAAAAACATAATAAACGGAAGATACTTAAACGTAATATACGATGCAGCAAAATCTATTACTAATAAAAACATAGAAATAAAAATAGTCTCTGAAGATGAAGAAGAGTATAAAAAGATAAAGGAAACAGTCCAGTATAAAAACGACAAAGACAAAATTGTTTCCAATATGCTGAATCCTAAAT
>815_1169
TAAACAAAACTTTATACACAGTATATTTATAACTAAAAAACAATGATACATTGTTGATATTTTTTTTTCCTTTTAAACAAATTTTATCAACATTTATCCGATATAAACATAAATAAATTAATTTTTATTAACAGCTTGTTTATATTTGTAGGAGGTCACAAAATG
>815_1170
TAAACAAAACTTTATACACAGTATATTTATAACTAAAAAACAATGATACATTGTTGATATTTTTTTTTCCTTTTAAACAAATTTTATCAACATTTATCCGATATAAACATAAATAAATTAATTTTTATTAACAGCTTGTTTATATTTGTAGGAGGTCACAAAATGTATGAAGATTGTTACACATTGTGGGATGCAATATTTGAAAAATTAAAAAGTGAGCTGACGTCTACCAGTTATACAACTTGGCTTGTCCATTTAAAGCCAGTTGCTCTTTTAGACAATATACTGGTACTATCAACTGTCAATGTATTTACCAAAAACATAATAAACGGAAGATACTTAAACGTAATATACGATGCAGCAAAATCTATTACTAATAAAAACATAGAAATAAAAATAGTCTCTGAAGATGAAGAAGAGTATAAAAAGATAAAGGAAACAGTCCAG
>815_1171
TAAACAAAACTTTATACACAGTATATTTATAACTAAAAAACAATGATACATTGTTGATATTTTTTTTTCCTTTTAAACAAATTTTATCAACATTTATCCGATATAAACATAAATAAATTAATTTTTATTAACAGCTTGTTTATATTTGTAGGAGGTCACAAAATGTATGAAGATTGTTACACATTGTGGGATGCAATATTTGAAAAATTAAAAAGTGAGCTGACGTCTACCAGTTATACAACTTGGCTTGTCCATTTAAAGCCAGTTGCTCTTTTAGACAATATACTGGTACTATCAACTGTCAATGTATTTACCAAAAACATAATAAACGGAAGATACTTAAACGTAATATACGATGCAGCAAAATCTATTACTAATAAAAACATAGAAATAAAAATAGTCTCTGAAGATGAAGAAGAGTATAAAAAGATAAAGGAAACAGTCCA
>815_1172
TAAACAAAACTTTATACACAGTATATTTATAACTAAAAAACAATGATACATTGTTGATATTTTTTTTTCCTTTTAAACAAATTTTATCAACATTTATCCGATATAAACATAAATAAATTAATTTTTATTAACAGCTTGTTTATATTTGTAGGAGGTCACAAAATGTATGAAGATTGTTACACATTGTGGGATGCAATATTTGAAAAATTAAAAAGTGAGCTGACGTCTACCAGTTATACAACTTGGCTTGTCCATTTAAAGCCAGTTGCTCTTTT
>815_1173
TAAACAAAACTTTATACACAGTATATTTATAACTAAAAAACAATGATACATTGTTGATATTTTTTTTTCCTTTTAAACAAATTTTATCAACATTTATCCGATATAAACATAAATAAATTAATTTTTATTAACAGCTTGTTTATATTTGTAGGAGGTCACAAAATGTATGAAGATTGTTACACATTGTGGGATGCAATATTTGAAAAATTAAAAAGTGAGCTGACGTCTACCAGTTATACAACTTGGCTTGTCCATTTAAAGCCAGTTGCTCTTTTAGACAATATACTGGTACTATCAACTGTCAATGTATTTACCAAAAACATAATAAACGGAAGATACTTAAACGTAATATACGATGCAGCAAAATCTATTACTAATAAAAACATAGAAATAAAAATAGTCTCTGAAGATGAAGAAGAGTATAAAAAGATAAAGGAAACAGTCCAGTATAAAAACGACAAAGACAAAATTGTTTCCA
>815_1174
TAAACAAAACTTTATACACAGTATATTTATAACTAAAAAACAATGATACATTGTTGATATTTTTTTTTCCTTTTAAACAAATTTTATCAACATTTATCCGATATAAACATAAATAAATTAATTTTTATTAACAGCTTGTTTATATTTGTAGGAGGTCACAAAATGTATGAAGATT
>815_1175
TAAACAAAACTTTATACACAGTATATTTATAACTAAAAAACAATGATACATTGTTGATATTTTTTTTTCCTTTTAAACAAATTTTATCAACATTTATCCGATATAAACATAAATAAATTAATTTTTATTAACAGCTTGTTTATATTTGTAGGAGGTCACAAAATGTATGAAGATTGTTACACATTGTGGGATGCAATATTTGAAAAATTAAAAAGTGAGCTGACGTCTACCAGTTATACAACTTGGCTTGTCCATTTAAAGCCAGTTGCTCTTTTAGACAATATACTGGTACTATCAACTGTCAATGTATTTACCAAAAACATAATAAAC
>815_1176
TAAACAAAACTTTATACACAGTATATTTATAACTAAAAAACAATGATACATTGTTGATATTTTTTTTTCCTTTTAAACAAATTTTATCAACATTTATCCGATATAAACATAAATAAATTAATTTTTATTAACAGCTTGTTTATATTTGTAGGAGGTCACAAAATGTATGAAGATTGTTACACATTGTGGGATGCAATATTTGAAAAATTAAAAAGTGAGCTGACGTCTACCAGTTATACAACTTGGCTTGTCCATTTAAAGCCAG
>815_1177
[truncated: 26,741,543 more chars]
