# Supplementary material for: Consistency of metagenomic assignment programs in simulated and real data
Source: BMC Bioinformatics. 2014 Mar 28;15:90. doi: 10.1186/1471-2105-15-90 (PMC3986635; doi:10.1186/1471-2105-15-90)
Supplement: Additional file 4 — Simulated and synthetic sequences generated using our scripts in FASTA format, and their keys. [file 1471-2105-15-90-S4.zip › simulated_files/sim_bacteria_dominant_key.txt]

ID	species
0
1	Acaryochloris marina MBIC11017
2	Acetobacter pasteurianus IFO 3283-01
3	Acetohalobium arabaticum DSM 5501
4	Acholeplasma laidlawii PG-8A
5	Achromobacter xylosoxidans A8
6	Acidaminococcus fermentans DSM 20731
7	Acidilobus saccharovorans 345-15
8	Acidimicrobium ferrooxidans DSM 10331
9	Acidiphilium cryptum JF-5
10	Acidithiobacillus ferrooxidans ATCC 23270
11	Acidithiobacillus ferrooxidans ATCC 53993
12	Acidobacterium capsulatum ATCC 51196
13	Acidothermus cellulolyticus 11B
14	Acidovorax citrulli AAC00-1
15	Acidovorax ebreus TPSY
16	Aciduliprofundum boonei T469
17	Acinetobacter baumannii AB0057
18	Acinetobacter baumannii AB307-0294
19	Acinetobacter baumannii ACICU
20	Acinetobacter baumannii ATCC 17978
21	Acinetobacter baumannii AYE
22	Acinetobacter baumannii SDF
23	Actinobacillus succinogenes 130Z
24	Actinosynnema mirum DSM 43827
25	Aeropyrum pernix K1
26	Aggregatibacter actinomycetemcomitans D11S-1
27	Aggregatibacter aphrophilus NJ8700
28	Agrobacterium radiobacter K84
29	Agrobacterium vitis S4
30	Akkermansia muciniphila ATCC BAA-835
31	Alcanivorax borkumensis SK2
32	Aliivibrio salmonicida LFI1238
33	Alkalilimnicola ehrlichii MLHE-1
34	Alkaliphilus metalliredigens QYMF
35	Alkaliphilus oremlandii OhILAs
36	Allochromatium vinosum DSM 180
37	Alteromonas macleodii SINGLEQUOTEDeep ecotypeSINGLEQUOTE
38	Aminobacterium colombiense DSM 12261
39	Ammonifex degensii KC4
40	Amycolatopsis mediterranei U32
41	Anabaena variabilis ATCC 29413 LPARENAnabaena flos-aquae UTEX 1444RPAREN
42	Anaerococcus prevotii DSM 20548
43	Anaeromyxobacter dehalogenans 2CP-1
44	Anaeromyxobacter dehalogenans 2CP-C
45	Anaplasma phagocytophilum HZ
46	Anoxybacillus flavithermus WK1
47	Aquifex aeolicus VF5
48	Arcanobacterium haemolyticum DSM 20595
49	Archaeoglobus fulgidus DSM 4304
50	Archaeoglobus profundus DSM 5631
51	Arcobacter butzleri RM4018
52	Arcobacter nitrofigilis DSM 7299
53	Aromatoleum aromaticum EbN1
54	Arthrobacter arilaitensis Re117
55	Arthrobacter aurescens TC1
56	Arthrobacter chlorophenolicus A6
57	Aster yellows witchesSINGLEQUOTE-broom phytoplasma AYWB
58	Asticcacaulis excentricus CB 48
59	Atopobium parvulum DSM 20469
60	Azorhizobium caulinodans ORS 571
61	Azotobacter vinelandii DJ
62	Bacillus amyloliquefaciens DSM7
63	Bacillus amyloliquefaciens FZB42
64	Bacillus atrophaeus 1942
65	Bacillus cereus 03BB102
66	Bacillus cereus AH187
67	Bacillus cereus AH820
68	Bacillus cereus ATCC 10987
69	Bacillus cereus ATCC 14579
70	Bacillus cereus B4264
71	Bacillus cereus E33L
72	Bacillus cereus G9842
73	Bacillus cereus Q1
74	Bacillus clausii KSM-K16
75	Bacillus cytotoxicus NVH 391-98
76	Bacillus halodurans C-125
77	Bacillus licheniformis ATCC 14580 LPARENDSM 13RPAREN
78	Bacillus megaterium DSM 319
79	Bacillus megaterium QM B1551
80	Bacillus pseudofirmus OF4
81	Bacillus pumilus SAFR-032
82	Bacillus selenitireducens MLS10
83	Bacillus thuringiensis BMB171
84	Bacillus tusciae DSM 2912
85	Bacillus weihenstephanensis KBAB4
86	Bacteroides fragilis NCTC 9343
87	Bacteroides fragilis YCH46
88	Bacteroides thetaiotaomicron VPI-5482
89	Bacteroides vulgatus ATCC 8482
90	Bartonella bacilliformis KC583
91	Bartonella grahamii as4aup
92	Bartonella tribocorum CIP 105476
93	Bdellovibrio bacteriovorus HD100
94	Beutenbergia cavernae DSM 12333
95	Bifidobacterium adolescentis ATCC 15703
96	Bifidobacterium bifidum PRL2010
97	Bifidobacterium bifidum S17
98	Bifidobacterium dentium Bd1
99	Bifidobacterium longum DJO10A
100	Bifidobacterium longum NCC2705
101	Bordetella avium 197N
102	Bordetella bronchiseptica RB50
103	Bordetella parapertussis 12822
104	Bordetella pertussis Tohama I
105	Bordetella petrii DSM 12804
106	Borrelia afzelii PKo
107	Borrelia burgdorferi B31
108	Borrelia burgdorferi ZS7
109	Borrelia duttonii Ly
110	Borrelia garinii PBi
111	Borrelia hermsii DAH
112	Borrelia recurrentis A1
113	Borrelia turicatae 91E135
114	Brachybacterium faecium DSM 4810
115	Brachyspira hyodysenteriae WA1
116	Brachyspira murdochii DSM 12563
117	Brachyspira pilosicoli 95SLASH1000
118	Bradyrhizobium japonicum USDA 110
119	Brevibacillus brevis NBRC 100599
120	Brevundimonas subvibrioides ATCC 15264
121	Brucella abortus S19
122	Brucella canis ATCC 23365
123	Brucella melitensis ATCC 23457
124	Brucella melitensis biovar Abortus 2308
125	Brucella microti CCM 4915
126	Brucella ovis ATCC 25840
127	Brucella suis 1330
128	Brucella suis ATCC 23445
129	Burkholderia ambifaria AMMD
130	Burkholderia ambifaria MC40-6
131	Burkholderia cenocepacia AU 1054
132	Burkholderia cenocepacia HI2424
133	Burkholderia cenocepacia J2315
134	Burkholderia cenocepacia MC0-3
135	Burkholderia glumae BGR1
136	Burkholderia mallei ATCC 23344
137	Burkholderia mallei NCTC 10229
138	Burkholderia mallei NCTC 10247
139	Burkholderia mallei SAVP1
140	Burkholderia multivorans ATCC 17616
141	Burkholderia phymatum STM815
142	Burkholderia phytofirmans PsJN
143	Burkholderia pseudomallei 1106a
144	Burkholderia pseudomallei 1710b
145	Burkholderia pseudomallei 668
146	Burkholderia pseudomallei K96243
147	Burkholderia pseudomallei MSHR346
148	Burkholderia rhizoxinica HKI 454
149	Burkholderia thailandensis E264
150	Burkholderia vietnamiensis G4
151	Burkholderia xenovorans LB400
152	Butyrivibrio proteoclasticus B316
153	Caldicellulosiruptor bescii DSM 6725
154	Caldicellulosiruptor hydrothermalis 108
155	Caldicellulosiruptor kristjanssonii 177R1B
156	Caldicellulosiruptor kronotskyensis 2002
157	Caldicellulosiruptor obsidiansis OB47
158	Caldicellulosiruptor owensensis OL
159	Caldicellulosiruptor saccharolyticus DSM 8903
160	Calditerrivibrio nitroreducens DSM 19672
161	Caldivirga maquilingensis IC-167
162	Campylobacter concisus 13826
163	Campylobacter hominis ATCC BAA-381
164	Campylobacter jejuni RM1221
165	Campylobacter lari RM2100
166	Candidatus Amoebophilus asiaticus 5a2
167	Candidatus Blochmannia floridanus
168	Candidatus Carsonella ruddii PV
169	Candidatus Desulforudis audaxviator MP104C
170	Candidatus Hamiltonella defensa 5AT LPARENAcyrthosiphon pisumRPAREN
171	Candidatus Hodgkinia cicadicola Dsem
172	Candidatus Korarchaeum cryptofilum OPF8
173	Candidatus Koribacter versatilis Ellin345
174	Candidatus Liberibacter solanacearum CLso-ZC1
175	Candidatus Methanoregula boonei 6A8
176	Candidatus Nitrospira defluvii
177	Candidatus Pelagibacter ubique HTCC1062
178	Candidatus Phytoplasma australiense
179	Candidatus Phytoplasma mali
180	Candidatus Protochlamydia amoebophila UWE25
181	Candidatus Puniceispirillum marinum IMCC1322
182	Candidatus Riesia pediculicola USDA
183	Candidatus Solibacter usitatus Ellin6076
184	Candidatus Sulcia muelleri CARI
185	Candidatus Sulcia muelleri DMIN
186	Candidatus Sulcia muelleri GWSS
187	Candidatus Sulcia muelleri SMDSEM
188	Candidatus Zinderia insecticola CARI
189	Capnocytophaga ochracea DSM 7271
190	Carboxydothermus hydrogenoformans Z-2901
191	Catenulispora acidiphila DSM 44928
192	Caulobacter crescentus CB15
193	Caulobacter crescentus NA1000
194	Caulobacter segnis ATCC 21756
195	Cellulomonas flavigena DSM 20109
196	Cellvibrio japonicus Ueda107
197	Cenarchaeum symbiosum A
198	Chitinophaga pinensis DSM 2588
199	Chlamydia muridarum Nigg
200	Chlamydia trachomatis 434SLASHBu
201	Chlamydia trachomatis ASLASHHAR-13
202	Chlamydia trachomatis BSLASHJali20SLASHOT
203	Chlamydia trachomatis BSLASHTZ1A828SLASHOT
204	Chlamydia trachomatis DSLASHUW-3SLASHCX
205	Chlamydia trachomatis L2bSLASHUCH-1SLASHproctitis
206	Chlamydophila abortus S26SLASH3
207	Chlamydophila caviae GPIC
208	Chlamydophila felis FeSLASHC-56
209	Chlamydophila pneumoniae AR39
210	Chlamydophila pneumoniae CWL029
211	Chlamydophila pneumoniae J138
212	Chlamydophila pneumoniae TW-183
213	Chlorobaculum parvum NCIB 8327
214	Chlorobium chlorochromatii CaD3
215	Chlorobium limicola DSM 245
216	Chlorobium luteolum DSM 273
217	Chlorobium phaeobacteroides BS1
218	Chlorobium phaeobacteroides DSM 266
219	Chlorobium phaeovibrioides DSM 265 LPARENProsthecochloris vibrioformis DSM 265RPAREN
220	Chlorobium tepidum TLS
221	Chloroflexus aggregans DSM 9485
222	Chloroflexus aurantiacus J-10-fl
223	Chloroherpeton thalassium ATCC 35110
224	Chromobacterium violaceum ATCC 12472
225	Chromohalobacter salexigens DSM 3043
226	Citrobacter koseri ATCC BAA-895
227	Citrobacter rodentium ICC168
228	Clostridium acetobutylicum ATCC 824
229	Clostridium beijerinckii NCIMB 8052
230	Clostridium cellulolyticum H10
231	Clostridium cellulovorans 743B
232	Clostridium difficile 630
233	Clostridium difficile CD196
234	Clostridium difficile R20291
235	Clostridium kluyveri DSM 555
236	Clostridium kluyveri NBRC 12016
237	Clostridium ljungdahlii DSM 13528
238	Clostridium novyi NT
239	Clostridium perfringens ATCC 13124
240	Clostridium perfringens SM101
241	Clostridium phytofermentans ISDg
242	Clostridium saccharolyticum WM1
243	Clostridium sticklandii DSM 519
244	Clostridium tetani E88
245	Clostridium thermocellum ATCC 27405
246	Colwellia psychrerythraea 34H
247	Conexibacter woesei DSM 14684
248	Coprothermobacter proteolyticus DSM 5265
249	Coraliomargarita akajimensis DSM 45221
250	Corynebacterium aurimucosum ATCC 700975
251	Corynebacterium diphtheriae NCTC 13129
252	Corynebacterium efficiens YS-314
253	Corynebacterium glutamicum ATCC 13032
254	Corynebacterium glutamicum R
255	Corynebacterium jeikeium K411
256	Corynebacterium kroppenstedtii DSM 44385
257	Corynebacterium pseudotuberculosis FRC41
258	Corynebacterium urealyticum DSM 7109
259	Coxiella burnetii CbuGUNDERSCOREQ212
260	Coxiella burnetii CbuKUNDERSCOREQ154
261	Coxiella burnetii Dugway 5J108-111
262	Coxiella burnetii RSA 331
263	Coxiella burnetii RSA 493
264	Croceibacter atlanticus HTCC2559
265	Cronobacter sakazakii ATCC BAA-894
266	Cronobacter turicensis
267	Cryptobacterium curtum DSM 15641
268	Cupriavidus metallidurans CH34
269	Cupriavidus taiwanensis
270	cyanobacterium UCYN-A
271	Cytophaga hutchinsonii ATCC 33406
272	Dechloromonas aromatica RCB
273	Deferribacter desulfuricans SSM1
274	Dehalococcoides ethenogenes 195
275	Dehalogenimonas lykanthroporepellens BL-DC-9
276	Deinococcus deserti VCD115
277	Deinococcus geothermalis DSM 11300
278	Deinococcus radiodurans R1
279	Delftia acidovorans SPH-1
280	Denitrovibrio acetiphilus DSM 12809
281	Desulfarculus baarsii DSM 2075
282	Desulfatibacillum alkenivorans AK-01
283	Desulfitobacterium hafniense DCB-2
284	Desulfitobacterium hafniense Y51
285	Desulfobacterium autotrophicum HRM2
286	Desulfococcus oleovorans Hxd3
287	Desulfohalobium retbaense DSM 5692
288	Desulfomicrobium baculatum DSM 4028
289	Desulfotalea psychrophila LSv54
290	Desulfotomaculum acetoxidans DSM 771
291	Desulfotomaculum reducens MI-1
292	Desulfovibrio magneticus RS-1
293	Desulfovibrio salexigens DSM 2638
294	Desulfovibrio vulgaris DP4
295	Desulfurivibrio alkaliphilus AHT2
296	Desulfurococcus kamchatkensis 1221n
297	Dichelobacter nodosus VCS1703A
298	Dickeya dadantii 3937
299	Dickeya dadantii Ech586
300	Dickeya dadantii Ech703
301	Dickeya zeae Ech1591
302	Dictyoglomus thermophilum H-6-12
303	Dictyoglomus turgidum DSM 6724
304	Dinoroseobacter shibae DFL 12
305	Dyadobacter fermentans DSM 18053
306	Edwardsiella ictaluri 93-146
307	Edwardsiella tarda EIB202
308	Eggerthella lenta DSM 2243
309	Elusimicrobium minutum Pei191
310	Enterobacter cloacae SCF1
311	Enterococcus faecalis V583
312	Erwinia amylovora ATCC 49946
313	Erwinia amylovora CFBP1430
314	Erwinia billingiae Eb661
315	Erwinia pyrifoliae Ep1SLASH96
316	Erwinia tasmaniensis Et1SLASH99
317	Erythrobacter litoralis HTCC2594
318	Escherichia coli 536
319	Escherichia coli 55989
320	Escherichia coli APEC O1
321	Escherichia coli ATCC 8739
322	Escherichia coli BW2952
323	Escherichia coli CFT073
324	Escherichia coli E24377A
325	Escherichia coli ED1a
326	Escherichia coli HS
327	Escherichia coli IAI1
328	Escherichia coli IAI39
329	Escherichia coli S88
330	Escherichia coli SE11
331	Escherichia coli SINGLEQUOTEBL21-GoldLPARENDE3RPARENpLysS AGSINGLEQUOTE
332	Escherichia coli SMS-3-5
333	Escherichia coli UMN026
334	Escherichia coli UTI89
335	Escherichia fergusonii ATCC 35469
336	Eubacterium eligens ATCC 27750
337	Eubacterium limosum KIST612
338	Eubacterium rectale ATCC 33656
339	Exiguobacterium sibiricum 255-15
340	Ferrimonas balearica DSM 9799
341	Ferroglobus placidus DSM 10642
342	Fervidobacterium nodosum Rt17-B1
343	Finegoldia magna ATCC 29328
344	Flavobacteriaceae bacterium 3519-10
345	Flavobacterium johnsoniae UW101
346	Flavobacterium psychrophilum JIP02SLASH86
347	Francisella novicida U112
348	Frankia alni ACN14a
349	Gallionella capsiferriformans ES-2
350	gamma proteobacterium HdN1
351	Gardnerella vaginalis 409-05
352	Gardnerella vaginalis ATCC 14019
353	Gemmatimonas aurantiaca T-27
354	Geobacillus kaustophilus HTA426
355	Geobacillus thermodenitrificans NG80-2
356	Geobacter bemidjiensis Bem
357	Geobacter lovleyi SZ
358	Geobacter metallireducens GS-15
359	Geobacter sulfurreducens PCA
360	Geobacter uraniireducens Rf4
361	Geodermatophilus obscurus DSM 43160
362	Gloeobacter violaceus PCC 7421
363	Gluconacetobacter diazotrophicus PAl 5
364	Gluconobacter oxydans 621H
365	Gordonia bronchialis DSM 43247
366	Gramella forsetii KT0803
367	Granulibacter bethesdensis CGDNIH1
368	Haemophilus ducreyi 35000HP
369	Haemophilus influenzae 86-028NP
370	Haemophilus influenzae PittEE
371	Haemophilus influenzae PittGG
372	Haemophilus influenzae Rd KW20
373	Haemophilus parasuis SH0165
374	Haemophilus somnus 129PT
375	Haemophilus somnus 2336
376	Hahella chejuensis KCTC 2396
377	Halalkalicoccus jeotgali B3
378	Haliangium ochraceum DSM 14365
379	Haloarcula marismortui ATCC 43049
380	Halobacterium salinarum R1
381	Haloferax volcanii DS2
382	Halogeometricum borinquense DSM 11551
383	Halomicrobium mukohataei DSM 12286
384	Halomonas elongata DSM 2581
385	Haloquadratum walsbyi DSM 16790
386	Halorhabdus utahensis DSM 12940
387	Halorhodospira halophila SL1
388	Halorubrum lacusprofundi ATCC 49239
389	Haloterrigena turkmenica DSM 5511
390	Halothermothrix orenii H 168
391	Halothiobacillus neapolitanus c2
392	Helicobacter felis ATCC 49179
393	Helicobacter hepaticus ATCC 51449
394	Helicobacter mustelae 12198
395	Helicobacter pylori 26695
396	Helicobacter pylori B38
397	Helicobacter pylori B8
398	Helicobacter pylori G27
399	Helicobacter pylori HPAG1
400	Helicobacter pylori J99
401	Helicobacter pylori P12
402	Helicobacter pylori PeCan4
403	Helicobacter pylori Shi470
404	Helicobacter pylori SJM180
405	Heliobacterium modesticaldum Ice1
406	Herbaspirillum seropedicae SmR1
407	Herminiimonas arsenicoxydans
408	Herpetosiphon aurantiacus ATCC 23779
409	Hirschia baltica ATCC 49814
410	Hydrogenobacter thermophilus TK-6
411	Hyperthermus butylicus DSM 5456
412	Hyphomicrobium denitrificans ATCC 51888
413	Hyphomonas neptunium ATCC 15444
414	Idiomarina loihiensis L2TR
415	Ignicoccus hospitalis KIN4SLASHI
416	Ignisphaera aggregans DSM 17230
417	Ilyobacter polytropus DSM 2926
418	Jonesia denitrificans DSM 20603
419	Kangiella koreensis DSM 16069
420	Ketogulonicigenium vulgare Y25
421	Kineococcus radiotolerans SRS30216
422	Klebsiella pneumoniae 342
423	Klebsiella pneumoniae NTUH-K2044
424	Klebsiella variicola At-22
425	Kocuria rhizophila DC2201
426	Kribbella flavida DSM 17836
427	Kytococcus sedentarius DSM 20547
428	Lactobacillus acidophilus NCFM
429	Lactobacillus amylovorus GRL 1112
430	Lactobacillus brevis ATCC 367
431	Lactobacillus casei ATCC 334
432	Lactobacillus casei BL23
433	Lactobacillus crispatus ST1
434	Lactobacillus fermentum IFO 3956
435	Lactobacillus gasseri ATCC 33323
436	Lactobacillus helveticus DPC 4571
437	Lactobacillus johnsonii FI9785
438	Lactobacillus johnsonii NCC 533
439	Lactobacillus plantarum JDM1
440	Lactobacillus plantarum WCFS1
441	Lactobacillus reuteri DSM 20016
442	Lactobacillus reuteri JCM 1112
443	Lactobacillus rhamnosus GG
444	Lactobacillus rhamnosus Lc 705
445	Lactobacillus salivarius UCC118
446	Laribacter hongkongensis HLHK9
447	Lawsonia intracellularis PHESLASHMN1-00
448	Leadbetterella byssophila DSM 17132
449	Legionella longbeachae NSW150
450	Legionella pneumophila 2300SLASH99 Alcoy
451	Leptospira biflexa serovar Patoc strain SINGLEQUOTEPatoc 1 LPARENAmesRPARENSINGLEQUOTE
452	Leptospira biflexa serovar Patoc strain SINGLEQUOTEPatoc 1 LPARENParisRPARENSINGLEQUOTE
453	Leptospira borgpetersenii serovar Hardjo-bovis JB197
454	Leptospira borgpetersenii serovar Hardjo-bovis L550
455	Leptothrix cholodnii SP-6
456	Leptotrichia buccalis C-1013-b
457	Leuconostoc citreum KM20
458	Leuconostoc gasicomitatum LMG 18811
459	Leuconostoc kimchii IMSNU 11154
460	Listeria innocua Clip11262
461	Listeria monocytogenes 08-5578
462	Listeria monocytogenes 08-5923
463	Listeria monocytogenes EGD-e
464	Listeria monocytogenes HCC23
465	Lysinibacillus sphaericus C3-41
466	Macrococcus caseolyticus JCSC5402
467	Magnetospirillum magneticum AMB-1
468	Mannheimia succiniciproducens MBEL55E
469	Maricaulis maris MCS10
470	Marinobacter aquaeolei VT8
471	Marivirga tractuosa DSM 4126
472	Meiothermus ruber DSM 1279
473	Meiothermus silvanus DSM 9946
474	Mesoplasma florum L1
475	Mesorhizobium loti MAFF303099
476	Metallosphaera sedula DSM 5348
477	Methanobrevibacter ruminantium M1
478	Methanobrevibacter smithii ATCC 35061
479	Methanocaldococcus fervens AG86
480	Methanocaldococcus infernus ME
481	Methanocaldococcus jannaschii DSM 2661
482	Methanocaldococcus vulcanius M7
483	Methanocella paludicola SANAE
484	Methanococcoides burtonii DSM 6242
485	Methanococcus aeolicus Nankai-3
486	Methanococcus maripaludis C5
487	Methanococcus maripaludis C6
488	Methanococcus maripaludis C7
489	Methanococcus maripaludis S2
490	Methanococcus vannielii SB
491	Methanococcus voltae A3
492	Methanocorpusculum labreanum Z
493	Methanoculleus marisnigri JR1
494	Methanohalobium evestigatum Z-7303
495	Methanohalophilus mahii DSM 5219
496	Methanoplanus petrolearius DSM 11571
497	Methanopyrus kandleri AV19
498	Methanosaeta thermophila PT LPARENMethanothrix thermophila PTRPAREN
499	Methanosarcina acetivorans C2A
500	Methanosarcina mazei Go1
501	Methanosphaera stadtmanae DSM 3091
502	Methanosphaerula palustris E1-9c
503	Methanospirillum hungatei JF-1
504	Methanothermus fervidus DSM 2088
505	Methylacidiphilum infernorum V4
506	Methylibium petroleiphilum PM1
507	Methylobacillus flagellatus KT
508	Methylobacterium chloromethanicum CM4
509	Methylobacterium extorquens AM1
510	Methylobacterium extorquens DM4 LPARENMethylobacterium dichloromethanicumRPAREN
511	Methylobacterium extorquens PA1
512	Methylobacterium nodulans ORS 2060
513	Methylobacterium populi BJ001
514	Methylobacterium radiotolerans JCM 2831
515	Methylocella silvestris BL2
516	Methylotenera mobilis JLW8
517	Micrococcus luteus NCTC 2665
518	Microcystis aeruginosa NIES-843
519	Micromonospora aurantiaca ATCC 27029
520	Mobiluncus curtisii ATCC 43063
521	Moorella thermoacetica ATCC 39073
522	Moraxella catarrhalis RH4
523	Mycobacterium abscessus ATCC 19977
524	Mycobacterium avium 104
525	Mycobacterium bovis AF2122SLASH97
526	Mycobacterium gilvum PYR-GCK
527	Mycobacterium leprae Br4923
528	Mycobacterium leprae TN
529	Mycobacterium marinum M
530	Mycobacterium tuberculosis CDC1551
531	Mycobacterium tuberculosis F11
532	Mycobacterium tuberculosis H37Ra
533	Mycobacterium tuberculosis H37Rv
534	Mycobacterium tuberculosis KZN 1435
535	Mycobacterium ulcerans Agy99
536	Mycobacterium vanbaalenii PYR-1
537	Mycoplasma agalactiae
538	Mycoplasma agalactiae PG2
539	Mycoplasma arthritidis 158L3-1
540	Mycoplasma bovis PG45
541	Mycoplasma conjunctivae HRCSLASH581
542	Mycoplasma crocodyli MP145
543	Mycoplasma fermentans JER
544	Mycoplasma genitalium G37
545	Mycoplasma hominis ATCC 23114
546	Mycoplasma hyopneumoniae 232
547	Mycoplasma hyopneumoniae 7448
548	Mycoplasma hyopneumoniae J
549	Mycoplasma hyorhinis HUB-1
550	Mycoplasma leachii PG50
551	Mycoplasma mobile 163K
552	Mycoplasma penetrans HF-2
553	Mycoplasma pneumoniae M129
554	Mycoplasma pulmonis UAB CTIP
555	Mycoplasma synoviae 53
556	Myxococcus xanthus DK 1622
557	Nakamurella multipartita DSM 44233
558	Nanoarchaeum equitans Kin4-M
559	Natranaerobius thermophilus JWSLASHNM-WN-LF
560	Natrialba magadii ATCC 43099
561	Natronomonas pharaonis DSM 2160
562	Nautilia profundicola AmH
563	Neisseria gonorrhoeae FA 1090
564	Neisseria gonorrhoeae NCCP11945
565	Neisseria lactamica 020-06
566	Neisseria meningitidis 053442
567	Neisseria meningitidis alpha14
568	Neisseria meningitidis FAM18
569	Neisseria meningitidis MC58
570	Neisseria meningitidis Z2491
571	Nitrobacter hamburgensis X14
572	Nitrobacter winogradskyi Nb-255
573	Nitrosococcus halophilus Nc4
574	Nitrosococcus oceani ATCC 19707
575	Nitrosococcus watsoni C-113
576	Nitrosomonas europaea ATCC 19718
577	Nitrosomonas eutropha C91
578	Nitrosopumilus maritimus SCM1
579	Nitrosospira multiformis ATCC 25196
580	Nocardia farcinica IFM 10152
581	Nostoc punctiforme PCC 73102 LPARENNostoc punctiforme ATCC 29133RPAREN
582	Novosphingobium aromaticivorans DSM 12444
583	Oceanithermus profundus DSM 14977
584	Oceanobacillus iheyensis HTE831
585	Ochrobactrum anthropi ATCC 49188
586	Oenococcus oeni PSU-1
587	Oligotropha carboxidovorans OM5
588	Olsenella uli DSM 7084
589	Onion yellows phytoplasma OY-M
590	Opitutus terrae PB90-1
591	Paenibacillus polymyxa E681
592	Paenibacillus polymyxa SC2
593	Paludibacter propionicigenes WB4
594	Pantoea ananatis LMG 20103
595	Pantoea vagans C9-1
596	Parabacteroides distasonis ATCC 8503
597	Paracoccus denitrificans PD1222
598	Parvibaculum lavamentivorans DS-1
599	Parvularcula bermudensis HTCC2503
600	Pectobacterium atrosepticum SCRI1043
601	Pectobacterium wasabiae WPP163
602	Pediococcus pentosaceus ATCC 25745
603	Pedobacter heparinus DSM 2366
604	Pelobacter carbinolicus DSM 2380
605	Pelobacter propionicus DSM 2379
606	Pelodictyon phaeoclathratiforme BU-1
607	Pelotomaculum thermopropionicum SI
608	Persephonella marina EX-H1
609	Petrotoga mobilis SJ95
610	Phenylobacterium zucineum HLK1
611	Photobacterium profundum SS9
612	Photorhabdus asymbiotica
613	Picrophilus torridus DSM 9790
614	Pirellula staleyi DSM 6068
615	Planctomyces limnophilus DSM 3776
616	Polaromonas naphthalenivorans CJ2
617	Porphyromonas gingivalis ATCC 33277
618	Porphyromonas gingivalis W83
619	Prevotella melaninogenica ATCC 25845
620	Prevotella ruminicola 23
621	Propionibacterium acnes KPA171202
622	Propionibacterium acnes SK137
623	Prosthecochloris aestuarii DSM 271
624	Proteus mirabilis HI4320
625	Pseudoalteromonas atlantica T6c
626	Pseudoalteromonas haloplanktis TAC125
627	Pseudomonas aeruginosa LESB58
628	Pseudomonas aeruginosa PA7
629	Pseudomonas aeruginosa PAO1
630	Pseudomonas aeruginosa UCBPP-PA14
631	Pseudomonas entomophila L48
632	Pseudomonas fluorescens Pf-5
633	Pseudomonas fluorescens Pf0-1
634	Pseudomonas fluorescens SBW25
635	Pseudomonas mendocina ymp
636	Pseudomonas putida F1
637	Pseudomonas putida GB-1
638	Pseudomonas putida KT2440
639	Pseudomonas putida W619
640	Pseudomonas stutzeri A1501
641	Psychrobacter arcticus 273-4
642	Psychrobacter cryohalolentis K5
643	Psychromonas ingrahamii 37
644	Pyrobaculum arsenaticum DSM 13514
645	Pyrobaculum calidifontis JCM 11548
646	Pyrobaculum islandicum DSM 4184
647	Pyrococcus abyssi GE5
648	Pyrococcus furiosus DSM 3638
649	Pyrococcus horikoshii OT3
650	Ralstonia eutropha H16
651	Ralstonia eutropha JMP134
652	Ralstonia pickettii 12D
653	Ralstonia pickettii 12J
654	Ralstonia solanacearum CFBP2957
655	Ralstonia solanacearum GMI1000
656	Ralstonia solanacearum PSI07
657	Renibacterium salmoninarum ATCC 33209
658	Rhizobium etli CFN 42
659	Rhizobium etli CIAT 652
660	Rhodobacter capsulatus SB 1003
661	Rhodobacter sphaeroides ATCC 17025
662	Rhodobacter sphaeroides ATCC 17029
663	Rhodobacter sphaeroides KD131
664	Rhodococcus equi 103S
665	Rhodococcus erythropolis PR4
666	Rhodococcus jostii RHA1
667	Rhodococcus opacus B4
668	Rhodoferax ferrireducens T118
669	Rhodomicrobium vannielii ATCC 17100
670	Rhodopirellula baltica SH 1
671	Rhodopseudomonas palustris BisA53
672	Rhodopseudomonas palustris BisB18
673	Rhodopseudomonas palustris BisB5
674	Rhodopseudomonas palustris CGA009
675	Rhodopseudomonas palustris DX-1
676	Rhodopseudomonas palustris HaA2
677	Rhodopseudomonas palustris TIE-1
678	Rhodospirillum centenum SW LPARENRhodocista centenaria SWRPAREN
679	Rhodospirillum rubrum ATCC 11170
680	Rhodothermus marinus DSM 4252
681	Rickettsia africae ESF-5
682	Rickettsia bellii OSU 85-389
683	Rickettsia bellii RML369-C
684	Rickettsia felis URRWXCal2
685	Rickettsia massiliae MTU5
686	Riemerella anatipestifer DSM 15868
687	Robiginitalea biformata HTCC2501
688	Roseiflexus castenholzii DSM 13941
689	Roseobacter denitrificans OCh 114
690	Rothia dentocariosa ATCC 17931
691	Rothia mucilaginosa DY-18
692	Rubrobacter xylanophilus DSM 9941
693	Ruegeria pomeroyi DSS-3
694	Saccharomonospora viridis DSM 43017
695	Saccharophagus degradans 2-40
696	Saccharopolyspora erythraea NRRL 2338
697	Salinibacter ruber DSM 13855
698	Salinibacter ruber M8
699	Salinispora arenicola CNS-205
700	Salinispora tropica CNB-440
701	Sanguibacter keddieii DSM 10542
702	Sebaldella termitidis ATCC 33386
703	Segniliparus rotundus DSM 44985
704	Serratia proteamaculans 568
705	Shewanella amazonensis SB2B
706	Shewanella baltica OS155
707	Shewanella baltica OS185
708	Shewanella baltica OS195
709	Shewanella baltica OS223
710	Shewanella denitrificans OS217
711	Shewanella frigidimarina NCIMB 400
712	Shewanella halifaxensis HAW-EB4
713	Shewanella loihica PV-4
714	Shewanella oneidensis MR-1
715	Shewanella pealeana ATCC 700345
716	Shewanella piezotolerans WP3
717	Shewanella putrefaciens CN-32
718	Shewanella sediminis HAW-EB3
719	Shewanella violacea DSS12
720	Shewanella woodyi ATCC 51908
721	Shigella boydii CDC 3083-94
722	Shigella boydii Sb227
723	Shigella dysenteriae Sd197
724	Shigella sonnei Ss046
725	Sideroxydans lithotrophicus ES-1
726	SINGLEQUOTENostoc azollaeSINGLEQUOTE 0708
727	Sinorhizobium fredii NGR234
728	Sinorhizobium medicae WSM419
729	Sinorhizobium meliloti 1021
730	Slackia heliotrinireducens DSM 20476
731	Sorangium cellulosum SINGLEQUOTESo ce 56SINGLEQUOTE
732	Sphaerobacter thermophilus DSM 20745
733	Sphingobium japonicum UT26S
734	Sphingomonas wittichii RW1
735	Sphingopyxis alaskensis RB2256
736	Spirochaeta smaragdinae DSM 11293
737	Spirochaeta thermophila DSM 6192
738	Spirosoma linguale DSM 74
739	Stackebrandtia nassauensis DSM 44728
740	Staphylococcus aureus RF122
741	Staphylococcus epidermidis ATCC 12228
742	Staphylococcus epidermidis RP62A
743	Staphylococcus haemolyticus JCSC1435
744	Staphylococcus lugdunensis HKU09-01
745	Staphylothermus hellenicus DSM 12710
746	Staphylothermus marinus F1
747	Starkeya novella DSM 506
748	Stenotrophomonas maltophilia K279a
749	Stenotrophomonas maltophilia R551-3
750	Streptobacillus moniliformis DSM 12112
751	Streptococcus agalactiae 2603VSLASHR
752	Streptococcus agalactiae A909
753	Streptococcus agalactiae NEM316
754	Streptococcus gallolyticus UCN34
755	Streptococcus mitis B6
756	Streptococcus mutans NN2025
757	Streptococcus mutans UA159
758	Streptococcus pneumoniae 670-6B
759	Streptococcus pneumoniae 70585
760	Streptococcus pneumoniae AP200
761	Streptococcus pneumoniae ATCC 700669
762	Streptococcus pneumoniae CGSP14
763	Streptococcus pneumoniae D39
764	Streptococcus pneumoniae G54
765	Streptococcus pneumoniae Hungary19A-6
766	Streptococcus pneumoniae JJA
767	Streptococcus pneumoniae P1031
768	Streptococcus pneumoniae R6
769	Streptococcus pneumoniae Taiwan19F-14
770	Streptococcus pneumoniae TCH8431SLASH19A
771	Streptococcus pneumoniae TIGR4
772	Streptococcus pyogenes M1 GAS
773	Streptococcus pyogenes MGAS10270
774	Streptococcus pyogenes MGAS10394
775	Streptococcus pyogenes MGAS10750
776	Streptococcus pyogenes MGAS2096
777	Streptococcus pyogenes MGAS315
778	Streptococcus pyogenes MGAS5005
779	Streptococcus pyogenes MGAS6180
780	Streptococcus pyogenes MGAS8232
781	Streptococcus pyogenes MGAS9429
782	Streptococcus pyogenes NZ131
783	Streptococcus pyogenes SSI-1
784	Streptococcus sanguinis SK36
785	Streptococcus suis 05ZYH33
786	Streptococcus suis 98HAH33
787	Streptococcus suis BM407
788	Streptococcus suis P1SLASH7
789	Streptococcus suis SC84
790	Streptococcus thermophilus CNRZ1066
791	Streptococcus thermophilus LMD-9
792	Streptococcus thermophilus LMG 18311
793	Streptococcus uberis 0140J
794	Streptomyces avermitilis MA-4680
795	Streptomyces coelicolor A3LPAREN2RPAREN
796	Streptosporangium roseum DSM 43021
797	Sulfolobus acidocaldarius DSM 639
798	Sulfolobus solfataricus P2
799	Sulfuricurvum kujiense DSM 16994
800	Sulfurihydrogenibium azorense Az-Fu1
801	Sulfurimonas autotrophica DSM 16294
802	Sulfurimonas denitrificans DSM 1251
803	Sulfurospirillum deleyianum DSM 6946
804	Symbiobacterium thermophilum IAM 14863
805	Synechococcus elongatus PCC 6301
806	Synechococcus elongatus PCC 7942
807	Syntrophobacter fumaroxidans MPOB
808	Syntrophothermus lipocalidus DSM 12680
809	Syntrophus aciditrophicus SB
810	Teredinibacter turnerae T7901
811	Thermanaerovibrio acidaminovorans DSM 6589
812	Thermincola potens JR
813	Thermoanaerobacter italicus Ab9
814	Thermoanaerobacter pseudethanolicus ATCC 33223
815	Thermoanaerobacterium thermosaccharolyticum DSM 571
816	Thermobaculum terrenum ATCC BAA-798
817	Thermobifida fusca YX
818	Thermobispora bispora DSM 43833
819	Thermococcus barophilus MP
820	Thermococcus gammatolerans EJ3
821	Thermococcus kodakarensis KOD1
822	Thermococcus onnurineus NA1
823	Thermococcus sibiricus MM 739
824	Thermocrinis albus DSM 14484
825	Thermodesulfovibrio yellowstonii DSM 11347
826	Thermofilum pendens Hrk 5
827	Thermomicrobium roseum DSM 5159
828	Thermomonospora curvata DSM 43183
829	Thermoplasma acidophilum DSM 1728
830	Thermoplasma volcanium GSS1
831	Thermoproteus neutrophilus V24Sta
832	Thermosediminibacter oceani DSM 16646
833	Thermosipho africanus TCF52B
834	Thermosipho melanesiensis BI429
835	Thermosphaera aggregans DSM 11486
836	Thermosynechococcus elongatus BP-1
837	Thermotoga lettingae TMO
838	Thermotoga maritima MSB8
839	Thermotoga naphthophila RKU-10
840	Thermotoga neapolitana DSM 4359
841	Thermotoga petrophila RKU-1
842	Thermus thermophilus HB27
843	Thermus thermophilus HB8
844	Thiobacillus denitrificans ATCC 25259
845	Thiomicrospira crunogena XCL-2
846	Thiomonas intermedia K12
847	Tolumonas auensis DSM 9187
848	Treponema denticola ATCC 35405
849	Trichodesmium erythraeum IMS101
850	Tropheryma whipplei TW08SLASH27
851	Truepera radiovictrix DSM 17093
852	Tsukamurella paurometabola DSM 20162
853	uncultured methanogenic archaeon RC-I
854	Variovorax paradoxus S110
855	Veillonella parvula DSM 2008
856	Verminephrobacter eiseniae EF01-2
857	Vibrio cholerae M66-2
858	Vibrio cholerae MJ-1236
859	Vibrio cholerae O395
860	Vibrio fischeri ES114
861	Vibrio fischeri MJ11
862	Vibrio harveyi ATCC BAA-1116
863	Vibrio parahaemolyticus RIMD 2210633
864	Vibrio splendidus LGP32
865	Vibrio vulnificus CMCP6
866	Vibrio vulnificus YJ016
867	Vulcanisaeta distributa DSM 14429
868	Waddlia chondrophila WSU 86-1044
869	Wigglesworthia glossinidia endosymbiont of Glossina brevipalpis
870	Wolbachia endosymbiont of Culex quinquefasciatus Pel
871	Wolbachia endosymbiont of Drosophila melanogaster
872	Wolbachia endosymbiont strain TRS of Brugia malayi
873	Wolinella succinogenes DSM 1740
874	Xanthobacter autotrophicus Py2
875	Xanthomonas albilineans
876	Xenorhabdus bovienii SS-2004
877	Xenorhabdus nematophila ATCC 19061
878	Xylanimonas cellulosilytica DSM 15894
879	Xylella fastidiosa 9a5c
880	Xylella fastidiosa M12
881	Xylella fastidiosa M23
882	Xylella fastidiosa Temecula1
883	Yersinia pestis Angola
884	Yersinia pestis Antiqua
885	Yersinia pestis CO92
886	Yersinia pestis KIM 10
887	Yersinia pestis Nepal516
888	Yersinia pestis Pestoides F
889	Yersinia pestis Z176003
890	Yersinia pseudotuberculosis IP 31758
891	Yersinia pseudotuberculosis IP 32953
892	Yersinia pseudotuberculosis PB1SLASH+
893	Yersinia pseudotuberculosis YPIII
894	Zunongwangia profunda SM-
