# Supplementary material for: Consistency of metagenomic assignment programs in simulated and real data
Source: BMC Bioinformatics. 2014 Mar 28;15:90. doi: 10.1186/1471-2105-15-90 (PMC3986635; doi:10.1186/1471-2105-15-90)
Supplement: Additional file 4 — Simulated and synthetic sequences generated using our scripts in FASTA format, and their keys. [file 1471-2105-15-90-S4.zip › simulated_files/synthetic.fas]

>3_0
ATGGAGACGCTGATACAGGCGGTGTACTTCCTGGTGGCGCTGCTGTTCATAGTGGGGCTGAAGAGGATGGCGTCGCCGGCGACGGCGAAGTCGGGGATAGTGTGGGCGGGGGTGGCGATGGTGGCGGCGGTGCTGGTGACGTTCCTGGTGCCGGGGCTGCTGAACACGGCGCTGGTGCTGCTGATACTGCTGATAATACTGGGGGCGCTGGTGGCGAGGGTGTCACTGACGGACTCCGCGCTGCTGTCCATAGTGCTGCTGTTCCTGCTGGCGCTGCTGTTCGGGGTGCTGATGACGCTGCCGATAGGGGGGGGGGACCTGCCGGTGGTGATATCCCTGTACAACGCGCTGACGGGGCTGGCGGTGGGGTTCGAGGGGCTGGCGGTGGGGAACCCGGCGCTGCTGGTGGCGGAGAAGGTGATATTCGTGCCGGGGTACGGGATGG
>3_1
ATGGAGACGCTGATACAGGCGGTGTACTTCCTGGTGGCGCTGCTGTTCATAGTGGGGCTGAAGAGGATGGCGTCGCCGGCGACGGCGAAGTCGGGGATAGTGTGGGCGGGGGTGGCGATGGTGGCGGCGGTGCTGGTGACGTTCCTGGTGCCGGGGCTGCTGAACACGGCGCTGGTGCTGCTGATACTGCTGATAATACTGGGGGCGCTGGTGGCGAGGGTGTCACTGACGGACTCCGCGCTGCTGTCCATAGTGCTGCTGTTCCTGCTGGCGCTGCTGTTCGGGGTGCTGATGACGCTGCCGATAGGGGGGGGGGACCTGCCGGTGGTGATATCCCTGTACAACGCGCTGACGGGGCTGGCGGTGGGGTTCGAGGGGCTGGCGGTGGGGAACCCGGCGCTGCTGGTGGCGGAGAAGGTGATATTCGTGCCGGGGTACGGGATGGCGGTGGCGC
>3_2
ATGGAGACGCTGATACAGGCGGTGTACTTCCTGGTGGCGCTGCTGTTCATAGTGGGGCTGAAGAGGATGGCGTCGCCGGCGACGGCGAAGTCGGGGATAGTGTGGGCGGGGGTGGCGATGGTGGCGGCGGTGCTGGTGACGTTCCTGGTGCCGGGGCTGCTGAACACGGCGCTGGTGCTGCTGATACTGCTGATAATACTGGGGGCGCTGGTGGCGAGGGTGTCACTGACGGACTCCGCGCTGCTGTCCATAGTGCTGCTGTTCCTGCTGGCGCTGCTGTTCGGGGTGCTGATGACGCTGCCGATAGGGGGGGGGGACCTGCCGGTGGTGATATCCC
>3_3
ATGGAGACGCTGATACAGGCGGTGTACTTCCTGGTGGCGCTGCTGTTCATAGTGGGGCTGAAGAGGATGGCGTCGCCGGCGACGGCGAAGTCGGGGATAGTGTGGGCGGGGGTGGCGATGGTGGCGGCGGTGCTGGTGACGTTCCTGGTGCCGGGGCTGCTGAACACGGCGCTGGTGCTGCTGATACTGCTGATAATACTGGGGGCGCTGGTGGCGAGGGTGTCACTGACGGACTCCGCGCTGCTGTCCATAGTGCTGCTGTTCCTGCTGGCGCTGCTGTTCGGGGTGCTGATGACGCTGCCGATAGGGGGGGGGGACCTGCCGGTGGTGATATCCCTGTACAACGCGCTGACGGGGCTGGCGGTGGGGTTCGAGGGGCTGGCGGTGGGGAACCCGGCGCTGC
>3_4
ATGGAGACGCTGATACAGGCGGTGTACTTCCTGGTGGCGCTGCTGTTCATAGTGGGGCTGAAGAGGATGGCGTCGCCGGCGACGGCGAAGTCGGGGATAGTGTGGGCGGGGGTGGCGATGGTGGCGGCGGTGCTGGTGACGTTCCTGGTGCCGGGGCTGCTGAACACGGCGCTGGTGCTGCTGATACTGCTGATAATACTGGGGGCGCTGGTGGCGAGGGTGTCACTGACGGACTCCGCGCTGCTGTCCATAGTGCTGCTGTTCCTGCTGGCGCTGCTGTTCGGGGTGCTGATGACGCTGCCGATAGGGGGGGGGGACCTGCCGGTGG
>3_5
ATGGAGACGCTGATACAGGCGGTGTACTTCCTGGTGGCGCTGCTGTTCATAGTGGGGCTGAAGAGGATGGCGTCGCCGGCGACGGCGAAGTCGGGGATAGTGTGGGCGGGGGTGGCGATGGTGGCGGCGGTGCTGGTGACGTTCCTGGTGCCGGGGCTGCTGAACACGGCGCTGGTGCTGCTGATACTGCTGATAATACTGGGGGCGCTGGTGGCGAGGGTGTCACTGACGGACTCCGCGCTGCTGTCCATAGTGCTGCTGTTCCTGCTGGCGCTGCTGTTCGGGGTGCTGATGACGCTGCCGATAGGGGGGGGGGACCTGCCGGTGGTGATATCCCTGTACAACGCGCTGACGGGGCTGGCGGTGGGGTTCGAGGGGCTGGCGGTGGGGAACCCGGCGCTGCTGGTGGCGGAGAAGGTGATATTCGTGCCGGGGTACGGGATGGCGGTGGCGCAGGC
>3_6
ATGGAGACGCTGATACAGGCGGTGTACTTCCTGGTGGCGCTGCTGTTCATAGTGGGGCTGAAGAGGATGGCGTCGCCGGCGACGGCGAAGTCGGGGATAGTGTGGGCGGGGGTGGCGATGGTGGCGGCGGTGCTGGTGACGTTCCTGGTGCCGGGGCTGCTGAACACGGCGCTGGTGCTGCTGATACTGCTGATAATACTGGGGGCGCTGGTGGCGAGGGTGTCACTGACGGACTCCGCGCTGCTGTCCATAGTGCTGCTGTTCCTGCTGGCGCTGCTGTTCGGGGTGCTGATGACGCTGCCGATAGGGGGGGGGGACCTGCCGGTGGTGATATCCCTGTACAACGCGCTGACGGGGCTGGCGG
>3_7
ATGGAGACGCTGATACAGGCGGTGTACTTCCTGGTGGCGCTGCTGTTCATAGTGGGGCTGAAGAGGATGGCGTCGCCGGCGACGGCGAAGTCGGGGATAGTGTGGGCGGGGGTGGCGATGGTGGCGGCGGTGCTGGTGACGTTCCTGGTGCCGGGGCTGCTGAACACGGCGCTGGTGCTGCTGATACTGCTGATAATACTGGGGGCGCTGGTGGCGAGGGTGTCACTGACGGACTCCGCGCTGCTGTCCATAGTGCTGCTGTTCCTGCTGGCGCTGCTGTTCGGGGTGCTGATGACGCTGCCGAT
>3_8
ATGGAGACGCTGATACAGGCGGTGTACTTCCTGGTGGCGCTGCTGTTCATAGTGGGGCTGAAGAGGATGGCGTCGCCGGCGACGGCGAAGTCGGGGATAGTGTGGGCGGGGGTGGCGATGGTGGCGGCGGTGCTGGTGACGTTCCTGGTGCCGGGGCTGCTGAACACGGCGCTGGTGCTGCTGATACTGCTGATAATACTGGGGGCGCTGGTGGCGAGGGTGTCACTGACGGACTCCGCGCTGCTGTCCATAGTGCTGCTGTTCCTGCTGGCGCTGCT
>3_9
ATGGAGACGCTGATACAGGCGGTGTACTTCCTGGTGGCGCTGCTGTTCATAGTGGGGCTGAAGAGGATGGCGTCGCCGGCGACGGCGAAGTCGGGGATAGTGTGGGCGGGGGTGGCGATGGTGGCGGCGGTGCTGGTGACGTTCCTGGTGCCGGGGCTGCTGAACACGGCGCTGGTGCTGCTGATACTGCTGATAATACTGGGGGCGCTGGTGGCGAGGGTGTCACTGACGGACTCCGCGCTGCTGTCCATAGTGCTGCTGTTCCTGCTGGCGCTGCTGTTCGGGGTGCT
>3_10
ATGGAGACGCTGATACAGGCGGTGTACTTCCTGGTGGCGCTGCTGTTCATAGTGGGGCTGAAGAGGATGGCGTCGCCGGCGACGGCGAAGTCGGGGATAGTGTGGGCGGGGGTGGCGATGGTGGCGGCGGTGCTGGTGACGTTCCTGGTGCCGGGGCTGCTGAACACGGCGC
>3_11
ATGGAGACGCTGATACAGGCGGTGTACTTCCTGGTGGCGCTGCTGTTCATAGTGGGGCTGAAGAGGATGGCGTCGCCGGCGACGGCGAAGTCGGGGATAGTGTGGGCGGGGGTGGCGATGGTGGCGGCGGTGCTGGTGACGTTCCTGGTGCCGGGGCTGCTGAACACGGCGCTGGTGCTGCTGATACTGCTGATAATACTGGGGGCGCTGGTGGCGAGGGTGTCACTGACGGACTCCGCGCTGCTGTCCATAGTGCTGCTGTTCCTGCTGGCGCTGCTGTTCGGGGTGCTGATGACGCTGCCGATAGGGGGGGGGGACCTGCC
>3_12
ATGGAGACGCTGATACAGGCGGTGTACTTCCTGGTGGCGCTGCTGTTCATAGTGGGGCTGAAGAGGATGGCGTCGCCGGCGACGGCGAAGTCGGGGATAGTGTGGGCGGGGGTGGCGATGGTGGCGGCGGTGCTGGTGACGTTCCTGGTGCCGGGGCTGCTGAACACGGCGCTGGTGCTGCTGATACTGCTGATAATACTGGGGGCGCTGGTGGCGAGGGTGTCACTGACGGACTCCGCGCTGCTGTCCATAGTGCTGCTGTTCCTGCTGGCGCTGCTGTTCGGGGTGCTGATGACGCTGCCGATAGGGGGGGGGGACCTGCCGGTGGTGATATCCCTGTACAACGCGCTGACGGGGCTGGCGGTG
>3_13
ATGGAGACGCTGATACAGGCGGTGTACTTCCTGGTGGCGCTGCTGTTCATAGTGGGGCTGAAGAGGATGGCGTCGCCGGCGACGGCGAAGTCGGGGATAGTGTGGGCGGGGGTGGCGATGGTGGCGGCGGTGCTGGTGACGTTCCTGGTGCCGGGGCTGCTGAACACGGCGCTGGTGCTGCTGATACTGCTGATAATACTGGGGGCGCTGGTGGCGAGGGTGTCACTGACGGACTCCGCGCTGCTGTCCATAGTGCTGCTGTTCCTGCTGGCGCTGCTGTTCGGGGTGCTGATGACGCTGCCGATAGGGGGGGGGGACCTGCCGGTGGTGATATCCCTGTACAACGCGCTGACGGGGCTGGCGGTGGGGTTCGAGGGGCTGG
>3_14
ATGGAGACGCTGATACAGGCGGTGTACTTCCTGGTGGCGCTGCTGTTCATAGTGGGGCTGAAGAGGATGGCGTCGCCGGCGACGGCGAAGTCGGGGATAGTGTGGGCGGGGGTGGCGATGGTGGCGGCGGTGCTGGTGACGTTCCTGGTGCCGGGGCTGCTGAACA
>3_15
ATGGAGACGCTGATACAGGCGGTGTACTTCCTGGTGGCGCTGCTGTTCATAGTGGGGCTGAAGAGGATGGCGTCGCCGGCGACGGCGAAGTCGGGGATAGTGTGGGCGGGGGTGGCGATGGTGGCGGCGGTGCTGGTGACGTTCCTGGTGCCGGGGCTGCTGAACACGGCGCTGGTGCTGCTGATACTGCTGATAATACTGGGGGCGCTGGTGGCGAGGGTGTCACTGACGGACTCCGCG
>3_16
ATGGAGACGCTGATACAGGCGGTGTACTTCCTGGTGGCGCTGCTGTTCATAGTGGGGCTGAAGAGGATGGCGTCGCCGGCGACGGCGAAGTCGGGGATAGTGTGGGCGGGGGTGGCGATGGTGGCGGCGGTGCTGGTGACGTTCCTGGTGCCGGGGCTGCTGAACACGGCGCTGGTGCTGCTGATACTGCTGATAATACTGGGGGCGCTGGTGGCGAGGGTGTCACTGACGG
>3_17
ATGGAGACGCTGATACAGGCGGTGTACTTCCTGGTGGCGCTGCTGTTCATAGTGGGGCTGAAGAGGATGGCGTCGCCGGCGACGGCGAAGTCGGGGATAGTGTGGGCGGGGGTGGCGATGGTGGCGGCGGTGCTGGTGACGTTCCTGGTGCCGGGGCTGCTGAACACGGCGCTGGTGCTGCTGATACTGCTGATAATACTGGGGGCGCTGGT
>3_18
ATGGAGACGCTGATACAGGCGGTGTACTTCCTGGTGGCGCTGCTGTTCATAGTGGGGCTGAAGAGGATGGCGTCGCCGGCGACGGCGAAGTCGGGGATAGTGTGGGCGGGGGTGGCGATGGTGGCGGCGGTGCTGGTGACGTTCCTGGTGCCGGG
>3_19
ATGGAGACGCTGATACAGGCGGTGTACTTCCTGGTGGCGCTGCTGTTCATAGTGGGGCTGAAGAGGATGGCGTCGCCGGCGACGGCGAAGTCGGGGATAGTGTGGGCGGGGGTGGCGATGGTGGCGGCGGTGCTGGTGACGTTCCTGGTGCCGGGGCTGCTGAACACGGCGCTGGTGCTGCTGATACTGCTGATAATACTGGGGGCGCTGGTGGCGAGGGTGTCACTGACGGACTCCGCGCTGCTGTCCATAGT
>3_20
ATGGAGACGCTGATACAGGCGGTGTACTTCCTGGTGGCGCTGCTGTTCATAGTGGGGCTGAAGAGGATGGCGTCGCCGGCGACGGCGAAGTCGGGGATAGTGTGGGCGGGGGTGGCGATGGTGGCGGCGGTGCTGGTGACGTTCCTGGTGCCGGGGCTGCTGAACACGGCGCTGGTGCTGCTGATACTGCTGATAATACTGGGGGCGCTGGTGGCGAGGGTGTCACTGACGGACTCCGCGCTGCTGTCCATAGTGCTGCTGTTCCT
>3_21
ATGGAGACGCTGATACAGGCGGTGTACTTCCTGGTGGCGCTGCTGTTCATAGTGGGGCTGAAGAGGATGGCGTCGCCGGCGACGGCGAAGTCGGGGATAGTGTGGGCGGGGGTGGCGATGGTGGCGGCGGTGCTGGTGACGTTCCTGGTGCCGGGGCTGCTGAACACGGCGCTGGTGCTGCTGATACTGCTGATAATACTGGGGGCGCTGGTGGCGAGGGTGTCACTGACGGACTCCGCGCTGCTGTCCATAGTGCTGCTGTTCCTGCTGGCGCTGCTGTTCGGGGTGCTGATGACGCTGCCGATAGGGGGGGGGGACCTGCCGGTGGTGATATCCCTGTACAACGCGCTGACGGGGCTGGCGGTGGGGTTCGAG
>3_22
ATGGAGACGCTGATACAGGCGGTGTACTTCCTGGTGGCGCTGCTGTTCATAGTGGGGCTGAAGAGGATGGCGTCGCCGGCGACGGCGAAGTCGGGGATAGTGTGGGCGGGGGTGGCGATGGTGGCGGCGGTGCTGGTGACGTTCCTGGTGCCGGGGCTGCTGAACACGGCGCTGGTGCTGCTGATACTGCTGATAATACTGGGGGCGCTGGTGGCGAGGGTGTCACTGACGGACTCCGCGCTGCTGTCCATAGTGCTGC
>3_23
ATGGAGACGCTGATACAGGCGGTGTACTTCCTGGTGGCGCTGCTGTTCATAGTGGGGCTGAAGAGGATGGCGTCGCCGGCGACGGCGAAGTCGGGGATAGTGTGGGCGGGGGTGGCGATGGTGGCGGCGGTGCTGGTGACGTTCCTGGTGCCGGGGCTGCTGAACACGGCGCTGGTGCTGCTGATACTGCTGATAATACTGGGGGCGCTGGTGGCGAGGGTGTCACTGACGGACTCCGCGCTGCTGTCCATAGTGCTGCTGTTCCTGCTGGCGCTGCTGTTCGGGGTGCTGATGACGCTGCCGATAGGGGGGGGGGACCTGCCGGTGGTGATATCCCTGTACAACGCGCTGACGGGGCTGGCGGTGGGGTTCGAGGGGCTGGCGGTGGGGAACCCGGCGCTGCTGGTGGCGGAGAAGGTGATATTCGTGCCGGGGTACGGGATGGCGGTGGCGCAGGCGCAGCAC
>3_24
ATGGAGACGCTGATACAGGCGGTGTACTTCCTGGTGGCGCTGCTGTTCATAGTGGGGCTGAAGAGGATGGCGTCGCCGGCGACGGCGAAGTCGGGGATAGTGTGGGCGGGGGTGGCGATGGTGGCGGCGGTGCTGGTGACGTTCCTGGTGCCGGGGCTGCTGAACACGGCGCTGGTGCTGCTGATACTGCTGATAATACTGGGGGCGCTGGTGGCGAGGGTGTCACTGACGGACTC
>3_25
ATGGAGACGCTGATACAGGCGGTGTACTTCCTGGTGGCGCTGCTGTTCATAGTGGGGCTGAAGAGGATGGCGTCGCCGGCGACGGCGAAGTCGGGGATAGTGTGGGCGGGGGTGGCGATGGTGGCGGCGGTGCTGGTGACGTTCCTGGTGCCGGGGCTGCTGAACACGGCGCTGGTGCTGCTGATACTGCTGATAATACTGGGGGCGCTGGTGGCGAGGGTGTCACTGACGGACTCCGCGCTGCTGTCCATAGTGCTGCTGTTCCTGCTGGCGCTGCTGTTCGGGGTGCTGATGACGCTGCCGATAGGGGGGGGGGACCTGCCGGTGGTGATATCCCTGTACAACGCGCTGACGGGGCTGGCGGTGGGGTTCGAGGGGCTGGCGGTGGGGAACCCGGCGCTGCTGGTGGCGGAGAAGGTGATATTCGTGCCGGGGTACGGGATGGCGGTGGCGCAGGCGCAGCACAAGCTGAAGGAGCT
>3_26
ATGGAGACGCTGATACAGGCGGTGTACTTCCTGGTGGCGCTGCTGTTCATAGTGGGGCTGAAGAGGATGGCGTCGCCGGCGACGGCGAAGTCGGGGATAGTGTGGGCGGGGGTGGCGATGGTGGCGGCGGTGCTGGTGACGTTCCTGGTGCCGGGGCTGCTGAACACGGCGCTGGTGCTGCTGATACTGCTGATAATACTGGGGGCGCTGGTGGCGAGGGTGTCACTGACGGACTCCGCGCTGCTG
>3_27
ATGGAGACGCTGATACAGGCGGTGTACTTCCTGGTGGCGCTGCTGTTCATAGTGGGGCTGAAGAGGATGGCGTCGCCGGCGACGGCGAAGTCGGGGATAGTGTGGGCGGGGGTGGCGATGGTGGCGGCGGTGCTGGTGACGTTCCTGGTGCCGGGGCTGCTGAACACGGCGCTGGTGCTGCTGATACTGCTGATAATACTGGGGGCGCTGGTGGCGAGGGTGTCACTGACGGACTCCGCGCTGCTGTCCATAGTGCTGCTGTTCCTGCTGGCGCTGCTGTTCGGGGTGCTGATGACGCTGCCGATAGGGGGGGGGGACCTGCCGGTGGTGATATCCCTGTACAACGCGCTGACGGGGCTGGCGGTGGGGTTC
>3_28
ATGGAGACGCTGATACAGGCGGTGTACTTCCTGGTGGCGCTGCTGTTCATAGTGGGGCTGAAGAGGATGGCGTCGCCGGCGACGGCGAAGTCGGGGATAGTGTGGGCGGGGGTGGCGATGGTGGCGGCGGTGCTGGTGACGTTCCTGGTGCCGGGGCTGCTGAACACGGCGCTGGTGCTGCTGATACTGCTGATAATACTGGGGGCGCTGGTGGCGAGGGTGTCACTGACGGACTCCGCGCTGCTGTCCATAGTGCTGCTGTTCCTGCTGGCGCTGCTGTTCGGGGTGCTGATGACGCTGCCGATAGGGGGGGGGGACCTGCCGGTGGTGATATCCCTGTACAACGCGCTGACGGGGCTGGCGGTGGGGTTCGAGGGGCTGGCGGTGGGGAACCCGGCGCTGCTGGTGGCGGAGAAGGTGATATTCGTGCCGGGGTACGG
>3_29
ATGGAGACGCTGATACAGGCGGTGTACTTCCTGGTGGCGCTGCTGTTCATAGTGGGGCTGAAGAGGATGGCGTCGCCGGCGACGGCGAAGTCGGGGATAGTGTGGGCGGGGGTGGCGATGGTGGCGGCGGTGCTGGTGACGTTCCTGGTGCCGGGGCTGCTGAACACGGCGCTGGTGCTGCTGATACTGCTGATAATACTGGGGGCGCTGGTGGCGAGGGT
>3_30
ATGGAGACGCTGATACAGGCGGTGTACTTCCTGGTGGCGCTGCTGTTCATAGTGGGGCTGAAGAGGATGGCGTCGCCGGCGACGGCGAAGTCGGGGATAGTGTGGGCGGGGGTGGCGATGGTGGCGGCGGTGCTGGTGACGTTCCTGGTGCCGGGGCTGCTGAACACGGCGCTGGTGCTGCTGATACTGCTGATAATACTGGGGGCGCTGGTGGCGAGGGTGTCACTGACGGACTCCGCGCTGCTGTCCATAGTGCTGCTGTTCCTGCTGGCGCTGCTGTTCGGGGTGCTGATGACGCTGCCGATAGGGGGGGGGGACCTGCCGG
>3_31
ATGGAGACGCTGATACAGGCGGTGTACTTCCTGGTGGCGCTGCTGTTCATAGTGGGGCTGAAGAGGATGGCGTCGCCGGCGACGGCGAAGTCGGGGATAGTGTGGGCGGGGGTGGCGATGGTGGCGGCGGTGCTGGTGACGTTCCTGGTGCCGGGGCTGCTGAACACGGCGCTGGTGCTGCTGATACTGCTGATAATACTGGGGGCGCTGGTGGCGAGGGTGTCACTGACGGACTCCGCGCTGCTGTCCATAGTGCTGCTGTTCCT
>3_32
ATGGAGACGCTGATACAGGCGGTGTACTTCCTGGTGGCGCTGCTGTTCATAGTGGGGCTGAAGAGGATGGCGTCGCCGGCGACGGCGAAGTCGGGGATAGTGTGGGCGGGGGTGGCGATGGTGGCGGCGGTGCTGGTGACGTTCCTGGTGCCGGGGCTGCTGAACACGGCGCTGGTGCTGCTGATACTGCTGATAATACTGGGGGCGCTGGTGGCGAGGGTGTCACTGACGGA
>3_33
ATGGAGACGCTGATACAGGCGGTGTACTTCCTGGTGGCGCTGCTGTTCATAGTGGGGCTGAAGAGGATGGCGTCGCCGGCGACGGCGAAGTCGGGGATAGTGTGGGCGGGGGTGGCGATGGTGGCGGCGGTGCTGGTGACGTTCCTGGTGCCGGGGCTGCTGAACACGGCGCTGG
>3_34
ATGGAGACGCTGATACAGGCGGTGTACTTCCTGGTGGCGCTGCTGTTCATAGTGGGGCTGAAGAGGATGGCGTCGCCGGCGACGGCGAAGTCGGGGATAGTGTGGGCGGGGGTGGCGATGGTGGCGGCGGTGCTGGTGACGTTCCTGGTGCCGGGGCTGCTGAACACGGCGCTGGTGCTGCTGATACTGCTGATAATACTGGGGGCGCTGGTGGCGAGGGTGTCACTGACGGACTCCGCGCTGCTGTCCATAGTGCTGCTGTTCCTGCTGGCGCTGCTGTTCGGGGTGCTGATGACGCTGCCGATAGGGGGGGGGGACCTGCCGGTGGTGATATCCCTGTACAACGCGCTGACGGGGCTGGCGGTGGGGTTCGAGGGGCTGGCGGTGGGGAACCCGGCGCTGCTGGTGGCGGAGAAGGTGATATTCGTGCCGGGGTACGG
>3_35
ATGGAGACGCTGATACAGGCGGTGTACTTCCTGGTGGCGCTGCTGTTCATAGTGGGGCTGAAGAGGATGGCGTCGCCGGCGACGGCGAAGTCGGGGATAGTGTGGGCGGGGGTGGCGATGGTGGCGGCGGTGCTGGTGACGTTCCTGGTGCCGGGGCTGCTGAACACGGCGCTGGTGCTGCTGATACTGCTGATAATACTGGGGGCGCTGGTGGCGAGGGTGTCACTGACGGACTCCGCGCTGCTGTCCATAGTGCTGCTGTTCCTGCTGGCGCTGCTGTTCGGGGTGCTGATGACGCTGCCGATAGGGGGGGGG
>3_36
ATGGAGACGCTGATACAGGCGGTGTACTTCCTGGTGGCGCTGCTGTTCATAGTGGGGCTGAAGAGGATGGCGTCGCCGGCGACGGCGAAGTCGGGGATAGTGTGGGCGGGGGTGGCGATGGTGGCGGCGGTGCTGGTGACGTTCCTGGTGCCGGGGCTGCTGAACACGGCGCTGGTGCTGCTGATACTGCTGATAATACTGGGGGCGCTGGTGGCGAGGGTGTCACTGACGGACTCCGCGCTGCTGTCCATAGTGCTGCTGTTCCTGCTGGCGCTGCTGTTCGGGGTGCTGATGACGCTGC
>3_37
ATGGAGACGCTGATACAGGCGGTGTACTTCCTGGTGGCGCTGCTGTTCATAGTGGGGCTGAAGAGGATGGCGTCGCCGGCGACGGCGAAGTCGGGGATAGTGTGGGCGGGGGTGGCGATGGTGGCGGCGGTGCTGGTGACGTTCCTGGTGCCGGGGCTGCTGAACACGGCGCTGGTGCTGCTGATACTGCTGATAATACTGGGGGCGCTGGTGGCGAGGGTGTCACTGACGGACTCCGCGCTGCTGTCCATAGTGCTGCTGTTCCTGCTGGCGCTGCTGTTCGGGGTGCTGATGACGCTGCCGATAGGGGGGGGGGACCTGCCGGTGGTGATATCCCTGTACAACGCGCTGACGGGGCTGGCGGTGGGGTTCGAGGGGCTGGCGGTGGGGAACCCGGCGCTGCTGGTGGCGGAGAAGGTGATATTCGTGCCGGGGTACGGGATGGCGGTGGCGCAGGCGCAGCA
>3_38
ATGGAGACGCTGATACAGGCGGTGTACTTCCTGGTGGCGCTGCTGTTCATAGTGGGGCTGAAGAGGATGGCGTCGCCGGCGACGGCGAAGTCGGGGATAGTGTGGGCGGGGGTGGCGATGGTGGCGGCGGTGCTGGTGACGTTCCTGGTGCCGGGGCTGCTGAACACGGCGCTGGTGCTGCTGATACTGCTGATAATACTGGGGGCGCTGGTGGCGAGGGTGTCACTGACGGACTCCGCGCTGCTGTCCATAGTGCTGCTGTTCCTGCTGGCGCTGCTGTTCGGGGTGCTGATGACGCTGCCGATAGGGGGGGGGGACCTGCCGGTGGTGATATCCCTGTACAACGCGCTGACGGGGCTGGCGGTGGGGTTCGAGGGGCTGGCGGTGGGGAACCCGGCGCTGCTGG
>3_39
ATGGAGACGCTGATACAGGCGGTGTACTTCCTGGTGGCGCTGCTGTTCATAGTGGGGCTGAAGAGGATGGCGTCGCCGGCGACGGCGAAGTCGGGGATAGTGTGGGCGGGGGTGGCGATGGTGGCGGCGGTGCTGGTGACGTTCCTGGTGCCGGGGCTGCTGAACACGGCGCTGGTGCTGCTGATACTGCTGATAATACTGGGGGCGCTGGTGGCGAGGGTGTCACTGACGGACTCCGCGCTGCTGTCCATAGTGCTGCTGTTCCTGCTGGCGCTGCTGTTCGGGGTGCTGATGACGCTGCCGATAGGGGGGGGGGACCTGCCGGTGGTGATATCCCTGTACAACGCGCTGACGGGGCTGGCGGTGGGGTTCGAGGGGCTGGCGGTGGGGAACCCGGCGCTGCTGGTGGCGGAGAAGGTGATATTCGTGCCGGGGTACGGGATGGCGGTGGCGCAGGCGCAGCACAAGCTGAAGGAGCTGGCGGACGTGCTGGAGGC
>3_40
ATGGAGACGCTGATACAGGCGGTGTACTTCCTGGTGGCGCTGCTGTTCATAGTGGGGCTGAAGAGGATGGCGTCGCCGGCGACGGCGAAGTCGGGGATAGTGTGGGCGGGGGTGGCGATGGTGGCGGCGGTGCTGGTGACGTTCCTGGTGCCGGGGCTGCTGAACACGGCGCTGGTGCTGCTGATACTGCTGATAATACTGGGGGCGCTGGTGGCGAGGGTGTCACTGACGGACTCCGCGCTGCTGTCCATAGTGCTGCTGTTCCTGCTGGCGCTGCTGTTCGGGGTGCTGATGACGCTGCCGATAGGGGGGGGGGACCTGCCGGTGGTGATATCCCTGTACAACGCGCTGACGGGGCTGGCGGTGGGGTTCGAGGGGCTGGCGGTGGGGAACCCGGCGCTGC
>3_41
ATGGAGACGCTGATACAGGCGGTGTACTTCCTGGTGGCGCTGCTGTTCATAGTGGGGCTGAAGAGGATGGCGTCGCCGGCGACGGCGAAGTCGGGGATAGTGTGGGCGGGGGTGGCGATGGTGGCGGCGGTGCTGGTGACGTTCCTGGTGCCGGGGCTGCTGAACACGGCGCTGGTGCTGCTGATACTGCTGATAATACTGGGGGCGCTGGTGGCGAGGGTGTCACTGACGGACTCCGCGCTGCTGTCCATAGTGCTGCTGTTCCTGCTGGCGCTGCTGTTCGGGGTGCTGATGACGCTGCCGATAGGGGGGGGGGACCTGCCGGTGGTGATATCCCTGTACAACGCGCTGACGGGGCTGGCGGTGGGGT
>3_42
ATGGAGACGCTGATACAGGCGGTGTACTTCCTGGTGGCGCTGCTGTTCATAGTGGGGCTGAAGAGGATGGCGTCGCCGGCGACGGCGAAGTCGGGGATAGTGTGGGCGGGGGTGGCGATGGTGGCGGCGGTGCTGGTGACGTTCCTGGTGCCGGGGCTGCTGAACACGGCGCTGGTGCTGCTGATACTGCTGATAATACTGGGGGCGCTGGTGGCGAGGGTGTCACTGACGGACTCCGCGCTGCTGTCCATAGTGCTGCTGTTCCTGCTGGCGCTGCTGTTCGGGGTGCTGATGACGCTGCCGATAGGGGGGGGGGACCTGCCGGTGGTGATATCCCTGTACAACGCGCTGACGGGGCTGGCGGTGGGGTTCGAGGGGCTGGCGGTGGGGAACCCGGCGCTGCTGGTGGCGGAGAAGGTGATAT
>3_43
ATGGAGACGCTGATACAGGCGGTGTACTTCCTGGTGGCGCTGCTGTTCATAGTGGGGCTGAAGAGGATGGCGTCGCCGGCGACGGCGAAGTCGGGGATAGTGTGGGCGGGGGTGGCGATGGTGGCGGCGGTGCTGGTGACGTTCCTGGTGCCGGGGCTGCTGAACACGGCGCTGGTGCTGCTGATACTGCTGATAATACTGGGGGC
>3_44
ATGGAGACGCTGATACAGGCGGTGTACTTCCTGGTGGCGCTGCTGTTCATAGTGGGGCTGAAGAGGATGGCGTCGCCGGCGACGGCGAAGTCGGGGATAGTGTGGGCGGGGGTGGCGATGGTGGCGGCGGTGCTGGTGACGTTCCTGGTGCCGGGGCTGCTGAACACGGCGCTGGTGCTGCTGATACTGCTGATAATACTGGGGGCGCTGGTGGCGAGGGTGTCACTGACGGACTCCGCGCTGCTGTCCATAGTGCTGCTGTTCCTGCTG
>3_45
ATGGAGACGCTGATACAGGCGGTGTACTTCCTGGTGGCGCTGCTGTTCATAGTGGGGCTGAAGAGGATGGCGTCGCCGGCGACGGCGAAGTCGGGGATAGTGTGGGCGGGGGTGGCGATGGTGGCGGCGGTGCTGGTGACGTTCCTGGTGCCGGGGCTGCTGAACACGGCGCTGGTGCTGCTGATACTGCTGATAATACTGGGGGCGCTGGTGGCGAGGGTGTCACTGACGGACTCCGCGCTGCTGTCCATAGTGCTGCTGTTCCTGCTGGCGCTGCTGTTCGGGGTGCTGATGACGCTGCCGATAGGGGGGGGGGACCTGCCGGTGGTGATATCCCTGTACAACGCGCTGACGGGGCTGGCGGTGGGGTTCGAGGGGCTGGCGGTGGGGAACC
>3_46
ATGGAGACGCTGATACAGGCGGTGTACTTCCTGGTGGCGCTGCTGTTCATAGTGGGGCTGAAGAGGATGGCGTCGCCGGCGACGGCGAAGTCGGGGATAGTGTGGGCGGGGGTGGCGATGGTGGCGGCGGTGCTGGTGACGTTCCTGGTGCCGGGGCTGCTGAACACGGCGCTGGTGCTGCTGATACTGCTGATAATACTGGGGGCGCTGGTGGCGAGGGTGTCACTGACGGACTCCGCGCTGCTGTCCATAGTGCTGCTGTTCCTGCTGGCGCTGCTGTTCGGGGTGCTGATGACGCTGCCGATAGGGGGGGGGGACCTGCCGGTGGTGATATCCCTGTACAACGCGCTGACGGGGCTGGCGGTGGGGTTCGAGGGGCTGGCGGTGGGG
>3_47
ATGGAGACGCTGATACAGGCGGTGTACTTCCTGGTGGCGCTGCTGTTCATAGTGGGGCTGAAGAGGATGGCGTCGCCGGCGACGGCGAAGTCGGGGATAGTGTGGGCGGGGGTGGCGATGGTGGCGGCGGTGCTGGTGACGTTCCTGGTGCCGGGGCTGCTGAACACGGCGCTGGTGCTGCTGATACTGCTGATAATACTGGGGGCGCTGGTGGCGAGGGTGTCACTGACGGACTCCGCGCTGCTGTCCATAGTGCTGCTGTTCCTGCTGGCGCTGCTGTTCGGGGTGCTGATGACGCTGCCGATAGGGGGGGGGGACCTGCCGGTGGTGATATCCCTGTACAACGCGCTGACGGGGCTGGCGGTGGGGT
>3_48
ATGGAGACGCTGATACAGGCGGTGTACTTCCTGGTGGCGCTGCTGTTCATAGTGGGGCTGAAGAGGATGGCGTCGCCGGCGACGGCGAAGTCGGGGATAGTGTGGGCGGGGGTGGCGATGGTGGCGGCGGTGCTGGTGACGTTCCTGGTGCCGGGGCTGCTGAACACGGCGCTGGTGCTGCTGATACTGCTGATAATACTGGGGGCGCTGGTGGCGAGGGTGTCACTGACGGACTCCGCGCTGCTGTCCATAGTGCTGCTGTTCCTGCTGGCGCTGCTGTTCGGGGTGCTGATGACGCTGCCGATAGGGGGGGGGGACCTGCCGGTGGTGATATCCCTGTACAACGCGCTGACGGGGCTGGCGGTGGGGTTCGAGGGGCTGGCGGTGGGGAACCCGGCGCTGCTGGTGGCGGAGAAGGTGATATTCGTGCCGGGGTACGGGATGGC
>3_49
ATGGAGACGCTGATACAGGCGGTGTACTTCCTGGTGGCGCTGCTGTTCATAGTGGGGCTGAAGAGGATGGCGTCGCCGGCGACGGCGAAGTCGGGGATAGTGTGGGCGGGGGTGGCGATGGTGGCGGCGGTGCTGGTGACGTTCCTGGTGCCGGGGCTGCTGAACACGGCGCTGGTGCTGCTGATACTGCTGATAATACTGGGGGC
>3_50
ATGGAGACGCTGATACAGGCGGTGTACTTCCTGGTGGCGCTGCTGTTCATAGTGGGGCTGAAGAGGATGGCGTCGCCGGCGACGGCGAAGTCGGGGATAGTGTGGGCGGGGGTGGCGATGGTGGCGGCGGTGCTGGTGACGTTCCTGGTGCCGGGGCTGCTGAACACGGCGCTGGTGCTGCTGATACTGCTGATAATACTGGGGGCGCTGGTGGCGAGGGTGTCACTGACGGACTCCGCGCTGCTGTCCATAGTGCTGCTGTTCCTGCTGGCGCTGCTGTTCGGGGTGCTGATGACGCTGCCGATAGGGGGGGGGGACCTGCCGGTGGTGATATCCCTGTACAACGCGCTGACGGGGCTGGCGGTGGGGTTCGAGGGGCTGGCGGTGGGGAACCCGGCGCTGCTGGTGGCGGAGAAGGT
>3_51
ATGGAGACGCTGATACAGGCGGTGTACTTCCTGGTGGCGCTGCTGTTCATAGTGGGGCTGAAGAGGATGGCGTCGCCGGCGACGGCGAAGTCGGGGATAGTGTGGGCGGGGGTGGCGATGGTGGCGGCGGTGCTGGTGACGTTCCTGGTGCCGGGGCTGCTGAACACGGCGCTGGTGCTGCTGATACTGCTGATAATACTGGGGGCGCTGGTGGC
>3_52
ATGGAGACGCTGATACAGGCGGTGTACTTCCTGGTGGCGCTGCTGTTCATAGTGGGGCTGAAGAGGATGGCGTCGCCGGCGACGGCGAAGTCGGGGATAGTGTGGGCGGGGGTGGCGATGGTGGCGGCGGTGCTGGTGACGTTCCTGGTGCCGGGGCTGCTGAACACGGCGCTGGTGCTGCTGATACTGCTGATAATACTGGGGGCGC
>3_53
ATGGAGACGCTGATACAGGCGGTGTACTTCCTGGTGGCGCTGCTGTTCATAGTGGGGCTGAAGAGGATGGCGTCGCCGGCGACGGCGAAGTCGGGGATAGTGTGGGCGGGGGTGGCGATGGTGGCGGCGGTGCTGGTGACGTTCCTGGTGCCGGGGCTGCTGAACACGGCGCTGGTGCTGCTGATACTGCTGATAATACTGGGGGCGCTGGTGGCGAGGGTGTCACTGACGGACTCCGCGCTGCTGTCCAT
>3_54
ATGGAGACGCTGATACAGGCGGTGTACTTCCTGGTGGCGCTGCTGTTCATAGTGGGGCTGAAGAGGATGGCGTCGCCGGCGACGGCGAAGTCGGGGATAGTGTGGGCGGGGGTGGCGATGGTGGCGGCGGTGCTGGTGACGTTCCTGGTGCCGGGGCTGCTGAACACGGCGCTGGTGCTGCTGATACTGC
>3_55
ATGGAGACGCTGATACAGGCGGTGTACTTCCTGGTGGCGCTGCTGTTCATAGTGGGGCTGAAGAGGATGGCGTCGCCGGCGACGGCGAAGTCGGGGATAGTGTGGGCGGGGGTGGCGATGGTGGCGGCGGTGCTGGTGACGTTCCTGGTGCCGGGGCTGCTGAACACGGCGCTGGTGCTGCTGATACTGCTGATAATACTGGGGGCGCT
>3_56
ATGGAGACGCTGATACAGGCGGTGTACTTCCTGGTGGCGCTGCTGTTCATAGTGGGGCTGAAGAGGATGGCGTCGCCGGCGACGGCGAAGTCGGGGATAGTGTGGGCGGGGGTGGCGATGGTGGCGGCGGTGCTGGTGACGTTCCTGGTGCCGGGGCTGCTGAACAC
>3_57
ATGGAGACGCTGATACAGGCGGTGTACTTCCTGGTGGCGCTGCTGTTCATAGTGGGGCTGAAGAGGATGGCGTCGCCGGCGACGGCGAAGTCGGGGATAGTGTGGGCGGGGGTGGCGATGGTGGCGGCGGTGCTGGTGACGTTCCTGGTGCCGGGGCTGCTGAACACGGCGCTGGTGCTGCTGATACTGCTGATAATACTGGGGGCGCTGGTGGCGAGGGTGTCACTGACGGACTCCGCGCTGCTGTCCATAGTGCTGCTGTTCCTGCTGGCGCTGCTGTTCGGGGTGCTGATGACGCTGCCGATA
>3_58
ATGGAGACGCTGATACAGGCGGTGTACTTCCTGGTGGCGCTGCTGTTCATAGTGGGGCTGAAGAGGATGGCGTCGCCGGCGACGGCGAAGTCGGGGATAGTGTGGGCGGGGGTGGCGATGGTGGCGGCGGTGCTGGTGACGTTCCTGGTGCCGGGGCTGCTGAACACGGCGCTGGTGCTGCTGATACTGCTGATAATACTGGGGGCGCTGGTGGCGAGGGTGTCACTGACGGACTCCGCGCTGCTGTCCATAGTGCTGCTGTTCCTGCTGGCGCTGCTGTTCGGGGTGCTGATGACGCTGCCGATAGGGGGGGGGGACCTGCCGGTGGTGATATCCCTGTACAACGCGCTGACGGGGCTGGCGGTGGGGTTCGAGGGGCTGGCGGTGGGGAACCCGGCGCTGCTGGTGGCGGAGAAGGTGATATTCGTGCCGGGGTACGGGATGGC
>3_59
ATGGAGACGCTGATACAGGCGGTGTACTTCCTGGTGGCGCTGCTGTTCATAGTGGGGCTGAAGAGGATGGCGTCGCCGGCGACGGCGAAGTCGGGGATAGTGTGGGCGGGGGTGGCGATGGTGGCGGCGGTGCTGGTGACGTTCCTGGTGCCGGGGCTGCTGAACACGGCGCTGGTGCTGCTGATACTGCTGATAATACTGGGGGCGCTGGTGGCGAGGGTGTCACTGACGGACTCCGCGCTGCTGTCCATAGTGCTGCTGTTCCTGCTGGCGCTGCTGTTCGGGGTGCTGATGACGCTGCCGATAGGGGGGGGGGACCTGCCGGTGGTGATATCCCTGTACAACGCGCTGACGG
>3_60
ATGGAGACGCTGATACAGGCGGTGTACTTCCTGGTGGCGCTGCTGTTCATAGTGGGGCTGAAGAGGATGGCGTCGCCGGCGACGGCGAAGTCGGGGATAGTGTGGGCGGGGGTGGCGATGGTGGCGGCGGTGCTGGTGACGTTCCTGGTGCCGGGGCTGCTGAACACGGCGCTGGTGCTGCTGATACTGCTGATAATACTGGGGGCGCTGGTGGCGAGGGTGTCACTGACGGACTCCGCGCTGCTGTCCATAGTGCTGCTGTTCCTGCTGGCGCTGCTGTTCGGGGTGCTGATGACGCTGCCGATAGGGGGGGGGGACCTGCCGGTGGTGATATCCCTGTACAACGCGCTGACGGGGCTGGCGGTGGGGTTCGAGGGGCTGGCGGTGGGGAACCCGGCGCTGCTGGTGGCGGAGAAGGTGATATTCGTGCCGGGGTACGGGATGGCGGTGGCGCAGGCGCAGCACAAGCTGAAGGAGCTGGCGGACGTGCTGG
>3_61
ATGGAGACGCTGATACAGGCGGTGTACTTCCTGGTGGCGCTGCTGTTCATAGTGGGGCTGAAGAGGATGGCGTCGCCGGCGACGGCGAAGTCGGGGATAGTGTGGGCGGGGGTGGCGATGGTGGCGGCGGTGCTGGTGACGTTCCTGGTGCCGGGGCTGCTGAACACGGCGCTGGTGCTGCTGATACTGCTGATAATACTGGGGGCGCTGGTGGCGAGGGTGTCACTGACGGACTCCGCGCTGCTGTCCATAGTGCTGCTGTTCCTGCTGGCGCTGCTGTTCGGGGTGCTGATGACGCTGCCGATAGGGGGGGGGG
>3_62
ATGGAGACGCTGATACAGGCGGTGTACTTCCTGGTGGCGCTGCTGTTCATAGTGGGGCTGAAGAGGATGGCGTCGCCGGCGACGGCGAAGTCGGGGATAGTGTGGGCGGGGGTGGCGATGGTGGCGGCGGTGCTGGTGACGTTCCTGGTGCCGGGGCTGCTGAACACGGCGCTGGTGCTGCTGATACTGCTGATAATACTGGGGGCGCTGGTGGCGAGGGTGTCACTGACGGACTCCGCGCTGCTGTCCATAGTGCTGCTGTTCCTGCTGGCGCTGCTGTTCGGGGTGCTGATGACGCTGCCGATAGGGGGGGGGGACCTGCCGGTGGTGATATCCCTGTACAACGCGCTGACGGGGCTGGCGGTGGGGTTCGAGGGGCTGGCGGTGGGGAACCCGGCGCTGCTGGTGGCGGAGAAGG
>3_63
ATGGAGACGCTGATACAGGCGGTGTACTTCCTGGTGGCGCTGCTGTTCATAGTGGGGCTGAAGAGGATGGCGTCGCCGGCGACGGCGAAGTCGGGGATAGTGTGGGCGGGGGTGGCGATGGTGGCGGCGGTGCTGGTGACGTTCCTGGTGCCGGGGCTGCTGAACACGGCGCTGGTGCTGCTGATACTGCTGATAATACTGGGGGCGCTGGTGGCGAGGGTGTCACTGACGGACTCCGCGCTGCTGTCCATAGTGCTGCTGTTCCTGCTGGCGCTGCTGTTCG
>3_64
ATGGAGACGCTGATACAGGCGGTGTACTTCCTGGTGGCGCTGCTGTTCATAGTGGGGCTGAAGAGGATGGCGTCGCCGGCGACGGCGAAGTCGGGGATAGTGTGGGCGGGGGTGGCGATGGTGGCGGCGGTGCTGGTGACGTTCCTGGTGCCGGGGCTGCTGAACACGGCGCTGGTGCTGCTGA
>3_65
ATGGAGACGCTGATACAGGCGGTGTACTTCCTGGTGGCGCTGCTGTTCATAGTGGGGCTGAAGAGGATGGCGTCGCCGGCGACGGCGAAGTCGGGGATAGTGTGGGCGGGGGTGGCGATGGTGGCGGCGGTGCTGGTGACGTTCCTGGTGCCGGGGC
>3_66
ATGGAGACGCTGATACAGGCGGTGTACTTCCTGGTGGCGCTGCTGTTCATAGTGGGGCTGAAGAGGATGGCGTCGCCGGCGACGGCGAAGTCGGGGATAGTGTGGGCGGGGGTGGCGATGGTGGCGGCGGTGCTGGTGACGTTCCTGGTGCCGGGGCTGCTGAACACGGCGCTGGTGCTGCTGATACTGCTGATAATACTGGGGGCGCTGGTGGCGAGGGTGTCACTGACGGACTCCGCGCTGCTGTCCATAG
>3_67
ATGGAGACGCTGATACAGGCGGTGTACTTCCTGGTGGCGCTGCTGTTCATAGTGGGGCTGAAGAGGATGGCGTCGCCGGCGACGGCGAAGTCGGGGATAGTGTGGGCGGGGGTGGCGATGGTGGCGGCGGTGCTGGTGACGTTCCTGGTGCCGGGGCTGCTGAACACGGCGCTGGTGCTGCTGATACTGCTGATAATACTGGGGGCGCTGGTGGCGAGGGTGTCACTGACGGACTCCGCGCTGCTGTCCATAGTGCTGCTGTTCCTGCTGGCGCTGCTGTTCGGGGTGCTGATGACGCTGCCGATAGGGGGGGGGGACCTGCCGGTGGTGATATCCCTG
>3_68
ATGGAGACGCTGATACAGGCGGTGTACTTCCTGGTGGCGCTGCTGTTCATAGTGGGGCTGAAGAGGATGGCGTCGCCGGCGACGGCGAAGTCGGGGATAGTGTGGGCGGGGGTGGCGATGGTGGCGGCGGTGCTGGTGACGTTCCTGGTGCCGGGGCTGCTGAACACGGCGCTGGTGCTGCTGATACTGCTGATAATACTGGGGGCGCTGGTGGCGAGGGTGTCACTGACGGACTCCGCGCTGCTGTCCATAGTGCTGCTGTTCCTGCTGGCGCTGCTGTTCGGGGTGCTGATGAC
>3_69
ATGGAGACGCTGATACAGGCGGTGTACTTCCTGGTGGCGCTGCTGTTCATAGTGGGGCTGAAGAGGATGGCGTCGCCGGCGACGGCGAAGTCGGGGATAGTGTGGGCGGGGGTGGCGATGGTGGCGGCGGTGCTGGTGACGTTCCTGGTGCCGGGGCTGCTGAACACGGCGCTGGTGCTGCTGATACTGCTGATAATACTGGGGGCGCTGGTGGCGAGGGTGTCACTGACGGACTCCGCGCTGCTGTCCATAGTGCTGCTGTTCCTGCTGGCGCTGCTGTTCGGGGTGCTGATGACGCTGCCGATAGGGGGGGGGGACCTGCCGGTGGTGATATCCCTGTACAACGCGCTGACGGGGCTGGCGGTGGGGTTCGAGGGGCTGGCGGTGGGGAACCCGGCGCTGCTGGTGGCGGAGAAGGTGATATTCGTGCCGGGGTACG
>3_70
ATGGAGACGCTGATACAGGCGGTGTACTTCCTGGTGGCGCTGCTGTTCATAGTGGGGCTGAAGAGGATGGCGTCGCCGGCGACGGCGAAGTCGGGGATAGTGTGGGCGGGGGTGGCGATGGTGGCGGCGGTGCTGGTGACGTTCCTGGTGCCGGGGCTGCTGAACACGGCGCTGGTGCTGCTGATACTGCTGATAATACTGGGGGCGCTGGTGGCGAGGGTGTCACTGACGGACTCCGCGCTGCTGTCCATAGTGCTGCTGTTCCTGCTGGCGCTGCTGTTCGGG
>3_71
ATGGAGACGCTGATACAGGCGGTGTACTTCCTGGTGGCGCTGCTGTTCATAGTGGGGCTGAAGAGGATGGCGTCGCCGGCGACGGCGAAGTCGGGGATAGTGTGGGCGGGGGTGGCGATGGTGGCGGCGGTGCTGGTGACGTTCCTGGTGCCGGGGCTGCTGAACACGGCGCTGGTGCTGCTGATACTGCTGATAATACTGGGGGCGCTGGTGGCGAGGGTGTCACTGACGGACTCCGCGCTGCTGTCCATAGTGCTGCTGTTCCTGCTGGCGCTGCTGTTCGGGGTGCTGATGACGCTGCCGATAGGGGGGGGGGACCTGCCGGTGGTGATATCCCTGTACAACGCGCTGACGGGG
>3_72
ATGGAGACGCTGATACAGGCGGTGTACTTCCTGGTGGCGCTGCTGTTCATAGTGGGGCTGAAGAGGATGGCGTCGCCGGCGACGGCGAAGTCGGGGATAGTGTGGGCGGGGGTGGCGATGGTGGCGGCGGTGCTGGTGACGTTCCTGGTGCCGGGGCTGCTGAACACGGCGCTGGTGCTGCTGATACTGCTGATAATACTGGGGGCGCTGGTGGCGAGGGTGTCACTGACGGACTCCGCGCTGCTGTCCATAGTGCTGCTGTTCCTGCTGGCGCTGCTGTTCGGGGTGCTGATGACGCTGCCGATAGGGGGGGGGGACCTGCCGGTGGTGATATCCCTGTACAACGC
>3_73
ATGGAGACGCTGATACAGGCGGTGTACTTCCTGGTGGCGCTGCTGTTCATAGTGGGGCTGAAGAGGATGGCGTCGCCGGCGACGGCGAAGTCGGGGATAGTGTGGGCGGGGGTGGCGATGGTGGCGGCGGTGCTGGTGACGTTCCTGGTGCCGGGGCTGCTGAACACGGCGCTGGTGCTGCTGATA
>3_74
ATGGAGACGCTGATACAGGCGGTGTACTTCCTGGTGGCGCTGCTGTTCATAGTGGGGCTGAAGAGGATGGCGTCGCCGGCGACGGCGAAGTCGGGGATAGTGTGGGCGGGGGTGGCGATGGTGGCGGCGGTGCTGGTGACGTTCCTGGTGCCGGGGCTGCTGAACACGGCGCTGGTGCTGCTGATACTGCTGATAATACTGGGGGCGCTGGTGGCGAGGGTGTCACTGACGGACTCCGCGCTGCTGTCCATAGTGCTGCTGTTCCTGCTGGCGCTGCTGTTCGGGGTGCTGATGACGCTGCCGATAGGGGGGGGGGACCTGCCGGTGGTGATATCCCTGTACAACGCGCTGACGGGGCTGGCGGTGGGGTTCGAGGGGCTGGCGGTGGGGAACCCGGCGCTGCTGGTGGCGGAGAAGGTGATATTCGTGCCGGGGTACGGGATGGCGGTGGCGCAGGCGCAGCACAAGCTGAAGG
>3_75
ATGGAGACGCTGATACAGGCGGTGTACTTCCTGGTGGCGCTGCTGTTCATAGTGGGGCTGAAGAGGATGGCGTCGCCGGCGACGGCGAAGTCGGGGATAGTGTGGGCGGGGGTGGCGATGGTGGCGGCGGTGCTGGTGACGTTCCTGGTGCCGGGGCTGCTGAACACGGCGCTGGTGCTGCTGATACTGCTGATAATACTGGGGGCGCTGGTGGCGAGGGTGTCACTGACGGACTCCGCGCTGCTGTCCATAGTGCTGCTGTTCCTGCTGGCGCTGCTGTTCGGGGTGCTGATGACGCTGCCGATAGGGGGGGGGGACCTGCCGGTGGTGATATCCCTGTACAACGC
>3_76
ATGGAGACGCTGATACAGGCGGTGTACTTCCTGGTGGCGCTGCTGTTCATAGTGGGGCTGAAGAGGATGGCGTCGCCGGCGACGGCGAAGTCGGGGATAGTGTGGGCGGGGGTGGCGATGGTGGCGGCGGTGCTGGTGACGTTCCTGGTGCCGGGGCTGCTGAACACGGCGCTGGTGCTGCTGATACTGCTGATAATACTGGGGGCGCTGGTGGCGAGGGTGTCACTGACGGACTCCGCGCTGCTGTCCATAGTGCTGCTGTTCCTGCTGGCGCTGCTGTTCGGGGTGCTGATGACGCTGCCGATAGGGGGGGGGGACCTGCCGGTGGTGATATCCCTGTACAACGCGCTGACGGGGCTGGCGGTGGGGTTCGAGGGGCTGGCGGTGGGGAACCCGGCGCTGCTGG
>3_77
ATGGAGACGCTGATACAGGCGGTGTACTTCCTGGTGGCGCTGCTGTTCATAGTGGGGCTGAAGAGGATGGCGTCGCCGGCGACGGCGAAGTCGGGGATAGTGTGGGCGGGGGTGGCGATGGTGGCGGCGGTGCTGGTGACGTTCCTGGTGCCGGGGCTGCTGAACACGGCGCTGGTGCTGCTGATACTGCTGATAATACTGGGG
>3_78
ATGGAGACGCTGATACAGGCGGTGTACTTCCTGGTGGCGCTGCTGTTCATAGTGGGGCTGAAGAGGATGGCGTCGCCGGCGACGGCGAAGTCGGGGATAGTGTGGGCGGGGGTGGCGATGGTGGCGGCGGTGCTGGTGACGTTCCTGGTGCCGGGGCTGCTGAACACGGCGCTGGTG
>3_79
ATGGAGACGCTGATACAGGCGGTGTACTTCCTGGTGGCGCTGCTGTTCATAGTGGGGCTGAAGAGGATGGCGTCGCCGGCGACGGCGAAGTCGGGGATAGTGTGGGCGGGGGTGGCGATGGTGGCGGCGGTGCTGGTGACGTTCCTGGTGCCGGGGCTGCTGAACACGGCGCTGGTGCTGCTGATACTGCTGATAATACTGGGGGCGCTGGTGGCGAGGGTGTCACTGACGGACTCCGCGCTGCTGTCCATAGTGCTGCTGTTCCTGCTGGCGCTGCTGTTCGGGGTGCTGATGACGCTGCCGATAGGGGGGGGGGACCTGCCGGTGGTGATATCCCTGTACAACGCGCTGACGGGGCTGGCGGTGGGGTTCGAGGGGCTGGCGGTGGGGAACCCGGCGCTGCTGGTGG
>3_80
ATGGAGACGCTGATACAGGCGGTGTACTTCCTGGTGGCGCTGCTGTTCATAGTGGGGCTGAAGAGGATGGCGTCGCCGGCGACGGCGAAGTCGGGGATAGTGTGGGCGGGGGTGGCGATGGTGGCGGCGGTGCTGGTGACGTTCCTGGTGCCGGGGCTGCTGAACACGGCGCTGGTGCTGCTGATACTGCTGATAATACTGGGGGCGCTGGTGGCGAGGGTGTCACTGACGGACTCCGCGCTGCTGTCCATAGTGCTGCTGTTCCTGCTGGCGCTGCTGTTCGGGGTGCTGATGACGCTGCCGATAGGGGGGGGGGACCTGCCGGTGGTGATATCCCTGTACAACGCGCTGACGGGGCTGGCGGTGGGGTTCGAGGGGCTGGCGGTGGGGAACCCGGCGCTGCTGGTGGCGGAGAAGGTGATATTCGTGCCGGGGTACGGGATGGCGGTGGCGCAGGCGCAGCACAAGCTGAAGGAGCTGGCGGACGTGCTGGAGGC
>3_81
ATGGAGACGCTGATACAGGCGGTGTACTTCCTGGTGGCGCTGCTGTTCATAGTGGGGCTGAAGAGGATGGCGTCGCCGGCGACGGCGAAGTCGGGGATAGTGTGGGCGGGGGTGGCGATGGTGGCGGCGGTGCTGGTGACGTTCCTGGTGCCGGGGCTGCTGAACACGGCGCTGGTGCTGCTGATACTGCTGATAATACTGGGGGCGCTGGTGGCGAG
>3_82
ATGGAGACGCTGATACAGGCGGTGTACTTCCTGGTGGCGCTGCTGTTCATAGTGGGGCTGAAGAGGATGGCGTCGCCGGCGACGGCGAAGTCGGGGATAGTGTGGGCGGGGGTGGCGATGGTGGCGGCGGTGCTGGTGACGTTCCTGGTGCCGGGGCTGCTGAACACGGCGCTGGTGCTGCTGATACTGCTGATAATACTGGGGGCGCTGGTGGCGAGGGTGTCACTGACGGACTCCGCGCTGCTGTCCATAGTGCTGCTGTTCCTGCTGGCGCTGCTGTTCGGGGTGCTGATGACGCTGCCGATA
>3_83
ATGGAGACGCTGATACAGGCGGTGTACTTCCTGGTGGCGCTGCTGTTCATAGTGGGGCTGAAGAGGATGGCGTCGCCGGCGACGGCGAAGTCGGGGATAGTGTGGGCGGGGGTGGCGATGGTGGCGGCGGTGCTGGTGACGTTCCTGGTGCCGGGGCTGCTGAACACGGCGCTGGTGCTGCTGATACTGCTGATAATACTGGGGGCGCTGGTGGCGAGGGTGTCACTGACGGACTCCGCGCTGCTGTCCATAGTGCTGCTGTTCCTGCTGGCGCTGCTGTTCGGGGTGCTGATGACGCTGCCGATAGGGGGGGGGGACCTGCCGGTGGTGATATCCCTGTACAACGCGCTGACGGGGCTGGCGGTGGGGTTCGAGG
>3_84
ATGGAGACGCTGATACAGGCGGTGTACTTCCTGGTGGCGCTGCTGTTCATAGTGGGGCTGAAGAGGATGGCGTCGCCGGCGACGGCGAAGTCGGGGATAGTGTGGGCGGGGGTGGCGATGGTGGCGGCGGTGCTGGTGACGTTCCTGGTGCCGGGGCTGCTGAACACGGCGCTGGTGCTGCTGATACTGCTGATAATACTGGGGGCGCTGGTGGCGAGGGTGTCACTGACGGACTCCGCGCTGCTGTCCATAGTGCTGCTGTTCCTGCTGGCGCTGCTGTTCGGGGTGCTGATGACGCTGCCGATAGGGGGGGGGGACCTGCCGGTGGTGATATCCCTGTACAACGCGCTGACGGGGCTGGCGGTGGGGTTCGAGGGGCTGGCGGTGGGGAAC
>3_85
ATGGAGACGCTGATACAGGCGGTGTACTTCCTGGTGGCGCTGCTGTTCATAGTGGGGCTGAAGAGGATGGCGTCGCCGGCGACGGCGAAGTCGGGGATAGTGTGGGCGGGGGTGGCGATGGTGGCGGCGGTGCTGGTGACGTTCCTGGTGCCGGGGCTGCTGAACACGGCGCTGGTGCTGCTGATACTGCTGATAATACT
>3_86
ATGGAGACGCTGATACAGGCGGTGTACTTCCTGGTGGCGCTGCTGTTCATAGTGGGGCTGAAGAGGATGGCGTCGCCGGCGACGGCGAAGTCGGGGATAGTGTGGGCGGGGGTGGCGATGGTGGCGGCGGTGCTGGTGACGTTCCTGGTGCCGGGGCTGCTGAACACGGCGCTGGTGCTGCTGATACTGCTGATAATACTGGGGGCGCTGGTGGCGAGGGTGTCACTGACGGACTCCGCGCTGCTGTCCATAGTGCTGCTGTTCCTGCTGGCGCTGCTGTTCGGGGTGCTGATGACGCTGCCGATAGGGGGGGGGGACCTGCCGGTGGTGATATCCCTGTACAACGCGCTGACGGGGCTGGCGGTGGGGTTC
>3_87
ATGGAGACGCTGATACAGGCGGTGTACTTCCTGGTGGCGCTGCTGTTCATAGTGGGGCTGAAGAGGATGGCGTCGCCGGCGACGGCGAAGTCGGGGATAGTGTGGGCGGGGGTGGCGATGGTGGCGGCGGTGCTGGTGACGTTCCTGGTGCCGGGGCTGCTGAACACGGCGCTGGTGCTGCTGATACTGCTGAT
>3_88
ATGGAGACGCTGATACAGGCGGTGTACTTCCTGGTGGCGCTGCTGTTCATAGTGGGGCTGAAGAGGATGGCGTCGCCGGCGACGGCGAAGTCGGGGATAGTGTGGGCGGGGGTGGCGATGGTGGCGGCGGTGCTGGTGACGTTCCTGGTGCCGGGGCTGCTGAACACGGCGCTGGTGCTGCTGATACTGCTGATAATA
>3_89
ATGGAGACGCTGATACAGGCGGTGTACTTCCTGGTGGCGCTGCTGTTCATAGTGGGGCTGAAGAGGATGGCGTCGCCGGCGACGGCGAAGTCGGGGATAGTGTGGGCGGGGGTGGCGATGGTGGCGGCGGTGCTGGTGACGTTCCTGGTGCCGGGGCTGCTGAACACGGCGCTGGTGCTGCTGATACTGCTGATAATACTGGGGGCGCTGGTGGCGAGGGTGTCACTGACGGACTCCGCGCTGCTGTCCATAGTGCTGCTGTTCCTGCTGGCGCTGCTGTTCGGGGTGCTGATGACGCTGCCGATAGGGGGGGGGGACCTGCCGGTGGTGATATCCCTGTACAACGCGCTGACGGGGCTGGCGGTGGGGTTCGAGGGGCTGGCGGTGGGGAACCCGGCGCTGCTGGTGGCGGAGAAGGTGATATTCGTGCCGGGGTACGGGATGGCGGTGGCGCAGGCGCAGCACAAGCTGAAGGAGCTGGCGGACGTGCTGGAGGCGA
>3_90
ATGGAGACGCTGATACAGGCGGTGTACTTCCTGGTGGCGCTGCTGTTCATAGTGGGGCTGAAGAGGATGGCGTCGCCGGCGACGGCGAAGTCGGGGATAGTGTGGGCGGGGGTGGCGATGGTGGCGGCGGTGCTGGTGACGTTCCTGGTGCCGGGGCTGCTGAACACGGCGCTGGTGCTGCTGATACTGCTGATAATACTGGGGGCGCTGGTGGCGAGGGTGTCACTGACGGACTCCGCGCTGCTGTCCATAGTGCTGCTGTTCCTGCTGGCGCTGCTGTTCGGGGTGCTGATGACGCTGCCGATAGGGGGGGGGGACCTGCCGGTGGTGATATCCCTGTACAACGCGCTGACGGGGC
>3_91
ATGGAGACGCTGATACAGGCGGTGTACTTCCTGGTGGCGCTGCTGTTCATAGTGGGGCTGAAGAGGATGGCGTCGCCGGCGACGGCGAAGTCGGGGATAGTGTGGGCGGGGGTGGCGATGGTGGCGGCGGTGCTGGTGACGTTCCTGGTGCCGGGGCTGCTGAACACGGCGCTGGTGCTGCTGATACTGCTGATAATACTGGGGGCGCTGGTGGCGAGGGTGTCACTGACGGACTCCGCGCTGCTGTCCATAGTGCTGCTGTTCCTGCTGGCGCTGCTGTTCGGGGTGCTGATGACGCTGCCGATAGGGGGGGGGGACCTGCCGGTGGTGATATCCC
>3_92
ATGGAGACGCTGATACAGGCGGTGTACTTCCTGGTGGCGCTGCTGTTCATAGTGGGGCTGAAGAGGATGGCGTCGCCGGCGACGGCGAAGTCGGGGATAGTGTGGGCGGGGGTGGCGATGGTGGCGGCGGTGCTGGTGACGTTCCTGGTGCCGGGGCTGCTGAACACGGCGCTGGTGCTGCTGATACTGCTGATAATACTGGGGGCGCTGGTGGCGAGGGTGTCACTGACGGACTCCGCGCTGCTGTCCATAGTGCTGCTGTTCCTGCTGGCGCTGCTGTTCGGGGTGCTGATGACGCTGCCGATAGGGGGGGGGGACCTGCCGGTGGTGATATCCCTGTACAACGCGCTGACGGGGCTGGCGGTGGGGTTCGAGGGGCTGGCGGTGGGGAACCCGGCGCTGCTGGTGGCGGAGAAGGTGATATTCGTGCCGGGGTACGGGATGGCGGTGGCGCAGGCGCAGCACAA
>3_93
ATGGAGACGCTGATACAGGCGGTGTACTTCCTGGTGGCGCTGCTGTTCATAGTGGGGCTGAAGAGGATGGCGTCGCCGGCGACGGCGAAGTCGGGGATAGTGTGGGCGGGGGTGGCGATGGTGGCGGCGGTGCTGGTGACGTTCCTGGTGCCGGGGCTGCTGAACACGGCGCTGGTGCTGCTGATACTGCTGATAATACTGGGGGCGCTGGTGGCGAGG
>3_94
ATGGAGACGCTGATACAGGCGGTGTACTTCCTGGTGGCGCTGCTGTTCATAGTGGGGCTGAAGAGGATGGCGTCGCCGGCGACGGCGAAGTCGGGGATAGTGTGGGCGGGGGTGGCGATGGTGGCGGCGGTGCTGGTGACGTTCCTGGTGCCGGGGCTGCTGAACACGGCGCTGGTGCTGCTGATAC
>3_95
ATGGAGACGCTGATACAGGCGGTGTACTTCCTGGTGGCGCTGCTGTTCATAGTGGGGCTGAAGAGGATGGCGTCGCCGGCGACGGCGAAGTCGGGGATAGTGTGGGCGGGGGTGGCGATGGTGGCGGCGGTGCTGGTGACGTTCCTGGTGCCGGGGCTGCTGAACACGGCGCTGGTGCTGCTGATACTGCTGATAATACTGGGGGCGCTGGTGGCGAGGGTGTCACTGACGGACTCCGCGCTGCTGTCCATAGTGCTGCTGTTCCTGCTGGCGCTG
>3_96
ATGGAGACGCTGATACAGGCGGTGTACTTCCTGGTGGCGCTGCTGTTCATAGTGGGGCTGAAGAGGATGGCGTCGCCGGCGACGGCGAAGTCGGGGATAGTGTGGGCGGGGGTGGCGATGGTGGCGGCGGTGCTGGTGACGTTCCTGGTGCCGGGGCTGCTGAACACGGCGCTGGTGCTGCTGATACTGCTGATAATACTGGGGGCGCTGGTGGCGAGGGTGTCACTGACGGACTCCGCGCTGCTGTCCATAGTGCTGCTGTTCCTGCTGGCGCTGCTGTTCGGGGTGCTGATGACGCTGCCGATAGGGGGGGGGGACCTGCCGGTGGTGATATCCCTGTACAACGCGCTGACGGGGCTGGCGGTGGGGTTCGAGGGGCTGGCGGTGGGGAACCCGGCG
>3_97
ATGGAGACGCTGATACAGGCGGTGTACTTCCTGGTGGCGCTGCTGTTCATAGTGGGGCTGAAGAGGATGGCGTCGCCGGCGACGGCGAAGTCGGGGATAGTGTGGGCGGGGGTGGCGATGGTGGCGGCGGTGCTGGTGACGTTCCTGGTGCCGGGGCTGCTGAACACGGCGCTGG
>3_98
ATGGAGACGCTGATACAGGCGGTGTACTTCCTGGTGGCGCTGCTGTTCATAGTGGGGCTGAAGAGGATGGCGTCGCCGGCGACGGCGAAGTCGGGGATAGTGTGGGCGGGGGTGGCGATGGTGGCGGCGGTGCTGGTGACGTTCCTGGTGCCGGGGCTGCTGA
>3_99
ATGGAGACGCTGATACAGGCGGTGTACTTCCTGGTGGCGCTGCTGTTCATAGTGGGGCTGAAGAGGATGGCGTCGCCGGCGACGGCGAAGTCGGGGATAGTGTGGGCGGGGGTGGCGATGGTGGCGGCGGTGCTGGTGACGTTCCTGGTGCCGGGGCTGCTGAACACGGCGCTGGTGCTGCTGATACTGCTGATAATACTGGGGGCGCTGGTGGCGAGGGTGTCACTGACGGACTCCGCGCTGCTGTCCATAGTGCTGCTGTTCCTGCTGGCGCTGCTGTTCGGGGTGCTGATGACGCTGCCGATAGGGGGGGGGGACCTGCCGGTGGTGATATCCCTGTACAACGCGCTGACGGGGCTGGCGGTGGGGTTCGAGGGGCTGGCGGTGGGGAACCCGGCGCTGCTGGTGGCGGAGAAGGTGA
>3_100
ATGGAGACGCTGATACAGGCGGTGTACTTCCTGGTGGCGCTGCTGTTCATAGTGGGGCTGAAGAGGATGGCGTCGCCGGCGACGGCGAAGTCGGGGATAGTGTGGGCGGGGGTGGCGATGGTGGCGGCGGTGCTGGTGACGTTCCTGGTGC
>3_101
ATGGAGACGCTGATACAGGCGGTGTACTTCCTGGTGGCGCTGCTGTTCATAGTGGGGCTGAAGAGGATGGCGTCGCCGGCGACGGCGAAGTCGGGGATAGTGTGGGCGGGGGTGGCGATGGTGGCGGCGGTGCTGGTGACGTTCCTGGTGCCGGGGCTGCTGAACACGGCGCTGGTGCTGCTGATACTGCTGATAATACTGGGGGCGCTGGTGGCGAGGGTGTCACTGACGGACTCCGCGCTGCTGTCCATAGTGCTGCTGTTCCTGCTGGCGCTGCTGTTCGGGGTGCTGATGACGCTGCCGATAGGGGGGGGGGACCTGCCGGTGGTGATATCCCTGTACAACGCGCTGACGGGGCTGGCGGTGGGGTTCGAGGGGCTGGCGGTGGGGAACCCGGCGCTGCTGGTGGCGGAGAAGGTGATATTCGTGCCGGGGTACGGGATGGCGGTGGCGCAGGCGCAGCACAAGCTGAAGGAGCTGGCGGACGTGCTGG
>3_102
ATGGAGACGCTGATACAGGCGGTGTACTTCCTGGTGGCGCTGCTGTTCATAGTGGGGCTGAAGAGGATGGCGTCGCCGGCGACGGCGAAGTCGGGGATAGTGTGGGCGGGGGTGGCGATGGTGGCGGCGGTGCTGGTGACGTTCCTGGTGCCGGGGCTGCTGAACACGGCGCTGGTGCTGCTGATACTGCTGATAATACTGGGGGCGCTGGTGGCGAGGGTGTCACTGACGGACTCCGCGCTGCTGTCCATAGTGCTGCTGTTCCTGCTGGCGCTGCTGTTCGGGGTGCTGATGACGCTGCCGATAGGGGGGGGGGACCTGCCGGTGGTGATATCCCTGTACAACGCGCTGACGGGGCTGGCGGTGGGGTTCGAGGGGCTGGCGGTGGGGAACCCGGCGCTGCTGGTGGCGGAGAAGGTGATATTCGTGCCGGGGTACGGGATGGCGGTGGCGCAGGCGCAGCACAAGCTGAAGGAGCTGG
>3_103
ATGGAGACGCTGATACAGGCGGTGTACTTCCTGGTGGCGCTGCTGTTCATAGTGGGGCTGAAGAGGATGGCGTCGCCGGCGACGGCGAAGTCGGGGATAGTGTGGGCGGGGGTGGCGATGGTGGCGGCGGTGCTGGTGACGTTCCTGGTGCCGGGGCTGCTGAACACGGCGCTGGTGCTGCTGATACTGCTGATAATACTGGGGGCGCTGGTGGCGAGGGTGTCACTGACGGACTCCGC
>3_104
ATGGAGACGCTGATACAGGCGGTGTACTTCCTGGTGGCGCTGCTGTTCATAGTGGGGCTGAAGAGGATGGCGTCGCCGGCGACGGCGAAGTCGGGGATAGTGTGGGCGGGGGTGGCGATGGTGGCGGCGGTGCTGGTGACGTTCCTGGTGCCGGGGCTGCTGAACACGGCGCTGGTGCTGCTGATACTGCTGATAATACTGGGGGCGCTGGTGGCGAGGG
>3_105
ATGGAGACGCTGATACAGGCGGTGTACTTCCTGGTGGCGCTGCTGTTCATAGTGGGGCTGAAGAGGATGGCGTCGCCGGCGACGGCGAAGTCGGGGATAGTGTGGGCGGGGGTGGCGATGGTGGCGGCGGTGCTGGTGACGTTCCTGGTGCCGGGGCTGCTGAACACGGCGCTGGTGCTGCTGATACTGCTGATAATACTGGGGGCGCTGGTGGCGAGGGTGTCACTGACGGACTCCGCGCTGCTGTCCATAGTGCTGC
>3_106
ATGGAGACGCTGATACAGGCGGTGTACTTCCTGGTGGCGCTGCTGTTCATAGTGGGGCTGAAGAGGATGGCGTCGCCGGCGACGGCGAAGTCGGGGATAGTGTGGGCGGGGGTGGCGATGGTGGCGGCGGTGCTGGTGACGTTCCTGGTGCCGGGGCTGCTGAACACGGCGCTGGTGCTGCTGATACTGCTGATAATACTGGGGGCGCTGGTGGCGAGGGTGTCACTGACGGACTCCGCGCTGCTGTCCATAGTGCTGCTGTTCCTGCTGGCGCTGCTGTTCGGGGTGCTGATGACGCTGCC
>3_107
ATGGAGACGCTGATACAGGCGGTGTACTTCCTGGTGGCGCTGCTGTTCATAGTGGGGCTGAAGAGGATGGCGTCGCCGGCGACGGCGAAGTCGGGGATAGTGTGGGCGGGGGTGGCGATGGTGGCGGCGGTGCTGGTGACGTTCCTGGTGCCGGGGCTGCTGAACACG
>3_108
ATGGAGACGCTGATACAGGCGGTGTACTTCCTGGTGGCGCTGCTGTTCATAGTGGGGCTGAAGAGGATGGCGTCGCCGGCGACGGCGAAGTCGGGGATAGTGTGGGCGGGGGTGGCGATGGTGGCGGCGGTGCTGGTGACGTTCCTGGTGCCGGGGCTGCTGAACACGGCGCTGGTGCTGCTGATACTGCTGATAATACTGGGGGCGCTGGTGGCGAGGGTGTCACTGACGGACTCCGCGCTGCTGTCCATAGTGCTGCTGTTCCTGCTGGCGCTGCTGTTCGGGGTGCTGATGACGCTGCCGATAGGGGGGGGGGACCTGCCGGTGGTGATATCCCTGTACAACGCGCTGACGGGGCTGGCGGTGGGGTTCGAGGGGCTGGCGGTGGGGAACCCGGCGCTGCTGGT
>3_109
ATGGAGACGCTGATACAGGCGGTGTACTTCCTGGTGGCGCTGCTGTTCATAGTGGGGCTGAAGAGGATGGCGTCGCCGGCGACGGCGAAGTCGGGGATAGTGTGGGCGGGGGTGGCGATGGTGGCGGCGGTGCTGGTGACGTTCCTGGTGCCGGGGCTGCTGAACACGGCGCTGGTGCTGCTGATACTGCTGATAATACTGGGGGCGCTGGTGGCGAGGGTGTCACTGACGGACTCCGCGCTGCTGTCCATAGTGCTGCTGTTCCTGCTGGCGCTGCTGTTCGGGGTGCTGATGACGCTGCCGATAGGGGGGGGGGACCTGCCGGTGGTGATATCCCTGTACAACGCGCTGACGGGGCTGGCGGTGGGGTTCGAGGGGCTGGCGGTGGGGAACCCGGCGCTGCTGGTGGCGGAGAAGGTGATATTCGTGCCGGGGTACGGGA
>3_110
ATGGAGACGCTGATACAGGCGGTGTACTTCCTGGTGGCGCTGCTGTTCATAGTGGGGCTGAAGAGGATGGCGTCGCCGGCGACGGCGAAGTCGGGGATAGTGTGGGCGGGGGTGGCGATGGTGGCGGCGGTGCTGGTGACGTTCCTGGTGCCGGGGCTGCTGAACACGGCGCTGGTGCTGCTGATACTGCTGATAATACTGGGGGCGCTGGTGGCGAGGGTGTCACTGACGGACTCCGCGCTGCTGTCCATAGTGCTGCTGTTCCTGCTGGCGCTGCTGTTCGGGGTGCTGATGACGCTGCCGATAGGGGGGGGGGACCTGCCGGTGGTGATATCCCTGTACAACGCGCTGACGGGGCTGGCGGTGGGGTTCGAGGGGCTG
>3_111
ATGGAGACGCTGATACAGGCGGTGTACTTCCTGGTGGCGCTGCTGTTCATAGTGGGGCTGAAGAGGATGGCGTCGCCGGCGACGGCGAAGTCGGGGATAGTGTGGGCGGGGGTGGCGATGGTGGCGGCGGTGCTGGTGACGTTCCTGGTGCCGGGGCTGCTGAACACGGCGCTGGTGCTGCTGATACTGCTGATAATACTGGGGGCGCTGGTGGCGAGGGTGTCACTGACGG
>3_112
ATGGAGACGCTGATACAGGCGGTGTACTTCCTGGTGGCGCTGCTGTTCATAGTGGGGCTGAAGAGGATGGCGTCGCCGGCGACGGCGAAGTCGGGGATAGTGTGGGCGGGGGTGGCGATGGTGGCGGCGGTGCTGGTGACGTTCCTGGTGCCGGGGCTGCTGAACACGGCGCTGGTGCTGCTGATACTGCTGATAATACTGGGGGCGCTGGTGGCGAGGGTGTCACTGACGGACTCCGCGCTGCTGTCCATAGTGCTGCTGTTCCTGCTGGCGCTGCTGTTCGGGGTGCTGATGACGCTGCCGATAGGGGGGGGGGACCTGCCGGTGGTGATATCCCTGTACAACGCGCTGACGGGGCTGGCGGTGGGGTTCGAGGGGCTGGCGGTGGGGAACCCGGCGCTGCTGGTGGCGGAGAAGGTGATATTCGTGCCGGGGTACGGGATGGCGGTGGCGCAG
>3_113
ATGGAGACGCTGATACAGGCGGTGTACTTCCTGGTGGCGCTGCTGTTCATAGTGGGGCTGAAGAGGATGGCGTCGCCGGCGACGGCGAAGTCGGGGATAGTGTGGGCGGGGGTGGCGATGGTGGCGGCGGTGCTGGTGACGTTCCTGGTGCCGGGGCTGCTGAACACGGCGCTGGTGCTGCTGATACTGCTGATAATACTGGGGGCGCTGGTGGCGAGGGTGTCACTGACGGACTCCGC
>3_114
ATGGAGACGCTGATACAGGCGGTGTACTTCCTGGTGGCGCTGCTGTTCATAGTGGGGCTGAAGAGGATGGCGTCGCCGGCGACGGCGAAGTCGGGGATAGTGTGGGCGGGGGTGGCGATGGTGGCGGCGGTGCTGGTGACGTTCCTGGTGCCGGGGCTGCTGAACACGGCGCTGGTGCTGCTGATACTGCTGATAATACTGGGGGCGCTGGTGGCGAGGGTGTCACTGACGGACTCCGCGCTGCTGTCCATAGTGCTGCTGTTCCTGCTGGCGCTGCTGTTCGGGGTGCTGATGACGCTGCCGATAGGGGGGGGGGACCTGCCGGTGGTGATATCCCTGTACAACGCGCTGACGGGGCTGGCGGTGGGGTTCGAGGGGCTGGCGGTGGGGAACCCGGCGCTGCTGGTGGCGGAGAAGGTGATATTCGTGCCGGGGTACGGGATGG
>3_115
ATGGAGACGCTGATACAGGCGGTGTACTTCCTGGTGGCGCTGCTGTTCATAGTGGGGCTGAAGAGGATGGCGTCGCCGGCGACGGCGAAGTCGGGGATAGTGTGGGCGGGGGTGGCGATGGTGGCGGCGGTGCTGGTGACGTTCCTGGTGCCGGGGCTGCTGAACACGGCGCTGGTGCTGCTGATACTGCTGATAATACTGGGGGCGCTGGTGGCGAGGGTGTCACTGACGGACTCCGCGCTGCTG
>3_116
ATGGAGACGCTGATACAGGCGGTGTACTTCCTGGTGGCGCTGCTGTTCATAGTGGGGCTGAAGAGGATGGCGTCGCCGGCGACGGCGAAGTCGGGGATAGTGTGGGCGGGGGTGGCGATGGTGGCGGCGGTGCTGGTGACGTTCCTGGTGCCGGGGCTGCTGAACACGGCGCTGGTGCTGCTGATACTGCTGATAATACTGGGGGCGCTGGTGGCGAGGGTGTCACTGACGGACTCCGCGCTGCTGTCCATAGTGCTGCTGTTCCTGCTGGCGCTGCTGT
>3_117
ATGGAGACGCTGATACAGGCGGTGTACTTCCTGGTGGCGCTGCTGTTCATAGTGGGGCTGAAGAGGATGGCGTCGCCGGCGACGGCGAAGTCGGGGATAGTGTGGGCGGGGGTGGCGATGGTGGCGGCGGTGCTGGTGACGTTCCTGGTGCCGGGGCTGCTGAACACGGCGCTGGTGCTGCTGATACTGCTGATAATACTGGGGGCGCTGGTGGCGAGGGTGTCACTGACGGACTCCGCGCTGCTGTCCATAGTGCTGCTGTTCCTGCTGGCGCTGCTGTTCGGGGTGCTGATGACGCTGCCGATAGGGGGG
>3_118
ATGGAGACGCTGATACAGGCGGTGTACTTCCTGGTGGCGCTGCTGTTCATAGTGGGGCTGAAGAGGATGGCGTCGCCGGCGACGGCGAAGTCGGGGATAGTGTGGGCGGGGGTGGCGATGGTGGCGGCGGTGCTGGTGACGTTCCTGGTGCCGGGGCTGCTGAACACGGCGCTGGTGCTGCTGATACTGCTGATAATACTGGGGGCGCTGGTGGCGAGGGTGTCACTGACGGACTCCGCGCTGCTGTCCATAGTGCTGCTGTTCCTGCTGGCGCTGCTGTTCGGGGTGCTGATGACGCTGCCGATAG
>3_119
ATGGAGACGCTGATACAGGCGGTGTACTTCCTGGTGGCGCTGCTGTTCATAGTGGGGCTGAAGAGGATGGCGTCGCCGGCGACGGCGAAGTCGGGGATAGTGTGGGCGGGGGTGGCGATGGTGGCGGCGGTGCTGGTGACGTTCCTGGTGCCGGGGCTGCTGAACACGGCGCTGGTGCTGCTGATACTGCTGATAATACTGGGGGCGCTGGTGGCGAGGGTGTCACTGACGGACTCCGCGCTGCTGTCCATAGTGCTGCTGTTCCTGCTGGCGCTGCTGTTCGGGGTGCTGATGACGCTGCCGATAGGGGGGGGGGACCTGCCGGTGGTGATATCCCTGTACAACGCGCTGACGGGGCT
>3_120
ATGGAGACGCTGATACAGGCGGTGTACTTCCTGGTGGCGCTGCTGTTCATAGTGGGGCTGAAGAGGATGGCGTCGCCGGCGACGGCGAAGTCGGGGATAGTGTGGGCGGGGGTGGCGATGGTGGCGGCGGTGCTGGTGACGTTCCTGGTGCCGGGGCTGCTGAACACGGCGCTGGTGCTGCTGATACTGCTGATAATACTGGGGGCGCTGGTGGCGAGGGTGTCACTGACGGACTCCGCGCTGCTGTCCATAGTGCTGCTGTTCCTGCTGGCGCTGCTGTTCGGGGTGCTGATGACGCTGCCGATAGGGGGGGGGGACCTGCCGGTGGTGATATCCCTGTACAACGCGCTGACGGGGCTGGCGGTGGGGTTCGAGGGGCTGGCGGTGGGGAACCCGGCGCTGCTGGTGGCGGAGAAGGTGATATTCGTGCCGGGGTACGGGATGGCGGTGGCGCAGGCGCAGCACAAGCTGAAGGAGCTGGCGGACGTGCTG
>3_121
ATGGAGACGCTGATACAGGCGGTGTACTTCCTGGTGGCGCTGCTGTTCATAGTGGGGCTGAAGAGGATGGCGTCGCCGGCGACGGCGAAGTCGGGGATAGTGTGGGCGGGGGTGGCGATGGTGGCGGCGGTGCTGGTGACGTTCCTGGTGCC
>3_122
ATGGAGACGCTGATACAGGCGGTGTACTTCCTGGTGGCGCTGCTGTTCATAGTGGGGCTGAAGAGGATGGCGTCGCCGGCGACGGCGAAGTCGGGGATAGTGTGGGCGGGGGTGGCGATGGTGGCGGCGGTGCTGGTGACGTTCCTGGTGCCGGGGCTGCTGAACACGGCGCTGGTGCTGCTGATACTGCTGATAATACTGGGGGCGCTGGTGGCGAGGGTGTCACTGACGGACTCCGCGCTG
>3_123
ATGGAGACGCTGATACAGGCGGTGTACTTCCTGGTGGCGCTGCTGTTCATAGTGGGGCTGAAGAGGATGGCGTCGCCGGCGACGGCGAAGTCGGGGATAGTGTGGGCGGGGGTGGCGATGGTGGCGGCGGTGCTGGTGACGTTCCTGGTGCCGGGGCTGCTGAACACG
>3_124
ATGGAGACGCTGATACAGGCGGTGTACTTCCTGGTGGCGCTGCTGTTCATAGTGGGGCTGAAGAGGATGGCGTCGCCGGCGACGGCGAAGTCGGGGATAGTGTGGGCGGGGGTGGCGATGGTGGCGGCGGTGCTGGTGACGTTCCTGGTGCCGGGGCTGCTGAACACGGCGCTGGTGCTGCTGATACTGCTGATAATACTGGGGGCGCTGGTGGCGAGGGTGTCACTGACGGACTCCGCGCTGCTGTCCATAGTGCTGCTGTTCCTGCTGGCGCTGCTGTTCGGGGTGCTGATGACGCTGCCGATAGGGGGGGGGGACCTGCCGGTGGTGATATCCCTGTACAACGCGCTGACGGGGCTGGCGGTGGGGTTCGAGGGGCTGGCGGTGGGGAACCCGGCGCTGCTGGTGGCGGAGAAGGTGATATTCGTGCC
>3_125
ATGGAGACGCTGATACAGGCGGTGTACTTCCTGGTGGCGCTGCTGTTCATAGTGGGGCTGAAGAGGATGGCGTCGCCGGCGACGGCGAAGTCGGGGATAGTGTGGGCGGGGGTGGCGATGGTGGCGGCGGTGCTGGTGACGTTCCTGGTGCCGGGGCTGCTGAACACGGCGCTGGTGCTGCTGATACTGCTGATAATACTGGGGGCGCTGGTGG
>3_126
ATGGAGACGCTGATACAGGCGGTGTACTTCCTGGTGGCGCTGCTGTTCATAGTGGGGCTGAAGAGGATGGCGTCGCCGGCGACGGCGAAGTCGGGGATAGTGTGGGCGGGGGTGGCGATGGTGGCGGCGGTGCTGGTGACGTTCCTGGTGCCGGGGCTGCTGAACACGGCGCTGGTGCTGCTGATACTGCTGATAATACTGGGGGCGCTGGTGGCGAGGGTGTCACTGACGGACTCCGCGCTGCTGTCCATAGTGCTGCTGTTCCTGCTGGCGCTGCTGTTCGGGGTGCTGATGACGCTGCCGATAGGGGGGGGGGACCTGCCGGTGGTGATATCCCTGTACAACGCGCTGACGGGGCTGGCGGTGGGGTTCGAGGGGCTGGCGGTGGGGAACCCGGCGCTGCTGGTGGCGGAGAAGGTGATATTC
>3_127
ATGGAGACGCTGATACAGGCGGTGTACTTCCTGGTGGCGCTGCTGTTCATAGTGGGGCTGAAGAGGATGGCGTCGCCGGCGACGGCGAAGTCGGGGATAGTGTGGGCGGGGGTGGCGATGGTGGCGGCGGTGCTGGTGACGTTCCTGGTGCCGGGGCTGCTGAACACGGCGCTGGTGCTGCTGATACTGCTGATAATACTGGGGGCGCTGGTGGCGAGGGTGTCACTGACGGACTCCGCGCTGCTGTCCATAGTGCTGCTGTTCCTGCTGGCGCTGCTGTTCGGGGTGCTGATGACGCTGCCGATAGGGGGGGGGGACCTGCCGGTGGTGATATCCCTGTACAACGCGCTGACGGGGCTGGCGGTGGGGTTCGAGGGGCTGGCGGTGGGGAAC
>3_128
ATGGAGACGCTGATACAGGCGGTGTACTTCCTGGTGGCGCTGCTGTTCATAGTGGGGCTGAAGAGGATGGCGTCGCCGGCGACGGCGAAGTCGGGGATAGTGTGGGCGGGGGTGGCGATGGTGGCGGCGGTGCTGGTGACGTTCCTGGTGCCGGGGCTGCTGAACACGGCGCTGGTGCTGCTGATACTGCTGATAATACTGGGGGCGCTGGTGGCGAGGGTGTCACTGACGGACTCCGCGCTGCTGTCCATAGTGCTGC
>3_129
ATGGAGACGCTGATACAGGCGGTGTACTTCCTGGTGGCGCTGCTGTTCATAGTGGGGCTGAAGAGGATGGCGTCGCCGGCGACGGCGAAGTCGGGGATAGTGTGGGCGGGGGTGGCGATGGTGGCGGCGGTGCTGGTGACGTTCCTGGTGCC
>3_130
ATGGAGACGCTGATACAGGCGGTGTACTTCCTGGTGGCGCTGCTGTTCATAGTGGGGCTGAAGAGGATGGCGTCGCCGGCGACGGCGAAGTCGGGGATAGTGTGGGCGGGGGTGGCGATGGTGGCGGCGGTGCTGGTGACGTTCCTGGTGCCGGGGCTGCTGAACACGGCGCTGGTGCTGCTGATACTGCTGATAATACTGGGGGCGCTGGTGGCGAGGGTG
>3_131
ATGGAGACGCTGATACAGGCGGTGTACTTCCTGGTGGCGCTGCTGTTCATAGTGGGGCTGAAGAGGATGGCGTCGCCGGCGACGGCGAAGTCGGGGATAGTGTGGGCGGGGGTGGCGATGGTGGCGGCGGTGCTGGTGACGTTCCTGGTGCCGGGGCTGCTGAACACGGCGCTGGTGCTGCTGATACTGCTGATAATACTGGGGGCGCTGGTGGCGAGGGTG
>3_132
ATGGAGACGCTGATACAGGCGGTGTACTTCCTGGTGGCGCTGCTGTTCATAGTGGGGCTGAAGAGGATGGCGTCGCCGGCGACGGCGAAGTCGGGGATAGTGTGGGCGGGGGTGGCGATGGTGGCGGCGGTGCTGGTGACGTTCCTGGTGCCGGGGCTGCTGAACACGGCGCTGGTGCTGCTGATACTGCTGATAATACTGGGGGCGCTGGTGGCGAGGGTGTCACTGACGGACTCCGCGCTGCTGTCCATAGTGCTGCTGTTCCTGCTGGCGCTGCTGTTCGGGGTGCTGATGACGCTGCCGATAGGGGGGGGGGACCTGCCGGTGGTGATATCCCTGTACAACGCGCTGACGGGGCTGGCGGTGGGGTTCGAGGGGCTGGCGGTGGGGAA
>3_133
ATGGAGACGCTGATACAGGCGGTGTACTTCCTGGTGGCGCTGCTGTTCATAGTGGGGCTGAAGAGGATGGCGTCGCCGGCGACGGCGAAGTCGGGGATAGTGTGGGCGGGGGTGGCGATGGTGGCGGCGGTGCTGGTGACGTTCCTGGTGCCGGGGCTGCTGAACACGGCGCTGGTGCTGCTGATACTGCTGATAATACTGGGGGCGCTGGTGGCGAGGGTGTCACTGACGGACTCCGCGCTGCTGTCCATAGTGCTGCTGTTCCTGCTGGCGCTGCTGTT
>3_134
ATGGAGACGCTGATACAGGCGGTGTACTTCCTGGTGGCGCTGCTGTTCATAGTGGGGCTGAAGAGGATGGCGTCGCCGGCGACGGCGAAGTCGGGGATAGTGTGGGCGGGGGTGGCGATGGTGGCGGCGGTGCTGGTGACGTTCCTGGTGCCGGGGCTGCTGAACACGGCGCTGGTGCTGCTGATACTGCTGATAATACTGGGGGCGCTGGTGGCGAGGGTGTCACTGACGGACTCCGCGCTG
>3_135
ATGGAGACGCTGATACAGGCGGTGTACTTCCTGGTGGCGCTGCTGTTCATAGTGGGGCTGAAGAGGATGGCGTCGCCGGCGACGGCGAAGTCGGGGATAGTGTGGGCGGGGGTGGCGATGGTGGCGGCGGTGCTGGTGACGTTCCTGGTGCCGGGGCTGCTGAACACGGCGCTGGTGCTGCTGATACTGCTGATAATACTGG
>3_136
ATGGAGACGCTGATACAGGCGGTGTACTTCCTGGTGGCGCTGCTGTTCATAGTGGGGCTGAAGAGGATGGCGTCGCCGGCGACGGCGAAGTCGGGGATAGTGTGGGCGGGGGTGGCGATGGTGGCGGCGGTGCTGGTGACGTTCCTGGTGCCGGGGCTGCTGAACACGGCGCTGGTGCTGCTGATACTGCTGATAATACTGGGGGCGCTGGTGGCGAGGGTGTCACTGACGGACTCCGCGCTGCTGTCCATAGTGCTGCTGTTCCTGCTGGCGCTGCTGTTCGGGGTGCTGAT
>3_137
ATGGAGACGCTGATACAGGCGGTGTACTTCCTGGTGGCGCTGCTGTTCATAGTGGGGCTGAAGAGGATGGCGTCGCCGGCGACGGCGAAGTCGGGGATAGTGTGGGCGGGGGTGGCGATGGTGGCGGCGGTGCTGGTGACGTTCCTGGTGCCGGGGCTGCTGAACACGGCGCTGGTGCTGCT
>3_138
ATGGAGACGCTGATACAGGCGGTGTACTTCCTGGTGGCGCTGCTGTTCATAGTGGGGCTGAAGAGGATGGCGTCGCCGGCGACGGCGAAGTCGGGGATAGTGTGGGCGGGGGTGGCGATGGTGGCGGCGGTGCTGGTGACGTTCCTGGTGCCGGGGCTGCTGAACACGGCGCTGGTGCTGCTGATACTGCTGATAATACTGGGGGCGCTGGTGGCGAGGGTGTCACTGACGGACTCCGCGCTGCTGTCCATAGTGCTGCTGTTCCTGCTGGCGCTGCTGTTCGGGGTGCTGATGACGCTGCCGATAGGGGGGGGGGACCTGCCGGTGGTGATATCC
>3_139
ATGGAGACGCTGATACAGGCGGTGTACTTCCTGGTGGCGCTGCTGTTCATAGTGGGGCTGAAGAGGATGGCGTCGCCGGCGACGGCGAAGTCGGGGATAGTGTGGGCGGGGGTGGCGATGGTGGCGGCGGTGCTGGTGACGTTCCTGGTGCCGGGGCTGCTGAACACGGCGCTGGTGCTGCTGATACTGCTGATAATACTGGGGGCGCTGGTGGCGAGGGTGTCACTGACGGACTCCGCGC
>3_140
ATGGAGACGCTGATACAGGCGGTGTACTTCCTGGTGGCGCTGCTGTTCATAGTGGGGCTGAAGAGGATGGCGTCGCCGGCGACGGCGAAGTCGGGGATAGTGTGGGCGGGGGTGGCGATGGTGGCGGCGGTGCTGGTGACGTTCCTGGTGCCGGGGCTGCTGAACACGGCGCTGGTGCTGCTGATACTGCTGATAATACTGGGGGCGCTGGTGGCGAGG
>3_141
ATGGAGACGCTGATACAGGCGGTGTACTTCCTGGTGGCGCTGCTGTTCATAGTGGGGCTGAAGAGGATGGCGTCGCCGGCGACGGCGAAGTCGGGGATAGTGTGGGCGGGGGTGGCGATGGTGGCGGCGGTGCTGGTGACGTTCCTGGTGCCGGGGCTGCTGAACACGGCGC
>3_142
ATGGAGACGCTGATACAGGCGGTGTACTTCCTGGTGGCGCTGCTGTTCATAGTGGGGCTGAAGAGGATGGCGTCGCCGGCGACGGCGAAGTCGGGGATAGTGTGGGCGGGGGTGGCGATGGTGGCGGCGGTGCTGGTGACGTTCCTGGTGCCGGGGCTGCTGAACACGGCGCTGGTGCTGCTGATACTGCTGATAATACTGGGGGCGCTGGTGGCGAGG
>3_143
ATGGAGACGCTGATACAGGCGGTGTACTTCCTGGTGGCGCTGCTGTTCATAGTGGGGCTGAAGAGGATGGCGTCGCCGGCGACGGCGAAGTCGGGGATAGTGTGGGCGGGGGTGGCGATGGTGGCGGCGGTGCTGGTGACGTTCCTGGTGCCGGGGCTGCTGAACACGGCGCTGGTGCTGCTGATACTGCTGATAATACTGGGGGCGCTGGTGGCGAGGGTGTCACTGACGGACTCCGCGCTGCTGTCCATAGTGCTGCTGTTCCTGCTGGCGCTGCTGTTCGGGGTGCTGATGACGCTGCCGATAGGGGGGGGGGACCTGCCGGTGGTGATATCCCTGTACAACGCGCTGACGGGGCTGGCGGTGGGGTTCGAGGGGCTGGCGGTGGGGAACCCGGCGCTGCTGGTGGCGGAGAAGGTGATATTCGTGCCGGGGTACGGGATGGCGGTGGCGCAGGCGCA
>3_144
ATGGAGACGCTGATACAGGCGGTGTACTTCCTGGTGGCGCTGCTGTTCATAGTGGGGCTGAAGAGGATGGCGTCGCCGGCGACGGCGAAGTCGGGGATAGTGTGGGCGGGGGTGGCGATGGTGGCGGCGGTGCTGGTGACGTTCCTGGTGCCGGGGCTGCTGAACACGGCGCTGGTGCTGCTGATACTGCTGATAATACTGGGGGCGCTGGTGGCGAGGGTGTCACTGACGGACTCCGCGCTGCTGTCCATAGTGCTGCTGTTCCTGCTGGCGCTGCTGTTCGGGGTGCTGATGACGCTGCCGATAGGGGGGGGGGACCTGCCGGTGGTGATATCCCTGTACAACGCGCTGACGGGGCTGGCGGTGGGGTTCGAGGGGCTGGCGGTGGGGAACCCGG
>3_145
ATGGAGACGCTGATACAGGCGGTGTACTTCCTGGTGGCGCTGCTGTTCATAGTGGGGCTGAAGAGGATGGCGTCGCCGGCGACGGCGAAGTCGGGGATAGTGTGGGCGGGGGTGGCGATGGTGGCGGCGGTGCTGGTGACGTTCCTGGTGCCGGGGCTGCTGAACACGGCGCTGGTGCTGCTGATACTGCTGATAATACTGGGGGCGCTGGTGGCGAGGGTGTCACTGACGGACTCCGCGCTGCTGTCCATAGTGCTGCTGTTCCTGCTGGCGCTGCTGTTCGGGGTGCTGATGACGCTGCCGATAGGGGGGGGGGACCTGCCGGTGGTGATATCCCTGTACAACGCGCTGACGGGGCTGGCGGTGGGGTTCGAGGGGCTGGCGGTGGGGAACCCGGCGCTGCTGGTGGCGGAGAAGGTGATAT
>3_146
ATGGAGACGCTGATACAGGCGGTGTACTTCCTGGTGGCGCTGCTGTTCATAGTGGGGCTGAAGAGGATGGCGTCGCCGGCGACGGCGAAGTCGGGGATAGTGTGGGCGGGGGTGGCGATGGTGGCGGCGGTGCTGGTGACGTTCCTGGTGCCGGGGCTGCTGAACACGGCGCTGGTGCTGCTGATACTGCTGATAATACTGGGGGCGCTGGTGGCGAGGGTGTCACTGACGGACTCCGCGCTGCTGTCCATAGTGCTGCTGTTCCTGCTGGCGCTGCTGTTCGGGGTGCTGATGA
>3_147
ATGGAGACGCTGATACAGGCGGTGTACTTCCTGGTGGCGCTGCTGTTCATAGTGGGGCTGAAGAGGATGGCGTCGCCGGCGACGGCGAAGTCGGGGATAGTGTGGGCGGGGGTGGCGATGGTGGCGGCGGTGCTGGTGACGTTCCTGGTGCCGGGGCTGCTGAACACGGCGCTGGTGCTGCTGATACTGCTGATAATACTGGGGGCGCTGGTGGCGAGGGTGTCACTGACGGACTCCGCGCTGCTGTCCATAGTGCTGCTGTTCCTGCTGGCGCTGCTGTTCGGGGTGCTGATGACGCTGCCGATAGGGGGGGGGGACCTGCCGGTGGTGATATCCCTGTACAACGCGCTGACGGGGCTGGCGGTGGGGTTCGAGGGGCTGGCGGTGGGGAACCCGGCGCTGCTGGTGGCGGAGAAGGTGATATTCGTGCCGGGGTACGGGATGGCGGTGGCGCAGGCGCAGCACAAGCTGAAGGA
>3_148
ATGGAGACGCTGATACAGGCGGTGTACTTCCTGGTGGCGCTGCTGTTCATAGTGGGGCTGAAGAGGATGGCGTCGCCGGCGACGGCGAAGTCGGGGATAGTGTGGGCGGGGGTGGCGATGGTGGCGGCGGTGCTGGTGACGTTCCTGGTGCCGGGGCTGCTGAACACGGCGCTGGTGCTGCTGATACTGCTGATAATACTGGGGGCGCTGGTGGCGAGGGTGTCACTGACGGACTCCGCGCTGCTGTCCATAGTGCTGCTGTTCCTGCTGGCGCTGCTGTTCGGGGTGCTGATGA
>3_149
ATGGAGACGCTGATACAGGCGGTGTACTTCCTGGTGGCGCTGCTGTTCATAGTGGGGCTGAAGAGGATGGCGTCGCCGGCGACGGCGAAGTCGGGGATAGTGTGGGCGGGGGTGGCGATGGTGGCGGCGGTGCTGGTGACGTTCCTGGTGCCGGGGCTGCTGAACACGGCGCTGGTGCTGCTGATACTGCTGATAATACTGGGGGCGCTGGTGGCGAGGGTGTCACTGACGGACTCCGCGCTGCTGTCCATAGTGCTGCTGTTCCTGCTGGCGCTGCTGTTCGGGGTGCTGATGACGCTGCCGATAGGGGGGGGGGACCTGCCGGTGGTGATATCCCTGTACAACGCGCTGACGGGGCTGGCGGTGGGGTTCGAGGGGCTGGCGGTGGGGAACCCGGC
>3_150
ATGGAGACGCTGATACAGGCGGTGTACTTCCTGGTGGCGCTGCTGTTCATAGTGGGGCTGAAGAGGATGGCGTCGCCGGCGACGGCGAAGTCGGGGATAGTGTGGGCGGGGGTGGCGATGGTGGCGGCGGTGCTGGTGACGTTCCTGGTGCCGGGGCTGCTGAACACGGCGCTGGTGCTGCTGATACTGCTGATAATACTGGGGGCGCTGGTGGCGAGGGTGTCACTGACGGACTCCGCGCTGCTGTCCATAGTGCTGCTG
>3_151
ATGGAGACGCTGATACAGGCGGTGTACTTCCTGGTGGCGCTGCTGTTCATAGTGGGGCTGAAGAGGATGGCGTCGCCGGCGACGGCGAAGTCGGGGATAGTGTGGGCGGGGGTGGCGATGGTGGCGGCGGTGCTGGTGACGTTCCTGGTGCCGGGGCTGCTGAACACGGCGCTGGTGCTGCTGATACTGCTGATAATACTGGGGGCGCTGGTGGCGAGGGTGTCACTGACGGACTCCGCGCTGCTGTCCATAGTGCTGCTGTTCCTGCTGGCGCTGCTGTTCGGGGTGCTGATGACGCTGCCGATAGGGGGGGGGGACCTG
>3_152
ATGGAGACGCTGATACAGGCGGTGTACTTCCTGGTGGCGCTGCTGTTCATAGTGGGGCTGAAGAGGATGGCGTCGCCGGCGACGGCGAAGTCGGGGATAGTGTGGGCGGGGGTGGCGATGGTGGCGGCGGTGCTGGTGACGTTCCTGGTGCCGGGGCTGCTGAACACGGCGCTGGTGCTGCTGATACTGCTGATAATACTGGGGGCGCTGGTGGCGAGGGTGTCACTGACGGACTCCGCGCTGCTGTCCATAGTGCTGCTGTTCCTGCTGGCGCTGCTGTTCGGGGTGCTGATGACGCTGCCGATAGGGGGGGGGGACCTGCCGGTGGTGATATCCCTGTACAACGCGCTGACGGGGCTGGCGGTGGG
>3_153
ATGGAGACGCTGATACAGGCGGTGTACTTCCTGGTGGCGCTGCTGTTCATAGTGGGGCTGAAGAGGATGGCGTCGCCGGCGACGGCGAAGTCGGGGATAGTGTGGGCGGGGGTGGCGATGGTGGCGGCGGTGCTGGTGACGTTCCTGGTGCCGGGGCTGCTGAACACGGCGCTGGTGCTGCTGATACTGCTGATAATACTGGGGGCGCTGGTGGCGAGGGTGTCACTGACGGACTCCGCGCTGCTGTCCATAGTGCTGCTGTTCCTGCTGGCGCTGCTGTTCGGGGTGCTGATGACGCTGCCGATAGGGGGGGGGGACCTGCCGGTGGTGATATCCCTGTACAA
>3_154
ATGGAGACGCTGATACAGGCGGTGTACTTCCTGGTGGCGCTGCTGTTCATAGTGGGGCTGAAGAGGATGGCGTCGCCGGCGACGGCGAAGTCGGGGATAGTGTGGGCGGGGGTGGCGATGGTGGCGGCGGTGCTGGTGACGTTCCTGGTGCCGGGGCTGCTGAACACGGCGCTGGTGCTGCTGATACTGCTGATAATACTGGGGGCGCTGGTGGCGAGGGTGTCACTGACGGACTCCGCGCTGCTGTCCATAGTGCTGCTGTTCCTGCTGGCGCTGCTGTTCGGGGTGCTGATGAC
>3_155
ATGGAGACGCTGATACAGGCGGTGTACTTCCTGGTGGCGCTGCTGTTCATAGTGGGGCTGAAGAGGATGGCGTCGCCGGCGACGGCGAAGTCGGGGATAGTGTGGGCGGGGGTGGCGATGGTGGCGGCGGTGCTGGTGACGTTCCTGGTGCCGGGGCTGCTGAACACGGCGCTGGTGCTGCTGATACTGCTGATAATACTGGGGGCGCTGGTGGCGAGGGTGTCACTGACGGACTCCGCGCTGCTGTCCATAGTGCTGCTGTTCCT
>3_156
ATGGAGACGCTGATACAGGCGGTGTACTTCCTGGTGGCGCTGCTGTTCATAGTGGGGCTGAAGAGGATGGCGTCGCCGGCGACGGCGAAGTCGGGGATAGTGTGGGCGGGGGTGGCGATGGTGGCGGCGGTGCTGGTGACGTTCCTGGTGCCGGGGCTGCTGAACACGGCGCTGGTGCTGCTGATACTGCTGATAATACTGGGGGCGCTGGTGGCGAGGGTGTCACTGACGGACTCCGCGCTGCTGTCCATAGTGCTGCTGTTCCTGCTGGCGCTGCTGTTCGGGGTGCTGATGACGCTGCCGATAGGGGGGGGGGACCTGCCGGTGGTGATA
>3_157
ATGGAGACGCTGATACAGGCGGTGTACTTCCTGGTGGCGCTGCTGTTCATAGTGGGGCTGAAGAGGATGGCGTCGCCGGCGACGGCGAAGTCGGGGATAGTGTGGGCGGGGGTGGCGATGGTGGCGGCGGTGCTGGTGACGTTCCTGGTGCCGGGGCTGCT
>3_158
ATGGAGACGCTGATACAGGCGGTGTACTTCCTGGTGGCGCTGCTGTTCATAGTGGGGCTGAAGAGGATGGCGTCGCCGGCGACGGCGAAGTCGGGGATAGTGTGGGCGGGGGTGGCGATGGTGGCGGCGGTGCTGGTGACGTTCCTGGTGCCGGGGCTGCTGAACACGGCGCTGGTGCTGCTGATACT
>3_159
ATGGAGACGCTGATACAGGCGGTGTACTTCCTGGTGGCGCTGCTGTTCATAGTGGGGCTGAAGAGGATGGCGTCGCCGGCGACGGCGAAGTCGGGGATAGTGTGGGCGGGGGTGGCGATGGTGGCGGCGGTGCTGGTGACGTTCCTGGTGCCGGGGCTGCTGAACACGGCGCTGGTGCTGCTGATACTGCTGATAATACTGGGGGCGCTGGTGGCGAGGGTGTCACTGACGGACTCCGCGCTGCTGTCCATAGTGCTGCTGTTCCTGCTGGCGCTGCTGTTCGGGGTGCTGATGACGCTGCCGATAGGGGGGGGGGACCTGCCGGTGGTGATATCCCTGTACAACGCGCTGACGGGGCTGGCGGTGGGGTTCGAGGGGCTGGCGGTGGGGAA
>3_160
ATGGAGACGCTGATACAGGCGGTGTACTTCCTGGTGGCGCTGCTGTTCATAGTGGGGCTGAAGAGGATGGCGTCGCCGGCGACGGCGAAGTCGGGGATAGTGTGGGCGGGGGTGGCGATGGTGGCGGCGGTGCTGGTGACGTTCCTGGTGCCGGGGCTGCTGAACACGGCGCTGGTGCTGCTGATACTGCTGATAATACTGGGGGCGCTGGTGGCGAGGGTGTCACTGACGGACTCCGCGCTGCTGTCCATAGTGCTGCTGTTCCTGCTGGC
>3_161
ATGGAGACGCTGATACAGGCGGTGTACTTCCTGGTGGCGCTGCTGTTCATAGTGGGGCTGAAGAGGATGGCGTCGCCGGCGACGGCGAAGTCGGGGATAGTGTGGGCGGGGGTGGCGATGGTGGCGGCGGTGCTGGTGACGTTCCTGGTGCCGGGGCTGCTGAACACGGCGCTGGTGCTGCTGATACTGCTGATAATACTGGGGGCGCTGGTGGCGAGGGTGTCACTGACGGACTCCGCGCTGCTGTCCATAGTGCTGCTGTTCCTGCTGGCGCTGCTGTTCGGGGTGCTGATGACGCTGCCGATAGGGGGGGGGGA
>3_162
ATGGAGACGCTGATACAGGCGGTGTACTTCCTGGTGGCGCTGCTGTTCATAGTGGGGCTGAAGAGGATGGCGTCGCCGGCGACGGCGAAGTCGGGGATAGTGTGGGCGGGGGTGGCGATGGTGGCGGCGGTGCTGGTGACGTTCCTGGTGCCGGGGCTGCTGAACACGGCGCTGGTGCTGCTGATACTGCTGATAATACTGGGGGCGCTGGTGGCGAGGGTGTCACTGACGGACTCCGCGCTGCTGTCCATAGTGCTGCTGTTCCTGCTGGCGCTGCTGTTCGGGGTGCTGATGACGCTGCCGATAGGGGGGGGGGACCTGCCGGTG
>3_163
ATGGAGACGCTGATACAGGCGGTGTACTTCCTGGTGGCGCTGCTGTTCATAGTGGGGCTGAAGAGGATGGCGTCGCCGGCGACGGCGAAGTCGGGGATAGTGTGGGCGGGGGTGGCGATGGTGGCGGCGGTGCTGGTGACGTTCCTGGTGCCGGGGCTGCTGAACACGGCGCTGGTGCTGCTGATACTGCTGATAATACTGGGGGCGCTGGTGGCGAGGGTGTCACTGACGGACTCCGCGCTGCTGTCCATAGTGCTGCTGTTCCTGCTGGCGCTGCTGTTCGGGGTGCTGATGACGCTG
>3_164
ATGGAGACGCTGATACAGGCGGTGTACTTCCTGGTGGCGCTGCTGTTCATAGTGGGGCTGAAGAGGATGGCGTCGCCGGCGACGGCGAAGTCGGGGATAGTGTGGGCGGGGGTGGCGATGGTGGCGGCGGTGCTGGTGACGTTCCTGGTGCCGGGGCTGCTGAACACGGCGCTGGTGCTGCTGATACTGCTGATAATACTGGGGGCGCTGGTGGCGAGGGTGTCACTGACGGACTCCGCGCTGCTGTCCATAGTGCTGCTGTTCCTGCTGGCGCTGCTGTTCGGGGTGCTGATGACGCTGCCGATAGGGGGGGGGGACCTGCCGGTGGTGATATCCCTGTACAACGCGCTGACGGGGCTGGCGGTGGGGTTCGAGGGGCTGGCGGTGGGGAACCCGGCGCTGCTGGTGGCGGAGAAGGTGATATTCGTGCCGGGGTACGGGATGGCGGTGGCGCAGGCGCAGCACAAGCTGAAGGAGCTGGCGGACGTGCTGG
>3_165
ATGGAGACGCTGATACAGGCGGTGTACTTCCTGGTGGCGCTGCTGTTCATAGTGGGGCTGAAGAGGATGGCGTCGCCGGCGACGGCGAAGTCGGGGATAGTGTGGGCGGGGGTGGCGATGGTGGCGGCGGTGCTGGTGACGTTCCTGGTGCCGGGGCTGCTGAACACGGCGCTGGTGCTGCTGATACTGCTGATAATACTGGGGGCGCTGGTGGCGAGGGTGTCACTGACGGACTCCGCGCTGCTGTCCATAGTGCTGCTGTTCCTGCTGGCGCTGCTGTTCGGGGTGCTGATGACGCTGCCGATAGGGGGGGGGGACCTGCCGGTGGTGATATCCCTGTACAACGCGCTGACGGGGCTGGCGGTG
>3_166
ATGGAGACGCTGATACAGGCGGTGTACTTCCTGGTGGCGCTGCTGTTCATAGTGGGGCTGAAGAGGATGGCGTCGCCGGCGACGGCGAAGTCGGGGATAGTGTGGGCGGGGGTGGCGATGGTGGCGGCGGTGCTGGTGACGTTCCTGGTGCCGGGGCTGCTGAACACGGCGCTGGTGCTGCTGATACTGCTGATAATACTGGGGGCGCTGGTGGCGAGGGTGTCACTGACGGACTCCGCGCTGCTGTCCATAGTGCTGCTGTTCCTGCTGGCGCTGCTGTTCGGGGTGCTGATGACGCTGCCGATAGGGGGGGGGGACCTGCCGGTGGTGATATCCCTGTACAACGCGCTGACGGGGCTGGCGGTGGGGTTCGAGGGGCTGGCGGTGGGGAACCCGGCGCTGCTGGTGGCGGAGAAGGTGATATTCGTGCCGGGGTACGGGATGGCGGTGGCGCAGGCGCAGCACAAGCTGAAGGAGCTGGCGGACGTGCT
>3_167
ATGGAGACGCTGATACAGGCGGTGTACTTCCTGGTGGCGCTGCTGTTCATAGTGGGGCTGAAGAGGATGGCGTCGCCGGCGACGGCGAAGTCGGGGATAGTGTGGGCGGGGGTGGCGATGGTGGCGGCGGTGCTGGTGACGTTCCTGGTGCCGGGGCTGCTGAACACGGCGCTGGTGCTGCTGATACTGCTGATAATACTGGGGGCGCTGGTGGCGAGGGTGTCACTGACGGACTCCGCGCTGCTGT
>3_168
ATGGAGACGCTGATACAGGCGGTGTACTTCCTGGTGGCGCTGCTGTTCATAGTGGGGCTGAAGAGGATGGCGTCGCCGGCGACGGCGAAGTCGGGGATAGTGTGGGCGGGGGTGGCGATGGTGGCGGCGGTGCTGGTGACGTTCCTGGTGCCGGGGCTGCTGAACACGGCGCTGGTGCTGCTGATACTGCTGATAATACTGGGGGCGCTGGTGGCGAGGGTGTCACTGACGGACTCCGCGCTGCTGTCCATAGTGCTGCTGTTCCTGCTGGCGCTGCTGTTCGGGGTGCTGATGACGCTGCCGATAGGGGGGGGGGACCTGCCGGTGGTGATATCCCTGTACAACGCGCTGACGGGGCTGGCGGTGGGGTTCGAGGGGCTGGCGGTGGGGAACCCGGCGCTGCTGGTGGCGGAGAAGGTGATATTCGTGCCGGGGTACGGGATGGCGGTGGCGCAGGCGCAG
>3_169
ATGGAGACGCTGATACAGGCGGTGTACTTCCTGGTGGCGCTGCTGTTCATAGTGGGGCTGAAGAGGATGGCGTCGCCGGCGACGGCGAAGTCGGGGATAGTGTGGGCGGGGGTGGCGATGGTGGCGGCGGTGCTGGTGACGTTCCTGGTGCCGGGGCTGCTGAACACGGCGCTGGTGCTGCTGATACTGCTGATAATACTGGGGGCGCTGGTGGCGAGGGTGTCACTGACGGACTCCGCGCTGCTGTCCATAGTGCTGCTGTTCCTGCTGGCGCTGCTGTTCGGGGTGCTGATGACGCTGCCGATAGGGGGGGGGGACCTGCCGGTGGTGATATCCCTGTACAACGCGCTGACGGGGCTGGCGGTGGGGTTCGAGGGGCTGGCGGTGGGGAACCCGGCGCTGCTGGTGGCGGAGAAGGTGATATTCGTGCCGGGGTACGGGATGGCGGT
>3_170
ATGGAGACGCTGATACAGGCGGTGTACTTCCTGGTGGCGCTGCTGTTCATAGTGGGGCTGAAGAGGATGGCGTCGCCGGCGACGGCGAAGTCGGGGATAGTGTGGGCGGGGGTGGCGATGGTGGCGGCGGTGCTGGTGACGTTCCTGGTGCCGGGGCTGCTGAACACGGCGCTGGTGCTGCTGATACTGCTGATAATACTGGGGGCGCTGGTGGCGAGGGTGTCACTGACGGACTCCGCGCTGCTGTCCATAGTGCTGCTGTTCCTGCTGGCGCTGCTGTTCGGGGTGCTGATGACGCTGCCGATAGGGGGGGGGGACCTGCCGGTGGTGATATCCCTGTACAACGCGCTGACGGGGCTGGCGGTGGGGTTCGAGGGGCTGGCGGTGGGGAACCCGGCGCTGCTGGTGGCGGAGAAGGTGATATTCGTGCCGGGGTACGGGATGGCGGTGG
>3_171
ATGGAGACGCTGATACAGGCGGTGTACTTCCTGGTGGCGCTGCTGTTCATAGTGGGGCTGAAGAGGATGGCGTCGCCGGCGACGGCGAAGTCGGGGATAGTGTGGGCGGGGGTGGCGATGGTGGCGGCGGTGCTGGTGACGTTCCTGGTGCCGGGGCTGCTGAACACGGCGCTGGTGCTGCTGATACTGCTGATAATACTGGGGGCGCTGGTGGCGAGGGTGTCACTGACGGACTCCGCGCTGCTGTCCATAGTGCTGCTGTTCCTGCTGG
>3_172
ATGGAGACGCTGATACAGGCGGTGTACTTCCTGGTGGCGCTGCTGTTCATAGTGGGGCTGAAGAGGATGGCGTCGCCGGCGACGGCGAAGTCGGGGATAGTGTGGGCGGGGGTGGCGATGGTGGCGGCGGTGCTGGTGACGTTCCTGGTGCCGGGGCTGCTGAACACGGCGCTGGTGCTGCTGATACTGCTGATAATACTGGGGGCGCTGGTGGCGAGGGTGTCACTGACGGACTCCGCGCTGCTGTCCATAGTGCTGCTGTTCCTGCTGGCGCTGCTGTTCGGGGTG
>3_173
ATGGAGACGCTGATACAGGCGGTGTACTTCCTGGTGGCGCTGCTGTTCATAGTGGGGCTGAAGAGGATGGCGTCGCCGGCGACGGCGAAGTCGGGGATAGTGTGGGCGGGGGTGGCGATGGTGGCGGCGGTGCTGGTGACGTTCCTGGTGCCGGGGCTGCTGAACACGGCGCTGGTGCTGCTGATACTGCTGATAATACTGGGGGCGCTGGTGGCGAGGGTGTCACTGACGGACTCCGCGCTGCTGTCCATAGTGCTGCTGTTCCTGCTGGCGCTGCTGTTCGGGGTGCTGATGACGCTGCCGATAGGGGGGGGGGACCTGCCGGTGGTGATATCCCTGTACAACGCGCTGACGGGGCTGGCGGTGGGGTTCGAGGGGCTGGCGGTGGGGAACCCGGCGCTGCTGGTGGCGGAGAAGGTGATATTCGTGCCGGGGTACGGGATGGCGGTGGCGCAGGCG
>3_174
ATGGAGACGCTGATACAGGCGGTGTACTTCCTGGTGGCGCTGCTGTTCATAGTGGGGCTGAAGAGGATGGCGTCGCCGGCGACGGCGAAGTCGGGGATAGTGTGGGCGGGGGTGGCGATGGTGGCGGCGGTGCTGGTGACGTTCCTGGTGCCGGGGCTGCTGAACACGGCGCTGGTGCTGCTGATACTGCTGATAATACTGGGGGCGCTGGTGGCGAGGGTGTCACTGACGGACTCCGCGCTGCTGTCCATAGTGCTGCTGTTCCTGCTGGCGCTGCTGTTCGGGGTGCTG
>3_175
ATGGAGACGCTGATACAGGCGGTGTACTTCCTGGTGGCGCTGCTGTTCATAGTGGGGCTGAAGAGGATGGCGTCGCCGGCGACGGCGAAGTCGGGGATAGTGTGGGCGGGGGTGGCGATGGTGGCGGCGGTGCTGGTGACGTTCCTGGTGCCGGGGCTGCTGAACACGGCGCTGGTGCTGCTGATACTGCTGATAATACTGGGGGCGCTGGTGGCGAGGGTGTCACTGACGGACTCCGCGCTGCTGTCCATAGTGCTGCTGTTCCTGCTGGCGCTGCTGTTCGGGGTGCTGATGACGCTGCCGATAGGGGGGGGGGACCTGCCGGTGGTGATATCCCTGTACAACGCGCTGACGGGGCTGGCGGTGGGGTTCGAGGGGCTGGCGGTGGGGAACCCGGCGCTGCTGGTGGCGGAGAAGGTGATATTCGTGCCGGGGTACGGGATGGCGGTGGC
>3_176
ATGGAGACGCTGATACAGGCGGTGTACTTCCTGGTGGCGCTGCTGTTCATAGTGGGGCTGAAGAGGATGGCGTCGCCGGCGACGGCGAAGTCGGGGATAGTGTGGGCGGGGGTGGCGATGGTGGCGGCGGTGCTGGTGACGTTCCTGGTGCCGGGGCTGCTGAACACGGCGCTGGTGCTGCTGATACTGCTGATAATACTGGGGGCGCTGGTGGCGAGGGTGTCACTGACGGACTCCGCGCTGCTGTCCATAGTGCTGCTGTTCCTGCTGGCGCTGCTGTTCGGGGTGCTGATGACGCTGCCGATAGGGGGGGGGGACCTGCCGGTGGTGATATCCCTGTACAACGCGCTGACGGGGCTGGCGGTGGGGTTCGAGGGGCTGGCGGTGGGGAACCCGGCGCTGCTGGTGGCGGAGAAGGTGATATTCGTGCCGGGGTACGGGATGGCGGTGGCGCAGGCGCAGC
>3_177
ATGGAGACGCTGATACAGGCGGTGTACTTCCTGGTGGCGCTGCTGTTCATAGTGGGGCTGAAGAGGATGGCGTCGCCGGCGACGGCGAAGTCGGGGATAGTGTGGGCGGGGGTGGCGATGGTGGCGGCGGTGCTGGTGACGTTCCTGGTGCCGGGGCTGCTGAACACGGCGCTGGTGCTGCTGATACTGCTGATAATACTGGGGGCGCTGGTGGCGAGGGTGTCACTGACGGACTCCGCGCTGCTGTCCATAGTGCTGCTGTTCCTGCTGGCGCTGCTGTTCGGGGTGCTGATGACGCTGCCGATAGGGGGGGGGGACCTGCCGGTGGTGATATCCCTGTACAACGCGCTGACGGGGCTGGCGGTGGGGTTCGAGGGGCT
>3_178
ATGGAGACGCTGATACAGGCGGTGTACTTCCTGGTGGCGCTGCTGTTCATAGTGGGGCTGAAGAGGATGGCGTCGCCGGCGACGGCGAAGTCGGGGATAGTGTGGGCGGGGGTGGCGATGGTGGCGGCGGTGCTGGTGACGTTCCTGGTGCCGGGGCTGCTGAACACGGCGCTGGTGCTGCTGATACTGCTGATAATACTGGGGGCGCTGGTGGCGAGGGTGTCACTGACGGACTCCGCGCTGCTGTCCATAGTGCTGCTGTTCCTGCTGGCGCTGCTGTTCGGGGTGCTGATGACGCTGCCGATAGGGGGGGGGGACCTGCCGG
>3_179
ATGGAGACGCTGATACAGGCGGTGTACTTCCTGGTGGCGCTGCTGTTCATAGTGGGGCTGAAGAGGATGGCGTCGCCGGCGACGGCGAAGTCGGGGATAGTGTGGGCGGGGGTGGCGATGGTGGCGGCGGTGCTGGTGACGTTCCTGGTGCCGGGGCTGCTGAACACGGCGCTGGTGCTGCTGATACTGCTGATAATACTGGGGGCGCTGGTGGCGAGGGTGTCACTGACGGACTCCGCGCTGCTGTCCATAGTGCTGCTGTTCCTGCTGGCGCTGCTGTTCGGGGTGCTGATGACGCTGCCGATAGGGGGGGGGGACCTGCCGGTGGTGATATCCCTGTACAACGCGCTGACGGGGCTGGCGGTGGGGTTCGAGGGGCTGGCGGTGGGGAACCCGGCGCTGCTGGTGGCGGAGAAGGTGATATTCGTGCCGGGGTACGGGATGGCGGTGGCGCAGGCGCAGCACAAGCTGAAGGAGCTGGC
>3_180
ATGGAGACGCTGATACAGGCGGTGTACTTCCTGGTGGCGCTGCTGTTCATAGTGGGGCTGAAGAGGATGGCGTCGCCGGCGACGGCGAAGTCGGGGATAGTGTGGGCGGGGGTGGCGATGGTGGCGGCGGTGCTGGTGACGTTCCTGGTGCCGGGGCTGCTGAACACGGCGCTGGTGCTGCTGATACT
>3_181
ATGGAGACGCTGATACAGGCGGTGTACTTCCTGGTGGCGCTGCTGTTCATAGTGGGGCTGAAGAGGATGGCGTCGCCGGCGACGGCGAAGTCGGGGATAGTGTGGGCGGGGGTGGCGATGGTGGCGGCGGTGCTGGTGACGTTCCTGGTGCCGGGGCTGCTGAACACGGCGCTGGTGCTGCTGATACTGCTGATAATACTGGGGGCGCTGGTGGCGAGGGTGTCACTGACGGACTCCGCGCTGCTGTCCATAGTGCTGCTGTTCCTGCTGGCGCTGCTGTTCGGGGTGCTGATGACGCTGCCGATAGGGGGGGGGGACCTGCCGGTGGTGATATCCCTGTACAACGCGCTGACGGGGCTGGCGGTGGGGTTCGAGGGGCTGGCGGTGGGGAACCCGGCGCTGCTGGTGGCGGAGAAGGTG
>3_182
ATGGAGACGCTGATACAGGCGGTGTACTTCCTGGTGGCGCTGCTGTTCATAGTGGGGCTGAAGAGGATGGCGTCGCCGGCGACGGCGAAGTCGGGGATAGTGTGGGCGGGGGTGGCGATGGTGGCGGCGGTGCTGGTGACGTTCCTGGTGCCGGGGCTGCTGAACACGGCGCTGGTGCTGCTGATACTGCTGATAATACTGGGGGCGCTGGTGGCGAGGGTGTCACTGACGGACTCCGCGCTGCTGTCCATAGTGCTGCTGTTCCTGCTGGCGCTGCTGTTCGGGGTGCTGATGACGCTGCCGATAGGGGGGGGGGACCTGCCGGTGGTGATATCCCTGTACAACGCGCTGACGGGGCTGGCGGTGGGGTTCGAGGGGCTGGCGGTGGGGAAC
>3_183
ATGGAGACGCTGATACAGGCGGTGTACTTCCTGGTGGCGCTGCTGTTCATAGTGGGGCTGAAGAGGATGGCGTCGCCGGCGACGGCGAAGTCGGGGATAGTGTGGGCGGGGGTGGCGATGGTGGCGGCGGTGCTGGTGACGTTCCTGGTGCCGGGGCTGCTGAACACGGCGCTGGTGCTGCTGATACTGCTGATAATACTGGGGGCGCTGGTGGCGAGGGTGTCACTGACGGACTCCGCGCTGCTGTCCATAGTGCTGCTGTTCCTGCTGGCGCTGCTGTTCGGGGTGCTGATGACGCTGCCGATAGGGGGGGGGGACCTGCCGGTGGTGATATCCCTGTACAACGCGCTGACGGGGCTGGCGGTGGGGTTCGAGGGGCTGGCGGTGGGGAACCCGGCGCTGCTGGTGGCGGAGAAGGTGATATTCGTGCCGGGGTACGGGATGGCGGTGGCGCAGGCGCAG
>3_184
ATGGAGACGCTGATACAGGCGGTGTACTTCCTGGTGGCGCTGCTGTTCATAGTGGGGCTGAAGAGGATGGCGTCGCCGGCGACGGCGAAGTCGGGGATAGTGTGGGCGGGGGTGGCGATGGTGGCGGCGGTGCTGGTGACGTTCCTGGTGCCGGGGCTGCTGAACACGGCGCTGGTGCTGCTGATACTGCTGATAATACTGGGGGCGCTGGTGGCGAGGGTGTCACTGACGGACTCCGCGCTGCTGTCCATAGTGCTGCTGTTCCTGCTGGCGCTGCTGTTCGGGGTGCTGATGACGCTGCCGATAGGGGGGGGGGACCTGCCGGTGGTGATATCCCTGTACAACGCGCTGACGGGGCTGGCGGTGGGGTTCGAGGGGCTGGCGGTGGGGAACCCGGCGCTGCT
>3_185
ATGGAGACGCTGATACAGGCGGTGTACTTCCTGGTGGCGCTGCTGTTCATAGTGGGGCTGAAGAGGATGGCGTCGCCGGCGACGGCGAAGTCGGGGATAGTGTGGGCGGGGGTGGCGATGGTGGCGGCGGTGCTGGTGACGTTCCTGGTGCCGGGGCTGCTGAACACGG
>3_186
ATGGAGACGCTGATACAGGCGGTGTACTTCCTGGTGGCGCTGCTGTTCATAGTGGGGCTGAAGAGGATGGCGTCGCCGGCGACGGCGAAGTCGGGGATAGTGTGGGCGGGGGTGGCGATGGTGGCGGCGGTGCTGGTGACGTTCCTGGTGCCGGGGCTGCTGAACACGGCGCTGGTGCTGCTGATACTGCTGATAATACTGGGGGCGCTGGTGGCGAGGGTGTCACTGACGGACTCCGCGCTGCTGTCCATAGTGCTGCTGTTCCTGCTGGCGCTGCTGTTCGGGGTGCTGATGACGCTGCCGATAGGGGGGGGGGACCTGCCGGTGGTGATATCCCTGTACAACGCGCTGACGGGGCTGGCGGTGGGGTTCGAGGGGCTGGCGGTGGGGAACCCGGCGCTGCTGGTGGCGGAGAAGGTGATATTCGTGCCGGGGTACGGGATGGCGGTGGCGCAGGCGCAGCACAAGCTGAAGGAGCTGGC
>3_187
ATGGAGACGCTGATACAGGCGGTGTACTTCCTGGTGGCGCTGCTGTTCATAGTGGGGCTGAAGAGGATGGCGTCGCCGGCGACGGCGAAGTCGGGGATAGTGTGGGCGGGGGTGGCGATGGTGGCGGCGGTGCTGGTGACGTTCCTGGTGCCGGGGCTGCTGAACACGGCGCTGGTGCTGCTGATACTGCTGATAATACTGGGGGCGCTGGTGGCGAGGGTGTCACTGACGGACTCCGCGCTGCTGTCCATAGTGCTGCTGTTCCTGCTGGCGCTGCTGTTCGGGGTGCTGATGACGCTGCCGATAGGGGGGGGGGACCTGCCGGTGGTGATATCCCTGTACAACGCGCTGACGGGGCTGGCGGTGGGGTTCGAGGGGCTGGCGGTGGGGAACCCGGCGCTGCTGGTGGCGGA
>3_188
ATGGAGACGCTGATACAGGCGGTGTACTTCCTGGTGGCGCTGCTGTTCATAGTGGGGCTGAAGAGGATGGCGTCGCCGGCGACGGCGAAGTCGGGGATAGTGTGGGCGGGGGTGGCGATGGTGGCGGCGGTGCTGGTGACGTTCCTGGTGCCGGGGCTGCTGAACACGGCGCTGGTGCTGCTGATACTGCTGATAATACTGGGGGCGCTGGTGGCGAGGGTGTCACTGACGGACTCCGCGCTGCTGTCCATAGTGCTGCTGTTCCTGCTGGCGCTGCTGTTCGGGGTGCTGATGACGCTGCCGATAGGGGGGGGGGA
>3_189
ATGGAGACGCTGATACAGGCGGTGTACTTCCTGGTGGCGCTGCTGTTCATAGTGGGGCTGAAGAGGATGGCGTCGCCGGCGACGGCGAAGTCGGGGATAGTGTGGGCGGGGGTGGCGATGGTGGCGGCGGTGCTGGTGACGTTCCTGGTGCCGGGGCTGCTGAACACGGCGCTGGTGCTGCTGATACTGCTGATAATACTGGGGGCGCTGGTGGCGAGGGTGTCACTGACGGACTCCGCGCTGCTGTCCATAGTGCTGCTGTTCCTGCTGGCGCTGCTGTTCGGGGTGCTGATGACGCTGCCGATAGGGGGGGGGGACCTGCCGGTGGTGATATCCCTGTACAACGCGCTGACGGGGCTGGCGGTGGGGTTCGAGGGGCTGGCGGTGGGGAACCCGGCGCTGCTGGTGGCGGAGAAGGTGAT
>3_190
ATGGAGACGCTGATACAGGCGGTGTACTTCCTGGTGGCGCTGCTGTTCATAGTGGGGCTGAAGAGGATGGCGTCGCCGGCGACGGCGAAGTCGGGGATAGTGTGGGCGGGGGTGGCGATGGTGGCGGCGGTGCTGGTGACGTTCCTGGTGCCGGGGCTGCTGAACACGGCGCTGGTGCTGCTGATACTGCTGATAATACTGGGG
>3_191
ATGGAGACGCTGATACAGGCGGTGTACTTCCTGGTGGCGCTGCTGTTCATAGTGGGGCTGAAGAGGATGGCGTCGCCGGCGACGGCGAAGTCGGGGATAGTGTGGGCGGGGGTGGCGATGGTGGCGGCGGTGCTGGTGACGTTCCTGGTGCCGGGGCTGCTGAACACGGCGCTGGTGCTGCTGATACTGCTGATAATACTGGGGGCGCTGGTGGCGAGGGTGTCACTGACGGACTCCGCGCTGCTGTCCATAGTGCTGCTGTTCCTGCTGGCGCTGCTGTTCGGGGTGCTGATGACGCTGCCGATAGGGGGGGGGGACCTGCCGGTGGTGATATCCCTGTACAACGCGCTGACGGGGCTGGCGGTGGGGTTCGAGGGGCTGGCGGTGGGGAACCCGGCGCTGCTGGTGGCGGAGAAGGTGATATTCGTGCCGGGGTACGGGATGGCGGTGGCGCAGGCGCAGCAC
>3_192
ATGGAGACGCTGATACAGGCGGTGTACTTCCTGGTGGCGCTGCTGTTCATAGTGGGGCTGAAGAGGATGGCGTCGCCGGCGACGGCGAAGTCGGGGATAGTGTGGGCGGGGGTGGCGATGGTGGCGGCGGTGCTGGTGACGTTCCTGGTGCCGGGGCTGCTGAACACGGCGCTGGTGCTGCTGATACTGCTGATAATACTGGGGGCGCTGGTGGCGAGGGTGTCACTGACGGACTCCGCGCTGCTGTCCATAGTGCTGCTGTTCCTGCTGGCGCTGCTGTTCGGGGTGCTGATGACGCTGCCGATAGGGGGGGGGGACCTGCCGGTGGTGATATCCCTGTACAACGCGCTGACGGGGCTGGCGGTGGGGTTCGA
>3_193
ATGGAGACGCTGATACAGGCGGTGTACTTCCTGGTGGCGCTGCTGTTCATAGTGGGGCTGAAGAGGATGGCGTCGCCGGCGACGGCGAAGTCGGGGATAGTGTGGGCGGGGGTGGCGATGGTGGCGGCGGTGCTGGTGACGTTCCTGGTGCCGGGGCTGCTGAACACGGCGCTGGTGCTGCTGATACTGCTGATAATACTGGGGGCGCTGGTGGCGAGGGTGTCACTGACGGACTCCGCGCTGCTGTCCATAGTGCTGCTGTTCCTGCTGGCGCTGCTGTTCGGGGTGCTGATGACGCT
>3_194
ATGGAGACGCTGATACAGGCGGTGTACTTCCTGGTGGCGCTGCTGTTCATAGTGGGGCTGAAGAGGATGGCGTCGCCGGCGACGGCGAAGTCGGGGATAGTGTGGGCGGGGGTGGCGATGGTGGCGGCGGTGCTGGTGACGTTCCTGGTGCCGGGGCTGCTGAACACGGCGCTGGTGCTGCTGATACTGCTGAT
>3_195
ATGGAGACGCTGATACAGGCGGTGTACTTCCTGGTGGCGCTGCTGTTCATAGTGGGGCTGAAGAGGATGGCGTCGCCGGCGACGGCGAAGTCGGGGATAGTGTGGGCGGGGGTGGCGATGGTGGCGGCGGTGCTGGTGACGTTCCTGGTGCCGGGGCTGCTGAACACGGCGCTGGTGCTGCTGATACTGCTGATAATACTGGGGGCGCTGGTGGCGAGGGTGTCACTGAC
>3_196
ATGGAGACGCTGATACAGGCGGTGTACTTCCTGGTGGCGCTGCTGTTCATAGTGGGGCTGAAGAGGATGGCGTCGCCGGCGACGGCGAAGTCGGGGATAGTGTGGGCGGGGGTGGCGATGGTGGCGGCGGTGCTGGTGACGTTCCTGGTGCCGGGGCTGCTGAACACGGCGCTGGTGCTGCTGATACTGCTGATAATACTGGGGGCGCTGGTGGCGAGGGTGTCACTGACGGACTCCGCGCTGCTGTCCATAGTGCTGCTGTTCCTGCTGGCGCTGCTGTTCGGGGTGCTGATGACGCTGCCGATAGGGGGGGGGGACCTGCCGGTGGTGATATCCCTGTACAACGCG
>3_197
ATGGAGACGCTGATACAGGCGGTGTACTTCCTGGTGGCGCTGCTGTTCATAGTGGGGCTGAAGAGGATGGCGTCGCCGGCGACGGCGAAGTCGGGGATAGTGTGGGCGGGGGTGGCGATGGTGGCGGCGGTGCTGGTGACGTTCCTGGTGCCGGGGCTGCTGAACACGGCGCTGGTGCTGCTGATACTGCTGATAATACTGGGGGCGCTGGTGGCGAGGGTGTCACTGACGGACTCCGCGCTGCTGTCCATAGTGCTGCTGTTCCTGCTGGCGCTGCTGTTCGGGGTGCTGATGACGCTGCCGATAGGGGGGGGGGACCTGCCGGTGGTGATATCCCTGTACAACGCG
>3_198
ATGGAGACGCTGATACAGGCGGTGTACTTCCTGGTGGCGCTGCTGTTCATAGTGGGGCTGAAGAGGATGGCGTCGCCGGCGACGGCGAAGTCGGGGATAGTGTGGGCGGGGGTGGCGATGGTGGCGGCGGTGCTGGTGACGTTCCTGGTGCCGGGGCTGCTGAACACGGCGCTGGTGCTGCTGATACTGCTGATAATACTGGGGGCGCTGGTGGCGAGGGTGTCACTGACGGACTCCGCGCTGCTGTCCATAGTGCTGCTGTTCCTGCTGGCGCTGCTGTTCGGGGTGCTGATGACGCTGCCGATAGGGGGGGGGGACCTGCCGGTGGTGATATCCCTGTACAACGCGCTGACGGGGCTGGCGGTGGGGTTCGAGGGGCTGGCGGTGGGGAACCCGGCGCTGCTGGTGGCGGAGAAGGTGATATTCGTGCCGGGGTACGGGATGGCGGTGGCGCAGGCGCAGCACAAGCTGAAGGAGCT
>3_199
ATGGAGACGCTGATACAGGCGGTGTACTTCCTGGTGGCGCTGCTGTTCATAGTGGGGCTGAAGAGGATGGCGTCGCCGGCGACGGCGAAGTCGGGGATAGTGTGGGCGGGGGTGGCGATGGTGGCGGCGGTGCTGGTGACGTTCCTGGTGCCGGGGCTGCTGAACACGGCGCTGGTGCTGCTGATACTGCTGATAATACTGGGGGCGCTGGTGGCGAGGGTGTCACTGACGGACTCCGCGCTGCTGTCCATAGTGCTGCTGTTCCTGCTGGCGCTGCTGTTCGGGGTGCTGATGACGCTGCCGATAGGGGGGGGGGACCTGCCGGTGGTGATATCCCTGTACAACGCGCTGACGGGGCTGGCGGTGGGGTTCGAGGGGCTGGCGGTGGGGAACCCGGCGCTGCTGGTGGCGGAGAAGGTGATATTCGTGCCGGGGTACGGGATGGCGGTGGCGCAGGCGCAGCACAAGCTGAAGGAGCTGGCGGACGTGCTGGAG
>3_200
ATGGAGACGCTGATACAGGCGGTGTACTTCCTGGTGGCGCTGCTGTTCATAGTGGGGCTGAAGAGGATGGCGTCGCCGGCGACGGCGAAGTCGGGGATAGTGTGGGCGGGGGTGGCGATGGTGGCGGCGGTGCTGGTGACGTTCCTGGTGCCGGGGCTGCTGAACACGGCGCTGGTGCTGCTGATACTGCTGATAATACTGGGGGCGCTGGTGGCGAGGGTGTCACTGACGGACTCCGCGCTGCTGTCCATAGTGCTGCTGTTCCTGCTGGCGCTGCTGTTCGGGGTGCTGATGACGCTGCCGATAGGGGGGGGGGACCTGCCGGTGGTGATATCCCTGTACAACGCGCTGACGGGGCTGGCGGTGGGGTTCGAGGGGCTGGCGGTGGGGAACCCGGCGCTGCTGGTGGCGGAGAAGGTGATATTCGTGCCGGGGTACGGGATGGCGGTGGCGCAGGCGCAGCACAAG
>3_201
ATGGAGACGCTGATACAGGCGGTGTACTTCCTGGTGGCGCTGCTGTTCATAGTGGGGCTGAAGAGGATGGCGTCGCCGGCGACGGCGAAGTCGGGGATAGTGTGGGCGGGGGTGGCGATGGTGGCGGCGGTGCTGGTGACGTTCCTGGTGCCGGGGCTGCTGAACACGGCGCTGGTGCTGCTGATACTGCTGATAATACTGGGGGCGCTGGTGGCGAGGGTGTCACTGACGGACTCCGCGCTGCTGTCCATAGTGCTGCTGTTCCTGCTGGCGCTGCTGTTCGGGGTGCTGATGACGCTGCCGATAGGGGGGGGGGACCTGCCGGTGGTGATATCCCTGTACAACGCGCTGACGGGGCTGGCGGTGGGGTTCGAGGGGCT
>3_202
ATGGAGACGCTGATACAGGCGGTGTACTTCCTGGTGGCGCTGCTGTTCATAGTGGGGCTGAAGAGGATGGCGTCGCCGGCGACGGCGAAGTCGGGGATAGTGTGGGCGGGGGTGGCGATGGTGGCGGCGGTGCTGGTGACGTTCCTGGTGCCGGGGCTGCTGAACACGGCGCTGGTGCTGCTGATACTGCTGATAATACTGGGGGCGCTGGTGGCGAGGGTGTCACTGACGGACTCCGCGCTGCTGTCCATAGTGCTGCTGTTCCTGCTGGCGCTGCTGTTCGGGGTGCTGATGACGCTGCCGATAGGGGGGGGGGACCTGCCGGTGGTGATATCCCTGTACAACGCGCTGA
>3_203
ATGGAGACGCTGATACAGGCGGTGTACTTCCTGGTGGCGCTGCTGTTCATAGTGGGGCTGAAGAGGATGGCGTCGCCGGCGACGGCGAAGTCGGGGATAGTGTGGGCGGGGGTGGCGATGGTGGCGGCGGTGCTGGTGACGTTCCTGGTGCCGGGGCTGCTGAACACGGCGCTGGTGCTGCTGATACTGCTGATAATACTGGGGGCGCTGGTGGCGAGGGTGTCACTGACGGACTCCGCGCTGCTGTCCATAGTGCTGCTGTTCCTGCTGGCGCTGCTGTTCGGGGTGCTGATGACGCTGCCGATAGGGGGGGGGGACCTGCCGGTGGTGATATCCCTGTACAACGCGCTGACGGGGCTGGCGGTGGGGTTCGAGGGGCTGGCGGTGGGGAACCCGGC
>3_204
ATGGAGACGCTGATACAGGCGGTGTACTTCCTGGTGGCGCTGCTGTTCATAGTGGGGCTGAAGAGGATGGCGTCGCCGGCGACGGCGAAGTCGGGGATAGTGTGGGCGGGGGTGGCGATGGTGGCGGCGGTGCTGGTGACGTTCCTGGTGCCGGGGCTGCTGAACACGGCGCTGGTGCTGCTGATACTGCTGATAATACTGGGGGCGCTGGTGGCGAGGGTGTCACTGACGGACTCCGCGCTGCTGTCCATAGTGCTGCTGTTCCTGCTGGCGCTGCTGTTCGGGGTGCTGATGACGCTGCCGATAGGGGGGGGGGACCTGCCGGTGGTGATATCCCTGTACAACGCGCTGACGGGGCTGGCGGTGGGGTTCGAG
>3_205
ATGGAGACGCTGATACAGGCGGTGTACTTCCTGGTGGCGCTGCTGTTCATAGTGGGGCTGAAGAGGATGGCGTCGCCGGCGACGGCGAAGTCGGGGATAGTGTGGGCGGGGGTGGCGATGGTGGCGGCGGTGCTGGTGACGTTCCTGGTGCCGGGGCTGCTGAACACGGCGCTGGTGCTGCTGATACTGCTGATAATACTGGGGGCGCTGGTGGCGAGGGTGTCACTGACGGACTCCGCGCTGCTGTCCATAGTGCTGCTGTTCCTGCTGGCGCTGCTGTTCGGGGTGCTGATGACGCTGCCGATAGGGGGGGGGGACCTGCCGGTGGTGATATCCCTGTACAACGCGCTGACGGGGCTGGCGGTGGGGT
>3_206
ATGGAGACGCTGATACAGGCGGTGTACTTCCTGGTGGCGCTGCTGTTCATAGTGGGGCTGAAGAGGATGGCGTCGCCGGCGACGGCGAAGTCGGGGATAGTGTGGGCGGGGGTGGCGATGGTGGCGGCGGTGCTGGTGACGTTCCTGGTGCCGGGGCTGCTGAACACGGCGCTGGTGCTGCTGATACTGCTGATAATACTGGGGGCGCTGGTGGCGAGGGTGTCACTGACGGACTCCGCGCTGCTGTCCATAGTGCTGCTGTTCCTGCTGGCGCTGCTGTTCG
>3_207
ATGGAGACGCTGATACAGGCGGTGTACTTCCTGGTGGCGCTGCTGTTCATAGTGGGGCTGAAGAGGATGGCGTCGCCGGCGACGGCGAAGTCGGGGATAGTGTGGGCGGGGGTGGCGATGGTGGCGGCGGTGCTGGTGACGTTCCTGGTGCCGGGGCTGCTGAACACGGCGCTGGTGCTGCTGATACTGCTGATAATACTGGGGGCGCTGGTGGCGAGGGTGTCACTGAC
>3_208
ATGGAGACGCTGATACAGGCGGTGTACTTCCTGGTGGCGCTGCTGTTCATAGTGGGGCTGAAGAGGATGGCGTCGCCGGCGACGGCGAAGTCGGGGATAGTGTGGGCGGGGGTGGCGATGGTGGCGGCGGTGCTGGTGACGTTCCTGGTGCCGGGGCTGCTGAACACGGCGCTGGTGCTGCTGATACTGCTGATAATACTGGGGGCGCTGGTGGCGAGGGTGTCACTGACGGACTCCGCGCTGCTGTCCATAGTGCTGCTGTTCCTGCTGGCGCTGCTGTTCGGGGTGCTGATGACGCTGCCGATAGGGGGGGGGGACCTGCCGGTGGTGATATCCCTGTACAACGCGCTGACGGGGCTGGCGGTGGGGTTCGAGGGGCTGGCGGTGGGGAACCCGGCGCTGCTGGTGGCGGAGAAGGTGATATTCGTGCCGGGGTACGGGATGGCGGTGGCGCAGGCGCAGCACAAGCTG
>3_209
ATGGAGACGCTGATACAGGCGGTGTACTTCCTGGTGGCGCTGCTGTTCATAGTGGGGCTGAAGAGGATGGCGTCGCCGGCGACGGCGAAGTCGGGGATAGTGTGGGCGGGGGTGGCGATGGTGGCGGCGGTGCTGGTGACGTTCCTGGTGCCGGGGCTGCTGAACACGGCGCTGGTGCTGCTGATACTGCTGATAATACTGGGGGCGCTGGTGGCGAGGGTGTCACTGACGGACTCCGCGCTGCTGTCCATAGTGCTGCTGTTCCTGCTGGCGCTGCTGTTCGGGGTGCTGATGACGCTGCCGATAGGGGGGGGGGACCTGCC
>3_210
ATGGAGACGCTGATACAGGCGGTGTACTTCCTGGTGGCGCTGCTGTTCATAGTGGGGCTGAAGAGGATGGCGTCGCCGGCGACGGCGAAGTCGGGGATAGTGTGGGCGGGGGTGGCGATGGTGGCGGCGGTGCTGGTGACGTTCCTGGTGCCGGGGCTG
>3_211
ATGGAGACGCTGATACAGGCGGTGTACTTCCTGGTGGCGCTGCTGTTCATAGTGGGGCTGAAGAGGATGGCGTCGCCGGCGACGGCGAAGTCGGGGATAGTGTGGGCGGGGGTGGCGATGGTGGCGGCGGTGCTGGTGACGTTCCTGGTGCCGGGGCTGCTGAACACGGCGCTGGTGCTGCTGATACTGCTGATAATACTGGGGGCGCTGGTGGCGAGGGTGTCACTGACGGACTCCGCGCTGCTGTCCATAGTGCTGCTGTTCCTGCTGGCGCTGCTGTTCGGGGTGCTGATGACGCTGCCG
>3_212
ATGGAGACGCTGATACAGGCGGTGTACTTCCTGGTGGCGCTGCTGTTCATAGTGGGGCTGAAGAGGATGGCGTCGCCGGCGACGGCGAAGTCGGGGATAGTGTGGGCGGGGGTGGCGATGGTGGCGGCGGTGCTGGTGACGTTCCTGGTGCCGGGGCTGCTGAACACGGCGCTGGTGCTGCTGATACTGCTGATAATACTGGGGGCGCTGGTGGCGAGGGTGTCACTGACGGACTCCGCGCTGCTGTCCATAGTGCTGCTGTTCCTGCTGGCGCTGCTGTTCGGGGTGCTGATGACGCTGCCGATAGGGGGGGGGGACCTGCCGGTGGTGATATCCCTGTACAACGCGCTGACGGGGCTGGCGGTGGGGTTCGAGGGGCTGGCGGTGGGGAACCCGGCGCTGCTGGTGGCGGAGAAGGTGATATTCGTGCCGGGGTACGGGATGGCGGTGGCGCAGGCGCAGCACAAGCTGAAGGAGCTGGCGGACGTGCTGGAGGC
>3_213
ATGGAGACGCTGATACAGGCGGTGTACTTCCTGGTGGCGCTGCTGTTCATAGTGGGGCTGAAGAGGATGGCGTCGCCGGCGACGGCGAAGTCGGGGATAGTGTGGGCGGGGGTGGCGATGGTGGCGGCGGTGCTGGTGACGTTCCTGGTGCCGGGGCTGCTGAACACGGCGCTGGTGCTGCTGATACTGCTGATAATACTGGGGGCGCTGGTGGCGAGGGTGTCACTGACGGACTCCGCGCTGCTGTCCATAGTGCTGCTGTTCCTGCTGGCGCTGCTGTTCGGGGTGCTGATGACGCTGCCGATAGGGG
>3_214
ATGGAGACGCTGATACAGGCGGTGTACTTCCTGGTGGCGCTGCTGTTCATAGTGGGGCTGAAGAGGATGGCGTCGCCGGCGACGGCGAAGTCGGGGATAGTGTGGGCGGGGGTGGCGATGGTGGCGGCGGTGCTGGTGACGTTCCTGGTGCCGGGGCTG
>3_215
ATGGAGACGCTGATACAGGCGGTGTACTTCCTGGTGGCGCTGCTGTTCATAGTGGGGCTGAAGAGGATGGCGTCGCCGGCGACGGCGAAGTCGGGGATAGTGTGGGCGGGGGTGGCGATGGTGGCGGCGGTGCTGGTGACGTTCCTGGTGCCGGGGCTGCTGAACACGGCGCTGGTGCTGCTGATACTGCTGATAATACTGGGGGCGCTGGTGGCGAGGGTGTCACTGACGGACTCCGCGCTGCTGTCCATAGTGCTGCTGTTCCTGCTGGCGCTGCTGTTCGGGGTGCTGATGACGCTGCCGATAGGGGGGGGGGACCTGCCGGTGGTGATATCCCTGTACAACGCGCTGACGGGGCTGGCGGTGGGGTTCGAGGGGCTGGCGGTGGGGAACCCGGCGCTGCTGGTGGCGGAGAAGGTGATATTCGTGCCGGGGTACGGGATGGCGGTGGCGCAGGCGCAGCACAAGCTGA
>3_216
ATGGAGACGCTGATACAGGCGGTGTACTTCCTGGTGGCGCTGCTGTTCATAGTGGGGCTGAAGAGGATGGCGTCGCCGGCGACGGCGAAGTCGGGGATAGTGTGGGCGGGGGTGGCGATGGTGGCGGCGGTGCTGGTGACGTTCCTGGTGCCGGGGCTGCTGAACACGGCGCTGGTGCTGCTGATACTGCTGATAATACTGGGGGCGCTGGTGGCGAGGGTGTCACTGACGGACTCCGCGCTGCTGTCCATAGTGCTGCTGTTCCTGCTGGCGCTGCTGTTCGGGGTGCTGATGACGCTGCCGATAGGGGGGGGGGACCTGCCGGTGGTGATATCCCTGTAC
>3_217
ATGGAGACGCTGATACAGGCGGTGTACTTCCTGGTGGCGCTGCTGTTCATAGTGGGGCTGAAGAGGATGGCGTCGCCGGCGACGGCGAAGTCGGGGATAGTGTGGGCGGGGGTGGCGATGGTGGCGGCGGTGCTGGTGACGTTCCTGGTGCCGGGGCTGCTGAACACGGCGCTGGTGCTGCTGATACTGCTGATAATACTGGGGGCGCTGGTGGCGAGGGTGTCACTGACGGACTCCGCGCTGCTGTCCATAGTGCTGCTGTTCCTGCTGGCGCTGCTGTTCGGGGTGCTGATGAC
>3_218
ATGGAGACGCTGATACAGGCGGTGTACTTCCTGGTGGCGCTGCTGTTCATAGTGGGGCTGAAGAGGATGGCGTCGCCGGCGACGGCGAAGTCGGGGATAGTGTGGGCGGGGGTGGCGATGGTGGCGGCGGTGCTGGTGACGTTCCTGGTGCCGGGGCTGCTGAACACGGCGCTGGTGCTGCTGATACTGCTGATAATACTGGGGGCGCTGGTGGCGAGGGTGTCACTGACGGACTCCGCGCTGCTGTCCATAGTGCTGCTGTTCCTGCTGGCGCTGCTGTTCGGGGTGCTGATGACGCTGCCGATAGGGGGGGGGGACCTGCCGGTGGTGATATCCCTGTACAACGCGCTGACGG
>3_219
ATGGAGACGCTGATACAGGCGGTGTACTTCCTGGTGGCGCTGCTGTTCATAGTGGGGCTGAAGAGGATGGCGTCGCCGGCGACGGCGAAGTCGGGGATAGTGTGGGCGGGGGTGGCGATGGTGGCGGCGGTGCTGGTGACGTTCCTGGTGCCGGGGCTGCTGAACACGGCGCTGGTGCTGCTGATACTGCTGATAATACTGGGGGCGCTGGTGGCGAGGGTGTC
>3_220
ATGGAGACGCTGATACAGGCGGTGTACTTCCTGGTGGCGCTGCTGTTCATAGTGGGGCTGAAGAGGATGGCGTCGCCGGCGACGGCGAAGTCGGGGATAGTGTGGGCGGGGGTGGCGATGGTGGCGGCGGTGCTGGTGACGTTCCTGGTGCCGGGGCTGCTGAACACGGCGCTGGTGCTGCTGATACTGCTGATAATACTGGGGGCGCTGGTGGCGAGGGTGTCACTGACGGACTCCGCGCTGCTGTCCATAGTGCTGCTGTTCCTGCTGGCGCTGCTGTTCGGGGTGCTGATGACGCTGCCGATAGGGGGGGGGGAC
>3_221
ATGGAGACGCTGATACAGGCGGTGTACTTCCTGGTGGCGCTGCTGTTCATAGTGGGGCTGAAGAGGATGGCGTCGCCGGCGACGGCGAAGTCGGGGATAGTGTGGGCGGGGGTGGCGATGGTGGCGGCGGTGCTGGTGACGTTCCTGGTGCCGGGGCTGCTGAACACGGCGCTGGTGCTGCTGATACTGCTGATAATACTGGGGGCGCTGGTGGCGAGGGTGTCACTGACGGACTCCG
>3_222
ATGGAGACGCTGATACAGGCGGTGTACTTCCTGGTGGCGCTGCTGTTCATAGTGGGGCTGAAGAGGATGGCGTCGCCGGCGACGGCGAAGTCGGGGATAGTGTGGGCGGGGGTGGCGATGGTGGCGGCGGTGCTGGTGACGTTCCTGGTGCCGGGGCTGCTGAACACGGCGCTGGTGCTGCTGATACTGCTGATAATACTGGGGGCGCTGGTGGCGAGGGTGTCACTGACGGACTCCGCGCTGCTGTCCATAGTGCTGCTGTT
>3_223
ATGGAGACGCTGATACAGGCGGTGTACTTCCTGGTGGCGCTGCTGTTCATAGTGGGGCTGAAGAGGATGGCGTCGCCGGCGACGGCGAAGTCGGGGATAGTGTGGGCGGGGGTGGCGATGGTGGCGGCGGTGCTGGTGACGTTCCTGGTGCCGGGGCTGCTGAACACGGCGCTGGTGCTGCTGATACTGCTGATAATACTGGGGGCGCTGGTGGCGAGGGTGTCACTGACGGACTCCGCGCTGCTGTCCATAGTGCTGCTGTTCCTGCTGGCGCTGCTGTTCGGGGTGCTGATGACGCTGCCGATAGGGGGGGGGGACCTGCCGGTGGTGATATCCCTGTACAACGCGCTGACGGGGCTGGCGGTGGGGTTCGAGGGGCTGGCGGTGGGGAACCCGGCGCTGCTGGTGGCGG
>3_224
ATGGAGACGCTGATACAGGCGGTGTACTTCCTGGTGGCGCTGCTGTTCATAGTGGGGCTGAAGAGGATGGCGTCGCCGGCGACGGCGAAGTCGGGGATAGTGTGGGCGGGGGTGGCGATGGTGGCGGCGGTGCTGGTGACGTTCCTGGTGCCGGGGCTGCTGAACACGGCGCTGGTGCTGCTGATACTGCTGATAATACTGGGGGCGCTGGTGGCGAGGGTGTCACTGACGGACTCCGCGCTGCTGTCCATAGTGCTGCTGTTCCTGCTGGCGCTGCTGTTCGGGGTGCTGATGACGCTGCCGATAGGGGGGGGGGACCTGCCGGTGGTGATATCCCTGTACAACGCGCTGACGGGGCTGGCGGTGGGGTTCGAGGGGCTGGCGGTGGGGAACCCGGCGCTGCTGGTGGCGGAGAAGGTGATATTCGTGCCGGGGTACGGGATGGCGGTGGCGCAGGCGCAGCACAAGCTGAA
>3_225
ATGGAGACGCTGATACAGGCGGTGTACTTCCTGGTGGCGCTGCTGTTCATAGTGGGGCTGAAGAGGATGGCGTCGCCGGCGACGGCGAAGTCGGGGATAGTGTGGGCGGGGGTGGCGATGGTGGCGGCGGTGCTGGTGACGTTCCTGGTGCCGGGGCTGCT
>3_226
ATGGAGACGCTGATACAGGCGGTGTACTTCCTGGTGGCGCTGCTGTTCATAGTGGGGCTGAAGAGGATGGCGTCGCCGGCGACGGCGAAGTCGGGGATAGTGTGGGCGGGGGTGGCGATGGTGGCGGCGGTGCTGGTGACGTTCCTGGTGCCGGGGCTGCTGAACACGGCGCTGGTGCTGCTGATACTGCTGATAATACTGGGGGCGCTGGTGGCGAGGGTGTCACTGACGGAC
>3_227
ATGGAGACGCTGATACAGGCGGTGTACTTCCTGGTGGCGCTGCTGTTCATAGTGGGGCTGAAGAGGATGGCGTCGCCGGCGACGGCGAAGTCGGGGATAGTGTGGGCGGGGGTGGCGATGGTGGCGGCGGTGCTGGTGACGTTCCTGGTGCCGGGGCTGCTGAACAC
>3_228
ATGGAGACGCTGATACAGGCGGTGTACTTCCTGGTGGCGCTGCTGTTCATAGTGGGGCTGAAGAGGATGGCGTCGCCGGCGACGGCGAAGTCGGGGATAGTGTGGGCGGGGGTGGCGATGGTGGCGGCGGTGCTGGTGACGTTCCTGGTGCCGGGGCTGCTGAACACGGCGCTGGTGCTGCTGATACTGCTGATAATACTGGGGGCGCTGGTGGCGAGGGTGTCACTGACGGACTCCGCGCTGCTGTCCATAGTGCTGCTGTTCCTGCTGGCGCTGCTGTTCGGGGTGCTGATGACGCTGCCGATAGGGGGGGGGGACCTGCCGGTGGTGA
>3_229
ATGGAGACGCTGATACAGGCGGTGTACTTCCTGGTGGCGCTGCTGTTCATAGTGGGGCTGAAGAGGATGGCGTCGCCGGCGACGGCGAAGTCGGGGATAGTGTGGGCGGGGGTGGCGATGGTGGCGGCGGTGCTGGTGACGTTCCTGGTGCCGGGGCTGCTGAACACGGCGCTGGTGCTGCTGATACTGCTGATAATACTGGGGGCGCTGGTGGCGAGGGTGTCACTGACGGACTCCGCGCTGCTGTCCATAGTGCTGCTGTTCCTGCTGGCGCTGCTGTTCGGGGTGCTGATGACGCTGCCGATAGGGGGGGGGGACCTGCCGGTGGTGATATCCCTGTACAACGCGCTGACGGGGCTGGCGGTGGGGTTCGAGGGGCTGGCGGTGGGGAACCCGGCGCTGCTGGTGGCGGAGAAGGTG
>3_230
ATGGAGACGCTGATACAGGCGGTGTACTTCCTGGTGGCGCTGCTGTTCATAGTGGGGCTGAAGAGGATGGCGTCGCCGGCGACGGCGAAGTCGGGGATAGTGTGGGCGGGGGTGGCGATGGTGGCGGCGGTGCTGGTGACGTTCCTGGTGCCGGGGCTGCTGAACACGGCGCTGGTGCTGCTGATACTGCTGATAATACTGGGGGCGCTGGTGGCGAGGGTGTCACTGACGGACTCCGCGCTGCTGTCCATAGTGCTGCTGTTCCTGCTGGCGCTGCTGTTCGGGGTGCTGATGACGCTGCCGA
>3_231
ATGGAGACGCTGATACAGGCGGTGTACTTCCTGGTGGCGCTGCTGTTCATAGTGGGGCTGAAGAGGATGGCGTCGCCGGCGACGGCGAAGTCGGGGATAGTGTGGGCGGGGGTGGCGATGGTGGCGGCGGTGCTGGTGACGTTCCTGGTGCCGGGGCTGCTGAACACGGCGCTGGTGCTGCTGATACTGCT
>3_232
ATGGAGACGCTGATACAGGCGGTGTACTTCCTGGTGGCGCTGCTGTTCATAGTGGGGCTGAAGAGGATGGCGTCGCCGGCGACGGCGAAGTCGGGGATAGTGTGGGCGGGGGTGGCGATGGTGGCGGCGGTGCTGGTGACGTTCCTGGTGCCGGGGCTGCTGAACACGGCGCTGGTGC
>3_233
ATGGAGACGCTGATACAGGCGGTGTACTTCCTGGTGGCGCTGCTGTTCATAGTGGGGCTGAAGAGGATGGCGTCGCCGGCGACGGCGAAGTCGGGGATAGTGTGGGCGGGGGTGGCGATGGTGGCGGCGGTGCTGGTGACGTTCCTGGTGCCGG
>3_234
ATGGAGACGCTGATACAGGCGGTGTACTTCCTGGTGGCGCTGCTGTTCATAGTGGGGCTGAAGAGGATGGCGTCGCCGGCGACGGCGAAGTCGGGGATAGTGTGGGCGGGGGTGGCGATGGTGGCGGCGGTGCTGGTGACGTTCCTGGTGCCGGGGCTGCTGAACACGGCGCTGGTGCTGCTGATACTGCTGATAATACTGGGGGCGCTGGTGGCGAGGGTGTCACTGACGGACTCCGCGCTGCTGTCCATAGTGCTGCTGTTCCTGCTGGCGCTGCTGTTCGGGGTGCTGATGACGCTGCCG
>3_235
ATGGAGACGCTGATACAGGCGGTGTACTTCCTGGTGGCGCTGCTGTTCATAGTGGGGCTGAAGAGGATGGCGTCGCCGGCGACGGCGAAGTCGGGGATAGTGTGGGCGGGGGTGGCGATGGTGGCGGCGGTGCTGGTGACGTTCCTGGTGCCGGGGCTGCTGAACACGGCGCTGGTGCTGCTGATACTGCTGA
>3_236
ATGGAGACGCTGATACAGGCGGTGTACTTCCTGGTGGCGCTGCTGTTCATAGTGGGGCTGAAGAGGATGGCGTCGCCGGCGACGGCGAAGTCGGGGATAGTGTGGGCGGGGGTGGCGATGGTGGCGGCGGTGCTGGTGACGTTCCTGGTGCCGGGGCTGCTGAACACGGCGCTGGTGCTGCTGATACTGCTGATAATACTGGGGGCGCTGGTGGCGAGGGTGTCACTGACGGACTCCGCGCTGCTGTCCATAGTGCTGCTGTTCCTGCTGGCGCTGCTGTTCGGGGTGCTGATGACGCTGCCGATAGGGGGGGGGGACCTGCCGGTGGTGATATCCCTGTACAACGCGCTGACGGGGCTGGCGGTGGGGTTCGAGGGGCTGGCGGTGGGGAACCCGGCGCTGCTGGTGGCGGAGAAGGTGATATTCGTGCCGGGGTACGGGATGGC
>3_237
ATGGAGACGCTGATACAGGCGGTGTACTTCCTGGTGGCGCTGCTGTTCATAGTGGGGCTGAAGAGGATGGCGTCGCCGGCGACGGCGAAGTCGGGGATAGTGTGGGCGGGGGTGGCGATGGTGGCGGCGGTGCTGGTGACGTTCCTGGTGCCGGGGCTGCTGAACACGGCGCTGGTGCTGCTGATACTGCTGATAATACTGGGGGCGCTGGTGGCGAGGGTGTCACTGACGGACTCCGCGCTGCTGTCCATAGTGCTGCTGTTCCTGCTGGCGCTGCTGTTCGGGGTGCTGATGACGCTGCCGATAGGGGGGGGGGACCTGCCGGTGGTGATATCCCTGTACAACGCGCTGACGGGGCTGGCGGTGGGGTTCGAGGGGCTGGCGGTGGGGAACCCGGCGCTGCTGGTGGCGGAGAAGGTGATATTCGTG
>3_238
ATGGAGACGCTGATACAGGCGGTGTACTTCCTGGTGGCGCTGCTGTTCATAGTGGGGCTGAAGAGGATGGCGTCGCCGGCGACGGCGAAGTCGGGGATAGTGTGGGCGGGGGTGGCGATGGTGGCGGCGGTGCTGGTGACGTTCCTGGTGCCGGGGCTGCTGAACACGGCGCTGGTGCTGCTGATACTGCTGATAATACTGGGGGCGCTGGTGGCGAGGGTGTCACTGACGGACTCCGCGCTGCTGTCCATAGTGCTGCTGTTCCTGCTGGCGCTGCTGTTCGGGGTGCTGATGACGCTGCCGATAGGGGGGGGGGACCTGCCGGTGGTGATATCCCTGTACAACGCGCTGA
>3_239
ATGGAGACGCTGATACAGGCGGTGTACTTCCTGGTGGCGCTGCTGTTCATAGTGGGGCTGAAGAGGATGGCGTCGCCGGCGACGGCGAAGTCGGGGATAGTGTGGGCGGGGGTGGCGATGGTGGCGGCGGTGCTGGTGACGTTCCTGGTGCCGGGGCTGCTGAACACGGCGCTGGTGCTGCTGATACTGCTGATAATACTGGGGGCGCTGGTGGCGAGGGTGTCACTGACGGACTCCGCGCTGCTGTCCATAGTGCTGCTGTTCCTGCTGGCGCTGCTGTTCGGGGTGCTGATGACGCTGCCGATAGGGGGGGGGGACCTGCCGGTGGTGATATCCCTGTACAACGCGCTGACGGGGCTGG
>3_240
ATGGAGACGCTGATACAGGCGGTGTACTTCCTGGTGGCGCTGCTGTTCATAGTGGGGCTGAAGAGGATGGCGTCGCCGGCGACGGCGAAGTCGGGGATAGTGTGGGCGGGGGTGGCGATGGTGGCGGCGGTGCTGGTGACGTTCCTGGTGCCGGGGCTGCTGAACACGGCGCTGGTGCTGCTGATACTGCTGATAATACTGGGGGCGCTGGTGGCGAGGGTGTCACTGACGGACTCCGCGCTGCTGTCCATAGTGCTGCTGTTCCTGCTGGCGCTGCTGTTCGGGGTGCTG
>3_241
ATGGAGACGCTGATACAGGCGGTGTACTTCCTGGTGGCGCTGCTGTTCATAGTGGGGCTGAAGAGGATGGCGTCGCCGGCGACGGCGAAGTCGGGGATAGTGTGGGCGGGGGTGGCGATGGTGGCGGCGGTGCTGGTGACGTTCCTGGTGCCGGGGCTGCTGAACACGGCGCTGGTGCTGCTGATACTGCTGATAATACTGGGGGCGCTGGTGGCGAGGGTGTCACTGACGGACTCCGCGCTGCTGTCCATAGTGCTGCTGTTCC
>3_242
ATGGAGACGCTGATACAGGCGGTGTACTTCCTGGTGGCGCTGCTGTTCATAGTGGGGCTGAAGAGGATGGCGTCGCCGGCGACGGCGAAGTCGGGGATAGTGTGGGCGGGGGTGGCGATGGTGGCGGCGGTGCTGGTGACGTTCCTGGTGCCGGGGCTGCTGAACACGGCGCTGGTGCTGCTGATACTGCTGATAATACTGGGGGCGCTGGTGGCGAGGGTGTCACTGACGGACTCCGCGCTGCTGTCCATAGTGCTGCTGTTCCTGCTGGCGCTGCTGTTCGGGGTGCTGATGACGCTGCCGATAGGGGGGGGGGACCTGCCGGTGGTGATATCCCTGTACAACGCGCTGACGGGGCTGGCGGTGGGGTTCGAGGGGCTGGCGGTGGGGAACCCGGCGCTGCTGGTGGCGGAGAAGGTGATATTCGTGCCGGGGTACGGGATGGCGGTGGCGCAGGCGCAGCACAAGCTGAAGGAGCTGGCGGACGTGCTGGAGGCGA
>3_243
ATGGAGACGCTGATACAGGCGGTGTACTTCCTGGTGGCGCTGCTGTTCATAGTGGGGCTGAAGAGGATGGCGTCGCCGGCGACGGCGAAGTCGGGGATAGTGTGGGCGGGGGTGGCGATGGTGGCGGCGGTGCTGGTGACGTTCCTGGTGCCGGGGCTGCTGAACACGGCGCTGGTGCTGCTGATACTGCTGATAATACTGGGGGCGCTGGTGGCGAGGGTGTCACTGACGGACTCCGCGCTGCTGTCCATAGTGCTGCTGTTCCTGCTGGCGCTGCTGTTCGGGGTGCTGATGACGCTGCCGATAGGGGGGGGGGACCTGCCGGTGGTGATATCCCTGTACAACGCGCTGACGGGGCTGGCGGTGGGGTTCGAGGGGCTGGCGGTGGGGAACCCGGCGCTGCTGGTGGCGGAGAAGGTGATATTCGTGCCGGGGTACGGGATGGCGGTGGCGCAGGCGCAGCACAAGC
>3_244
ATGGAGACGCTGATACAGGCGGTGTACTTCCTGGTGGCGCTGCTGTTCATAGTGGGGCTGAAGAGGATGGCGTCGCCGGCGACGGCGAAGTCGGGGATAGTGTGGGCGGGGGTGGCGATGGTGGCGGCGGTGCTGGTGACGTTCCTGGTGCCGGGGCTGCTGAACACGGCGCTGGTGCTGCTGATACTGCTGATAATACTGGGGGCGCTGGTGGCGAGGGTGTCACTGACGGACTCCGCGCTGCTGTCCATAGTGCTGCTGTTCCTGCTGGCGCTGCTGTTCGGGGTGCTGATGACGCTGCCGATAGGGGGGGGGGACCTGCCGGTGGTGATATCCCTGTACAA
>3_245
ATGGAGACGCTGATACAGGCGGTGTACTTCCTGGTGGCGCTGCTGTTCATAGTGGGGCTGAAGAGGATGGCGTCGCCGGCGACGGCGAAGTCGGGGATAGTGTGGGCGGGGGTGGCGATGGTGGCGGCGGTGCTGGTGACGTTCCTGGTGCCGGGGCTGCTGAACACGGCGCTGGTGCTGCTGATACTGCTGATAATACTGGGGGCGCTGGTGGCGAGGGTGTCACTGA
>3_246
ATGGAGACGCTGATACAGGCGGTGTACTTCCTGGTGGCGCTGCTGTTCATAGTGGGGCTGAAGAGGATGGCGTCGCCGGCGACGGCGAAGTCGGGGATAGTGTGGGCGGGGGTGGCGATGGTGGCGGCGGTGCTGGTGACGTTCCTGGTGCCGGGGCTGCTGAACACGGCGCTGGTGCTGCTGATACTGCTGATAATACTGGGGGCGCTGGTGGCGAGGGTGTCACTGACGGACTCCGCGCTGCTGTCCATAGTGCTGCTGTTCCTGCTGGCGCTGCTGTTCGGGGTGCTGATGACGCTGCCGATAGGGGGGGGGGACCTGCCGGTGGTGATATCCCTGTACAACGC
>3_247
ATGGAGACGCTGATACAGGCGGTGTACTTCCTGGTGGCGCTGCTGTTCATAGTGGGGCTGAAGAGGATGGCGTCGCCGGCGACGGCGAAGTCGGGGATAGTGTGGGCGGGGGTGGCGATGGTGGCGGCGGTGCTGGTGACGTTCCTGGTGCCGGGGCTGCTGAACACGGCGCTGGTGCTGCTGATACTGCTGATAATACTGGGGGCGCTGGTGGCGAGGGTGTCACTGACGGACTCC
>3_248
ATGGAGACGCTGATACAGGCGGTGTACTTCCTGGTGGCGCTGCTGTTCATAGTGGGGCTGAAGAGGATGGCGTCGCCGGCGACGGCGAAGTCGGGGATAGTGTGGGCGGGGGTGGCGATGGTGGCGGCGGTGCTGGTGACGTTCCTGGTGCCGGGGCTGCTGAACACGGCGCTGGTGCTGCTGATACTGCTGATAATACTGGGGGCGCTGGTGGCGAGGGTGTCACTGACGGACTCCGCGCTGCTGTCCATAGTGCTGCTGTTCCTGCTGGCGC
>3_249
ATGGAGACGCTGATACAGGCGGTGTACTTCCTGGTGGCGCTGCTGTTCATAGTGGGGCTGAAGAGGATGGCGTCGCCGGCGACGGCGAAGTCGGGGATAGTGTGGGCGGGGGTGGCGATGGTGGCGGCGGTGCTGGTGACGTTCCTGGTGCCGGGGCTGCTGAACACGGCGCTGGTGCTGCTGATACTGCTGATAATACTGGGGGCGCTGGTGGCGAGGGTGTCACTGACGGACTCCGCGCTGCTGTCCATAGTGCTGCTGTTCCTGCTGGCGCTGCTGTTCGGGGTGCTGATGACGCTGCCGATAGGGGGGGGGGACCTGCC
>3_250
ATGGAGACGCTGATACAGGCGGTGTACTTCCTGGTGGCGCTGCTGTTCATAGTGGGGCTGAAGAGGATGGCGTCGCCGGCGACGGCGAAGTCGGGGATAGTGTGGGCGGGGGTGGCGATGGTGGCGGCGGTGCTGGTGACGTTCCTGGTGCCGGGGCTGCTGAACACGGCGCTGGTGCTGCTGATACTGCTGATAATACTGGGGGCGCTGGTGGCGAGGGTGTCACTGACGGACTCCGCGCTGCTGTCCATAGTGCTGCTGTTCCTGCTGGCGCTGCTGTTCGGGGTGCTGATGACGCTGCCGATAGGGGGGGGGGACCTGCCGGTGGTGATATCCCTGTACAACGCGCTGA
>3_251
ATGGAGACGCTGATACAGGCGGTGTACTTCCTGGTGGCGCTGCTGTTCATAGTGGGGCTGAAGAGGATGGCGTCGCCGGCGACGGCGAAGTCGGGGATAGTGTGGGCGGGGGTGGCGATGGTGGCGGCGGTGCTGGTGACGTTCCTGGTGCCGGGGCTGCTGAACACGGCGCTGGTGCTGCTGATACTGCTGATAATACTGGGGGCGCTGGTGGCGAGGGTGTCACTGACGGACTCCGCGCTGCTGTCCATAGTGCTGCTGTTCCTGCTGGCGCTGCTGTTCGGGGTGCTGATGACGCTGCCGATAGGGGGGGGGGACCTGCCGGTGGTGATATCCCTGTACAACGCGCTGACGGGGCTGGCGGTGGGGTTCGAGGGGCTGGCGGTGGGGAACCCGGCGCTGCTGGTGGCGGAGA
>3_252
ATGGAGACGCTGATACAGGCGGTGTACTTCCTGGTGGCGCTGCTGTTCATAGTGGGGCTGAAGAGGATGGCGTCGCCGGCGACGGCGAAGTCGGGGATAGTGTGGGCGGGGGTGGCGATGGTGGCGGCGGTGCTGGTGACGTTCCTGGTGCCGGGGCTGCTGAACACGGCGCTGGTGCTGCTGATACTGCTGATAATACTGGGGGCGCTGGTGGCGAGGGTGTCACTGACGGACTCCGCGCTGCTGTCCATAGTGCTGCTGTTCCTGCTGGCGCTGCTGTTCGGGGTGCTGATGACGCTGCCGATAGGGGGGGGGGACCTGCCGGTGGTGATATCCCTGTACAACGCGCTGACGGGGCTGGCGGTGGGGT
>3_253
ATGGAGACGCTGATACAGGCGGTGTACTTCCTGGTGGCGCTGCTGTTCATAGTGGGGCTGAAGAGGATGGCGTCGCCGGCGACGGCGAAGTCGGGGATAGTGTGGGCGGGGGTGGCGATGGTGGCGGCGGTGCTGGTGACGTTCCTGGTGCCGGGGCTGCTGAACACGGCGCTGGTGCTGCTGATACTGCTGATAATACTGGGGGCGCTGGTGGCGAGGGTGTCACTGACGGACTCCGCGCTGCTGTCCATAGTGCTGCTGTTC
>3_254
ATGGAGACGCTGATACAGGCGGTGTACTTCCTGGTGGCGCTGCTGTTCATAGTGGGGCTGAAGAGGATGGCGTCGCCGGCGACGGCGAAGTCGGGGATAGTGTGGGCGGGGGTGGCGATGGTGGCGGCGGTGCTGGTGACGTTCCTGGTGCCGGGGCTGCTGAACACGGCGCTGGTGCTGCTGATACTGCTGATAATACTGGGGGCGCTGGTGGCGAGGGTGTCACTGACGGACTCCGCGCTGCTGTCCATAGTGCTGCTGTTCCTGCTGGCGCTGCTGTTCGGGGTGCTGATGACGCTGCCGATAGGGGGGGGGGACCTGCCGGTGGTGATATCCCTGTACAACGCGCTGACGGGGCTGGCGGTGGGGTTCGAGGGGCTGGCGGTGGGGAACCCGGCGCTGCTGGTG
>3_255
ATGGAGACGCTGATACAGGCGGTGTACTTCCTGGTGGCGCTGCTGTTCATAGTGGGGCTGAAGAGGATGGCGTCGCCGGCGACGGCGAAGTCGGGGATAGTGTGGGCGGGGGTGGCGATGGTGGCGGCGGTGCTGGTGACGTTCCTGGTGCCGGGGCTGCTGAACACGGCGCTGGTGCTGCTGATACTGCTGATAATACTGGGGGCGCTGGTGGCGAGGGTGTCACTGACGGACTCCGCGCTGCTGTCCATAGTGCTGCTGTTCCTGCTGGCGCTGCTGTTCGGGGTGCTGATGACGCTGCCGATAGGGGGGGGGGACCTGCCGGTGGTGATATCCCTGTACAACGCGCTGACGGGGCTGGCGGTGGGGTTCGAGGGGCTGGCGGTGGGGAACCCGGCGCTGCTGGTGGCGG
>3_256
ATGGAGACGCTGATACAGGCGGTGTACTTCCTGGTGGCGCTGCTGTTCATAGTGGGGCTGAAGAGGATGGCGTCGCCGGCGACGGCGAAGTCGGGGATAGTGTGGGCGGGGGTGGCGATGGTGGCGGCGGTGCTGGTGACGTTCCTGGTGCCGGGGCTGCTGAACACGGCGCTGGTGCTGCTGATACTGCTGATAATACTGGGGGCGCTGGTGGCGAGGGTGTCACTGACGGACTCCGCGCTGCTGTCCATAGTGCTGCTGTTCCTGCTGGCGCTGCTGTTCGGGGTGCTGATGACGCTGCCGATAGGGGGGGGGGACCTGCCGGTGGTGATATCCCTGTACAACGCGCTGACGGGGCTGGCGGTGGGGTTCGAGGGGCTGGCGGTGGGGAACCCGGCGCTGCTGGTGGCGGAGAAGGTGATATTCGT
>3_257
ATGGAGACGCTGATACAGGCGGTGTACTTCCTGGTGGCGCTGCTGTTCATAGTGGGGCTGAAGAGGATGGCGTCGCCGGCGACGGCGAAGTCGGGGATAGTGTGGGCGGGGGTGGCGATGGTGGCGGCGGTGCTGGTGACGTTCCTGGTGCCGGGGCTGCTGAACACGGCGCTGGTGCTGCTGATACTGCTGATAATACTGGGGGCGCTGGTGGCGAGGGTGTCACTGACGGACTCCGCGCTGCTGTCCATAGTGCTGCTGTTCCTGCTGGCGCTGCTGTTCGGGGTGCTGATGACGCTGCCGATAGGGGGGGGGG
>3_258
ATGGAGACGCTGATACAGGCGGTGTACTTCCTGGTGGCGCTGCTGTTCATAGTGGGGCTGAAGAGGATGGCGTCGCCGGCGACGGCGAAGTCGGGGATAGTGTGGGCGGGGGTGGCGATGGTGGCGGCGGTGCTGGTGACGTTCCTGGTGCCGGGGCTGCTGAACACGGCGCTGGTGCTGCTGATACTGCTGATAATACTGGGGGCGCTGG
>3_259
ATGGAGACGCTGATACAGGCGGTGTACTTCCTGGTGGCGCTGCTGTTCATAGTGGGGCTGAAGAGGATGGCGTCGCCGGCGACGGCGAAGTCGGGGATAGTGTGGGCGGGGGTGGCGATGGTGGCGGCGGTGCTGGTGACGTTCCTGGTGCCGGGGCTGCTGAACACGGCGCTGGTGCTGCTGATACTGCTGATAATACTGGGGGCGCTGGTGGCGAGGGTGTCACTGACGGACTCCGCGCTGCT
>3_260
ATGGAGACGCTGATACAGGCGGTGTACTTCCTGGTGGCGCTGCTGTTCATAGTGGGGCTGAAGAGGATGGCGTCGCCGGCGACGGCGAAGTCGGGGATAGTGTGGGCGGGGGTGGCGATGGTGGCGGCGGTGCTGGTGACGTTCCTGGTGCCGGGGCTGCTGAACACGGCGCTGGTGCTGCTGATACTGCTGATAATACTGGGGGCGCTGGTGGCGAGGGTGTCACTGACGGACTCCGCGCTGCTGTCCATAGTGC
>3_261
ATGGAGACGCTGATACAGGCGGTGTACTTCCTGGTGGCGCTGCTGTTCATAGTGGGGCTGAAGAGGATGGCGTCGCCGGCGACGGCGAAGTCGGGGATAGTGTGGGCGGGGGTGGCGATGGTGGCGGCGGTGCTGGTGACGTTCCTGGTGCCGGGGC
>3_262
ATGGAGACGCTGATACAGGCGGTGTACTTCCTGGTGGCGCTGCTGTTCATAGTGGGGCTGAAGAGGATGGCGTCGCCGGCGACGGCGAAGTCGGGGATAGTGTGGGCGGGGGTGGCGATGGTGGCGGCGGTGCTGGTGACGTTCCTGGTGCCGGGGCTGCTGAACACGGCGCTGGTGCTGCTGATACTGCTGATAATACTGGGGGCGCTGGTGGCGAGGGTGTCACTGACGGACTCCGCGCTGCTGTCCATAGTGCTGCTGTTCCTGCTGGCGCTGCTGTTCGGGGT
>3_263
ATGGAGACGCTGATACAGGCGGTGTACTTCCTGGTGGCGCTGCTGTTCATAGTGGGGCTGAAGAGGATGGCGTCGCCGGCGACGGCGAAGTCGGGGATAGTGTGGGCGGGGGTGGCGATGGTGGCGGCGGTGCTGGTGACGTTCCTGGTGCCGGGGCTGCTGAACACGGCGCTGGTGCTGCTGATACTGCTGATAATACTGGGGGCGCTGGTGGCGAG
>3_264
ATGGAGACGCTGATACAGGCGGTGTACTTCCTGGTGGCGCTGCTGTTCATAGTGGGGCTGAAGAGGATGGCGTCGCCGGCGACGGCGAAGTCGGGGATAGTGTGGGCGGGGGTGGCGATGGTGGCGGCGGTGCTGGTGACGTTCCTGGTGCCGGGGCTGCTGAACACGGCGCTGGTGCTGCTGATACTGCTGATAATACTGGGGGCGCTGGTGGCGAGGGTGTCACTGACGGACTCCGCGCTGCTGTCCATAGTGCTGCTGTTCCTGCTGGCGCTGCTGTTCGGGGTGCTGATGACGCTGCCGATAGGGGGGGGGGACCTGCCGGTGGTGATATCCCTGTACAACGCGCTGACGGGGCTGGCGGTGGGGTTCGAGGGGCTGGCGGTGGGGAACCCGGCGCTGCTGGTGGCGGAGAAGGTGATATTCGTGCCGGGGTACGGGATGGCG
>3_265
ATGGAGACGCTGATACAGGCGGTGTACTTCCTGGTGGCGCTGCTGTTCATAGTGGGGCTGAAGAGGATGGCGTCGCCGGCGACGGCGAAGTCGGGGATAGTGTGGGCGGGGGTGGCGATGGTGGCGGCGGTGCTGGTGACGTTCCTGGTGCCGGGGCTGCTGAACACGGCGCTGGTGCTGCTGATACTGCTGA
>3_266
ATGGAGACGCTGATACAGGCGGTGTACTTCCTGGTGGCGCTGCTGTTCATAGTGGGGCTGAAGAGGATGGCGTCGCCGGCGACGGCGAAGTCGGGGATAGTGTGGGCGGGGGTGGCGATGGTGGCGGCGGTGCTGGTGACGTTCCTGGTGCCGGGGCTGCTGAACACGGCGCTGGTGCTGCTGATACTGCTGATAATACTGGG
>3_267
ATGGAGACGCTGATACAGGCGGTGTACTTCCTGGTGGCGCTGCTGTTCATAGTGGGGCTGAAGAGGATGGCGTCGCCGGCGACGGCGAAGTCGGGGATAGTGTGGGCGGGGGTGGCGATGGTGGCGGCGGTGCTGGTGACGTTCCTGGTGCCGGGGCTGCTGAACACGGCGCTGGTGCTGCTGATACTGCTGATAATACTGGGGGCGCTGGTGGCGAGGGTGTCACTGACGGACTCCGCGCTGCTGTCCATAGTGCTGCTGTTCCTGCTGGCGCTGCTGTTCGGGGTGCTGATGACGCTGCCGATAGGGGGGGGGGACCTGCCGGTGGTGATATCCCTGTACAACGCGCTGACGGGGCTGGCGGTGGGGTTCGAGGGGCTGGCGGTGGGGAACCCGGCGCTGCTGGTGGCGGAGAAGGTGATATTCGTGCCGGGGTACGGGATGGCGGTGGCGCAGGCGCAGCACAAGCTGAAGGAGCTGGCGGACGTGCTGGAG
>3_268
ATGGAGACGCTGATACAGGCGGTGTACTTCCTGGTGGCGCTGCTGTTCATAGTGGGGCTGAAGAGGATGGCGTCGCCGGCGACGGCGAAGTCGGGGATAGTGTGGGCGGGGGTGGCGATGGTGGCGGCGGTGCTGGTGACGTTCCTGGTGCCGGGGCTGCTGAACACGGCGCTGGTGCTGCTGATACTGCTGATAATACTGGGGGCGCTGGTGGCGAGGGTGTCACTGACGGACTCCGCGCTGCTGTCCATAGTGCTGCTGTTCCTGCTGGCGCTGCTGTTCGGGGTGCTGATGACGCTGCCGATAGGGGGGGGGGACCTGCCGGTGGTGATATCCCTGTACAACGCGCTGACGGGGCTGGCGGTGGGGTTCGAGGGGCTGGCGGTGGGGAACCCGGCGCTGCTGGTGGCGGAGAAGGTGATATTCGTGCCGGGGTACGGGAT
>3_269
ATGGAGACGCTGATACAGGCGGTGTACTTCCTGGTGGCGCTGCTGTTCATAGTGGGGCTGAAGAGGATGGCGTCGCCGGCGACGGCGAAGTCGGGGATAGTGTGGGCGGGGGTGGCGATGGTGGCGGCGGTGCTGGTGACGTTCCTGGTGCCGGGGCTGCTGAACACGGCGCTGGTGCTGCTGATACTGCTGATAATACTGGGGGCGCTGGTGGCGAGGGTGTCACTGACGGACTCCGCGCTGCTGTCCATAGTGCTGCTGTTCCTGCTGGCGCTGCTGTTCGGGGTGCTGATGA
>3_270
ATGGAGACGCTGATACAGGCGGTGTACTTCCTGGTGGCGCTGCTGTTCATAGTGGGGCTGAAGAGGATGGCGTCGCCGGCGACGGCGAAGTCGGGGATAGTGTGGGCGGGGGTGGCGATGGTGGCGGCGGTGCTGGTGACGTTCCTGGTGCCGGGGCTGCTGAACACGGCGCTGGTGCTGCTGATACTGCTGATAATACTGGGGGCGCTGGTGGCGAGGGTGTCACTGACGGACTCCGCGCTGCTGTCCATAGTGCTGCTGTTCCTGCTGGCGCTGC
>3_271
ATGGAGACGCTGATACAGGCGGTGTACTTCCTGGTGGCGCTGCTGTTCATAGTGGGGCTGAAGAGGATGGCGTCGCCGGCGACGGCGAAGTCGGGGATAGTGTGGGCGGGGGTGGCGATGGTGGCGGCGGTGCTGGTGACGTTCCTGGTGCCGGGGCTGCTGAACACGGCGCTGGTGCTGCTGATACTGCTGATAATACTGGGGGCGCTGGTGGCGAGGGTGTCACTGACGGACTCCGCGCTGCTGTCCATAGTGCTGCTGTTCCTGCTGGCGCTGCTGTTCGGGGTGCTGATGACGCTGCCGATAGGGGGGGGGGACCTGCCGGTGGTGATATCCCTGTACAACGCGCTGACGGGGCTGGCGGTGGGGTTCGAGGGGCT
>3_272
ATGGAGACGCTGATACAGGCGGTGTACTTCCTGGTGGCGCTGCTGTTCATAGTGGGGCTGAAGAGGATGGCGTCGCCGGCGACGGCGAAGTCGGGGATAGTGTGGGCGGGGGTGGCGATGGTGGCGGCGGTGCTGGTGACGTTCCTGGTGCCGGGGCTGCTGAACACGGCGCTGGTGCTGCTGATACTGCTGATAATACTGGGGGCGCTGGTGGCGAGGGTGTCACTGACGGACTCCGCGCTGCTGTCCATAGTGCTGCTGTTCCTGCTGGCGCTGCTGTTCGGGGTGCTGATGACGCTGCCGATAGGGGGGGGGGACCTGCCGGTGGTGATATCCCTGTACAACGCGCTGAC
>3_273
ATGGAGACGCTGATACAGGCGGTGTACTTCCTGGTGGCGCTGCTGTTCATAGTGGGGCTGAAGAGGATGGCGTCGCCGGCGACGGCGAAGTCGGGGATAGTGTGGGCGGGGGTGGCGATGGTGGCGGCGGTGCTGGTGACGTTCCTGGTGCCGGGGCTGCTGAACACGGCGCTGGTGCTGCTGATACTGCTGATAATACTGGGGGCGCTGGTGGCGAGGGTGTCACTGACGGACTCCGCGCTGCTGTCCATAGTGCTGCTGTTCCTGCTGGCGCTGCTGTTCGGGGTGCTGATGACGCTGCCGATAGGGGGGGGGGACCTGCCGGTGGTGATATCCCTGTACAACGCGCTGACGGGGCTGGCGGTGGGGTTCGAGGGGCTGGCGGTGGGGAACCCGG
>3_274
ATGGAGACGCTGATACAGGCGGTGTACTTCCTGGTGGCGCTGCTGTTCATAGTGGGGCTGAAGAGGATGGCGTCGCCGGCGACGGCGAAGTCGGGGATAGTGTGGGCGGGGGTGGCGATGGTGGCGGCGGTGCTGGTGACGTTCCTGGTGCCGGGGCTGCTGAACACGGCGCTGGTGCTGCTGATACTGCTGATAATACTGGGGGCGCTGGTGGCGAGGGTGTCACTGACGGACTCCGCGCTGCTGTCCATAGTGCTGCTGTTC
>3_275
ATGGAGACGCTGATACAGGCGGTGTACTTCCTGGTGGCGCTGCTGTTCATAGTGGGGCTGAAGAGGATGGCGTCGCCGGCGACGGCGAAGTCGGGGATAGTGTGGGCGGGGGTGGCGATGGTGGCGGCGGTGCTGGTGACGTTCCTGGTGCCGGGGCTGCTGAACACGGCGCTGGTGCTGCTGATACTGCTGATAATACTGGGGGCGCTGGTGGCGAGGGTGTCACTGACGGACTCCGCGCTGCTGTCCATAGTGCTGCTGTTCCTGCTGGCGCTGCTGTTCGGGGTGCTGATGACGCTGCCGATAGGGGGGGGGGACCTGCCGGTGGTGATATCCCTGTACAACGCGCTGACGGGGCTGGCGGTGGGGTTCGAGGGGCTGGCGGTGGGGAACCCGGCGCTGCTGGTGGCGGAGAAGGTGATATTCGTGCCGGGGTACGGGA
>3_276
ATGGAGACGCTGATACAGGCGGTGTACTTCCTGGTGGCGCTGCTGTTCATAGTGGGGCTGAAGAGGATGGCGTCGCCGGCGACGGCGAAGTCGGGGATAGTGTGGGCGGGGGTGGCGATGGTGGCGGCGGTGCTGGTGACGTTCCTGGTGCCGGGGCTGCTGAACACGGC
>3_277
ATGGAGACGCTGATACAGGCGGTGTACTTCCTGGTGGCGCTGCTGTTCATAGTGGGGCTGAAGAGGATGGCGTCGCCGGCGACGGCGAAGTCGGGGATAGTGTGGGCGGGGGTGGCGATGGTGGCGGCGGTGCTGGTGACGTTCCTGGTGCCGGGGCTGCTGAACACGGCGCTGGTGCTGCTGATACTGCTGATAATACTGGGGGCGCTGGTGGCGAGGGTGTCACTGACGGACTCCGCGCTGCTGTCCATAGTGCTGCTGTTCCTGCTGGCGCTGCTGTTCGGGGTGCTGATGACGCTGCCGATAGGGGGGGGGGACCTGCCGGTGGTGATATCCCTGTACAACGCGCTGACGGG
>3_278
ATGGAGACGCTGATACAGGCGGTGTACTTCCTGGTGGCGCTGCTGTTCATAGTGGGGCTGAAGAGGATGGCGTCGCCGGCGACGGCGAAGTCGGGGATAGTGTGGGCGGGGGTGGCGATGGTGGCGGCGGTGCTGGTGACGTTCCTGGTGCCGGGGCTGCTGAACACGGCGCTGGTGCTGCTGATACTGCTGATAATACTGGGGGCGCT
>3_279
ATGGAGACGCTGATACAGGCGGTGTACTTCCTGGTGGCGCTGCTGTTCATAGTGGGGCTGAAGAGGATGGCGTCGCCGGCGACGGCGAAGTCGGGGATAGTGTGGGCGGGGGTGGCGATGGTGGCGGCGGTGCTGGTGACGTTCCTGGTGCCGGGGCTGCTGAAC
>3_280
ATGGAGACGCTGATACAGGCGGTGTACTTCCTGGTGGCGCTGCTGTTCATAGTGGGGCTGAAGAGGATGGCGTCGCCGGCGACGGCGAAGTCGGGGATAGTGTGGGCGGGGGTGGCGATGGTGGCGGCGGTGCTGGTGACGTTCCTGGTGCCGGGGCTGCTGAACACGGCGCTGGTGCTGCTGATACTGCTGATAATACTGGGGGCGCTGGTGGCGAGGGTGTCACTGACGGACTCCGCGCTGCTGTCCATAGTG
>3_281
ATGGAGACGCTGATACAGGCGGTGTACTTCCTGGTGGCGCTGCTGTTCATAGTGGGGCTGAAGAGGATGGCGTCGCCGGCGACGGCGAAGTCGGGGATAGTGTGGGCGGGGGTGGCGATGGTGGCGGCGGTGCTGGTGACGTTCCTGGTGCCGGGGCTGCTGAACACGGCGCTGGTGCTGCTGATACTGCTGA
>3_282
ATGGAGACGCTGATACAGGCGGTGTACTTCCTGGTGGCGCTGCTGTTCATAGTGGGGCTGAAGAGGATGGCGTCGCCGGCGACGGCGAAGTCGGGGATAGTGTGGGCGGGGGTGGCGATGGTGGCGGCGGTGCTGGTGACGTTCCTGGTGCCGGGGCTGCTGAACACGG
>3_283
ATGGAGACGCTGATACAGGCGGTGTACTTCCTGGTGGCGCTGCTGTTCATAGTGGGGCTGAAGAGGATGGCGTCGCCGGCGACGGCGAAGTCGGGGATAGTGTGGGCGGGGGTGGCGATGGTGGCGGCGGTGCTGGTGACGTTCCTGGTGCCGGGGCTGCTGAACACGGCGCTGGTGCTGCTGATACTGCTGATAATACTGGGGGCGCTGGTGGCGAGGGTGTCACTGACGGACTCCGCGCTGCTGTCCATAGTGCTGCTGTTCCTGCTGGCGCTGCTGTTCGGGGTGCTGATGACGCTGCCGATAGGGGGGGGGGACCTGCCGGTGGTGATATCCCTGTACAACGCGCTGACGGGGCTGGCGGTGGGGTTCGAGGGGCTGG
>3_284
ATGGAGACGCTGATACAGGCGGTGTACTTCCTGGTGGCGCTGCTGTTCATAGTGGGGCTGAAGAGGATGGCGTCGCCGGCGACGGCGAAGTCGGGGATAGTGTGGGCGGGGGTGGCGATGGTGGCGGCGGTGCTGGTGACGTTCCTGGTGCCGGGGCTGCTGAACACGGCGCTGGTGCTGCTGATACTGCTGATAATACTGGGGGCGCTGGTGGCGAGGGTGTCACTGACGGACTCCGCGCTGCTGTCCATAGTGCTGCTGTTCCTGCTGGCGCTGCTGTTCGGGGTGCTGATGACGCTGCCGATAGGGGGGGGGGACCTGCCGGTGGTGATATCCCTGTACAACGCGCTGACGGGGCTGGCGGTGGGGTTCGAGGGGCTGGCGGTGGGGAACCCGGCGCTGCTGGTGGCGGAGAAGGTGATATTCGTGCCGGGGTACGGGATGGCGGTGGCGCAGGCGCAGCACAAGCTG
>3_285
ATGGAGACGCTGATACAGGCGGTGTACTTCCTGGTGGCGCTGCTGTTCATAGTGGGGCTGAAGAGGATGGCGTCGCCGGCGACGGCGAAGTCGGGGATAGTGTGGGCGGGGGTGGCGATGGTGGCGGCGGTGCTGGTGACGTTCCTGGTGCCGGGGCTGCTGAACACGGCGCTGGTGCTGCTGATACTGCTGATAATACTGGGGGCGCTGGTGGCGAGGGTGTCACTGACGGACTCCGCGCTGCTGTCCATAGTGCTGCTGTTCCTGCTGGCGCTGCTGTTCGGGGTGCTGATG
>3_286
ATGGAGACGCTGATACAGGCGGTGTACTTCCTGGTGGCGCTGCTGTTCATAGTGGGGCTGAAGAGGATGGCGTCGCCGGCGACGGCGAAGTCGGGGATAGTGTGGGCGGGGGTGGCGATGGTGGCGGCGGTGCTGGTGACGTTCCTGGTGCCGGGGCTGCTGAACACGGCGCTGGTGCTGCTGATACTGCTGAT
>3_287
ATGGAGACGCTGATACAGGCGGTGTACTTCCTGGTGGCGCTGCTGTTCATAGTGGGGCTGAAGAGGATGGCGTCGCCGGCGACGGCGAAGTCGGGGATAGTGTGGGCGGGGGTGGCGATGGTGGCGGCGGTGCTGGTGACGTTCCTGGTGCCGGGGCTGCTGAACACGGCGCTGGTGCTGCTGATACTGCTGATAATACTGGGGGCGCTGGTGGCGAGGGTGTCACTGACGGACTCCGCGCTGCTGTCCATAGTGCTGCTGTTCCTGCTGGCGCTGCTGTTCGGGGTGCTGATGACGCTGCCGATAGGGGGGGGGGACCTGCCGGTGGTGATATCCCTGTACAACGCGCTGACGGGGCTGGCGGTGGGGTTCGAGGGGCTGGCGGTGGGGAACCC
>3_288
ATGGAGACGCTGATACAGGCGGTGTACTTCCTGGTGGCGCTGCTGTTCATAGTGGGGCTGAAGAGGATGGCGTCGCCGGCGACGGCGAAGTCGGGGATAGTGTGGGCGGGGGTGGCGATGGTGGCGGCGGTGCTGGTGACGTTCCTGGTGCCGGGGCTGCTGAACACGGCGCTGGTGCTGCTGATACTGCTGATAATACTGGGGGCGCTGGTGGCGAGGGTGTCACTGACGGACTCCGCGCTGCTGTCCATAGTGCTGCTGTTCCTGCTGGCGCTGCTGTTCGGGGTGCTGATGACGCTGCCGAT
>3_289
ATGGAGACGCTGATACAGGCGGTGTACTTCCTGGTGGCGCTGCTGTTCATAGTGGGGCTGAAGAGGATGGCGTCGCCGGCGACGGCGAAGTCGGGGATAGTGTGGGCGGGGGTGGCGATGGTGGCGGCGGTGCTGGTGACGTTCCTGGTGCCGGGGCTGCTGAACACGGCGCTGGTGCTGCTGATACTGCTGATAATACTGGGGGCGCTGGTGGCGAGGGTGTCACTGACGGACTCCGCGCTGCTGTCCATAGTGCTGCTGTTCCTGCTGGCGCTGCTGTTCGGGGTGCTGATGACGCTGCCG
>3_290
ATGGAGACGCTGATACAGGCGGTGTACTTCCTGGTGGCGCTGCTGTTCATAGTGGGGCTGAAGAGGATGGCGTCGCCGGCGACGGCGAAGTCGGGGATAGTGTGGGCGGGGGTGGCGATGGTGGCGGCGGTGCTGGTGACGTTCCTGGTGCCGGGGCTGCTGAACACGGCGCTGGTGCTGCTGATACTGCTGATAATACTGGGGGCGCTGGTGGCGAGGGTGTCACTGACGGACTCCGCGCTGCTGTCCATAGTGCTGCTGTTCCTGCT
>3_291
ATGGAGACGCTGATACAGGCGGTGTACTTCCTGGTGGCGCTGCTGTTCATAGTGGGGCTGAAGAGGATGGCGTCGCCGGCGACGGCGAAGTCGGGGATAGTGTGGGCGGGGGTGGCGATGGTGGCGGCGGTGCTGGTGACGTTCCTGGTGCCGGGGCTGCTGAACACGGCGCTGGTGCTGCT
>3_292
ATGGAGACGCTGATACAGGCGGTGTACTTCCTGGTGGCGCTGCTGTTCATAGTGGGGCTGAAGAGGATGGCGTCGCCGGCGACGGCGAAGTCGGGGATAGTGTGGGCGGGGGTGGCGATGGTGGCGGCGGTGCTGGTGACGTTCCTGGTGCCGGGGCTGCTGAACACGGCGCTGGTGCTGCTGATACTGCTGATAATACTGGGGGCGCTGGTGGCGAGGGTGTCACTGACGGACTCCGCGCTGCTGTCCATAGTGCTGCTGTTCCTGCTGGCGCTGCTGTTCGGGGTGCTG
>3_293
ATGGAGACGCTGATACAGGCGGTGTACTTCCTGGTGGCGCTGCTGTTCATAGTGGGGCTGAAGAGGATGGCGTCGCCGGCGACGGCGAAGTCGGGGATAGTGTGGGCGGGGGTGGCGATGGTGGCGGCGGTGCTGGTGACGTTCCTGGTGCCGGGGCTGCTGAACACGG
>3_294
ATGGAGACGCTGATACAGGCGGTGTACTTCCTGGTGGCGCTGCTGTTCATAGTGGGGCTGAAGAGGATGGCGTCGCCGGCGACGGCGAAGTCGGGGATAGTGTGGGCGGGGGTGGCGATGGTGGCGGCGGTGCTGGTGACGTTCCTGGTGCCGGGGCTGCTGAACACGGCGCTGGTGCTGCTGATACTGCTGATAATACTGGGGGCGCTGGTGGCGAGGGTGTCACTGACGGACTCCGCGCTGCTGTCCATAGTGCTGCTG
>3_295
ATGGAGACGCTGATACAGGCGGTGTACTTCCTGGTGGCGCTGCTGTTCATAGTGGGGCTGAAGAGGATGGCGTCGCCGGCGACGGCGAAGTCGGGGATAGTGTGGGCGGGGGTGGCGATGGTGGCGGCGGTGCTGGTGACGTTCCTGGTGCCGGGGCTGCTGAACACGGCGCTGGTGCTGCTGATACTGCTGATAATA
>3_296
ATGGAGACGCTGATACAGGCGGTGTACTTCCTGGTGGCGCTGCTGTTCATAGTGGGGCTGAAGAGGATGGCGTCGCCGGCGACGGCGAAGTCGGGGATAGTGTGGGCGGGGGTGGCGATGGTGGCGGCGGTGCTGGTGACGTTCCTGGTGCCGGGGCTGCTGAACACGGC
>3_297
ATGGAGACGCTGATACAGGCGGTGTACTTCCTGGTGGCGCTGCTGTTCATAGTGGGGCTGAAGAGGATGGCGTCGCCGGCGACGGCGAAGTCGGGGATAGTGTGGGCGGGGGTGGCGATGGTGGCGGCGGTGCTGGTGACGTTCCTGGTGCCGGGGCTGCTGAACACGGCGCTGGTGCTGCTGATACTGCTGATAATACTGGGGGC
>3_298
ATGGAGACGCTGATACAGGCGGTGTACTTCCTGGTGGCGCTGCTGTTCATAGTGGGGCTGAAGAGGATGGCGTCGCCGGCGACGGCGAAGTCGGGGATAGTGTGGGCGGGGGTGGCGATGGTGGCGGCGGTGCTGGTGACGTTCCTGGTGCCGGGGCTGCTGAACACGGCGCTGGTGCTGCTGATACTGCTGATAATACTGGGGGCGCTGGTGGCGAGGGTGTCACTGACGGACTCCGCGCTGCTGTCCATAGTGCTGCTGTTCCTGCTGGCGCTGCTGTTCGGGGTGCTGATGACGCTGCCGATAGGGGGGGGGGACCTGCCGGTGGTGATATCCCTGTACAACGCGCTGACGGGGCTGGCGGTGGGGTTCGAGGGGCTGGCGGTGGGGAACCCGGCGCTGCTGGTGGCGGAGAAGGTGATATTCGTGCCGGGGTACGGGATGGCGGTGG
>3_299
ATGGAGACGCTGATACAGGCGGTGTACTTCCTGGTGGCGCTGCTGTTCATAGTGGGGCTGAAGAGGATGGCGTCGCCGGCGACGGCGAAGTCGGGGATAGTGTGGGCGGGGGTGGCGATGGTGGCGGCGGTGCTGGTGACGTTCCTGGTGCCGGGGCTGCTGAACACGGCGCTGGTGCTGCTGATACTGCTGATAATACTGGGGGCGCTGGTGGCGAGGGTGTCACTGACGGACTCCGCGCTGCTGTCCAT
>3_300
ATGGAGACGCTGATACAGGCGGTGTACTTCCTGGTGGCGCTGCTGTTCATAGTGGGGCTGAAGAGGATGGCGTCGCCGGCGACGGCGAAGTCGGGGATAGTGTGGGCGGGGGTGGCGATGGTGGCGGCGGTGCTGGTGACGTTCCTGGTGCCGGGGCTGCTGAACACGGCGCTGGTGCTGCTGATACTGCTGATAATACTGGGGGCGCTGGTGGCGAGGGTGTCACTGACGGACTCCGCGCTGCTGTCCATAGTGCTGCTGTTCCTGCTGGCGCTGCTGTTCGGGGTGCTGATGACGCTGCCGATAGGGGGGGGGGACCTGCCGGTGGTGATATCCCTGTACAACGCGCTGACGGGGCTGGCGGTGGGGTTCGAGGGGCTGGCGGTGGGGAACCCGGCGCTGCTGGTG
>3_301
ATGGAGACGCTGATACAGGCGGTGTACTTCCTGGTGGCGCTGCTGTTCATAGTGGGGCTGAAGAGGATGGCGTCGCCGGCGACGGCGAAGTCGGGGATAGTGTGGGCGGGGGTGGCGATGGTGGCGGCGGTGCTGGTGACGTTCCTGGTGCCGGGGCTGCTGAACACGGCGCTGGTGCTGCTGATACTGCTGATAATACTGGGGGCGCTGGTGGCGAGGGTGTCACTGACGGACTCCGCGCTGCTGTCCATAGTGCTGCTGTTCCTGCTGGCGCTGCTGTTCGGGGTGCTGATGACGCTGCCGATAGGGGGGGGGGACCTGCCGGTGGTGATATCCCTGTACAACGCGCTGACGGGGCTGGCGGTGGGGTTCGAGGGGCTG
>3_302
ATGGAGACGCTGATACAGGCGGTGTACTTCCTGGTGGCGCTGCTGTTCATAGTGGGGCTGAAGAGGATGGCGTCGCCGGCGACGGCGAAGTCGGGGATAGTGTGGGCGGGGGTGGCGATGGTGGCGGCGGTGCTGGTGACGTTCCTGGTGCCGGGGCTGCTGAACACGGCGCTGGTGCTGCTGATACTGCTGATAATACTGGGGGCGCTGGTGGCGAGGGTGTCACTGACGGACTCCGCGCTGCTGTCCATAGTGCTGCTGTTCCTGCTGGCGCTGCTGTTCGGGGTGCTGATGACGCTGCCGATAGGGGGGGGGGACCTGCCGGTGGTGATATC
>3_303
ATGGAGACGCTGATACAGGCGGTGTACTTCCTGGTGGCGCTGCTGTTCATAGTGGGGCTGAAGAGGATGGCGTCGCCGGCGACGGCGAAGTCGGGGATAGTGTGGGCGGGGGTGGCGATGGTGGCGGCGGTGCTGGTGACGTTCCTGGTGCCGGGGCTGCTGAACACGGCGCTGGTGCTGCTGATACTGCTGATAATACTGGGGGCGCTGGTGGCGAGGGTGTCACTGACGGACTCCGCGCTGCTGTCCATAGTGCTGCTGTTCCTGCTGGCGCTGCTGTTCGGGGTGCTGATGACGCTGCCGATAGGGGGGGGGGACCTGCCGGTGGTGATATCCCTGTACAACGCGCTGACGGG
>3_304
ATGGAGACGCTGATACAGGCGGTGTACTTCCTGGTGGCGCTGCTGTTCATAGTGGGGCTGAAGAGGATGGCGTCGCCGGCGACGGCGAAGTCGGGGATAGTGTGGGCGGGGGTGGCGATGGTGGCGGCGGTGCTGGTGACGTTCCTGGTGCCGGGGCTGCTGAACACGGCGCTGGTGCTGCTGATACTGCTGATAATACTGGGGGCGCTGGTGGCGAGGGTGTCACTGACGGACTCCGCGCTGCTGTCCATAGTGCTGCTGTTCCTGCTGGCGCTGCTGTTCGGGGTGCT
>3_305
ATGGAGACGCTGATACAGGCGGTGTACTTCCTGGTGGCGCTGCTGTTCATAGTGGGGCTGAAGAGGATGGCGTCGCCGGCGACGGCGAAGTCGGGGATAGTGTGGGCGGGGGTGGCGATGGTGGCGGCGGTGCTGGTGACGTTCCTGGTGCCGGGGCTGCTGAACACGGCGCTGGTGCTGCTGATACTGCTGATAATACTGGGGGCGCTGGTGGCGAGGGTGTCACTGACGGACTCCGCGCTGCTGTCCATAGTGCTGCTGTTCCTGCTGGCGCTGCTGTTCGGGGTGCTGATGACGCTGCCGATAGGGGGGGGGGACCTGCCGGTGGTGATATCCCTGTACAACGCGCTGACGGGGCTGGCGGTGGGGTTCGAGGGGCTGGCGGTGGGGAACCCGGCGCTGCTGGTGGCGGAGAAGGTGATATTCGTGCCGGGGTACGGGATGGC
>3_306
ATGGAGACGCTGATACAGGCGGTGTACTTCCTGGTGGCGCTGCTGTTCATAGTGGGGCTGAAGAGGATGGCGTCGCCGGCGACGGCGAAGTCGGGGATAGTGTGGGCGGGGGTGGCGATGGTGGCGGCGGTGCTGGTGACGTTCCTGGTGCCGGGGCTGCTGAACACGGCGCTGGTGCTGCTGATACTGCTGATAATACTGGGGGCGCTGGTGGCGAGGGTGTCACTGACGGACTCCGCGCTGCTGTCCATAGTGCTGCTGTTCCTGCTGGCGCTGCTGTTCGGGGTGCTGATGACGCTGCCGATAGGGGGGGGGGACCTGCCGGTGGTGATA
>3_307
ATGGAGACGCTGATACAGGCGGTGTACTTCCTGGTGGCGCTGCTGTTCATAGTGGGGCTGAAGAGGATGGCGTCGCCGGCGACGGCGAAGTCGGGGATAGTGTGGGCGGGGGTGGCGATGGTGGCGGCGGTGCTGGTGACGTTCCTGGTGCCGGGGCTGCTGAACACGGCGCTGGTGCTGCTGATACTGCTGATAATACTGGGGGCGCTGGTGGCGAGGGTGTCACTGAC
>3_308
ATGGAGACGCTGATACAGGCGGTGTACTTCCTGGTGGCGCTGCTGTTCATAGTGGGGCTGAAGAGGATGGCGTCGCCGGCGACGGCGAAGTCGGGGATAGTGTGGGCGGGGGTGGCGATGGTGGCGGCGGTGCTGGTGACGTTCCTGGTGCCGGGGCTGCTGAACACGGCGCTGGTGCTGCTGATACTGCTGATAATACTGGGGGCGCTGGTGGCGAGGGTGTCACTGACGGACTCCGCGCTGCTGTCCATAGTGCTGCTGTTCCTGCTGGCGCTGCTGTTCGGGGTGCTGATGACGCTGCCGATAGGGGGGGGGGACCTGCCGGTGGTGATATCCCTGTACAACGCGCTGACGGGGCTGGCGGTGGGGTTCGAGGGGCTGGCGGTGGGGAACCCGGCGCTGCTGGTGGCGGAGAAGGTGATATTCGTGCCGGG
>3_309
ATGGAGACGCTGATACAGGCGGTGTACTTCCTGGTGGCGCTGCTGTTCATAGTGGGGCTGAAGAGGATGGCGTCGCCGGCGACGGCGAAGTCGGGGATAGTGTGGGCGGGGGTGGCGATGGTGGCGGCGGTGCTGGTGACGTTCCTGGTGCCGGGGCTGCTGAACACGGCGCTGGTGCTGCTGATACTGCTGATAATACTGGGGGCGCTGGTGGCGAGGGTGTCACTGACGGACTCCGCGCTGCTGTCCATAGTGCTGCTGTTCCTGCTGGCGCTGCTGTTCGGGGTGCTGATGACGCTGCCGATAGGGGGGGGGGACCTGCCGGTGGTGATATCCCTGTACAACGCGCTGACGGGGCTGGCGGTGGGGTTCGAGGGGCTGGCGGTGGGGAACCCGGCGCTGCTGGTGGCGGAGAAGGTGATATTCGTGCCGGGGTACGGGATGGCGGTGGCGCAGGCGCAGCACAAGCTGAAGGAGCTGGCG
>3_310
ATGGAGACGCTGATACAGGCGGTGTACTTCCTGGTGGCGCTGCTGTTCATAGTGGGGCTGAAGAGGATGGCGTCGCCGGCGACGGCGAAGTCGGGGATAGTGTGGGCGGGGGTGGCGATGGTGGCGGCGGTGCTGGTGACGTTCCTGGTGCCGGGGCTGCTGAACACGGCGCTGGTGCTGCTGATACTGCTGATAATACTGGGGGCGCTGGTGGCGAGGGTGTCACTGACGGACTCCGCGCTGCTGTCCATAGTGCTGCTGTTCCTGCTGGCGCTGCTGTTCGGGGTGCTGATGACGCTGCCGATAGGGGGGGGGGACCTGCCGGTGGTGATAT
>3_311
ATGGAGACGCTGATACAGGCGGTGTACTTCCTGGTGGCGCTGCTGTTCATAGTGGGGCTGAAGAGGATGGCGTCGCCGGCGACGGCGAAGTCGGGGATAGTGTGGGCGGGGGTGGCGATGGTGGCGGCGGTGCTGGTGACGTTCCTGGTGCCGGGGCTGCTGAACACGGCGCTGGTGCTGCTGATACTGCTGATAATACTGGGGGCGCTGGTGGCGAGGGTGTCACTGACGGACTCCGCGCTGCTGTCCATAGTGCTGCTGTTCCTGCTGGCGCTGCTGTTCGGGGTGCTGATGACGCTGCCGATAGGGGGGGGGGACCTGCCGGTGGTGATATCCCTGTACAACGCGCTGACGGGGCTGGCGGTGGGGTTCGAGGGGCTGGCGGTGGGGAACCCGGCGCTGCTGGTGGCGGAGAAGGTGATATTCGTGCCGGGGTACGGGATGGCGGTGG
>3_312
ATGGAGACGCTGATACAGGCGGTGTACTTCCTGGTGGCGCTGCTGTTCATAGTGGGGCTGAAGAGGATGGCGTCGCCGGCGACGGCGAAGTCGGGGATAGTGTGGGCGGGGGTGGCGATGGTGGCGGCGGTGCTGGTGACGTTCCTGGTGCCGGGGCTGCTGAACACGGCGCTGGTGCTGCTGATACTGCTGATAATACTGGGGGCGCTGGTGGCGAGGGTGTCACTGACGGACTCCGCGCTGCTGTCCATAGTGCTGCTGTTCCTGCTGGCGCTGCTGTTCGGGGTGCTGATGAC
>3_313
ATGGAGACGCTGATACAGGCGGTGTACTTCCTGGTGGCGCTGCTGTTCATAGTGGGGCTGAAGAGGATGGCGTCGCCGGCGACGGCGAAGTCGGGGATAGTGTGGGCGGGGGTGGCGATGGTGGCGGCGGTGCTGGTGACGTTCCTGGTGCCGGGGCTGCTGAACACGGCGCTGG
>3_314
ATGGAGACGCTGATACAGGCGGTGTACTTCCTGGTGGCGCTGCTGTTCATAGTGGGGCTGAAGAGGATGGCGTCGCCGGCGACGGCGAAGTCGGGGATAGTGTGGGCGGGGGTGGCGATGGTGGCGGCGGTGCTGGTGACGTTCCTGGTGCCGGGGCTGCTGAACACGGCGCTGGTGCTGCTGATACTGCTGATAATACTGGGGGCGCTGGTGGCGAGGGTGTCACTGACGGACTCCGCGCTGCTGTCCATAGTGCTGCTGTTCCTGCTGGCGCTGCTGTTCGGGGTGCTGATGACGCTGCCGATAGGGGGGGGGGACCTGCCGGTGGTGATATCCCTGTACAACGCGCTGACGGGGCTGGCGGTGGGGTTCGAGGGGCTGGCGGTGGGGAACCCGGCGCTGCTGGTGGCGGAGAAGGTGATATTCGTGCCGGGGTACGGG
>3_315
ATGGAGACGCTGATACAGGCGGTGTACTTCCTGGTGGCGCTGCTGTTCATAGTGGGGCTGAAGAGGATGGCGTCGCCGGCGACGGCGAAGTCGGGGATAGTGTGGGCGGGGGTGGCGATGGTGGCGGCGGTGCTGGTGACGTTCCTGGTGCCGGGGCTGCTGAACACGGCGCTGGTGCTGCTGATACTGCTGATAATACTGGGGGCGCTGGTGGCGAGGGTGTCACTGACGGACTCCGCGCTGCTGTCCATAGTGCTGCTGTTCCTGCTGGCGCTGCTGTTCGGGGTGCTGATGACGCTGCCGATAGGGGGGGGGGACCTGCCGGTGGTGATATCCCT
>3_316
ATGGAGACGCTGATACAGGCGGTGTACTTCCTGGTGGCGCTGCTGTTCATAGTGGGGCTGAAGAGGATGGCGTCGCCGGCGACGGCGAAGTCGGGGATAGTGTGGGCGGGGGTGGCGATGGTGGCGGCGGTGCTGGTGACGTTCCTGGTGCCGGGGCTGCTGAACACGGCGCTGGTGCTGCTGATACTGCTGATAATACTGGGGGCGCTGGTGGCGAGGGTGTCACTGACGGACTCCGCGCTGCTGTCCATAGT
>3_317
ATGGAGACGCTGATACAGGCGGTGTACTTCCTGGTGGCGCTGCTGTTCATAGTGGGGCTGAAGAGGATGGCGTCGCCGGCGACGGCGAAGTCGGGGATAGTGTGGGCGGGGGTGGCGATGGTGGCGGCGGTGCTGGTGACGTTCCTGGTGCCGGGGCTGCTGAACACGGCGCTGGTGCTGCTGATACTGCTGATAATACTGGGGGCGCTGGTGGCGAGGGTGTCACTGACGGACTCCGCGCTGCTGTCCAT
>3_318
ATGGAGACGCTGATACAGGCGGTGTACTTCCTGGTGGCGCTGCTGTTCATAGTGGGGCTGAAGAGGATGGCGTCGCCGGCGACGGCGAAGTCGGGGATAGTGTGGGCGGGGGTGGCGATGGTGGCGGCGGTGCTGGTGACGTTCCTGGTGCCGGGGCTGCTGAACACGGCG
>3_319
ATGGAGACGCTGATACAGGCGGTGTACTTCCTGGTGGCGCTGCTGTTCATAGTGGGGCTGAAGAGGATGGCGTCGCCGGCGACGGCGAAGTCGGGGATAGTGTGGGCGGGGGTGGCGATGGTGGCGGCGGTGCTGGTGACGTTCCTGGTGCCGGGGCTGCTGAACACGGCGCTGGTGCTGCTGATACTGCTGATAATACTGGGGGCGCTGGTGGCGAGGGTGTCACTGACGGACTCCGCGCTGCTGTCCATAGTGCTGCTGTTCCTGCTGGCGCTGCTGTTCGGGGTGCTGATGACGCTGCCGATAGGGGGGGGGGACCTGCCGGTGGTGATATCCCTGTACAACGCGCTGACGGGGCTGGCGGTGGGGTTCGAGGGGCTGGCGGTGGGGAACCCGGCGCTGCTGGTGGCGGAGAAGGTGATATTCGTGCCGG
>3_320
ATGGAGACGCTGATACAGGCGGTGTACTTCCTGGTGGCGCTGCTGTTCATAGTGGGGCTGAAGAGGATGGCGTCGCCGGCGACGGCGAAGTCGGGGATAGTGTGGGCGGGGGTGGCGATGGTGGCGGCGGTGCTGGTGACGTTCCTGGTGCCGGGGCTGCTGAACACGGCGCTGGTGCTGCTGATACTGCTGATAATACTGGGGGCGCTGGTGGCGAGGGTGTCACTGACGGACTCCGCGCTGCTGTCCATAGTGCTGCTGTTCCTGCTGGCGCTGCTGTTCGGGGTGCTGATGACGCTGCCGATAGGGGGGGGGGACCTGCCGGTGGTGATATCCCTGTACAACGCGCTGACGGGGCTGGCGGTGGGGTTCGAGGGGCTGGCGGTG
>3_321
ATGGAGACGCTGATACAGGCGGTGTACTTCCTGGTGGCGCTGCTGTTCATAGTGGGGCTGAAGAGGATGGCGTCGCCGGCGACGGCGAAGTCGGGGATAGTGTGGGCGGGGGTGGCGATGGTGGCGGCGGTGCTGGTGACGTTCCTGGTGCCGGGGCTGCTGAACACGGCGCTGGTGCTGCTGATACTGCTGATAATACTGGGGGCGCTGGTGGCGAGGGTGTCACTGACGGACTCCGCGCTGCTGTCCATAGTGCTGCTGTTCCTGCTGGCGCTGCTGTTCGGGGTGCTGATGACGCTGCCGATAGGGGGGGGGGACCTGCCGGTGGTGATATCCCTGTACAACGCGCTGACGGGGCTGGCGGTGGGGTTCGAGGGGCTGGCGGTGGGGAACCCGGCGCTGCTGGTGGCGGAGAAGGTGATATTCGTGCCGGGGTACGGGATGGCGGTGGCGCAGGCGCAGCACAAGCTGAAGGAGCTGGCG
>3_322
ATGGAGACGCTGATACAGGCGGTGTACTTCCTGGTGGCGCTGCTGTTCATAGTGGGGCTGAAGAGGATGGCGTCGCCGGCGACGGCGAAGTCGGGGATAGTGTGGGCGGGGGTGGCGATGGTGGCGGCGGTGCTGGTGACGTTCCTGGTGCCGGGGCTGCTGAACACGGCGCTGGTGCTGCTGATACTGCTGATAATACTGGGGGCGCTGGTGGCGAGGGTGTCACTGACGGACTCCGCGCTGCTGTCCATAGTGCTGCTGTTCCTGCTGGCGCTGCTGTTCGGGGTGCTGATGACGCTGCCGATAGGGGGGGGGGACCTGCCGGTGGTGATATCCCTGTACAACGCGCTGACGGGGCTGGCGGTGGGGTTCGAGGGG
>3_323
ATGGAGACGCTGATACAGGCGGTGTACTTCCTGGTGGCGCTGCTGTTCATAGTGGGGCTGAAGAGGATGGCGTCGCCGGCGACGGCGAAGTCGGGGATAGTGTGGGCGGGGGTGGCGATGGTGGCGGCGGTGCTGGTGACGTTCCTGGTGCCGGGGCTGCTGAACACGGCGCTGGTGCTGCTGATACTGCTGATAATACTGGGGGCGCTGGTGGCGAGGGTGTCACTGACGGACTCCGCGCTGCTGTCCATAGTGCTGCTG
>3_324
ATGGAGACGCTGATACAGGCGGTGTACTTCCTGGTGGCGCTGCTGTTCATAGTGGGGCTGAAGAGGATGGCGTCGCCGGCGACGGCGAAGTCGGGGATAGTGTGGGCGGGGGTGGCGATGGTGGCGGCGGTGCTGGTGACGTTCCTGGTGCCGGGGCTGCTGAACACGGCGCTGGTGCTGCTGATACTGCTGATAATACTGGGGGCGCTGGTGGCGAGGGTGTCACTGACGGACTCCGCGCTGCTGTCCATAGTGCTGCTGTTCCTGCTGGCGCTGCTGTTCGGGGTGCTGATGACGCTGCCGATAGGGGGGGGGGACCTGCCGGTGGTGATATCCCTGTACAACGCGCTGACGGGGCTGGCGGTGGGGTTCGAGGGGCTGGCGGTGGGGAACCCGGCGCTGCTGGTGGCGGAGAAGGTGATATTCGTGCCGGGGTACGGGATGG
>3_325
ATGGAGACGCTGATACAGGCGGTGTACTTCCTGGTGGCGCTGCTGTTCATAGTGGGGCTGAAGAGGATGGCGTCGCCGGCGACGGCGAAGTCGGGGATAGTGTGGGCGGGGGTGGCGATGGTGGCGGCGGTGCTGGTGACGTTCCTGGTGCCGGGGCTGCTGAACACGGCGCTGGTGCTGCTGATACTGCTGATAATACTGGGGGCGCTGGTGGCGAGGGTGTCACTGACGGACTCC
>3_326
ATGGAGACGCTGATACAGGCGGTGTACTTCCTGGTGGCGCTGCTGTTCATAGTGGGGCTGAAGAGGATGGCGTCGCCGGCGACGGCGAAGTCGGGGATAGTGTGGGCGGGGGTGGCGATGGTGGCGGCGGTGCTGGTGACGTTCCTGGTGCCGGGGCTG
>3_327
ATGGAGACGCTGATACAGGCGGTGTACTTCCTGGTGGCGCTGCTGTTCATAGTGGGGCTGAAGAGGATGGCGTCGCCGGCGACGGCGAAGTCGGGGATAGTGTGGGCGGGGGTGGCGATGGTGGCGGCGGTGCTGGTGACGTTCCTGGTGCCGGGGCTGCTGAACACGGCGCTGGTGCTGCTGATACTGCTGATAATACTGGGGGCGCTGGTGGCGAGGGTGTCACTGACGGACTCCGCGCTGCTGTCCATAGTGCTGCTGTTCCTGCTGGCGCTGCTGTTCGGGGTGCTGATGACGCTGCCGATAGGGGGG
>3_328
ATGGAGACGCTGATACAGGCGGTGTACTTCCTGGTGGCGCTGCTGTTCATAGTGGGGCTGAAGAGGATGGCGTCGCCGGCGACGGCGAAGTCGGGGATAGTGTGGGCGGGGGTGGCGATGGTGGCGGCGGTGCTGGTGACGTTCCTGGTGCCGGGGCTGCTGAACACGGCGCTGGTGCTGCTGATACTGCTGATAATACTGGGGGCGCTGG
>3_329
ATGGAGACGCTGATACAGGCGGTGTACTTCCTGGTGGCGCTGCTGTTCATAGTGGGGCTGAAGAGGATGGCGTCGCCGGCGACGGCGAAGTCGGGGATAGTGTGGGCGGGGGTGGCGATGGTGGCGGCGGTGCTGGTGACGTTCCTGGTGCCGGGGCTGCTGAACACGGCGCTGGTGCTGCTGATACTGCTGATAATACTGGGGGCGCTGGTGGCGAGGGTGTCACTGACGGACTCCGCGCTGCTGTCCATAGTGCTGCTGTTCCTGCTGGCGCTGCTGTTCGGGGTGCTGATGACGCTGCCGATAGGGGGGGGGGACC
>3_330
ATGGAGACGCTGATACAGGCGGTGTACTTCCTGGTGGCGCTGCTGTTCATAGTGGGGCTGAAGAGGATGGCGTCGCCGGCGACGGCGAAGTCGGGGATAGTGTGGGCGGGGGTGGCGATGGTGGCGGCGGTGCTGGTGACGTTCCTGGTGCCGGGGCTGCTGAACACGGCGCTGGTGCTGCTGATACTGCTGATAATACTGGGGGCGCTGGTGGCGAGGGTGTCACTGACGGACTCCGCGCTGCTGTCCATAGTGCTGCTGTTCCTGCTGGCGCTGCTGTTCGGGGTGCTGATGACGCTGCCGATAGGGGGGGGGGACCTGCCGGTGGTGATATCCCTGTACAACGCGCTGACGGGGCTGGCGGTGGGGTTCGAGGGGCTGGCGGTGGGGAACCCGGCGCTGCTGGTGGCGGAGAAGGTGATATTCGTGCCGGGGTAC
>3_331
ATGGAGACGCTGATACAGGCGGTGTACTTCCTGGTGGCGCTGCTGTTCATAGTGGGGCTGAAGAGGATGGCGTCGCCGGCGACGGCGAAGTCGGGGATAGTGTGGGCGGGGGTGGCGATGGTGGCGGCGGTGCTGGTGACGTTCCTGGTGCCGGGGCTGCTGAACACGGCGCTGGTGCTGCTGATACTGCTGATAATACTGGGGGCGCTGGTGGCGAGGGTGTCACTGACGGACTCCGCGCTGCTGTCCATAGTGCTGCTGTTCCTGCTGGCGCTGCTGTTCGGGGTGCTGATGACGCTGCCGATAGGGGGGGGGGACCTGCCGGTGGTGATATCCCTGTACAACGCGCTGACGGGGCTGGCGGTGGGGTTCGAGGGGCTGGCGGTGGGGAACCCGGCGCTGCTGGTGGCGGAGAAGGTGATATTCGTGCCGGG
>3_332
ATGGAGACGCTGATACAGGCGGTGTACTTCCTGGTGGCGCTGCTGTTCATAGTGGGGCTGAAGAGGATGGCGTCGCCGGCGACGGCGAAGTCGGGGATAGTGTGGGCGGGGGTGGCGATGGTGGCGGCGGTGCTGGTGACGTTCCTGGTGCCGGGGCTGCTGAACACGGCGCTGGTGCTGCTGATACTGCTGATAATACTGGGGGCGCTGGTGGCGAGG
>3_333
ATGGAGACGCTGATACAGGCGGTGTACTTCCTGGTGGCGCTGCTGTTCATAGTGGGGCTGAAGAGGATGGCGTCGCCGGCGACGGCGAAGTCGGGGATAGTGTGGGCGGGGGTGGCGATGGTGGCGGCGGTGCTGGTGACGTTCCTGGTGCCGGGGCTGCTGAACACGGCGCTGGTGCTGCTGATACTGCTGATAATACTGGGGGCGCTGGTGGCGAGGGTGTCACTGACGGACTCCGCGCTGCTGTCCATAGTGCTGCTGTTCCTGCTGGCGCTGCTGTTCGGGGTGCTGATGACGCTGCCGATAGGGGGGGGGGACCTGCCGGTGGTGATATCCCTGTACAACGCGCTGACGGGGCTGGCGGTGGGGTTCGAGGGGCTGGCGGTGGGGAACCCGGCGCTGCTGGTGG
>3_334
ATGGAGACGCTGATACAGGCGGTGTACTTCCTGGTGGCGCTGCTGTTCATAGTGGGGCTGAAGAGGATGGCGTCGCCGGCGACGGCGAAGTCGGGGATAGTGTGGGCGGGGGTGGCGATGGTGGCGGCGGTGCTGGTGACGTTCCTGGTGCCGGGGCTGCTGAACACGGCGCTGGTGCTGCTGATACTGCTGATAATACTGGGGGCGCTGGTGGCGAGGGTGTCACTGACGGACTCCGCGCTGCTGTCCATAGTGCTGCTGTTCCTGCTGGCGCTGCTGTTCGGGGTGCTGATGACGCTGCCGATAGGGGGGGGGGACCTGCCGGTGGTGATATCCCTGTACAACGCGCTGACGGGGCTGGCGGTGGGGTTCGAGGGGCTGGCGGTGGGGAACCCGGCGCTGCTGGTGGCGGAGAAGGTGATATTCGTGCCGGGGTACGGGATGGCGGTGGCGCAGGCG
>3_335
ATGGAGACGCTGATACAGGCGGTGTACTTCCTGGTGGCGCTGCTGTTCATAGTGGGGCTGAAGAGGATGGCGTCGCCGGCGACGGCGAAGTCGGGGATAGTGTGGGCGGGGGTGGCGATGGTGGCGGCGGTGCTGGTGACGTTCCTGGTGCCGGGGCTGCTGAACACGGCGCTGGTGCTGCTGATACTGCTGATAATACTGGGGGCGCTGGTGGCGAGGGTGTCACTGACGGACTCCGCGCTGCTGTCCATAGTGCTGCTGTTCCTGCTGGCGCTGCTGTTCGGGGTGCTGATGACGCTGCCGATAGGGGGGGGGGACCTGCCGGTGGTGATATCCCTGTACAACGCGCTGACGGGGCTGGCGGTGGGGTTCGAGGGGCTGGCGGTGGGGAACCCGGCGCTGCTGGTGGCGGAGAAGGTGATAT
>3_336
ATGGAGACGCTGATACAGGCGGTGTACTTCCTGGTGGCGCTGCTGTTCATAGTGGGGCTGAAGAGGATGGCGTCGCCGGCGACGGCGAAGTCGGGGATAGTGTGGGCGGGGGTGGCGATGGTGGCGGCGGTGCTGGTGACGTTCCTGGTGCCGGGGCTGCTGAACACGGCGCTGGTGCTGCTGATACTGCTGATAATACTGGGGGCGCTGGTGGCGAGGGTGTCACTGACGGACTCCGCGCTGCTGTCCATAGTGCT
>3_337
ATGGAGACGCTGATACAGGCGGTGTACTTCCTGGTGGCGCTGCTGTTCATAGTGGGGCTGAAGAGGATGGCGTCGCCGGCGACGGCGAAGTCGGGGATAGTGTGGGCGGGGGTGGCGATGGTGGCGGCGGTGCTGGTGACGTTCCTGGTGCCGGGGCTGCTGAACACGGCGCTGGTGCTGCTGATACTGCTGATAATACTGGGGGCGCTGGTGGCGAGGGTGTCACTGACGGACTCCGCGCTGCTGTCCATAGTGCTGCTGTTCCTGCTGGCGCTGCTGTTCGGGGTGCTGATGACGCTGCCGATAGGGGGGGGGGACCTGCCGGTGGTGATATCCCTGTACAACGCGCTGACGGGGCTGGCGGTGGGGTTCGAGGGGCTGGCGGTGGGGAACCCGGCGCTGCTGGTG
>3_338
ATGGAGACGCTGATACAGGCGGTGTACTTCCTGGTGGCGCTGCTGTTCATAGTGGGGCTGAAGAGGATGGCGTCGCCGGCGACGGCGAAGTCGGGGATAGTGTGGGCGGGGGTGGCGATGGTGGCGGCGGTGCTGGTGACGTTCCTGGTGCCGGGGCTGCTGAACACGGCGCTGGTGCTGCTGATACTGCTGATAATACTGGGGGCGCTGGTGGCGAGGGTGTCACTGACGGACTCCGCGCTGCTGTCCATAGTGCTGCTGTTCCTGCTGGCGCTGCTGTTCGGGGTGCTGATGACGCTGCCGATAGGGGGGGGGGACCTGCCGGTGGTGATATCCCTGTACAACGCGCTGACGGGGCTGGCGGTGGGGTTCGAGGGGCTGGCGGTGGGGAACCCGGCGCTGCTGGTGGCGGAGAAGGTGATATTCGTGCCGGGGTACGGGATGGCGGTGGCGCAGGCGCAGCACAAGCTGAAGGAGCTGGCGG
>3_339
ATGGAGACGCTGATACAGGCGGTGTACTTCCTGGTGGCGCTGCTGTTCATAGTGGGGCTGAAGAGGATGGCGTCGCCGGCGACGGCGAAGTCGGGGATAGTGTGGGCGGGGGTGGCGATGGTGGCGGCGGTGCTGGTGACGTTCCTGGTGCCGGGGCTGCTGAACACGGCGCTGGTGCTGCTGATACTGCTGATAATACTGGGGGCGCTGGTGGCGAGGGTGTCACTGACGGACTCCGCGCTGCTGTCCATAGTGCTGCTGTTCCTGCTGGCGCTGCTGTTCGGGGTGCTGATGACGCTGCCGATAGGGGGGGGGGACCTGCCGGTGGTGATATCC
>3_340
ATGGAGACGCTGATACAGGCGGTGTACTTCCTGGTGGCGCTGCTGTTCATAGTGGGGCTGAAGAGGATGGCGTCGCCGGCGACGGCGAAGTCGGGGATAGTGTGGGCGGGGGTGGCGATGGTGGCGGCGGTGCTGGTGACGTTCCTGGTGCCGGGGCTGCTGAACACGGCGCTGGTGCTGCTGATACTGCTGATAATACTGGGGGCGCTGGTGGCGAGGGTGTCACTGACGGACTCCGCGCTGCTGTCCATAGTGCTGCTGTTCCTGCTGGCGCTGCTGTTCGGGGTGCTGATGACGCTGCCGATAGGGGGGGGGGACCTGCCGGTGGTGATATCCCTGTACAACGCGCTGACGGGGCTGGCGGTGGGGTTCGAGGGGCTGGCGGTGGGGAACCCGGCGCTGCTGGTGGCGGAGAAGGTGATATTCGTGCCGGGGTACGGGAT
>3_341
ATGGAGACGCTGATACAGGCGGTGTACTTCCTGGTGGCGCTGCTGTTCATAGTGGGGCTGAAGAGGATGGCGTCGCCGGCGACGGCGAAGTCGGGGATAGTGTGGGCGGGGGTGGCGATGGTGGCGGCGGTGCTGGTGACGTTCCTGGTGCCGGGGCTGCTGAACACGGCGCTGGTGCTGCTGATACTGCTGATAATACTGGGGGCGCTGGTGGCGAGGGTGTCACTGACGGACTCCGCGCTGCTGTCCATAGTGCTGCTGTTCCTGCTGGCGCTGCTGTTCGGGGTGCTGATGACGCTGCCGATAGGGGGGGGGGACCTGCCGGTGGTGATATCCCTGTACAACGCGCTGACGGGGCTGGCGGTGGGGTTCGAGGGGCTGGCGGTGGGGAACCCGGCGCTGCTGGTGGCGGAGAAGGTGATATTCGTGCCGGG
>3_342
ATGGAGACGCTGATACAGGCGGTGTACTTCCTGGTGGCGCTGCTGTTCATAGTGGGGCTGAAGAGGATGGCGTCGCCGGCGACGGCGAAGTCGGGGATAGTGTGGGCGGGGGTGGCGATGGTGGCGGCGGTGCTGGTGACGTTCCTGGTGCCGGGGCTGCTGAACACGGCGCTGGTGCTGCTGATACTGCTGATAATACTGGGGGCGCTGGTGGCGAGGGTGTCACTGACGGACTCCGCGCTGCTGTCCATAGTGCTGCTGTTCCTGCTGGCGCTGCTGTTCGGGGTGCTGATGACGCTGCCGATAGGGGGGGGGGACCTGCCGGTGGTGATATCCCTGTACAACGCGCTGACGGGGCTGGCGGTGGGGTTCGAGGGGCTGGCGGTGGGGAACCCGGCGCTGCTGGTGGCGGAGAAGGTGATATTCGTGCCGGGGTACGGGATGGCGGTGGCGCAGGCGCAGCACA
>3_343
ATGGAGACGCTGATACAGGCGGTGTACTTCCTGGTGGCGCTGCTGTTCATAGTGGGGCTGAAGAGGATGGCGTCGCCGGCGACGGCGAAGTCGGGGATAGTGTGGGCGGGGGTGGCGATGGTGGCGGCGGTGCTGGTGACGTTCCTGGTGCCGGGGCTGCTGAACACGGCGCTGGTGCTGCTGATACTGCTGATAATACTGGGGGCGCTGGTGGCGAGGGTGTCACTGACGGACTCCGCGCTGCTGTCCATAGTGCTGCTGTTCCTGCTGGCGCTGCTGTTCGGGGTGCTGATGACGCTGCCGATAGGGGGGGGGGACCTGCCGGTGGTGATATCCCTGTACAACGCGCTGACGGGGCTGGCGGTGGGGTTCGAGGGGCTGGCGGTGGGGAA
>3_344
ATGGAGACGCTGATACAGGCGGTGTACTTCCTGGTGGCGCTGCTGTTCATAGTGGGGCTGAAGAGGATGGCGTCGCCGGCGACGGCGAAGTCGGGGATAGTGTGGGCGGGGGTGGCGATGGTGGCGGCGGTGCTGGTGACGTTCCTGGTGCCGGGGCTGCTGAACACGGCGCTGGTGCTGCTGATACTGCTGATAATACTGGGGGCGCTGGTGGCGAGGGTGTCACTGACGGACTCCGCGCTGCTGTCCATAGTGCTGCTGTTCCTGCTGGCGCTGCTGTTCGGGGTGCTGATGACGCTGCCGATAGGGGGGGGGGACCTGCCGGTGGTGATATCCCTGTACAACGCGCTGACGGGGCTGGCGGTGGGGTTCGAGGGGCTGGCGGTGGGGAACCCGGCGCTG
>3_345
ATGGAGACGCTGATACAGGCGGTGTACTTCCTGGTGGCGCTGCTGTTCATAGTGGGGCTGAAGAGGATGGCGTCGCCGGCGACGGCGAAGTCGGGGATAGTGTGGGCGGGGGTGGCGATGGTGGCGGCGGTGCTGGTGACGTTCCTGGTGCCGGGGCTGCTGAACACGGCGCTGGTGCTGCTGATACTGCTGATAATACTGGGGGCGCTGGTGGCGAGGGTGTCACTGACGG
>3_346
ATGGAGACGCTGATACAGGCGGTGTACTTCCTGGTGGCGCTGCTGTTCATAGTGGGGCTGAAGAGGATGGCGTCGCCGGCGACGGCGAAGTCGGGGATAGTGTGGGCGGGGGTGGCGATGGTGGCGGCGGTGCTGGTGACGTTCCTGGTGCCGGGGCTGCTGAACACGGCGCTGGTGCTGCTGATACTGCTGATAATACTGGGGGCGCTGGTGGCGAGGGTGTCACTGACGGACTCCGCGCTGCTGTCCATAGTGCTGCTGTTCCTGCTGGCGCTGCTGTTCGGGGTGCTGATGACGCTGCCGATAGGGGGGGGGGACCTGCCGGTGGTGATATCCCTGTACAACGCGCTGACGGGGCTGG
>3_347
ATGGAGACGCTGATACAGGCGGTGTACTTCCTGGTGGCGCTGCTGTTCATAGTGGGGCTGAAGAGGATGGCGTCGCCGGCGACGGCGAAGTCGGGGATAGTGTGGGCGGGGGTGGCGATGGTGGCGGCGGTGCTGGTGACGTTCCTGGTGCCGGGGCTGCTGAACACGGCGCTGGTGCTGCTGATACTGCTGATAATACTGGGGGCGCTGGTGGCGAGGGTGTCACTGACGGACTCCGCGCTGCTGTCCATAGTGCTGCTGTTCCTGCTGGCGCTGCTGTTCGGGGTGCTGATGACGCTGCCGATAGGGGGGGGGGACCTGCCGGTGGTGATATCCCTGTACAACGCGCTGACGGGGCTGGCGGTGGGGTTCGAGGGGCTGGCGGTGGGGAACCCG
>3_348
ATGGAGACGCTGATACAGGCGGTGTACTTCCTGGTGGCGCTGCTGTTCATAGTGGGGCTGAAGAGGATGGCGTCGCCGGCGACGGCGAAGTCGGGGATAGTGTGGGCGGGGGTGGCGATGGTGGCGGCGGTGCTGGTGACGTTCCTGGTGCCGGGGCTGCTGAACACGGCGCTGGTGCTGCTGATACTGCTGATAATACTGGGGGCGCTGGTGGCGAGGGTGTCACTGACGGACTCCGCGCTGCTGTCCATAGTGCTGCTGTTCCTGCTGGCGCTGCTGTTCGGGGTGCTGATGACGCTGCCGATAGGGGGGGGGGACCTGCCGGTGGTGATATCCCTGTACAACGCGCTGACGGGGCTGGCGGTGGGGTTCGAGGGGCTGGCGGTGGGGAACCCGGCGCTGCTGGTGGCGGAGAAGGTGATAT
>3_349
ATGGAGACGCTGATACAGGCGGTGTACTTCCTGGTGGCGCTGCTGTTCATAGTGGGGCTGAAGAGGATGGCGTCGCCGGCGACGGCGAAGTCGGGGATAGTGTGGGCGGGGGTGGCGATGGTGGCGGCGGTGCTGGTGACGTTCCTGGTGCCGGGGCTGCTGAACACGGCGCTGGTGCTGCTGATACTGCTGATAATACTGGGGGCGCTGGTGGCGAGGGTGTCACTGACGGACTCCGCGCTGCTGTCCATAGTGCTGCTGTTCCTGCTGGCGCTGCTGTTCGGGGTGCTGATGACGCTGCCGATAGGGGGGGGGGACCTGCCGGTGGTGATATCCCTGTACAACGCGCTGACGGGGCTGGCGGTGGGGTT
>3_350
ATGGAGACGCTGATACAGGCGGTGTACTTCCTGGTGGCGCTGCTGTTCATAGTGGGGCTGAAGAGGATGGCGTCGCCGGCGACGGCGAAGTCGGGGATAGTGTGGGCGGGGGTGGCGATGGTGGCGGCGGTGCTGGTGACGTTCCTGGTGCCGGGGCTGCTGAACACGGCGCTGGTGCTGCTGATACTGCTGATAATACTGGG
>3_351
ATGGAGACGCTGATACAGGCGGTGTACTTCCTGGTGGCGCTGCTGTTCATAGTGGGGCTGAAGAGGATGGCGTCGCCGGCGACGGCGAAGTCGGGGATAGTGTGGGCGGGGGTGGCGATGGTGGCGGCGGTGCTGGTGACGTTCCTGGTGCCGGGGCTGCTGAACACGGCGCTGGTGCTGCTGATACTGCTGATAATACTGGGGGCGCTGGTGGCGAGGGTGTCACTGACGGACTCCGCGCTGCTGTCCATAGTGCTGCTGTTCCTGCTGGCGCTGCTGTTCGGGGTGCTGATGACGCTGCCGATAGGGGGGGGGGACCTGCCGGTGGTGATATCCCTGTACAACGCGCTGACGGGGCTGGCGGTGGGGTTCGAGGGGCTGGCGGTGGGGAACCCGGCGCTGCTGGTGGCGGAGAAGGTGATATTCGTGCCGGGGTACGGGATGGCGGTGGCGCAGGCGCAGCACAAGCTGAAGGAGCTGGCGGACGTGCTGGAGGCG
>3_352
ATGGAGACGCTGATACAGGCGGTGTACTTCCTGGTGGCGCTGCTGTTCATAGTGGGGCTGAAGAGGATGGCGTCGCCGGCGACGGCGAAGTCGGGGATAGTGTGGGCGGGGGTGGCGATGGTGGCGGCGGTGCTGGTGACGTTCCTGGTGCCGGGGCTGCTGAACACGGCGCTGGTGCTGCTGATACTGCTGATAATACTGGGGGCGCTGGTGGCGAGGGTGTCACTGACGGACTCCGCGCTGCTGTCCATAGTGCTGCTGTTCCTGCTGGCGCTGCTGTTCGGGGTGCTGATGACGCTGCCGATAGGGGGGGGGGACCTGCCGGTGGTGATATCCCTGTACAACGCGCTGACGGGGCTGGCGGT
>3_353
ATGGAGACGCTGATACAGGCGGTGTACTTCCTGGTGGCGCTGCTGTTCATAGTGGGGCTGAAGAGGATGGCGTCGCCGGCGACGGCGAAGTCGGGGATAGTGTGGGCGGGGGTGGCGATGGTGGCGGCGGTGCTGGTGACGTTCCTGGTGCCGGGGCTGCTGAACACGGCGCTGGTGCTGCTGATACTGCTGATAATACTGGGGGCGCTGGTGGCGAGGGTGTCACTGACGGACTCCGCGCTGCTGTCCATAGTGCTGCTGTTCCTGCTGGCGCTGCTGTTCGGGGTGCTGATGACGCTGCCGATAGGGGGGGGGGACCTGCCGGTGGTGATATCCCTGTACAACGCGCTGACGGGGCTGGCGGTGGGGTTCGAGGGGCTGGCGGTGGGGAACCCGGCGCTGCTGGTGGCGGAGAAGGTGATATTCGTGCCGGGGTACGG
>3_354
ATGGAGACGCTGATACAGGCGGTGTACTTCCTGGTGGCGCTGCTGTTCATAGTGGGGCTGAAGAGGATGGCGTCGCCGGCGACGGCGAAGTCGGGGATAGTGTGGGCGGGGGTGGCGATGGTGGCGGCGGTGCTGGTGACGTTCCTGGTGCCGGGGCTGCTGAACACGGCGCTGGTGCTGCTGATACTGCTGATAATACTGGGGGCGCTGGTGGCGAGGGTGTCACTGACGGACTCCGCGCTGCTGTCCATAGTGCTGCTGTTCCTGCTG
>3_355
ATGGAGACGCTGATACAGGCGGTGTACTTCCTGGTGGCGCTGCTGTTCATAGTGGGGCTGAAGAGGATGGCGTCGCCGGCGACGGCGAAGTCGGGGATAGTGTGGGCGGGGGTGGCGATGGTGGCGGCGGTGCTGGTGACGTTCCTGGTGCCGGGGCTGCTGAACACGGCGCTGGTGCTGCTGATACTGCTGATAATACTGGGGGCGCTGGTGGCGAGGGTGTCACTGACGGACTCCGCGCTGCTGTCCATAGTGCTGCTGTTCCTGCTGGCGCTGCTGTTCGGGGTGCTGATGACGCTGCCGATAGGGGGGGGGGACCTGCCGGTGGTGATATCCCTGTACAACGCGCTGACGGGGCTGGCGGTGGGGTTCGAGGGGCTGGCGGTGGGGAACCCGGCGCTGCTGGTGGCGGAGAAGGTGATATTCGTGCCGGG
>3_356
ATGGAGACGCTGATACAGGCGGTGTACTTCCTGGTGGCGCTGCTGTTCATAGTGGGGCTGAAGAGGATGGCGTCGCCGGCGACGGCGAAGTCGGGGATAGTGTGGGCGGGGGTGGCGATGGTGGCGGCGGTGCTGGTGACGTTCCTGGTGCCGGGGCTGCTGAACACGGCGCTGGTGCTGCTGATACTGCTGATAATACTGGGGGCGCTGGTGGCGAGGGTGTCACTGACGGACTCCGCGCTGCTGTCCATAGTGCTGCTGTTCCTGCTGGCGCTGCTGTTCGGGGTGCTGATGACGCTGCCGATAGGGGGGGGGGACCTGCCGGTGGTGATATCCCTGTACAACGCGCTGACGGGGCTGGCGGTGGGGTTCGAGGGGCTGGCGGTGGGGAACCCGGCGCTGCTGGTGGCGGAGAAGGTGATATTCGTGCC
>3_357
ATGGAGACGCTGATACAGGCGGTGTACTTCCTGGTGGCGCTGCTGTTCATAGTGGGGCTGAAGAGGATGGCGTCGCCGGCGACGGCGAAGTCGGGGATAGTGTGGGCGGGGGTGGCGATGGTGGCGGCGGTGCTGGTGACGTTCCTGGTGCCGGGGCTGCTGAACACGGCGCTGGTGCTGCTGATACTGCTGATAATACTGGGGGCGCTGGTGGCGAGGGTGTCACTGACGGACTCCGCGCTGCT
>3_358
ATGGAGACGCTGATACAGGCGGTGTACTTCCTGGTGGCGCTGCTGTTCATAGTGGGGCTGAAGAGGATGGCGTCGCCGGCGACGGCGAAGTCGGGGATAGTGTGGGCGGGGGTGGCGATGGTGGCGGCGGTGCTGGTGACGTTCCTGGTGCCGGGGCTGCTGAACACGGCGCTGGTGCTGCTGATACTGCTGATAATACTGGGGGCGCTGGTGGCGAGGGTGTCACTGACGGACTCCGCGCTGCTGTCCATAGTGCTGCTGTTCCTGCTGGCGCTGCTGTTCGG
>3_359
ATGGAGACGCTGATACAGGCGGTGTACTTCCTGGTGGCGCTGCTGTTCATAGTGGGGCTGAAGAGGATGGCGTCGCCGGCGACGGCGAAGTCGGGGATAGTGTGGGCGGGGGTGGCGATGGTGGCGGCGGTGCTGGTGACGTTCCTGGTGCCGGGGCTGCTGAACACGGCGCTGGTGCTGCTGATACTGCTGATAATACTGGGGGCGCTGGTGGCGAGGGTGTCACTGACGGACTCCGCGCTGCTGTCCATAGTGCTGCTGTTCCTGCTGGCGCTGCTGTTCGG
>3_360
ATGGAGACGCTGATACAGGCGGTGTACTTCCTGGTGGCGCTGCTGTTCATAGTGGGGCTGAAGAGGATGGCGTCGCCGGCGACGGCGAAGTCGGGGATAGTGTGGGCGGGGGTGGCGATGGTGGCGGCGGTGCTGGTGACGTTCCTGGTGCCGGGGCTGCTGAACACGGCGCTGGTGCTGCTGATACTGCTGATAATACTGGGGGCGCTGGTGGCGAGGGTGTCACTGACGGACTCCGCGCTGCTGTCCATAGTGCTGCTGTTCCTGCTGGCGCTGCTGTTCGGGGTGCTGATGACGCTGCCGATAGGGGGGGGGGACCTGCCGGTGGTGATATCCCTGTACAACGCGCTGACGGGGCTGGCGGTGGGGTTCGAGGGG
>3_361
ATGGAGACGCTGATACAGGCGGTGTACTTCCTGGTGGCGCTGCTGTTCATAGTGGGGCTGAAGAGGATGGCGTCGCCGGCGACGGCGAAGTCGGGGATAGTGTGGGCGGGGGTGGCGATGGTGGCGGCGGTGCTGGTGACGTTCCTGGTGCCGGGGCTGCTGAACACGGCGCTGGTGCTGCTGATACTGCTGA
>3_362
ATGGAGACGCTGATACAGGCGGTGTACTTCCTGGTGGCGCTGCTGTTCATAGTGGGGCTGAAGAGGATGGCGTCGCCGGCGACGGCGAAGTCGGGGATAGTGTGGGCGGGGGTGGCGATGGTGGCGGCGGTGCTGGTGACGTTCCTGGTGCCGGGGCTGCTGAACACGGCGCTGGTGCTGCTGATACTGCTGATAATACTGGGGGCGCTGGTGGCGAGGGTGTCACTGACGGACTCCGCGCTGCTGTCCATAGTGCTGCTGTTCCTGCTGGCGCTGCTGTTCGGGGTGCTGATGACGCTGCCGATAGGGGGGGGGGACCTGCCGGTGGTGATATCCCTGTACAACGCGCTGACGGGGCTGGCGGTGGGGTTCGAGGGGCTGGCGGTGGGGA
>3_363
ATGGAGACGCTGATACAGGCGGTGTACTTCCTGGTGGCGCTGCTGTTCATAGTGGGGCTGAAGAGGATGGCGTCGCCGGCGACGGCGAAGTCGGGGATAGTGTGGGCGGGGGTGGCGATGGTGGCGGCGGTGCTGGTGACGTTCCTGGTGCCGGGGCTGCTGAACACGGCGCTGGTGCTGCTGATACTGCTGATAATACTGGGGGCGCTGGTGGCGAGGGTGTCACTGACGGACTCCGCGCTGCTGTCCATAGTGCTGCTGTTCCTGCTGGCGCTGCTGTTCGGGGTGCTGATGACGCTGCCGATAGGGGGGGGGGACCTGCCGGTGGTGATATCCCTGTACAACGCGCTGACGGGGCTGGCGGTGGGGTTCGAGGGGCTGGCGGTGGGGAACCCGGCGCTGCTGGTGGCGGAGAAGGTG
>3_364
ATGGAGACGCTGATACAGGCGGTGTACTTCCTGGTGGCGCTGCTGTTCATAGTGGGGCTGAAGAGGATGGCGTCGCCGGCGACGGCGAAGTCGGGGATAGTGTGGGCGGGGGTGGCGATGGTGGCGGCGGTGCTGGTGACGTTCCTGGTGCCGGGGCTGCTGAACACGGCGCTGGTGCTGCTGATACTGCTGATAATACTGGGGGCGCTGGTGGCGAGGGTGTCACTGACGGACTCCGCGCTGCTGTCCATAGTGCTGCTGTTCCTGCTGGCGCTGCTGTTCGGGGTGCTGATGACGCTGCCGATAGGGGGGGGGGACCTGCCGGTGGTGATATCCCTGTACAACGCGCTG
>3_365
ATGGAGACGCTGATACAGGCGGTGTACTTCCTGGTGGCGCTGCTGTTCATAGTGGGGCTGAAGAGGATGGCGTCGCCGGCGACGGCGAAGTCGGGGATAGTGTGGGCGGGGGTGGCGATGGTGGCGGCGGTGCTGGTGACGTTCCTGGTGCCGGGGCTGCTGAACACGGCGCTGGTGC
>3_366
ATGGAGACGCTGATACAGGCGGTGTACTTCCTGGTGGCGCTGCTGTTCATAGTGGGGCTGAAGAGGATGGCGTCGCCGGCGACGGCGAAGTCGGGGATAGTGTGGGCGGGGGTGGCGATGGTGGCGGCGGTGCTGGTGACGTTCCTGGTGCCGGGGCTGCTGAACACGGCGCTGGTGCTGCTGATACTGCTGATAATACTGGGGGCGCTGGTGGCGAGGGTGTCACTGACGGACTCCGCGCTGCTGTCCATAGTGCTGCTGTTCCTGCTGGCGCTGCTGTTCGGGGTGCTGATGACGCTGCCGATAGGGGGGGGGGACCTGCCGGTGGTGATATCCCTGT
>3_367
ATGGAGACGCTGATACAGGCGGTGTACTTCCTGGTGGCGCTGCTGTTCATAGTGGGGCTGAAGAGGATGGCGTCGCCGGCGACGGCGAAGTCGGGGATAGTGTGGGCGGGGGTGGCGATGGTGGCGGCGGTGCTGGTGACGTTCCTGGTGCCGGGGCTGCTGAACACGGCGCTGGTGCTGCTGATACTGCTGATAATACTGGGGGCGCTGGTGGCGAGGGTGTCACTGACGGACTCCGCGCTGCTGTCCATAGTGCTGCTGTTCCTGCTGGCGCTGCTGTTCGGGGTGCTGATGACGCTGCCGATA
>3_368
ATGGAGACGCTGATACAGGCGGTGTACTTCCTGGTGGCGCTGCTGTTCATAGTGGGGCTGAAGAGGATGGCGTCGCCGGCGACGGCGAAGTCGGGGATAGTGTGGGCGGGGGTGGCGATGGTGGCGGCGGTGCTGGTGACGTTCCTGGTGCCGGGGCTGCTGAACACGGCGCTGGTGCTGCTGATACTGCTGATAATACTGGGGGCGCTGGTGGCGAGGGTGTCACTGACGGACTCCGCGCTGCTGTCCATAGTGCTGCTGTTCCTGCTGGCGCTGCTGTTCGGGGTGCTGATGACGCTGCCGATAGGGGGGGGGGACCTGCCGGTGGTGATATCCCTGTACAACGCGCTGA
>3_369
ATGGAGACGCTGATACAGGCGGTGTACTTCCTGGTGGCGCTGCTGTTCATAGTGGGGCTGAAGAGGATGGCGTCGCCGGCGACGGCGAAGTCGGGGATAGTGTGGGCGGGGGTGGCGATGGTGGCGGCGGTGCTGGTGACGTTCCTGGTGCCGGGGCTGCTGAACACGGCGCTGGTGCTGCTGATACTGCTGATAATACTGGGGGCGCTGGTGGCGAGGGTGTCACTGACGGACTCCGCGCTGCTGTCCATAGTGCTGCTGTTCCTGCTGGCGCTGCTGTTCGGGGTGCTGATGACGCTGCCGATAGGGGGGGGGGACCTGCCG
>3_370
ATGGAGACGCTGATACAGGCGGTGTACTTCCTGGTGGCGCTGCTGTTCATAGTGGGGCTGAAGAGGATGGCGTCGCCGGCGACGGCGAAGTCGGGGATAGTGTGGGCGGGGGTGGCGATGGTGGCGGCGGTGCTGGTGACGTTCCTGGTGCCGGGGCTGCTGAACACGGCGCTGGTGCTGCTGATACTGCTGATAATACTGGGGGCGCTGGTGGCGAGGGTGTCACTGACGGACTCCGCGCTGCTGTCCATAGTGCTGCTGTTCCTGCTGGCGCTGCTGTTCGGGGTGCTGATGACGCTGCCGATAGGGGGGGGGGACCTGCCGG
>3_371
ATGGAGACGCTGATACAGGCGGTGTACTTCCTGGTGGCGCTGCTGTTCATAGTGGGGCTGAAGAGGATGGCGTCGCCGGCGACGGCGAAGTCGGGGATAGTGTGGGCGGGGGTGGCGATGGTGGCGGCGGTGCTGGTGACGTTCCTGGTGCCGGGGCTGCTGAACACGGCGCTGGTGCTGCTGATACTGC
>3_372
ATGGAGACGCTGATACAGGCGGTGTACTTCCTGGTGGCGCTGCTGTTCATAGTGGGGCTGAAGAGGATGGCGTCGCCGGCGACGGCGAAGTCGGGGATAGTGTGGGCGGGGGTGGCGATGGTGGCGGCGGTGCTGGTGACGTTCCTGGTGCCGGGGCTGCTGA
>3_373
ATGGAGACGCTGATACAGGCGGTGTACTTCCTGGTGGCGCTGCTGTTCATAGTGGGGCTGAAGAGGATGGCGTCGCCGGCGACGGCGAAGTCGGGGATAGTGTGGGCGGGGGTGGCGATGGTGGCGGCGGTGCTGGTGACGTTCCTGGTGCCGGGGCTGCTGAACACGGCGCTGGTGCTGCTGATACTGCTGATAATACTGGGGGCGCTGGTGGCGAGGGTGTCACTGACGGACTCCGCGCTGCTGTCCATAGTGC
>3_374
ATGGAGACGCTGATACAGGCGGTGTACTTCCTGGTGGCGCTGCTGTTCATAGTGGGGCTGAAGAGGATGGCGTCGCCGGCGACGGCGAAGTCGGGGATAGTGTGGGCGGGGGTGGCGATGGTGGCGGCGGTGCTGGTGACGTTCCTGGTGCCGGGGCTGCTGAACACGGCGCTGGTGCTGCTGATACTGCTGATAATACTGGGGGCGCTGGTGGCGAGGGTGTCACTGACGGACTCCGCGCTGCTGTCCATAGTGCTGCTGTTCCTGCTGGCGCTGCTGTT
>3_375
ATGGAGACGCTGATACAGGCGGTGTACTTCCTGGTGGCGCTGCTGTTCATAGTGGGGCTGAAGAGGATGGCGTCGCCGGCGACGGCGAAGTCGGGGATAGTGTGGGCGGGGGTGGCGATGGTGGCGGCGGTGCTGGTGACGTTCCTGGTGCCGGGGCTGCTGAACACGGCGCTGGTGCTGCTGATACTGCTGATAATACTGGGGGCGCTGGTGGC
>3_376
ATGGAGACGCTGATACAGGCGGTGTACTTCCTGGTGGCGCTGCTGTTCATAGTGGGGCTGAAGAGGATGGCGTCGCCGGCGACGGCGAAGTCGGGGATAGTGTGGGCGGGGGTGGCGATGGTGGCGGCGGTGCTGGTGACGTTCCTGGTGCCGGGGCTGCTGAACACGGCGCTGGTGCTGCTGATACTGCTGATAATACTGGGGGCGCTGGTGGCGAGGGTGTCACTGACGGACTCCGCGCTGCTGTCCATAGTGCTGCTGTTCCTGCTGGCGCTGCTGTTCGGGGTGCTGATGACGCTG
>3_377
ATGGAGACGCTGATACAGGCGGTGTACTTCCTGGTGGCGCTGCTGTTCATAGTGGGGCTGAAGAGGATGGCGTCGCCGGCGACGGCGAAGTCGGGGATAGTGTGGGCGGGGGTGGCGATGGTGGCGGCGGTGCTGGTGACGTTCCTGGTGCCGGGGCTGCTGAACACGGCGCTGGTGCTGCTGATACTGCTGATAATACTGGGGGCGCTGGTGGCGAGGGTGTCACTGACGGACTCCGCGCTGCTGTCCATAGTGCTGCTGTTCCTGCTGGCGCTGCTGTTCGGGGTGCTGATGACGCTGCCGATAGGGGGGGGGGACCTGCCGGTGGTGATATCCCTGTACAACGCGCTGA
>3_378
ATGGAGACGCTGATACAGGCGGTGTACTTCCTGGTGGCGCTGCTGTTCATAGTGGGGCTGAAGAGGATGGCGTCGCCGGCGACGGCGAAGTCGGGGATAGTGTGGGCGGGGGTGGCGATGGTGGCGGCGGTGCTGGTGACGTTCCTGGTGCCGGGGCTGCTGAACACGGCGCTGGTGCTGCTGATACTGCTGATAATACTGGGGGCGCTGGTGGCGAGGGTGTCACTGACGGACTCCGCGCTGCTGTCCATAGTGCTGCTGTTCCTGCTGGCGCTGCTGTTCGGGGTGCTGATGACGCTGCCGATAGGGGGGGGGGACC
>3_379
ATGGAGACGCTGATACAGGCGGTGTACTTCCTGGTGGCGCTGCTGTTCATAGTGGGGCTGAAGAGGATGGCGTCGCCGGCGACGGCGAAGTCGGGGATAGTGTGGGCGGGGGTGGCGATGGTGGCGGCGGTGCTGGTGACGTTCCTGGTGCCGGGGCTGCTGAACACGGCGCTGGTGCTGCTGATACTGCTGATAATACTGGGGGCGCTGGTGGCGAGGGTGTCACTGACGGACTCCGCGCTGCTGTCCATAGTGCTGCTGTTCCTGCTGGCGCTGCTGTTCGGGGTGCTGATGACGCTGCCGATAGGGGGGGGGGACCTGCCGGTGGTGATATCCCTGTACAACGCGCTGACGGGGCTGGCGGTGGGGTTCGAGGGGCTGGCGGTGGGGAACCCGGCGCTGCTGGTGGCGGAGAAG
>3_380
ATGGAGACGCTGATACAGGCGGTGTACTTCCTGGTGGCGCTGCTGTTCATAGTGGGGCTGAAGAGGATGGCGTCGCCGGCGACGGCGAAGTCGGGGATAGTGTGGGCGGGGGTGGCGATGGTGGCGGCGGTGCTGGTGACGTTCCTGGTGCCGGGGCTGCTGAACACGGCGCTGGTGCTGCTGATACTGCTGATAATACTGGGGGCGCTGGTGGCGAGGGTGTCACTGACGGACTCCGCGCTGCTGTCCATAGTGCTGCTGTTCCTGCTGGCGCTGCTGTTCGGGGTGCTGATGACGCTGCCGATAGGGGGGGGGGACCTGCCGGTGGTGATATCCCTGTACAACGCGCTGACGGGGCTGGCGGTGGGGTTCGAGGGGCTGGCGGTGGGGAACCCGGCGCTGCTGGTGGCGGAGAAGGTGATATTCGTGCCGGGGTACGGGATGGCGGTGGCGCAGGCGCAGCACAAGCTGAAGGAGCTGGCGGA
>3_381
ATGGAGACGCTGATACAGGCGGTGTACTTCCTGGTGGCGCTGCTGTTCATAGTGGGGCTGAAGAGGATGGCGTCGCCGGCGACGGCGAAGTCGGGGATAGTGTGGGCGGGGGTGGCGATGGTGGCGGCGGTGCTGGTGACGTTCCTGGTGCCGGGGCTGCTGAACACGGCGCTGGTGCTGCTGATACTGCTGATAATACTGGGGGCGCTGGTGGCGAGGGTGTCACTGACGGACTCCGCGCTGCTGTCCATAGTGCTGCTGTTCCTGCTGGCGCTGCTGTTCGGGGTGCTGATGACGCTGCCGATAGGGGGGGGGGACCTGCCGGTGGTGATATCCCTGTACAACGCGCTGACGGGGCTGGCGGTGGGGTTC
>3_382
ATGGAGACGCTGATACAGGCGGTGTACTTCCTGGTGGCGCTGCTGTTCATAGTGGGGCTGAAGAGGATGGCGTCGCCGGCGACGGCGAAGTCGGGGATAGTGTGGGCGGGGGTGGCGATGGTGGCGGCGGTGCTGGTGACGTTCCTGGTGCCGGGGCTGCTGAACACGGCGCTGGTGCTGCTGATACTGCTGATAATACTGGGGGCGCTGGTGGCGAGGGTGTCACTGACGGACTCCGCGCTGCTGTCCATAGTGCTGCTGTTCCTGCTGGCGCTGCTGTTCGGGGTGCTGATGACGCTGCCGATAGGGGGGGGGGACCTGCCGGTGGTGATATCCCTGTACAACGCGCTGACGGGGCTGGCGGTGGGGTTCGAGGGGCTGGCGGTGGGGAACCCGGCGCTGCTGGTGGCGGAGAAGGTGATATTCGTGCCGGGGTACGGGATGGCGGTGGCGCAGGCGCAGCACAAGCTGAAGGAGCTGGCGGACGTGCTGGAGG
>3_383
ATGGAGACGCTGATACAGGCGGTGTACTTCCTGGTGGCGCTGCTGTTCATAGTGGGGCTGAAGAGGATGGCGTCGCCGGCGACGGCGAAGTCGGGGATAGTGTGGGCGGGGGTGGCGATGGTGGCGGCGGTGCTGGTGACGTTCCTGGTGCCGGGGCTGCTGAACACGGCGCTGGTGCTGCTGATACTGCTGATAATACTGGGGGCGCTGGTGGCGAGGGTGTCACTGACGGACTCCGCGCTGCTGTCCATAGTGCTGCTGTTCCTGCTGGCGCTGCTGTTCGGGGTGCTGATGACGCTGCCGATAGG
>3_384
ATGGAGACGCTGATACAGGCGGTGTACTTCCTGGTGGCGCTGCTGTTCATAGTGGGGCTGAAGAGGATGGCGTCGCCGGCGACGGCGAAGTCGGGGATAGTGTGGGCGGGGGTGGCGATGGTGGCGGCGGTGCTGGTGACGTTCCTGGTGCCGGGGCTGCTGAACACGGCGCTGGTGCTGCTGATACTGCTGATAATACTGGGGGCGCTGGTGGCGAGGGTGTCACTGACGGACTCCGCGCTGCTGTCCATAGTGCTGCTGTTCCTGCTGGCGCTGCTGTTCGGGGTGCTGATGACGCTGCCGATAGGGGGGGGGGACCTGCCGGTGGTGATATCCCTGTACAACGCGCTGACG
>3_385
ATGGAGACGCTGATACAGGCGGTGTACTTCCTGGTGGCGCTGCTGTTCATAGTGGGGCTGAAGAGGATGGCGTCGCCGGCGACGGCGAAGTCGGGGATAGTGTGGGCGGGGGTGGCGATGGTGGCGGCGGTGCTGGTGACGTTCCTGGTGCCGGGGCTGC
>3_386
ATGGAGACGCTGATACAGGCGGTGTACTTCCTGGTGGCGCTGCTGTTCATAGTGGGGCTGAAGAGGATGGCGTCGCCGGCGACGGCGAAGTCGGGGATAGTGTGGGCGGGGGTGGCGATGGTGGCGGCGGTGCTGGTGACGTTCCTGGTGCCGGGGCTGCTGAACACGGCGCTGGTGCTGCTGATACTGCTGATAATACTGGGGGCGCTGGTGGCGAGGGTGTCACTGACGGACTCCGCGCTGCTGTCCATAGTGCTGCTGTTCCTGCTGGCGCTGCTGTTCGGGGTGCTGATGACGCTGCCGATAGGGGGGGGGGACCTGCCGGTGGTGATATCCCTGTACAACGCGCTGACGGGGCTGGCGGTGGGGTTCGA
>3_387
ATGGAGACGCTGATACAGGCGGTGTACTTCCTGGTGGCGCTGCTGTTCATAGTGGGGCTGAAGAGGATGGCGTCGCCGGCGACGGCGAAGTCGGGGATAGTGTGGGCGGGGGTGGCGATGGTGGCGGCGGTGCTGGTGACGTTCCTGGTGCCGGGGCTGCTGAACACGGCGCTGGTGCTGCTGATACTGCTGATAATACTGGGGGCGCTGGTGGCGAGGGTGTCACTGACGGACTCCGCGCTGCTGTCCATAGTGCTGCTGTTCCTGCTGGCGCTGCTGTTCGGGGTGCTGATGACGCTGCCGATAGGGGGGGGGGAC
>3_388
ATGGAGACGCTGATACAGGCGGTGTACTTCCTGGTGGCGCTGCTGTTCATAGTGGGGCTGAAGAGGATGGCGTCGCCGGCGACGGCGAAGTCGGGGATAGTGTGGGCGGGGGTGGCGATGGTGGCGGCGGTGCTGGTGACGTTCCTGGTGCCGGGGCTGCTGAACACGGCGCTGGTGCTGCTGATACTGCTGATAATACTGG
>3_389
ATGGAGACGCTGATACAGGCGGTGTACTTCCTGGTGGCGCTGCTGTTCATAGTGGGGCTGAAGAGGATGGCGTCGCCGGCGACGGCGAAGTCGGGGATAGTGTGGGCGGGGGTGGCGATGGTGGCGGCGGTGCTGGTGACGTTCCTGGTGCCGGGGCTGCTGAACACGGCGCTGGTGCTGCTGATACTGCTGATAATACTGGGGGCGCTGGTGGCGAGGGTGTCACTGACGGACTCCGCGCTGCTGTCCATAGTGCTGCTGTTCCTGCTGGCGCTGCTGTTCGGGGTGCTGATGACGCTGCCGATAGGGGGGGGGGACCTGCCGGTGGTGATATCCCTGTACAACGCGCTGACGGGGCTGGCGGTGGGGTTCG
>3_390
ATGGAGACGCTGATACAGGCGGTGTACTTCCTGGTGGCGCTGCTGTTCATAGTGGGGCTGAAGAGGATGGCGTCGCCGGCGACGGCGAAGTCGGGGATAGTGTGGGCGGGGGTGGCGATGGTGGCGGCGGTGCTGGTGACGTTCCTGGTGCCGGGGCTGCTGAACACGGCGCTGGTGCTGCTGATACTGCTGATAATACTGGGGGCGCTGGTGGCGAGGGTGTCACTGACGGACTCCGCGCTGCTGTCCATAGTGCTGCTGTTCCTGCTGGCGCTGCTGTTCGGGGTGCTGATGACGCTGCCGATAGGGGGGGGGGACCTGCCGGTGGTGATATCCCTGTACAACGCGCTGACGGGGCTGGCGGTGGGGTTCGAGGGGCTGGCGGTGGGGAACCCGGCGCTGCTGGTGGCGG
>3_391
ATGGAGACGCTGATACAGGCGGTGTACTTCCTGGTGGCGCTGCTGTTCATAGTGGGGCTGAAGAGGATGGCGTCGCCGGCGACGGCGAAGTCGGGGATAGTGTGGGCGGGGGTGGCGATGGTGGCGGCGGTGCTGGTGACGTTCCTGGTGCCGGGGCTGCTGAACACGGCGCTGGTGCT
>3_392
ATGGAGACGCTGATACAGGCGGTGTACTTCCTGGTGGCGCTGCTGTTCATAGTGGGGCTGAAGAGGATGGCGTCGCCGGCGACGGCGAAGTCGGGGATAGTGTGGGCGGGGGTGGCGATGGTGGCGGCGGTGCTGGTGACGTTCCTGGTGCCGGGGCTGCTGAACACGGCGCTGGTGCTGCTGATACTGCTGATAATACTGGGGGCGCTGGTGGCGAGGGTGTCACTGACGGACTCCGCGCTGCTGTCCATAGTGCTGCTGTTCCTGCTGGCGCTGCTGTTCGGGGTGCTGATGACGCTGCCGATAGGGGGGGGGGACCTGCCGGTGGTGATATCCCTGTACAACGCGCTGACGGGGCTGGCGGTGGGGTTCGAGGGGCTGGCGGTGGGGAACCCGGCGCTGCTGGTGGCGGAGAAGGTGATATTCGTGCCGGGGTACGGGATGGCGGTGGCGCAGGCGC
>3_393
ATGGAGACGCTGATACAGGCGGTGTACTTCCTGGTGGCGCTGCTGTTCATAGTGGGGCTGAAGAGGATGGCGTCGCCGGCGACGGCGAAGTCGGGGATAGTGTGGGCGGGGGTGGCGATGGTGGCGGCGGTGCTGGTGACGTTCCTGGTGCCGGGGCTGCTGAACACGGCGCTGGTGCTGCTGATACTGCTGATAATACTGGGGGCGCTGGTGGCGAGGGTGTCACTGACGGACTCCGCGCTGCTGTCCATAGTGCTGCTGTTCCTGCTGGCGCTGCTGTTCGGGGTGCTGATGACGCTGCCGATAGGGGGGGGGGACCTGCCGGTGGTGATATCCCTGTACAACGCGCTGACGGGGCTGGCGGTGGGGTTCGAGGGGCTGGCGGTGGGGAACCCGGCGCTGCTGG
>3_394
ATGGAGACGCTGATACAGGCGGTGTACTTCCTGGTGGCGCTGCTGTTCATAGTGGGGCTGAAGAGGATGGCGTCGCCGGCGACGGCGAAGTCGGGGATAGTGTGGGCGGGGGTGGCGATGGTGGCGGCGGTGCTGGTGACGTTCCTGGTGCCGGGGCTGCTGAACACGGCGCTGGTGCTGCTGATACTGCTGATAATACTGGGGGCGCTGGTGGCGAGGGTGTCACTGACGGACTCCGCGCTGCTGTCCATAGTGCTGCTGTTCCTGCTGGCGCTGCTGTTCGGGGTGCTGATGACGCTGCCGATAGGGGGGGGGGACCTGCCGGTGGTGATAT
>3_395
ATGGAGACGCTGATACAGGCGGTGTACTTCCTGGTGGCGCTGCTGTTCATAGTGGGGCTGAAGAGGATGGCGTCGCCGGCGACGGCGAAGTCGGGGATAGTGTGGGCGGGGGTGGCGATGGTGGCGGCGGTGCTGGTGACGTTCCTGGTGCCGGGGCTGCTGAACACGGCGCTGGTGCTGCTGATACTGCTGATAATACTGGGGGCGCTGGTGGCGAGGGTGTCACTGACGGACTCCGCGCTGCTGTCCATAGTGCTGCTGTTCCTGCTGGCGCTGCTGTTCGGGGTGCTGATGACGCTGCCGATAGGGGGGGGGGACCTGCCGGTGGTGATATCCCTGTACAACGCGCTGACGGGGCTGGCGGTGGGGTTCGAGGGGCTGGCGGTGGGGAACCCGGCGCTGCTGGTGGCGGAGAAGGTGATATTCGTGCCGGGGTACGGGATGGCGGTGGCGCAGGCG
>3_396
ATGGAGACGCTGATACAGGCGGTGTACTTCCTGGTGGCGCTGCTGTTCATAGTGGGGCTGAAGAGGATGGCGTCGCCGGCGACGGCGAAGTCGGGGATAGTGTGGGCGGGGGTGGCGATGGTGGCGGCGGTGCTGGTGACGTTCCTGGTGCCGGGGCTGCTGAACACGGCGCTGGTGCTGCTGATACTGCTGATAATACTGGGGGCGCTGGTGGCGAGGGTGTCACTGACGGACTCCGCGCTGCTGTCCATAGTGCTGCTGTTCCTGCTGGCGCTGCTGTTCGGGGTGCTGATGACGCTGCCGATAGGGGGGGGGGACCTGCCGGTGGTGATA
>3_397
ATGGAGACGCTGATACAGGCGGTGTACTTCCTGGTGGCGCTGCTGTTCATAGTGGGGCTGAAGAGGATGGCGTCGCCGGCGACGGCGAAGTCGGGGATAGTGTGGGCGGGGGTGGCGATGGTGGCGGCGGTGCTGGTGACGTTCCTGGTGCCGGGGCTGCTGAACACGGCGCTGGTGCTGCTGATACTGCTGATAATACTGGGGGCGCTGGTGGCGAGGGTGTCACTGACGGACTCCGCGCTGCTGTCCA
>3_398
ATGGAGACGCTGATACAGGCGGTGTACTTCCTGGTGGCGCTGCTGTTCATAGTGGGGCTGAAGAGGATGGCGTCGCCGGCGACGGCGAAGTCGGGGATAGTGTGGGCGGGGGTGGCGATGGTGGCGGCGGTGCTGGTGACGTTCCTGGTGCCGGGGCTGCTGAACACGGCGCTGGTGCTGCTGATACTGCTGATAATACTGGGGGCGCTGGTGGCGAGGGTGTCACTGACGGACTCCGCGCTGCTGTCCATAGTGCTGCTGTTCCTGCTGGCGCTGCTGTTCGGGGTGCTGATGACGCTGCCGATAGGGGGGGGGGACCTGCCGGTGGTGATATCCCTGTACA
>3_399
ATGGAGACGCTGATACAGGCGGTGTACTTCCTGGTGGCGCTGCTGTTCATAGTGGGGCTGAAGAGGATGGCGTCGCCGGCGACGGCGAAGTCGGGGATAGTGTGGGCGGGGGTGGCGATGGTGGCGGCGGTGCTGGTGACGTTCCTGGTGCCGGGGCTGCTGAACACGGCGCTGGTGCTGCTGATACTGCTGATAATACTGGGGGCGCTGGTGGCGAGGGTGTCACTGACGGACTCCGCGCTGCTGTCCATAGT
>3_400
ATGGAGACGCTGATACAGGCGGTGTACTTCCTGGTGGCGCTGCTGTTCATAGTGGGGCTGAAGAGGATGGCGTCGCCGGCGACGGCGAAGTCGGGGATAGTGTGGGCGGGGGTGGCGATGGTGGCGGCGGTGCTGGTGACGTTCCTGGTGCCGGGGCTGCTGAACACGGCGCTGGTGCTGCTGATACTGCTGATAATACTGGGGGCGCTGGTGGCGAGGGTGTCACTGACGGACTCCGCGCTGCTGTCCATAGTGCTGCTGTTCCTGCTGG
>3_401
ATGGAGACGCTGATACAGGCGGTGTACTTCCTGGTGGCGCTGCTGTTCATAGTGGGGCTGAAGAGGATGGCGTCGCCGGCGACGGCGAAGTCGGGGATAGTGTGGGCGGGGGTGGCGATGGTGGCGGCGGTGCTGGTGACGTTCCTGGTGCCGGGGCTGCTGAACACGGCGCTGGTGCTGCTGATACTGCTGATAATACTGGGGGCGCTGGTGGCGAGGGTGTCACTGACGGACTCCGCGCTGCTGTCCATAGTGCTGCTGTTCCTGCTGGCGCTGCTGTTCGGGGTGCTGATGACGCTGCCGATAGGGGGGGGGGACCTGCCGGTGGTGATATCCCTGTACAACGCG
>3_402
ATGGAGACGCTGATACAGGCGGTGTACTTCCTGGTGGCGCTGCTGTTCATAGTGGGGCTGAAGAGGATGGCGTCGCCGGCGACGGCGAAGTCGGGGATAGTGTGGGCGGGGGTGGCGATGGTGGCGGCGGTGCTGGTGACGTTCCTGGTGCCGGGGCTGCTGAACACGGCGCTGGTGCTGCTGATACTGCTGATAATACTGGGGGCGCTGGTGGCGAGGGTGTCACTGACGGACTCCGCGCTGCTGTCCATAGTGCTGCTGTTCCTGCTGGCGCTGCTGTTCGGGGTGCTGATGACGCTGCCGATAGGGGGGGGGGACCTGCCGGTGGTGATATCCCTGTACAACGCGCTGACGGGGCTGGCGGTGGGGTTCGAGGGGCTGGCGGTGGGGAACCCGGCGCTGCTGGTGGCGGAGAAGGTGATATTCGTGCCG
>3_403
ATGGAGACGCTGATACAGGCGGTGTACTTCCTGGTGGCGCTGCTGTTCATAGTGGGGCTGAAGAGGATGGCGTCGCCGGCGACGGCGAAGTCGGGGATAGTGTGGGCGGGGGTGGCGATGGTGGCGGCGGTGCTGGTGACGTTCCTGGTGCCGGGGCTGCTGAACACGGCGCTGGTGCTG
>3_404
ATGGAGACGCTGATACAGGCGGTGTACTTCCTGGTGGCGCTGCTGTTCATAGTGGGGCTGAAGAGGATGGCGTCGCCGGCGACGGCGAAGTCGGGGATAGTGTGGGCGGGGGTGGCGATGGTGGCGGCGGTGCTGGTGACGTTCCTGGTGCCGGGGCTGCTGAACACGGCGCTGGTGCTGCTGATACTGCTGATAATACTGGGGGCGCTGGTGGCGAGGGTGTCACTGACGGACTCCGCG
>3_405
ATGGAGACGCTGATACAGGCGGTGTACTTCCTGGTGGCGCTGCTGTTCATAGTGGGGCTGAAGAGGATGGCGTCGCCGGCGACGGCGAAGTCGGGGATAGTGTGGGCGGGGGTGGCGATGGTGGCGGCGGTGCTGGTGACGTTCCTGGTGCCGGGGCTGCTGAACACGGCGCTGGTGCTGCTGATACTGCTGATAATACTGGGGGCGCTGGTGGCGAGGGTGTCACTGACGGACTCCGCGCTGCTGTCCATAGTGCTGCTGTTCCTGCTGGCGCTGCTGTTCGGGGTGCTGATGACGCTGCCGATAGGGGGGGGGGACCTGCCGGTGGTGATATCCCTGTACAACGCGCTGACGGGGCTGGCGGTGGGGTTCGAGGGGCTGGCGGTGGGGAACCCGGCGCTGCTG
>3_406
ATGGAGACGCTGATACAGGCGGTGTACTTCCTGGTGGCGCTGCTGTTCATAGTGGGGCTGAAGAGGATGGCGTCGCCGGCGACGGCGAAGTCGGGGATAGTGTGGGCGGGGGTGGCGATGGTGGCGGCGGTGCTGGTGACGTTCCTGGTGCCGGGGCTGCTGAACACGGCGCTGGTGCTGCTGATACTGCTGATAATA
>3_407
ATGGAGACGCTGATACAGGCGGTGTACTTCCTGGTGGCGCTGCTGTTCATAGTGGGGCTGAAGAGGATGGCGTCGCCGGCGACGGCGAAGTCGGGGATAGTGTGGGCGGGGGTGGCGATGGTGGCGGCGGTGCTGGTGACGTTCCTGGTGCCGGGGCTGCTGAACACGGCGCTGGTGCTGCTGATACTGCTGATAATACTGGGGGCGCTGGTGGCGAGGGTGTCACTGACGGACTCCGCGCTGCTGTCCATAGTGCTGCTGTTCCTGCTGGCGCTGCTGTTCGGGGTGCTGATGACGCTGCCGATAGGGGGGGGGGACCTGCCGGTGGT
>3_408
ATGGAGACGCTGATACAGGCGGTGTACTTCCTGGTGGCGCTGCTGTTCATAGTGGGGCTGAAGAGGATGGCGTCGCCGGCGACGGCGAAGTCGGGGATAGTGTGGGCGGGGGTGGCGATGGTGGCGGCGGTGCTGGTGACGTTCCTGGTGCCGGGGCTGCTGAACACGGCGCTGGTGCTGCTGATACTGCTGATAATACTGGGGGCGCTGGTGGCGAGGGTGTCACTGACGGACTCCGCGCTGCTGTCCA
>3_409
ATGGAGACGCTGATACAGGCGGTGTACTTCCTGGTGGCGCTGCTGTTCATAGTGGGGCTGAAGAGGATGGCGTCGCCGGCGACGGCGAAGTCGGGGATAGTGTGGGCGGGGGTGGCGATGGTGGCGGCGGTGCTGGTGACGTTCCTGGTGCCGGGGCTGCTGAACACGGCGCTGGTGCTGCTGATACTGCTGATAATACTGGGGGCGCTGGTGGCGAGGGTGTCACTGACGGACTCCGCGCTGCTGTCCATAGTGCTGCTGTTCCTGCTGGCGCTGCTGTTCGGGGTGCTGATGACGCTGCCGATAGGGGGGGGGGACCTGCCGGTGGTGATATCCCTG
>3_410
ATGGAGACGCTGATACAGGCGGTGTACTTCCTGGTGGCGCTGCTGTTCATAGTGGGGCTGAAGAGGATGGCGTCGCCGGCGACGGCGAAGTCGGGGATAGTGTGGGCGGGGGTGGCGATGGTGGCGGCGGTGCTGGTGACGTTCCTGGTGCCGGGGCTGCTGAACACGGCGCTGGTGCTGCTGATACTGCTGATAATACTGGGGGCGCTGGTGGCGAGGGTGTCACTGACGGACTCCGCGCTGCTGTCCATAGTGCTGCTGTTCC
>3_411
ATGGAGACGCTGATACAGGCGGTGTACTTCCTGGTGGCGCTGCTGTTCATAGTGGGGCTGAAGAGGATGGCGTCGCCGGCGACGGCGAAGTCGGGGATAGTGTGGGCGGGGGTGGCGATGGTGGCGGCGGTGCTGGTGACGTTCCTGGTGCCGGGGCTGCTGAACACGGCGCTGGTGCTGCTGATACTGCTGATAATACTGGGGGCGCTGGTGGCGAGGGTGTCACTGACGGACTCCGCGCTGCTGTCCATAGTGCTGCTGTTCCTGCTGGCGCTG
>3_412
ATGGAGACGCTGATACAGGCGGTGTACTTCCTGGTGGCGCTGCTGTTCATAGTGGGGCTGAAGAGGATGGCGTCGCCGGCGACGGCGAAGTCGGGGATAGTGTGGGCGGGGGTGGCGATGGTGGCGGCGGTGCTGGTGACGTTCCTGGTGCCGGGGCTGCTGAACACGGCGCTGGTGCTGCTGATACTGCTGATAATACTGGGGGCGCTGGTGGCGAGGGTGTCACTGACGGACTCCGCGCTGCTGTCCATAGTGCTGCTGTTCCTGCTGGCGCTGCTGTTCGGGGTGCTGATGACGCTGCCGATAGGGGGGGGGGACCTGCCGGTGGTGATATCCCTGTACAACGCGCTGACGGGGCTGGCGGTGGGGTTCGAGGGGCTGGCGGTGGGGAACCCGGCGCTG
>3_413
ATGGAGACGCTGATACAGGCGGTGTACTTCCTGGTGGCGCTGCTGTTCATAGTGGGGCTGAAGAGGATGGCGTCGCCGGCGACGGCGAAGTCGGGGATAGTGTGGGCGGGGGTGGCGATGGTGGCGGCGGTGCTGGTGACGTTCCTGGTGCCGGGGCTGCTGAACACGGCGCTGGTGCTGCTGATACTGCTGATAATACTGGGGGCGCTGGTGGCGAGGGTGTCACTGACGGACTCCGCGCT
>3_414
ATGGAGACGCTGATACAGGCGGTGTACTTCCTGGTGGCGCTGCTGTTCATAGTGGGGCTGAAGAGGATGGCGTCGCCGGCGACGGCGAAGTCGGGGATAGTGTGGGCGGGGGTGGCGATGGTGGCGGCGGTGCTGGTGACGTTCCTGGTGCCGGGGCTGCTGAACACGGCGCT
>3_415
ATGGAGACGCTGATACAGGCGGTGTACTTCCTGGTGGCGCTGCTGTTCATAGTGGGGCTGAAGAGGATGGCGTCGCCGGCGACGGCGAAGTCGGGGATAGTGTGGGCGGGGGTGGCGATGGTGGCGGCGGTGCTGGTGACGTTCCTGGTGCCGGGGCTGCTGAACACGGCGCTGGTGCTGCTGATACTGCTGATAATACTGGGGGCGCTGGTGGCGAGGGTGTCACTGACGGACTCCGCGCTGCTGTCCATAGTGCTGCTGTTCCTGCTGGCGCTGCTGTTCGGGGTGCTGATGACGCTGCCGATAGGGGGGGGGGACCTGCCGGTGGTGATATCCCTGTACAACGCGCTGACGGGGCTGGCGGTGGGGTTCGAGGGGCTGGCGGTGGGGAACCCGGCGCTGCTGGTGGCGGAGAAGGTGATATTCGTGCCGGGGTACGGGATGGCGGTGGCGCAGGCGCAGCACAAGCTGAAGGAGCTGGCGGA
>3_416
ATGGAGACGCTGATACAGGCGGTGTACTTCCTGGTGGCGCTGCTGTTCATAGTGGGGCTGAAGAGGATGGCGTCGCCGGCGACGGCGAAGTCGGGGATAGTGTGGGCGGGGGTGGCGATGGTGGCGGCGGTGCTGGTGACGTTCCTGGTGCCGGGGCTGCTGAACACGGCGCTGGTGCTGCTGATACTGCTGATAATACTGGGGGCGCTGGTGGCGAGGGTGTCACTGACGGACTCCGCGCTGCTGTCCATAGTGCTGCTGTTCCTGCTGGCGCTGCTGTTCGGGGTGCTGATGACGCTGCCGATAGGGGGGGGG
>3_417
ATGGAGACGCTGATACAGGCGGTGTACTTCCTGGTGGCGCTGCTGTTCATAGTGGGGCTGAAGAGGATGGCGTCGCCGGCGACGGCGAAGTCGGGGATAGTGTGGGCGGGGGTGGCGATGGTGGCGGCGGTGCTGGTGACGTTCCTGGTGCCGGGGCTGCTGAACACGGCGCTGGTGCTGCTGATACTGCTGATAATACTGGGGGCGCTGGTGGCGAGGGTGTCACTGACGGACTCCGCGCTGCTGTCCATAGTGCTGCTGTTCCTGCTGGCGCTGCTGTTCGGGGTGCTGATGACGCTGCCGATAGGGGGGGGGGACCTGCCGGTGGTGATATCCCTGTACAACGCGCTGACGGGGCTGGCGGTGGGGTTCGAGGGGCTGGCGGTGGGGAACCCGGCGCTGCT
>3_418
ATGGAGACGCTGATACAGGCGGTGTACTTCCTGGTGGCGCTGCTGTTCATAGTGGGGCTGAAGAGGATGGCGTCGCCGGCGACGGCGAAGTCGGGGATAGTGTGGGCGGGGGTGGCGATGGTGGCGGCGGTGCTGGTGACGTTCCTGGTGCCGGGGCTGCTGAACACGGCGCTGGTGCTGCTGATACTGCTGATAATACTGGGGGCGCTGGTGGCGAGGGTGTCACTGACGGACTCCGCGCTGCTGTCCATAGTGCTGCTGTTCCTGCTGGCGCTGCTGTTCGGGGTGCTGATGACGCTGCCGATAGGGGGGGGGGACCTGCCGGTGGTGATATCCCTGTACAACGCGCTGACGGGGCTGGCGGTGGGGTTCGAGGGGCTGGCGGTGGGGAACCCGGCGCTGCTGGTGGCGGAGAAGGTGATATTCGTGCCGGGGTACGGGATGGCGGTGGCGCAGGCGCAGCACAAGCTGA
>3_419
ATGGAGACGCTGATACAGGCGGTGTACTTCCTGGTGGCGCTGCTGTTCATAGTGGGGCTGAAGAGGATGGCGTCGCCGGCGACGGCGAAGTCGGGGATAGTGTGGGCGGGGGTGGCGATGGTGGCGGCGGTGCTGGTGACGTTCCTGGTGCCGGGGCTGCTGAACACGGCGCTGGTGCTGCTGATACTGCTGATAATACTGGGGGCGCTGGTGGCGAGGGTGTCACTGACGGACTCCGCGCTGCTGTCCATAGTGCTGCTGTTCCTGCTGGCGCTGCTGTTCGGGGTGCTGATGACGCTGCCGATAGGGGGGGGGGACCTGCCGGTGGTGATATCCCTGTAC
>3_420
ATGGAGACGCTGATACAGGCGGTGTACTTCCTGGTGGCGCTGCTGTTCATAGTGGGGCTGAAGAGGATGGCGTCGCCGGCGACGGCGAAGTCGGGGATAGTGTGGGCGGGGGTGGCGATGGTGGCGGCGGTGCTGGTGACGTTCCTGGTGCCGGGGCTGCTGAACACGGCGCTGGTGCTGCTGATACTGCTGATAATACTGGGGGCGCTGGTGGCGAGGGTGTCACTGACGGACTCCGCGCTGCTGTCCATAGTGCTGCTGTTCCTGCTGGCGCTGCTGTTCGGGGTGCTGATGACGCTGCCGATAGGGGGGGGGGACCTGCCGGTGGTGATATCCCTGTACAACGCGCTGACGGGGCTGGCGGTGGGGTTCGAGG
>3_421
ATGGAGACGCTGATACAGGCGGTGTACTTCCTGGTGGCGCTGCTGTTCATAGTGGGGCTGAAGAGGATGGCGTCGCCGGCGACGGCGAAGTCGGGGATAGTGTGGGCGGGGGTGGCGATGGTGGCGGCGGTGCTGGTGACGTTCCTGGTGCCGGGGCTGCTGAACACGGCGCTGGTGCTGCTGATACTGCTGATAATACTGGGGGCGCTGGTGGCGAGGGTGTCACTGACGGACTCCGCGCTGCTGTCCATAGTGCTGCTGTTCCTGCTGGCGCTGCTGTTCGGGGTGCTGATGACGCTGCCGATAGGGGGGGGGGACCTGCCGGTGGTGATATCCCTGTACAACGCGCTGACGGGGCTGGCGGTGGGGTTCGAGGGGCTGGCGGTGGGGAACCCGGCGCTGCTGGTGGCGGAGAAGGTGATATTCGTGCCGGGG
>3_422
ATGGAGACGCTGATACAGGCGGTGTACTTCCTGGTGGCGCTGCTGTTCATAGTGGGGCTGAAGAGGATGGCGTCGCCGGCGACGGCGAAGTCGGGGATAGTGTGGGCGGGGGTGGCGATGGTGGCGGCGGTGCTGGTGACGTTCCTGGTGCCGGGGCTGCTGAACACGGCGCTGGTGCTGCTGATACTGCTGATAATACTGGGGGCGCTGGTGGCGAGGGTGTCACTGACGGACTCCGCGCTGCTGTCCATAGTGCTGCTGTTC
>3_423
ATGGAGACGCTGATACAGGCGGTGTACTTCCTGGTGGCGCTGCTGTTCATAGTGGGGCTGAAGAGGATGGCGTCGCCGGCGACGGCGAAGTCGGGGATAGTGTGGGCGGGGGTGGCGATGGTGGCGGCGGTGCTGGTGACGTTCCTGGTGCCGGGGCTGCTGAACACGGCGCTGGTGCTGCTGATACTGCTGATAATACTGGGGGCGCTGGTGGCGAGGGTGTCACTGACGGACTCCGCGCTGCTGTCCATAGTGCTGCTGTTCCTGCTGGCGCTGCTGTTCGGGGTGCTGATGACGCTGCCGATAGGGGGGGGGGACCTGCCGGTGGTGATATCCCTGTACAACGCGCTGACGGGGCTGGCGGTGGGGTTCGAGGGGCTGGCGGTGGGGAACCCGGCGCTGCTGGTGGCGGAGAAGGTGATATT
>3_424
ATGGAGACGCTGATACAGGCGGTGTACTTCCTGGTGGCGCTGCTGTTCATAGTGGGGCTGAAGAGGATGGCGTCGCCGGCGACGGCGAAGTCGGGGATAGTGTGGGCGGGGGTGGCGATGGTGGCGGCGGTGCTGGTGACGTTCCTGGTGCCGGGGCTGCTGAACACGGCGCTGGTGCTGCTGATACTGCTGATAATACTGGGGGCGCTGGTGGCGAGGGTGTCACTGACGGACTCCGCGCTGCTGTCCATAGTGCTGCTGTTCCTGCTGGCGCTGCTGTTCGGGGTGCTGATGACGCTGCCGATAGGGGGGGGGGACCTGCCGGTGGTGATATCCCTGTACAACGCGCTGACGGGGCTGGCGGTGGGGTTCGAGGGGCTGGCGGTGGGGAACCCGGCGCTGCTGGTGGCGGAGAAGGTGATATTCGTGCCGGGGTACGGGATGGCGGTGGCGCAGGCGCAGCACAAGCTGAAGGAGCTGGCGGACGTG
>3_425
ATGGAGACGCTGATACAGGCGGTGTACTTCCTGGTGGCGCTGCTGTTCATAGTGGGGCTGAAGAGGATGGCGTCGCCGGCGACGGCGAAGTCGGGGATAGTGTGGGCGGGGGTGGCGATGGTGGCGGCGGTGCTGGTGACGTTCCTGGTGCCGGGGCTGCTGAACACGGCGCTGGTGCTGCTGATACTGCTGATAATACTGGGGGCGCTGGTGGCGAGGGTGTCACTGACGGACTCCGCGCTGCTGTCCATAGTGCTGCTGTTCCTGCTGGCGCTGCTGTTCGGGGTGCTGATGACGCTGCCGATAGGGGGGGGGGACCTGCC
>3_426
ATGGAGACGCTGATACAGGCGGTGTACTTCCTGGTGGCGCTGCTGTTCATAGTGGGGCTGAAGAGGATGGCGTCGCCGGCGACGGCGAAGTCGGGGATAGTGTGGGCGGGGGTGGCGATGGTGGCGGCGGTGCTGGTGACGTTCCTGGTGCCGGGGCTGCTGAACACGGCGCTGGTGCTGCTGATACTGCTGATAATACTGGGGGCGCTGGTGGCGAGGGTGTCACTGACGGACTCCGCGCTGCTGTCCATAGTGCTGCTGTTCCTGCTGGCGCTGCTGTTCGGGGTGCTGATGACGCTGCCGATA
>3_427
ATGGAGACGCTGATACAGGCGGTGTACTTCCTGGTGGCGCTGCTGTTCATAGTGGGGCTGAAGAGGATGGCGTCGCCGGCGACGGCGAAGTCGGGGATAGTGTGGGCGGGGGTGGCGATGGTGGCGGCGGTGCTGGTGACGTTCCTGGTGCCGGGGCTGCTGAACACGGCGCTGGTGCTGCTGATACTGCTGATAATACTGGGGGCGCTGGTGGCGAGGGTGTCACTGACGGACTCCGCGCTGCTGTCCATAGTGCTGCTGTTCCTGCTGGCGCTGCTGTTCGGGGTGCTGATG
>3_428
ATGGAGACGCTGATACAGGCGGTGTACTTCCTGGTGGCGCTGCTGTTCATAGTGGGGCTGAAGAGGATGGCGTCGCCGGCGACGGCGAAGTCGGGGATAGTGTGGGCGGGGGTGGCGATGGTGGCGGCGGTGCTGGTGACGTTCCTGGTGCCGGGGCTGCTGAACACGGCGCTGGTGCTGCTGATACTGCTGATAATACTGGGGGCGCTGGTGGCGAGGGTGTCACTGACGGACTCCGCGCTGCTGTCCATAGTGCTGCTGTTCCTGCTGGCGCTGCTGTTCGGGGTGCTGATGACGCTGCCGATAGGGGGGGGGGACCTGCCGGTGGTGATATCCCTGTACAACGCGCTGA
>3_429
ATGGAGACGCTGATACAGGCGGTGTACTTCCTGGTGGCGCTGCTGTTCATAGTGGGGCTGAAGAGGATGGCGTCGCCGGCGACGGCGAAGTCGGGGATAGTGTGGGCGGGGGTGGCGATGGTGGCGGCGGTGCTGGTGACGTTCCTGGTGCCGGGGCTGCTGAACACGGCGCTGGTGCTGCTGATACTGCTGATAATACTGGGGGCGCTGGTGGCGAGGGTGTCACTGACGGACTCCGCGCTGCTGTCCATAGTGCTGCTGTTCCTGCTGGCGCTGCTGTTCGGGGTGCTGATGACGCTGCCGATAGGGGGGGGGGACCTGCCGGTGGTGATATCCCTGTACAACGCGCTGACGGGGCTGGCGGTGGGGTTCGAGGGGCTGGCGGTGGGGAACCCGGCGCTGCTGGTGGCGGAGAAGGTGATATTCGTGCCGGGGTACGGGATGGCGGTGGCGCAGGCGCAGCACAAGCTGAAGGAGCTGGCGGACGTGCTGGAG
>3_430
ATGGAGACGCTGATACAGGCGGTGTACTTCCTGGTGGCGCTGCTGTTCATAGTGGGGCTGAAGAGGATGGCGTCGCCGGCGACGGCGAAGTCGGGGATAGTGTGGGCGGGGGTGGCGATGGTGGCGGCGGTGCTGGTGACGTTCCTGGTGCCGGGGCTGCTGAACACGGCGCTGGTGCTGCTGATACTGCTGATAATA
>3_431
ATGGAGACGCTGATACAGGCGGTGTACTTCCTGGTGGCGCTGCTGTTCATAGTGGGGCTGAAGAGGATGGCGTCGCCGGCGACGGCGAAGTCGGGGATAGTGTGGGCGGGGGTGGCGATGGTGGCGGCGGTGCTGGTGACGTTCCTGGTGCCGGGGCTGCTGAACACGGCGCTGGTGCTGCTGATACTGCTGATAATACTGGGGGCGCTGGTGGCGAGGGTGTCACTGACGGACTCCGCGCTGCTGTCCATAGTGCTGCTGTTCCTGCTGGCGCTGCTGTTCGGGGTGCTGATGACGCTGCCGATAGGGGGGGGGGACCTGCCGGTGGTGATATCCCTGTACAACGCGCTGACGGGGCTGGCGGTGG
>3_432
ATGGAGACGCTGATACAGGCGGTGTACTTCCTGGTGGCGCTGCTGTTCATAGTGGGGCTGAAGAGGATGGCGTCGCCGGCGACGGCGAAGTCGGGGATAGTGTGGGCGGGGGTGGCGATGGTGGCGGCGGTGCTGGTGACGTTCCTGGTGCCGGGGCTGCTGAACACGGCGCTGGTGCTGCTGATACTGCTGATAATACTGGGGGCGCTGGTGGCGAGGGTGTCACTGACGGACTCCGCGCTGCTGTCCATAGTGCTGCTGTTCCTGCTGGCGCTGCTGTTCGGGGTGCTGATGACGCTGCCGATAGGGGGGGGGGACCTGCCGGTGGTGATATCCCTGTACAACGCGCTGACGGGGCTGGCGGTGGGGTTCGAGGGGCTGGCGGTGGGGAACCCGGCGCTGCTGGTGGCGGAGAAGGTGATATTCGTGCCGGGGTACGGG
>3_433
ATGGAGACGCTGATACAGGCGGTGTACTTCCTGGTGGCGCTGCTGTTCATAGTGGGGCTGAAGAGGATGGCGTCGCCGGCGACGGCGAAGTCGGGGATAGTGTGGGCGGGGGTGGCGATGGTGGCGGCGGTGCTGGTGACGTTCCTGGTGCCGGGGCTGCTGAACACGGCGCTGGTGCTGCTGATACTGCTGATAATACTGGGGGCGCTGGTGGCGAGGGTGTCACTGACGGACTCCGCGCTGCTGTCCATAGTGCTGCTGTTCCTGCTGGCGCTGCTGTTCGGGGTGCTGATGACGCTGCCGATAGG
>3_434
ATGGAGACGCTGATACAGGCGGTGTACTTCCTGGTGGCGCTGCTGTTCATAGTGGGGCTGAAGAGGATGGCGTCGCCGGCGACGGCGAAGTCGGGGATAGTGTGGGCGGGGGTGGCGATGGTGGCGGCGGTGCTGGTGACGTTCCTGGTGCCGGGGCTGCTGAACACGGCGCTGGTGCTGCTGATACTGCTGATAATACTGGGGGCGCTGGTGGCGAGGGTGTCACTGACGGACTCCGCGCTGCTGTCCATAGTGCTGCTGTTCCTGCTGGCGCTGCTGTTCGGGGTGCTGATGACGCTGCCGATAGGGGGGGGGGACCTGCCGG
>3_435
ATGGAGACGCTGATACAGGCGGTGTACTTCCTGGTGGCGCTGCTGTTCATAGTGGGGCTGAAGAGGATGGCGTCGCCGGCGACGGCGAAGTCGGGGATAGTGTGGGCGGGGGTGGCGATGGTGGCGGCGGTGCTGGTGACGTTCCTGGTGCCGGGGCTGCTGAACACGGCGCTGGTGCTGCTGATACTGCTGATAATACTGGGGGCGCTGGTGGCGAGGGTGTCACTGACGGACTCCGCGCTGCTGTCCATAGTGCTGCTGTTCCTGCTGGCGCTGCTGTTCGGGGTGCTGATGACGCTGCCGATAGGGGGGGGGGACCTGCCGGTGGTGATATCCCTGTACAACGCGCTGACGGGGCTGGCGGTGGGGTTCGAGGGGCTGGCGGTGGGGAACCCGGCGCTGCTGGTGGCGGAGAAGGT
>3_436
ATGGAGACGCTGATACAGGCGGTGTACTTCCTGGTGGCGCTGCTGTTCATAGTGGGGCTGAAGAGGATGGCGTCGCCGGCGACGGCGAAGTCGGGGATAGTGTGGGCGGGGGTGGCGATGGTGGCGGCGGTGCTGGTGACGTTCCTGGTGCCGGGGCTGCTGAACACGGCGCTGGTGCTGCTGATACTGCTGATAATACTGGGGGCGCTGGTGGCGAGGGTGTCACTGACGGACTCCGCGCTGCTGTCCATAGTGCTGCTGTTCCTGCTGGCGCTGCTGTTCGGGGTGCTGATGACGCTGCCGATAGGGGGGGGGGACCTGCCGGTGGTGATATCCCTGTACAACGCGCTGACGGGGCTGGCGGTGGGGTTCGAGGGGCTGGCGGTGGGGAACCCGGCGCTGCTGGTGGCGGAGAA
>3_437
ATGGAGACGCTGATACAGGCGGTGTACTTCCTGGTGGCGCTGCTGTTCATAGTGGGGCTGAAGAGGATGGCGTCGCCGGCGACGGCGAAGTCGGGGATAGTGTGGGCGGGGGTGGCGATGGTGGCGGCGGTGCTGGTGACGTTCCTGGTGCCGGGGCTGCTGAACACGGCGCTGGTGCTGCTGATACTGCTGATAATACTGGGGGCGCTGGTGGCGAGGGTGTCACTGACGGACTCCGCGCTGCTGTCCATAGTGCTGCTGTTCCTGCTGGCGCTGCTGTTC
>3_438
ATGGAGACGCTGATACAGGCGGTGTACTTCCTGGTGGCGCTGCTGTTCATAGTGGGGCTGAAGAGGATGGCGTCGCCGGCGACGGCGAAGTCGGGGATAGTGTGGGCGGGGGTGGCGATGGTGGCGGCGGTGCTGGTGACGTTCCTGGTGCCGGGGCTGCTGAACACGGCGCTGGTGCTGCTGATACTGCTGATAATACTGGGGGCGCTGGTGGCGAGGGTGTCACTGACGGACTCCGCGCTGCTGTCCATAGTGCTGCTGTTCCTGCTGGCGCTGCTGTTCGGGGTGCTGATGACGCTGCCGATAGGGGGGGGGGACCTGCCG
>3_439
ATGGAGACGCTGATACAGGCGGTGTACTTCCTGGTGGCGCTGCTGTTCATAGTGGGGCTGAAGAGGATGGCGTCGCCGGCGACGGCGAAGTCGGGGATAGTGTGGGCGGGGGTGGCGATGGTGGCGGCGGTGCTGGTGACGTTCCTGGTGCCGGGGCTGCTGAACACGGCGCTGGTGCTGCTGATACTGCTGATAATACTGGGGGCGCTGGTGGCGAGGGTGTCACTGACGGACTCCGCGCTGCTGTCCATAGTGCTGCTGTTCCTGCTGGCGCTGCTGTTCGGGGTGCTGATGACGCTGCCGATAGGGGGGGGGGACCTGCCGGTGGTGATATCCCTGTACAACGCGCTGACGGGGCTGGCGGTGGGGTTCGAGGGGCTGGCGGTGGGGAACCCGGCGCTGCTGGTGGCGGAGAAGGTGATATTCGTGCCGGGGTACGGGAT
>3_440
ATGGAGACGCTGATACAGGCGGTGTACTTCCTGGTGGCGCTGCTGTTCATAGTGGGGCTGAAGAGGATGGCGTCGCCGGCGACGGCGAAGTCGGGGATAGTGTGGGCGGGGGTGGCGATGGTGGCGGCGGTGCTGGTGACGTTCCTGGTGCCGGGGCTGCTGAACACGGCGCTGGTGCTGCTGATACTGCTGATAATACTGGGGGCGCTGGTGGCGAGGGTGTCACTGACGGACTCCGCGCTGCTGTCCATAGTGCTGCTGTTCCTGCTGGCGCTGCTGTTCGGGGTGCTGATGACGCTGCCGATAGGGGGGGGGGACCTGCCGGTGGTGAT
>3_441
ATGGAGACGCTGATACAGGCGGTGTACTTCCTGGTGGCGCTGCTGTTCATAGTGGGGCTGAAGAGGATGGCGTCGCCGGCGACGGCGAAGTCGGGGATAGTGTGGGCGGGGGTGGCGATGGTGGCGGCGGTGCTGGTGACGTTCCTGGTGCCGGGGCTGCTGAACACGGCGCTGGTGCT
>3_442
ATGGAGACGCTGATACAGGCGGTGTACTTCCTGGTGGCGCTGCTGTTCATAGTGGGGCTGAAGAGGATGGCGTCGCCGGCGACGGCGAAGTCGGGGATAGTGTGGGCGGGGGTGGCGATGGTGGCGGCGGTGCTGGTGACGTTCCTGGTGCCGGGGCTGCTGAACACGGCGCTGGTGCTGCTGATACTGCTGATAATACTGGGGGCGCTGGTGGCGAGGGTGTCACTGACGGACTCCGCGCTGCTGTCCATAGTGCTGCTGTTCCTGCTGGCGCTGCTGTTCGGGGTGCTGATGACGCTGCCGATAGGGGGGGGGGACCTGCCGGTGGTGAT
>3_443
ATGGAGACGCTGATACAGGCGGTGTACTTCCTGGTGGCGCTGCTGTTCATAGTGGGGCTGAAGAGGATGGCGTCGCCGGCGACGGCGAAGTCGGGGATAGTGTGGGCGGGGGTGGCGATGGTGGCGGCGGTGCTGGTGACGTTCCTGGTGCCGGGGCTGCTGAACACGGCGCTGGTGCTGCTGATACTGCTGATAATACTGGGGGCGCTGGTGGCGAGGGTGTCACTGACGGACTCCGCGCTGCTGTCCATAGTGCTGCTGTTCCTGCTGGCGCTGCTGTTCGGGGTGCTGATGACGCTGCCGATAGGGGGGGGGGACCTGCCGGTGGTGATATCCCTGTACA
>3_444
ATGGAGACGCTGATACAGGCGGTGTACTTCCTGGTGGCGCTGCTGTTCATAGTGGGGCTGAAGAGGATGGCGTCGCCGGCGACGGCGAAGTCGGGGATAGTGTGGGCGGGGGTGGCGATGGTGGCGGCGGTGCTGGTGACGTTCCTGGTGCCGGGGCTGCTGAACACGGCGCTGGTGCTGCTGATACTGCTGATAATACTGGGGGCGCTGGTGGCGA
>3_445
ATGGAGACGCTGATACAGGCGGTGTACTTCCTGGTGGCGCTGCTGTTCATAGTGGGGCTGAAGAGGATGGCGTCGCCGGCGACGGCGAAGTCGGGGATAGTGTGGGCGGGGGTGGCGATGGTGGCGGCGGTGCTGGTGACGTTCCTGGTGCCGGGGCTGCTGAACACGGCGCTGGTGCTGCTGATACTGCTGATAATACTGGGGGCGCTGGTGGCGAGGGTGTCACTGACGGAC
>3_446
ATGGAGACGCTGATACAGGCGGTGTACTTCCTGGTGGCGCTGCTGTTCATAGTGGGGCTGAAGAGGATGGCGTCGCCGGCGACGGCGAAGTCGGGGATAGTGTGGGCGGGGGTGGCGATGGTGGCGGCGGTGCTGGTGACGTTCCTGGTGCCGGGGCTGCTG
>3_447
ATGGAGACGCTGATACAGGCGGTGTACTTCCTGGTGGCGCTGCTGTTCATAGTGGGGCTGAAGAGGATGGCGTCGCCGGCGACGGCGAAGTCGGGGATAGTGTGGGCGGGGGTGGCGATGGTGGCGGCGGTGCTGGTGACGTTCCTGGTGCCGGGGCTGCTGAACACGGCGCTGGTGCTGCTGATACTGCTGATAAT
>3_448
ATGGAGACGCTGATACAGGCGGTGTACTTCCTGGTGGCGCTGCTGTTCATAGTGGGGCTGAAGAGGATGGCGTCGCCGGCGACGGCGAAGTCGGGGATAGTGTGGGCGGGGGTGGCGATGGTGGCGGCGGTGCTGGTGACGTTCCTGGTGCCGGGGCTGCTGAACACGGCGCTGGTGCTGCTGATACTGCTGATAATACTGGGGGCGCTGGTGGCGAGGGTGTCACTGACGGACTCCGCGCTGCTGTCCATAGTGCTGCTGTTCCTGCTGGCGCTGCTGTTCGGGGTGCTGATGACGCTGCCGATAGGGGGGGGGGACCTGCCGG
>3_449
ATGGAGACGCTGATACAGGCGGTGTACTTCCTGGTGGCGCTGCTGTTCATAGTGGGGCTGAAGAGGATGGCGTCGCCGGCGACGGCGAAGTCGGGGATAGTGTGGGCGGGGGTGGCGATGGTGGCGGCGGTGCTGGTGACGTTCCTGGTGCCGGGGCTGCTGAACACGGCGCTGGTGCTGCTGATACTGCTGATAATACTGGGGGCGCTGGTGGCGAGGGTGTCACTGACGGACTCCGCGCTGCTGTCCATAGTGCTGCTGTTCCTGCTGGCGCTGCTGTTCGGGGTGCTGATGACGCTGCCGATAGGGGGGGGGGACCTGCCGGTGGTGATATCCCTGTACAACGCGCTGACGGGGCTGGCGGTGGGGTTCGAGGGGCTGGCGGTGGGGAACCCGGCGCTGCTGGTGGCGGAGAAGGTGATATTCGTGCCGGGGTACGGGATGGCGGTGGC
>3_450
ATGGAGACGCTGATACAGGCGGTGTACTTCCTGGTGGCGCTGCTGTTCATAGTGGGGCTGAAGAGGATGGCGTCGCCGGCGACGGCGAAGTCGGGGATAGTGTGGGCGGGGGTGGCGATGGTGGCGGCGGTGCTGGTGACGTTCCTGGTGCCGGGGCTGCTGAACACGGCGCTGGTGCTGCTGATACTGCTGATAATACTGGGGGCGCTGGTGGCGAGGGTGTCACTGACGGACTCCGCGCTGCTGTCCATAGTGCTGCTGTTCCTGCTGGCGCTGCTGTTCGGGGTGCTGATGACGCTGCCGATAGGGGGGGGGGACCTGCCG
>3_451
ATGGAGACGCTGATACAGGCGGTGTACTTCCTGGTGGCGCTGCTGTTCATAGTGGGGCTGAAGAGGATGGCGTCGCCGGCGACGGCGAAGTCGGGGATAGTGTGGGCGGGGGTGGCGATGGTGGCGGCGGTGCTGGTGACGTTCCTGGTGCCGGGGCTGCTGAACACGGCGCTGGTGCTGCTGATACTGCTGATAATACTGGGGGCGCTGGTGGCGAGGGTGTCACTGACGGACTCCGCGCTGCTGTCCATAGTGCTGCTGTTCCTGCTGGCGCTGCTGTTCGGGGTGCTGATGACGCTGCCGATAGGGGGGGGGGACCTGCCGGTGGTGATATCCCTGTACAACGCGCTGACGGGGCTGGCGGTGGGGTTCGAGGGGCTGGCGGTGGGGAACCCGGCGCTGCTGGTGGCGGAGAAGGTGATATTCGTGCCGGGGTACGGGATGGCGGTGGCGCAGGCGCAGCACAAGCTGAAGGA
>3_452
ATGGAGACGCTGATACAGGCGGTGTACTTCCTGGTGGCGCTGCTGTTCATAGTGGGGCTGAAGAGGATGGCGTCGCCGGCGACGGCGAAGTCGGGGATAGTGTGGGCGGGGGTGGCGATGGTGGCGGCGGTGCTGGTGACGTTCCTGGTGCCGGGGCTGCTGAACACGGCGCTGGTGCTGCTGATACTGCTGATAATACTGGGGGCGCTGGTGGCGAGGGTGTCACTGACGGACTCCG
>3_453
ATGGAGACGCTGATACAGGCGGTGTACTTCCTGGTGGCGCTGCTGTTCATAGTGGGGCTGAAGAGGATGGCGTCGCCGGCGACGGCGAAGTCGGGGATAGTGTGGGCGGGGGTGGCGATGGTGGCGGCGGTGCTGGTGACGTTCCTGGTGCCGGGGCTGCTGAACACGGCGCTGGTGCTGCTGATACTGCTGATAATACTGGGGGCGCTGGTGGCGAGGGTGTCACTGACGGACTCCGCGCTGCTGTCCATAGTGCTGCTGTTCCTGCTGGCGCTGCTGTTCGGGGTGCTGATGACGCTGCCGATAGGGGGGGGGGACCTGCCGGTGGTGATATCCCTGTACAACGCGCTGACGGGGCTGGCGGTGGGGTTCGAGGGGCTGGCGGTGGGGAACCCGGC
>3_454
ATGGAGACGCTGATACAGGCGGTGTACTTCCTGGTGGCGCTGCTGTTCATAGTGGGGCTGAAGAGGATGGCGTCGCCGGCGACGGCGAAGTCGGGGATAGTGTGGGCGGGGGTGGCGATGGTGGCGGCGGTGCTGGTGACGTTCCTGGTGCCGGGGCTGCTGAACACGGCGCTGGTGCTGCTGATACTGCTGATAATACTGGGGGCGCTGGTGGCGAGGGTGTCACTGACGGACTCCGCGCTGCTGTCCATAGTGCTGCTGTTCCTGCTGGCGCTGCTGTTCGGGGTGCTGATGACGCTGCCGATAGGGGGGGGGGACCTGCCGGTGGTGATATCCCTGTACAACGCGCTGACGGGGCTGGCGGTGGGGTTCGAGGGGCTGGCGGTGGGGAACCCGGCGCTGCTGGTGGCGGAGAAGGTGATATTCGTGCCGGGGTACGGGAT
>3_455
ATGGAGACGCTGATACAGGCGGTGTACTTCCTGGTGGCGCTGCTGTTCATAGTGGGGCTGAAGAGGATGGCGTCGCCGGCGACGGCGAAGTCGGGGATAGTGTGGGCGGGGGTGGCGATGGTGGCGGCGGTGCTGGTGACGTTCCTGGTGCCGGGGCTGCTGAACACGGCGCTGGTGCTGCTGATACTGCTGATAATACTGGGGGCGCTGGTGGCGAGGGTGTCACTGACGGACTCCGCGCTGCTGTCCATAGTGCTGCTGTTCCTGCTGGCGCTGCTGTTCGGGGTGCTGATGACGCTGCCGATAGGGGGGGGGGACCTGCCGGTGGTGATATCCCTGTACAACGCGCTGACGGGGCTGGCGGTGGGGTTCGAGGGGCTGGCGGTGGGGAACCCGGCGCTGCTGGTGGCGGAGAAGGTG
>3_456
ATGGAGACGCTGATACAGGCGGTGTACTTCCTGGTGGCGCTGCTGTTCATAGTGGGGCTGAAGAGGATGGCGTCGCCGGCGACGGCGAAGTCGGGGATAGTGTGGGCGGGGGTGGCGATGGTGGCGGCGGTGCTGGTGACGTTCCTGGTGCCGGGGCTGCTGAACACGGCGCTGGTGCTGCTGATACTGCTGATAATACTGGGGGCGCTGGTGGCGAGGGTGTCACTGACGGACTCCGCGCTGCTGTCCATAGTGCTGCTGTTCCTGCTGGCGCTG
>3_457
ATGGAGACGCTGATACAGGCGGTGTACTTCCTGGTGGCGCTGCTGTTCATAGTGGGGCTGAAGAGGATGGCGTCGCCGGCGACGGCGAAGTCGGGGATAGTGTGGGCGGGGGTGGCGATGGTGGCGGCGGTGCTGGTGACGTTCCTGGTGCCGGGGCTGCTGAACACGGCGCTGGTGCTGCTGATACTGCTGATAATACTGGGGGCGCTGGTGGCGAGGGTGTCACTGACGGACTCCGCGCTGCTGTCCATAGTGCTGCTGTTCCTGCTGGCGCTGCTGTTCGGGGTGCTGATGACGCTGCCGATAGGGGGGGGGGACCTGCCGGTGGTGATATCCCTGTACAACGCGCTGACG
>3_458
ATGGAGACGCTGATACAGGCGGTGTACTTCCTGGTGGCGCTGCTGTTCATAGTGGGGCTGAAGAGGATGGCGTCGCCGGCGACGGCGAAGTCGGGGATAGTGTGGGCGGGGGTGGCGATGGTGGCGGCGGTGCTGGTGACGTTCCTGGTGCCGGGGCTGCTGAACACGGCGCTGGTGCTGCTGATACTGCTGATAATACTGGGGGCGCTGGTGGCGAGGGTGTCACTGACGGACTCCGCGCTGCTGTCCATAGTGCTGCTGTTCCTGCTGGCGCTGCTGTTCGGGGTGCTGATGACGCTGCCGATAGGGGGGGGGGACCTGCCGGTGGTGATATCCCTGTACAACGCGCTGACGGGGCTGGCGGTGGGGTTCGAGGGGCTGGCGGTGGGGAACCCGGCGCTGCTGGTGGCGGAGAAGGTGATATTCGTGCCGGGGTACGGGATGGCGGTGGCGCAGGCGCAGCACAAGCTGAAGGA
>3_459
ATGGAGACGCTGATACAGGCGGTGTACTTCCTGGTGGCGCTGCTGTTCATAGTGGGGCTGAAGAGGATGGCGTCGCCGGCGACGGCGAAGTCGGGGATAGTGTGGGCGGGGGTGGCGATGGTGGCGGCGGTGCTGGTGACGTTCCTGGTGCCGGGGCTGCTG
>3_460
ATGGAGACGCTGATACAGGCGGTGTACTTCCTGGTGGCGCTGCTGTTCATAGTGGGGCTGAAGAGGATGGCGTCGCCGGCGACGGCGAAGTCGGGGATAGTGTGGGCGGGGGTGGCGATGGTGGCGGCGGTGCTGGTGACGTTCCTGGTGCCGGGGCTGCTGAACACGGCGCTGGTGCTGCTGATACTGCTGATAATACTGGGGGCGCTGGTGGCGAGGGTGTCACTGACGGACTCCGCGCTGCTGTCCATAGTGCTGCTGTTCCTGCTGGCGCTGCTGTTCGGGGTGCTGATGACGCTGCCGATAGGGGGGGGGGACCTGCCGGTGGTGATATCCCTGTACAACGCGCTGACGGGGCTGGCGGTGGGGTTCGAGGGGCTGGCGGTGGGGAACCCGGCGCTGCTGGTGGCGGAGAAGGTGATATTCGTGCCGGGGTACGGGATGGCGG
>3_461
ATGGAGACGCTGATACAGGCGGTGTACTTCCTGGTGGCGCTGCTGTTCATAGTGGGGCTGAAGAGGATGGCGTCGCCGGCGACGGCGAAGTCGGGGATAGTGTGGGCGGGGGTGGCGATGGTGGCGGCGGTGCTGGTGACGTTCCTGGTGCCGGGGCTGCTGAACACGGCGCTGGTGCTGCTGATACTGCTGATAATACTGGGGGCGCTGGTGGCGAGGGTGTCACTGACGGACTCCGCGCTGCTGTCCATAGTGCTGCTGTTCCTGCTGGCG
>3_462
ATGGAGACGCTGATACAGGCGGTGTACTTCCTGGTGGCGCTGCTGTTCATAGTGGGGCTGAAGAGGATGGCGTCGCCGGCGACGGCGAAGTCGGGGATAGTGTGGGCGGGGGTGGCGATGGTGGCGGCGGTGCTGGTGACGTTCCTGGTGCCGGGGCTGCTGAACACGGCGCTGGTGCTGCTGATACTGCTGATAATACTGGGGGCGCTGGTGGCGAGGGTGTCACTGACGGACTCCGCGCTGCTGTCCATAGTGCTGCTGTTCCTGCTGGCGCTGCTGTTCGGGGTGCTGATGACGCTGCCGATAGGGGGGGGGGACCTGCCGGTGGTGATATCCCTGTACAACGC
>3_463
ATGGAGACGCTGATACAGGCGGTGTACTTCCTGGTGGCGCTGCTGTTCATAGTGGGGCTGAAGAGGATGGCGTCGCCGGCGACGGCGAAGTCGGGGATAGTGTGGGCGGGGGTGGCGATGGTGGCGGCGGTGCTGGTGACGTTCCTGGTGCCGGGGCTGCTGAACACGGCGCTGGTGCTGCTGATACTGCTGATAATACTGGGGGCGCTGGTGGCGAGGGTGTCACTGACGGACTCCGCGCTGCTGTCCATAGTGCTGCTGTTCCTGCTGGCGCTGCTGTTCGGGGTGCTGATGACGCTGCCGATAGGGGGGGGGGACCTGCCGGTGGTGATATCCCTGTACAACGCGCTGACGGGGCTGGCGGTGGGGTTCGAGGGGCTGGCGGTGGGGAACCCGGCGCTGCTGGTGGCGGAGAAGGTGATATTCGTGCCGGGGTACGGGATGGCGGTGGCGCAGGCGCAGCACAAGCTGAAGGAGCTGGCGGACGTG
>3_464
ATGGAGACGCTGATACAGGCGGTGTACTTCCTGGTGGCGCTGCTGTTCATAGTGGGGCTGAAGAGGATGGCGTCGCCGGCGACGGCGAAGTCGGGGATAGTGTGGGCGGGGGTGGCGATGGTGGCGGCGGTGCTGGTGACGTTCCTGGTGCCGGGGCTGCTGAACACGGCGCTGGTGCTGCTGATACTGCTGATAATACTGGGGGCGCTGGTGGCGAGGGTGTCACTGACGGACTCCGCGCTGCTGTCCATAGTGCTGCTGTTCCTGCTGGCGCTGCTGTTCGGGGTGCTGATGACGCTGCCGATAGGGGGGGGGGACCTGCCGGTGGTGATATCCCTGTACAACGCGCTGACGGGGCTGGCGGTGGGGTTCGAGGGGCTGGCGGTGGGGAACCCGGCGCTGCTGGTGGCGGAGAAGGTGATATTCGTGCC
>3_465
ATGGAGACGCTGATACAGGCGGTGTACTTCCTGGTGGCGCTGCTGTTCATAGTGGGGCTGAAGAGGATGGCGTCGCCGGCGACGGCGAAGTCGGGGATAGTGTGGGCGGGGGTGGCGATGGTGGCGGCGGTGCTGGTGACGTTCCTGGTGCCGGGGCTGCTGAACACGGCGCTGGTGCTGCTGATACTGCTGATAATACTGGGGGCGCTGGTGGCGAGGGTGTCACTGACGGACTCCGCGCTGCTGTCCATAGTGCTGCTGTTCCTGCTGGCGCTGCTGTTCGGGGTGCTGATGACGCTGCCGATAGGGGGGGGGGACCTGCCGGTGGTGATATCCCTGTACAACGCGCTGACGGGGCTGGCGGTGGGGTTCGAGGGGCTGGCGGTGGGGAACCCGGCGCTGCTGGTGGCGGAGAAGGTGATATTCGTGCCGGGGTACGGGATGGCGGTGGCGCAGGCGCAGCACAA
>3_466
ATGGAGACGCTGATACAGGCGGTGTACTTCCTGGTGGCGCTGCTGTTCATAGTGGGGCTGAAGAGGATGGCGTCGCCGGCGACGGCGAAGTCGGGGATAGTGTGGGCGGGGGTGGCGATGGTGGCGGCGGTGCTGGTGACGTTCCTGGTGCCGGGGCTGCTGAACACGGCGCTGGTGCTGCTGATACTGCTGATAATACTGGGGGCGCTGGTGGCGAGGGTGTCACTGACGGACT
>3_467
ATGGAGACGCTGATACAGGCGGTGTACTTCCTGGTGGCGCTGCTGTTCATAGTGGGGCTGAAGAGGATGGCGTCGCCGGCGACGGCGAAGTCGGGGATAGTGTGGGCGGGGGTGGCGATGGTGGCGGCGGTGCTGGTGACGTTCCTGGTGCCGGGGCTGCTGAACACGGCGCTGGTGCTGCTGATACTGCTGATAATACTGGGGGCGCTGGTGGCGAGGGTGTCACTGACGGACTCCGCGCTGCTGTCCATAGTGCTGCTGTTCCTGCTGGCGCTGCTGTTCGG
>3_468
ATGGAGACGCTGATACAGGCGGTGTACTTCCTGGTGGCGCTGCTGTTCATAGTGGGGCTGAAGAGGATGGCGTCGCCGGCGACGGCGAAGTCGGGGATAGTGTGGGCGGGGGTGGCGATGGTGGCGGCGGTGCTGGTGACGTTCCTGGTGCCGGGGCTGCTGAACACGGCGCTGGTGCTGCTGATACTGCTGATAATACTGGGGGCGCTGGTGGCGAGGGTGTCACTGACGGACTCCGCGCTGCTGTCCATAG
>3_469
ATGGAGACGCTGATACAGGCGGTGTACTTCCTGGTGGCGCTGCTGTTCATAGTGGGGCTGAAGAGGATGGCGTCGCCGGCGACGGCGAAGTCGGGGATAGTGTGGGCGGGGGTGGCGATGGTGGCGGCGGTGCTGGTGACGTTCCTGGTGCCGGGGCTGCTGAACACGGCGCTGGTGCTGCTGATACTGCTGATAATACTGGGGGCGCTGGTGGCGAGGGTGTCACTGACGGACTCCGCGCTGCTGTCCATAGTGCTGCTGTTCCTGCTGGCGCTGCTGTTCGGGGTGCTGATGACGCTGCCGATAGGGGGGGGGGACCTGCCGGTGGTGATATCCCTGTACAACGCGCTGACGGGGCTGGCGGTGGGGTTCGAGGGGCTGGCGGTGGGG
>3_470
ATGGAGACGCTGATACAGGCGGTGTACTTCCTGGTGGCGCTGCTGTTCATAGTGGGGCTGAAGAGGATGGCGTCGCCGGCGACGGCGAAGTCGGGGATAGTGTGGGCGGGGGTGGCGATGGTGGCGGCGGTGCTGGTGACGTTCCTGGTGCCGGGGCTGCTGAACACGGCGCTGGTGCTGCTGATACTGCTGATAATACTGGGGGCGCTGGTGGCGAGGGTGTCACTGACGGACTCCGCGCTGCTGTCCATAGTGCTGCTGTTCCTGCTGGCGCTGCTGTTCGGGGTGCTGATGACGCTGCCGATAGGGGGGGGG
>3_471
ATGGAGACGCTGATACAGGCGGTGTACTTCCTGGTGGCGCTGCTGTTCATAGTGGGGCTGAAGAGGATGGCGTCGCCGGCGACGGCGAAGTCGGGGATAGTGTGGGCGGGGGTGGCGATGGTGGCGGCGGTGCTGGTGACGTTCCTGGTGCCGGGGCTGCTGAACACGGCGCTGGTGCTGCTGATACTGCTGATAATACTGGGGGCGCTGGTGGCGAGGGTGTCACTGACGGACTCCGCGCTGCTGTCCATAGTGCTGCTGTTCCTGCT
>3_472
ATGGAGACGCTGATACAGGCGGTGTACTTCCTGGTGGCGCTGCTGTTCATAGTGGGGCTGAAGAGGATGGCGTCGCCGGCGACGGCGAAGTCGGGGATAGTGTGGGCGGGGGTGGCGATGGTGGCGGCGGTGCTGGTGACGTTCCTGGTGCCGGGGCTGCTGAACACGGCGCTGGTGCTGCTGATACTGCTGATAATACTGGGGGCGCTGGTGGCGAGGGTGTCACTGACGGACTCCGCGCTGCTGTCCATAGTGCTGCTGTTCCTGCTGGCGCTGCTGTTCGGGGTGCTGATGACGCTGCCGATAGGGGGGGGGGACCTGCCGGTGGTGA
>3_473
ATGGAGACGCTGATACAGGCGGTGTACTTCCTGGTGGCGCTGCTGTTCATAGTGGGGCTGAAGAGGATGGCGTCGCCGGCGACGGCGAAGTCGGGGATAGTGTGGGCGGGGGTGGCGATGGTGGCGGCGGTGCTGGTGACGTTCCTGGTGCCGGGGCTGCTGAACACGGCGCTGGTGCTGCTGATACTGCTGATAATACTGGGGGCGCTGGTGGCGAGGGTGTCACTGACGGACTCCGCGCTGCTGTCCATAGTGCTGCTGTTCCTGCTGGCGCTGCTGTTCGGGGTGCTGATGACGCTGCCGATAGGGGGGGGGGACCTGCCGGTGGTGATATCCCTGTACAACGCGCTGACGGGGCTGGCGGTGGGGTTCGAGGGGCTGGCGGTGGGGAACCCGGCGCTGCTGGTGGCGGAGAAGGTGATATTCGTGCCGGGGTACGGGATGGCGGTGGCGCAGGCGCAGCACAAG
>3_474
ATGGAGACGCTGATACAGGCGGTGTACTTCCTGGTGGCGCTGCTGTTCATAGTGGGGCTGAAGAGGATGGCGTCGCCGGCGACGGCGAAGTCGGGGATAGTGTGGGCGGGGGTGGCGATGGTGGCGGCGGTGCTGGTGACGTTCCTGGTGCCGGGGCTGCTGAACACGGCGCTGGTGCTGCTGATACTGCTGATAATACTGGGGGCGCTGGTGGCGAGGGTGTCACTGACGGACTCCGCGCTGCTGTCCATAGTGCTGCTGTTCCTGCTGGCGCTGCTGTTCGGGG
>3_475
ATGGAGACGCTGATACAGGCGGTGTACTTCCTGGTGGCGCTGCTGTTCATAGTGGGGCTGAAGAGGATGGCGTCGCCGGCGACGGCGAAGTCGGGGATAGTGTGGGCGGGGGTGGCGATGGTGGCGGCGGTGCTGGTGACGTTCCTGGTGCCGGGGCTGCTGAACACGGCGCTGGTGCTGCTGATACTGCTGATAATACTGGGGGCGCTGGTGGCGAGGGTGTCACTGACGGACTCCGCGCTGCTGTCCATAGTGCTGCTGTTCCTGCTGGCGCTGCTGTTCGGGGTGCTGATGACGCTGCCGATAGGGGGGGGGGACCTGCCGGTGGTGATATCCCTGTACAACGCGCTGACGGGGCTGGCGGTGGGGTTCGAGGGGCTGGC
>3_476
ATGGAGACGCTGATACAGGCGGTGTACTTCCTGGTGGCGCTGCTGTTCATAGTGGGGCTGAAGAGGATGGCGTCGCCGGCGACGGCGAAGTCGGGGATAGTGTGGGCGGGGGTGGCGATGGTGGCGGCGGTGCTGGTGACGTTCCTGGTGCCGGGGCTGCTGAACACGGCGCTGGTGCTGCTGATACTGCTGATAA
>3_477
ATGGAGACGCTGATACAGGCGGTGTACTTCCTGGTGGCGCTGCTGTTCATAGTGGGGCTGAAGAGGATGGCGTCGCCGGCGACGGCGAAGTCGGGGATAGTGTGGGCGGGGGTGGCGATGGTGGCGGCGGTGCTGGTGACGTTCCTGGTGCCGGGGCTGCTGAACACGGCGCTGGTGCTGCTGATACTGCTGATAATACTGGGGGCGCTGGTGGCGAGGGTGTCACTGACGGACTCCGCGCTGCTGTCCATAGTGCTGCTGTTCCTGCTGGCGCTGCTGTTCGGGGTGCTGATGACGCTGCCGATAGGGGGGGGGGACCTGCCGGTGGTGATATCCCTGTACAACGCGCTGACGGGG
>3_478
ATGGAGACGCTGATACAGGCGGTGTACTTCCTGGTGGCGCTGCTGTTCATAGTGGGGCTGAAGAGGATGGCGTCGCCGGCGACGGCGAAGTCGGGGATAGTGTGGGCGGGGGTGGCGATGGTGGCGGCGGTGCTGGTGACGTTCCTGGTGCCGGGGCTGCTGAACACGGCGCTGGTGCTGCTGATACTGCTGATAATACTGGGGGCGCTGGTGGCGAGGGTGTCACTGACGGACTCCGCGCTGCTGTCCATAGTGCTGCTGTTCCTGCTGGCGCTGCTGTTCGGGGTGCTGATGACGCTGCCGATAGGGGGGGGGGACCTGCCGGTGGTGATATCCCTGTACAACGCGCTGACGGGGCTGGCGGTGGGGTTCGAGGGGCTGGCGGTGGGGAACCCGGCGCTGCTGGTGGCGGAGAAGGTGATATTCGTGCCGGGGTACGGGATGGCGGTGGCGCAGGCGCAGCACAAGCTGAAGGAGCTGGCGGACGTGCTGG
>3_479
ATGGAGACGCTGATACAGGCGGTGTACTTCCTGGTGGCGCTGCTGTTCATAGTGGGGCTGAAGAGGATGGCGTCGCCGGCGACGGCGAAGTCGGGGATAGTGTGGGCGGGGGTGGCGATGGTGGCGGCGGTGCTGGTGACGTTCCTGGTGCCGGGGCTGCTGAACACG
>3_480
ATGGAGACGCTGATACAGGCGGTGTACTTCCTGGTGGCGCTGCTGTTCATAGTGGGGCTGAAGAGGATGGCGTCGCCGGCGACGGCGAAGTCGGGGATAGTGTGGGCGGGGGTGGCGATGGTGGCGGCGGTGCTGGTGACGTTCCTGGTGCCGGGGCTGCTGAACACGGCGCTGGTGCTGCTGATACTGCTGATAATACTGGGGGCGCTGGTGGCGAGGGTGTCACTGACGGACTCCGCGCTGCTGTCCATAGTGCTGCTGTTCCTGCTGGCGC
>3_481
ATGGAGACGCTGATACAGGCGGTGTACTTCCTGGTGGCGCTGCTGTTCATAGTGGGGCTGAAGAGGATGGCGTCGCCGGCGACGGCGAAGTCGGGGATAGTGTGGGCGGGGGTGGCGATGGTGGCGGCGGTGCTGGTGACGTTCCTGGTGCCGGGGCTGCTGAACACGGCGCTGGTGCTGCTGATACTGCTGATAATACTGGGGGCGCTGGTGGCGAGGGTGTCACTGACGGACTCCGCGCTGCTGTCCATAGTGCTGCTGTTCCTGCTGGCGCTGCTGTTCGGGGTGCTGATGACGCTGCCGATAGGGGGGGGGGACCTGCCGGTGGTGATATCCCTGTACAACGCGCTGACGGGGCTGGCGGT
>3_482
ATGGAGACGCTGATACAGGCGGTGTACTTCCTGGTGGCGCTGCTGTTCATAGTGGGGCTGAAGAGGATGGCGTCGCCGGCGACGGCGAAGTCGGGGATAGTGTGGGCGGGGGTGGCGATGGTGGCGGCGGTGCTGGTGACGTTCCTGGTGCCGGGGCTGCTGAACACGGCGCTGGTGCTGCTGATACTGCTGATAATACTGGGGGCGCTGGTGGCGAGGGTGTCACTGACGGACTCCGCGCTGCTGTCCATAGTGCTGCTGTTCCTGCTGGCGCTGCTGTTCGGGGTGCT
>3_483
ATGGAGACGCTGATACAGGCGGTGTACTTCCTGGTGGCGCTGCTGTTCATAGTGGGGCTGAAGAGGATGGCGTCGCCGGCGACGGCGAAGTCGGGGATAGTGTGGGCGGGGGTGGCGATGGTGGCGGCGGTGCTGGTGACGTTCCTGGTGCCGGGGCTGCTGAACACGGCGCTGGTGCTGCTGATACTGCTGATAATACTGGGGGCGCTGGTGGCGAGGGTGTCACTGACGGACTCCGCGCTGCTGTCCATAGTGCTGCTGTTCCTGCTGGCGCTGCTGTTCGGGGTGCTGATGACGCTGCCGATAGGGGGGGGGGACCTGCCGGTGGTGATATCCCTGTACAACGCGCTGACGGGGCTGGCGGTGGGGTTCGAGGGGCTGGCGGTGGGGAACCCGGCGCTGCTGGTGGCGGAGAAGG
>3_484
ATGGAGACGCTGATACAGGCGGTGTACTTCCTGGTGGCGCTGCTGTTCATAGTGGGGCTGAAGAGGATGGCGTCGCCGGCGACGGCGAAGTCGGGGATAGTGTGGGCGGGGGTGGCGATGGTGGCGGCGGTGCTGGTGACGTTCCTGGTGCCGGGGCTGCTGAACACGGCGCTGGTGCTGCTGATACTGCTGATAATACTGGGGGCGCTGGTGGCGAGGGTGTCACTGACGGACTCC
>3_485
ATGGAGACGCTGATACAGGCGGTGTACTTCCTGGTGGCGCTGCTGTTCATAGTGGGGCTGAAGAGGATGGCGTCGCCGGCGACGGCGAAGTCGGGGATAGTGTGGGCGGGGGTGGCGATGGTGGCGGCGGTGCTGGTGACGTTCCTGGTGCCGGGGCTGCTGAACACGGCGCTGGTGCTGCTGATACTGCTGATAATACTGGGGGCGCTGGTGGCGAGGGTGTCACTGACGGACTCCGCGCTGCTGTCCATAGTGCTGCTGTTCCTGCTGGCGCTGCTGTTCGGGGTGCTGATGACGCTGCCGATAGGGGGGGGGGACCTGC
>3_486
ATGGAGACGCTGATACAGGCGGTGTACTTCCTGGTGGCGCTGCTGTTCATAGTGGGGCTGAAGAGGATGGCGTCGCCGGCGACGGCGAAGTCGGGGATAGTGTGGGCGGGGGTGGCGATGGTGGCGGCGGTGCTGGTGACGTTCCTGGTGCCGGGGCTGCTGAACACGGCGCTGGTGCTGCTGATACTGCTGATAATACTGGGGGCGCTGGTGGCGAGGGTGTCACTGACGGACTCCGCGCTGCTGTCCATAGTGCTGCTGTTCCTGCTG
>3_487
ATGGAGACGCTGATACAGGCGGTGTACTTCCTGGTGGCGCTGCTGTTCATAGTGGGGCTGAAGAGGATGGCGTCGCCGGCGACGGCGAAGTCGGGGATAGTGTGGGCGGGGGTGGCGATGGTGGCGGCGGTGCTGGTGACGTTCCTGGTGCCGGGGCTGCTGAACACGGCGCTGGTGCTGCTGATACTGCTGATAATACTGGGGGCGCTGGTGGCGAGGGTGTCACTGACGGACTCCGCGCTGCTGTCCATAGTGCTGCTGTTCCTGCTGGCGCTGCTGTTCGGGGTGCTGATGACGCTGCCGATAGGGGGGGGGGACCTGCCGGTGGTGATATCCCTGTACAACGCGCTGACGGGGCTGGCGGTGGGGTTCGAGGGGCTGGCGGTGGGGAACCCGGCGCTGCTGGTGGCGGAGAAGGTGATATTCGTGCCGGGGTACGGGATG
>3_488
ATGGAGACGCTGATACAGGCGGTGTACTTCCTGGTGGCGCTGCTGTTCATAGTGGGGCTGAAGAGGATGGCGTCGCCGGCGACGGCGAAGTCGGGGATAGTGTGGGCGGGGGTGGCGATGGTGGCGGCGGTGCTGGTGACGTTCCTGGTGCCGGGGCTGCTGAACACGGCGCTGGTGCTGCTGATACTGCTGATAATACTGGGGGCGCTGGTGGCGAGGGTGTCACTGACGGACTCCGCGCTGCTGTCCATAGTGCTGCTGTTCCTGCTGGCGCTGCTGTTCGGGGTGCTGATGACGCTGCCGATAGGGGGGGGGGACCTGCCGGTGGTGATATCCCTGTACAACGCGCTGACGGGGCTGGCGGTGGGGTTCGAGGGGCTGGCGGTGGGGAACCCGGCGCTGCTGGTGGCGGAGAAGGTGATATTCGTGCCGGGGTACGGGATGGCGGTGGCGCA
>3_489
ATGGAGACGCTGATACAGGCGGTGTACTTCCTGGTGGCGCTGCTGTTCATAGTGGGGCTGAAGAGGATGGCGTCGCCGGCGACGGCGAAGTCGGGGATAGTGTGGGCGGGGGTGGCGATGGTGGCGGCGGTGCTGGTGACGTTCCTGGTGCCGGGGCTGCTGAACACGGCGCTGGTGCTGCTGATACTGCTGATAATACTGGGGGCGCTGGTGGCGAGGGTGTCACTGACGGACTCCGCGCTGCTGTCCATAGTGCTGCTGTTCCTGCTGGCGCTGCTGTTCGGGGTGCTGATGACGCTGCCGATAGGGGGGGGGGACCTGCCGGTGGTGATATCCCTGTACAACGCGCTGACGGGGCTGGCGGTGGGGTTCGAGGGGCTGGCGGTGGGGAACCCGGCGCTGCTGGTGGCGGAGAAGGTGATATTCGTGCCGGGGT
>3_490
ATGGAGACGCTGATACAGGCGGTGTACTTCCTGGTGGCGCTGCTGTTCATAGTGGGGCTGAAGAGGATGGCGTCGCCGGCGACGGCGAAGTCGGGGATAGTGTGGGCGGGGGTGGCGATGGTGGCGGCGGTGCTGGTGACGTTCCTGGTGCCGGGGCTGCTGAACACGGCGCTGGTGCTGCTGATACTGCTGATAATACTGGGGGCGCTGGTGGCGAGGGTGTCACTGACGGACTCCGCGCTGCTGTCCATAGTGCTGCTGTT
>3_491
ATGGAGACGCTGATACAGGCGGTGTACTTCCTGGTGGCGCTGCTGTTCATAGTGGGGCTGAAGAGGATGGCGTCGCCGGCGACGGCGAAGTCGGGGATAGTGTGGGCGGGGGTGGCGATGGTGGCGGCGGTGCTGGTGACGTTCCTGGTGCCGGGGCTGCTGAACACGGCGCTGGTGCTGCTGATACTGCTGATAATACTGGGGGCGCTGGTGGCGAGGGTGTCACTGACGGACTCCGCGCTGCTGTCCATAGTGCTGCTGTTCCTGCTGGCGCTGCTGTTCGGGGTGCTGATGACGCTGCCGATAGGGGGGGGGGACCTGCCGGTGGTGATATCCCTGTACAACGCGCTGACGGGGCTGGCGGTGGGGTTCGAGGGGCTGGCGGTGGG
>3_492
ATGGAGACGCTGATACAGGCGGTGTACTTCCTGGTGGCGCTGCTGTTCATAGTGGGGCTGAAGAGGATGGCGTCGCCGGCGACGGCGAAGTCGGGGATAGTGTGGGCGGGGGTGGCGATGGTGGCGGCGGTGCTGGTGACGTTCCTGGTGCCGGGGCTGCTGAACACGGCGCTGGTGCTGCTGATACTGCTGATAATACTGGGGGCGCTGGTGGCGAGGGTGTCACTGACGGACTCCGCGCTGCTGTC
>3_493
ATGGAGACGCTGATACAGGCGGTGTACTTCCTGGTGGCGCTGCTGTTCATAGTGGGGCTGAAGAGGATGGCGTCGCCGGCGACGGCGAAGTCGGGGATAGTGTGGGCGGGGGTGGCGATGGTGGCGGCGGTGCTGGTGACGTTCCTGGTGCCGGGGCTGCTGAACACGGCGCTGGTGCTGCTGATACTGCTGATAATACTGGGGGCGCTGGTGGCGAGGGTGTCACTGACGGACTCCGCGCTGCTGTCCATAGTGCTGCTGTTCCTGCTGGCGCTGCTGTTCGGGGTGCTGATGACGCTGCCGATAGGGGGGGGGGACCTGCCGGTGGTGATATCCCTGTACAACGCGCTGACG
>3_494
ATGGAGACGCTGATACAGGCGGTGTACTTCCTGGTGGCGCTGCTGTTCATAGTGGGGCTGAAGAGGATGGCGTCGCCGGCGACGGCGAAGTCGGGGATAGTGTGGGCGGGGGTGGCGATGGTGGCGGCGGTGCTGGTGACGTTCCTGGTGCCGGGGCTGCTGAACACGGCGCTGGTGCTGCTGATACTGCTGATAATACTGGGGGCGCTGGTGGCGAGGGTGTCACTGACGGACTCCGCGCTGCTGTCCATAGTGCTGCTGTTCCTGCTGGCGCTGCTGTTCGGGGTGCTGATGACGCTGCCGATAGGGGGGGGGGACCTG
>3_495
ATGGAGACGCTGATACAGGCGGTGTACTTCCTGGTGGCGCTGCTGTTCATAGTGGGGCTGAAGAGGATGGCGTCGCCGGCGACGGCGAAGTCGGGGATAGTGTGGGCGGGGGTGGCGATGGTGGCGGCGGTGCTGGTGACGTTCCTGGTGCCGGGGCTGCTGAACACGGCGCTGGTGCTGCTGATACTGCTGATAATACTGGGGGCGCTGGTGGCGAGGGTGTCACTGACGGACTCCGCGCTGCTGTCCATAGTGCTGCTGTTCCTGCTGGCGCTGCTGTTCGGGGTGCTGATGACGCTGCCGATAGGGGGGGGGGACCTGCCGGTGGTGATATCCCTGTA
>3_496
ATGGAGACGCTGATACAGGCGGTGTACTTCCTGGTGGCGCTGCTGTTCATAGTGGGGCTGAAGAGGATGGCGTCGCCGGCGACGGCGAAGTCGGGGATAGTGTGGGCGGGGGTGGCGATGGTGGCGGCGGTGCTGGTGACGTTCCTGGTGCCGGGGCTGCTGAACACGGCGCTGGTGCTGCTGATACTGCTGATAATACTGGGGGCGCTGGTGGCGAGGGTGTCACTGACGGACTCCGCGCTGCTGTCCATAGTGCTGCTGTTCCTGCTGGCGCTGCTGTTCGGGGTGCTGATGACGCTGCCGATAGGGGGGGGGGACCTGCCGGTGGTGATATCCCTGTACAACGCGCTGACGGGGCTGGCGGTGGGGTTCGAGGGGCTGGCGGTGGGGAACCCGGCGCTGCTGGTGGCGGAGAAGGTGATATTCGTGCCGGGGTACGGGATGGCGGTGGCGCAGGCGCAGCA
>3_497
ATGGAGACGCTGATACAGGCGGTGTACTTCCTGGTGGCGCTGCTGTTCATAGTGGGGCTGAAGAGGATGGCGTCGCCGGCGACGGCGAAGTCGGGGATAGTGTGGGCGGGGGTGGCGATGGTGGCGGCGGTGCTGGTGACGTTCCTGGTGCCGGGGCTGCTGAACACGGCGCTGGTGCTGCTGATACTGCTGATAATACTGGGGGCG
>3_498
ATGGAGACGCTGATACAGGCGGTGTACTTCCTGGTGGCGCTGCTGTTCATAGTGGGGCTGAAGAGGATGGCGTCGCCGGCGACGGCGAAGTCGGGGATAGTGTGGGCGGGGGTGGCGATGGTGGCGGCGGTGCTGGTGACGTTCCTGGTGCCGGGGCTGCTGAACACGGCGCTGGTGCTGCTGATACTGCTGATAATACTGGGGGCGCTGGTGGCGAGGGTGTCACTGACGGACTCCGCGCTGCTGTCCATAGTGCTGCTGTTCCTGCTGGCGCTGCTGTTCGGGGTGCTGATGACGCTGCCGATAGGGGGGGGGGACCTGCCGGTGGTGATATCCCTGTACAACGCGCTGACGGGGCTGGCGGTGGGGTTCGAGGGGCTGGCGGTGGGGAACCCGGCGCTGCTGGTGGCGGAGAAGGTGATATTCGTGCCGGGGTACGGGATGGCGGTGGC
>3_499
ATGGAGACGCTGATACAGGCGGTGTACTTCCTGGTGGCGCTGCTGTTCATAGTGGGGCTGAAGAGGATGGCGTCGCCGGCGACGGCGAAGTCGGGGATAGTGTGGGCGGGGGTGGCGATGGTGGCGGCGGTGCTGGTGACGTTCCTGGTGCCGGGGCTGCTGAACACGGCGCTGGTGCTGCTGATACTGCTGATAATACTGGGGGCGCTGGTGGCGAGGGTGTCACTGACGGACTCCGCGCTGCTGTCCATAGTGCTGCTGTTCCTGCTGGCGCTGCTGTTCGGGGTGCTGATGACGCTGCCGATAGGGGGGGGGGACCTGCCG
>3_500
ATGGAGACGCTGATACAGGCGGTGTACTTCCTGGTGGCGCTGCTGTTCATAGTGGGGCTGAAGAGGATGGCGTCGCCGGCGACGGCGAAGTCGGGGATAGTGTGGGCGGGGGTGGCGATGGTGGCGGCGGTGCTGGTGACGTTCCTGGTGCCGGGGCTGCTGAACACGGC
>3_501
ATGGAGACGCTGATACAGGCGGTGTACTTCCTGGTGGCGCTGCTGTTCATAGTGGGGCTGAAGAGGATGGCGTCGCCGGCGACGGCGAAGTCGGGGATAGTGTGGGCGGGGGTGGCGATGGTGGCGGCGGTGCTGGTGACGTTCCTGGTGCCGGGGCTGCTGAACACGGCGCTGGTGCTGCTGATACTGCTGATAATACTGGGGGCGCTGGTGGCGAGGGTGTCACTGACGGACTCCGCGCTGCTGTCCATAGTGCTGCTGTTCCTGCTGGCGCTGCTGTTCGGGGTGCTGATGACGCTGCCGATAGGGGGGGGGG
>3_502
ATGGAGACGCTGATACAGGCGGTGTACTTCCTGGTGGCGCTGCTGTTCATAGTGGGGCTGAAGAGGATGGCGTCGCCGGCGACGGCGAAGTCGGGGATAGTGTGGGCGGGGGTGGCGATGGTGGCGGCGGTGCTGGTGACGTTCCTGGTGCCGGGGCTGCTGAACACGGCGCTGGTGCTGCTGATACTGCTGATAATACTGGGGGCGCTGGTGGCGAGGGTGTCACTGACGGACTCCGCGCTGCTGTCCATAGTGCTGCTGTTCCTGCTGGCGCTGCTGTTCGGGGTGCTGATGACGCTGCCGATAGGGGGGGGGGACCTGC
>3_503
ATGGAGACGCTGATACAGGCGGTGTACTTCCTGGTGGCGCTGCTGTTCATAGTGGGGCTGAAGAGGATGGCGTCGCCGGCGACGGCGAAGTCGGGGATAGTGTGGGCGGGGGTGGCGATGGTGGCGGCGGTGCTGGTGACGTTCCTGGTGCCGGGGCTGCTGAACACGGCGCTGGTGCTGCTGATACTGCTGATAATACTGGGGGCGCTGGTGGCGAGGGTGTCACTGACGGACTCCGCGCTGCTGTCCATAGTGCTGCTGTTCCTGCTGGCGCTGCTGTTCGGGGTGCTGATGACGCTGCCGATAGGGGGGGGGGACCTGCCGGTGGTGATATCCCTGTACAACGCGCTGACGGGGCTGGCGGTGGGGTTCGAGGGGCTGGCGGTGGGGAACCCGGCGCTGCTGGTGGCGGAGAAGGTGATATTCGTGCCGGGGTACGGG
>3_504
ATGGAGACGCTGATACAGGCGGTGTACTTCCTGGTGGCGCTGCTGTTCATAGTGGGGCTGAAGAGGATGGCGTCGCCGGCGACGGCGAAGTCGGGGATAGTGTGGGCGGGGGTGGCGATGGTGGCGGCGGTGCTGGTGACGTTCCTGGTGCCGGGGCTGCTGAACACGGCGCTGGTGCTGCTGATACTGCTGATAATACTGGGGGCGCTGGTGGCGAGGGTGTCACTGACGGACTCCGCGCTGCTGTCCATAGTGCTGCTGTTCCTGCTGGCGCTGCTGTTCGGGGTGCTGATGACGCTGCCGATAGGGGGGGGGGACCTGCCGGTGGTGATATCCCTGTACAACGCGCTGACGGGGCTGGCGGTGGGGTTCGAGGGGCTGGCGGTGGGGAACCCGGCGCTGCTGGTGGCGGAGAAG
>3_505
ATGGAGACGCTGATACAGGCGGTGTACTTCCTGGTGGCGCTGCTGTTCATAGTGGGGCTGAAGAGGATGGCGTCGCCGGCGACGGCGAAGTCGGGGATAGTGTGGGCGGGGGTGGCGATGGTGGCGGCGGTGCTGGTGACGTTCCTGGTGCCGGGGCTGCTGAACACGGCGCTGGTGCTGCTGATACTGCTGATAATACTGGGGGCGCTGGTGGCGAGGGTGTCACTGACGGACTCCGCGCTGCTGTCCATAGTGCTGCTGTTCCTGCTGGCGCTGCTGTTCGGGGTGCTGATGACGCTGCCGATAGGGGGGGGGGACCTGCCGGTGGTGAT
>3_506
ATGGAGACGCTGATACAGGCGGTGTACTTCCTGGTGGCGCTGCTGTTCATAGTGGGGCTGAAGAGGATGGCGTCGCCGGCGACGGCGAAGTCGGGGATAGTGTGGGCGGGGGTGGCGATGGTGGCGGCGGTGCTGGTGACGTTCCTGGTGCCGGGGCTGCTGAACACGGCGCTGGTGCTGCTGATACTGCTGATAATACTGGGGGCGCTGGTGGCGAGGGTGTCACTGACGGACTCCGC
>3_507
ATGGAGACGCTGATACAGGCGGTGTACTTCCTGGTGGCGCTGCTGTTCATAGTGGGGCTGAAGAGGATGGCGTCGCCGGCGACGGCGAAGTCGGGGATAGTGTGGGCGGGGGTGGCGATGGTGGCGGCGGTGCTGGTGACGTTCCTGGTGCCGGGGCTGCTGAACACGGCGCTGGTGCTGCTGATACTGCTGATAATACTGGGGGCGCTGGTGGCGAGGGTGTCACTGACGGACTCCGCGCTGCTGTCCATAGTGCTGCTGTTCCTGCTGGCGCTGCTGTTCGGGGTGCTGATGACGCTGCCGATAGGGGGGGGGGACCTGCCGGTGGTGATATCCCTGTACAACGCGCTGACGGGGCTGGCGGTGGGGTTCGAGGGGCTGGCGGTGGGGAACCCGGCGCTGCTGGTGGCGGAGAAGGTGATATTCGTGCCGGGGTACGGGATGGCGGTGGCGCAGGCGCAGCACAAGCTGAAGGAGCTGGCGG
>3_508
ATGGAGACGCTGATACAGGCGGTGTACTTCCTGGTGGCGCTGCTGTTCATAGTGGGGCTGAAGAGGATGGCGTCGCCGGCGACGGCGAAGTCGGGGATAGTGTGGGCGGGGGTGGCGATGGTGGCGGCGGTGCTGGTGACGTTCCTGGTGCCGGGGCTGCTGAACACGGCGCTGGTGCTGCTGATACTGCTGATAATACTGGGGGCGCTGGTGGCGAGGGTGTCACTGACGGACTCCGCGCTGCTGTCCATAGTGCTGCTGTTCCTGCTGGCGCTGCTGTTCGGGGTGCTGATGACGCTGCCGATAGGGGGGGGGGACCTGCCGGTGGTGATATCCCTGTACAACGCGCTGACGGGGCTGGCGGTGGGGTTCGAGGGGCTGGCGGTGGGGAACCCGGCGCTGCTGGTGGCGGAGAAGGTGATATTCGTGCCGGGGTACGGGATGGCGGTGGCGC
>3_509
ATGGAGACGCTGATACAGGCGGTGTACTTCCTGGTGGCGCTGCTGTTCATAGTGGGGCTGAAGAGGATGGCGTCGCCGGCGACGGCGAAGTCGGGGATAGTGTGGGCGGGGGTGGCGATGGTGGCGGCGGTGCTGGTGACGTTCCTGGTGCCGGGGCTGCTGAACACGGCGCTGGTGCTGCTGATACTGCTGATAATACTGGGGGCGCTGGTGGCGAGGGTGTCACTGACGGACTCCGCGCTGCTGTCCATAGTGCTGCTGTTCCTGCTGGCGCTGCTGTTCGGGGTGCTGATGACGCTGCCGATAGGGGGG
>3_510
ATGGAGACGCTGATACAGGCGGTGTACTTCCTGGTGGCGCTGCTGTTCATAGTGGGGCTGAAGAGGATGGCGTCGCCGGCGACGGCGAAGTCGGGGATAGTGTGGGCGGGGGTGGCGATGGTGGCGGCGGTGCTGGTGACGTTCCTGGTGCCGGGGCTGCTGAACACGGCGCTGGTGCTGCTGATACTGCTGATAATACTGGGGGCGCTGGTGGCGAGGGTGTCACTGACGGACTCCGCGCTGCTGTCCATAGTGCTGC
>3_511
ATGGAGACGCTGATACAGGCGGTGTACTTCCTGGTGGCGCTGCTGTTCATAGTGGGGCTGAAGAGGATGGCGTCGCCGGCGACGGCGAAGTCGGGGATAGTGTGGGCGGGGGTGGCGATGGTGGCGGCGGTGCTGGTGACGTTCCTGGTGCCGGGGCTGCTGAACACGGCGCTGGTGCTGCTGATACTGCTGATAATACTGGGGGCGCTGGTGGCGAGGGTGTCACTGACGGACTCCGCGCTGCTGTCCATAGTGCTGCTGTTCCTGCTGGCGCTGCTGTTCGGGGTGCTGATGACGCTGCCGATAGGGGGGGGGGACCTGCCGGTGGTGATATCCCTGTACAACGCGCTGACGGGGCTGGCGGTGGGGTTCGAGGGGCTGGCGGTGGGGAACCCGGCGCTGCTG
>3_512
ATGGAGACGCTGATACAGGCGGTGTACTTCCTGGTGGCGCTGCTGTTCATAGTGGGGCTGAAGAGGATGGCGTCGCCGGCGACGGCGAAGTCGGGGATAGTGTGGGCGGGGGTGGCGATGGTGGCGGCGGTGCTGGTGACGTTCCTGGTGCCGGGGCTGCTGAACACGGCGCTGGTGCTGCTGATACTGCTGATAATACTGGGGGCGCTGGTGGCGAGGGTGTCACTGACGGACTCCGCGCTGCTGTCCATAGTGCTGCTGTTCCTGCTGGCGCTGCTGTTCGGGGTGCTGATGACGCTGCCGATAGGGGGGGGGGACCTGCCGGTGG
>3_513
ATGGAGACGCTGATACAGGCGGTGTACTTCCTGGTGGCGCTGCTGTTCATAGTGGGGCTGAAGAGGATGGCGTCGCCGGCGACGGCGAAGTCGGGGATAGTGTGGGCGGGGGTGGCGATGGTGGCGGCGGTGCTGGTGACGTTCCTGGTGCCGGGGCTGCTGAACACGGCGCTGGTGCTGCTGATACTGCTGATAATACTGGGGGCGCTGGTGGCGAGGGTGTCACTGACGGACTCCGCGCTGCTGTCCATAGTGCTGCTGTTCCTGCTGGCGCTGCTGTTCGGGGTGCTGATGACGCTGCCGATAGGGGGGGGGGACCTGCCGGTGGTGATATCCCTGTACAACGCGCTGACGGGGCTGGCGGTGGGGTTCGAGGGGCTGGCGGTGGGGAACCCGGCGCTGCTGGTGGCGGAGAAGGTGATATTCGTGCCGGGGTACGGGATGGCGGTGGCGCAGGCGCAGCACAAGCTGAAGGAGCTGGCGGACGTGCTGGAGGCGA
>3_514
ATGGAGACGCTGATACAGGCGGTGTACTTCCTGGTGGCGCTGCTGTTCATAGTGGGGCTGAAGAGGATGGCGTCGCCGGCGACGGCGAAGTCGGGGATAGTGTGGGCGGGGGTGGCGATGGTGGCGGCGGTGCTGGTGACGTTCCTGGTGCCGGGGCTGCTGAACACGGCGCTGGTGCTGCTGATACTGCTGATAATACTGGGGGCGCTGGTGGCGAGGGTGTCACTGACGGACTCCGCGCTGCTGTCCATAGTGCTGCTGTTCCTGCTGGCGCTGCTGTTCGGGGTGCTGATGACGCTGCCGATAGGGGGGGGGGACCTGCCGGTGGTGATATCCCTGTACAACGCGCTGACGGGGCTGGCGGTGGGGTTCGAGGGGCTGGCGGT
>3_515
ATGGAGACGCTGATACAGGCGGTGTACTTCCTGGTGGCGCTGCTGTTCATAGTGGGGCTGAAGAGGATGGCGTCGCCGGCGACGGCGAAGTCGGGGATAGTGTGGGCGGGGGTGGCGATGGTGGCGGCGGTGCTGGTGACGTTCCTGGTGCCGGGGCTGCTGAACACGGCGCTGGTGCTGCTGATACTGC
>3_516
ATGGAGACGCTGATACAGGCGGTGTACTTCCTGGTGGCGCTGCTGTTCATAGTGGGGCTGAAGAGGATGGCGTCGCCGGCGACGGCGAAGTCGGGGATAGTGTGGGCGGGGGTGGCGATGGTGGCGGCGGTGCTGGTGACGTTCCTGGTGCCGGGGCTGCTGAACACGGCGCTGGTGCTGCTGATACTGCTGATAATACTGGGGGCGCTGGTGGCGAGGGTGTCACTGACGGACTCCGCGCTGCTG
>3_517
ATGGAGACGCTGATACAGGCGGTGTACTTCCTGGTGGCGCTGCTGTTCATAGTGGGGCTGAAGAGGATGGCGTCGCCGGCGACGGCGAAGTCGGGGATAGTGTGGGCGGGGGTGGCGATGGTGGCGGCGGTGCTGGTGACGTTCCTGGTGCCGGGGCTGCTGAACACGGCGCTGGTGCTGCTGATACTGCTGATAATACTGGGGGCGCT
>3_518
ATGGAGACGCTGATACAGGCGGTGTACTTCCTGGTGGCGCTGCTGTTCATAGTGGGGCTGAAGAGGATGGCGTCGCCGGCGACGGCGAAGTCGGGGATAGTGTGGGCGGGGGTGGCGATGGTGGCGGCGGTGCTGGTGACGTTCCTGGTGCCGGGGCTGCTGAACACGGCGCTGGTGCTGCTGATACTGCTGATAATACTGGGGGCGCTGGTGGCGAGGGTGTCACTGACGGACTCCGCGCTGCTGTCCATAGTGCTGCTGTTCCTGCTGGCGCTGCTGTTCGGGGTGCTGATGACGCTGCCGATAGGGGGGGGGGACCTGCCGGTGGTGATATCCCTGTACAACGCGCTGACGGGGCTGGCGGTGGGGTTCGAGGGGCTGGCGGTGGGGAACCCGGCGCTGCTGGTGGCGGAGAAGGTGATATTCGTGCCGGGGTACGGGATGGCGGTGGCGCAGGCGCAGCACAAGCTGAAGGAGC
>3_519
ATGGAGACGCTGATACAGGCGGTGTACTTCCTGGTGGCGCTGCTGTTCATAGTGGGGCTGAAGAGGATGGCGTCGCCGGCGACGGCGAAGTCGGGGATAGTGTGGGCGGGGGTGGCGATGGTGGCGGCGGTGCTGGTGACGTTCCTGGTGCCGGGGCTGCTGAACACGGCGCTGGTGCTGCTGATACTGCTGATAATACTGGGGGCG
>3_520
ATGGAGACGCTGATACAGGCGGTGTACTTCCTGGTGGCGCTGCTGTTCATAGTGGGGCTGAAGAGGATGGCGTCGCCGGCGACGGCGAAGTCGGGGATAGTGTGGGCGGGGGTGGCGATGGTGGCGGCGGTGCTGGTGACGTTCCTGGTGCCGGGGCTGCTGAACACGGCGCTGGTGCTGCTGATACTGCTGATAATACTGGGGGCGCTGGT
>3_521
ATGGAGACGCTGATACAGGCGGTGTACTTCCTGGTGGCGCTGCTGTTCATAGTGGGGCTGAAGAGGATGGCGTCGCCGGCGACGGCGAAGTCGGGGATAGTGTGGGCGGGGGTGGCGATGGTGGCGGCGGTGCTGGTGACGTTCCTGGTGCCGGGGCTGCTGAACACGGCGCTGGTGCTGCTGATACTGCTGATAATACTGGGGGCGCTGGTGGCGAGGGTGTCACTGACGGACTCCGCGCTGCTGTCCATAGTGCTGCTGTTCCTGCTGGCGCTGCTGTTCGGGGTGCTGATGACGCTGCCGATAGGGGGGGGGGACCTGCCGGTGGTGATATCCCTGTACAACGCGCTGACGGGGCTGGCGGTGGGGTTCGAGGGGCTGGCGGTGGGGAACCCGGCGCTGCTGGTGGCGGAGAAGGTGATATTCGTGCCGGGGTACGGGATG
>3_522
ATGGAGACGCTGATACAGGCGGTGTACTTCCTGGTGGCGCTGCTGTTCATAGTGGGGCTGAAGAGGATGGCGTCGCCGGCGACGGCGAAGTCGGGGATAGTGTGGGCGGGGGTGGCGATGGTGGCGGCGGTGCTGGTGACGTTCCTGGTGCCGGGGCTGCTGAACACGGCGCTGGTGCTGCTGATACTGCTGATAATACTGGGGGCGCTGGTGGCGAGGGTGTCACTG
>3_523
ATGGAGACGCTGATACAGGCGGTGTACTTCCTGGTGGCGCTGCTGTTCATAGTGGGGCTGAAGAGGATGGCGTCGCCGGCGACGGCGAAGTCGGGGATAGTGTGGGCGGGGGTGGCGATGGTGGCGGCGGTGCTGGTGACGTTCCTGGTGCCGGGGCTGCTGAACACGGCGCTGGTGCTGCTGATACTGCTGATAATACTGGGGGCGCTGGTGGCGAGGGTGTCACTGACGGACTCCGCGCTGCTGTCCATAGTGCTGCTGTTCCTGCTGGCGCTGCTGTTCGGGGTGCTGATGACGCTGCCG
>3_524
ATGGAGACGCTGATACAGGCGGTGTACTTCCTGGTGGCGCTGCTGTTCATAGTGGGGCTGAAGAGGATGGCGTCGCCGGCGACGGCGAAGTCGGGGATAGTGTGGGCGGGGGTGGCGATGGTGGCGGCGGTGCTGGTGACGTTCCTGGTGCCGGGGCTGCTGAACACGGCGCTGGTGCTGCTGATACTGCTGATAATACTGGGGGCGCTGGTGGCGAGGGTGTCACTGACGGACTCCGCGCTGCTGTCCATAGTGCTGCTGTTCCTGCTGGCGCTGCTGTTCGGGGTGCTGATGACGCTGCCGATAGGGGGGGGGGACCTGCCGGTGGTGATATCCCTGTACAACGCGCTG
>3_525
ATGGAGACGCTGATACAGGCGGTGTACTTCCTGGTGGCGCTGCTGTTCATAGTGGGGCTGAAGAGGATGGCGTCGCCGGCGACGGCGAAGTCGGGGATAGTGTGGGCGGGGGTGGCGATGGTGGCGGCGGTGCTGGTGACGTTCCTGGTGCCGGGGCTGCTG
>3_526
ATGGAGACGCTGATACAGGCGGTGTACTTCCTGGTGGCGCTGCTGTTCATAGTGGGGCTGAAGAGGATGGCGTCGCCGGCGACGGCGAAGTCGGGGATAGTGTGGGCGGGGGTGGCGATGGTGGCGGCGGTGCTGGTGACGTTCCTGGTGCCGGGGCTGCTG
>3_527
ATGGAGACGCTGATACAGGCGGTGTACTTCCTGGTGGCGCTGCTGTTCATAGTGGGGCTGAAGAGGATGGCGTCGCCGGCGACGGCGAAGTCGGGGATAGTGTGGGCGGGGGTGGCGATGGTGGCGGCGGTGCTGGTGACGTTCCTGGTGCCGGGGCTGCTGAACACGGCGCTGGTGCTGCTGATACTGCTGATAATACTGGGGGCGCTGGTGGCGAGGGTGTCACTGACGGACTCCGCGCTGCTGTCCATAGTGCTGCTGTTCCTGCTGGCGCTGCTGTTCGGGGTGCTGATGA
>3_528
ATGGAGACGCTGATACAGGCGGTGTACTTCCTGGTGGCGCTGCTGTTCATAGTGGGGCTGAAGAGGATGGCGTCGCCGGCGACGGCGAAGTCGGGGATAGTGTGGGCGGGGGTGGCGATGGTGGCGGCGGTGCTGGTGACGTTCCTGGTGCCGGGGCTGCTGAACACGGCGCTGGTGCTGCTGATACTGCTGATAATACTGGGGGCGCTGGTGGCGAGGGTGTCACTGACGGACTCCGCGCTGCTGTCCATAGTGCTGCTGTTCCTGCTGGCGCTGCTGTTCGGGGTGCTGATGACGCTGCCGATAGGGGGGGGGGACCTGCCGGTGGTGATATCCCTGTACAACGCGCTGACGGGGCTGGCGGTGGGGTTCGAGGGGCTGGCGGTGGGGAACCCGGCGCTGCTGGTGGCGGAGAAGGTGATA
>3_529
ATGGAGACGCTGATACAGGCGGTGTACTTCCTGGTGGCGCTGCTGTTCATAGTGGGGCTGAAGAGGATGGCGTCGCCGGCGACGGCGAAGTCGGGGATAGTGTGGGCGGGGGTGGCGATGGTGGCGGCGGTGCTGGTGACGTTCCTGGTGCCGGGGCTGCTGAACACGGCGCTGGTGCTGCTGATACTGCTGATAATACTGGGGGCGCTGGTGGCGAGGGTGTCACTGACGGACTCCGCGCTGCTGTCCATAGTGCTGCTGTTCCTGCTGGCGCTGCTGTTCGGGGTGCTGATGACGCTGCCGATAGGGGGGGGGGACCTGCCGGTGGTGATATCCCTGTACAACGCGCTGACGGGGCTGGCGGTGGGGTTCGAGGGGCTGGCGGTGGGGAACCCGGCGCTGCTGGTGGCGGAGAAGGTGATATTCGT
>3_530
ATGGAGACGCTGATACAGGCGGTGTACTTCCTGGTGGCGCTGCTGTTCATAGTGGGGCTGAAGAGGATGGCGTCGCCGGCGACGGCGAAGTCGGGGATAGTGTGGGCGGGGGTGGCGATGGTGGCGGCGGTGCTGGTGACGTTCCTGGTGCCGGGGCTGCTGAACACGGCGCTGGTGCTGCTGATACTGCTGATAATACTGGGGGCGCTGGTGGCGAGGGTGTCACTGACGGACTCCGCGCTGCTGTCCATAGTGCTGCTGTTCCTGCTGGCGCTGCTGTTCGGGGTGCTGATGACGCTGCCGATAGGGGGGGGGGACCTGCCGGTGGTGATATCCCTGTACAACGCGCTGACGGGGCTGGCGGTGGGGTTCGAGGGGCTGGCGGTGGGGAACCCGGCGCTGCTGGTGGCGGAGAAGGTGATATTCGTGCCGGGGTACGGGATGGCGGTGGCGCAGGCGCAGCACAAG
>3_531
ATGGAGACGCTGATACAGGCGGTGTACTTCCTGGTGGCGCTGCTGTTCATAGTGGGGCTGAAGAGGATGGCGTCGCCGGCGACGGCGAAGTCGGGGATAGTGTGGGCGGGGGTGGCGATGGTGGCGGCGGTGCTGGTGACGTTCCTGGTGCCGGGGCTGCTGAACACGGCGCTGGTGCTGCTGATACTGCTGATAATACTGGGGGCGCTGGTGGCGAGGGTGTCACTGACGGACTCCGCGCTGCTGTCCATAGTGCTGCTGTTCCTGCTGGCGCTGCTGTTCGGGGTGCTGATGACGCTGCCGATAGGGGGGGGGGACCTGCCGGTGGTGATATCCCTGTACAACGCGCTGACGGGGCTGGCGGTGGGGTTCGAGGGGCTGGCGGTGGGGAACCCGGCGCTGCTGGTGGCGGAGAAGGTGATATTCGTGCCGGGGTACGGGATGG
>3_532
ATGGAGACGCTGATACAGGCGGTGTACTTCCTGGTGGCGCTGCTGTTCATAGTGGGGCTGAAGAGGATGGCGTCGCCGGCGACGGCGAAGTCGGGGATAGTGTGGGCGGGGGTGGCGATGGTGGCGGCGGTGCTGGTGACGTTCCTGGTGCCGGGGCTGCTGAACACGGCGCTGGTGCTGCTGATACTGCTGATAATACTGGGGGCGCTGGTGGCGAGGGTGTCACTGACGGACTCCGCGCTGCTGTCCATAGTGCTGCTGTTCCTGCTGGCGCTGCTGTTCGGGGTGCTGATGACGCTGCCGATAGGGGGGGGGGACCTGCCGGTGGTGATATCCCTGTACAACGCGCTGACGGGGCTGGCGGTGGGGTTCGAGGGGCTGGCGGTGGGGAACCCGGCGCTGCTGGTGGCG
>3_533
ATGGAGACGCTGATACAGGCGGTGTACTTCCTGGTGGCGCTGCTGTTCATAGTGGGGCTGAAGAGGATGGCGTCGCCGGCGACGGCGAAGTCGGGGATAGTGTGGGCGGGGGTGGCGATGGTGGCGGCGGTGCTGGTGACGTTCCTGGTGCCGGGGCTGCTGAACACGGCGCTGGTGCTGCTGATACTGCTGATAATACTGGGGGCGCTGGTGGCGAGGGTGTCACTGACGGACTCCGCGCTGCTGTCCATAGTGCTGCTGTTCCTGCTGGCGCTGCTGTTCGGGGTGCTGATGACGCTGCCGATAGGG
>3_534
ATGGAGACGCTGATACAGGCGGTGTACTTCCTGGTGGCGCTGCTGTTCATAGTGGGGCTGAAGAGGATGGCGTCGCCGGCGACGGCGAAGTCGGGGATAGTGTGGGCGGGGGTGGCGATGGTGGCGGCGGTGCTGGTGACGTTCCTGGTGCCGGGGCTGCTGAACACGGCGCTGGTGCTGCTGATACTGCTGATAATACTGGGGGCGCTGGTGGCGAGGGTGTCACTGACGGACTCCGCGCTGCTGTCCATAGTGCTGCTGTTCCTGCTGGCGCTGCTGTTCGGGGTGCTGATGACGCTGCCGATAGGGGGGGGGGACCTGCCGGTGGTGATATCCCTGTACAACGCGCTGACGGGGCTGGCGGTGGGGTTCGAGGGGCTGGCGGTGGGGAACCCGGCGCTGCTGGTGGCGGAGAAGGTGATATTCGTGCCGGGGTACGGGATGGCGGTGGCGCAGGC
>3_535
ATGGAGACGCTGATACAGGCGGTGTACTTCCTGGTGGCGCTGCTGTTCATAGTGGGGCTGAAGAGGATGGCGTCGCCGGCGACGGCGAAGTCGGGGATAGTGTGGGCGGGGGTGGCGATGGTGGCGGCGGTGCTGGTGACGTTCCTGGTGCCGGGGCTGCTGAACACGGCGCTGGTGCTGCTGATACTGCTGATAATACTGGGGGCGCTGGTGGCGAGGGTGTCACT
>3_536
ATGGAGACGCTGATACAGGCGGTGTACTTCCTGGTGGCGCTGCTGTTCATAGTGGGGCTGAAGAGGATGGCGTCGCCGGCGACGGCGAAGTCGGGGATAGTGTGGGCGGGGGTGGCGATGGTGGCGGCGGTGCTGGTGACGTTCCTGGTGCCGGGGCTGCTGAACACGGCGCTGGTGCTGCTGATACTGCTGATAATACTGGGGGCGCTGGTGGCGAGGGTGTCACTGACGGACTCCGCGCTGCTGTCCATAGTGCTGCTGTTCCTGCTGGCGCTGCTGTTCGGGGTGCTGATGACGCTGCCGATAGGGGGGGGGGACCTGCCGGTGGTGATATCCCTGTACAACGCGCTGACGGGGCTGG
>3_537
ATGGAGACGCTGATACAGGCGGTGTACTTCCTGGTGGCGCTGCTGTTCATAGTGGGGCTGAAGAGGATGGCGTCGCCGGCGACGGCGAAGTCGGGGATAGTGTGGGCGGGGGTGGCGATGGTGGCGGCGGTGCTGGTGACGTTCCTGGTGCCGGGGCTGCTGAACACGGCGCTGGTGCTGCTGATACTGCTGATAATACTGGGGGCGCTGGTGGCGAGGGTGTCACTGACGGACTCCGCGCTGCTGTCCATAGTGCTGCTGTTCCTGCTGGCGCTGCTGTTCGGGGTGCTGATGACGCTGCCGATAGGGGGGGGGGACCTGCCGGTGGTGATATCCCTGTACAACGCGCTGACGGGGCTGGCGGTGGGGTTCGAGGGGCTGGCGGTGGGGAACCCGGCGCTGCTGGTGGCGGAGAAGGTGATATTCGTGCCGGGGTACGGGATGGCGGTGGCGCAGGCGCAGCAC
>3_538
ATGGAGACGCTGATACAGGCGGTGTACTTCCTGGTGGCGCTGCTGTTCATAGTGGGGCTGAAGAGGATGGCGTCGCCGGCGACGGCGAAGTCGGGGATAGTGTGGGCGGGGGTGGCGATGGTGGCGGCGGTGCTGGTGACGTTCCTGGTGCCGGGGCTGCTGAACACGGCGCTGGTGCTGCTGATACTGCTGATAATACTGGGGGCGCTGGTGGCGAGGGTGTCACTGACGGACTCCGCGCTGCTGTCCATAGTGCTGCTGTTCCTGCTGGCGCTGCTGTTCGGGGTGCTGATGACGCTGCCGATAGGGGGGGGGGACCTGCCGGTGGTGATATCCCTGTACAACGCGCTGACGGGGCTGGCGGTGGGGTTCGAGGGGCTGGCGGTGGGGAACC
>3_539
ATGGAGACGCTGATACAGGCGGTGTACTTCCTGGTGGCGCTGCTGTTCATAGTGGGGCTGAAGAGGATGGCGTCGCCGGCGACGGCGAAGTCGGGGATAGTGTGGGCGGGGGTGGCGATGGTGGCGGCGGTGCTGGTGACGTTCCTGGTGCCGGGGCTGCTGAACACGGCGCTGGTGCTGCTGATACTGCTGATAATACTGGGGGCGCTGGTGGCGAGGGTG
>3_540
ATGGAGACGCTGATACAGGCGGTGTACTTCCTGGTGGCGCTGCTGTTCATAGTGGGGCTGAAGAGGATGGCGTCGCCGGCGACGGCGAAGTCGGGGATAGTGTGGGCGGGGGTGGCGATGGTGGCGGCGGTGCTGGTGACGTTCCTGGTGCCGGGGCTGCTGAACACGGCGCTGGTGCTGCTGATACTGCTGATAATACTGG
>3_541
ATGGAGACGCTGATACAGGCGGTGTACTTCCTGGTGGCGCTGCTGTTCATAGTGGGGCTGAAGAGGATGGCGTCGCCGGCGACGGCGAAGTCGGGGATAGTGTGGGCGGGGGTGGCGATGGTGGCGGCGGTGCTGGTGACGTTCCTGGTGCCGGGGCTGCTGAACACGGCGCTGGTG
>3_542
ATGGAGACGCTGATACAGGCGGTGTACTTCCTGGTGGCGCTGCTGTTCATAGTGGGGCTGAAGAGGATGGCGTCGCCGGCGACGGCGAAGTCGGGGATAGTGTGGGCGGGGGTGGCGATGGTGGCGGCGGTGCTGGTGACGTTCCTGGTGCCGGGGCTGCTGAACACGGCGCTGGTGCTGCTGATACTGCTGATAATACTGGGGGCGCTGGTGGCGAGGGTGTCACTGACGGACT
>3_543
ATGGAGACGCTGATACAGGCGGTGTACTTCCTGGTGGCGCTGCTGTTCATAGTGGGGCTGAAGAGGATGGCGTCGCCGGCGACGGCGAAGTCGGGGATAGTGTGGGCGGGGGTGGCGATGGTGGCGGCGGTGCTGGTGACGTTCCTGGTGCCGGGGCTGCTGAACACGGCGCTGGTGCTGCTGATACTGCTGATAATACTGGGGGCGCTGGTGGCGAGGGTGTCACTGACGGACTCCGCGCTGCTGTCCATAGTGCTGCTGTTCCTGCTGGCGCTGCTGTTCGGGGTGCTGATGACGCTGCCGATAGGGGGGGGGGACCTGCCGGTGGTGATATCCCTGTACAACGCGCTGACGGGGCTGGCGGTGGGGTTCGAGGGGCTGGCGGTGGGGAACCCGGCGCTGCTGGTGGCGGAGAAGGTGATATTCGTGCCGGGGTACGGGATGGCGGTGGCGCAGGCGCAGCACAAGCTGAA
>3_544
ATGGAGACGCTGATACAGGCGGTGTACTTCCTGGTGGCGCTGCTGTTCATAGTGGGGCTGAAGAGGATGGCGTCGCCGGCGACGGCGAAGTCGGGGATAGTGTGGGCGGGGGTGGCGATGGTGGCGGCGGTGCTGGTGACGTTCCTGGTGCCGGGGCTGCTGAACACGGCGCTGGTGCTGCTGATACTGCTGATAATACTGGGGGCGCTGGTGGCGAGGGTGTCACTGACGGACTCCGCGCTGCTGTCCATAGTGCTGCTGTTCCTGCTGGCGCTGCTGTTCGGGGTGCTGATGACGCTGCCGATAGGGGGGGGGGACCTGCCGGTGGTGATATCCCTGTACAACGCGCTGACGGGGCTGGCGGTGGGGTTCGAGGGGCTGGCGGTGGGGAACCC
>3_545
ATGGAGACGCTGATACAGGCGGTGTACTTCCTGGTGGCGCTGCTGTTCATAGTGGGGCTGAAGAGGATGGCGTCGCCGGCGACGGCGAAGTCGGGGATAGTGTGGGCGGGGGTGGCGATGGTGGCGGCGGTGCTGGTGACGTTCCTGGTGCCGGGGCTGCTGAACACGGCGCTGGTGCTGCTGATACTGCTGATAATACTGGGGGCGCTGGTGGCGAGGGTGTCACTGACGGACTCCGCGCTGCTGTCCATAGTGCTGCTGTTCCTGCTGGCGCTGCTGTTCGGGGTGCTGATGACGCTGCCGATAGGGGGGGGGGACCTGCCGGTGGTGATATCCCTGTACAACGCGCTGACGGGGCTGGCGGTGGGGTTCGAGGGGCTGGCGGTGGGGAACCCGGCGCTGCTGGTGGCGGAGAAGGT
>3_546
ATGGAGACGCTGATACAGGCGGTGTACTTCCTGGTGGCGCTGCTGTTCATAGTGGGGCTGAAGAGGATGGCGTCGCCGGCGACGGCGAAGTCGGGGATAGTGTGGGCGGGGGTGGCGATGGTGGCGGCGGTGCTGGTGACGTTCCTGGTGCCGGGGCTGCTGAACACGGCGCTGGTGCTGCTGATACTGCTGATAATACTGGGGGCGCTGGTGGCGAGGGTGTCACTGACGGACTCCGCGCTGCTGTCCATAGTGCTGCTGTTCCTGCTGGCGCTGCTGTTCGGGGTGCTGATGACGCTGCCGATAGGGGGGGGGGACCTGCCGGTGGTGATATCCCTGTACAACGCGCTGACGGGGCTGGCGGTGGGGTTCGAGGGGCTGGCGGTGGGGAACCCGGCGCTGCTGGTGGCGG
>3_547
ATGGAGACGCTGATACAGGCGGTGTACTTCCTGGTGGCGCTGCTGTTCATAGTGGGGCTGAAGAGGATGGCGTCGCCGGCGACGGCGAAGTCGGGGATAGTGTGGGCGGGGGTGGCGATGGTGGCGGCGGTGCTGGTGACGTTCCTGGTGCCGGGGCTGCTGAACACGGCGCTGGTGCTGCTGATACTGCTGATAATACTGGGGGCG
>3_548
ATGGAGACGCTGATACAGGCGGTGTACTTCCTGGTGGCGCTGCTGTTCATAGTGGGGCTGAAGAGGATGGCGTCGCCGGCGACGGCGAAGTCGGGGATAGTGTGGGCGGGGGTGGCGATGGTGGCGGCGGTGCTGGTGACGTTCCTGGTGCCGGGGCTGCTGAACACGGCGCTGGTGCTGCTGATACTGCTGATAATACTGGGGGCGCTGGTGGCGAGGGTGTCACTGACGGACTCCGCGCTGCTGTCCATAGTGCTGCTGTTCCTGCTGGCGCTGCTGTTCGGGGTGCTGATGACGCTGCCGATAGGGGGGGGGGACCTGCCGGTGGTGATATCCCTGTACAACGCGCTGACGGGGCTGGCGGTGGGGTTCGAGGGGCTGGCGGTGGGGAACCCGGCGCTGCTGGTGGCGGAGAAGGTGATATTCGTGCCGGGGTACGGGATGGCGGTGGCGCAGGCGCAGCACAAGCTGAAGGAGCTGGCGGACGTGCTGGAGG
>3_549
ATGGAGACGCTGATACAGGCGGTGTACTTCCTGGTGGCGCTGCTGTTCATAGTGGGGCTGAAGAGGATGGCGTCGCCGGCGACGGCGAAGTCGGGGATAGTGTGGGCGGGGGTGGCGATGGTGGCGGCGGTGCTGGTGACGTTCCTGGTGCCGGGGCTGCTGAACACGGCGCTGGTGCTGCTGATACTGCTGATAATACTGGGGGCGCTGGTGGCGAGGGTGTCACTGACGGACTCCGCGCTGCTGTCCATAGTGCTGCTGTTCCTGCTGGCGCTGCTGTTCGGGGTGCTGATGACGCTGCCGATAGGGGGGGGGGACCTGCCGGTGGTGATATCCCTGTACAACGCGCTGACGGGGCTGGCGGTGGGGTTCGAGGGGCTGGCGGTGGGGAACCCGGCGCTGCTGGTGGCGGAGAAGGTGATAT
>3_550
ATGGAGACGCTGATACAGGCGGTGTACTTCCTGGTGGCGCTGCTGTTCATAGTGGGGCTGAAGAGGATGGCGTCGCCGGCGACGGCGAAGTCGGGGATAGTGTGGGCGGGGGTGGCGATGGTGGCGGCGGTGCTGGTGACGTTCCTGGTGCCGGGGCTGCTGAACACGGCGCTGGTGCTGCTGATACTGCTGATAATACTGGGGGCGCTGGTGGCGAGGGTGTCACTGACGGACTCCGCGCTGCTGTCCATAGTGCTGCTGTTCCTGCTGGCGCTGCTGTTCGGGGTGCTGATGACGCTGCCGATAGGGGGGGGGGACCTGCCGGTGGTGATATCCCTGTACAACGCGCTGACGGGGCTGGCGGTGGGGTTCGAGGGGCTGGCGGTGGGGAACCCGGCGCTGCTGGTGGCGGAGAAGGTGATA
>3_551
ATGGAGACGCTGATACAGGCGGTGTACTTCCTGGTGGCGCTGCTGTTCATAGTGGGGCTGAAGAGGATGGCGTCGCCGGCGACGGCGAAGTCGGGGATAGTGTGGGCGGGGGTGGCGATGGTGGCGGCGGTGCTGGTGACGTTCCTGGTGCCGGGGCTGCTGAACACGGCGCTGGTGCTGC
>3_552
ATGGAGACGCTGATACAGGCGGTGTACTTCCTGGTGGCGCTGCTGTTCATAGTGGGGCTGAAGAGGATGGCGTCGCCGGCGACGGCGAAGTCGGGGATAGTGTGGGCGGGGGTGGCGATGGTGGCGGCGGTGCTGGTGACGTTCCTGGTGCCGGGGCTGCTGAA
>3_553
ATGGAGACGCTGATACAGGCGGTGTACTTCCTGGTGGCGCTGCTGTTCATAGTGGGGCTGAAGAGGATGGCGTCGCCGGCGACGGCGAAGTCGGGGATAGTGTGGGCGGGGGTGGCGATGGTGGCGGCGGTGCTGGTGACGTTCCTGGTGCCGGGGCTGCTGAACACGGCGCTGGTGCTGCTGATACTGCTGATAATACTGGGGGCGCTGGTGGCGAGGGTGTCACTGACGGACTCCGCGCTGCTGTCCATAGTGCTGCTGTTCCTGCTGGCGCTGCTGTTCGGGGTGCTGATGACGCTGCCGATAGGGGGGGGGGACCTGCCGGTGGTGATATCCCTGTACAACGCGCTGACGGGGCTGGCGGTGGGGTTCGAGGGGCTGGCGGTGGGGAACCCGGCGCTGCTGGTGGCGGAGAAGGTGATATTCGTGCCGGGGTACGGGATGGCGGTGGCGCAGGCGCAGCACAAGCTGAAGGAGCTGGCGGACGTGCTGGAGGCG
>3_554
ATGGAGACGCTGATACAGGCGGTGTACTTCCTGGTGGCGCTGCTGTTCATAGTGGGGCTGAAGAGGATGGCGTCGCCGGCGACGGCGAAGTCGGGGATAGTGTGGGCGGGGGTGGCGATGGTGGCGGCGGTGCTGGTGACGTTCCTGGTGCCGGGGCTGCTGAACACGGCGCTGGTGCTGCTGATACTGCTGATAATACTGGGGGCGCTGGTGGCGAGGGTGTCACTGACGGACTCCGCGCTGCTGTCCATAGTGCTGCTGTTC
>3_555
ATGGAGACGCTGATACAGGCGGTGTACTTCCTGGTGGCGCTGCTGTTCATAGTGGGGCTGAAGAGGATGGCGTCGCCGGCGACGGCGAAGTCGGGGATAGTGTGGGCGGGGGTGGCGATGGTGGCGGCGGTGCTGGTGACGTTCCTGGTGCCGGGGCTGCTGAACACGGCGCTGGTGCTGCTGATACTGCTGATAATACTGGGGGCGCTGGTGGCGAGGGTGTCACTGACGGACTCCGCGC
>3_556
ATGGAGACGCTGATACAGGCGGTGTACTTCCTGGTGGCGCTGCTGTTCATAGTGGGGCTGAAGAGGATGGCGTCGCCGGCGACGGCGAAGTCGGGGATAGTGTGGGCGGGGGTGGCGATGGTGGCGGCGGTGCTGGTGACGTTCCTGGTGC
>3_557
ATGGAGACGCTGATACAGGCGGTGTACTTCCTGGTGGCGCTGCTGTTCATAGTGGGGCTGAAGAGGATGGCGTCGCCGGCGACGGCGAAGTCGGGGATAGTGTGGGCGGGGGTGGCGATGGTGGCGGCGGTGCTGGTGACGTTCCTGGTGCCGGGGCTGCTGAACACGGCGCTGGTGCTGCTGATACTGCTGATAATACTGGGGGCGCTGGTGGCGAGGGTGTCACTGACGGACTCCGCGCTGCTGTCCATAGTGCTGCTGTTCCTGCTGGCGCTGCTGTTC
>3_558
ATGGAGACGCTGATACAGGCGGTGTACTTCCTGGTGGCGCTGCTGTTCATAGTGGGGCTGAAGAGGATGGCGTCGCCGGCGACGGCGAAGTCGGGGATAGTGTGGGCGGGGGTGGCGATGGTGGCGGCGGTGCTGGTGACGTTCCTGGTGCCGGGGCTGCTGAACACGGCGCTGGTGCTGCTGATACTGCTGATAATACTGGGGGCGCTGGTGGCGAGGGTGTCACTGACGGACTCCGCGCTGCTGTCCATAGTGCTGCTGTTCCTGCTGGCGCTGCTGTTCGGGGTGCTGATGACGCTGCCGATAGGGGGGGGGGACCTGCCGGTGGTGATATCCCTGTA
>3_559
ATGGAGACGCTGATACAGGCGGTGTACTTCCTGGTGGCGCTGCTGTTCATAGTGGGGCTGAAGAGGATGGCGTCGCCGGCGACGGCGAAGTCGGGGATAGTGTGGGCGGGGGTGGCGATGGTGGCGGCGGTGCTGGTGACGTTCCTGGTGCCGGGGCTGCTGAACACGGCGCTGGTGCTGCTGATACTGCTGATAATACTGGGGGCGCTGGTGGCGAGGGTGTCACTGACGGACTCCGCGCTGCTGTCCATAGTGCTGCTGTTCCTGCTGGCGCTGCTGTTCGGGGTGCTGATGACGCTGCCGATAGGGGGGGGGGACCTGCCGGTGGTGATAT
>3_560
ATGGAGACGCTGATACAGGCGGTGTACTTCCTGGTGGCGCTGCTGTTCATAGTGGGGCTGAAGAGGATGGCGTCGCCGGCGACGGCGAAGTCGGGGATAGTGTGGGCGGGGGTGGCGATGGTGGCGGCGGTGCTGGTGACGTTCCTGGTGCCGGGGCTGCTGAACACGGCGCTGGTGCTGCTGATACTGCTGATAATACTGGGGGCGCTGGTGGCGAGGGTGTCACTGACGGACTCCGCGCTGCTGTCCATAGTGCTGCTGTTCCTGCTGGCGCTGCTGTTCGGGGTGCTGATGACGCTGCCGATAGGGGGGGGGGACCTGCCGGTGGTGATATCCCTGTACAACGCGCTGACGGGGCTGGCGGTGGGGTTCGAGGGGCTGGCGGTGGGGAACCCGGCGCTGC
>3_561
ATGGAGACGCTGATACAGGCGGTGTACTTCCTGGTGGCGCTGCTGTTCATAGTGGGGCTGAAGAGGATGGCGTCGCCGGCGACGGCGAAGTCGGGGATAGTGTGGGCGGGGGTGGCGATGGTGGCGGCGGTGCTGGTGACGTTCCTGGTGCCGGGGCTGCTGAACACGGCGCTGGTGCTGCTGATACTGCTGATAATACTGGGGGCGCTGGTGGCGAGGGTGTCACTGACGGACTCCGCGCTGCTGTCCATAGTGCTGCTGTTCCTGCTGGCGCTGCTGTTCGGGGTGCTGATGACGCTGCCGATAGGGGGGGGGGACCTGCCGGTGGTGATATCCCTGTACAACGCGCTGACGGGGCTGGCGGTGGGGTTCGAGGGGCTGGCGGTGGGGAACCCGGCGCTGCTGGTGGCGGAGAAGGTG
>3_562
ATGGAGACGCTGATACAGGCGGTGTACTTCCTGGTGGCGCTGCTGTTCATAGTGGGGCTGAAGAGGATGGCGTCGCCGGCGACGGCGAAGTCGGGGATAGTGTGGGCGGGGGTGGCGATGGTGGCGGCGGTGCTGGTGACGTTCCTGGTGCCGGGGCTGCTGAACACGGCGCTGGTGCTGCTGATACTGCTGATAATACTGGGGGCGCTGGTGGCGAGGGTGTCACTGACGGACTCCGCGCTGCTGTCCATAGTGCTGCTGTTCCTGCTGGCGCTGCTGTTCGGGGTGCTGATGACGCTGCCGATAGGGGGGGGGGACCTGCCGGTGGTGATATCCCTGTACAACGCGCTGACGGGGCTGGCGGTGGGGTTCGAGGGGCTGGCGGTGGGGAACCCGGCGCTGCTGGTGGCGGAGAAGGTGATATTCGTGCCGGGGTACGG
>3_563
ATGGAGACGCTGATACAGGCGGTGTACTTCCTGGTGGCGCTGCTGTTCATAGTGGGGCTGAAGAGGATGGCGTCGCCGGCGACGGCGAAGTCGGGGATAGTGTGGGCGGGGGTGGCGATGGTGGCGGCGGTGCTGGTGACGTTCCTGGTGCCGGGGCTGCTGAACACGGCGCTGGTGCTGCTGATACTGCTGATAATACTGGGGGCGCTGGTGGCGAGGGTGTCACTGACGGACTCCGCGCTGCTGTCCATAGTGCTGCTGTTCCTGCTGGCGCTGCTGTTCGGGGTGCTGATGACGCTGCCGATAGGGGGGGGGGACCTGCCGGTGGTGATATCCCTGTACAACGCGCTGACGGGGCT
>3_564
ATGGAGACGCTGATACAGGCGGTGTACTTCCTGGTGGCGCTGCTGTTCATAGTGGGGCTGAAGAGGATGGCGTCGCCGGCGACGGCGAAGTCGGGGATAGTGTGGGCGGGGGTGGCGATGGTGGCGGCGGTGCTGGTGACGTTCCTGGTGCCGGGGCTGCTGAACACGGCGCTGGTGCTGCTGATACTGCTGATAATACTGGGGGCGCTGGTGGCGAGGGTGTCACTGACGGACTCCGCGCTGCTGTCCATAGTGCTGCTGTTCCTGCTGGCGCTGCTGTTCGGGGTGCTGATGACGCTGCCGATAGGGGGGGGGGACCTGCCGGTGGTGATATCCCTGTACAACGCGCTGACGGGGCTGGC
>3_565
ATGGAGACGCTGATACAGGCGGTGTACTTCCTGGTGGCGCTGCTGTTCATAGTGGGGCTGAAGAGGATGGCGTCGCCGGCGACGGCGAAGTCGGGGATAGTGTGGGCGGGGGTGGCGATGGTGGCGGCGGTGCTGGTGACGTTCCTGGTGCCGGGGCTGCTGAACACGGCGCTGGTGCTGCTGATACTGCTGATAATACTGGGGGCGCTGGTGGCGAGGGTGTCACTGACGGACTCCGCGCTGCTGTCCATAGTGCTGCTGTTCCTGCTGGCGCTGCTGTTCGGGGTGCTGATGACGCTGCCGATAGGGGGGGGGG
>3_566
ATGGAGACGCTGATACAGGCGGTGTACTTCCTGGTGGCGCTGCTGTTCATAGTGGGGCTGAAGAGGATGGCGTCGCCGGCGACGGCGAAGTCGGGGATAGTGTGGGCGGGGGTGGCGATGGTGGCGGCGGTGCTGGTGACGTTCCTGGTGCCGGGGCTGCTGAACACGGCGCTGGTGCTGCTGATACTGCTGATAATACTGGGGGCGCTGGTGGCGAGGGTGTCACTGACGGACTCCGCGCTGCTGTCCATAGTGCTGCTGTTCCTGCTGGCGCTGCTGTTCGGGGTGCTGATGACGCTGCCGATAGGGGGGGGGGACCTGCCGGTGGTGATATCCCTGTACAACGCGCTGACGGGGCT
>3_567
ATGGAGACGCTGATACAGGCGGTGTACTTCCTGGTGGCGCTGCTGTTCATAGTGGGGCTGAAGAGGATGGCGTCGCCGGCGACGGCGAAGTCGGGGATAGTGTGGGCGGGGGTGGCGATGGTGGCGGCGGTGCTGGTGACGTTCCTGGTGCCGGGGCTGCTGAACACGGCGCTGGTGCTGCTGATACTGCTGATAATACTGGGGGCGCTGGTGGC
>3_568
ATGGAGACGCTGATACAGGCGGTGTACTTCCTGGTGGCGCTGCTGTTCATAGTGGGGCTGAAGAGGATGGCGTCGCCGGCGACGGCGAAGTCGGGGATAGTGTGGGCGGGGGTGGCGATGGTGGCGGCGGTGCTGGTGACGTTCCTGGTGCCGGGGCTGCTGAACACGGCGCTGGTGCTGCTGATACTGCTGATAATAC
>3_569
ATGGAGACGCTGATACAGGCGGTGTACTTCCTGGTGGCGCTGCTGTTCATAGTGGGGCTGAAGAGGATGGCGTCGCCGGCGACGGCGAAGTCGGGGATAGTGTGGGCGGGGGTGGCGATGGTGGCGGCGGTGCTGGTGACGTTCCTGGTGCCGGGGCTGCTGAACACGGCGCTGGTGCTGCTGATACTGCTGATAATACTGGGGGCGCTGGTGGCGAGGGTGTCACTGACGGACTCCGCGCTGCTGTCCATAGTGCTGCTGTTCCTGCTGGCGCTGCTGTTCGGGGTGCTGATGACGCTGCCGATAGGG
>3_570
ATGGAGACGCTGATACAGGCGGTGTACTTCCTGGTGGCGCTGCTGTTCATAGTGGGGCTGAAGAGGATGGCGTCGCCGGCGACGGCGAAGTCGGGGATAGTGTGGGCGGGGGTGGCGATGGTGGCGGCGGTGCTGGTGACGTTCCTGGTGCCGGGGCTGCTGAACACGGCGCTGGTGCTGCTGATACTGCTGATAATACTGGGGGCGCTGGTGGCGAGGGTGTCACTGACGGACTCCGC
>3_571
ATGGAGACGCTGATACAGGCGGTGTACTTCCTGGTGGCGCTGCTGTTCATAGTGGGGCTGAAGAGGATGGCGTCGCCGGCGACGGCGAAGTCGGGGATAGTGTGGGCGGGGGTGGCGATGGTGGCGGCGGTGCTGGTGACGTTCCTGGTGCCGGGGCTGCTGAACACGGCGCTGGTGCTGCTGATACTGCTGATAATACTGGGGGCGCTGGTGGCGAGGGTGTCACTGACGGACTCCGCGCTGCTGTCCATAGTGCTGCTGTTCCTGCTGGCGCTGCTGTTCGGGGTGCTGATGACGCTGCCGATAGGGGGGGGGGACCTGCCGGTGGTGATATCCCTGTACAACGCGCTGACGGGGCTGGCGGTGGGGTTCGAGGGGCTGGCGGTGGGGAACCCGGCGCTGCTGGTGGCGGAGAAGGTGAT
>3_572
ATGGAGACGCTGATACAGGCGGTGTACTTCCTGGTGGCGCTGCTGTTCATAGTGGGGCTGAAGAGGATGGCGTCGCCGGCGACGGCGAAGTCGGGGATAGTGTGGGCGGGGGTGGCGATGGTGGCGGCGGTGCTGGTGACGTTCCTGGTGCCGGGGCTGCT
>3_573
ATGGAGACGCTGATACAGGCGGTGTACTTCCTGGTGGCGCTGCTGTTCATAGTGGGGCTGAAGAGGATGGCGTCGCCGGCGACGGCGAAGTCGGGGATAGTGTGGGCGGGGGTGGCGATGGTGGCGGCGGTGCTGGTGACGTTCCTGGTGCCGGGGCTGCTGAACACGGCGCTGGTGCTGCTGATACTGCTGATAATACTGGGGGCGCTGGTGGCGAGGGTGTCACTGACGGA
>3_574
ATGGAGACGCTGATACAGGCGGTGTACTTCCTGGTGGCGCTGCTGTTCATAGTGGGGCTGAAGAGGATGGCGTCGCCGGCGACGGCGAAGTCGGGGATAGTGTGGGCGGGGGTGGCGATGGTGGCGGCGGTGCTGGTGACGTTCCTGGTGCCGGGGCTGCTGAACACGGCGCTGGTGCTGCTGATACTGCTGATAATACTGGGGGCGCTGGTGGCGAGGGTGTCACTGACGGACTCCGCGCTGCTGTCCATAGTGCTGCTGTTCCTGCTGGCGCTGCTGTTCGGGGTGCTGATGACGCTGCCGATAGGGGGGGGGGACCTGCCGGTGGTGATATCCCTGTACAACGCGCTGACGGGGCTGGCGGTGGGGTTCGAGGGGCTGGCGGTGGGGAACCCGGCGCTGCTGGTGGCGGAGAAGGTGATATTCGTGCCGGGGTACGGGATGGCGGTGGCGCAGGCGCAGCACAAGCTGAAGGAGCTGGCGGACGTGCTGG
>3_575
ATGGAGACGCTGATACAGGCGGTGTACTTCCTGGTGGCGCTGCTGTTCATAGTGGGGCTGAAGAGGATGGCGTCGCCGGCGACGGCGAAGTCGGGGATAGTGTGGGCGGGGGTGGCGATGGTGGCGGCGGTGCTGGTGACGTTCCTGGTGCCGGGGCTGCTGAACACGGCGCTGGTGCTGCTGATACTGCTGATAATACTGGGGGCGCTGGTGGCGAGGGTGTCACTGACGGACTCCGCGCTGCTGTCCATAGTGCTGCTGTTCCTGCTGGCGCTGCTGTTCGGGGTGCTGATGACGCTGCCGATAGGGGGGGGGGACCTGCCGGTGGTGATATCCCTGTACAACGCGCTGACGGGGCTGGCGGTGGGGTTCGAGGGGCTGGCGGTGGGGAACCCGGCGCTGCTGGTGGCGGAGAAGGTGATATTCGTGCCGGGGTACGGGATGGCGGTGGCGCAGGCGCAGCACAAGCTGAAGGAGCTGGCGGACGTGCT
>3_576
ATGGAGACGCTGATACAGGCGGTGTACTTCCTGGTGGCGCTGCTGTTCATAGTGGGGCTGAAGAGGATGGCGTCGCCGGCGACGGCGAAGTCGGGGATAGTGTGGGCGGGGGTGGCGATGGTGGCGGCGGTGCTGGTGACGTTCCTGGTGCCGGGGCTGCTGAACACGGCGCTGGTGCTGCTGATACTGCTGATAATACTGGGGGCGCTGGTGGCGAGGGTGTCACTGACGGACTCCGCGCTGCTGTCCATAGTGCTGC
>3_577
ATGGAGACGCTGATACAGGCGGTGTACTTCCTGGTGGCGCTGCTGTTCATAGTGGGGCTGAAGAGGATGGCGTCGCCGGCGACGGCGAAGTCGGGGATAGTGTGGGCGGGGGTGGCGATGGTGGCGGCGGTGCTGGTGACGTTCCTGGTGCCGGGGCTGCTGAACACGGCGCTGGTGCTGCTGATACTGCTGATAATACTGGGGGCGCTGGTGGCGAGGGTGTCACTGACGGACTCCGCGCTGCTGTCCATAGTGCTGCTGTTCCTGCTGGCGCTGCTGTTCGGGGTGCTGATGACGCTGCCGATAGGGGGGGGGGACCTGCCGGTGGTGATATCCCTGTACAACG
>3_578
ATGGAGACGCTGATACAGGCGGTGTACTTCCTGGTGGCGCTGCTGTTCATAGTGGGGCTGAAGAGGATGGCGTCGCCGGCGACGGCGAAGTCGGGGATAGTGTGGGCGGGGGTGGCGATGGTGGCGGCGGTGCTGGTGACGTTCCTGGTGCCGGGGCTGCTGAACACGGCGCTGGTGCTGCTGATACTGCTGATAATACTGGGGGCGCTGGTGGCGAGGGTGTCACTGACGGACTCCGCGCTGCTGTCCATAGTGCTGCTGTTCCTGCTGGCGCTGCTGTTCGGGGTGCTGATGACGCTGCCGATAGGGGGGGGGGACCTG
>3_579
ATGGAGACGCTGATACAGGCGGTGTACTTCCTGGTGGCGCTGCTGTTCATAGTGGGGCTGAAGAGGATGGCGTCGCCGGCGACGGCGAAGTCGGGGATAGTGTGGGCGGGGGTGGCGATGGTGGCGGCGGTGCTGGTGACGTTCCTGGTGCCGGGGCTGCTGAACACGGCGCTGGTGCTGCTGATACTGCTGATAATACTGGGGGCGCTGGTGGCGAGGGTGTCACTGACGGACTCCGCGCTGCTGTCCATAGTGCTGCTGTTCCTGCTGGCGCTGCTGTTCGGGGTGCTGATGACGCTGCCGATAGGGGGGGGGGACCTGCCGGTGGTGATATCCCTGTACAACGCGCTGACGGGGCTGGCGGTGGGGTTCGAGGGGCTGGCGGTGGGGAACCCGGCGCTGCTGGTGGCGGAGAAGGTGATATTCGTGCCGGGGTACGGGATGGCGGTGGCGCAGGCGCAGCACAAGCTGAAGGAGCTGGCGGACGTGCT
>3_580
ATGGAGACGCTGATACAGGCGGTGTACTTCCTGGTGGCGCTGCTGTTCATAGTGGGGCTGAAGAGGATGGCGTCGCCGGCGACGGCGAAGTCGGGGATAGTGTGGGCGGGGGTGGCGATGGTGGCGGCGGTGCTGGTGACGTTCCTGGTGCCGGGGCTGCTGAACACGGCGCTGGTGCTGCTGATACTGCTGATAATACTGGGGGCGCTGGTGGCGAGGGTGTCACTGACGGACTCCGCGCTGCTGTCCATAGTGCTGCTGTTCCTGCTGGCGCTGCTGTTCGGGGTGCTGATGACGCTGCCGATAGGGGGGGGGGACCTGCCGGTGGTGATATCCCTGTACAACGCGCTGACGGGGCTGGCGGTGGGGTTCGAGGGGCTGGCGGTGGGGAACCCGGCGCTGCT
>3_581
ATGGAGACGCTGATACAGGCGGTGTACTTCCTGGTGGCGCTGCTGTTCATAGTGGGGCTGAAGAGGATGGCGTCGCCGGCGACGGCGAAGTCGGGGATAGTGTGGGCGGGGGTGGCGATGGTGGCGGCGGTGCTGGTGACGTTCCTGGTGCCGGGGCTGCTGAACACGGCGCTGGTGCTGCTGATACTGCTGATAATACTGGGGGCGCTGGTGGCGAGGGTGTCACTGACGGACTCCGCGCTGCTGTCCATAGTGCTGCTGTTCCTGCTGGCGCTGCTGTTCGGGGTGCTGATGACGCTGCCGATAGGGGGGGGGGACCTGCCGGTGGTGATATCCCTGTAC
>3_582
ATGGAGACGCTGATACAGGCGGTGTACTTCCTGGTGGCGCTGCTGTTCATAGTGGGGCTGAAGAGGATGGCGTCGCCGGCGACGGCGAAGTCGGGGATAGTGTGGGCGGGGGTGGCGATGGTGGCGGCGGTGCTGGTGACGTTCCTGGTGCCGGGGCTGCTGAACACGGCGCTGGTGCTGCTGATACTGCTGATAATACTGGGGGCGCTGGTGGCGAGGGTGTCACTGACGGACTCCGCGCTGCTGTCCATAGTGCTGCTGTTCCTGCTGGCGCTGCTGTTCGGGGTGCTGATGACGCTGCCGATAGGGGGGGGGGACCTGCCGGTGGTGATATCCCTGTACAACGCGCTGACGGGGCTGGCGGTGGGGTTCGAGGGGCTGGCGGTGGGGAACCCGGCGCTGCTGGTGGCGGAGAAGGTGATATTCGTGCCGGGGTACGG
>3_583
ATGGAGACGCTGATACAGGCGGTGTACTTCCTGGTGGCGCTGCTGTTCATAGTGGGGCTGAAGAGGATGGCGTCGCCGGCGACGGCGAAGTCGGGGATAGTGTGGGCGGGGGTGGCGATGGTGGCGGCGGTGCTGGTGACGTTCCTGGTGCCGGGGCTGCTGAACACGGCGCTGGTGCTGCTGATACTGCTGATAATACTGGGGGCGCTGGTGGCGAGGGTGTCACTGACGGACTCCGCGCTGCTGTCCATAGTGCTGCTGTTCCTGCTGGCGCTGCTGTTCGGGGTGCTGATGACGCTGCCGATAGGGGGGGGGGACCTGCCGGTGGTGATATCCCTGTACAACGCGCTGACGGGGCTGGCGGTGGGGTTCGAGGGGCTGGC
>3_584
ATGGAGACGCTGATACAGGCGGTGTACTTCCTGGTGGCGCTGCTGTTCATAGTGGGGCTGAAGAGGATGGCGTCGCCGGCGACGGCGAAGTCGGGGATAGTGTGGGCGGGGGTGGCGATGGTGGCGGCGGTGCTGGTGACGTTCCTGGTGCCGGGGCTGCT
>3_585
ATGGAGACGCTGATACAGGCGGTGTACTTCCTGGTGGCGCTGCTGTTCATAGTGGGGCTGAAGAGGATGGCGTCGCCGGCGACGGCGAAGTCGGGGATAGTGTGGGCGGGGGTGGCGATGGTGGCGGCGGTGCTGGTGACGTTCCTGGTGCCGGGGCTGCTGAACACGGCGCTGGTGCTGCTGATACTGCTGATAATACTGGGGGCGCTGGTGGCGAGGGTGTCACTGACGGACTCCGCGCTGCTGTCCATAGTGCTGCTGTTCCTGCTGGCGCTGCTGTTCGGGGTGCTGATGACGCTGCCGATAGGGGGGGGGGACCTGCCGGTGGTGATATCCCTGTACAACGCGCTGACGGGGCTGGCGGTGGGGTTCGAGGGGCTGGCGGTGGGGAACCCGGCGCTGCTGGTGGCGGAGAAGGTGATATTCGTGCCGGGGTA
>3_586
ATGGAGACGCTGATACAGGCGGTGTACTTCCTGGTGGCGCTGCTGTTCATAGTGGGGCTGAAGAGGATGGCGTCGCCGGCGACGGCGAAGTCGGGGATAGTGTGGGCGGGGGTGGCGATGGTGGCGGCGGTGCTGGTGACGTTCCTGGTGCCGGGGCTGCTGAACACGGCGCTGGTGCTGCTGATACTGCTGATAATACTGGGGGCGCTGGTGGCGAGGGTGTCACTGACGGACTCCGCGCTGCTGTCCATAGTGCTGCTGTTCCTGCTGGCGCTGCTGTTCGGGGTGCTGATGACGCTGCCGATAGGGGGGGGGGACCTGCCGGTGGTGATATCCCTGTACAACGCGCTGACGGGGCTGGCGGTGGGGTTCGAGGGGCTGGCGGTGGGGAACCCGGCGCTGCTGGTGGCGGAGAAGGTGATATTCGTGCCGGGGTACGGGATGGCGGTGGCGCAGGC
>3_587
ATGGAGACGCTGATACAGGCGGTGTACTTCCTGGTGGCGCTGCTGTTCATAGTGGGGCTGAAGAGGATGGCGTCGCCGGCGACGGCGAAGTCGGGGATAGTGTGGGCGGGGGTGGCGATGGTGGCGGCGGTGCTGGTGACGTTCCTGGTGCCGGGGCTGCTGAACACGGCGCTGGTGCTGCTGATACTGCTGATAATACTGGGGGCGCTGGTGGCGAGGGTGTCACTGA
>3_588
ATGGAGACGCTGATACAGGCGGTGTACTTCCTGGTGGCGCTGCTGTTCATAGTGGGGCTGAAGAGGATGGCGTCGCCGGCGACGGCGAAGTCGGGGATAGTGTGGGCGGGGGTGGCGATGGTGGCGGCGGTGCTGGTGACGTTCCTGGTGCCGGGGCTGCTGAACACGGCGCTGGTGCTGCTGATACTGCTGATAATACTGGGGGCGCTGGTGGCGAGGGTGTCACTGACGGACTCCGCGCTGCTGTCCATAGTGCTGCTGTTCCTGCTGGCGCTGCTGTTCGGGGTGCTGATGACGCTGCCGATAG
>3_589
ATGGAGACGCTGATACAGGCGGTGTACTTCCTGGTGGCGCTGCTGTTCATAGTGGGGCTGAAGAGGATGGCGTCGCCGGCGACGGCGAAGTCGGGGATAGTGTGGGCGGGGGTGGCGATGGTGGCGGCGGTGCTGGTGACGTTCCTGGTGCCGGGGCTGCTGAACACGGCGCTGGTGCTGCTGATACTGCTGATAATACTGGGGGCGCTGGTGGCGAGGGTGTCACTGACGGACTCCGCGCTGCTGTCCATAGTGCTGCTGTTCCTGCTGGCGCTGCTGTTCGGGGTGCTGATGACGCTGCCGATAGGGGGGGGGGACCTGCCGGTGGTGATAT
>3_590
ATGGAGACGCTGATACAGGCGGTGTACTTCCTGGTGGCGCTGCTGTTCATAGTGGGGCTGAAGAGGATGGCGTCGCCGGCGACGGCGAAGTCGGGGATAGTGTGGGCGGGGGTGGCGATGGTGGCGGCGGTGCTGGTGACGTTCCTGGTGCCGGGGCTGCTGAACACGGCGCTGGTGCTGCTGATACTGCTGATAATACTGGGGGCGCTGGTGGCGAGGGTGTCACTGACGGACTCCGCGCTGCTGTCCATAGTGCTGCTGTTCCTGCTGGCGCTGCTGTTCGGGGTGCTGATGACGCTGCCGATAGGGGGGGGGGACCTGCCGGTGGTGATATCCCTGTACAACGCGCTGACGGGGCTGGCGGTGGGGTTCGAGGGGCTGGCGGTGGGGAACCCGGCGCTGCTGGTGG
>3_591
ATGGAGACGCTGATACAGGCGGTGTACTTCCTGGTGGCGCTGCTGTTCATAGTGGGGCTGAAGAGGATGGCGTCGCCGGCGACGGCGAAGTCGGGGATAGTGTGGGCGGGGGTGGCGATGGTGGCGGCGGTGCTGGTGACGTTCCTGGTGCCGGGGCTGCTGAACACGGCGCTGGTGCTGCTGATACTGCTGATAATACTGGGGG
>3_592
ATGGAGACGCTGATACAGGCGGTGTACTTCCTGGTGGCGCTGCTGTTCATAGTGGGGCTGAAGAGGATGGCGTCGCCGGCGACGGCGAAGTCGGGGATAGTGTGGGCGGGGGTGGCGATGGTGGCGGCGGTGCTGGTGACGTTCCTGGTGCCGGGGCTGCTGAACACGGCGCTGGTGCTGCTGATACTGCTGATAATACTGGGGGCGCTGGTGGCGAGGGTGTCACTGACGGACTCCGCGCTGCTGTCCATAGTGCTGCTGTTCCTGCTGGCGCTGCTGTTCGGGGTGCTGATGACGCTGCCGATAGGGG
>3_593
ATGGAGACGCTGATACAGGCGGTGTACTTCCTGGTGGCGCTGCTGTTCATAGTGGGGCTGAAGAGGATGGCGTCGCCGGCGACGGCGAAGTCGGGGATAGTGTGGGCGGGGGTGGCGATGGTGGCGGCGGTGCTGGTGACGTTCCTGGTGCCGGGGCTGCTGAACACGGCGCTGGTGCTGCTGATACTGCTGATAATACTGGGGGCGCTGGTGGCGAGGGTGTCACTGACGGACTCCGCGCTGCTGTCCATAGTGCTGCTGTTCCTGCTGGCGCTGCTGTTCGGGGTGCTGATGACGCTGCCGATAGGGGGGGGGGACCTGCCGGTGGTGATATCCCTGTACAACGCGCTGACGGGGCT
>3_594
ATGGAGACGCTGATACAGGCGGTGTACTTCCTGGTGGCGCTGCTGTTCATAGTGGGGCTGAAGAGGATGGCGTCGCCGGCGACGGCGAAGTCGGGGATAGTGTGGGCGGGGGTGGCGATGGTGGCGGCGGTGCTGGTGACGTTCCTGGTGCCGGGGCTGCTGAACACGGCGCTGGTGCTGCTGATACTGCTGATAATACTGGGGGCGCTGGTGGCGAGGGTGTCACTGACGGACTCCGCGCTGCTGTCCATAGTGCTGCTGTTCCTGCTGGCGCTGCTGTTCGGGGTGCTGATGACGCTGCCGATAGGGGGGGGGGACCTGCCGGTGGTGATATCCCTGTACAACGCGCTGACGGGGCTGGCGGTGGGGTTCGAGGGGCTGGCGGTGG
>3_595
ATGGAGACGCTGATACAGGCGGTGTACTTCCTGGTGGCGCTGCTGTTCATAGTGGGGCTGAAGAGGATGGCGTCGCCGGCGACGGCGAAGTCGGGGATAGTGTGGGCGGGGGTGGCGATGGTGGCGGCGGTGCTGGTGACGTTCCTGGTGCCGGGGCTGCTGAACACGGCGCTGGTGCTGCTGATACTGCTGATAATACTGGGGGCGCTGGTGGCGAGGGTGTCACTGACGGACTCCGCGCTGCTGTCCATAGTGCTGCTGTTCCTGCTGGCGCTGCTGTTCGGGGTGCTGATGACGCTGCCGATAGGGGGGGGGGACCTGCCGGTGGTGATATCCCTGTACAACGCGCTGACGGGGCTGGCGGTGGGGTTCGAGGGGCTGGCGGTGGGGAACCCGGCGCTGCTGGTGGCGGAGAAGGTGATATTCGTGCCGGGGTACGGGATGGCGGTGGCGCAGGCGCAGCACAAGCT
>3_596
ATGGAGACGCTGATACAGGCGGTGTACTTCCTGGTGGCGCTGCTGTTCATAGTGGGGCTGAAGAGGATGGCGTCGCCGGCGACGGCGAAGTCGGGGATAGTGTGGGCGGGGGTGGCGATGGTGGCGGCGGTGCTGGTGACGTTCCTGGTGCCGGGGCTGCTGAACACGGCGCTGGTGCTGCTGATACTGCTGATAATACTGGGGGCGCTGGTGGCGAGGGTGTCACTGACGGACTCCGCGCTGCTGTCCATAGTGCTGCTGTTCCTGCTGGCGCTGCTGTTCGGGGTGCTGATGACGCTGCCGATAGGGGGGGGGGACCTGCCGGTGGTGATATCCCTGTACAACGCGCTGACGGGGCTGGCGG
>3_597
ATGGAGACGCTGATACAGGCGGTGTACTTCCTGGTGGCGCTGCTGTTCATAGTGGGGCTGAAGAGGATGGCGTCGCCGGCGACGGCGAAGTCGGGGATAGTGTGGGCGGGGGTGGCGATGGTGGCGGCGGTGCTGGTGACGTTCCTGGTGCCGGGGCTGCTGAACACGGCGCTGGTGCTGCTGATACTGCTGATAATACTGGGGGCGCTGGTGGCGAGGGTGTCACTGACGGACTCCGCGCTGCTG
>3_598
ATGGAGACGCTGATACAGGCGGTGTACTTCCTGGTGGCGCTGCTGTTCATAGTGGGGCTGAAGAGGATGGCGTCGCCGGCGACGGCGAAGTCGGGGATAGTGTGGGCGGGGGTGGCGATGGTGGCGGCGGTGCTGGTGACGTTCCTGGTGCCGGGGCTGCTGAACACGGCGCTGGTGCTGCTGATACTGCTGATAATACTGGGGGCGCTGGTGGCGAGGGTGTCACTGACGGACTCCGCGCTGCTGTCCATAGTGCTGCTGTTCCTGCTGGCGCTGCTGTTCGGGGTGCTGATGACGCTGCCGATAGGGGGGGGGGACCTGCCGGTGGTGATATCCCTGTACAACGCGCTGACGGGGCTGGCGGTGGGGTTCGAGGGGCTGGCGGTGGGGAACCCGGCGCTGCTGGTGGCGGAGAAGGTGATATTCGTGCCGGGGTACGGGATGGCGGTGGCGCAGGCGCAGCACAAGCTGAAGGAGCTGGCGGACGTGCTGGAGG
>3_599
ATGGAGACGCTGATACAGGCGGTGTACTTCCTGGTGGCGCTGCTGTTCATAGTGGGGCTGAAGAGGATGGCGTCGCCGGCGACGGCGAAGTCGGGGATAGTGTGGGCGGGGGTGGCGATGGTGGCGGCGGTGCTGGTGACGTTCCTGGTGCCGGGGCTGCTGAACACGGCGCTGGTGCTGCTGATACTGCTGATAATACTGGGGGCGCTGGTGGCG
>3_600
ATGGAGACGCTGATACAGGCGGTGTACTTCCTGGTGGCGCTGCTGTTCATAGTGGGGCTGAAGAGGATGGCGTCGCCGGCGACGGCGAAGTCGGGGATAGTGTGGGCGGGGGTGGCGATGGTGGCGGCGGTGCTGGTGACGTTCCTGGTGCCGGGGCTGCTGAACACGGCGCTGGTGCTGCTGATACTGCTGATAATACTGGGGGCGCTGGTGGCGAGGGTGTCACTGACGGACTCCGCGCTGCTGTCCATAGTGCTGCTGTTCCTGCTGGCGCTGCTGTTCGGGGTGCTGATGACGCTGCCGATAGGGGGGGGGGACCTGCCGGTGGTGAT
>3_601
ATGGAGACGCTGATACAGGCGGTGTACTTCCTGGTGGCGCTGCTGTTCATAGTGGGGCTGAAGAGGATGGCGTCGCCGGCGACGGCGAAGTCGGGGATAGTGTGGGCGGGGGTGGCGATGGTGGCGGCGGTGCTGGTGACGTTCCTGGTGCCGGGGCTGCTGAACACGGCGCTGGTGCTGCTGATACTGCTGATAATACTGGGGGCGCTGGTGGCGAGGGTGTCACTGACGGACTCCGCGCTGCTGTCCATAGTGCTGCTGTTCCTGCTGGCGCTGCTGTTCGGGGTGCTGATGAC
>3_602
ATGGAGACGCTGATACAGGCGGTGTACTTCCTGGTGGCGCTGCTGTTCATAGTGGGGCTGAAGAGGATGGCGTCGCCGGCGACGGCGAAGTCGGGGATAGTGTGGGCGGGGGTGGCGATGGTGGCGGCGGTGCTGGTGACGTTCCTGGTGCCGGGGCTGCTGAACACGGCGCTGGTGCTGCTGATACTGCTGATAATACTGGGGGCGCTGGTGGCGAGGGTGTCACTGACGGACTCCGCGCTGCTGTCCATAGTGCTGCTGTTCCTGCTGGCGCTGCTGTTCGGGGTGCTGATGACGCTGCCGATAGGGGGGGGGGACCTGCCGGTGGTGATATCCCTGTACAACGCGCTGACGGGGCTGGCGGTGGGGTTCGAGGGGCTGGCGGTGGGGAACCCGGCGCTGCTGGTGGCGGAGAAGGTGATATTCGTGCCGGGGTACGGGATGGCGGTGGCGCAGGCGCAGCACAAGCTGAA
>3_603
ATGGAGACGCTGATACAGGCGGTGTACTTCCTGGTGGCGCTGCTGTTCATAGTGGGGCTGAAGAGGATGGCGTCGCCGGCGACGGCGAAGTCGGGGATAGTGTGGGCGGGGGTGGCGATGGTGGCGGCGGTGCTGGTGACGTTCCTGGTGCCGGGGCTGCTGAACACGGCGCTGGTGCTGCTGATACTGCTGATAATACTGGGGGCGCTGGTGGCGAGGGTGTCACTGACGGACTCCGC
>3_604
ATGGAGACGCTGATACAGGCGGTGTACTTCCTGGTGGCGCTGCTGTTCATAGTGGGGCTGAAGAGGATGGCGTCGCCGGCGACGGCGAAGTCGGGGATAGTGTGGGCGGGGGTGGCGATGGTGGCGGCGGTGCTGGTGACGTTCCTGGTGCCGGGGCTGCTGAACACGGCGCTGGTGCTGCTGATACTGCTGATAATACTGGGGGCGCTGGTGGCGAGGGTGTCACTGACGGACTCCGCGCTGCTGTCCATAGTGCTGCTGTTCCTGCTGGCGCTGCTGTTCGGGGTGCTGATGACGCTGCCGATAGGGGGGGGGGACCTGCCGGTGGTGATATCCCTGTACAACGCGCTGACGGGGCTGGCGGTGGGGTTCGAGGGGCTGGCGGTGGGGAACCCGGCGCTGCTGG
>3_605
ATGGAGACGCTGATACAGGCGGTGTACTTCCTGGTGGCGCTGCTGTTCATAGTGGGGCTGAAGAGGATGGCGTCGCCGGCGACGGCGAAGTCGGGGATAGTGTGGGCGGGGGTGGCGATGGTGGCGGCGGTGCTGGTGACGTTCCTGGTGCCGGGGCTGCTGAACACGGCGCTGGTGCTGCTGATACTGCTGATAATACTGGGGGCGCTGGTGGCGAGGGTGTCACTGACGGACTCCGCGCTGCTGTCCATAGTGCTGCTGTTCCTGCTGGCGCTGCTGTTCGGGGTGCTGATGACGCTGCCGATAGGGGGGGGGGACCTGCCGGTGGTGATATCCCTGTACAACGCGCTGACGGGGCTGGCGGTGGGGTTCGAGGGGCTGGCGGTGGGGAACCCGGCGCTGCTGGTGGCGGA
>3_606
ATGGAGACGCTGATACAGGCGGTGTACTTCCTGGTGGCGCTGCTGTTCATAGTGGGGCTGAAGAGGATGGCGTCGCCGGCGACGGCGAAGTCGGGGATAGTGTGGGCGGGGGTGGCGATGGTGGCGGCGGTGCTGGTGACGTTCCTGGTGCCGGGGCTGCTGAACACGGCGCTGGTGCTGCTGATACTGCTGATAATACTGGGGGCGCTGGTGGCGAGGGTGTCACTGACGGACTCCGCGCTGCTGTCCATAGTGCTGCTGTTCCTGCTGGCGCTGCTGTTCGGGGTGCTGATGACGCTGCCGATAGGGGGGGGGGACCTGCCGGTGGTGATATCCCTGTACAACGCGCTGACGGGGCTGGCGGTGGGGTTCGAGGGGCTGGCGGTGGGGAACCCGGCGCTGCTG
>3_607
ATGGAGACGCTGATACAGGCGGTGTACTTCCTGGTGGCGCTGCTGTTCATAGTGGGGCTGAAGAGGATGGCGTCGCCGGCGACGGCGAAGTCGGGGATAGTGTGGGCGGGGGTGGCGATGGTGGCGGCGGTGCTGGTGACGTTCCTGGTGCCGGGGCTGCTGAACACGGCGCTGGTGCTGCTGATACTGCTGATAATACTGGGGGCGCTGGTGGCGAGGGTGTCACTGACGGACTCCGCGCTGCTGTCCATAGTGCTGCTGTTCCTGCTGGCGCTGCTGTTCGGGGTGCTGATGACGCT
>3_608
ATGGAGACGCTGATACAGGCGGTGTACTTCCTGGTGGCGCTGCTGTTCATAGTGGGGCTGAAGAGGATGGCGTCGCCGGCGACGGCGAAGTCGGGGATAGTGTGGGCGGGGGTGGCGATGGTGGCGGCGGTGCTGGTGACGTTCCTGGTGCCGG
>3_609
ATGGAGACGCTGATACAGGCGGTGTACTTCCTGGTGGCGCTGCTGTTCATAGTGGGGCTGAAGAGGATGGCGTCGCCGGCGACGGCGAAGTCGGGGATAGTGTGGGCGGGGGTGGCGATGGTGGCGGCGGTGCTGGTGACGTTCCTGGTGCCGGGGCTGCTGAACACGGCGCTGGTGCTGCTGATACTGCTGATAATACTGGGGGCGCTGGTGGCGAGGGTGTCACTGACGGACTCCGCGCTGCTGTCCATAGTGCTGCTGTTCCTGCTGGCGCTGCTGTTCGGGGTGCTGATGACGCTGCCGATAGGGGGGGGGGACCTGCCGGTGGTGATATCCCTGTACAACGCG
>3_610
ATGGAGACGCTGATACAGGCGGTGTACTTCCTGGTGGCGCTGCTGTTCATAGTGGGGCTGAAGAGGATGGCGTCGCCGGCGACGGCGAAGTCGGGGATAGTGTGGGCGGGGGTGGCGATGGTGGCGGCGGTGCTGGTGACGTTCCTGGTGCCGGGGCTGCTGAACACGGCGCTGGTGCTGCTGAT
>3_611
ATGGAGACGCTGATACAGGCGGTGTACTTCCTGGTGGCGCTGCTGTTCATAGTGGGGCTGAAGAGGATGGCGTCGCCGGCGACGGCGAAGTCGGGGATAGTGTGGGCGGGGGTGGCGATGGTGGCGGCGGTGCTGGTGACGTTCCTGGTGCCGGGGCTGCTGAACACGGCGCTGGTGCTGCTGATACTGCTGATAATACTGGGGGCGCTGGTGGCGAGGGTGTCACTGACGGACTCCGCGCTGCTGTCCATAGTGCTGCTGTTCCTGCTGGCGCTGCTGTTCGGGGTGCTGATGACGCTGCCGATAGGGGGGGGGGACCTGCCGGTGGTGATATCCCTGTACAACGCGCTGACGGGGCTGGCGGTGGGGTTCGAGGGGCTGGCGGTGGGGAACCCGGCGCTGCTGGTGGCGGAGAAGGTGATATTCGTGCCGGGGTACGGGATGGCGGTGGCGCAGGCGCAGCACAAGCTGAAGGAGCTGGCGGACGTG
>3_612
ATGGAGACGCTGATACAGGCGGTGTACTTCCTGGTGGCGCTGCTGTTCATAGTGGGGCTGAAGAGGATGGCGTCGCCGGCGACGGCGAAGTCGGGGATAGTGTGGGCGGGGGTGGCGATGGTGGCGGCGGTGCTGGTGACGTTCCTGGTGCCGGGGCTGCTGAACACGGCGCTGGTGCTGCTGATACTGCTGATAATACTGGGGGCGCTGGTGGCGAGGGTGTCACTGACGGACTCCGCGCTGCTGTCCATAGTGCTGCTGTTCCTGCTGGCGCTGCTGTTCGGGGTGCTGATGACGCTGCCGATAGGGGGGGGGGACCTGCCGGTGGTGATATCCCTGTACAACGCGCTGACGGGG
>3_613
ATGGAGACGCTGATACAGGCGGTGTACTTCCTGGTGGCGCTGCTGTTCATAGTGGGGCTGAAGAGGATGGCGTCGCCGGCGACGGCGAAGTCGGGGATAGTGTGGGCGGGGGTGGCGATGGTGGCGGCGGTGCTGGTGACGTTCCTGGTGCCGGGGCTGCTGAACACGGCGCTGGTGCTGCTGATACTGCTGATAATACTGGGGGCGCTGGTGGCGAGGGTGTCACTGACGGACTCCGCGCTGCTGTCCATAGTGCTGCTGTTCCTGCTGGCGCTGCTGTTCGGGGTGCTGATGACGCTGCC
>3_614
ATGGAGACGCTGATACAGGCGGTGTACTTCCTGGTGGCGCTGCTGTTCATAGTGGGGCTGAAGAGGATGGCGTCGCCGGCGACGGCGAAGTCGGGGATAGTGTGGGCGGGGGTGGCGATGGTGGCGGCGGTGCTGGTGACGTTCCTGGTGCCGGGGCTGCTGAACACGGCGCTGGTGCTGCTGATACTGCTGATAATACTGGGGGCGCTGGTGGCGAGGGTGTCACTGACGGACTCCGCGC
>3_615
ATGGAGACGCTGATACAGGCGGTGTACTTCCTGGTGGCGCTGCTGTTCATAGTGGGGCTGAAGAGGATGGCGTCGCCGGCGACGGCGAAGTCGGGGATAGTGTGGGCGGGGGTGGCGATGGTGGCGGCGGTGCTGGTGACGTTCCTGGTGCCGGGGCTGCTGAACACGGCGCTGGTGCTGCTGATACTGCTGATAATACTGGGGGCGCTGGTGGCGAGGGTGTCACTGACGGACTCCGCGCTGCTGTCCATAGTGCTGCTGTT
>3_616
ATGGAGACGCTGATACAGGCGGTGTACTTCCTGGTGGCGCTGCTGTTCATAGTGGGGCTGAAGAGGATGGCGTCGCCGGCGACGGCGAAGTCGGGGATAGTGTGGGCGGGGGTGGCGATGGTGGCGGCGGTGCTGGTGACGTTCCTGGTGCCGGGGCTGCTGAACACGGCGCTGGTGCTGCTGATACTGCTGATAATACTGGGGGCGCTGGTGGCGAGGGTGTCACTGACGGACTCCGCGCTGCTGTCCATAGTGCTGCTGTTCCTGCTGGCGCTGCTGTTCGGGGTGCTGATGACGCTGCCGATAGGGGGGGGGGACCTGCCGGTGGTGATATCCCTGTACAACGCGCTGACGGGGCTGGCGGTGGGGTTCGAGGGGCTGGCGGTGGGGAACCCGGCGCTGCTGGTGGCGGAGAAGGTGATATTCGTGCCGGGGTACGGGA
>3_617
ATGGAGACGCTGATACAGGCGGTGTACTTCCTGGTGGCGCTGCTGTTCATAGTGGGGCTGAAGAGGATGGCGTCGCCGGCGACGGCGAAGTCGGGGATAGTGTGGGCGGGGGTGGCGATGGTGGCGGCGGTGCTGGTGACGTTCCTGGTGCCGGGGCTGCTGAACACGGCGCTGGTGCTGCTGATACTGCTGATAATACTGGGGGCGCTGGTGGCGAGGGTGTCACTGACGGACTCCGCGCTGCT
>3_618
ATGGAGACGCTGATACAGGCGGTGTACTTCCTGGTGGCGCTGCTGTTCATAGTGGGGCTGAAGAGGATGGCGTCGCCGGCGACGGCGAAGTCGGGGATAGTGTGGGCGGGGGTGGCGATGGTGGCGGCGGTGCTGGTGACGTTCCTGGTGCCGGGGCTGCTGAACACGGCGCTGGTGCTGCTGATACTGCTGATAATACTGGGGGCGCTGGTGGCGAGGGTGTCACTGACGGACTCCGCGCTGCTGTCCATAGTGCTGCTGTTCCTGCTGGCGCTGCTGTTCGGGGTGCTGATGACGCTGCCGATAGGGGGGGGGGACCTGCCGGTGGTGATATCCCTGTACAACGCGCTGACGGGGCTGGCGGTGGGGTTCGAGGGGCTGGCGGTGGGGAACCCGGCGCTGCTGGTGGCGGAGAAGGTGATATTCGTGCCGGGGTACGGGATGGCGGTGGCGCAGGCGCAGCACAAGCTGAAGGAGCTGG
>3_619
ATGGAGACGCTGATACAGGCGGTGTACTTCCTGGTGGCGCTGCTGTTCATAGTGGGGCTGAAGAGGATGGCGTCGCCGGCGACGGCGAAGTCGGGGATAGTGTGGGCGGGGGTGGCGATGGTGGCGGCGGTGCTGGTGACGTTCCTGGTGCCGGGGCTGCTGAACACGGCGCTGGTGCTGCTGATACTGCTGATAATACTGGGGGCGCTGGTGGCGAGGGTGTCACTGACGGACTCCGCGCTGCTGTCCATAGTGCTGCTGTTCCTGCTGGCGCT
>3_620
ATGGAGACGCTGATACAGGCGGTGTACTTCCTGGTGGCGCTGCTGTTCATAGTGGGGCTGAAGAGGATGGCGTCGCCGGCGACGGCGAAGTCGGGGATAGTGTGGGCGGGGGTGGCGATGGTGGCGGCGGTGCTGGTGACGTTCCTGGTGCCGGGGCTGCTGAACACGGCGCTGGTGCTGCTGATACTGCTGATAATACTGGGGGCGCTGGTGGCGAGGGTGTCACTGACGGACTCCGCGCTGCTGTCCATAGTGCTGCTGTTCCTGCTGGCGCT
>3_621
ATGGAGACGCTGATACAGGCGGTGTACTTCCTGGTGGCGCTGCTGTTCATAGTGGGGCTGAAGAGGATGGCGTCGCCGGCGACGGCGAAGTCGGGGATAGTGTGGGCGGGGGTGGCGATGGTGGCGGCGGTGCTGGTGACGTTCCTGGTGCCGGGGCTGCTGAACACGGCGCTGGTGCTGCTGATACTGCTG
>3_622
ATGGAGACGCTGATACAGGCGGTGTACTTCCTGGTGGCGCTGCTGTTCATAGTGGGGCTGAAGAGGATGGCGTCGCCGGCGACGGCGAAGTCGGGGATAGTGTGGGCGGGGGTGGCGATGGTGGCGGCGGTGCTGGTGACGTTCCTGGTGCCGGGGCTGCTG
>3_623
ATGGAGACGCTGATACAGGCGGTGTACTTCCTGGTGGCGCTGCTGTTCATAGTGGGGCTGAAGAGGATGGCGTCGCCGGCGACGGCGAAGTCGGGGATAGTGTGGGCGGGGGTGGCGATGGTGGCGGCGGTGCTGGTGACGTTCCTGGTGCCGGGGCTGCTGAACACGGCGCTGGTGCTGCTGATACTGCTGATAATACTGGGGGCGCTGGTGGCGAGGGTGTCACTGACGGACTCCGCGCTGCTG
>3_624
ATGGAGACGCTGATACAGGCGGTGTACTTCCTGGTGGCGCTGCTGTTCATAGTGGGGCTGAAGAGGATGGCGTCGCCGGCGACGGCGAAGTCGGGGATAGTGTGGGCGGGGGTGGCGATGGTGGCGGCGGTGCTGGTGACGTTCCTGGTGCCGGGGCTGCTGAACACGGCGCTGGTGCTGCTGATACTGCTGATAATACTGGGGGC
>3_625
ATGGAGACGCTGATACAGGCGGTGTACTTCCTGGTGGCGCTGCTGTTCATAGTGGGGCTGAAGAGGATGGCGTCGCCGGCGACGGCGAAGTCGGGGATAGTGTGGGCGGGGGTGGCGATGGTGGCGGCGGTGCTGGTGACGTTCCTGGTGCCGGGGCTGCTGAACACGGCGCTGGTGCTGCTGATACTGCTGATAATACTGGGGGCGCTGGTGGCGAGGGTGTCACTGACGGACTCCGCGCTGCTGTCCATAGTGCTGCTGTTCCTGCTGGCGCTGCTGTTCGGGGTGC
>3_626
ATGGAGACGCTGATACAGGCGGTGTACTTCCTGGTGGCGCTGCTGTTCATAGTGGGGCTGAAGAGGATGGCGTCGCCGGCGACGGCGAAGTCGGGGATAGTGTGGGCGGGGGTGGCGATGGTGGCGGCGGTGCTGGTGACGTTCCTGGTGCCGGGGCTGCTGAACACGGCGCTGGTGCTGCTGATACTGCTGATAATACTGGG
>3_627
ATGGAGACGCTGATACAGGCGGTGTACTTCCTGGTGGCGCTGCTGTTCATAGTGGGGCTGAAGAGGATGGCGTCGCCGGCGACGGCGAAGTCGGGGATAGTGTGGGCGGGGGTGGCGATGGTGGCGGCGGTGCTGGTGACGTTCCTGGTGCCGGGGCTGCTGAACACGGCGCTGGT
>3_628
ATGGAGACGCTGATACAGGCGGTGTACTTCCTGGTGGCGCTGCTGTTCATAGTGGGGCTGAAGAGGATGGCGTCGCCGGCGACGGCGAAGTCGGGGATAGTGTGGGCGGGGGTGGCGATGGTGGCGGCGGTGCTGGTGACGTTCCTGGTGCCGGGGCTGCTGAACACGGCGCTGGTGCTGCTGATACTGCTGATAATACTGGGGGCGCTGGTGGCGAGGGTGTCACTGACGGACTCCGCGCTGCTGTCCATAGTGCTGCTGTTCCTGCTGGCGCTGCTGTTCGGGGTGCTGATGACGCTGCCGATAGGGGGGG
>3_629
ATGGAGACGCTGATACAGGCGGTGTACTTCCTGGTGGCGCTGCTGTTCATAGTGGGGCTGAAGAGGATGGCGTCGCCGGCGACGGCGAAGTCGGGGATAGTGTGGGCGGGGGTGGCGATGGTGGCGGCGGTGCTGGTGACGTTCCTGGTGCCGGGGCTGCTGAACACGGCGCTGGTGCTGCTGATACTGCTGATAATACTGGGGGCGCTGGTGGCGAGGGTGTCACTGACGGACTCCGCGCTGCTGTCCATAGTGCTGCTGTTCCTGCTGGCGCTGCTGTTCGGGGTGCTGATGACGCTGCCGATAGGGGGGGGGGACCTGCCGGTGGTGATATCCCTGTACAACGCGCTGACGGGGCTGGCGGTGGGGTTCGAGGGGCTGGCGGTGGGGAACCCGGCGCTGCTGGTGGCGGAGAAGGTGATATTCGTGCCG
>3_630
ATGGAGACGCTGATACAGGCGGTGTACTTCCTGGTGGCGCTGCTGTTCATAGTGGGGCTGAAGAGGATGGCGTCGCCGGCGACGGCGAAGTCGGGGATAGTGTGGGCGGGGGTGGCGATGGTGGCGGCGGTGCTGGTGACGTTCCTGGTGCCGGGGCTGCTGA
>3_631
ATGGAGACGCTGATACAGGCGGTGTACTTCCTGGTGGCGCTGCTGTTCATAGTGGGGCTGAAGAGGATGGCGTCGCCGGCGACGGCGAAGTCGGGGATAGTGTGGGCGGGGGTGGCGATGGTGGCGGCGGTGCTGGTGACGTTCCTGGTGCCGGGGCTGCTGAACACGGCGCTGGTGCTGCTGATACTGCTGATAATACTGGGGGCGCTGGTGGCGAGGGTGTCACTGACGGACTCCGCGCTGCTGTCCATAGTGCTGCTGTTCCTGCTGGCGCTGCTGTTCGGGGTGCTGATGACGCTGCCGATAGGGGGGGGGGACCTGCCGGTGGTGATATCCCTGTACAACGCGCTGACGGGGCTGGCGGTGGGGTTCGAGGGGCTGGCGGTGGGGAACCCGGCGCTGCTGGTGGCGGA
>3_632
ATGGAGACGCTGATACAGGCGGTGTACTTCCTGGTGGCGCTGCTGTTCATAGTGGGGCTGAAGAGGATGGCGTCGCCGGCGACGGCGAAGTCGGGGATAGTGTGGGCGGGGGTGGCGATGGTGGCGGCGGTGCTGGTGACGTTCCTGGTGCCGGGGCTGCTGAACACGGCGCTGGTGCTGCTGATACTGCTGATAATACTGGGGGCGCTGGTGGCGAGGGTGTCACTGACGGACTC
>3_633
ATGGAGACGCTGATACAGGCGGTGTACTTCCTGGTGGCGCTGCTGTTCATAGTGGGGCTGAAGAGGATGGCGTCGCCGGCGACGGCGAAGTCGGGGATAGTGTGGGCGGGGGTGGCGATGGTGGCGGCGGTGCTGGTGACGTTCCTGGTGCCGGGGCTGCTGAACACGGCGCTGGTGCTGCTGATACTGCTGATAATACTGGGGGCGCTGGTGGCGAGGGTGTCACTGACGGACTCCGCGCTGCTGTCCATAGTGCTGCTGTTCCTGCTGGCGCTGCTGTTCGGGGTGCTGATGACGCTGCCGATAGGGGGGGGGGACCTGCCGGTGGTGATATCCCTGTACAACGCGCTGACGGGGCTGGCGGTGGGGTTCGAGGGGCTGGCGGTGGGGAACCCGGCGCTGCTGGTGGCGGAGAAGGTGATATTCGTGCCGGGGTACGGGATGGCGGT
>3_634
ATGGAGACGCTGATACAGGCGGTGTACTTCCTGGTGGCGCTGCTGTTCATAGTGGGGCTGAAGAGGATGGCGTCGCCGGCGACGGCGAAGTCGGGGATAGTGTGGGCGGGGGTGGCGATGGTGGCGGCGGTGCTGGTGACGTTCCTGGTGCCGGGGCTGCTGAACACGGCGCTGGTGCTGCTGATACTGCTGATAATACTGGGGGCGCTGGTGGCGAGGGTGTCACTGACGGACTCCGCGCTGCTGTCCATAGTGCTGCTGTTCCTGCTGGCGCTGCTGTTCGGGGTGCTGATGACGCTGCCGATAGGGGGGGGGGACCTGCCGGTGGTGATATCCCTGTACAACGCGCTGACGGGGCTGGCGGTGGGGTTCGAGGGGCTGGCGGTGGGGAACCCGGCGCTGCTGGTGGCGGAGAAGGTGATATTCGTGCCGGGGTACGGGATGGCG
>3_635
ATGGAGACGCTGATACAGGCGGTGTACTTCCTGGTGGCGCTGCTGTTCATAGTGGGGCTGAAGAGGATGGCGTCGCCGGCGACGGCGAAGTCGGGGATAGTGTGGGCGGGGGTGGCGATGGTGGCGGCGGTGCTGGTGACGTTCCTGGTGCCGGGGC
>3_636
ATGGAGACGCTGATACAGGCGGTGTACTTCCTGGTGGCGCTGCTGTTCATAGTGGGGCTGAAGAGGATGGCGTCGCCGGCGACGGCGAAGTCGGGGATAGTGTGGGCGGGGGTGGCGATGGTGGCGGCGGTGCTGGTGACGTTCCTGGTGCCGGGGCTGCTGAACACGGCGCTGGTGCTGCTGATACTGCTGATAATACTGGGGGCGCTGGTGGCGAGGGTGTCACTGACGGACTCCGCGCTGCTGTCCATAGTGCTGCTGTTCCTGCTGGCGCTGCTGTTCGGGGTGCTGATGACGCTGCCGATAGGGGGGGGGGACCTGCCGGTGGTGATATCCCTGTACAACGCGCTGACGGGGCTGGCGGTGGGGTTCGAGGGGCTGGCGGTGGGGAACCCGGCGCTGCTGGTGGCGGAGAAGGTGATA
>3_637
ATGGAGACGCTGATACAGGCGGTGTACTTCCTGGTGGCGCTGCTGTTCATAGTGGGGCTGAAGAGGATGGCGTCGCCGGCGACGGCGAAGTCGGGGATAGTGTGGGCGGGGGTGGCGATGGTGGCGGCGGTGCTGGTGACGTTCCTGGTGCCGGGGCTGCTGAACACGGCGCTGGTGCTGCTGATACTGCTGATAATACTGGGGGCGCTGGTGGCGAGGGTGTCACTGACGGACTCCGCGCTGCTGTCCATAGTGCTGCTGTTCCTGCTGGCGCTGCTGTTCGGGGTGCTGATGACGCTGCCGATAGGGGGGGGGGACCTGCCGGTGGTGATATCCCTGTACAACGCGCTGACGGGGCTGGCGGTGGGGTTCGAGGGGCTGGCGGTGGGGAACCCGGCGCTGCTGGTGG
>3_638
ATGGAGACGCTGATACAGGCGGTGTACTTCCTGGTGGCGCTGCTGTTCATAGTGGGGCTGAAGAGGATGGCGTCGCCGGCGACGGCGAAGTCGGGGATAGTGTGGGCGGGGGTGGCGATGGTGGCGGCGGTGCTGGTGACGTTCCTGGTGCCGGGGCTGCTGAACACGGCGCTGGTGCTGCTGATACTGCTGATAATACTGGGGGCGCTGGTGGCGAGGGTGTCACTGACGGACTCCGCGCTGCTGTCCATAGTGCTGCTGTTCCTGCTGGCGCTGCTGTTCGGGGTGCTGATGACGCTGCCGATAGGGGGGGGGGACCTGCCGGTGGTGATATCCCTGTACAACGCGCTGACGGGGCTGGCGGTGGGGTTCGAGGGGCTGGCGGTGGGGAACCCGGCGCTGCTG
>3_639
ATGGAGACGCTGATACAGGCGGTGTACTTCCTGGTGGCGCTGCTGTTCATAGTGGGGCTGAAGAGGATGGCGTCGCCGGCGACGGCGAAGTCGGGGATAGTGTGGGCGGGGGTGGCGATGGTGGCGGCGGTGCTGGTGACGTTCCTGGTGCCGGGGCTGCTGAACACGGCGCTGGTGCTGCTGATACTGCTGATAATACTGGGGGCGCTGGTGGCGAGGGTGTCACTGACGGAC
>3_640
ATGGAGACGCTGATACAGGCGGTGTACTTCCTGGTGGCGCTGCTGTTCATAGTGGGGCTGAAGAGGATGGCGTCGCCGGCGACGGCGAAGTCGGGGATAGTGTGGGCGGGGGTGGCGATGGTGGCGGCGGTGCTGGTGACGTTCCTGGTGCCGGGGCTGCTGAACACGGCGCTGGTGCTGCTGATACTGCTGATAATACTGGGGGCGCTGGTGGCGAGGGTGTCACTGACGGACTCCGCGCTGCTGTCCATAGTGCTGCTGT
>3_641
ATGGAGACGCTGATACAGGCGGTGTACTTCCTGGTGGCGCTGCTGTTCATAGTGGGGCTGAAGAGGATGGCGTCGCCGGCGACGGCGAAGTCGGGGATAGTGTGGGCGGGGGTGGCGATGGTGGCGGCGGTGCTGGTGACGTTCCTGGTGCCGGGGCTGCTGAACACGGCGCTGGTGCTGCTGATACTGCTGATAATACTGGGGGCGCTGGTGGCGAGGGTGTCACTGACGGACTCCGCGCTGCTGTCCATAGTGCTG
>3_642
ATGGAGACGCTGATACAGGCGGTGTACTTCCTGGTGGCGCTGCTGTTCATAGTGGGGCTGAAGAGGATGGCGTCGCCGGCGACGGCGAAGTCGGGGATAGTGTGGGCGGGGGTGGCGATGGTGGCGGCGGTGCTGGTGACGTTCCTGGTGCCGGGGCTGCTGAACACGGCGCTGGTGCTGCTGATACTGCTGATAATACTGGGGGCGCTGGTGGCGAGGGTGTCACTGACGGACTCCGCGCTGCTGTCCATAGTGCTGCTGTTCCTGCTGGCGCTGCTGTTCGGGGTGCTGATGACGCTGCCGATAGGGGGGGGGGACCTGCCGGTGGTGA
>3_643
ATGGAGACGCTGATACAGGCGGTGTACTTCCTGGTGGCGCTGCTGTTCATAGTGGGGCTGAAGAGGATGGCGTCGCCGGCGACGGCGAAGTCGGGGATAGTGTGGGCGGGGGTGGCGATGGTGGCGGCGGTGCTGGTGACGTTCCTGGTGCCGGGGCTGCTGAACACGGCGCTGGTGCTG
>3_644
ATGGAGACGCTGATACAGGCGGTGTACTTCCTGGTGGCGCTGCTGTTCATAGTGGGGCTGAAGAGGATGGCGTCGCCGGCGACGGCGAAGTCGGGGATAGTGTGGGCGGGGGTGGCGATGGTGGCGGCGGTGCTGGTGACGTTCCTGGTGCCGGGGCTGCTGAACACGGCGCTGGTGCTGCTGATACTGCTGATAATACTGGGGGCGCTGGTGGCGAGGGTGTCACTGACGGACTCCGCGCTGCTGTCCATAGTGCTGCTGTTCCTGCTGGCGCTGCTGTTC
>3_645
ATGGAGACGCTGATACAGGCGGTGTACTTCCTGGTGGCGCTGCTGTTCATAGTGGGGCTGAAGAGGATGGCGTCGCCGGCGACGGCGAAGTCGGGGATAGTGTGGGCGGGGGTGGCGATGGTGGCGGCGGTGCTGGTGACGTTCCTGGTGCCGGGGCTGCTGAACACGGCGCTGGTGC
>3_646
ATGGAGACGCTGATACAGGCGGTGTACTTCCTGGTGGCGCTGCTGTTCATAGTGGGGCTGAAGAGGATGGCGTCGCCGGCGACGGCGAAGTCGGGGATAGTGTGGGCGGGGGTGGCGATGGTGGCGGCGGTGCTGGTGACGTTCCTGGTGCCGGGGCTGCTGAACACGGCGCTGGTGCTGCTGATACTGCTGATAATACTGGGGGCGCTGGTGGCGAGGGTGTCACTGACGGACTCCGCGCTGCTGTCCATAGTGCTGCTGTTCCTGCTGGCGCTGCTGTTCGGGGTGCTGATGACGCTGCCGATAGGGGGGGGGGACCTGCCGGTGGTGATATCCCTGTACAACGCGCTGACGGGGCTGGCGGTGGGGTTCGAGGGGCTGGCGGTGGGGAACCCGGCGCTGCTGGTGGCGGAGAAGGTGATATTCGTGCCGGGGTACGGGATGGCGGT
>3_647
ATGGAGACGCTGATACAGGCGGTGTACTTCCTGGTGGCGCTGCTGTTCATAGTGGGGCTGAAGAGGATGGCGTCGCCGGCGACGGCGAAGTCGGGGATAGTGTGGGCGGGGGTGGCGATGGTGGCGGCGGTGCTGGTGACGTTCCTGGTGCCGGGGCTGCTGAACACGGCGCTGGTGCTGCTGATACTGCTGATAATACTGGGGGCGCTGGTGGCGAGGGTGTCACTGACGGACTCCGCGCTGCTGTCCATAGTGCTGCTGTTCCTGCTGGCGCTGCTGTTCGGGGTGCTGATGACGCTGCCGATAGGGGGGGGGGACCTGCCGGTGGTGATATCCCTGTACAACGCGCTGACGGGGCTGGCGGTGGGGTTCGAGGGGCTGGCGGTGGGGA
>3_648
ATGGAGACGCTGATACAGGCGGTGTACTTCCTGGTGGCGCTGCTGTTCATAGTGGGGCTGAAGAGGATGGCGTCGCCGGCGACGGCGAAGTCGGGGATAGTGTGGGCGGGGGTGGCGATGGTGGCGGCGGTGCTGGTGACGTTCCTGGTGCCGGGGCTGCTGAACACGGCGCTGGTGCTGCTGATACTGCT
>3_649
ATGGAGACGCTGATACAGGCGGTGTACTTCCTGGTGGCGCTGCTGTTCATAGTGGGGCTGAAGAGGATGGCGTCGCCGGCGACGGCGAAGTCGGGGATAGTGTGGGCGGGGGTGGCGATGGTGGCGGCGGTGCTGGTGACGTTCCTGGTGCCGGGG
>3_650
ATGGAGACGCTGATACAGGCGGTGTACTTCCTGGTGGCGCTGCTGTTCATAGTGGGGCTGAAGAGGATGGCGTCGCCGGCGACGGCGAAGTCGGGGATAGTGTGGGCGGGGGTGGCGATGGTGGCGGCGGTGCTGGTGACGTTCCTGGTGCCGGGGCTGCTGAACACGGCGCTGGTGCTGCTGATACTGCTGATAATACTGGGGGCGCTGGTGGCGAGGGTGTCACTGACGGACTCCGCGCTGCTGTCCATAGTGCTGCTGTTCCTGCTGGCGCTGCTGTTCGGGGTGCTGATGACGCTGCCGATAGGGGGGGGGGACCTGCCGGTGGTGATATCCCTGTA
>3_651
ATGGAGACGCTGATACAGGCGGTGTACTTCCTGGTGGCGCTGCTGTTCATAGTGGGGCTGAAGAGGATGGCGTCGCCGGCGACGGCGAAGTCGGGGATAGTGTGGGCGGGGGTGGCGATGGTGGCGGCGGTGCTGGTGACGTTCCTGGTGCCGGGGCTGCTGAACACGGCGCTGGTGCTGCTGATACTGCTGATAATACTGGGGGCGCTGGTGGCGAGGGTGTCACTGACGGACTCCGCGCTGCTGTCCATAGTGCTGCTGTTCCTGCTGGCGCTGCTGTTCGGGGTGCTGATGACGCTGCCGATAGGGGGGGGGGACCTGCCGGTGGTGATATCCCTGTACAACGCGCTGACGGGGCTG
>3_652
ATGGAGACGCTGATACAGGCGGTGTACTTCCTGGTGGCGCTGCTGTTCATAGTGGGGCTGAAGAGGATGGCGTCGCCGGCGACGGCGAAGTCGGGGATAGTGTGGGCGGGGGTGGCGATGGTGGCGGCGGTGCTGGTGACGTTCCTGGTGCCGGGGCTGCTGAACACGGCGCTGGTGCTGCTGATACTGCTGATAATACTGGGGGCGCTGGTGGCGAGGGTG
>3_653
ATGGAGACGCTGATACAGGCGGTGTACTTCCTGGTGGCGCTGCTGTTCATAGTGGGGCTGAAGAGGATGGCGTCGCCGGCGACGGCGAAGTCGGGGATAGTGTGGGCGGGGGTGGCGATGGTGGCGGCGGTGCTGGTGACGTTCCTGGTGCCGGGGCTGCTGAACACGGCGCTGGTGCTGCTGATACTGCTGATAATACTGG
>3_654
ATGGAGACGCTGATACAGGCGGTGTACTTCCTGGTGGCGCTGCTGTTCATAGTGGGGCTGAAGAGGATGGCGTCGCCGGCGACGGCGAAGTCGGGGATAGTGTGGGCGGGGGTGGCGATGGTGGCGGCGGTGCTGGTGACGTTCCTGGTGCCGGGGCTGCTGAACACGGCGCTGGTGCTGCTGATACTGCTGATAATACTGGGGGCGCTGGTGGCGAGGGTGTCACTGACGGACTCCGCGCTGCTGTCCATAGTGCTGCTGTTCCTGCTGGCGCTGCTGTTCGGGGTGCTGATGACGCTGCCGATAGGGGGGGGGGACCTGCCGGTGGTGATATCCCTGTACAACGCGCTGACGGGGCTGGCGGTGGGGTTCGAGGGGCTGGCGGTGGGGAACCCGGCGCTGCTGGTGGCGGAGAAGGTGATATTCGTGCCGGGGTACGGGATGGCGGTGGCGCAGGCGCAGCACAAGCTGAAGGAGCTGGCGGACGTGCTGGAGGCGA
>3_655
ATGGAGACGCTGATACAGGCGGTGTACTTCCTGGTGGCGCTGCTGTTCATAGTGGGGCTGAAGAGGATGGCGTCGCCGGCGACGGCGAAGTCGGGGATAGTGTGGGCGGGGGTGGCGATGGTGGCGGCGGTGCTGGTGACGTTCCTGGTGCCGGGGCTGCTGAACACGGCGCTGGTGCTGCTGATACTGCTGA
>3_656
ATGGAGACGCTGATACAGGCGGTGTACTTCCTGGTGGCGCTGCTGTTCATAGTGGGGCTGAAGAGGATGGCGTCGCCGGCGACGGCGAAGTCGGGGATAGTGTGGGCGGGGGTGGCGATGGTGGCGGCGGTGCTGGTGACGTTCCTGGTGCCGGGGCTGCTGAACACGGCGCTGGTGCTGCTGATACTGCTGATAATACTGGGGGCGCTGGTGGCGAGGGTGTCACTGACGGACTCCGCGCTGCTGTCCATAGTGCTGCTGTTCCTGC
>3_657
ATGGAGACGCTGATACAGGCGGTGTACTTCCTGGTGGCGCTGCTGTTCATAGTGGGGCTGAAGAGGATGGCGTCGCCGGCGACGGCGAAGTCGGGGATAGTGTGGGCGGGGGTGGCGATGGTGGCGGCGGTGCTGGTGACGTTCCTGGTGCCG
>3_658
ATGGAGACGCTGATACAGGCGGTGTACTTCCTGGTGGCGCTGCTGTTCATAGTGGGGCTGAAGAGGATGGCGTCGCCGGCGACGGCGAAGTCGGGGATAGTGTGGGCGGGGGTGGCGATGGTGGCGGCGGTGCTGGTGACGTTCCTGGTGCCGGGGCTGCTGAACACGGCGCTGGTGCTGCTGATACTGCTGATAATACTGGGGGCGCTGGTGGCGAGGGTGTCACTGACGGACTCCGCGCTGCTGTCCATAGTGCTGCTGTTCCTGCTGGCGCTGCTGTTCGGGGTGCTGATGACGCTGCCGATAGGGGGGGGGGACCTGCCGGTGGTGATATCCCTGTACAACGCGCTGACGGGGCTGGCGGTGGGGTTCGAGGGGCTGGCGGTGGGGAACCCGGCGCTGCTGGTGGCGGAGAAGGTGATATTCGTGCCGGGGTACGGGATGGCG
>3_659
ATGGAGACGCTGATACAGGCGGTGTACTTCCTGGTGGCGCTGCTGTTCATAGTGGGGCTGAAGAGGATGGCGTCGCCGGCGACGGCGAAGTCGGGGATAGTGTGGGCGGGGGTGGCGATGGTGGCGGCGGTGCTGGTGACGTTCCTGGTGCCGGGGCTGCTGAACACGGCGCTGGTGCTGCTGATACTGCTGATAATACTGGGGGCGCTGGTGGCGAGGGTGTCACTGACGGACTCCGCGCTGCTGTCCATAGTGCTGCTGTTCCTGCTGGCGCTGCTGTTCGGGGTGCTGATGACGCTGCCGATAGGGGGGGGGGACCTGCCGGTGGTGATATCCCTGTACAACGCGCTGACGGGGCTGGCGGTGGGGTTCGAGGGGCTGGCGGTGGGGAACCCGGCGCTGCTGGTGGCGGAGAAGGTGATATTCGTG
>3_660
ATGGAGACGCTGATACAGGCGGTGTACTTCCTGGTGGCGCTGCTGTTCATAGTGGGGCTGAAGAGGATGGCGTCGCCGGCGACGGCGAAGTCGGGGATAGTGTGGGCGGGGGTGGCGATGGTGGCGGCGGTGCTGGTGACGTTCCTGGTGCCGGGGCTGCTGAACACGGCGCTGGTGCTGCTGATACTGCTGATAATACTGGGGGCGCTGG
>3_661
ATGGAGACGCTGATACAGGCGGTGTACTTCCTGGTGGCGCTGCTGTTCATAGTGGGGCTGAAGAGGATGGCGTCGCCGGCGACGGCGAAGTCGGGGATAGTGTGGGCGGGGGTGGCGATGGTGGCGGCGGTGCTGGTGACGTTCCTGGTGCCGGGGCTGCTGAACACGGCGCTGGTGCTGCTGATACTGCTGATAATACTGGGGGCGCTGGTGGCGAGGGTGTCACTGACGGACTCCGCGCTGCTGTCCATAGTGCTGCTGTTCCTGCTGGCGCTGCTGTTCGGGGTGCTGATGACGCTGCCGATAGGGGGGGGGGACCTGCCGGTGGTGATATCCCTGTACA
>3_662
ATGGAGACGCTGATACAGGCGGTGTACTTCCTGGTGGCGCTGCTGTTCATAGTGGGGCTGAAGAGGATGGCGTCGCCGGCGACGGCGAAGTCGGGGATAGTGTGGGCGGGGGTGGCGATGGTGGCGGCGGTGCTGGTGACGTTCCTGGTGCCGGGGCTGCTGAACACGGCGCTGGTGCTGCTGATACTGCTGATAATACTGGGGGCGCTGGTGGCGAGGGTGTCACTGACGGACTCCGCGCTGCTGTCCATAGTGCTGCTGTTCCTGCTGGCGCTGCTGTTCGGGGTGCTGATGACGCTGCCGATAGGGGGGGGGGACCTGCCGGTGGTGATATCCCTGTACAACGCGCTGACGGGGCTGGCG
>3_663
ATGGAGACGCTGATACAGGCGGTGTACTTCCTGGTGGCGCTGCTGTTCATAGTGGGGCTGAAGAGGATGGCGTCGCCGGCGACGGCGAAGTCGGGGATAGTGTGGGCGGGGGTGGCGATGGTGGCGGCGGTGCTGGTGACGTTCCTGGTGCCGGGGCTGCTGAACACGGCGCTGGTGCTGCTGATACTGCTGATAATACTGGGGGCGCTGGTGGCGAGGGTGTCACTGACGGACTCCGCGCTGCTGTCCATAGTGCTGCTGTTCCTGCTGGCGCTGCTGTTCGGGGTGCTGATGACGCTGCCGATAGGGGGGGGGGACCTGCCGGTGGTGATATCCCTGTACAACGCGCTGACGGGGCTGGCGGTGGGGTTCGAGGGGCTGGCGGTGGGGAACCCGGCGCTGCTGGTGGCGGAGAAGGTGATATTCGTGCCGGGGTACGGGATGGCGGTGGC
>3_664
ATGGAGACGCTGATACAGGCGGTGTACTTCCTGGTGGCGCTGCTGTTCATAGTGGGGCTGAAGAGGATGGCGTCGCCGGCGACGGCGAAGTCGGGGATAGTGTGGGCGGGGGTGGCGATGGTGGCGGCGGTGCTGGTGACGTTCCTGGTGCCGGGGCTGCTGAACACGGCGCTGGT
>3_665
ATGGAGACGCTGATACAGGCGGTGTACTTCCTGGTGGCGCTGCTGTTCATAGTGGGGCTGAAGAGGATGGCGTCGCCGGCGACGGCGAAGTCGGGGATAGTGTGGGCGGGGGTGGCGATGGTGGCGGCGGTGCTGGTGACGTTCCTGGTGCCGGGGCTGCTGAACACGGCGCTGGTGCTGCTGATACTGCTGATAATACTGGGGGCGCTGGTGGCGAGGGTGTCACTGACGGACTCCGCGCTGCTGTCCATAGTGCTGCTGTTCCTGCTGGCGCTGCTGTTCGGGGTGCTGATGACGCTGCCGATAGGGGGGGGGGACCTGCCGGTGGTGATATCCCTGTACAACGCGCTGACGGGGCTGGCGGTGGGG
>3_666
ATGGAGACGCTGATACAGGCGGTGTACTTCCTGGTGGCGCTGCTGTTCATAGTGGGGCTGAAGAGGATGGCGTCGCCGGCGACGGCGAAGTCGGGGATAGTGTGGGCGGGGGTGGCGATGGTGGCGGCGGTGCTGGTGACGTTCCTGGTGCCGGGGCTGCTGAACACGGCGCTGGTGCTGCTGATACTGCTGATAATACTGGGGGCGCTGGTGGCGAGGGTGTCACTGACGGACTCCGCGCTGCTGTCCATAGTGCTGCTGTTCCTGCTGGCGCTGCTGTTCGGGGTGCTGATGACGCTGCCGATAGGGGGGGGGGACCTGCCGGTGGTGATATCCCTGTACAACGCGCTGACGGGGCTGGCGGTGGGGTTCGAGGGGCTGGCGGTGGGGAACCCGGCGCTGCTGGTGG
>3_667
ATGGAGACGCTGATACAGGCGGTGTACTTCCTGGTGGCGCTGCTGTTCATAGTGGGGCTGAAGAGGATGGCGTCGCCGGCGACGGCGAAGTCGGGGATAGTGTGGGCGGGGGTGGCGATGGTGGCGGCGGTGCTGGTGACGTTCCTGGTGCCGGGGCTGCTGAACACGGCGCTGGTGCTGCTGATACTGCTGATAATACTGGGGGCGCTGGTGGCGAGGGTGTCACTGACGGACTCCGCGCTGCTGTCCATAGTGCTGCTGTTCCTGCTGGCGCTGCTGTTCGGGGTGCTGATGACGCTGCCGATAGGGGGGGGGGACCTGCCGGTGGTGATATCCCTGTACAACGCGCTGACGGGGCTGGCGGTGGGGTTCGAGGGGCTGGCGGTGGGGAACCCGGCGCTGCTGGTGGCGGAGAAGGTGATATTCGTGCCGGGGTACGGGATG
>3_668
ATGGAGACGCTGATACAGGCGGTGTACTTCCTGGTGGCGCTGCTGTTCATAGTGGGGCTGAAGAGGATGGCGTCGCCGGCGACGGCGAAGTCGGGGATAGTGTGGGCGGGGGTGGCGATGGTGGCGGCGGTGCTGGTGACGTTCCTGGTGCCGGGGCTGCTGAACACGGCGCTGGTGCTGCTGATACTGCTGATAATACTGGGGGCGCTGGTGGCGAGGGTGTCACTGACGGACTCCGCGCTGCTGTCCATAGTGCTGCTGTTCCTGCTGGCGCTGCTGTTCGGGGTGCTGATGACGCTGCCGATAGGGGGGGGGGACCTGCCGGTGGTGATATCCCTGTACAAC
>3_669
ATGGAGACGCTGATACAGGCGGTGTACTTCCTGGTGGCGCTGCTGTTCATAGTGGGGCTGAAGAGGATGGCGTCGCCGGCGACGGCGAAGTCGGGGATAGTGTGGGCGGGGGTGGCGATGGTGGCGGCGGTGCTGGTGACGTTCCTGGTGCCGGGGCTGCTGAACACGGCGCTGGTGCTGCTGATACTGC
>3_670
ATGGAGACGCTGATACAGGCGGTGTACTTCCTGGTGGCGCTGCTGTTCATAGTGGGGCTGAAGAGGATGGCGTCGCCGGCGACGGCGAAGTCGGGGATAGTGTGGGCGGGGGTGGCGATGGTGGCGGCGGTGCTGGTGACGTTCCTGGTGCCGGGGCTGCTGAACACGGCGCTGGTGCTGCTGATACTGCTGATAATACTGGGGGCGCTGGTGGCGAGGGTGTCACTGACGGACTCCGCGCTGCTGTCCATAGTGCTGCTGTTCCTGCTGGCGCTGCTGTTCGGGGTGCTGATGACGCTGCCGATAGGGGGGGGGGACCTGCCGGTGGTGATATCCCTGTACAACGCGCTGAC
>3_671
ATGGAGACGCTGATACAGGCGGTGTACTTCCTGGTGGCGCTGCTGTTCATAGTGGGGCTGAAGAGGATGGCGTCGCCGGCGACGGCGAAGTCGGGGATAGTGTGGGCGGGGGTGGCGATGGTGGCGGCGGTGCTGGTGACGTTCCTGGTGCCGGGGCTGCTGAACACGGCGCTGGTGCTGCTGATACTGCTGATAATACTGGGGGCGCTGGTGGCGAGGGTGTCACTGACGGACTCCGCGCTGCTGTCCATAGTGCTGCTGTTCCTGCTGGCGCTGCTGTTCGGGGTGCTGATGACGCTGCCGATAGGGGGGGGGGACCTGCCGGTGGTGATATCCCTGTACAACGCGCTGACGGGGCTGGCGGTGGGGTTCGAGGGGCTG
>3_672
ATGGAGACGCTGATACAGGCGGTGTACTTCCTGGTGGCGCTGCTGTTCATAGTGGGGCTGAAGAGGATGGCGTCGCCGGCGACGGCGAAGTCGGGGATAGTGTGGGCGGGGGTGGCGATGGTGGCGGCGGTGCTGGTGACGTTCCTGGTGCCGGGGCTGCTGAACACGGCGCTGGTGCTGCTGATACTGCTGATAATACTGGGGGCGCTGGTGGCGAGGGTGTCACTGACGGACTCCGCGCTGCTGTCCATAGTGCTGCTGTTCCTGCTGGCGCTGCTGTTCGGGGTGCTGATGACGCTGCCGATAGGGGGGGGGGACCTGCCGGTGGTGATATCCCTGTACAACGCGCTGACGGGGCTGGCGGTGGGGTTCGAGGGGCTGGCGGTGGGGAACCCGGCGCTGCTGGTGGCGGAGAAGGTGATATTCGTGCCGGGGTACGGGATGGCGGTGGCGCAG
>3_673
ATGGAGACGCTGATACAGGCGGTGTACTTCCTGGTGGCGCTGCTGTTCATAGTGGGGCTGAAGAGGATGGCGTCGCCGGCGACGGCGAAGTCGGGGATAGTGTGGGCGGGGGTGGCGATGGTGGCGGCGGTGCTGGTGACGTTCCTGGTGCCGGGGCTGCTGAACACGGCGCTGGTGCTGCTGATACTGCTGATAATACTG
>3_674
ATGGAGACGCTGATACAGGCGGTGTACTTCCTGGTGGCGCTGCTGTTCATAGTGGGGCTGAAGAGGATGGCGTCGCCGGCGACGGCGAAGTCGGGGATAGTGTGGGCGGGGGTGGCGATGGTGGCGGCGGTGCTGGTGACGTTCCTGGTGCCGGGGCTGCTGAACACGGCGCTGGTGCTGCTGATACTGCTGATAATACTGGGGGCGCTGGTGGCGAGGGTGTCACTGACGGACTCCGCGCTGCTGTCCATAGTGCTGCTGTTCCTGCTGGCGCTGCTGTTCGGGGTGCTGATGACGCTGCCGATAGGGGGGGGGGACCTGCCGGTGGTGATATCCCTGTACAACGCGCTGACGGGGCTGGCGGTGGGGTTCGAGGGGCTGGCGGTGGGGAACCCGGCGCTGCTGGTGGCGGAGAAGGTGATATTCGTGCCGGGGTACGGGATGGCGGTGGCGCAGGCGCAGCACAAGCTGAA
>3_675
ATGGAGACGCTGATACAGGCGGTGTACTTCCTGGTGGCGCTGCTGTTCATAGTGGGGCTGAAGAGGATGGCGTCGCCGGCGACGGCGAAGTCGGGGATAGTGTGGGCGGGGGTGGCGATGGTGGCGGCGGTGCTGGTGACGTTCCTGGTGCCGGGGCTGCTGAACACGGCGCTGGTGCTGCTGATACTGCTGATAATACTGGGGGCGCTGGTGGCGAGGGTGTCACTGACGGACTCCGCGCTGCTGTCCATAGTGCTGCTGTTCCTGCTGGCGCTGCTGTTCGGGGTGCTGATGACGCTGCCGATAGGGGGGGGGGACCTGCCGGTGGTGATATCCCTGTACAACGCGCTGACGGGGCTGGCGGTGGGGTTCGAGGGGCTGGCGGTGGGGAACCCGGCGCTGCTGGTGGC
>3_676
ATGGAGACGCTGATACAGGCGGTGTACTTCCTGGTGGCGCTGCTGTTCATAGTGGGGCTGAAGAGGATGGCGTCGCCGGCGACGGCGAAGTCGGGGATAGTGTGGGCGGGGGTGGCGATGGTGGCGGCGGTGCTGGTGACGTTCCTGGTGCCGGGGCTGCTGAACACGGCGCTGGTGCTGCTGATACTGCTGATAATACTGGGGGCGCTGGTGGCGAGGGTGTCACTGACGGACTCCGCGCTGCTGTCC
>3_677
ATGGAGACGCTGATACAGGCGGTGTACTTCCTGGTGGCGCTGCTGTTCATAGTGGGGCTGAAGAGGATGGCGTCGCCGGCGACGGCGAAGTCGGGGATAGTGTGGGCGGGGGTGGCGATGGTGGCGGCGGTGCTGGTGACGTTCCTGGTGCCGGGGCTGCTGAACACGGCGCTGGTGCTGCTGATACTGCTGATAATACTGGGGGCGCTGGTGGCGAGGGTGTCACTGACGGACTCCGCGCTGCTGTCCATAGTGCTGCTGTTCCTGCTGGCGCTGCTGTTCGGGGTGCTGATGACGCTGCCGATAGGGGGGGGGGACCTGCCGGTGGTGATATCCCTGTACAACGCGCTGACGGGGCTGGCGGTGGGGTTCGAGGGGCTGGCGGTGGGGAA
>3_678
ATGGAGACGCTGATACAGGCGGTGTACTTCCTGGTGGCGCTGCTGTTCATAGTGGGGCTGAAGAGGATGGCGTCGCCGGCGACGGCGAAGTCGGGGATAGTGTGGGCGGGGGTGGCGATGGTGGCGGCGGTGCTGGTGACGTTCCTGGTGCCGGGGCTGCTGAACACGGCGCTGGTGCTGCTGATACTGCTGATAATACTGGGGGCGCTGGTGGCG
>3_679
ATGGAGACGCTGATACAGGCGGTGTACTTCCTGGTGGCGCTGCTGTTCATAGTGGGGCTGAAGAGGATGGCGTCGCCGGCGACGGCGAAGTCGGGGATAGTGTGGGCGGGGGTGGCGATGGTGGCGGCGGTGCTGGTGACGTTCCTGGTGCCGGGGCTGCTGAACACGGCGCTGGTGCTGCTGATACTGCTGATAATACTGGGGGCGCTGGTGGCGAGGGTGTCACTGACGGACTCCGCGCTGCTGTCCATAGTGCTGCTGTTCCTGCTGGCGCTGCTGTTCGGGGTGCTGATGACGCTGCCGATAGGGGGGGGGGACCTGCCGGTGGTGATATCCCTGTACAACGCGCTGACGGGGCTGGCGGTGGGGTTCG
>3_680
ATGGAGACGCTGATACAGGCGGTGTACTTCCTGGTGGCGCTGCTGTTCATAGTGGGGCTGAAGAGGATGGCGTCGCCGGCGACGGCGAAGTCGGGGATAGTGTGGGCGGGGGTGGCGATGGTGGCGGCGGTGCTGGTGACGTTCCTGGTGCCGGGGCTGCTGAACACGGCGCTGGTGCTGCTGATACTGCTGATAATACTGGGGGCGCTGGTGGCGAGGGTGTCACTGACGGACTCCGCGCTGCTGTCCATAGTGCTGCTGTTCCTGCTGGCGCTGCTGTTCGGGGTGCTGATGACGCTGCCGATAGGGGGGGGGGACCTGCCGGTGGTGATATCCCTGTAC
>3_681
ATGGAGACGCTGATACAGGCGGTGTACTTCCTGGTGGCGCTGCTGTTCATAGTGGGGCTGAAGAGGATGGCGTCGCCGGCGACGGCGAAGTCGGGGATAGTGTGGGCGGGGGTGGCGATGGTGGCGGCGGTGCTGGTGACGTTCCTGGTGCCGGGGCTGCTGAACACGGCGCTGGTGCTGCTGATACTGCTGATAATACTGGGGGCGCTGGTGGCGAGGGTGTCACTGACGGACTCCGCGCTGCTGTCCATAGTGCTGCTGTTCCTGCTGGCGCTGCTGTTCGGGGTGCTGATGACGCTGCCGATAGGGGGGGGGGACCTGCCGGTGGTGATATCCCTGTACAACGCGCTGACGGGGCTGGCGGTGGGGTTCGAGGGGCTG
>3_682
ATGGAGACGCTGATACAGGCGGTGTACTTCCTGGTGGCGCTGCTGTTCATAGTGGGGCTGAAGAGGATGGCGTCGCCGGCGACGGCGAAGTCGGGGATAGTGTGGGCGGGGGTGGCGATGGTGGCGGCGGTGCTGGTGACGTTCCTGGTGCCGGGGCTGCTGAACACGGCGCTGGTGCTGCTGATACTGCTGATAATACTGGGGGCGCTGGTGGCGAGGGTGTCACTGACGGACTCCGCGCTGCTGTCCATAGTGCTGCTGTTCCTGCTGGCGCTGCTGTTCGGGGTGCTGATGACGCTGCCGATAGGGGGGGGGGACCTGCCGGTGGTGATATCCCTGTACAACGCGCTGACGGGGCTGGCGGTGGGGTTCGAGGGGCTGGCGGTGGGGAACCCGGC
>3_683
ATGGAGACGCTGATACAGGCGGTGTACTTCCTGGTGGCGCTGCTGTTCATAGTGGGGCTGAAGAGGATGGCGTCGCCGGCGACGGCGAAGTCGGGGATAGTGTGGGCGGGGGTGGCGATGGTGGCGGCGGTGCTGGTGACGTTCCTGGTGCCGGGGCTGCTGAACACGGCGCTGGTGCTGCTGATACTGCTGATAATACTGGGGGCGCTGGTGGCGAGGGTGTCACTGACGGACTCCGCGCTGCTGTCCATAGTGCTGCTGTTCCTGCTGGCGCTGCTGTTCGGGGTGCTGATGACGCTGCCGATAGG
>3_684
ATGGAGACGCTGATACAGGCGGTGTACTTCCTGGTGGCGCTGCTGTTCATAGTGGGGCTGAAGAGGATGGCGTCGCCGGCGACGGCGAAGTCGGGGATAGTGTGGGCGGGGGTGGCGATGGTGGCGGCGGTGCTGGTGACGTTCCTGGTGCCGGGGCTGCTGAACACGGCGCTGGTGCTGCTGATACTGCTGATAATACTGGGGGCGCTGGTGGCGAGGGTGTCACTGACGGACTCCGCGCTGCTGTCCATAGTGCTGCTGTTCCTGCTGGCGCTGCTGTTCGGGGTGCTGATGACGCTGCCGATAGGGGGGGGGGACCTGCCGGTGGTGATATCCCTGTACAACGCGCTGACGGGGCTGGCGGTGGGGTTCGAGGGGCTGGCGGTGGGGAACCCGGCGCTGCTGGTGGCGGAGAAGGTGATATTCGTGCCGGGGTACGGGATGGCGGTGGCGCAGGCGCAGCACAAG
>3_685
ATGGAGACGCTGATACAGGCGGTGTACTTCCTGGTGGCGCTGCTGTTCATAGTGGGGCTGAAGAGGATGGCGTCGCCGGCGACGGCGAAGTCGGGGATAGTGTGGGCGGGGGTGGCGATGGTGGCGGCGGTGCTGGTGACGTTCCTGGTGCCGGGGCTGCTGAACACGGCGCTGGTGCTGCTGATACTGCTGATAATACTGGGGGCGCTGGTGGCGAGGGTGTCACTGACGGACTCCG
>3_686
ATGGAGACGCTGATACAGGCGGTGTACTTCCTGGTGGCGCTGCTGTTCATAGTGGGGCTGAAGAGGATGGCGTCGCCGGCGACGGCGAAGTCGGGGATAGTGTGGGCGGGGGTGGCGATGGTGGCGGCGGTGCTGGTGACGTTCCTGGTGCCGGGGCTGCTGAACACGGCGCTGGTGCTGCTGATACTGCTGATAATACTGGGGGCGCTGGTGGCGAGGGTGTCACTGACGGACTCCGCGCTGCTGTCCATAGTGCTGCTGTTCCTGCTGGCGCTGCTGTTCGGGGTGCTGATGACGCTGCCGATAGGGGGGGGGGACCTGCCGGTGGTGATATCCCTGTACAACGCGCTGACGGGGCTGGCGGTGGGGTTC
>3_687
ATGGAGACGCTGATACAGGCGGTGTACTTCCTGGTGGCGCTGCTGTTCATAGTGGGGCTGAAGAGGATGGCGTCGCCGGCGACGGCGAAGTCGGGGATAGTGTGGGCGGGGGTGGCGATGGTGGCGGCGGTGCTGGTGACGTTCCTGGTGCCGGGGCTGCTGAACACGGCGCTGGTGCTGCTGATACTGCTGATAATACTGGGGGCGCTGGTGGCGAGGGTGTCACTGACGGACTCCGCGCTGCTGTCCATAGTGCTGCTGTTCCTGCTGGCGCTGCTGTTCGGGGTGCTGATGACGCTGCCGATAGGGGGGGGGGACCTGCCGGTGGTGATATCCCTGTACAACGCGCTGACGGGGCTGGCGGTGGGGTTCGAGGGGCTGGCGGTGGGGAACCCGGCGCTGCTGGTGGCGGAGAAGGTGATATTCGTGCCGGGGTACGGGATGGCGGTGGCGCAGGCGC
>3_688
ATGGAGACGCTGATACAGGCGGTGTACTTCCTGGTGGCGCTGCTGTTCATAGTGGGGCTGAAGAGGATGGCGTCGCCGGCGACGGCGAAGTCGGGGATAGTGTGGGCGGGGGTGGCGATGGTGGCGGCGGTGCTGGTGACGTTCCTGGTGCCGGGGCTGCTGAACACGGCGCTGGTGCTGCTGATACTGCTGATAATACTGGGGGCGCTGGTGGCGAGGGTGTCACTGACGGACTCCGCGCTGCTGTCCATAGTGCTGCTGTTCCTGCTGGCGCTGCTGTTCGGGGTGCTGATGACGCTGCCGATAGGGGGGGGGGACCTGCCGGTGGTGATATCCCTGTACAACGCGCTGACGGGGCTGGCGGTGGGGTTCGAGGG
>3_689
ATGGAGACGCTGATACAGGCGGTGTACTTCCTGGTGGCGCTGCTGTTCATAGTGGGGCTGAAGAGGATGGCGTCGCCGGCGACGGCGAAGTCGGGGATAGTGTGGGCGGGGGTGGCGATGGTGGCGGCGGTGCTGGTGACGTTCCTGGTGCCGGGGCTGCTGAACACGGCGCTGGTGCTGCTGATACTGCTGATAATACTGGGGGCGCTGGTGGCGAGGGTGTCACTGACGGACTCCGCGCTGCTGTCCATAGTGCTGCTGTTCCTGCTGGCGCTGCTGTTCGGGGTGCTGATGACGCTGCCGATAGGGGGGGGGGACCTGCCGGTGGTGATATCCCTGTACAACGCGCTGACGGGGCTGGCGGTGGGGTTCGAG
>3_690
ATGGAGACGCTGATACAGGCGGTGTACTTCCTGGTGGCGCTGCTGTTCATAGTGGGGCTGAAGAGGATGGCGTCGCCGGCGACGGCGAAGTCGGGGATAGTGTGGGCGGGGGTGGCGATGGTGGCGGCGGTGCTGGTGACGTTCCTGGTGCCGGGGCTGCTGAACACGGCGCTGGTGCTGCTGATACTGCTGATAATACTGGGGGCGCTGGTGGCGAGGGTGTCACTGACGGACTCCGCGCTGCTGTCCATAGTGCTGCTGTTCCTGCTGGCGCTGCTGTTCGGGGTGCTGATGACGCTGCCGATAGGGGGGGGGGACCTGCCGGTGGTGATATCCCTGTACAACGCGCTGACGGGGCTGGCGGTGGGGTTCGAGGGGCTGGCGGTGGGGAACCCGGCGCTGCTGGTGGCGGAG
>3_691
ATGGAGACGCTGATACAGGCGGTGTACTTCCTGGTGGCGCTGCTGTTCATAGTGGGGCTGAAGAGGATGGCGTCGCCGGCGACGGCGAAGTCGGGGATAGTGTGGGCGGGGGTGGCGATGGTGGCGGCGGTGCTGGTGACGTTCCTGGTGCCGGGGCTGCTGAACACGGCGCTGGTGCTGCTGATACTGCTGATAATACTGGGGGCGCTGGTGGCGAGGGTGTCACTGACGGACTCCGCGCTGCTGTCCATAGTGCTGCTGTTCCTGCTGGCGCTGCTGTTCGGGGTGCTGATGACGCTGCCGATAGGGGGGGGGGACCT
>3_692
ATGGAGACGCTGATACAGGCGGTGTACTTCCTGGTGGCGCTGCTGTTCATAGTGGGGCTGAAGAGGATGGCGTCGCCGGCGACGGCGAAGTCGGGGATAGTGTGGGCGGGGGTGGCGATGGTGGCGGCGGTGCTGGTGACGTTCCTGGTGCCGGGGCTGCTGAACACGGCGCTGGTGCTGCTGATACTGCTGATAATACTGGGGGCGCTGGTGGCGAGGGTGTCACTGACGGACTCCGCGCTGCTGTCCATAGTGCTGCTGTTCCTGCTGGCGCTGCTGTTCGGGGTGCTGATGACGCTGCCGATAGGGGGGGGGGACCTGCCGGTGGTGA
>3_693
ATGGAGACGCTGATACAGGCGGTGTACTTCCTGGTGGCGCTGCTGTTCATAGTGGGGCTGAAGAGGATGGCGTCGCCGGCGACGGCGAAGTCGGGGATAGTGTGGGCGGGGGTGGCGATGGTGGCGGCGGTGCTGGTGACGTTCCTGGTGCCGGGGCTGCTGAACACGGCGCTGGTGCTGCTGATACTGCTGATAATACTGGGGGCGCTGGTGGCGAGGGTGTCACTGACGGACTCCGCGCTGCTGTCCATAGTGCTGCTGTTCCTGCTGGCGCTGCTGTTCGGGGTGCTGATGACGCTGCCGATAGGGGGGGGGGACCT
>3_694
ATGGAGACGCTGATACAGGCGGTGTACTTCCTGGTGGCGCTGCTGTTCATAGTGGGGCTGAAGAGGATGGCGTCGCCGGCGACGGCGAAGTCGGGGATAGTGTGGGCGGGGGTGGCGATGGTGGCGGCGGTGCTGGTGACGTTCCTGGTGCCGGGGCTGCTGAACACGGCGCTGGTGCTGCTGATACTGCTGATAATACTGGGGGCGCTGGTGGCGAGGGTGTCACTGACGGACTCCGCGCTGCTGTCCATAGTGCTGCTGTTCCTGCTGGCGCTGCTGTTCGGGGTGCTGATGACGCTGCCGATAGGGGGGGGGGACCTGCCGGTGGTGATATCCCTGTACAACGCGCTGACGGGGCTGGCGGTGGGGTTCGAG
>3_695
ATGGAGACGCTGATACAGGCGGTGTACTTCCTGGTGGCGCTGCTGTTCATAGTGGGGCTGAAGAGGATGGCGTCGCCGGCGACGGCGAAGTCGGGGATAGTGTGGGCGGGGGTGGCGATGGTGGCGGCGGTGCTGGTGACGTTCCTGGTGCCGGGGCTGCTGAACACGGCGCTGGTGCTGCTGATACTGCTGATAATACTGGGGGC
>3_696
ATGGAGACGCTGATACAGGCGGTGTACTTCCTGGTGGCGCTGCTGTTCATAGTGGGGCTGAAGAGGATGGCGTCGCCGGCGACGGCGAAGTCGGGGATAGTGTGGGCGGGGGTGGCGATGGTGGCGGCGGTGCTGGTGACGTTCCTGGTGCCGGGGCTGCTGAACACGGCGCTGGTGCTGCTGATACTGCTGATAATACTGGGGGCGCTGGTGGCGAGGGTGTCACTGACGGACTCCGCGCTGCTGTCCATAGTGCTGCTGTTCCTGCTGGCGCTGCTGTTCGGGGTGCTGATGACGCTGCCGATAGGGGGGGGGGACCTGCCGGTGGTGATATCCCTGTACAACGCGCTGACGGGGCTGGCGGTGGGGTTCGAGGGGCTGGCGGTGGGGAACCCGGCGCTGCTGGTGGCGGAGAAGGTGATATTCGTGCCGGGGTACGGGATGGCGGTGGCGCAGGCG
>3_697
ATGGAGACGCTGATACAGGCGGTGTACTTCCTGGTGGCGCTGCTGTTCATAGTGGGGCTGAAGAGGATGGCGTCGCCGGCGACGGCGAAGTCGGGGATAGTGTGGGCGGGGGTGGCGATGGTGGCGGCGGTGCTGGTGACGTTCCTGGTGCCGGGGCTGCTGAACACGGCGCTGGTGCTGCTGATACTG
>3_698
ATGGAGACGCTGATACAGGCGGTGTACTTCCTGGTGGCGCTGCTGTTCATAGTGGGGCTGAAGAGGATGGCGTCGCCGGCGACGGCGAAGTCGGGGATAGTGTGGGCGGGGGTGGCGATGGTGGCGGCGGTGCTGGTGACGTTCCTGGTGCCGGGGCTGCTGAACACGGCGCTGGTGCTGCTGATACTGCTGATAATACTGGGGGCGCTGGTGGCGAGGGTGTCACTGACGGACTCCGCGCTGCTGTCCATAGTGCTGCTGTTCCTGCTGGCGCTGCTGTTCGGGGTGCTGATGACGCTGCCGATAGGGGGGGGGGACCTGCCGGTGGTGATATCCCTGTACAACGCGCTGACGGGGCTGGCGGTGGGGTTCGAGGGGCTGGCGGTGGGGAACCCGGCGCTGCTGGTGGCGGAGAAGGTGATATTCGTGCCGGGGTACGGGATGGCGGTGGCGCAGGCGC
>3_699
ATGGAGACGCTGATACAGGCGGTGTACTTCCTGGTGGCGCTGCTGTTCATAGTGGGGCTGAAGAGGATGGCGTCGCCGGCGACGGCGAAGTCGGGGATAGTGTGGGCGGGGGTGGCGATGGTGGCGGCGGTGCTGGTGACGTTCCTGGTGCCGGGGCTGCTGAACACGGCGCTGGTGCTGCTGATACTGCTGAT
>3_700
ATGGAGACGCTGATACAGGCGGTGTACTTCCTGGTGGCGCTGCTGTTCATAGTGGGGCTGAAGAGGATGGCGTCGCCGGCGACGGCGAAGTCGGGGATAGTGTGGGCGGGGGTGGCGATGGTGGCGGCGGTGCTGGTGACGTTCCTGGTGCCGGGGCTGCTGAACACGGCGCTGGTGCTGCTGATACTGCTGATAATACTGGGGGCGCTGGTGGCGAGGGTGTCACTGACGGACTCCGCGCTGCTGTCCATAGTGCTGCTGTTCCTGCTGGCGCTGCTGTTCGGGGTGCTGATGACGCTGCCGATAGGGGGGGGGGACCTGCCGGTGGTGATATCCCTGTACAACGCGCTGACGGGGCTGGCGGTGGGGTTCGAGGGGCTGGCGGTGGGGAACCCGGCGCTGCTGGTGGCGGAGAAGGTGATATTCGTGCCGGGGTACGGGATGGCGGTGGCGCAGGCGCAGCACAAGCTGAAGG
>3_701
ATGGAGACGCTGATACAGGCGGTGTACTTCCTGGTGGCGCTGCTGTTCATAGTGGGGCTGAAGAGGATGGCGTCGCCGGCGACGGCGAAGTCGGGGATAGTGTGGGCGGGGGTGGCGATGGTGGCGGCGGTGCTGGTGACGTTCCTGGTGCCGGGGCTGCTGAACACGGCGCTGGTGCTGCTGATACTGCTGATA
>3_702
ATGGAGACGCTGATACAGGCGGTGTACTTCCTGGTGGCGCTGCTGTTCATAGTGGGGCTGAAGAGGATGGCGTCGCCGGCGACGGCGAAGTCGGGGATAGTGTGGGCGGGGGTGGCGATGGTGGCGGCGGTGCTGGTGACGTTCCTGGTGCCGGGGCTGCTGAACACGGCGCTGGTGCTGCTGATACTGCTGATAATACTGGGGGCGCTG
>3_703
ATGGAGACGCTGATACAGGCGGTGTACTTCCTGGTGGCGCTGCTGTTCATAGTGGGGCTGAAGAGGATGGCGTCGCCGGCGACGGCGAAGTCGGGGATAGTGTGGGCGGGGGTGGCGATGGTGGCGGCGGTGCTGGTGACGTTCCTGGTGCCGGGGCTGCTGAACACGGCGCTGGTGCTGC
>3_704
ATGGAGACGCTGATACAGGCGGTGTACTTCCTGGTGGCGCTGCTGTTCATAGTGGGGCTGAAGAGGATGGCGTCGCCGGCGACGGCGAAGTCGGGGATAGTGTGGGCGGGGGTGGCGATGGTGGCGGCGGTGCTGGTGACGTTCCTGGTGCCGGGGCTGCTGAACACGGCGCTG
>3_705
ATGGAGACGCTGATACAGGCGGTGTACTTCCTGGTGGCGCTGCTGTTCATAGTGGGGCTGAAGAGGATGGCGTCGCCGGCGACGGCGAAGTCGGGGATAGTGTGGGCGGGGGTGGCGATGGTGGCGGCGGTGCTGGTGACGTTCCTGGTGCCGGGGCTGCTGAACACGGCGCTGGTGCTGCTGATACTGCTGATAATACTGGGGGCGCTGGTGGCGAGGGTGTCACTGACGGACTCCGCGCTGCTGTCCATAGTGCTGCTGTTCCTGCTGGCGCTGCTGTTCGGGGTGCTGATGACGCTGCCGATAGGGGGGGGGGACCTGCCGGTGGTGATATCCCTGTACAACGCGCTGACGGGGCTGGCGGTGGGGTTCGAGGGGCTGGCGGTGGGGAACCCGGCGCTGCTGGTGGCGGA
>3_706
ATGGAGACGCTGATACAGGCGGTGTACTTCCTGGTGGCGCTGCTGTTCATAGTGGGGCTGAAGAGGATGGCGTCGCCGGCGACGGCGAAGTCGGGGATAGTGTGGGCGGGGGTGGCGATGGTGGCGGCGGTGCTGGTGACGTTCCTGGTGCCGGGGCTGCTGAACACGGCGCTGGTGCTGCTGATACTGCTGATAATACTGGGGGCGCTGGTGGCGAGGGTGTCACTGACGGACTCCGC
>3_707
ATGGAGACGCTGATACAGGCGGTGTACTTCCTGGTGGCGCTGCTGTTCATAGTGGGGCTGAAGAGGATGGCGTCGCCGGCGACGGCGAAGTCGGGGATAGTGTGGGCGGGGGTGGCGATGGTGGCGGCGGTGCTGGTGACGTTCCTGGTGCCGGGGCTGCTGAACACGGCGCTGGTGCTGCTGATACTGCTGATAAT
>3_708
ATGGAGACGCTGATACAGGCGGTGTACTTCCTGGTGGCGCTGCTGTTCATAGTGGGGCTGAAGAGGATGGCGTCGCCGGCGACGGCGAAGTCGGGGATAGTGTGGGCGGGGGTGGCGATGGTGGCGGCGGTGCTGGTGACGTTCCTGGTGCCGGGGCTGCTGAACACGGCGCTGGTGCTGCTGATACTGCTGATAATACTGGGGGCGCTGGTGGCGAGGGTGTCACTGACGGACTCCGCGCTGCTGTCCATAGTGCTGCTGTTCCTGCTGGCGCTGCTGTTCGGGGTGCTGATGACGCTGCCGATAGGGGGGGGGGACCTGCCGGTGGTGATATCC
>3_709
ATGGAGACGCTGATACAGGCGGTGTACTTCCTGGTGGCGCTGCTGTTCATAGTGGGGCTGAAGAGGATGGCGTCGCCGGCGACGGCGAAGTCGGGGATAGTGTGGGCGGGGGTGGCGATGGTGGCGGCGGTGCTGGTGACGTTCCTGGTGCCGGGGCTGCTGAACACGGCGCTGGTGCTGCTGATACTGCTGATAATACTGGGGGCGCTGGTGGCGAGGGTGTCACTGACGGACTCCGCGCTGCTGTCCATAGTGCTGCTGTTCCTGCTGGCGCTGCTGTTCGGGGTGCTGATGACGCTGCCGATAGGGGGGGGGGACCTGCCGGTGGTGATATCCCTGTACAACGCGCTGACGGGGCTGGCG
>3_710
ATGGAGACGCTGATACAGGCGGTGTACTTCCTGGTGGCGCTGCTGTTCATAGTGGGGCTGAAGAGGATGGCGTCGCCGGCGACGGCGAAGTCGGGGATAGTGTGGGCGGGGGTGGCGATGGTGGCGGCGGTGCTGGTGACGTTCCTGGTGCCGGGGCTGCTGAACACGGCGCTGGTGCTGCTGATACTGCTGATAATACTGGGGGCGCTGGTGGCGAGGGTGTCACTGACGGACTCCGCGCTGCTGTCCATAGTGCTGCTGTTCCTGCTGGCGCTGCTGTTCGGGGTGCTGATGACGCTGCCGATAGGGGGGGGGGACCTGCCG
>3_711
ATGGAGACGCTGATACAGGCGGTGTACTTCCTGGTGGCGCTGCTGTTCATAGTGGGGCTGAAGAGGATGGCGTCGCCGGCGACGGCGAAGTCGGGGATAGTGTGGGCGGGGGTGGCGATGGTGGCGGCGGTGCTGGTGACGTTCCTGGTGCCGGGGCTGCTGAACACGGCGCTGGTGCTGCTGATACTGCTGATAATACTGGGGGCGCTGGTGGCGAGGGTGTCACTGACGGACTCCGCGCTGCTGTCCATAGTGCTGCTGTTCCTGCTGGCGCTGCTGTTCGGGGTGCTGATGACGCTGCCGATAGGGGGGGGGGACCTGCCGGTGGTGATATCCCTGTACAACGCGCTGACG
>3_712
ATGGAGACGCTGATACAGGCGGTGTACTTCCTGGTGGCGCTGCTGTTCATAGTGGGGCTGAAGAGGATGGCGTCGCCGGCGACGGCGAAGTCGGGGATAGTGTGGGCGGGGGTGGCGATGGTGGCGGCGGTGCTGGTGACGTTCCTGGTGCCGGGGCTGCTGAACACGGCGCTGGTGCTGCTGATACTGCTGATAATACTGGGGGCGCTGGTGGCGAGGGTGTCACTGACGGACTCCGCGCTGCTGTCCATAGTGCTGCTGTTCCTGCT
>3_713
ATGGAGACGCTGATACAGGCGGTGTACTTCCTGGTGGCGCTGCTGTTCATAGTGGGGCTGAAGAGGATGGCGTCGCCGGCGACGGCGAAGTCGGGGATAGTGTGGGCGGGGGTGGCGATGGTGGCGGCGGTGCTGGTGACGTTCCTGGTGCCGGGGCTGCTGAACACGGCGCTGGTGCTGCTGATACTGCTGATAATACTGGGGGCGCTGGTGGCGAGGGTGTCACTGACGGACTCCGCGCTGCTGTCCATAGTGCTGCTGTTCCTGCTGGCGCTGCTGTTCGGGGTGCTGATGACGCTGCCGATAGGGGGGGGGGACCTGCCGGTGGT
>3_714
ATGGAGACGCTGATACAGGCGGTGTACTTCCTGGTGGCGCTGCTGTTCATAGTGGGGCTGAAGAGGATGGCGTCGCCGGCGACGGCGAAGTCGGGGATAGTGTGGGCGGGGGTGGCGATGGTGGCGGCGGTGCTGGTGACGTTCCTGGTGCCGGGGCTGCTGAACACGGCGCTGGTGCTGCTGATACTGCTGATAATACTGGGGGCGCTGGTGGCG
>3_715
ATGGAGACGCTGATACAGGCGGTGTACTTCCTGGTGGCGCTGCTGTTCATAGTGGGGCTGAAGAGGATGGCGTCGCCGGCGACGGCGAAGTCGGGGATAGTGTGGGCGGGGGTGGCGATGGTGGCGGCGGTGCTGGTGACGTTCCTGGTGCCGGGGCTGCTGAACACGGCGCTGGTGCTGCTGATACTGCTGATAATACTGGGGGCGCTGGTGGCGAGGGTGTCACTGACGGACTCCGCGCTGCTGTCCAT
>3_716
ATGGAGACGCTGATACAGGCGGTGTACTTCCTGGTGGCGCTGCTGTTCATAGTGGGGCTGAAGAGGATGGCGTCGCCGGCGACGGCGAAGTCGGGGATAGTGTGGGCGGGGGTGGCGATGGTGGCGGCGGTGCTGGTGACGTTCCTGGTGCCGGGGCTGCTGAACACGGCGCTGGTGCTGCTGATACTGCTGATAATACTGGGGGCGCTGGTGGCGAGGGTGTCACTGACGGACTCCGCGCTGCT
>3_717
ATGGAGACGCTGATACAGGCGGTGTACTTCCTGGTGGCGCTGCTGTTCATAGTGGGGCTGAAGAGGATGGCGTCGCCGGCGACGGCGAAGTCGGGGATAGTGTGGGCGGGGGTGGCGATGGTGGCGGCGGTGCTGGTGACGTTCCTGGTGCCGGGGCTGCTGAACACGGCGCTGGTGCTGCTGATACTGCTGATAATACTGGGGGCGCTGGTGGCGAGGGTGTCACTGACGGACTCCGCGCTGCTGTCCATAGTGCTGCTGTTCCTGCTGGCGCTGCTGTTCGGGGTGCTGATGACGCTGCCGATAGGGGGGGGGGACCTGCCGGTGGTGATATCCC
>3_718
ATGGAGACGCTGATACAGGCGGTGTACTTCCTGGTGGCGCTGCTGTTCATAGTGGGGCTGAAGAGGATGGCGTCGCCGGCGACGGCGAAGTCGGGGATAGTGTGGGCGGGGGTGGCGATGGTGGCGGCGGTGCTGGTGACGTTCCTGGTGCCGGGGCTGCTGAACACGGCGCTGGTGCTGCTGATACTGCTGATAATACTGGGGGCGCTGGTGGCGAGGGTGTCACTGACGGACTCCGCGCTGCTGTCCATAGTGCTGCTGTTCCTGCTGGCGCTGCTGTTCGGGGTGCTGATGACGCTGCCGATAGGGGGGGGGGACCTGCCGGTGGTGATATCCCTGTACAACGCGCTGACGGGGCTGGCGGTGGGGTTCGAGGGGCTGGCGGTGGGGAACCCGGCGCTGCTGGTGGCGGAGAAG
>3_719
ATGGAGACGCTGATACAGGCGGTGTACTTCCTGGTGGCGCTGCTGTTCATAGTGGGGCTGAAGAGGATGGCGTCGCCGGCGACGGCGAAGTCGGGGATAGTGTGGGCGGGGGTGGCGATGGTGGCGGCGGTGCTGGTGACGTTCCTGGTGCCGGGGCTGCTGAACACGGCGCTGGTGCTGCTGATACTGCTGATAATACTGGGGGCGCTGGTGGCGAGGGTGTCACTGACGGACTCCGCGCTGCTGTCCATAGTGCTGCTGTTCCTGCTGGCGCTGCTGTTCGGGGTGCTGATGACGCTGCCGATAGGGGGGGGGGACCTGCCGGTGGTGATATCC
>3_720
ATGGAGACGCTGATACAGGCGGTGTACTTCCTGGTGGCGCTGCTGTTCATAGTGGGGCTGAAGAGGATGGCGTCGCCGGCGACGGCGAAGTCGGGGATAGTGTGGGCGGGGGTGGCGATGGTGGCGGCGGTGCTGGTGACGTTCCTGGTGCCGGGGCTGCTGAACACGGCGCTGGTGCTGCTGATACTGCTGATAATACTGGGGGCGCTGGTGGCGAGGGTGTCACTGACGGACTCCGCGCTGCTGTCCATAGTGCTGCTGTTCCTGCTGGCGCTGCTGTTCGGGGTGCTGATGACGCTGCCGATAGGGGGGGGGGACCTGCCGGTGGTGATATCCCTGTACAACGCGCTGACGG
>3_721
ATGGAGACGCTGATACAGGCGGTGTACTTCCTGGTGGCGCTGCTGTTCATAGTGGGGCTGAAGAGGATGGCGTCGCCGGCGACGGCGAAGTCGGGGATAGTGTGGGCGGGGGTGGCGATGGTGGCGGCGGTGCTGGTGACGTTCCTGGTGCCGGGGCTGCTGAACACGGCGCTGGTGCTGCTGATACTGCTGATAATACTGGGGGCGCTGGTGGCGAGGGTGTCACTGACGGACTCCGCGCTGCTGTCCATAGTGCTGCTGTTCCTGCTGGCGCTGCTGTTCGGGGTGCTGATGACGCTGCCGATAGG
>3_722
ATGGAGACGCTGATACAGGCGGTGTACTTCCTGGTGGCGCTGCTGTTCATAGTGGGGCTGAAGAGGATGGCGTCGCCGGCGACGGCGAAGTCGGGGATAGTGTGGGCGGGGGTGGCGATGGTGGCGGCGGTGCTGGTGACGTTCCTGGTGCCGGGGCTGCTGAACACGGCGCTGGTGCTGCTGATACTGCTGATAATACTGGGGGCGCTGGTGGCGAGGGTGTCACTGACGGACTCCGCGCTGCTGTCCATAGTGCTGCTGTT
>3_723
ATGGAGACGCTGATACAGGCGGTGTACTTCCTGGTGGCGCTGCTGTTCATAGTGGGGCTGAAGAGGATGGCGTCGCCGGCGACGGCGAAGTCGGGGATAGTGTGGGCGGGGGTGGCGATGGTGGCGGCGGTGCTGGTGACGTTCCTGGTGCCGGGGCTGCTGAACACGGCGCTGGTGCTGCTGATACTGCTGATAATACTGGGGGCGC
>3_724
ATGGAGACGCTGATACAGGCGGTGTACTTCCTGGTGGCGCTGCTGTTCATAGTGGGGCTGAAGAGGATGGCGTCGCCGGCGACGGCGAAGTCGGGGATAGTGTGGGCGGGGGTGGCGATGGTGGCGGCGGTGCTGGTGACGTTCCTGGTGCCGGGGCTGCTGAACACGGCGCTGGTGCTGCTGATACTGCTGATAATACTGGGGGCGCTGGTGGCGAGGGTGTCACTGACGGACTCCGCGCTGCTGTCCATAGTGCTGCTGTTCC
>3_725
ATGGAGACGCTGATACAGGCGGTGTACTTCCTGGTGGCGCTGCTGTTCATAGTGGGGCTGAAGAGGATGGCGTCGCCGGCGACGGCGAAGTCGGGGATAGTGTGGGCGGGGGTGGCGATGGTGGCGGCGGTGCTGGTGACGTTCCTGGTGCCGGGGCTGCTGAACACGGCGCTGGTGCTGCTGATACTGCTGATAATACTGGGGGCGCTGGTGGCGAGGGTGTCACTGACGGACTCCGCGCTGCTGTCCATAGTGCTGCTGTTCCTGCTGGCGCTGCTGTTCGGGGTGCTGATGACGCTGCCGATAGGGGGGGGGGACCTGCCGGTGGTGATATCCCTGTACAACGCGCTGACGGGGCTGGCGGTGG
>3_726
ATGGAGACGCTGATACAGGCGGTGTACTTCCTGGTGGCGCTGCTGTTCATAGTGGGGCTGAAGAGGATGGCGTCGCCGGCGACGGCGAAGTCGGGGATAGTGTGGGCGGGGGTGGCGATGGTGGCGGCGGTGCTGGTGACGTTCCTGGTGCCGGGGCTGCTGAACACGGCGCTGGTGCTGCTGATACTGCTGATAATACTGGGGGCGCTGGTGGCGAGGGTGTCACTGACGGACTCCGCGCTGCTGTCCATAGTGCTGCTGTTCCTGCTGGCGCTGCTGTTCGGGGTGCTGATGACGCTGCCGATAGGGGGGGGGG
>3_727
ATGGAGACGCTGATACAGGCGGTGTACTTCCTGGTGGCGCTGCTGTTCATAGTGGGGCTGAAGAGGATGGCGTCGCCGGCGACGGCGAAGTCGGGGATAGTGTGGGCGGGGGTGGCGATGGTGGCGGCGGTGCTGGTGACGTTCCTGGTGCCGGGGCTGCTGAACACGGCGCTGGTGCTGCTGATACTGCTGATAATACTGGGGGCGCTGGTGGCGAGGGTGTCACTGACGGACTCCGCGCTGCTGTCCATAGTGCTGCTGTTCCTGCTGGCGCTGCT
>3_728
ATGGAGACGCTGATACAGGCGGTGTACTTCCTGGTGGCGCTGCTGTTCATAGTGGGGCTGAAGAGGATGGCGTCGCCGGCGACGGCGAAGTCGGGGATAGTGTGGGCGGGGGTGGCGATGGTGGCGGCGGTGCTGGTGACGTTCCTGGTGCCGGGGCTGCTGAACACGGCGCTGGTGCTGCTGATACTGCTGATAATACTGGGGGCGCTGGTGGCGAGGGTGTCACTGACGGACTCCGCGCTGCTGTCCATAGTGCTGCTGTTCCTGCTGGCGCTGCTGTTCGGGGTGCTGATGACGCTGCCGATAGGGGGGGGGGACCTGCCGGTGGTGATATCCCTGTACAACGCGCTGACGGGGCTGGCGGTGGGGTTCGAGGGGCTGGCGGTGGGGAACCCGGCGCTGCTGGTGGCGGAGAAGGTGATATTCGTG
>3_729
ATGGAGACGCTGATACAGGCGGTGTACTTCCTGGTGGCGCTGCTGTTCATAGTGGGGCTGAAGAGGATGGCGTCGCCGGCGACGGCGAAGTCGGGGATAGTGTGGGCGGGGGTGGCGATGGTGGCGGCGGTGCTGGTGACGTTCCTGGTGCCGGGGCTGCTGAACACGGCGCTGGTGCTGCTGATACTGCTGATAATACTGGGGGCGCTGGTGGCGAGGGTGTCACTGACGGACTCCGCGCTGCTGTCCATAGTGCTGCTGTTCCTGCTGGCGCTGCTGTTCGGGGTGCTGATGACGCTGCCGATAGGGGGGGGGGACCTGCCGGTGGTGATATCCCTGTACAACGCGCTGACGGGGCT
>3_730
ATGGAGACGCTGATACAGGCGGTGTACTTCCTGGTGGCGCTGCTGTTCATAGTGGGGCTGAAGAGGATGGCGTCGCCGGCGACGGCGAAGTCGGGGATAGTGTGGGCGGGGGTGGCGATGGTGGCGGCGGTGCTGGTGACGTTCCTGGTGCCGGGGCTGCTGAACACGGCGCTGGTGCTGCTGATACTGCTGATAATACTGGGGGCGCTGGTGGCGAGGGTGTCACTGA
>3_731
ATGGAGACGCTGATACAGGCGGTGTACTTCCTGGTGGCGCTGCTGTTCATAGTGGGGCTGAAGAGGATGGCGTCGCCGGCGACGGCGAAGTCGGGGATAGTGTGGGCGGGGGTGGCGATGGTGGCGGCGGTGCTGGTGACGTTCCTGGTGCCGGGGCTGCTGAACACGGCGC
>3_732
ATGGAGACGCTGATACAGGCGGTGTACTTCCTGGTGGCGCTGCTGTTCATAGTGGGGCTGAAGAGGATGGCGTCGCCGGCGACGGCGAAGTCGGGGATAGTGTGGGCGGGGGTGGCGATGGTGGCGGCGGTGCTGGTGACGTTCCTGGTGCCGGGGCTGCTGAACACGGCGCTGGTGCTGCTGATACTGCTGATAATACTGGGGGCGCTGGTGGCGAGGGTGTCACTGACGGACTCCGCGCTGCTGTCCATAGTGCTGCTGTTCCTGCTGGCGCTGCTGTTCGGGGTGCTGATGACGCTGCCGATAGGGGGGGGGGACCTGCCGGTGGTGATATCCCTGTACAACGCGCTGACGG
>3_733
ATGGAGACGCTGATACAGGCGGTGTACTTCCTGGTGGCGCTGCTGTTCATAGTGGGGCTGAAGAGGATGGCGTCGCCGGCGACGGCGAAGTCGGGGATAGTGTGGGCGGGGGTGGCGATGGTGGCGGCGGTGCTGGTGACGTTCCTGGTGCCGGG
>3_734
ATGGAGACGCTGATACAGGCGGTGTACTTCCTGGTGGCGCTGCTGTTCATAGTGGGGCTGAAGAGGATGGCGTCGCCGGCGACGGCGAAGTCGGGGATAGTGTGGGCGGGGGTGGCGATGGTGGCGGCGGTGCTGGTGACGTTCCTGGTGCCGGGGCTGCTGAACACGGCGCTGGTGCTGCTGATACTGCTGATAATACTGGGGGCGCTGGTGGCGAGGGTGTCACTGACGGACTCCGCGCTGCTGTCCATAG
>3_735
ATGGAGACGCTGATACAGGCGGTGTACTTCCTGGTGGCGCTGCTGTTCATAGTGGGGCTGAAGAGGATGGCGTCGCCGGCGACGGCGAAGTCGGGGATAGTGTGGGCGGGGGTGGCGATGGTGGCGGCGGTGCTGGTGACGTTCCTGGTGCCGGGGCTGCTGAACACGGCGCTGGTGCTGCTGATACTGCTGATAATACTGGGGGCGCTGGTGGCGAGGGTGTCACTGACGGACTCCGCGCTGCTGTCCATAGTGCTGCTGTTCCTGCTGGCGCTGCTGTTCGGGGTGCTGATGACGCTGCCGATAGGGGGGGGGGACCTGCCGGTGGTGATATCCCTGTACAACGCGCTGACGGGGCTGGCGGTGGGGTTCGAGGGGCTGGCGGTGGGGAACCCGGCGCTGCTGGTGGCGGAGAAGGTGATATTCGTGCCGGGGTACGGGATGGCGGTGGCGCAGGCGCAGCACAAGCTGAAGGAGCTG
>3_736
ATGGAGACGCTGATACAGGCGGTGTACTTCCTGGTGGCGCTGCTGTTCATAGTGGGGCTGAAGAGGATGGCGTCGCCGGCGACGGCGAAGTCGGGGATAGTGTGGGCGGGGGTGGCGATGGTGGCGGCGGTGCTGGTGACGTTCCTGGTGCCGGGGCTGCTGAACACGGCGCTGGTGCTGCTGATACTGCTGATAATACTGGGGGCGCTGGTGGCGAGGGTGTCACTGACGGACTCCGCGCTGCTGTCCATAGTGCTGCTGTTCCTGCTGGCGCTGCTGTTCGGGGTGCTGATGACGCTGCCGATAGGGGGGGGGGACCTGCCGGTGGTGATATCCCTGTACAACGCGCTGACGGGGCTGGCGGTGGGGTTCGAGGGGCTGGCGGTGGGGAACCCGGCGCTGCTGGTGGCGGAGAAG
>3_737
ATGGAGACGCTGATACAGGCGGTGTACTTCCTGGTGGCGCTGCTGTTCATAGTGGGGCTGAAGAGGATGGCGTCGCCGGCGACGGCGAAGTCGGGGATAGTGTGGGCGGGGGTGGCGATGGTGGCGGCGGTGCTGGTGACGTTCCTGGTGCCGGGGCTGCTGAACACGGCGCTGGTGCTGCTGATACTGCTGATAATACTGGGGGCGCTGGTGGCGAGGGTGTCACTGACGGACTCCGCGCTGCTGTCCATAGTGCTGCTGTTCCTGCTGGCGCTGCTGTTCGGGGTGCTGATGACGCTGCCGATA
>3_738
ATGGAGACGCTGATACAGGCGGTGTACTTCCTGGTGGCGCTGCTGTTCATAGTGGGGCTGAAGAGGATGGCGTCGCCGGCGACGGCGAAGTCGGGGATAGTGTGGGCGGGGGTGGCGATGGTGGCGGCGGTGCTGGTGACGTTCCTGGTGCCGGGGCTGCTGAACACGGCGCTGGTGCTGCTGATACTGCTGATAATACTGGGGGCGCTGGTGGCGAGGGTGTCACTGACGGACTCCGCGCTGCTGTCCATAGTGCTGCTGTTCCTGCTGGCGCTGCTGTTCGGGGTGCTGATGACGCTGCCGATAGGGGGGGGGGACCTGCCGGTGGTGATATCCCTGTACAACGCGCTGACGGGGCTGGCGGTGGGGTTCGAGGGGCTGGCGGTGGGGAACCCGGCGCTGCTGGTGGCGGAGAAGGTGATATTCGTGCCGGGGTACGGGATGGCGGTGGCGCAGGCGCAGC
>3_739
ATGGAGACGCTGATACAGGCGGTGTACTTCCTGGTGGCGCTGCTGTTCATAGTGGGGCTGAAGAGGATGGCGTCGCCGGCGACGGCGAAGTCGGGGATAGTGTGGGCGGGGGTGGCGATGGTGGCGGCGGTGCTGGTGACGTTCCTGGTGCCGGGGCTGCTGAACACGGCGCTGGTGCTGCTGATACTGCTGATAATACTGGGGGCGCTGGTGGCGAGGGTGTCACTGACGGACTCCGCGCTGCTGTCCATAGTGCTGCTGTTCCTGCTGGCGCTGCTGTTCGGGGTGCTGATGAC
>3_740
ATGGAGACGCTGATACAGGCGGTGTACTTCCTGGTGGCGCTGCTGTTCATAGTGGGGCTGAAGAGGATGGCGTCGCCGGCGACGGCGAAGTCGGGGATAGTGTGGGCGGGGGTGGCGATGGTGGCGGCGGTGCTGGTGACGTTCCTGGTGCCGGGGCTGCTGAACACGGCGCTGGTGCTGCTGATACTGCTGATAATACTGGGGGCGCTGGTGGCGAGGGTGTCACTGACGGACTCCGCGCTGCTGTCCATAGTGCTGCTGTTCCTGCTGGCGCTGCTGTTCGGG
>3_741
ATGGAGACGCTGATACAGGCGGTGTACTTCCTGGTGGCGCTGCTGTTCATAGTGGGGCTGAAGAGGATGGCGTCGCCGGCGACGGCGAAGTCGGGGATAGTGTGGGCGGGGGTGGCGATGGTGGCGGCGGTGCTGGTGACGTTCCTGGTGCCGGGGCTGCTGAACACGGCGCTGGTGCTGCTGATACTGCTGATAATACTGGGGGCGCTGGTGGCGAGGGTGTCACTGACGGACTCCGCGCTGCTGTCCATAGTGCTGCTGTTCCTGCTGGCGCTGCTGTTCGGGGTGCTGATGACGCTGCCGATAGGGGGGGGGGACCTGCCGGTGGTGATATCCCTGTACAACGCGCTGACGGGGCTGGCGGTGGGGTTCGAGGGGCTGGCGGTGGGGAACCCGGCGCTGCTGGTGGCGGAGAAGGTGATATTCGTGCCGGGGTACGGGATGGCGGTGGCGCAGGCGCAGCACAAGCTGAAGGAGC
>3_742
ATGGAGACGCTGATACAGGCGGTGTACTTCCTGGTGGCGCTGCTGTTCATAGTGGGGCTGAAGAGGATGGCGTCGCCGGCGACGGCGAAGTCGGGGATAGTGTGGGCGGGGGTGGCGATGGTGGCGGCGGTGCTGGTGACGTTCCTGGTGCCGGGGCTGCTGAACACGGCGCTGGTGCTGCTGATACTGCTGATAATACTGGGGGCGCTGGTGGCGAGGGTGTCACTGACGGACTCCGCGCTGCTGTCCATAGTGCTGCTGTTCC
>3_743
ATGGAGACGCTGATACAGGCGGTGTACTTCCTGGTGGCGCTGCTGTTCATAGTGGGGCTGAAGAGGATGGCGTCGCCGGCGACGGCGAAGTCGGGGATAGTGTGGGCGGGGGTGGCGATGGTGGCGGCGGTGCTGGTGACGTTCCTGGTGCCGGGGCTGCTGAACACGGCGCTGGTGCTGC
>3_744
ATGGAGACGCTGATACAGGCGGTGTACTTCCTGGTGGCGCTGCTGTTCATAGTGGGGCTGAAGAGGATGGCGTCGCCGGCGACGGCGAAGTCGGGGATAGTGTGGGCGGGGGTGGCGATGGTGGCGGCGGTGCTGGTGACGTTCCTGGTGCCGGGGCTGCTGAACACGGCGCTGGTGCTGCTGATACTGCTGATAATACTGGGGGCGCTGGTGGCGAGGGTG
>3_745
ATGGAGACGCTGATACAGGCGGTGTACTTCCTGGTGGCGCTGCTGTTCATAGTGGGGCTGAAGAGGATGGCGTCGCCGGCGACGGCGAAGTCGGGGATAGTGTGGGCGGGGGTGGCGATGGTGGCGGCGGTGCTGGTGACGTTCCTGGTGCCGGGGCTGCTGAACACGGCGCTGGTGCTGCTGATACTGCTGATAATA
>3_746
ATGGAGACGCTGATACAGGCGGTGTACTTCCTGGTGGCGCTGCTGTTCATAGTGGGGCTGAAGAGGATGGCGTCGCCGGCGACGGCGAAGTCGGGGATAGTGTGGGCGGGGGTGGCGATGGTGGCGGCGGTGCTGGTGACGTTCCTGGTGCCGGGGCTGCTGAACACGGCGCTGGTGCTGCTGATACTGCTGATAATACTGGGGGCGCTGGTGGCGAGGGTGTCACTGACGGACTCCGCGCTGCTGTCCATAGTGCTGCTGTTCCTGCTGGCGCTGCTGTTCGGGGTGCTGATGACGCTGCCGATAGGGGGGGGGGACCTGCCGGTGGTGATATCCCTGTACAACGCGCTGACGGGGC
>3_747
ATGGAGACGCTGATACAGGCGGTGTACTTCCTGGTGGCGCTGCTGTTCATAGTGGGGCTGAAGAGGATGGCGTCGCCGGCGACGGCGAAGTCGGGGATAGTGTGGGCGGGGGTGGCGATGGTGGCGGCGGTGCTGGTGACGTTCCTGGTGCCGGGGCTGCTGAACACGGCGCTGGTGCTGCTGATACTGCTGATAATACTGGGGGCGCTGGTGGCGAGGGTGTCACTGACGGACTCCGCGCTGCTGTCCATAGTGCTGCTGTTCCTGCTGGCGCTGCTGTTCGGGGTGCTGATGACGCTGCCGATAGGGGGGGGGGACCTGCCGGTGGTGATATCCCTGTACAACGCGCTGACGGGGCTGGCGGTGGGGTTCGAGGGGCTGGCGGTGGGGAACCCGGCGCTGCTGGTGGCGGAGAAGGTGATATTCGTGCCGGGGTACGG
>3_748
ATGGAGACGCTGATACAGGCGGTGTACTTCCTGGTGGCGCTGCTGTTCATAGTGGGGCTGAAGAGGATGGCGTCGCCGGCGACGGCGAAGTCGGGGATAGTGTGGGCGGGGGTGGCGATGGTGGCGGCGGTGCTGGTGACGTTCCTGGTGCCGGGGCTGCTGAACACGGCGCTGGTGCTGCTGATACTGCTGATAATACTGGGGGCGCTGGTGGCGAGGGTGTCACTGACGGACTCCGCGCTGCTGTCCATAGTGCTGCTGTTCCTGCTGGCGCTGCTGTTCGGGGTGCTGATGACGCTGCCGATAGGGGGGGGGGACCTGCCGGTGGTGATATCCCTGTACAACGCGCTGACGGGGCTGGCGGTGGGGTTCGAGGGGCTGGCGGTGGGGAACCCGGCGCTGCTGGTGGCGGAGAAGGTGATATTCGTGCCGGGGTACGGGATGGCGGTGGCGCAGGCGCAGCACAAGCTGAAGGAGCTGG
>3_749
ATGGAGACGCTGATACAGGCGGTGTACTTCCTGGTGGCGCTGCTGTTCATAGTGGGGCTGAAGAGGATGGCGTCGCCGGCGACGGCGAAGTCGGGGATAGTGTGGGCGGGGGTGGCGATGGTGGCGGCGGTGCTGGTGACGTTCCTGGTGCCGGGGCTGCTGAACACGGCGCTGGTGCTGCTGATACTGCTGATAATACTGGGGGCGCTGGTGGCGAGGGTGTCACTGACGGACTCCGCGCTGCTGTCCATAGTGCTGCTGTTCCTGCTGGCGCTGCTGTTCGGGGTGCTGATGACGCTGCCGATAGGGGGGGGGGACCTGCCGGTGGTGATATCCCTGTACAACGCGCTGACGGGGCTGGCGGTGGGGTTCGAGGGGCTGGCGGTGGGGAACCCGGCGCTGCTGGTGGCGGAGAAGGTGATATTCGTGCCGGGGTACGGGATGGCGGTGGCGCAGGCGCAGCACAAGCTGA
>3_750
ATGGAGACGCTGATACAGGCGGTGTACTTCCTGGTGGCGCTGCTGTTCATAGTGGGGCTGAAGAGGATGGCGTCGCCGGCGACGGCGAAGTCGGGGATAGTGTGGGCGGGGGTGGCGATGGTGGCGGCGGTGCTGGTGACGTTCCTGGTGCCGGGGCTGCTGAACACGGCGCTGGTGCTGCTGATACTGCTGATAATACTGGGGGCGCTGGTGGCGAGGGTGTCACTGACGGACTCCGCGCTGCTGTCCATAGTGCTGCTGTTCCTGCTGGCGCTGCTGTTCGGGGTGCTGATGACGCTGCCGATAGGGGGGGGGGACCTGCCGGTGGTGATATCCCTGTACAACGCGCTGACGGGGCTGGCGGTGGGGTTCGAGGGGCTGGCGGTGGGGAACCCGGCGCTGCTGGTGGCGG
>3_751
ATGGAGACGCTGATACAGGCGGTGTACTTCCTGGTGGCGCTGCTGTTCATAGTGGGGCTGAAGAGGATGGCGTCGCCGGCGACGGCGAAGTCGGGGATAGTGTGGGCGGGGGTGGCGATGGTGGCGGCGGTGCTGGTGACGTTCCTGGTGCCGGGGCTGCTGAACACGGCGCTGGTGCTGCTGATACTGCTGATAATACTGGGGGCGCTGGTGGCGAGGGTGTCACTGACGGACTCCGCGCTGCTGTCCATAGTGCTGCTGTTCCTGCTGGCGCTGCTGTTCGGGGTGCTGATGACGCTGCCGATAGGGGGGGGGGACCTGCCGGTGGTGATATCCCTGTACAACGCGCTGACGGGGCTGGCGGTGGGGTTCGAGGGGCTGGCGGTGGGGAACCCGGCGCTGCTGGTGGCGGAGAAGGTG
>3_752
ATGGAGACGCTGATACAGGCGGTGTACTTCCTGGTGGCGCTGCTGTTCATAGTGGGGCTGAAGAGGATGGCGTCGCCGGCGACGGCGAAGTCGGGGATAGTGTGGGCGGGGGTGGCGATGGTGGCGGCGGTGCTGGTGACGTTCCTGGTGCCGGGGCTGCTGAACACGGCGCTGGTGCTGCTGATACTGCTGATAATACTGGGGGCGCTGGTGGCGAGGGTGTCACTGACGGACTCCGCGCTGCTGTCCATAGTGCTGCTGTTCCTGCTGGCGCTGCTGTTCGGGGTGCT
>3_753
ATGGAGACGCTGATACAGGCGGTGTACTTCCTGGTGGCGCTGCTGTTCATAGTGGGGCTGAAGAGGATGGCGTCGCCGGCGACGGCGAAGTCGGGGATAGTGTGGGCGGGGGTGGCGATGGTGGCGGCGGTGCTGGTGACGTTCCTGGTGCCGGGGCTGCTGAACACGGCGCTGGTGCTGCTGATACTGCTGATAATACTGGGGGCGCTGGTGGCGAGGGTGTCACTGACGGACTCCGCGCTGCTGT
>3_754
ATGGAGACGCTGATACAGGCGGTGTACTTCCTGGTGGCGCTGCTGTTCATAGTGGGGCTGAAGAGGATGGCGTCGCCGGCGACGGCGAAGTCGGGGATAGTGTGGGCGGGGGTGGCGATGGTGGCGGCGGTGCTGGTGACGTTCCTGGTGCCGGGGCTGCTGAACACGGCGCTGGTGCTGCTGATACTGCTGATAATACTGGGGGCGCTGGTGGCGAGGGTGTCACTGACGGACTCCGCGCTGCTGTCCATAGTGCTGCTGTTCCTGCTGGCGCTGCTGTTCGGGGTGCTGATGACGCTGCCGATAGGGGGGGGGGACCTGCCGGTGGTGATATCCCTGTACAACGCGCTGACGGGGCTGGCGGTGGGGTTCGAGGGGCTGGCGGTGGGGAACCCGGCGCTGCTG
>3_755
ATGGAGACGCTGATACAGGCGGTGTACTTCCTGGTGGCGCTGCTGTTCATAGTGGGGCTGAAGAGGATGGCGTCGCCGGCGACGGCGAAGTCGGGGATAGTGTGGGCGGGGGTGGCGATGGTGGCGGCGGTGCTGGTGACGTTCCTGGTGCCGGGGCTGCTGAACACGGCGCTGGTGCTGCTGATACTGCTGATAATACTGGGGGCGCTGGTGGCGAGGGTGTCACTGACGGACTCCGCGCTGCTGTCCATAGTGCTGCTGTTCCTGCTGGCGCTGCTGTTCGGGGTGCTGATGACGCTGCCGATAGGGGGGGGGGACCTGCCGGTGGTGATATCCCTGTACAACGCGCTGACGGGGCTGGCGGTGGGGTTCGAGGGGCTGGCGGTGGGGAACCCGGCGCTGCTGGTGGCGGAGAAGGTGATATTCGTGC
>3_756
ATGGAGACGCTGATACAGGCGGTGTACTTCCTGGTGGCGCTGCTGTTCATAGTGGGGCTGAAGAGGATGGCGTCGCCGGCGACGGCGAAGTCGGGGATAGTGTGGGCGGGGGTGGCGATGGTGGCGGCGGTGCTGGTGACGTTCCTGGTGCCGGGGCTGCTGAACACGGCGCTGGTGCTGCTGATACTGCTGATAATACTGGGGGCGCTGGTGGCGAGGGTGTCACTGACGGACTCCGC
>3_757
ATGGAGACGCTGATACAGGCGGTGTACTTCCTGGTGGCGCTGCTGTTCATAGTGGGGCTGAAGAGGATGGCGTCGCCGGCGACGGCGAAGTCGGGGATAGTGTGGGCGGGGGTGGCGATGGTGGCGGCGGTGCTGGTGACGTTCCTGGTGCCGGGGCTGCTGAACACGGCGCTGGTGCTGCTGATACTGCTGATAATACTGGGGGCGCTGGTGGCGAGGGTGTCACTGACGGACTCCGCGCTGCTGTCCATAGTGCTGCTGTTCCTGCTGGCGCTGCTGTTCGGGGTGCTGATGACGCTGCCGATAGGGGGGGGGGACCTGCCGGTGGTGATATCCCTGTACAACGCGCTGACGGGGCTGGCGGTGGGGTTCGAGGGGCTGGCGGTGGGGAACCCGGCGCTGCTGGTGGCGGAGAAGGTGATATTCGTGCCGGGGTACGGGATGGCGGTGGCGCAGGCGCAGCACAA
>3_758
ATGGAGACGCTGATACAGGCGGTGTACTTCCTGGTGGCGCTGCTGTTCATAGTGGGGCTGAAGAGGATGGCGTCGCCGGCGACGGCGAAGTCGGGGATAGTGTGGGCGGGGGTGGCGATGGTGGCGGCGGTGCTGGTGACGTTCCTGGTGCCGGGGCTGCTGAACACGGCGCTGGTGCTGCTGATACTGCTGATAATACTGGGGGCGCTGGTGGCGAGGGTGTCACTGACGGACTCCGCGCTGCTGTCCATAGTGCTGCTGTTCCTGCTGGCGCT
>3_759
ATGGAGACGCTGATACAGGCGGTGTACTTCCTGGTGGCGCTGCTGTTCATAGTGGGGCTGAAGAGGATGGCGTCGCCGGCGACGGCGAAGTCGGGGATAGTGTGGGCGGGGGTGGCGATGGTGGCGGCGGTGCTGGTGACGTTCCTGGTGCCGGGGCTGCTGAACACGGCGCTGGTGCTGCTGATACTGCTGATAATACTGGGGGCGCTGGTGGCGAGGGTGTCACTGACGGACTCCGCGCTGCTGTCCATAGTGCTGCTGTTCCTGCTGGCGCTGCTGTTCGGGGTGCTGATGACGCTGCCGATAGGGGGGGGGGACCTGCCGGTGGTGATATCCCTGTACAACGCGCTGACGGGGCTGGCGGTGGGGTTCGAGGG
>3_760
ATGGAGACGCTGATACAGGCGGTGTACTTCCTGGTGGCGCTGCTGTTCATAGTGGGGCTGAAGAGGATGGCGTCGCCGGCGACGGCGAAGTCGGGGATAGTGTGGGCGGGGGTGGCGATGGTGGCGGCGGTGCTGGTGACGTTCCTGGTGCCGGGGCTGCTGAACACGGCGCTGGTGCTGCTGATACTGCTGATAATACTGGGGGCGCTGGTGGCGAGGGTGTCACTGACGGACTCCGCGCTGCTGTCCATAGTGCTGCTGTTCCTGCTGGCGCTGCTGTTCGGGGTGCTGATGACGCTGCCGATAGGGGGGGGGGACCTGCCGGTGGTGATATCCCTGTACAACGCGCTGACGGGGCTGG
>3_761
ATGGAGACGCTGATACAGGCGGTGTACTTCCTGGTGGCGCTGCTGTTCATAGTGGGGCTGAAGAGGATGGCGTCGCCGGCGACGGCGAAGTCGGGGATAGTGTGGGCGGGGGTGGCGATGGTGGCGGCGGTGCTGGTGACGTTCCTGGTGCCGGGGCTGCTGAACACGGCGCTGGTGCTGCTGATACTGCTGATAATACTGGGGGCGCTGGTGGCGAGGGTGTCACTGACGGACTCCGCGCTGCTGTCCATAGTGCTGCTGTTCCTGCTGGCGCTGCTGTTCGGGGTGCTGATGACGCTGCCGATAGGGGGGGGGGACCTGCCGGTGGTGATATCCCTGTACAACGCGCTGACGGGGCTGGCGGTGGGGTTCGAGGGGCTGGCGGTGGGGAACCCGGCGCTGCTGGTGGCGGAGAAGGTGATATTCGTGCCGGGGTACGGGATGGCGGTGGCGCAGGCGCAGCACAAGCTGAAGGAGCTGGCGGACGTGCTGGAG
>3_762
ATGGAGACGCTGATACAGGCGGTGTACTTCCTGGTGGCGCTGCTGTTCATAGTGGGGCTGAAGAGGATGGCGTCGCCGGCGACGGCGAAGTCGGGGATAGTGTGGGCGGGGGTGGCGATGGTGGCGGCGGTGCTGGTGACGTTCCTGGTGCCGGGGCTGCTGAACACGGCGCTGGTG
>3_763
ATGGAGACGCTGATACAGGCGGTGTACTTCCTGGTGGCGCTGCTGTTCATAGTGGGGCTGAAGAGGATGGCGTCGCCGGCGACGGCGAAGTCGGGGATAGTGTGGGCGGGGGTGGCGATGGTGGCGGCGGTGCTGGTGACGTTCCTGGTGCCGGGGCTGCTGAACACGGCGCTGGTGCTGCTGATACTGCTGATAATACTGGGGGCGCTGGTGGCGAGGGTGTCACTGACGGACTCCGCGCTGCTGTCCATAGTGCTGCTGTTCCTGCTGGCGCTGCTGTTCGGGGTGCTGATGACGCTGCCGATAGGGGGGGGGGACCTGCCGGTGGTGATATCCCTGTACAACGCGCTGACGGGGCTGGCGGTGGGGTTCGAGGGGCTGGCGGTGGGGAACCCGGCGCTGCTGGTGGCGGAGAAGGTGATATTCGTGCCGGGGTACGG
>3_764
ATGGAGACGCTGATACAGGCGGTGTACTTCCTGGTGGCGCTGCTGTTCATAGTGGGGCTGAAGAGGATGGCGTCGCCGGCGACGGCGAAGTCGGGGATAGTGTGGGCGGGGGTGGCGATGGTGGCGGCGGTGCTGGTGACGTTCCTGGTGCCGGGGCTGCTGAACACGGCGCTGGTGCTGCT
>3_765
ATGGAGACGCTGATACAGGCGGTGTACTTCCTGGTGGCGCTGCTGTTCATAGTGGGGCTGAAGAGGATGGCGTCGCCGGCGACGGCGAAGTCGGGGATAGTGTGGGCGGGGGTGGCGATGGTGGCGGCGGTGCTGGTGACGTTCCTGGTGCCGGGGCTGCTGAACACGGCGCTGGTGCTGCTGATACTGCTGATAATACTGGGGGCGCTGGTGGCGAGGGTGTCACTGACGGACTCCGCGCTGCTGTCCATAGTGCTGCT
>3_766
ATGGAGACGCTGATACAGGCGGTGTACTTCCTGGTGGCGCTGCTGTTCATAGTGGGGCTGAAGAGGATGGCGTCGCCGGCGACGGCGAAGTCGGGGATAGTGTGGGCGGGGGTGGCGATGGTGGCGGCGGTGCTGGTGACGTTCCTGGTGCCGGGGCTGCTGAACACGGCGCTGGTGCTGCTGATACTGCTGATAATACTGGGGGCGCTGGTGGCGAGGGTGTCACTGACGGACTCCGCGCT
>3_767
ATGGAGACGCTGATACAGGCGGTGTACTTCCTGGTGGCGCTGCTGTTCATAGTGGGGCTGAAGAGGATGGCGTCGCCGGCGACGGCGAAGTCGGGGATAGTGTGGGCGGGGGTGGCGATGGTGGCGGCGGTGCTGGTGACGTTCCTGGTGCCGGGGCTGCTGAACACGGCGCTGGTGCTGCTGATACTGCTGATAATACTGGGGGCGCTGGTGGCGAGGGTGTCACTGACGGACTCCGCGCTGCTGTCCATAGTGCTGCTGTTCCTGCTGGCGCTGCTGTTCGGGGTGCTGATGACGCTGCCGATAGGGGGGGGGGACCTGCCGGTGGTGATATCCCTGTACAACGCGCTGACGG
>3_768
ATGGAGACGCTGATACAGGCGGTGTACTTCCTGGTGGCGCTGCTGTTCATAGTGGGGCTGAAGAGGATGGCGTCGCCGGCGACGGCGAAGTCGGGGATAGTGTGGGCGGGGGTGGCGATGGTGGCGGCGGTGCTGGTGACGTTCCTGGTGCCGGGGCTGCTGAACACGGCGCTGGTGCTGCTGATACTGCTGATAATACTGGGGGCGCTGGTGGCGAGGGTGTCACTGACGGACTCCGCGCTGCTGTCCATAGTGCTGCTGTTCCTGCTGGCGCTGCTGTTCGGGGTGCTGATGACGCTGCCGATAGGGGGGGGGGACCTGCCGGTGG
>3_769
ATGGAGACGCTGATACAGGCGGTGTACTTCCTGGTGGCGCTGCTGTTCATAGTGGGGCTGAAGAGGATGGCGTCGCCGGCGACGGCGAAGTCGGGGATAGTGTGGGCGGGGGTGGCGATGGTGGCGGCGGTGCTGGTGACGTTCCTGGTGCCGGGGCTGCTGAACACGGCGCTGGTGCTGCTGATACTGCTGATAATACTGGGGGCGCTGGTGGCGAGGGTGTCACTGACGGACTCCGCGCTGCTGTCCATAGTGCTGCTGTTCCTGCTGGCGCTGCTG
>3_770
ATGGAGACGCTGATACAGGCGGTGTACTTCCTGGTGGCGCTGCTGTTCATAGTGGGGCTGAAGAGGATGGCGTCGCCGGCGACGGCGAAGTCGGGGATAGTGTGGGCGGGGGTGGCGATGGTGGCGGCGGTGCTGGTGACGTTCCTGGTGCCGGGGCTGCTGAACACGGCGCTGGTGCTGCTGATACTGCTGATAATACTGGGGGCGCTGGTGGCGAGGGTGTCACTGACGGACTCCGCGCTGCTGTCCATAGTGCTGCTGTTCCTGCTGGCGCTGCTGTTCGGGGTGCTGATGACGCTGCCGATAGGGGGGGGGGACCTGCCGGTGGTGATATCCCTGTACAACGCGCTGACGGGGCTG
>3_771
ATGGAGACGCTGATACAGGCGGTGTACTTCCTGGTGGCGCTGCTGTTCATAGTGGGGCTGAAGAGGATGGCGTCGCCGGCGACGGCGAAGTCGGGGATAGTGTGGGCGGGGGTGGCGATGGTGGCGGCGGTGCTGGTGACGTTCCTGGTGCCGGGGCTGCTGAACACGGC
>3_772
ATGGAGACGCTGATACAGGCGGTGTACTTCCTGGTGGCGCTGCTGTTCATAGTGGGGCTGAAGAGGATGGCGTCGCCGGCGACGGCGAAGTCGGGGATAGTGTGGGCGGGGGTGGCGATGGTGGCGGCGGTGCTGGTGACGTTCCTGGTGCCGGGGCTGCTGAACACGGCGCTGGTGCTGCTGATACTGCTGATAATACTGGGGGCGCTGGTGGCGAGGGTGTCACTGACGGACTCCGCGCTGCTGTCCATAGTGCTGCTGTTCCTGCTGGCGCTGCTGTTCGGGGTGCTGATGACGCTGCCGATAGGGGGGGGGGACCTGCCGGTGGTGATATCCCTGTACAAC
>3_773
ATGGAGACGCTGATACAGGCGGTGTACTTCCTGGTGGCGCTGCTGTTCATAGTGGGGCTGAAGAGGATGGCGTCGCCGGCGACGGCGAAGTCGGGGATAGTGTGGGCGGGGGTGGCGATGGTGGCGGCGGTGCTGGTGACGTTCCTGGTGCCGGGGCTGCTG
>3_774
ATGGAGACGCTGATACAGGCGGTGTACTTCCTGGTGGCGCTGCTGTTCATAGTGGGGCTGAAGAGGATGGCGTCGCCGGCGACGGCGAAGTCGGGGATAGTGTGGGCGGGGGTGGCGATGGTGGCGGCGGTGCTGGTGACGTTCCTGGTGCCGGGGCTGCTGAACACGGCGCTGGTGCTGCT
>3_775
ATGGAGACGCTGATACAGGCGGTGTACTTCCTGGTGGCGCTGCTGTTCATAGTGGGGCTGAAGAGGATGGCGTCGCCGGCGACGGCGAAGTCGGGGATAGTGTGGGCGGGGGTGGCGATGGTGGCGGCGGTGCTGGTGACGTTCCTGGTGCCGGGGCTGCTGAACACGGCGCTGGTGCTGCTGATACTGCTGATAATACTGGGGGCGCTGGTGGCGAGGGTGTCACTGACGGACTCCGCGCTGCTGTCCATAGTGCTGCTGTTCCTGCTGGCGCTGCTGTTCGGGGTGCTGATGACGCTGCCGATAGGGGGGGGGGACCTGCCGGTGGT
>3_776
ATGGAGACGCTGATACAGGCGGTGTACTTCCTGGTGGCGCTGCTGTTCATAGTGGGGCTGAAGAGGATGGCGTCGCCGGCGACGGCGAAGTCGGGGATAGTGTGGGCGGGGGTGGCGATGGTGGCGGCGGTGCTGGTGACGTTCCTGGTGCCGG
>3_777
ATGGAGACGCTGATACAGGCGGTGTACTTCCTGGTGGCGCTGCTGTTCATAGTGGGGCTGAAGAGGATGGCGTCGCCGGCGACGGCGAAGTCGGGGATAGTGTGGGCGGGGGTGGCGATGGTGGCGGCGGTGCTGGTGACGTTCCTGGTGCCGGGGCTGCTGAACACGGCGCTGGTGCTGCTGATACTGCTGATAATACTGGGGGCGCTGGTGGCGAGGGTGTCACTGACGGACTCCGCGCTGCTGTCCATAGTGCTGCTGTTCCTGCTGGCGCTGCTGTTCGGGGTGCTGATGACGCTGCCGATAGGGGGGGGGGACCTGCCGGTGGTGATATCCCTGTACAACGCGCTGACGGGGCTGGCGGTGGGGTTCGAGGGGCTGGCGGTGGGGAACCCGGCGCTGCTGGTGGCGGAGAAGGTGATATTCGTGCCGGGGTACGGGATGGCGGTGGCGCAGGCGCAGCACAAGCTGAAG
>3_778
ATGGAGACGCTGATACAGGCGGTGTACTTCCTGGTGGCGCTGCTGTTCATAGTGGGGCTGAAGAGGATGGCGTCGCCGGCGACGGCGAAGTCGGGGATAGTGTGGGCGGGGGTGGCGATGGTGGCGGCGGTGCTGGTGACGTTCCTGGTGCCGGGGCTGCTGAACACGGCGCTGGTGCTGCTGATACTGCTGATAATACTGGGGGCGCTGGTGGCGAGGGTGTCACTGACGGACTCCGCGCTGCTGTCCATAGTGCTGCTGTTCCTGCTGGCGCTGCTGTTCGGGGTGCTGATGACGCTGCCGATAGGGGGGGGGGACCTGCCGGTGGTGATAT
>3_779
ATGGAGACGCTGATACAGGCGGTGTACTTCCTGGTGGCGCTGCTGTTCATAGTGGGGCTGAAGAGGATGGCGTCGCCGGCGACGGCGAAGTCGGGGATAGTGTGGGCGGGGGTGGCGATGGTGGCGGCGGTGCTGGTGACGTTCCTGGTGCCGGGGCTGCTGAACACGGCGCTGGTGCTGCTGATA
>3_780
ATGGAGACGCTGATACAGGCGGTGTACTTCCTGGTGGCGCTGCTGTTCATAGTGGGGCTGAAGAGGATGGCGTCGCCGGCGACGGCGAAGTCGGGGATAGTGTGGGCGGGGGTGGCGATGGTGGCGGCGGTGCTGGTGACGTTCCTGGTGCCGGGGCTGCTGAACACGGCGCTGGTGCTGCTGATACTGCTGATAATACTGGGGGCGCT
>3_781
ATGGAGACGCTGATACAGGCGGTGTACTTCCTGGTGGCGCTGCTGTTCATAGTGGGGCTGAAGAGGATGGCGTCGCCGGCGACGGCGAAGTCGGGGATAGTGTGGGCGGGGGTGGCGATGGTGGCGGCGGTGCTGGTGACGTTCCTGGTGCCGGG
>3_782
ATGGAGACGCTGATACAGGCGGTGTACTTCCTGGTGGCGCTGCTGTTCATAGTGGGGCTGAAGAGGATGGCGTCGCCGGCGACGGCGAAGTCGGGGATAGTGTGGGCGGGGGTGGCGATGGTGGCGGCGGTGCTGGTGACGTTCCTGGTGCCGGGGCTGCTGAACACGGCGCTGGTGCTGCTGATACTGCTGATAATACTGGGGGCGCTGGTGGCGAGGGTGTCACTGACGGACTCCGCGCTGCTGTCCATAGTGCTGCTG
>3_783
ATGGAGACGCTGATACAGGCGGTGTACTTCCTGGTGGCGCTGCTGTTCATAGTGGGGCTGAAGAGGATGGCGTCGCCGGCGACGGCGAAGTCGGGGATAGTGTGGGCGGGGGTGGCGATGGTGGCGGCGGTGCTGGTGACGTTCCTGGTGCCGGGGCTGCTGAACACGGCGCTGGTGCTGCTGATACTGCTGATAATACTGGGGGCGCTGGTGGCGAGGGTGTCACTGACGGACTCCGCGCTGCTGTCCATAGTGCTGCTGTTCCTGCTGGCGCTGCTGTTCGGGGTGCTGATGACGCTGCCGATAGGGGGGGGGGACCTGCCGGTGGTGATATCCCTGTACAACGCGCTGACGGGGCTGGCGGTGGGGTTCGAGGGGCTGGCGGTGGGGAACCCGGCGCTGCTGGTGGCGGAGAAGGTGATATTCGTGCCGGGGTACGGGATGGCGGTGGCGCAGGCG
>3_784
ATGGAGACGCTGATACAGGCGGTGTACTTCCTGGTGGCGCTGCTGTTCATAGTGGGGCTGAAGAGGATGGCGTCGCCGGCGACGGCGAAGTCGGGGATAGTGTGGGCGGGGGTGGCGATGGTGGCGGCGGTGCTGGTGACGTTCCTGGTGCCGGGGCTGCTGAACACGGCGCTGGTGCTGCTGATACTGCTGATAATACTGGGGGCGCTGGTGGCGAGGGTGTCACTGACGGACTCCGCGCTGCTGTCCATAGTGCTGCTGTTCCTGCTGGCGCTGCTGTTCGGGGTGCTGATGACGCTGCCGATAGGGGGGGGGGACCTGCCGGTGGTGATATCCCTGTACAACGCGCTGACGGGGCTGGCGGTGGGGTTCGAGGGGCTGGCGGTG
>3_785
ATGGAGACGCTGATACAGGCGGTGTACTTCCTGGTGGCGCTGCTGTTCATAGTGGGGCTGAAGAGGATGGCGTCGCCGGCGACGGCGAAGTCGGGGATAGTGTGGGCGGGGGTGGCGATGGTGGCGGCGGTGCTGGTGACGTTCCTGGTGCCGGGGCTGCTGAACACGGCGCTGGTGCTGCTGATACTGCTGATAATACTGGGGGCGCTGGTGGCGAGGGTGTCACTGACGGACTCCGCGCTGCTGTCCATAGTGCTGCTGTTCCTGCTGGCGCTGCTGTTCGGGGTGCTGATGACGCTGCCGATAGGGGGGGGGGACCTGCCGGTGGTGATATCCCTGT
>3_786
ATGGAGACGCTGATACAGGCGGTGTACTTCCTGGTGGCGCTGCTGTTCATAGTGGGGCTGAAGAGGATGGCGTCGCCGGCGACGGCGAAGTCGGGGATAGTGTGGGCGGGGGTGGCGATGGTGGCGGCGGTGCTGGTGACGTTCCTGGTGCCGGGGCTGCTGAACACGGCGCTGGTGCTGCTGATACT
>3_787
ATGGAGACGCTGATACAGGCGGTGTACTTCCTGGTGGCGCTGCTGTTCATAGTGGGGCTGAAGAGGATGGCGTCGCCGGCGACGGCGAAGTCGGGGATAGTGTGGGCGGGGGTGGCGATGGTGGCGGCGGTGCTGGTGACGTTCCTGGTGCCGGGGCTGCTGAACACGGCGCTGGTGCTGCTGATACTGCTGATAATACTGGGGGCGCTG
>3_788
ATGGAGACGCTGATACAGGCGGTGTACTTCCTGGTGGCGCTGCTGTTCATAGTGGGGCTGAAGAGGATGGCGTCGCCGGCGACGGCGAAGTCGGGGATAGTGTGGGCGGGGGTGGCGATGGTGGCGGCGGTGCTGGTGACGTTCCTGGTGCCGGGGCTGCTGAACACGGCGCTGGTGCTGCTGATACTGCTGATAATACTGGGGGCGCTGGTGGCGAGGGTGTCACTGACGGACTCCG
>3_789
ATGGAGACGCTGATACAGGCGGTGTACTTCCTGGTGGCGCTGCTGTTCATAGTGGGGCTGAAGAGGATGGCGTCGCCGGCGACGGCGAAGTCGGGGATAGTGTGGGCGGGGGTGGCGATGGTGGCGGCGGTGCTGGTGACGTTCCTGGTGCCGGGGCTGCTGAACACGGCGCTGGTGCTGCTGATACTGCTGATAATACTGGGGGCGCTGGTGGCGAGGGTGTCACTGACGGACTCCGCGCTGCTGTCCATAGTGCTGCTGTTCCTGCTGGCGCTGCTGTTCGGGGTGCTGATGACGCTGCCGATAGGGGGGGGGGACCTGCCGGTGGTGATATCCCTGTACAACGCGCTGACGGGGCTGGCGGTGGGGTTCGAGGGGCTGGCGGTGGGGAACCCGGCGCTGCTGGTGGCGGAGAAGGTGATATTCGTGCCGGGGTACGGGATGGCGGTGGCGCAGGCGCAGCACAAGCTGAAGGAGCTGGCGGACGTGCT
>3_790
ATGGAGACGCTGATACAGGCGGTGTACTTCCTGGTGGCGCTGCTGTTCATAGTGGGGCTGAAGAGGATGGCGTCGCCGGCGACGGCGAAGTCGGGGATAGTGTGGGCGGGGGTGGCGATGGTGGCGGCGGTGCTGGTGACGTTCCTGGTGCCGGGGCTGCTGAACACGGCGCTGGTGCTGCTGATACTGCTGATAATACTGGGGGCGCTGGTGGCGAGGGTGTCACTGACGGACTCCGCGCTGCTGTCCATAGTGCTGCTGTTCCTGCTGGCGCTGCTGTTCGGGGTGCTGATGACGCTGCCGATAGGGGGGGGGGACCTGCCGGTGGTGATATCCCTGTACAACGCGCTGACGGGGCTGGCGGTGGGGTTCGAGGGGCTGGCGGTGGGGAACCCGGCGCTGCTGGTGGCGGAGAAGGTGATATTCGTGCCGGGGTACGGGATGG
>3_791
ATGGAGACGCTGATACAGGCGGTGTACTTCCTGGTGGCGCTGCTGTTCATAGTGGGGCTGAAGAGGATGGCGTCGCCGGCGACGGCGAAGTCGGGGATAGTGTGGGCGGGGGTGGCGATGGTGGCGGCGGTGCTGGTGACGTTCCTGGTGCCGGGGCTGCTGAACACGGCGCTGGTGCTGCTGATACTGCTGATAATACTGGGGGCGCTGGTGGCGAGGGTGTCACTGACGGACTCCGCGCTGCTGTCCATAGTGCTGCTGTTCCTGCTGGCGCTGCTGTTCGGGGTGCTGATGACGCTGCCGATAGGGGGGGGGGACCTGCCGG
>3_792
ATGGAGACGCTGATACAGGCGGTGTACTTCCTGGTGGCGCTGCTGTTCATAGTGGGGCTGAAGAGGATGGCGTCGCCGGCGACGGCGAAGTCGGGGATAGTGTGGGCGGGGGTGGCGATGGTGGCGGCGGTGCTGGTGACGTTCCTGGTGCCGGGGCTGCTGAACACGGCGCTGGTGCTGCTGATACTGCTGATAATACTGGGGGCGCTGGTGGCGAGGGTGTCACTGACGGACTCCGCGCTGCTGTCCATAGTGCTGCTGTTCCTGCTGGCGCTGCTGTTCGGGGTGCTGATGACGCTGCCGATAGGGGGGGGGGACCTGCCGGTGGTGATATCCCTGT
>3_793
ATGGAGACGCTGATACAGGCGGTGTACTTCCTGGTGGCGCTGCTGTTCATAGTGGGGCTGAAGAGGATGGCGTCGCCGGCGACGGCGAAGTCGGGGATAGTGTGGGCGGGGGTGGCGATGGTGGCGGCGGTGCTGGTGACGTTCCTGGTGCCGGGGCTGCTGAACACGGCGCTGGTGCTGCTGATACTGCTGATAATACTGGGGGCGCTGGTGGCGAGGGTGTCACTGACGGACTCCGCGCTGCTGTCCATAGTGCTGCTGTTCCTGCTGGCGCTGCTGTTCGGGGTGCTGATGACGCTGCCGATAGGGGGGGGGGACCTGCCGGTGGTGATATCCCTGTACAACGCGCTGACGGGGCTGGCGGTGGGGTTCGAGGGGCTGGCGGTGGGGAACCC
>3_794
ATGGAGACGCTGATACAGGCGGTGTACTTCCTGGTGGCGCTGCTGTTCATAGTGGGGCTGAAGAGGATGGCGTCGCCGGCGACGGCGAAGTCGGGGATAGTGTGGGCGGGGGTGGCGATGGTGGCGGCGGTGCTGGTGACGTTCCTGGTGCCGGGGCTGCTGAACACGGCGCTGGTGCTGCTGATACTGCTGATAATACTGGGGGCGCTGGTGGCGAGGGTGTCACTGACGGACTCCGCGCTGCTGTCCATAGTGCTGCTGTTCCTGCTGGC
>3_795
ATGGAGACGCTGATACAGGCGGTGTACTTCCTGGTGGCGCTGCTGTTCATAGTGGGGCTGAAGAGGATGGCGTCGCCGGCGACGGCGAAGTCGGGGATAGTGTGGGCGGGGGTGGCGATGGTGGCGGCGGTGCTGGTGACGTTCCTGGTGCCGGGGCTGCTGAACACGGCGCTGGTGCTGCTGATACTGCTGATAATACTGGGGGCGCTGGTGGCGAGGGTGTCACTGACGGACTCCGCGCTGCTGTCCATAGTGCTGCTGTTCCTGCTGGCGCTGCTGTTCGGGGTGCTGATGACGCTGCCGATAGGGGGGGGGGACCTGCCGGTGGTGATATCCCTGTACAACGCGCTGACGGGGCTGGCGGTGGGGTTCGAGGGGCTGGCGGTGGGGAACCCGGCGCTGCTGGTGGCGGAGAAGGTGATATTCGTGCC
>3_796
ATGGAGACGCTGATACAGGCGGTGTACTTCCTGGTGGCGCTGCTGTTCATAGTGGGGCTGAAGAGGATGGCGTCGCCGGCGACGGCGAAGTCGGGGATAGTGTGGGCGGGGGTGGCGATGGTGGCGGCGGTGCTGGTGACGTTCCTGGTGCCGGGGCTGCTGAACACGG
>3_797
ATGGAGACGCTGATACAGGCGGTGTACTTCCTGGTGGCGCTGCTGTTCATAGTGGGGCTGAAGAGGATGGCGTCGCCGGCGACGGCGAAGTCGGGGATAGTGTGGGCGGGGGTGGCGATGGTGGCGGCGGTGCTGGTGACGTTCCTGGTGCCGGGGCTGCTGAACACGGCGCTGGTGCTGCTGATACTGCTGATAATACTGGGGGCGCTGGTGGCGAGGGTGTCACTGACGGACTCCGCGCTGCTGTCCATAGTGCTGCTGTTCCTGCTGGCGCTGCTGTTCGGGGTGCTGATGACGCTGCCGATAGGGGGGGGGGACCTGCCGGTGGTGATATCCCTGTACAACGCGCTGACGGGGCTGGCGGTGGGGTTCGAGGGGCTGGCGGTGGGGAACCCGGCGCTGCTGGTGGCGGAGAAGGTGATATTCGTGCCGGGGTACGGGATGGCGGTGGCGCAGGCGCAGCACAAGCTGAAGGAGCTGGCGGACGTGCTGGAGGC
>3_798
ATGGAGACGCTGATACAGGCGGTGTACTTCCTGGTGGCGCTGCTGTTCATAGTGGGGCTGAAGAGGATGGCGTCGCCGGCGACGGCGAAGTCGGGGATAGTGTGGGCGGGGGTGGCGATGGTGGCGGCGGTGCTGGTGACGTTCCTGGTGCCGGGGCTGCTGAACACGGCGCTGGTGCTGCTGATACTGCTGATAATACTGGGGGCGCTGGTGGCGAGGGTGTCACTGACGGACTCCGCGCT
>3_799
ATGGAGACGCTGATACAGGCGGTGTACTTCCTGGTGGCGCTGCTGTTCATAGTGGGGCTGAAGAGGATGGCGTCGCCGGCGACGGCGAAGTCGGGGATAGTGTGGGCGGGGGTGGCGATGGTGGCGGCGGTGCTGGTGACGTTCCTGGTGCCGGGGCTGCTGAACACGGCGCTGGTGCTGCTGATACTGCTGATAATACTGGGGGCGCTGGTGGCGAGGGTGTCACTGACGGACT
>3_800
ATGGAGACGCTGATACAGGCGGTGTACTTCCTGGTGGCGCTGCTGTTCATAGTGGGGCTGAAGAGGATGGCGTCGCCGGCGACGGCGAAGTCGGGGATAGTGTGGGCGGGGGTGGCGATGGTGGCGGCGGTGCTGGTGACGTTCCTGGTGCCGGGGCTGCTGAACACGGCGCTGGTGCTGCTGATACTGCTGATAATACTGGGGGCGCTGGTGGCGAGGGTGTCACTGACGGACTCCGCGCTGCTGTCCATAGTGCTGCTGTTCCTGCTGGCGCTGCTGTTCGGGGTGCTGATGACGCTGCCGATAGGGGGGGGGGACCTGCCGGTGGTGATATCCCTGTACAACGCGCTGACGGGGCTGGCGGTGGGGTTCGAGGGGCTGGCGGTGGGGAACCCGGCGCTGCTGGTGGCGGAGAAGGTGATATTCGTGCCGGGGTACGGGATGGCGGTGGCGCAGGCGCAGCACAAGCTGAAG
>3_801
ATGGAGACGCTGATACAGGCGGTGTACTTCCTGGTGGCGCTGCTGTTCATAGTGGGGCTGAAGAGGATGGCGTCGCCGGCGACGGCGAAGTCGGGGATAGTGTGGGCGGGGGTGGCGATGGTGGCGGCGGTGCTGGTGACGTTCCTGGTGCCGGGGCTGCTGAACACGGCGCTGGTGCTGCTGATACTGCTGATAATACTGGGGGCGCTGGTGGCGAGGGTGTCACTGACGGACTCCGCGCTGCTGTCCATAGTGCTGCTGTTCCTGCTGGCGCTGCTGTTCGGGGTGCTGATGACGCTGCCGATAGGGGGGGGGGACCTGCCGGTGGTGATATCCCTGTACAACGCGCTGACGGGGCTGGCGGTGGGGTTCGAGGGGCTGGCGGTGGGGAACCCGGCGCTGCTGGTGGCGGAGAAGGTGATATTCGTGCCGGGGTACGGGATGGCGGTGGCGCAGGCGCAGCACAAGCTGAAGGAGC
>3_802
ATGGAGACGCTGATACAGGCGGTGTACTTCCTGGTGGCGCTGCTGTTCATAGTGGGGCTGAAGAGGATGGCGTCGCCGGCGACGGCGAAGTCGGGGATAGTGTGGGCGGGGGTGGCGATGGTGGCGGCGGTGCTGGTGACGTTCCTGGTGCCGGGGCTGCTGAACACGGCGCTGGTGCTGCTGATACTGCTGATAATACTGGGGGCGCTGGTGGCGAGGGTGTCACTGACGGACTCCGCGCTGCTGTCCATAGTGCTGCTGTTCCTGCTGGCGCTGCTGTTCGGGGTGCTGATGACGCTGCCGATAGGGGGGGGGGACCTGCCGGTGGTGATATCCCTGTACAACGCGCTGACGGGGCTGGCGGTGGGGTTCGAGGGGCTGGCGGTGGGGAACCCGGCGCT
>3_803
ATGGAGACGCTGATACAGGCGGTGTACTTCCTGGTGGCGCTGCTGTTCATAGTGGGGCTGAAGAGGATGGCGTCGCCGGCGACGGCGAAGTCGGGGATAGTGTGGGCGGGGGTGGCGATGGTGGCGGCGGTGCTGGTGACGTTCCTGGTGCCGGGGCTGCTGAACACGGCGCTGGTGCTGCTGATACTGCTGATAATACTGGGGGCGCTGGTGGCGAGGGTGTCACTGACGGACTCCGCGCTGCTGTCCATAGTGCTGCTGTTCCTGCTGGCGCTGCTGTTCGGGGTGCTGATGACGCTGCCGATAGGGGGGGGGGACCTGCCGGTGGTGATATCCCTGTACAACGCGCTGACGGGGCTGGCGGTGGGGTTCGAGGGGCTGGCGGTGGGGAACCCGGCGCTGCTGGTGGCG
>3_804
ATGGAGACGCTGATACAGGCGGTGTACTTCCTGGTGGCGCTGCTGTTCATAGTGGGGCTGAAGAGGATGGCGTCGCCGGCGACGGCGAAGTCGGGGATAGTGTGGGCGGGGGTGGCGATGGTGGCGGCGGTGCTGGTGACGTTCCTGGTGCCGGGGCTGCTGAACACGGCGCTGGTGCTGCTGATACTGCTGATAATACTGGGGGCGCTGGTGGCGAGGGTGTCACTGACGGACTCC
>3_805
ATGGAGACGCTGATACAGGCGGTGTACTTCCTGGTGGCGCTGCTGTTCATAGTGGGGCTGAAGAGGATGGCGTCGCCGGCGACGGCGAAGTCGGGGATAGTGTGGGCGGGGGTGGCGATGGTGGCGGCGGTGCTGGTGACGTTCCTGGTGCCGGGGCTGCTGAACACGGCGCTGGTGCTGCTGATACTGCTGATAATACTGGGGGCGCTGGTGGCGAGGGTGTCACTGACGGACTCCGCGCTGCTGTCCATAGTGCTGCTGTTCCTGCTGGCGCTGCTGTTCGGGGTGCTGATGACGCTGCCGATAGGGGGGGGGGACCTGCCGGTGGTGATATCCC
>3_806
ATGGAGACGCTGATACAGGCGGTGTACTTCCTGGTGGCGCTGCTGTTCATAGTGGGGCTGAAGAGGATGGCGTCGCCGGCGACGGCGAAGTCGGGGATAGTGTGGGCGGGGGTGGCGATGGTGGCGGCGGTGCTGGTGACGTTCCTGGTGCCGGGGCTGCTGAACACGGCGCTGGTGCTGCTGATACTGCTGATAATACTGGGGGCGCTGGTGGCGAGGGTGTCACTGACGGACTCCGCGCTGCTGTCCATAGTGCTGCTGTTCCTGCTGGCGCTGCTGTTCGGGGTGCTGATGACGCTGCCGATAGGGGGGGGGGACCTGCCGGTGGTGATATCCCTGTACAACGCGCTG
>3_807
ATGGAGACGCTGATACAGGCGGTGTACTTCCTGGTGGCGCTGCTGTTCATAGTGGGGCTGAAGAGGATGGCGTCGCCGGCGACGGCGAAGTCGGGGATAGTGTGGGCGGGGGTGGCGATGGTGGCGGCGGTGCTGGTGACGTTCCTGGTGCCGGGGCTGCTGAACACGGCGCTGGTGCTGCTGATACTGCTGATAATACTGGGGGCGCTGGTGGCGAGGGTGTCACTGACGGACTCCGCGCTGCTGTCCATAGTGCTGCTGTTCCTGCTGGCGCTGCTGTTCGGGGTGCTGATGACGCTGCCGATAGGGGGGGGGGACCTGCCGGTGGTGATATCCCTGTACAACGCGCTGACGGGGCTGGCGGTGGGGTTCGAGGGGCTGGCGGTGGGGAACCCGGCGCTGCTGGTGGCGGAGAAGGTGATATTCGTGCCGGGGTACGGGATGGCGGTGGCGCAGGCGCAGCACAAGCTGAAGGAGCTGGCG
>3_808
ATGGAGACGCTGATACAGGCGGTGTACTTCCTGGTGGCGCTGCTGTTCATAGTGGGGCTGAAGAGGATGGCGTCGCCGGCGACGGCGAAGTCGGGGATAGTGTGGGCGGGGGTGGCGATGGTGGCGGCGGTGCTGGTGACGTTCCTGGTGCCGGGGCTG
>3_809
ATGGAGACGCTGATACAGGCGGTGTACTTCCTGGTGGCGCTGCTGTTCATAGTGGGGCTGAAGAGGATGGCGTCGCCGGCGACGGCGAAGTCGGGGATAGTGTGGGCGGGGGTGGCGATGGTGGCGGCGGTGCTGGTGACGTTCCTGGTGCCGGGGCTGCTGAACACGGCGCTGGTGCTGCTGATACTGCTGATAATACTGGGGGCGCTGGTGGCGAGGGTGTCACTGACGGACTCCGCGCTGCTGTCCATAGTG
>3_810
ATGGAGACGCTGATACAGGCGGTGTACTTCCTGGTGGCGCTGCTGTTCATAGTGGGGCTGAAGAGGATGGCGTCGCCGGCGACGGCGAAGTCGGGGATAGTGTGGGCGGGGGTGGCGATGGTGGCGGCGGTGCTGGTGACGTTCCTGGTGCCGGGGCTGCTGAACACGGCGCTGGTGCTGCTGATACTGCTGATAATACTGGGGGCGCTGGTGGCGAGGGTGTCACTGACGGACTCCGCGCTGCTGTCCATAGTGCTGCTGTTCCTGCTGGCGCTGCTGTTCGGGGTGCTGATGACGCTGCCGATAGGGGGGGGGGACCTGCCGGTGGTGATATCCCTGTACAACGCGCTGACGGGGCTGGCGGTGGGGTTCGAGGGGCTGGCGGTGGGGAACCCGGCGCTGCTGGTGGCGG
>3_811
ATGGAGACGCTGATACAGGCGGTGTACTTCCTGGTGGCGCTGCTGTTCATAGTGGGGCTGAAGAGGATGGCGTCGCCGGCGACGGCGAAGTCGGGGATAGTGTGGGCGGGGGTGGCGATGGTGGCGGCGGTGCTGGTGACGTTCCTGGTGCCGGGGCTGCTGAACACGGCGCTGGTGCTGCTGATACTGCTGATAATACTGGGGGCGCTGGTGGCGAGGGTGTCACTGACGGACTCCGCGCTGCTGTCCATAGTGCTGCTGTTCCTGCTGGCGCTGCTGTTCGGGGTGCTGATGACGCTGCCGATAGGGGGGGGGGACCTGCCGGTGG
>3_812
ATGGAGACGCTGATACAGGCGGTGTACTTCCTGGTGGCGCTGCTGTTCATAGTGGGGCTGAAGAGGATGGCGTCGCCGGCGACGGCGAAGTCGGGGATAGTGTGGGCGGGGGTGGCGATGGTGGCGGCGGTGCTGGTGACGTTCCTGGTGCCGGGGCTGCTGAACACGGCGCTGGTGCTGCTGATACTGCTGATAATACTGGGGGCGCTGGTGGCGAGGGTGTCACTGAC
>3_813
ATGGAGACGCTGATACAGGCGGTGTACTTCCTGGTGGCGCTGCTGTTCATAGTGGGGCTGAAGAGGATGGCGTCGCCGGCGACGGCGAAGTCGGGGATAGTGTGGGCGGGGGTGGCGATGGTGGCGGCGGTGCTGGTGACGTTCCTGGTGCCGGGGCTGCTGAACACGGCGCTGGTGCTGCTGATACTGCTGATAATACTGGGGGCGCTGGTGGCGAGGGTGTCACTGACGGACTCCGCGCTGCTGTCCATAGTGCTGCTGTTCCTGCTGGCGCTGCTGTTCGGGGTGCTGATGACGCTGCCGATAGGGGGGGGGGACCTGCCGGTGGTGATATCC
>3_814
ATGGAGACGCTGATACAGGCGGTGTACTTCCTGGTGGCGCTGCTGTTCATAGTGGGGCTGAAGAGGATGGCGTCGCCGGCGACGGCGAAGTCGGGGATAGTGTGGGCGGGGGTGGCGATGGTGGCGGCGGTGCTGGTGACGTTCCTGGTGCCGGGGCTGCTGAACACGGCGCTGGTGCTGCTGATACTGCTGATAATACTGGGGGCGCTGGTGGCGAGGGTGTCACTGACGGACTCCGCGCTGCTGTCCATAGTGCTGCTGTTCCTGCTGGCGCTGCTGTTCGGGGTGCTGATGACGCTGCCGATAGGGGGGGGGGACCTGCCGGTGGTGATATCCCTG
>3_815
ATGGAGACGCTGATACAGGCGGTGTACTTCCTGGTGGCGCTGCTGTTCATAGTGGGGCTGAAGAGGATGGCGTCGCCGGCGACGGCGAAGTCGGGGATAGTGTGGGCGGGGGTGGCGATGGTGGCGGCGGTGCTGGTGACGTTCCTGGTGCCGGGGCTGCTGAACACGGCGCTGGTGCTGCTGATACTGCTGATAATACTGGGGGCGCTGGTGGCGAGGGTGTCACTGACGGACTCCGCGCTGCTGTCCATAG
>3_816
ATGGAGACGCTGATACAGGCGGTGTACTTCCTGGTGGCGCTGCTGTTCATAGTGGGGCTGAAGAGGATGGCGTCGCCGGCGACGGCGAAGTCGGGGATAGTGTGGGCGGGGGTGGCGATGGTGGCGGCGGTGCTGGTGACGTTCCTGGTGCCGGGGCTGCTGAACACGGCGCTGGTGCTGCTGATACTGCTGATAATACTGGGGGCGCTGGTGGCGAGGGTGTCACTGACGGACTCCGCGCTGCTGTCCATAGTGCTGCTGTTCCTGCTGGCGCTGCTGTTCGGGGTGCTGATGACGCTGCCGATAGGGGGGGGGGACCTGCCGGTGGTGATATCCCTGTACAACGCGCTGACGGGGCTGG
>3_817
ATGGAGACGCTGATACAGGCGGTGTACTTCCTGGTGGCGCTGCTGTTCATAGTGGGGCTGAAGAGGATGGCGTCGCCGGCGACGGCGAAGTCGGGGATAGTGTGGGCGGGGGTGGCGATGGTGGCGGCGGTGCTGGTGACGTTCCTGGTGCCGGGGCTGCTGAACACGGCGCTGGT
>3_818
ATGGAGACGCTGATACAGGCGGTGTACTTCCTGGTGGCGCTGCTGTTCATAGTGGGGCTGAAGAGGATGGCGTCGCCGGCGACGGCGAAGTCGGGGATAGTGTGGGCGGGGGTGGCGATGGTGGCGGCGGTGCTGGTGACGTTCCTGGTGCCGGGGCTGCTGAACACGGCGCTGGTGCTGCTGATACTGCTGATAATACTGGGGGCGCTGGTGGCGAGGGTGTCACTGACGGACTCCGCGCTGCTGTCCATAGTGCTGCTGTTCCTGCTGGCGCTGCTGTTCGGGGTGCTGATGACGCTGCCGATAGGGGGGGGGGACCTGCCGGTGGTGATATCCCTGTACAACGCGCTGACGGGGCTGGCGGTGGGGTTCGAGGGGCTGGCGGTGGGGAACCCGGCGCTGCTGGTGGCGGAGAAGGTGATATTCGTGCCGGGGTACGGGATGGCGGTGGCGCAGGCGCAGCACAAGCTGAAGGAGCTGGCGG
>3_819
ATGGAGACGCTGATACAGGCGGTGTACTTCCTGGTGGCGCTGCTGTTCATAGTGGGGCTGAAGAGGATGGCGTCGCCGGCGACGGCGAAGTCGGGGATAGTGTGGGCGGGGGTGGCGATGGTGGCGGCGGTGCTGGTGACGTTCCTGGTGCCGGGGCTGCTGAACACGGCGCTGGTGCTGCTGATACTGCTGATAATACTG
>3_820
ATGGAGACGCTGATACAGGCGGTGTACTTCCTGGTGGCGCTGCTGTTCATAGTGGGGCTGAAGAGGATGGCGTCGCCGGCGACGGCGAAGTCGGGGATAGTGTGGGCGGGGGTGGCGATGGTGGCGGCGGTGCTGGTGACGTTCCTGGTGCCGGGGCTGCTGAACACGGCGCTGGTGCTGCTGATACTGCTGATAATACTGGGGGCGCTGGTGGCGAGGGTGTCACTGACGGACTCCGCGCTGCTGTCCATAGTGCTGCTGTTCCTGCTGGCGCTGCTGTTCGGGGTGCTGATGACGCTGCCGATAGGGGGGGGGGACCTGCCGGTGGTGATATCCCTGTACAACGCGCTGACGGGGCTGGCGGTGGGGTTCGAGGG
>3_821
ATGGAGACGCTGATACAGGCGGTGTACTTCCTGGTGGCGCTGCTGTTCATAGTGGGGCTGAAGAGGATGGCGTCGCCGGCGACGGCGAAGTCGGGGATAGTGTGGGCGGGGGTGGCGATGGTGGCGGCGGTGCTGGTGACGTTCCTGGTGCCGGGGCTGCTGAACACGGCGCTGGTGCTGCTGATACTGCTGATAATACTGGGGGCGCTGGTGGCGAGGGTGTCACTGACGGACTCCGCGCTGCTGTCCATAGTGCTGCTGTTCCTGCTGGCGCTGCTGTTCGGGGTGCTGATGACGCTGCCGATAGGGGGGGGGGA
>3_822
ATGGAGACGCTGATACAGGCGGTGTACTTCCTGGTGGCGCTGCTGTTCATAGTGGGGCTGAAGAGGATGGCGTCGCCGGCGACGGCGAAGTCGGGGATAGTGTGGGCGGGGGTGGCGATGGTGGCGGCGGTGCTGGTGACGTTCCTGGTGCCGGGGCTGCTGAACACGGCGCTGGTGCTGCTGATACTGCTGATAATACTGGGGGCGCTGGTGGCGAGGGTGTCACTGACGGACTCCGC
>3_823
ATGGAGACGCTGATACAGGCGGTGTACTTCCTGGTGGCGCTGCTGTTCATAGTGGGGCTGAAGAGGATGGCGTCGCCGGCGACGGCGAAGTCGGGGATAGTGTGGGCGGGGGTGGCGATGGTGGCGGCGGTGCTGGTGACGTTCCTGGTGCCGGGGCTGCTGAACACGGCGCTGGTGCTGCTGATACTGCTGATAATACTGGGGGCGCTGGTGGCGAGGGTGTCACTGACGGACTCCGCGCTGCTGTCCATAGTGCTGCTGTTCCTGCTGGCGCTGCTGTTCGGGGTGCTGATGACGCTGCCGATAGGGGGGGGGGACCTGCCGGTGGTGATATCCCTGTACAACGCGCTGACGGGGCTGGCGGTGGGGTTCGAGGGGCTGGCGGTGGGGAACCCGGCGCTGCTGGTGGCGGAGAAGGTGATATTCGTGCCGGGGTACGGGATGGCGGTGGCGCAGGCGCAGCACAAGCTGAAGGAGCTGGCGGACGTGCT
>3_824
ATGGAGACGCTGATACAGGCGGTGTACTTCCTGGTGGCGCTGCTGTTCATAGTGGGGCTGAAGAGGATGGCGTCGCCGGCGACGGCGAAGTCGGGGATAGTGTGGGCGGGGGTGGCGATGGTGGCGGCGGTGCTGGTGACGTTCCTGGTGCCGGGGCTGCTGAACACGGCGCTGGTGCTGCTGATACTGCTGATAATACTGGGGGCG
>3_825
ATGGAGACGCTGATACAGGCGGTGTACTTCCTGGTGGCGCTGCTGTTCATAGTGGGGCTGAAGAGGATGGCGTCGCCGGCGACGGCGAAGTCGGGGATAGTGTGGGCGGGGGTGGCGATGGTGGCGGCGGTGCTGGTGACGTTCCTGGTGCCGGGGCTGCTGAACACGGCGCTGGTGCTGCTGATACTGCTGATAATACTGGGGGCGCTGGTGGCGAGGGTGTCACTGACGGACTCCGCGCTGCTGTCCATAGTGCTGCTGTTCCTGCTGGCGCTGCTGTTCGGGGTGCTGATGACGCTGCCGATAGGGGGGGGGGACCTGCCGGTGGTGATATCCCTGTACAACGCGCTGACGGGGCTGGCGGTGGGGTTCGAGGGGCTGGCGGTGGGGAACCCGGCGCTGCTGGTGGCGGAGAAGGTG
>3_826
ATGGAGACGCTGATACAGGCGGTGTACTTCCTGGTGGCGCTGCTGTTCATAGTGGGGCTGAAGAGGATGGCGTCGCCGGCGACGGCGAAGTCGGGGATAGTGTGGGCGGGGGTGGCGATGGTGGCGGCGGTGCTGGTGACGTTCCTGGTGCCGGGGCTGCTGAACACGGCGCTGGTGCTGCTGATACTGCTGATAATACTGGGGGCGCTGGTGGCGAGGGTGTCACTGACGGACTC
>3_827
ATGGAGACGCTGATACAGGCGGTGTACTTCCTGGTGGCGCTGCTGTTCATAGTGGGGCTGAAGAGGATGGCGTCGCCGGCGACGGCGAAGTCGGGGATAGTGTGGGCGGGGGTGGCGATGGTGGCGGCGGTGCTGGTGACGTTCCTGGTGCCGGGGCTGCTGAACACGGCGCTGGTGCTGCTGATACTGCTGATAATACTGGGGGCGCTGGTGGCGAGGGTGTCACTGACGGACTCCGCGCTGCTGTCCATAGTGCTGCTGTTCCTGCTGGCGCTGCTGTTCGGGGTGCTGATGACGCTGCCGATAGGGGGGGGGGACCTGCCGGTGGTGATATCCCTGTACAACGCGCTGACGGGGCTGGCGGTGGGGTTCGAGGGGCTGGCGGTGGGGAACCCGGCGCTGCTGGTGGCGGAGAAGGTGATATTCGTGCCGGGGTACGGGATGGCGGTGGCGCAGGCGCAGCACAAGCTGAAGGA
>3_828
ATGGAGACGCTGATACAGGCGGTGTACTTCCTGGTGGCGCTGCTGTTCATAGTGGGGCTGAAGAGGATGGCGTCGCCGGCGACGGCGAAGTCGGGGATAGTGTGGGCGGGGGTGGCGATGGTGGCGGCGGTGCTGGTGACGTTCCTGGTGCCGGGGCTGCTG
>3_829
ATGGAGACGCTGATACAGGCGGTGTACTTCCTGGTGGCGCTGCTGTTCATAGTGGGGCTGAAGAGGATGGCGTCGCCGGCGACGGCGAAGTCGGGGATAGTGTGGGCGGGGGTGGCGATGGTGGCGGCGGTGCTGGTGACGTTCCTGGTGCCGGGGCTGCTGAACACGGCGCTGGTGCTGCTGATACTGCTGATAATACTGGGG
>3_830
ATGGAGACGCTGATACAGGCGGTGTACTTCCTGGTGGCGCTGCTGTTCATAGTGGGGCTGAAGAGGATGGCGTCGCCGGCGACGGCGAAGTCGGGGATAGTGTGGGCGGGGGTGGCGATGGTGGCGGCGGTGCTGGTGACGTTCCTGGTGCCGGGGCTGCTGAACACGGCGCTGGTGCTGCTGATACTGCTGATAATACTGGGGGCGCTGGTGGCGAGGGTGTCACTGACGGACTCCGCGCTGCTGTCCATAGTGCTGCTGTTCCTGCTGGCGCTGCTGTTCGGGGTGCTGATGACGCTGCCGATAGGGGGGGGGGACCTGCCGGTGGTGATATCCCTGTACAACG
>3_831
ATGGAGACGCTGATACAGGCGGTGTACTTCCTGGTGGCGCTGCTGTTCATAGTGGGGCTGAAGAGGATGGCGTCGCCGGCGACGGCGAAGTCGGGGATAGTGTGGGCGGGGGTGGCGATGGTGGCGGCGGTGCTGGTGACGTTCCTGGTGCCGGGGCTGCTGAACACGGCGCTGGTGCTGCTGATACTGCTGATAATACTGGGGGCG
>3_832
ATGGAGACGCTGATACAGGCGGTGTACTTCCTGGTGGCGCTGCTGTTCATAGTGGGGCTGAAGAGGATGGCGTCGCCGGCGACGGCGAAGTCGGGGATAGTGTGGGCGGGGGTGGCGATGGTGGCGGCGGTGCTGGTGACGTTCCTGGTGCCGGGGCTGCTGAACACGGCGCTGGTGCTGCTGATACTGCTGATAATACTGGGGGCGCTGGTGGCGAGGGTGTCACTGACGGACTCCGCGCTGCTGTCCATAGTGCTGCTGTTCCTGCTGGCGCTGCTGTTCGGGGTGCTGATGACGCTGCCGATAGGGGGGGGGGACCTGCCGGTGGTGATATCCCTGTACAA
>3_833
ATGGAGACGCTGATACAGGCGGTGTACTTCCTGGTGGCGCTGCTGTTCATAGTGGGGCTGAAGAGGATGGCGTCGCCGGCGACGGCGAAGTCGGGGATAGTGTGGGCGGGGGTGGCGATGGTGGCGGCGGTGCTGGTGACGTTCCTGGTGCCGGGGCTGCTGAACACGGCGCTGGTGCTGCTGATACTGCTGATAATACTGGGGGCGCTGGTGGCGAGGGTGTCACTGACGGACT
>3_834
ATGGAGACGCTGATACAGGCGGTGTACTTCCTGGTGGCGCTGCTGTTCATAGTGGGGCTGAAGAGGATGGCGTCGCCGGCGACGGCGAAGTCGGGGATAGTGTGGGCGGGGGTGGCGATGGTGGCGGCGGTGCTGGTGACGTTCCTGGTGCCGGGGCTGCTGAACACGGCGCTGGTGCTGCTGATACTGCTGATAATACTGGGGGCGCTGGTGGCGAGGGTGTCACTGACGGACTCCGCGCTGCTGTCCATAGTGCTGCTGTTCCTGCTGGCGCTGCTGTTCGGGGTGCTGATGACGCTGCCGATAGGGGGGGGGGACCTGCCGGTGGTGATATCCCTGTACAACGCGCTGACGGGGCTGGCGGTG
>3_835
ATGGAGACGCTGATACAGGCGGTGTACTTCCTGGTGGCGCTGCTGTTCATAGTGGGGCTGAAGAGGATGGCGTCGCCGGCGACGGCGAAGTCGGGGATAGTGTGGGCGGGGGTGGCGATGGTGGCGGCGGTGCTGGTGACGTTCCTGGTGCCGGGGCTGCTGAACACGGCGCTGGTGCTGCTGATACTGCTGATAATACTGGGGGCGCTGGTGGCGAGGGTGTCACTGACGGACTCCGCGCTGCTGTCCATAGTGCTGCTGTTCCTGCTGGCGCTGCTGTTCGGGGTGCTGATGACGCTGCCGATAGGGGGGGGGGACCTGCCGGTGGTGATATCCCTGTACAACGCGCT
>3_836
ATGGAGACGCTGATACAGGCGGTGTACTTCCTGGTGGCGCTGCTGTTCATAGTGGGGCTGAAGAGGATGGCGTCGCCGGCGACGGCGAAGTCGGGGATAGTGTGGGCGGGGGTGGCGATGGTGGCGGCGGTGCTGGTGACGTTCCTGGTGCCGGGGCTGCTGAACACGGCGCTGGTGCTGCTGATACTGCTGATAATACTGGGGGCGCTGGTGGCGAGGGTGTCACTGACGGACTCCGCGCTGCTGTCCATAGTGCTGCTGTTCCTGCTGGCGCTGCTGTTCGGGGTGCTGATGACGCTGCCGATAG
>3_837
ATGGAGACGCTGATACAGGCGGTGTACTTCCTGGTGGCGCTGCTGTTCATAGTGGGGCTGAAGAGGATGGCGTCGCCGGCGACGGCGAAGTCGGGGATAGTGTGGGCGGGGGTGGCGATGGTGGCGGCGGTGCTGGTGACGTTCCTGGTGCCGGGGCTGCTGAACACGGCGCTGGTGCTGCTGATACTGCTGATAATACTGGGGGCGCTGGTGGCGAGGGTGTCACTGACGGACTCCGCGCTGCTGTCCATAGTGCTGCTGTTCCTGCTGGCGCTGCTGTTCGGGGTGCTGATGACGCTGCCGATAGGGGGGGGGGACCTGCCGGTGGTGATATCCCTGTACAACGCGCTGACGGGGCTGGCGGTGGGGTTC
>3_838
ATGGAGACGCTGATACAGGCGGTGTACTTCCTGGTGGCGCTGCTGTTCATAGTGGGGCTGAAGAGGATGGCGTCGCCGGCGACGGCGAAGTCGGGGATAGTGTGGGCGGGGGTGGCGATGGTGGCGGCGGTGCTGGTGACGTTCCTGGTGCCGGGGCTGCTGAACACGGCGCTGGTGCTGCTGATACTGCTGATAATACTGGGGGCGCTGGTGGCGAGGGTGTCACTGACGGACTCCGCGCTGCTGTCCATAGTGCTGCTGTTCCTGCTGGCGCTGCTGTTCGGGGTGCTGATGACGCTGCCGATAGGGGGGGGGGACCTGCCGGTGGTGATATCCCTGTACAACGCGCTGACGGGGCTGGCGGTGGGGTTCGAGGGGCTGGCGGTGGGGAACCCGGCGCTGCTGGTGGCGGAGAAGGTGATATTCGTGCC
>3_839
ATGGAGACGCTGATACAGGCGGTGTACTTCCTGGTGGCGCTGCTGTTCATAGTGGGGCTGAAGAGGATGGCGTCGCCGGCGACGGCGAAGTCGGGGATAGTGTGGGCGGGGGTGGCGATGGTGGCGGCGGTGCTGGTGACGTTCCTGGTGCCGGGGCTGCTGAACACGGCGCTGGTGCTGCTGATACTGCTGATAATACTGGGGGCGCTGGTGGCGAGGGTGTCACTGACGGACTCCGCGCTGCTGTCCATAGTGCTGCTGTTCCTGCTGGCGCTGCTGTTCGGGGTGCTGATGACGCTGCCGATAGGGGGGGGGGACCTGCCGGTGGTGATATCCCTGTAC
>3_840
ATGGAGACGCTGATACAGGCGGTGTACTTCCTGGTGGCGCTGCTGTTCATAGTGGGGCTGAAGAGGATGGCGTCGCCGGCGACGGCGAAGTCGGGGATAGTGTGGGCGGGGGTGGCGATGGTGGCGGCGGTGCTGGTGACGTTCCTGGTGCCGGGGCTGCTGAACACGGCGCTGGTGCTGCTGATACTGCTGATAATACTGGGGGCGCTGGTGGCGAGGGTGTCACTGACGGACTCCGCGCTGCTGTCCATAGTGCTGC
>3_841
ATGGAGACGCTGATACAGGCGGTGTACTTCCTGGTGGCGCTGCTGTTCATAGTGGGGCTGAAGAGGATGGCGTCGCCGGCGACGGCGAAGTCGGGGATAGTGTGGGCGGGGGTGGCGATGGTGGCGGCGGTGCTGGTGACGTTCCTGGTGCCGGGGCTGCTGAACACGGCGCTGGTGCTGCTGATACTGCTGATAATACTGGGGGCGCTGGTGGCGAGGGTGTCACTGACGGACTCCGCGCTGCTGTCCATAGTGCTGCTGTTCCTGCTGGCGCTGCTGTTCGGGGTGCTGATGACGCTGCCGATAGGGGGGGGGGACCTGCCGGTGGTGATATCCCTGTACAACGCGCTGACGGGGCTGGCGGTGGGGTTCGAGGGGCTGGCGGTGGGGAACCCGGCGCTGCTGGTGGCGGAGAAGGTGATATTCGTGC
>3_842
ATGGAGACGCTGATACAGGCGGTGTACTTCCTGGTGGCGCTGCTGTTCATAGTGGGGCTGAAGAGGATGGCGTCGCCGGCGACGGCGAAGTCGGGGATAGTGTGGGCGGGGGTGGCGATGGTGGCGGCGGTGCTGGTGACGTTCCTGGTGCCGGGGCTGCTGAACACGGCGCTGGTGCTGCTGATACTGCTGATAATACTGGGGGCGCTGGTGGCGAGGGTGTCACTG
>3_843
ATGGAGACGCTGATACAGGCGGTGTACTTCCTGGTGGCGCTGCTGTTCATAGTGGGGCTGAAGAGGATGGCGTCGCCGGCGACGGCGAAGTCGGGGATAGTGTGGGCGGGGGTGGCGATGGTGGCGGCGGTGCTGGTGACGTTCCTGGTGCCGGGGCTGCTGAACACGGCGCTGGTGCTG
>3_844
ATGGAGACGCTGATACAGGCGGTGTACTTCCTGGTGGCGCTGCTGTTCATAGTGGGGCTGAAGAGGATGGCGTCGCCGGCGACGGCGAAGTCGGGGATAGTGTGGGCGGGGGTGGCGATGGTGGCGGCGGTGCTGGTGACGTTCCTGGTGCCGGGGCTGCTGAACACGGCGCTGGTGCTGCTGATACTGCTGATAATACTGGGGGCGCTGGTGGCGAGGGTGTCACTGACGGACTCCGCGCTG
>3_845
ATGGAGACGCTGATACAGGCGGTGTACTTCCTGGTGGCGCTGCTGTTCATAGTGGGGCTGAAGAGGATGGCGTCGCCGGCGACGGCGAAGTCGGGGATAGTGTGGGCGGGGGTGGCGATGGTGGCGGCGGTGCTGGTGACGTTCCTGGTGCCGGGGCTGCTGAACACGGCGCTGGTGCTGCTGATACTGCTGATAATACTGGGGGCGCTGGTGGCGAGGGTGTCACTGACGGACTCCGCGCTGCTGTCCATAGTGCTGCTGTTCCTGCTGGCGCTGCTGTTCGGGGTGCTGATGACGCTGCCGATAGGGGGGGGGGACCTGCCGGTGGTGATATCCCTGTACAACGCGCTGACGGGGCTGGCGGTGGGGTTCGAGGGGCTGGCGGTGGGGAAC
>3_846
ATGGAGACGCTGATACAGGCGGTGTACTTCCTGGTGGCGCTGCTGTTCATAGTGGGGCTGAAGAGGATGGCGTCGCCGGCGACGGCGAAGTCGGGGATAGTGTGGGCGGGGGTGGCGATGGTGGCGGCGGTGCTGGTGACGTTCCTGGTGCCGGGGCTGCTGAACACGGCGCTGGTGCTGCTGATACTGCTGATAATACTGGGGGCGCTGGTGGCGAGGGTGTCACTGACGGACTCCGCGCTGCTGTCCATAGTGCTGCTGTTCCTGCTGGCGCTGCTGTTCGGGGTGCTGATGACGCT
>3_847
ATGGAGACGCTGATACAGGCGGTGTACTTCCTGGTGGCGCTGCTGTTCATAGTGGGGCTGAAGAGGATGGCGTCGCCGGCGACGGCGAAGTCGGGGATAGTGTGGGCGGGGGTGGCGATGGTGGCGGCGGTGCTGGTGACGTTCCTGGTGCCGGGGCTGCTGAACACGGCGCTGGTGCTGCTGATACTGCTGATAATACTGGGGGCGCTGGTGGCGAGGGTGTCACTGACGGACTCCGCGCTGCTGTCCATAGTGCTGCTGTTCCTGCTGGCGCTGCTGTTCGGGGTGCTGATGACGCTGCCGATAGGGGGGGGGGACCTGCCGGTGGTGATATCCCTGTACAACGCGCTGACGGGGCTGGCGGTGGGGTTCGAGGGGCTGGCGGTGGGGAACCCGGCGCTGCTGGTGGCGGAGAAGGTGATATTCGTGCCGGGGTACGGGATGGCGGTG
>3_848
ATGGAGACGCTGATACAGGCGGTGTACTTCCTGGTGGCGCTGCTGTTCATAGTGGGGCTGAAGAGGATGGCGTCGCCGGCGACGGCGAAGTCGGGGATAGTGTGGGCGGGGGTGGCGATGGTGGCGGCGGTGCTGGTGACGTTCCTGGTGCCGGGGCTGCTGAACACGGCGCTGGTGCTGCTGATACTGCTGATAATACTGGGGGCGCTGGTGGCGAGGGTGTCACTGACGGACTCCGCGCTGCTGTCCATAGTGCTGCTGTTCCTGCTGGCGCTGCTGTTCGGGGTGCTGATGACGCTGCCGATAGGGGGGGGGGACCTGCCGGTGGTGATATCC
>3_849
ATGGAGACGCTGATACAGGCGGTGTACTTCCTGGTGGCGCTGCTGTTCATAGTGGGGCTGAAGAGGATGGCGTCGCCGGCGACGGCGAAGTCGGGGATAGTGTGGGCGGGGGTGGCGATGGTGGCGGCGGTGCTGGTGACGTTCCTGGTGCCGGGGCTGCTGAACACGGCGCTGGTGCTGCTGATACTGCTGATAAT
>3_850
ATGGAGACGCTGATACAGGCGGTGTACTTCCTGGTGGCGCTGCTGTTCATAGTGGGGCTGAAGAGGATGGCGTCGCCGGCGACGGCGAAGTCGGGGATAGTGTGGGCGGGGGTGGCGATGGTGGCGGCGGTGCTGGTGACGTTCCTGGTGCCGGGGCTGCTGAACACGGCGCTGGTGCTGCTGATACTGCTGATAATACTGGGGGCGCTGGTGGCGAGGGTGTCACTGACGGACTCCGCGCTGCTGTCCATAGTGCTGCTGTTCCTGCTGGCGCTGCTGTTCGGGGTGCTGATGACGCTGCCGATAGGGGGGGGGGACCTGCCGGTGGTGATATCCCTGTACAACGCGCTGACGGGGCTGGCGGTGGGGTTCGAGGGGCTGGCGGTGGGGAACCCGGCGCTGCTGGTGGCGGAGAAGGTGATATTCGTGCC
>3_851
ATGGAGACGCTGATACAGGCGGTGTACTTCCTGGTGGCGCTGCTGTTCATAGTGGGGCTGAAGAGGATGGCGTCGCCGGCGACGGCGAAGTCGGGGATAGTGTGGGCGGGGGTGGCGATGGTGGCGGCGGTGCTGGTGACGTTCCTGGTGCCGGGGCTGCTGAACACGGCGCTGGTGCTGCTGATACTGCTGATAATACTGGGGGCGCTGGTGGCGAGGGTGTCACTGACGGACTCCGCGCTGCTGTCCATAGTGCTGCTGTTCCTGCTGGCGCTGCTGTTCGGGGTGCTGATGACGCTGCCGATAGGGGGGGGGGACCTGCCGGTGGTGATATCCCTGTACAACGCGCTGACGGGGCTGGCGGTGGGGTTCGAGGGGCTGGCGGTGGGGAACCCGGCGCTGCT
>3_852
ATGGAGACGCTGATACAGGCGGTGTACTTCCTGGTGGCGCTGCTGTTCATAGTGGGGCTGAAGAGGATGGCGTCGCCGGCGACGGCGAAGTCGGGGATAGTGTGGGCGGGGGTGGCGATGGTGGCGGCGGTGCTGGTGACGTTCCTGGTGCCGGGGCTGCTGAACACGGCGCTGGTGCTGCTGATACTGCTGATAATACTGGGGGCGCTGGTGGCGAGGGTGTCACTGACGGACTCCGCGCTGCTGTCCATAGTGCTGCTGTTCCTGCTGGCGCTGCTGTTCGGGGTGCTGATGACGCTGCCGATAGGGGGGGGGGACCTGCCGGTGGTGATATCCCTGTACAACGCGCTGACGGGGCTG
>3_853
ATGGAGACGCTGATACAGGCGGTGTACTTCCTGGTGGCGCTGCTGTTCATAGTGGGGCTGAAGAGGATGGCGTCGCCGGCGACGGCGAAGTCGGGGATAGTGTGGGCGGGGGTGGCGATGGTGGCGGCGGTGCTGGTGACGTTCCTGGTGCCGGGGCTGCTGAACACGGCGCTGGTGCTGCTGATACTGCTGAT
>3_854
ATGGAGACGCTGATACAGGCGGTGTACTTCCTGGTGGCGCTGCTGTTCATAGTGGGGCTGAAGAGGATGGCGTCGCCGGCGACGGCGAAGTCGGGGATAGTGTGGGCGGGGGTGGCGATGGTGGCGGCGGTGCTGGTGACGTTCCTGGTGCCGGGGCTGCTGAACACGGCGCTGGTGCTGCTGATACTGCTGATAATACTGG
>3_855
ATGGAGACGCTGATACAGGCGGTGTACTTCCTGGTGGCGCTGCTGTTCATAGTGGGGCTGAAGAGGATGGCGTCGCCGGCGACGGCGAAGTCGGGGATAGTGTGGGCGGGGGTGGCGATGGTGGCGGCGGTGCTGGTGACGTTCCTGGTGCCGGGGCTGCTGAACACGGCGCTGGTGCTGCTGATACTGCTGATAATACTGGGGGCGCTGGTGGCGAGGGTGTCACTGACGGACTCCGCGCTGCTGTCCATAGTGCTGCTGTTCCTGCTGGCGCTGCTGTTCGGG
>3_856
ATGGAGACGCTGATACAGGCGGTGTACTTCCTGGTGGCGCTGCTGTTCATAGTGGGGCTGAAGAGGATGGCGTCGCCGGCGACGGCGAAGTCGGGGATAGTGTGGGCGGGGGTGGCGATGGTGGCGGCGGTGCTGGTGACGTTCCTGGTGCCGGGGCTGCTGAACACGGCGCTGGTGCTGCTGATACTGCTGATAATACTGGGGGCGCTGGTGGCGAGGGTGTCACTGACGGACTCCGCGCTGCTGTCCATAGTGCTGCTGTTCCTGCTGGCGCTGCTGTTCGGGGTGCTGATGACGCTGCCGATAGGGGGGGGGGACCTGCCGGTGGTGATATCCCTGTACAACGCGCTGACGGGGCTGGCGG
>3_857
ATGGAGACGCTGATACAGGCGGTGTACTTCCTGGTGGCGCTGCTGTTCATAGTGGGGCTGAAGAGGATGGCGTCGCCGGCGACGGCGAAGTCGGGGATAGTGTGGGCGGGGGTGGCGATGGTGGCGGCGGTGCTGGTGACGTTCCTGGTGCCGGGGCTGCTGAACACGGCGCTGGTGCTGCTGATACTGCTGATAATACTGGGGGCGCTGGTGGCGAGGGTGTCACTGACGGACTCCGCGCTGCTGTCCATAGTGCTGCTGTTCCTGCTGGCGCTGCTGTTCGGGGTGCTGATGACGCTGCCGATAGGGGGGGGGGACCTGCCGGTGGTGATATCCCTGTACAACGCGCTGACGGGGCTGGCGGTGGGGTTCGAGGGGCTGGCGGTGGGGAACCCGGCGCTGCTGGTGGCGGAGAAGGTGATATTCGTGCCGGGGTAC
>3_858
ATGGAGACGCTGATACAGGCGGTGTACTTCCTGGTGGCGCTGCTGTTCATAGTGGGGCTGAAGAGGATGGCGTCGCCGGCGACGGCGAAGTCGGGGATAGTGTGGGCGGGGGTGGCGATGGTGGCGGCGGTGCTGGTGACGTTCCTGGTGCCGGGGCTGCTGAACACGGCGCTGGTGCTGCTGATACTGCTGATAATACTGGGGGCGCTGGT
>3_859
ATGGAGACGCTGATACAGGCGGTGTACTTCCTGGTGGCGCTGCTGTTCATAGTGGGGCTGAAGAGGATGGCGTCGCCGGCGACGGCGAAGTCGGGGATAGTGTGGGCGGGGGTGGCGATGGTGGCGGCGGTGCTGGTGACGTTCCTGGTGCCGGGGCTGCTGAACACGGCGCTGGTGCTGCTGATACTGCTGATAATACTGGGGGCGCTGGTGGCGAGGGTGTCACTGACGGACTCCGCGCTGCTGTCCATAGTGCTGCTGTTCCTGCTGGCGCTGCTGTTCGGGGTGCTGATGACGCTGCCGATAGGGGGGGGGGACCTGCCGGTGGTGATATCCCTGTACAACGCG
>3_860
ATGGAGACGCTGATACAGGCGGTGTACTTCCTGGTGGCGCTGCTGTTCATAGTGGGGCTGAAGAGGATGGCGTCGCCGGCGACGGCGAAGTCGGGGATAGTGTGGGCGGGGGTGGCGATGGTGGCGGCGGTGCTGGTGACGTTCCTGGTGCCGGGGCTGCTGAACACGGCGCTGGTGCTGCTGATACTGCTGATAATACTGGGGGCGCTGGTGGCGAGGGTGTCACTGACGGACTCCGCGCTGCTGTCCATAGTGCTGCTGTTCCTGCTGGCGCTGCTGTTCGGGGTGCTGATGACGCT
>3_861
ATGGAGACGCTGATACAGGCGGTGTACTTCCTGGTGGCGCTGCTGTTCATAGTGGGGCTGAAGAGGATGGCGTCGCCGGCGACGGCGAAGTCGGGGATAGTGTGGGCGGGGGTGGCGATGGTGGCGGCGGTGCTGGTGACGTTCCTGGTGCC
>3_862
ATGGAGACGCTGATACAGGCGGTGTACTTCCTGGTGGCGCTGCTGTTCATAGTGGGGCTGAAGAGGATGGCGTCGCCGGCGACGGCGAAGTCGGGGATAGTGTGGGCGGGGGTGGCGATGGTGGCGGCGGTGCTGGTGACGTTCCTGGTGCCGGGGCTGCTGAACACGGCGCTGGTGCTGCTGATACTGCTGATAATACTGGGGGCGCTGGTGGCGAGGGTGTCACTGACGGACTCCGCGCTGCTGTCCATAGTGCTGCTGTTCCTGCTGGCGCTGCTGTTCGGGGTGCTGATGACGCTGCCGATAGGGGGGGGGGACCTGCCGGTGGTGATATCCCTGTACAACGCGCTGACGGGGCTGGCGGTGGGGTTCGAGGGGCTGGCGGTGGGGAACCCGGCGCTGCTGGTGGCGGAGAAGGTGATATTCGTGCCGGGGTACGGGATGGCGGTGGCGCAGGCGCAGCACAAGCTGAAGGAGC
>3_863
ATGGAGACGCTGATACAGGCGGTGTACTTCCTGGTGGCGCTGCTGTTCATAGTGGGGCTGAAGAGGATGGCGTCGCCGGCGACGGCGAAGTCGGGGATAGTGTGGGCGGGGGTGGCGATGGTGGCGGCGGTGCTGGTGACGTTCCTGGTGCCGGGGCTGCTGAACACGGCGCTGGTGCTGCTGATACTGCTGATAATACTGGGGGCGCTGGTGGCGAGGGTGTCACTGACGGACTCCGCGCTGCTGTCCATAGTGCTGCTGTTCCTGCTGGCGCTGCTGTTCGGGGTGCTGATGACGCTGCCGATAGGGGGGGGGGACCTGCCGGTGGTGATATCCCTGTACAACGCGCTGACGGGGCTGGCGGT
>3_864
ATGGAGACGCTGATACAGGCGGTGTACTTCCTGGTGGCGCTGCTGTTCATAGTGGGGCTGAAGAGGATGGCGTCGCCGGCGACGGCGAAGTCGGGGATAGTGTGGGCGGGGGTGGCGATGGTGGCGGCGGTGCTGGTGACGTTCCTGGTGCCGGGGCTGCTGAACACGGCGCTGGTGCTGCTGATACTGCTGATAATACTGGGGGCGCTGGTGGCGAGGGTGTCACTGACGGACTCCGCGCTGCTGTCCATAGTGCTGCTGTTCCTGCTGGCGCTGCTGTTCGGGGTGCTGATGACGCTGCCGATAGGGGGGGGGGACCTG
>3_865
ATGGAGACGCTGATACAGGCGGTGTACTTCCTGGTGGCGCTGCTGTTCATAGTGGGGCTGAAGAGGATGGCGTCGCCGGCGACGGCGAAGTCGGGGATAGTGTGGGCGGGGGTGGCGATGGTGGCGGCGGTGCTGGTGACGTTCCTGGTGCCGGGGCTGCTGAACACGGCGCTGGTGCTGCTGATACTGCTGATAATACTGGGGGCGCTGGTGGCGAGGGTGTCACTGACGGACTCCGCGCTGCTGTCCATAGTGCTGCTGTTCCTGCTGGCGCTGCTGTTCGGGGTGCTGATGACGCTGCCGATAG
>3_866
ATGGAGACGCTGATACAGGCGGTGTACTTCCTGGTGGCGCTGCTGTTCATAGTGGGGCTGAAGAGGATGGCGTCGCCGGCGACGGCGAAGTCGGGGATAGTGTGGGCGGGGGTGGCGATGGTGGCGGCGGTGCTGGTGACGTTCCTGGTGCCGGGGCTGCTGAACACGGCGCTGGTGCTGCTGATACTGCTGATAATACTGGGGGCGCTGGTGGCGAGGGTGTCACTGACGGACTCCGCGCTGCTGTCCATAGTGCTGCTGTTCCTGCTGGCGCTGCTGTTCGGGGTGCTGATGACGCTGCCGATAGGGGGGGGGGACCTGCCGGTGGTGATATCCCTGTACAACGCGCTGACGGGGCTGGCGGTGGGGTTCGAGGGGCTGGCGGTGGGG
>3_867
ATGGAGACGCTGATACAGGCGGTGTACTTCCTGGTGGCGCTGCTGTTCATAGTGGGGCTGAAGAGGATGGCGTCGCCGGCGACGGCGAAGTCGGGGATAGTGTGGGCGGGGGTGGCGATGGTGGCGGCGGTGCTGGTGACGTTCCTGGTGCCGGGGCTGCTGAACACGGCGCTGGTGCTGCTGATACTGCTGATAATACTGGGGGCGCTGGTGGCGAGGGTGTCACTGACGGACTCCGCGCTGCTGTCCATAGTGCTGCTGTTCCTGCTGGCGCTGCTGTTCGGGGTGCTGATGACGCTGCCGATAGGGGGGGGGGACCTGCCGGTGGTGATATCCCTGTACAACGCGCTGACGGGGCTGGCGGTGGGGTTCGAGGGGCTGGCGGTGGGGAACCCGGCGCTGCTGGTGGCGGAGAAGGTGATATTCGTGCCGGGGTACGGGATGGCGGTGGCGCAGGCGC
>3_868
ATGGAGACGCTGATACAGGCGGTGTACTTCCTGGTGGCGCTGCTGTTCATAGTGGGGCTGAAGAGGATGGCGTCGCCGGCGACGGCGAAGTCGGGGATAGTGTGGGCGGGGGTGGCGATGGTGGCGGCGGTGCTGGTGACGTTCCTGGTGCCGGGGCTGCTGAACACGGCGCTGGTGCTGCTGATACTGCTGATAATACTGGGGGCGCTGGTGGCGAGGGTGTCACTGACGGACTCCGCGCTGCTGTCCATAGTGCTGCTGTTCCTGCTGGCGCTGCTGTTCGGGG
>3_869
ATGGAGACGCTGATACAGGCGGTGTACTTCCTGGTGGCGCTGCTGTTCATAGTGGGGCTGAAGAGGATGGCGTCGCCGGCGACGGCGAAGTCGGGGATAGTGTGGGCGGGGGTGGCGATGGTGGCGGCGGTGCTGGTGACGTTCCTGGTGCCGGGGCTGCTGAACACGGCGCTGGTGCTGCTGATACTGCTGATAATACTGGGGGCGCTGGTGGCGAGGGTGTCACTGACGGACTCCGCGCTGCTGTCCATAGTGCTGCTGTTCCTGCTGGCGCTGCTGTTCGGGGTGCTGATGACG
>3_870
ATGGAGACGCTGATACAGGCGGTGTACTTCCTGGTGGCGCTGCTGTTCATAGTGGGGCTGAAGAGGATGGCGTCGCCGGCGACGGCGAAGTCGGGGATAGTGTGGGCGGGGGTGGCGATGGTGGCGGCGGTGCTGGTGACGTTCCTGGTGCCGGGGCTGCTGAACACGGCGCTGGTGCTGCTGATACTGCTGATAATACTGGGGGCGCTGGTGGCGAGGGTGTCACTGACGGACTCCGCGCTGCTGTCCATAGTGCTGCTGTTCCTGCTGGCGCTGCTGTTCGGGGTGCTGATGACGCTGCCGATAGGGGGGGGGGACCTGCCGGTGGTGATATCCCTGTACAACGCGCTGACGGGGCTGGCGGTGGGGTTCGAGGGGCTGGCGGTG
>3_871
ATGGAGACGCTGATACAGGCGGTGTACTTCCTGGTGGCGCTGCTGTTCATAGTGGGGCTGAAGAGGATGGCGTCGCCGGCGACGGCGAAGTCGGGGATAGTGTGGGCGGGGGTGGCGATGGTGGCGGCGGTGCTGGTGACGTTCCTGGTGCCGGGGCTGCTGAACACGGCGCTGGTGCTGCTGATACTGCTGATAATACT
>3_872
ATGGAGACGCTGATACAGGCGGTGTACTTCCTGGTGGCGCTGCTGTTCATAGTGGGGCTGAAGAGGATGGCGTCGCCGGCGACGGCGAAGTCGGGGATAGTGTGGGCGGGGGTGGCGATGGTGGCGGCGGTGCTGGTGACGTTCCTGGTGCCGGGGCTGCTGAACACGGCGCTGGTGCTGCTGATACTGCTGATAATACTGGGGGCGCTGGTGGCGAGGGTG
>3_873
ATGGAGACGCTGATACAGGCGGTGTACTTCCTGGTGGCGCTGCTGTTCATAGTGGGGCTGAAGAGGATGGCGTCGCCGGCGACGGCGAAGTCGGGGATAGTGTGGGCGGGGGTGGCGATGGTGGCGGCGGTGCTGGTGACGTTCCTGGTGCCGGGGCTGCTGAACACGGCGCTGGTGCTGCTGATACTGCTGATAATACTGGG
>3_874
ATGGAGACGCTGATACAGGCGGTGTACTTCCTGGTGGCGCTGCTGTTCATAGTGGGGCTGAAGAGGATGGCGTCGCCGGCGACGGCGAAGTCGGGGATAGTGTGGGCGGGGGTGGCGATGGTGGCGGCGGTGCTGGTGACGTTCCTGGTGCCGGGGCTGCTGAACACGGCGCTGGTGCTGCTGATACTGCTGATAATACTGGGGGCGCTGGTGGCGAGGGTGTCACTGACGGACTCCGCGCTGCTGTCCATAGTGCTGCTGTTCCTGCTGGCGCTGCTGTTCGGGGTGCTGATGACGCTGCCGATAGGGGGGGGGGACCTGCCGGTGGTGATATCCCTGTACAACGCGCTGACGGGGCTGGCGGTGGGGTTCGAGGGGCTGGCGGTGGGGAACCCGGCGCTGCTGGTGGCGGAGAAGGTGATATTCGTGCCGGGGTACGGGATGGCGGTGGCGCAGGCGCAGCACAAGCTGAAGGAGCTG
>3_875
ATGGAGACGCTGATACAGGCGGTGTACTTCCTGGTGGCGCTGCTGTTCATAGTGGGGCTGAAGAGGATGGCGTCGCCGGCGACGGCGAAGTCGGGGATAGTGTGGGCGGGGGTGGCGATGGTGGCGGCGGTGCTGGTGACGTTCCTGGTGCCGGGGCTGCTGAACACGGCGCTGGTGCTGCTGATACTGCTGATAATACTGGGGGCGCTGGTGGCGAGGGTGTCACTGACGGACTCCGCGCTGCTGTCCATAGTGCTGCTGTTCCTGCTGGCGCTGCTGTTCGGGGTGCTGATGACGCTGCCGATAGGGGGGGGGGACCTGCCGGTGGTGATATCCCTGTACAACGCGCTGACGGGGCTGGCGGTGGGGTTCGAGGGGCTGGCGGTG
>3_876
ATGGAGACGCTGATACAGGCGGTGTACTTCCTGGTGGCGCTGCTGTTCATAGTGGGGCTGAAGAGGATGGCGTCGCCGGCGACGGCGAAGTCGGGGATAGTGTGGGCGGGGGTGGCGATGGTGGCGGCGGTGCTGGTGACGTTCCTGGTGCCGGGGCTGCTGAACACGGCGCTGGTGCTGCTGATACTGCTGATAATACTGGGGGCGCTGGTGGCGAGGGTGTCACTGACGGACTCCGCGCTGCTGTCCATAGTGCTGCTGTTCCTGCTGGCGCTGCTGTTCGGGGTGCTGATGA
>3_877
ATGGAGACGCTGATACAGGCGGTGTACTTCCTGGTGGCGCTGCTGTTCATAGTGGGGCTGAAGAGGATGGCGTCGCCGGCGACGGCGAAGTCGGGGATAGTGTGGGCGGGGGTGGCGATGGTGGCGGCGGTGCTGGTGACGTTCCTGGTGCCGGGGCTGCTGAACACGGCGCTGGTGCTGCTGATACTGCTGATAATACTGGGGGCGCTGGTGGCGAGGGTGTCACTGACGGACTCCGCGCTGCTGTCCATAGTGCTGCTGTTCCTGCTGGCGCTGCTGTTCGGGGTGCTGATGACGCTGCCGATAGGGGGGGGGGACCTGCCGGTGGTGATATCCCTGT
>3_878
ATGGAGACGCTGATACAGGCGGTGTACTTCCTGGTGGCGCTGCTGTTCATAGTGGGGCTGAAGAGGATGGCGTCGCCGGCGACGGCGAAGTCGGGGATAGTGTGGGCGGGGGTGGCGATGGTGGCGGCGGTGCTGGTGACGTTCCTGGTGCCGGGGCTGCTGAACACGGCGCTGGTGCTGCTGATACTGCTGATAATACTGGGGGCGCTGGTGGCGAGGGTGTCACTGACGGACTCCGCGCTGCTGTCCATAGTGCTGCTGTTCCTGCTGGCGCTGCTGTTCGGGGTGCTGATGACGCTGCCGATAGGGGGGGGGGACCTGCCGGTGGTGATATCCCTGTACAACGCGCTGACGGGGCTGGCGGTGGGGTTCGAGGGGCTGGCGGTGGGGAACCCGGCGCTGCTGGTGGCGGAGAAGGTGATATTCGTGCCGGGGTACGGGATGGCGGTGGCGCAGGCGCAGCACAAGCTGAAGGAGCTGGCGGACGTGCTGGA
>3_879
ATGGAGACGCTGATACAGGCGGTGTACTTCCTGGTGGCGCTGCTGTTCATAGTGGGGCTGAAGAGGATGGCGTCGCCGGCGACGGCGAAGTCGGGGATAGTGTGGGCGGGGGTGGCGATGGTGGCGGCGGTGCTGGTGACGTTCCTGGTGCCGGGGCTGCTGAACACGGCGCTGGTGCTGCTGATACTGCTGATAATACTGGGGGCGCTGGTGGCGAGGGTGTCACTGACGGACTCCGCGCTGCTGTCCATAGTGCTGCTGTTCCTGCTGGCGCTGCTGTTCGGGGTGCTGATGACGCTGCCGATAGGGGGGGGGGACCTGCCGGTGGTGATATCCCTGTACAACGCGCTGACGGGGCTGGCGGTGGGGTTCGAGGGGCTGGCGGTGGGGAACCCGGCGCTGCTGGTGGCGGAGAAGGTGATATTCGTGCCGGGGTACGGGATGGCGGTGGCG
>3_880
ATGGAGACGCTGATACAGGCGGTGTACTTCCTGGTGGCGCTGCTGTTCATAGTGGGGCTGAAGAGGATGGCGTCGCCGGCGACGGCGAAGTCGGGGATAGTGTGGGCGGGGGTGGCGATGGTGGCGGCGGTGCTGGTGACGTTCCTGGTGCCGGGGCTGCTGAACACGGCGCTGGTGCTGCTGATACTGCTGATAATACTGGGGGCGCTGGTGGCGAGGGTGTCACTGACGGACTCCGCGCTGCTGTCCATAGTGCTGCTGTTCCTGCTGGCGCTGCTGTTCGGGGTGCTGATGACGCTGCCGATAGGGGGGGGGGACCTGCCGGTGGTGATATCCCTGTACAACGCGCTGACGGGGCTGGCGGTGGGGTTCGAGGGGCTGGCGGTGGGGAACCCG
>3_881
ATGGAGACGCTGATACAGGCGGTGTACTTCCTGGTGGCGCTGCTGTTCATAGTGGGGCTGAAGAGGATGGCGTCGCCGGCGACGGCGAAGTCGGGGATAGTGTGGGCGGGGGTGGCGATGGTGGCGGCGGTGCTGGTGACGTTCCTGGTGCCGGGGCTGCTGAACACGGCGCTGGTGCTGCTGATACTGCTGATAATACTGGGGGCGCTGG
>3_882
ATGGAGACGCTGATACAGGCGGTGTACTTCCTGGTGGCGCTGCTGTTCATAGTGGGGCTGAAGAGGATGGCGTCGCCGGCGACGGCGAAGTCGGGGATAGTGTGGGCGGGGGTGGCGATGGTGGCGGCGGTGCTGGTGACGTTCCTGGTGCCGGGGCTGCTGAACACGGCGCTGGTGCTGCTGATACTGCTGATAATACTGGGGGCGCTGGTGGCGAGGGTGTCACTGACGGACTCCGCGCTGCTGTCCATAGTGCTGCTGTTCCTGCTGGCGCT
>3_883
ATGGAGACGCTGATACAGGCGGTGTACTTCCTGGTGGCGCTGCTGTTCATAGTGGGGCTGAAGAGGATGGCGTCGCCGGCGACGGCGAAGTCGGGGATAGTGTGGGCGGGGGTGGCGATGGTGGCGGCGGTGCTGGTGACGTTCCTGGTGCCGGGGCTGCTGAACACGGCGCTGGTGCTGCTGATACTGCTGATAATACTGGGGGCGCTGGTGGCGAGGGTGTCACTGACGGACTCCGCGCTGCTGTCCATAGTGCTGCTGTTCCTGCTGGCGCTGCTGTTCGGGGTGCTGATGACGCTGCCGATAGGGGGGGGGGACCTGCCGGTGGTGATATCCCTGTACAACGCGCTGACGGGGCTGGCGGTGGGGTTCGAGGGGCTGGCGGTGGGGAACCCGGCGCTGCTGGTGGCGGAGAAGGTGATATTCGTGCCGGGGTACGGGATGGCGGTGGCGC
>3_884
ATGGAGACGCTGATACAGGCGGTGTACTTCCTGGTGGCGCTGCTGTTCATAGTGGGGCTGAAGAGGATGGCGTCGCCGGCGACGGCGAAGTCGGGGATAGTGTGGGCGGGGGTGGCGATGGTGGCGGCGGTGCTGGTGACGTTCCTGGTGCCGGGGCTGCTGAACACGGCGCTGGTGCTGCTGATACTGCTGATAATACTGGGGGCGCTGGTGGCGAGGGTGTCACTGACGGACTCCGCGCTGCTGTCCATAGTGCTGCTGTTCCTGCTGGCGCTGCTGTTCGGGGTGCTGATGACGCTGCCGATAGGGGGGGGGGACCTGCCGGTGGTGATATCCC
>3_885
ATGGAGACGCTGATACAGGCGGTGTACTTCCTGGTGGCGCTGCTGTTCATAGTGGGGCTGAAGAGGATGGCGTCGCCGGCGACGGCGAAGTCGGGGATAGTGTGGGCGGGGGTGGCGATGGTGGCGGCGGTGCTGGTGACGTTCCTGGTGCCGGGGCTGCTGAACACGGCGCTGGTGCTGCTGATACTGCTGATAATACTGGGGGCGC
>3_886
ATGGAGACGCTGATACAGGCGGTGTACTTCCTGGTGGCGCTGCTGTTCATAGTGGGGCTGAAGAGGATGGCGTCGCCGGCGACGGCGAAGTCGGGGATAGTGTGGGCGGGGGTGGCGATGGTGGCGGCGGTGCTGGTGACGTTCCTGGTGCCGGGGCTGCTGAACACGGCGCTGGTGCTGCTGATACTGCTGATAATACTGGGGGCGCTGGTGGCGAGGGTGTCACTGACGGACTCCGCGCTGCTGTCCATAGTGCTGCTGTTCCTGCTGGCGCTGCTGTTCGGGGTGCTGATGACGCTGCCGATAGGGGGGGGGGACCTGCCGGTGGTGATATCCCTGTACAACGCGCTGACGGGGCTGGCGGTGGGGTTCGAG
>3_887
ATGGAGACGCTGATACAGGCGGTGTACTTCCTGGTGGCGCTGCTGTTCATAGTGGGGCTGAAGAGGATGGCGTCGCCGGCGACGGCGAAGTCGGGGATAGTGTGGGCGGGGGTGGCGATGGTGGCGGCGGTGCTGGTGACGTTCCTGGTGCCGGGGCTGCTGAAC
>3_888
ATGGAGACGCTGATACAGGCGGTGTACTTCCTGGTGGCGCTGCTGTTCATAGTGGGGCTGAAGAGGATGGCGTCGCCGGCGACGGCGAAGTCGGGGATAGTGTGGGCGGGGGTGGCGATGGTGGCGGCGGTGCTGGTGACGTTCCTGGTGCCGGGGCTGCTGAACACGGCGCTGGTGCTGCTGATACTGCTGATAATACTGGGGGCGCTGGTGGCGAGGGTGTCACTGACGGACTCCGCGCTGCTGTCCATAGTGCTGCTGTTCCTGCTGGCGCTGCTGTTCGGGGTGCTGATGACGCTGCCGATAGGGGGGGGGGACCTGCCGGTGGTGATATCCCTGTACAACGCGCTGACG
>3_889
ATGGAGACGCTGATACAGGCGGTGTACTTCCTGGTGGCGCTGCTGTTCATAGTGGGGCTGAAGAGGATGGCGTCGCCGGCGACGGCGAAGTCGGGGATAGTGTGGGCGGGGGTGGCGATGGTGGCGGCGGTGCTGGTGACGTTCCTGGTGCCGGGGCTGCTGAACACGGCGCTGGTGCTGCTGATACTGCTGATAATACTGGGGGCGCTGGTGGCGAGGGTGTCACTGACGGACTCCGCGCTGCTGTCCATAGTGCTGCTGTTCCT
>3_890
ATGGAGACGCTGATACAGGCGGTGTACTTCCTGGTGGCGCTGCTGTTCATAGTGGGGCTGAAGAGGATGGCGTCGCCGGCGACGGCGAAGTCGGGGATAGTGTGGGCGGGGGTGGCGATGGTGGCGGCGGTGCTGGTGACGTTCCTGGTGCCGGGGCTGCTGAACACGGCGCTGGTGCTGCTGATACTGCTGATAATACTGGGGGCGCTG
>3_891
ATGGAGACGCTGATACAGGCGGTGTACTTCCTGGTGGCGCTGCTGTTCATAGTGGGGCTGAAGAGGATGGCGTCGCCGGCGACGGCGAAGTCGGGGATAGTGTGGGCGGGGGTGGCGATGGTGGCGGCGGTGCTGGTGACGTTCCTGGTGCCGGGGCTGCTGAACACGGCGCTGGTGCTGCTGATACTGCTGATAATACTGGGGGCGCTGGTGGCGAGGGTGTCACTGACGGACTCCGCGCTGCTGTCCATAGTG
>3_892
ATGGAGACGCTGATACAGGCGGTGTACTTCCTGGTGGCGCTGCTGTTCATAGTGGGGCTGAAGAGGATGGCGTCGCCGGCGACGGCGAAGTCGGGGATAGTGTGGGCGGGGGTGGCGATGGTGGCGGCGGTGCTGGTGACGTTCCTGGTGCCGGGGCTGCTGAACACGGCGCTGGTGCTGCTGATACTGCTGATAATACTGGGGGCGCTGGTGGCGAGGGTGTCACTGACGGACTCCGC
>3_893
ATGGAGACGCTGATACAGGCGGTGTACTTCCTGGTGGCGCTGCTGTTCATAGTGGGGCTGAAGAGGATGGCGTCGCCGGCGACGGCGAAGTCGGGGATAGTGTGGGCGGGGGTGGCGATGGTGGCGGCGGTGCTGGTGACGTTCCTGGTGCCGGGGCTGCTGAACACGGCGCTGGTGCTGCTGATACTGCTGATAATACTGGGGGCGCTGGTGGCGAGGGTGTCACTGACGGACTCCGCGCTGCTGTCCATAGTGCTGCTGTTCCTGCTGGCGCTGCTGTTCGGGGTGCTGATGACGCTGCCGATAGGGG
>3_894
ATGGAGACGCTGATACAGGCGGTGTACTTCCTGGTGGCGCTGCTGTTCATAGTGGGGCTGAAGAGGATGGCGTCGCCGGCGACGGCGAAGTCGGGGATAGTGTGGGCGGGGGTGGCGATGGTGGCGGCGGTGCTGGTGACGTTCCTGGTGCCGGGGCTGCTGAACACGGCGCTGGTGCTGCTGATACTGCTGATAATACTGGGGGCGCTGGTGGCGAGGGTGTCACTGACGGACTCCGCGCTGCTGTCCATAGTGCTGCTGTTCCTGCTGGCGCTGCTGTTCGGGGTGCTGATGACGCTGCCGATAGGGGGGGGGGACCTGCCGGTGGTGATATCCCTGTACAACGCGCTGACGGGGCTGGCGGTGGGGTTCGAGGGGCTGGCGGTGGGGAACCCGGCGCTGCTG
>3_895
ATGGAGACGCTGATACAGGCGGTGTACTTCCTGGTGGCGCTGCTGTTCATAGTGGGGCTGAAGAGGATGGCGTCGCCGGCGACGGCGAAGTCGGGGATAGTGTGGGCGGGGGTGGCGATGGTGGCGGCGGTGCTGGTGACGTTCCTGGTGCCGGGGCTGCTGAACACGGCGCTGGTGCTGCTGATACTGCTGATAATACTGGGGGCGCTGGTGGCGAGGGTGTCACTGACGGACTCCGCGCTGCTGTCCATAGTGCTGCTGTTCCTGCTGGCGCTGCTGTTCGGGGTGCTGATGACGCTGCCGATAGGGGGGGGGGACCTGCCGGTGGTGATATCCCTGTACA
>3_896
ATGGAGACGCTGATACAGGCGGTGTACTTCCTGGTGGCGCTGCTGTTCATAGTGGGGCTGAAGAGGATGGCGTCGCCGGCGACGGCGAAGTCGGGGATAGTGTGGGCGGGGGTGGCGATGGTGGCGGCGGTGCTGGTGACGTTCCTGGTGCCGGGGCTGCTGAACACGGCGCTGGTGCTGCTGATACTGCTGATAATACTGGGGGCGCTGGTGGCGAGGGTGTCACTGACGGACTCCGCGCTGCTGTCCATAGTGCTGCTGTTCCTGCTGGCGCTGCTGTTCGGGGTGCTGATGACGCTGCCGATAGGGGGGGGGGACCTGCCGGTGGTGATATCCCTGTACAACGCGCTGACGGGGCTGGCGGTGGGGTTCGAGGGGCTGGCGGTGGGGAACCCGGCGCTGCTGGTGGCGGAGAAGGTGATATTCGTGCCGGGGTACGGGATGGCGGTGGCGCAGGCGCAGCACAAGCTGAAGGAGCTGGCGGACG
>3_897
ATGGAGACGCTGATACAGGCGGTGTACTTCCTGGTGGCGCTGCTGTTCATAGTGGGGCTGAAGAGGATGGCGTCGCCGGCGACGGCGAAGTCGGGGATAGTGTGGGCGGGGGTGGCGATGGTGGCGGCGGTGCTGGTGACGTTCCTGGTGCCGGGGCTGCTGAACACGGCGCTGGTGCTGCTGATACTGCTGATAATACTGGGGGCGCTGGTGGCGAGGGTGTCACTGACGGACTCCGCGCTGCTGTCCATAGTGCTGCTGTTCCTGCTGGCGCTGCTGTTCGGGGTGCTGATGACGCTGCCGATAGGGGGGGGGGACCTGCCGGTGGTGATATCCCTGTACAACGCGCTGACGGGGCTGGCGG
>3_898
ATGGAGACGCTGATACAGGCGGTGTACTTCCTGGTGGCGCTGCTGTTCATAGTGGGGCTGAAGAGGATGGCGTCGCCGGCGACGGCGAAGTCGGGGATAGTGTGGGCGGGGGTGGCGATGGTGGCGGCGGTGCTGGTGACGTTCCTGGTGCCGGGGCTGCTGAACACGGCGCTGGTGCTGCTGATACTGCTGATAATACTGGGGGCGCTGGTGGCGAGGGTGTCACTGACGGACTCCGCGCTGCTGTCCATAGTGCTGCTGTTCCTGCTGGCGCTGCTGTTCGGGGTGCTGATGACGCTGCCGATAGGGGGGGGGGACCTGCCGGTGGTGATATCCCTGTACAACGCGCTGACGGGGCTGGCGGTGGGGTTCGAGGGGCTGGCGGTGGGGAACCCGGCGCTGCTGGTGGCGGAGAAGGTGATA
>3_899
ATGGAGACGCTGATACAGGCGGTGTACTTCCTGGTGGCGCTGCTGTTCATAGTGGGGCTGAAGAGGATGGCGTCGCCGGCGACGGCGAAGTCGGGGATAGTGTGGGCGGGGGTGGCGATGGTGGCGGCGGTGCTGGTGACGTTCCTGGTGCCGGGGCTGCTGAACACGGCGCTGGTGCTGCTGATACTGCTGATAATACTGGGGGCGCTGGTGGCGAGGGTGTCACTGACGGACTCCGCGCTGCTGTCCATAGTGCTGCTGTTCCTGCTGGCGCTGCTGTTCGGGGTGCTGATGACGCTGCCGATAGGGGGGGGGGACCTGCCGGTGGTGATATCCCTGTACAACGCGCTGACGGGGCTGGCGGTGGGGTTCGAGGGGCTGGCGGTGGGGAACCCGGCGCTGCTGGTGGCGGA
>3_900
ATGGAGACGCTGATACAGGCGGTGTACTTCCTGGTGGCGCTGCTGTTCATAGTGGGGCTGAAGAGGATGGCGTCGCCGGCGACGGCGAAGTCGGGGATAGTGTGGGCGGGGGTGGCGATGGTGGCGGCGGTGCTGGTGACGTTCCTGGTGCCGGGGCTGCTGAACACGGCGCTGGTGCTGCTGATACTGCTGATAATACTGGGGGCGCTGGTGGCGAGGGTGTCACTGACGGACTCCGCGCTGCTGTCCATAGTGCTGCTGTTCCTGCTGGCGCTGCTGTTCGGGGTGCTGATGACGCTGCCGATAGGGGGGGGGGACCTGCCGGTGGTGATATCCCTGTACAACGCGCTGACGGGGCTGGCGGTGGGGTTCGAGGGGCTGGCGGTGGGGAACCCGGCGCTG
>3_901
ATGGAGACGCTGATACAGGCGGTGTACTTCCTGGTGGCGCTGCTGTTCATAGTGGGGCTGAAGAGGATGGCGTCGCCGGCGACGGCGAAGTCGGGGATAGTGTGGGCGGGGGTGGCGATGGTGGCGGCGGTGCTGGTGACGTTCCTGGTGCCGGGGCTGCTGAACACGGCGCTGGTGCTGCTGATACTGCTGATAATACTGGGGGCGCTGGTGGCGAGGGTGTCACTGACGGACTCCGCGCTGCTGTCCATAGTGCTGCTGTTCCTGCTGGCGCTGCTGTTCGGGGTGCTGATGACGCTGCCGATAGGGGGGGGGGACCT
>3_902
ATGGAGACGCTGATACAGGCGGTGTACTTCCTGGTGGCGCTGCTGTTCATAGTGGGGCTGAAGAGGATGGCGTCGCCGGCGACGGCGAAGTCGGGGATAGTGTGGGCGGGGGTGGCGATGGTGGCGGCGGTGCTGGTGACGTTCCTGGTGCCG
>3_903
ATGGAGACGCTGATACAGGCGGTGTACTTCCTGGTGGCGCTGCTGTTCATAGTGGGGCTGAAGAGGATGGCGTCGCCGGCGACGGCGAAGTCGGGGATAGTGTGGGCGGGGGTGGCGATGGTGGCGGCGGTGCTGGTGACGTTCCTGGTGCCGGGGCTGCTGAACACGGCGCTGGTGCTGCTGATACTGCTGATAATACTGGGGGCGCTGGTGGCGAGGGTGTCACTGACGGACTCCGCGCTGCTGTCCATAGTGCTGCTGT
>3_904
ATGGAGACGCTGATACAGGCGGTGTACTTCCTGGTGGCGCTGCTGTTCATAGTGGGGCTGAAGAGGATGGCGTCGCCGGCGACGGCGAAGTCGGGGATAGTGTGGGCGGGGGTGGCGATGGTGGCGGCGGTGCTGGTGACGTTCCTGGTGCCGGGGCTGCTGAACACGGCGCTGGTGCTGCTGATACTGCTGATAATACTGGGGGCGCTGGTGGCGAGGGTGTCACTGACGGACTCCGCGCTGCTGTCCATAGTGCTGCTGTTCCTGCTGGCGCTGCTGTTCGGGGTGCTGATGACGCTGCCGATAGGGGGGGGGGACCTGCCGGTGGTGATATCCCTGTACAACGCGCTGACGGGGCTGGCGGTGGGGTTCGAGGGGCTGGCGGTGGGGAACCCGGCGCTGCTGGTGGCGGAGAAGGTGATATTCGT
>3_905
ATGGAGACGCTGATACAGGCGGTGTACTTCCTGGTGGCGCTGCTGTTCATAGTGGGGCTGAAGAGGATGGCGTCGCCGGCGACGGCGAAGTCGGGGATAGTGTGGGCGGGGGTGGCGATGGTGGCGGCGGTGCTGGTGACGTTCCTGGTGCCGGGGCTGCTGAACACGGCGCTGGTGCTGCTGATACTGCTGATAATACTGGGGGCGCTGGTGGCGAGGGTGTCACTGACGGACTCCGCGCTGCTGTCCATAGTGCTGCTGTTCCTGCTGGCGCTGCTGTTCGGGGTGCTGATGACGCTGCCGATAGGGGGGGGGGACCTGCCGGTGGTGATATCCCTGTACAACGCGCTGACGGGGCTGGCGGTGGGGTTCGAGGGGCTGGCGGTGGGGAACCCGGCGCTGCTGGTGGCGGAGAAGGTGATATTCGTGCCGGGGTACGGGATGGCGGTGGCGCAGGCGCAGCACAAGCTGAAGGAGCTGGCGGACGTGC
>3_906
ATGGAGACGCTGATACAGGCGGTGTACTTCCTGGTGGCGCTGCTGTTCATAGTGGGGCTGAAGAGGATGGCGTCGCCGGCGACGGCGAAGTCGGGGATAGTGTGGGCGGGGGTGGCGATGGTGGCGGCGGTGCTGGTGACGTTCCTGGTGCCGGGGCTGCTGAACACGGCGCTGGTGCTGCTGATACTGCTGATAATACTGGGG
>3_907
ATGGAGACGCTGATACAGGCGGTGTACTTCCTGGTGGCGCTGCTGTTCATAGTGGGGCTGAAGAGGATGGCGTCGCCGGCGACGGCGAAGTCGGGGATAGTGTGGGCGGGGGTGGCGATGGTGGCGGCGGTGCTGGTGACGTTCCTGGTGCCGGGGCTGCTGAACACGGCGCTGGTGCTGCTGATACTGCTGATAATACTGGGGGCGCTGGTGGCGAGGGTGTCACTGACGGACTCCGCGCTGCTGTCCATAGTGCTGCTGTTCCTGCTGGCGCTGCTGTTCGGGGTGC
>3_908
ATGGAGACGCTGATACAGGCGGTGTACTTCCTGGTGGCGCTGCTGTTCATAGTGGGGCTGAAGAGGATGGCGTCGCCGGCGACGGCGAAGTCGGGGATAGTGTGGGCGGGGGTGGCGATGGTGGCGGCGGTGCTGGTGACGTTCCTGGTGCCGGGGCTGCTGAACACGGCGCTGGTGCTGCTGATACTGCTGATAATACTGGGGGCGCTGGTGGCGAGGGTGTCACTGACGGACTCCGCGCTGCTGTCCATAGTGCTGCTGTTCCTGCTGGCGCTGCTGTTCGGGGTGCTGATGACGCTGCCGATAGGGGGGGGGGACCTGCCGGTGGTGATATCCCTGTACAACGCGCTGACGGGGCTGGCGGTGGGGTTCGAGGGGCTGGCGGTGGGGAACCCGGCGCTGCTGGTGGCGGAGAAGGTGATATTCGTGCCGGGGTACG
>3_909
ATGGAGACGCTGATACAGGCGGTGTACTTCCTGGTGGCGCTGCTGTTCATAGTGGGGCTGAAGAGGATGGCGTCGCCGGCGACGGCGAAGTCGGGGATAGTGTGGGCGGGGGTGGCGATGGTGGCGGCGGTGCTGGTGACGTTCCTGGTGCCGGGGCTGCTGAACACGGCGCTGGTGCTGCTGATACTGCTGATAATACTGGGGGCGCTGGTGGCGAGGGTGTCACTGACGGACTCCGCGCTGCTGTCCATAGTGCTGCTGTTCCTGCTGGCGCTGCTGTTCGGGGTGCTGATGACGCTGCCGATAGGGGGGGGGGACCTGCCGGTGGTGATATCCCTGTACAACGCGCTGACGGGGCTGGCGGTGGGGTTCGAGGGGCTGGCGGTGGGGAACCCG
>3_910
ATGGAGACGCTGATACAGGCGGTGTACTTCCTGGTGGCGCTGCTGTTCATAGTGGGGCTGAAGAGGATGGCGTCGCCGGCGACGGCGAAGTCGGGGATAGTGTGGGCGGGGGTGGCGATGGTGGCGGCGGTGCTGGTGACGTTCCTGGTGCCGGGGCTGCTGAACACGGCGCTGGTGCTGCTGATACTGCTGATAATACTGGGGGCGCTGGTGGCGAGGGTGTCACTGACGGACTCCGCGCTGC
>3_911
ATGGAGACGCTGATACAGGCGGTGTACTTCCTGGTGGCGCTGCTGTTCATAGTGGGGCTGAAGAGGATGGCGTCGCCGGCGACGGCGAAGTCGGGGATAGTGTGGGCGGGGGTGGCGATGGTGGCGGCGGTGCTGGTGACGTTCCTGGTGCCGGGGCTGCTGAACACGGCGCTGGTGCTGCTGATACTGCTGATAATACTGGGGGCGCTGGTGGCGAGGGTGTCACTGACGGACTCCGCGCTGCTGTCCATAGTGCTGCTGTTCCTGCTGGCGCTGCTGTTCGGGGTGCTGATGACGCTGCCGATAGGGGGGGGGGACCTGCCGGTGGTGATATCCCTGTACAACGCGCTGACGGGGCTGGCGGTGGGGTTCGAGGGGCTGGCGGTGGGGAACCCGGCGCTGCTGGTGGCGGAGAAGGTGATATTCGTGCCGGGGTACGGGATGGCGGTGGCG
>3_912
ATGGAGACGCTGATACAGGCGGTGTACTTCCTGGTGGCGCTGCTGTTCATAGTGGGGCTGAAGAGGATGGCGTCGCCGGCGACGGCGAAGTCGGGGATAGTGTGGGCGGGGGTGGCGATGGTGGCGGCGGTGCTGGTGACGTTCCTGGTGCCGGGGCTGCTGAACACGGCGCTGGTGCTGCTGATACTGCTGATAATACTGGGGGCGCTGGTGGCGAGGGTGTCACTGACGGACTCCGCGCTGCTGTCCATAGTGCTGCTGTTCCTGCTGGCGCTGCTGTTCGGGGTGCTGATGACGCTGCCGATAGGGGGGGGGGACCTGCCGGTGGTGATATCCCTGTACAACGCGCTGACGGGGCTGGCGGTGGGGTTCGAGGGGCTGGCGGTGGGGAACCCGGCGCTGCTGGTGGCGGAGAAGGTGATATTCGTGCCGGGGTACGGGATGGCGGTGGCGCAGGCGCAGCACAAGCTGAAGGAGCTGGCGGA
>3_913
ATGGAGACGCTGATACAGGCGGTGTACTTCCTGGTGGCGCTGCTGTTCATAGTGGGGCTGAAGAGGATGGCGTCGCCGGCGACGGCGAAGTCGGGGATAGTGTGGGCGGGGGTGGCGATGGTGGCGGCGGTGCTGGTGACGTTCCTGGTGCCGGGGCTGCTGAACACGGCGCTGGTGCTGCTGATACTGCTGATAATACTGGGGGCGCTGGTGGCGAGGGTGTCACTGACGGACTCCGCGCTGCTGTCCATAGTGCTGCTGTTCCTGCTGGCGCTGCTG
>3_914
ATGGAGACGCTGATACAGGCGGTGTACTTCCTGGTGGCGCTGCTGTTCATAGTGGGGCTGAAGAGGATGGCGTCGCCGGCGACGGCGAAGTCGGGGATAGTGTGGGCGGGGGTGGCGATGGTGGCGGCGGTGCTGGTGACGTTCCTGGTGCCGGGGCTGCTGAACACGGCGCTGGTGCTGCTGATACTGCTGATAATACTGGGGGCGCTGGTGGCGAGGGTGTCACTGACGGACT
>3_915
ATGGAGACGCTGATACAGGCGGTGTACTTCCTGGTGGCGCTGCTGTTCATAGTGGGGCTGAAGAGGATGGCGTCGCCGGCGACGGCGAAGTCGGGGATAGTGTGGGCGGGGGTGGCGATGGTGGCGGCGGTGCTGGTGACGTTCCTGGTGCCGGGGCTGCTGAACACGGCGCTGGTGCTGCTGATACTGCTGATAATACTGGGGGCGCTGGTGGCGAGGGTGTCACTGACGGACTCCGCGCTGCTGTCCATAGTGCTGCTGTTCCTGCTGGCGCTGCTGTTCGGGGTG
>3_916
ATGGAGACGCTGATACAGGCGGTGTACTTCCTGGTGGCGCTGCTGTTCATAGTGGGGCTGAAGAGGATGGCGTCGCCGGCGACGGCGAAGTCGGGGATAGTGTGGGCGGGGGTGGCGATGGTGGCGGCGGTGCTGGTGACGTTCCTGGTGCCGGGGCTGCTGAACACGGCGCTGGTGCTGCTGATACTGCTGATAATACTGGGGGCGCTGGTG
>3_917
ATGGAGACGCTGATACAGGCGGTGTACTTCCTGGTGGCGCTGCTGTTCATAGTGGGGCTGAAGAGGATGGCGTCGCCGGCGACGGCGAAGTCGGGGATAGTGTGGGCGGGGGTGGCGATGGTGGCGGCGGTGCTGGTGACGTTCCTGGTGCCGGGGCTGCTGAACACGGCGCTGGTGCTGCTGATACTGCTGATAATACTGGGGGCGCTGGTGGCGAGGGTGTCACTGACGGACTCCGCGCTGCTGTCCATAGTGCTGCTGTTCCTGCTGGCGCTGCTGTTCGGGGTGCTGATGACGCTGCCGATAGGGGGGGGGGACCTGCCGGTGGTGATATCCCTGTACAACGCGCTGACGGGGCTGGCGGTGGGGTTCGAGGGGCTGGCGGTGGGGAACCCGGCGCTGCTGGTGGCGGAGAAGGTGATATTCGTGCCGGGGTACGGGATGGCGGTGGCGCAGGCGCAGCACAAGCTGAAGGAGCTGGCGGAC
>3_918
ATGGAGACGCTGATACAGGCGGTGTACTTCCTGGTGGCGCTGCTGTTCATAGTGGGGCTGAAGAGGATGGCGTCGCCGGCGACGGCGAAGTCGGGGATAGTGTGGGCGGGGGTGGCGATGGTGGCGGCGGTGCTGGTGACGTTCCTGGTGCCGGGGCTGCTGAACACGGCGCTGGTGCTGCTGATACTGCTGATAATACTGGGGGCGCTGGTGGCGAGGGTGTCACTGACGGACTCCGCGCTGCTGTCCATAGTGCTGCTGTTCCTGC
>3_919
ATGGAGACGCTGATACAGGCGGTGTACTTCCTGGTGGCGCTGCTGTTCATAGTGGGGCTGAAGAGGATGGCGTCGCCGGCGACGGCGAAGTCGGGGATAGTGTGGGCGGGGGTGGCGATGGTGGCGGCGGTGCTGGTGACGTTCCTGGTGCCGGGGCTGCTGAACACGGCGCTGGTGCTGCTGATACTGCTGATAATACTGGGGGCGCTGGTGGCGAGGGTGTCACTGACGGACTCCGCGCTGCTGTCCATAGTGCTGCTGTTCCTGCTGGCGCTGCTGTTCGGGGTGCTGATGACGCTGCCGATAGGGGGGGGGGACCTGCCGGTGGTGA
>3_920
ATGGAGACGCTGATACAGGCGGTGTACTTCCTGGTGGCGCTGCTGTTCATAGTGGGGCTGAAGAGGATGGCGTCGCCGGCGACGGCGAAGTCGGGGATAGTGTGGGCGGGGGTGGCGATGGTGGCGGCGGTGCTGGTGACGTTCCTGGTGCCGGGGCTGCTGAACACGGCGCTGGTGCTGCTGATACTGCTGATAATACTGGGGGCGCTGGTGGCGAGGGTGTCACTGACGGACTCCGCGCTGCTGTCCATAGTGCTGCTGTTCCTGCTGGCGCTGCT
>3_921
ATGGAGACGCTGATACAGGCGGTGTACTTCCTGGTGGCGCTGCTGTTCATAGTGGGGCTGAAGAGGATGGCGTCGCCGGCGACGGCGAAGTCGGGGATAGTGTGGGCGGGGGTGGCGATGGTGGCGGCGGTGCTGGTGACGTTCCTGGTGCCGGGGCTGCTGAACACGGCGCTGGTGCTGCTGATACTGCTGATAATACTGGGGGCGCTGGTGGCGA
>3_922
ATGGAGACGCTGATACAGGCGGTGTACTTCCTGGTGGCGCTGCTGTTCATAGTGGGGCTGAAGAGGATGGCGTCGCCGGCGACGGCGAAGTCGGGGATAGTGTGGGCGGGGGTGGCGATGGTGGCGGCGGTGCTGGTGACGTTCCTGGTGCCGGGGCTGCTGAACACGGCGCTGGTGCTGCTGATACTGCTGATAATACTGGGGGCGCTGGTGGCGAGGGTGTCACTGACGGACTCCGCGCTGCTGTCCATAGTGCTGCTGTTCCTGCTGGCGCTGCTGTTCGGGGTGCTGATGACGCTG
>3_923
ATGGAGACGCTGATACAGGCGGTGTACTTCCTGGTGGCGCTGCTGTTCATAGTGGGGCTGAAGAGGATGGCGTCGCCGGCGACGGCGAAGTCGGGGATAGTGTGGGCGGGGGTGGCGATGGTGGCGGCGGTGCTGGTGACGTTCCTGGTGCCGGGGCTGCTGAACACGGCGCTGGTGCTGCTGATACTGCTGATAATACTGGGGGCGCTGGTGGCGAGGGTGTCACTGACGGACTCCGCGCTGCTGTC
>3_924
ATGGAGACGCTGATACAGGCGGTGTACTTCCTGGTGGCGCTGCTGTTCATAGTGGGGCTGAAGAGGATGGCGTCGCCGGCGACGGCGAAGTCGGGGATAGTGTGGGCGGGGGTGGCGATGGTGGCGGCGGTGCTGGTGACGTTCCTGGTGCCGGGGCTGCTGAACACGGCGCTGGTGCTGCTGATACTGCTGATAATACTGGGGGCGCTGGTGGCGAGGGTGTCACTGACGGACTCCGCGCTGCTGTCCATAGTGCTGCTGTTCCTGCTGGCGCTGCTGTTCGGGGTGCTGATGACGCTGCCGATAGGGGGGGGGGACCTGCCGGTGGTGA
>3_925
ATGGAGACGCTGATACAGGCGGTGTACTTCCTGGTGGCGCTGCTGTTCATAGTGGGGCTGAAGAGGATGGCGTCGCCGGCGACGGCGAAGTCGGGGATAGTGTGGGCGGGGGTGGCGATGGTGGCGGCGGTGCTGGTGACGTTCCTGGTGCCGGGGCTGCTGAACACGGCGCTGGTGCTGCTGATACTGCTGATAATACTGGGGGCGCTGGTGGCGAGGGTGTCACTGACGGACTCCGCGCTGCTGTCCATAGTGCTGCTGTTCCTGCTGGCGCTGCTGTTCGGGGTGCTGATGACGCTGCCGATAGGGGGGGGGGACCTGCCGGTGGTGATATCCCTGTACAACGCGCTGACGGGGCTGGCGGTGGGGTTCGAGGGGCTGGC
>3_926
ATGGAGACGCTGATACAGGCGGTGTACTTCCTGGTGGCGCTGCTGTTCATAGTGGGGCTGAAGAGGATGGCGTCGCCGGCGACGGCGAAGTCGGGGATAGTGTGGGCGGGGGTGGCGATGGTGGCGGCGGTGCTGGTGACGTTCCTGGTGCCGGGGCTGCTGAACACGGCGCTGGTGCTGCTGATACTGCTGATAATACTGGGGGCGCTGGTGGCGAGGGTGTCACTGACGGACTCCGCGCTGCTGTCCATAGTGCTGCTGTTCCTGCTGGCGCTGCTGTTCGGGGTGCTGATGACGCTGCCGATAGGGGGGGGG
>3_927
ATGGAGACGCTGATACAGGCGGTGTACTTCCTGGTGGCGCTGCTGTTCATAGTGGGGCTGAAGAGGATGGCGTCGCCGGCGACGGCGAAGTCGGGGATAGTGTGGGCGGGGGTGGCGATGGTGGCGGCGGTGCTGGTGACGTTCCTGGTGCCGGGGCTGCTGAACACGGCGCTGGTGCTGCTGATACTGCTGATAATACTGGGGGCGCTGGTGGCGAGGGTGTCACTGACGGACTCCGCGCTGCTGTCCATAGTGCTGCTGTTCCTGCTGGCGCTGCTGTTCGGGGTGCTGATGACGCTGCCGATAGGGGGGGGGGACCTGCCGGTGGTGATATCCCTGTACAACGCGCTGACGGGGCTGGCGGTGGGGTTCGAGGGGCTGGCGGTGGGGAACCCGGCGCTGCTGGTGGCGGAGAAGGTGATATTCGTGCCGGGGTACGGGATGGCGGTGGCGCAGGCGCAGCACAAGCTGAAGGAGCTGGCGGACGTGCTGGAGGCG
>3_928
ATGGAGACGCTGATACAGGCGGTGTACTTCCTGGTGGCGCTGCTGTTCATAGTGGGGCTGAAGAGGATGGCGTCGCCGGCGACGGCGAAGTCGGGGATAGTGTGGGCGGGGGTGGCGATGGTGGCGGCGGTGCTGGTGACGTTCCTGGTGCCGGGGCTGCTGAACACGGCGCTGGTGCTGCTGATACTGCTGATAATACTGGGGGCGCTGGTGGCGAGGGTGTCACTGACGGACTCCGCGCTGCTGTCCATAGTGCTGCTGTTCCTGCTGGCGCTGCTGTTCGGGGTGCT
>3_929
ATGGAGACGCTGATACAGGCGGTGTACTTCCTGGTGGCGCTGCTGTTCATAGTGGGGCTGAAGAGGATGGCGTCGCCGGCGACGGCGAAGTCGGGGATAGTGTGGGCGGGGGTGGCGATGGTGGCGGCGGTGCTGGTGACGTTCCTGGTGCCGGGGCTGCTGAACACGGCGCTGGTGCTGCTGATACTGCTGATAATACTGGGGGCGCTGGTGGCGAGGGTGTCACTGACGGACTCCGCGCTGCTGTCCATAGTGCTGCTGTTCCTGCTGGCGCTGCTGTTCGGGGTGCTGATGACGCTGCCGATAGGGGGGGGGGACCTGCCGGTGGTGATATCCCTGTACAACGCGCTGACGGGGCTGGCGGTGGGGTTCGAGGGGCTGGCGGTGGG
>3_930
ATGGAGACGCTGATACAGGCGGTGTACTTCCTGGTGGCGCTGCTGTTCATAGTGGGGCTGAAGAGGATGGCGTCGCCGGCGACGGCGAAGTCGGGGATAGTGTGGGCGGGGGTGGCGATGGTGGCGGCGGTGCTGGTGACGTTCCTGGTGCCGGGGCTGCTGAACACGGCGCTGGTGCTGCTGATACTGCTGATAATACTGGGGGCGCTGGTGGCGAGGGTGTCACTGACGGACTCCGCGCTGCTGTCCATAGTGCTGCTGTTCCTGCTGGCG
>3_931
ATGGAGACGCTGATACAGGCGGTGTACTTCCTGGTGGCGCTGCTGTTCATAGTGGGGCTGAAGAGGATGGCGTCGCCGGCGACGGCGAAGTCGGGGATAGTGTGGGCGGGGGTGGCGATGGTGGCGGCGGTGCTGGTGACGTTCCTGGTGCCGGGGCTGCTGAACACGGCGCTGGTGCTGCTGATACTGCTGATAATACTGGGGGCGCTGGTGGCGAGGGTGTCACTGACGGACTCCGCGCTGCTGTCCATAGTGCTGCTGTTCCTGCTGGCGCTGCTGTTCGGGGTGCTGATGACGCTGCCGATAGGGGGGGGGGACCTGCCGGTGGTGATATCCCTGTACAACGCGCTGACGGGGCTGGCGGTGGGGTTCGAGGGGCTGGCGGTGGGGAACCCGGCGCTGCTGGTGGCGGAGAAGGTGATATTCGTGCCGGGGTACGGGATGGCGGTGGCGCAGGCGCAGCACAA
>3_932
ATGGAGACGCTGATACAGGCGGTGTACTTCCTGGTGGCGCTGCTGTTCATAGTGGGGCTGAAGAGGATGGCGTCGCCGGCGACGGCGAAGTCGGGGATAGTGTGGGCGGGGGTGGCGATGGTGGCGGCGGTGCTGGTGACGTTCCTGGTGCCGGGGCTGCTGAACACGGCGCTGGTGCTGCTGATACTGCTGATAATACTGGGGGCGCTGGTGGCGAGGGTGTCACTGACGGACTCCGCGCTGCTGTCCATAGTGCTGCTGTTCCTGCTGGCGCTGCTGTTCGGG
>3_933
ATGGAGACGCTGATACAGGCGGTGTACTTCCTGGTGGCGCTGCTGTTCATAGTGGGGCTGAAGAGGATGGCGTCGCCGGCGACGGCGAAGTCGGGGATAGTGTGGGCGGGGGTGGCGATGGTGGCGGCGGTGCTGGTGACGTTCCTGGTGCCGGGGCTGCTGAACACGGCGCTGGTGCTGCTGATACTG
>3_934
ATGGAGACGCTGATACAGGCGGTGTACTTCCTGGTGGCGCTGCTGTTCATAGTGGGGCTGAAGAGGATGGCGTCGCCGGCGACGGCGAAGTCGGGGATAGTGTGGGCGGGGGTGGCGATGGTGGCGGCGGTGCTGGTGACGTTCCTGGTGCCGGGGCTGCTGAACACGGCGCTGGTGCTGCTGATACTGCTGATAATACTGGGGGCGCTGGTGGCGAGGGTGTCACTGACGGACTCCGCGCTGCTGTCCATAGTGCTGCTGTTCCTGCTGGCGCTGCTGTTCGGGGTGCTGATGACGCTGCCGATAGGGGGGGGGGACCTGC
>3_935
ATGGAGACGCTGATACAGGCGGTGTACTTCCTGGTGGCGCTGCTGTTCATAGTGGGGCTGAAGAGGATGGCGTCGCCGGCGACGGCGAAGTCGGGGATAGTGTGGGCGGGGGTGGCGATGGTGGCGGCGGTGCTGGTGACGTTCCTGGTGCCGGGGCTGCTGAACACGGCGCTGGTGCTGCTGATACTGCTGATAATACTGGGGGCGCTGGTGGCGAGGGTGTCACTGACGGACTCCGCGCTGCTGTCCATAGTGCTGCTGTTCCTGCTGGCGCTGCTGTTCGGGGTGCTGATGACGCTGCCGATAGGGGGGGGGGACCTGCCGGTGGTGATATCCCTGTACAACGCGCTGACGGGGCTGGCGGTGGGGTTCGAGGGGCTGGCGGTGGGGAACCCGGCGCTGCTGGTGG
>3_936
ATGGAGACGCTGATACAGGCGGTGTACTTCCTGGTGGCGCTGCTGTTCATAGTGGGGCTGAAGAGGATGGCGTCGCCGGCGACGGCGAAGTCGGGGATAGTGTGGGCGGGGGTGGCGATGGTGGCGGCGGTGCTGGTGACGTTCCTGGTGCCGGGGCTGCTGAACACGGCGCTGGTGCTGCTGATACTGCTGATAATACTGGGGGCGCTGGTGGCGAGGGTGTCACTGACGGACTCCGCGCTGCTGTCCATAGTGCTGCTGTTCCTGCTGGCGCTGCTGTTCGGG
>3_937
ATGGAGACGCTGATACAGGCGGTGTACTTCCTGGTGGCGCTGCTGTTCATAGTGGGGCTGAAGAGGATGGCGTCGCCGGCGACGGCGAAGTCGGGGATAGTGTGGGCGGGGGTGGCGATGGTGGCGGCGGTGCTGGTGACGTTCCTGGTGCCGGGGCTGCTGAACACGGCGCTGGTGCTGCTGATACTGCTGATAATACTGGGGGCGCTGGTGGCGAGGGTGTCACTG
>3_938
ATGGAGACGCTGATACAGGCGGTGTACTTCCTGGTGGCGCTGCTGTTCATAGTGGGGCTGAAGAGGATGGCGTCGCCGGCGACGGCGAAGTCGGGGATAGTGTGGGCGGGGGTGGCGATGGTGGCGGCGGTGCTGGTGACGTTCCTGGTGCCGGGGCTGCTGAACACGGCGCTGGTGCTGCTGATACTGCTGATAATACTGGGGGCGCTGGTGGCGAGGGTGTCACTGACGGACTCCGCGCTGCTGTCCATAGTGC
>3_939
ATGGAGACGCTGATACAGGCGGTGTACTTCCTGGTGGCGCTGCTGTTCATAGTGGGGCTGAAGAGGATGGCGTCGCCGGCGACGGCGAAGTCGGGGATAGTGTGGGCGGGGGTGGCGATGGTGGCGGCGGTGCTGGTGACGTTCCTGGTGCCGGGGCTGCTGAACACGGCGCTGGTG
>3_940
ATGGAGACGCTGATACAGGCGGTGTACTTCCTGGTGGCGCTGCTGTTCATAGTGGGGCTGAAGAGGATGGCGTCGCCGGCGACGGCGAAGTCGGGGATAGTGTGGGCGGGGGTGGCGATGGTGGCGGCGGTGCTGGTGACGTTCCTGGTGCCGGGGCTGCTGAACACGGCGCTGGTGCTGCTGATACTGCTGATAATACTGGGGGCGCTGGTGGCGAGGGTGTCACTGACGGACT
>3_941
ATGGAGACGCTGATACAGGCGGTGTACTTCCTGGTGGCGCTGCTGTTCATAGTGGGGCTGAAGAGGATGGCGTCGCCGGCGACGGCGAAGTCGGGGATAGTGTGGGCGGGGGTGGCGATGGTGGCGGCGGTGCTGGTGACGTTCCTGGTGCCGGGGCTGCT
>3_942
ATGGAGACGCTGATACAGGCGGTGTACTTCCTGGTGGCGCTGCTGTTCATAGTGGGGCTGAAGAGGATGGCGTCGCCGGCGACGGCGAAGTCGGGGATAGTGTGGGCGGGGGTGGCGATGGTGGCGGCGGTGCTGGTGACGTTCCTGGTGCCGGGGC
>3_943
ATGGAGACGCTGATACAGGCGGTGTACTTCCTGGTGGCGCTGCTGTTCATAGTGGGGCTGAAGAGGATGGCGTCGCCGGCGACGGCGAAGTCGGGGATAGTGTGGGCGGGGGTGGCGATGGTGGCGGCGGTGCTGGTGACGTTCCTGGTGCCGGGGCTGCTGAACACGGCGCTGGTGCTGCTGATACTGCTGATAATACTGGGGGCGCTGGTGGCGAGGGTGTCACTGACGGACTCCGCGCTGCTGTCCATAGTGCTGCTGTTCCTGCTGGCGCTGCTGTTCGGGGTGCTGATGACGCTGCCGATAGGGGGGGGGGACCTGCCGGTGGTGATATCCCTGTACAACGCGCTGACGGGGCTGGCGGTGGGGTTCGAG
>3_944
ATGGAGACGCTGATACAGGCGGTGTACTTCCTGGTGGCGCTGCTGTTCATAGTGGGGCTGAAGAGGATGGCGTCGCCGGCGACGGCGAAGTCGGGGATAGTGTGGGCGGGGGTGGCGATGGTGGCGGCGGTGCTGGTGACGTTCCTGGTGCCGGGGCTGCTGAACACGGCGCTGGTGCTGCTG
>3_945
ATGGAGACGCTGATACAGGCGGTGTACTTCCTGGTGGCGCTGCTGTTCATAGTGGGGCTGAAGAGGATGGCGTCGCCGGCGACGGCGAAGTCGGGGATAGTGTGGGCGGGGGTGGCGATGGTGGCGGCGGTGCTGGTGACGTTCCTGGTGCCGGGGCTGCTGAACACGGCGCTGGTGCTGCTGATACTGCTGATAATACTGGGGGCGCTGGTGGCGAGGGTGTCACTGACGGACTCCGCGCTGCTGTC
>3_946
ATGGAGACGCTGATACAGGCGGTGTACTTCCTGGTGGCGCTGCTGTTCATAGTGGGGCTGAAGAGGATGGCGTCGCCGGCGACGGCGAAGTCGGGGATAGTGTGGGCGGGGGTGGCGATGGTGGCGGCGGTGCTGGTGACGTTCCTGGTGCCGGGGCTGCTGAACACGGCGCTGGTGCTGCTGATACTGCTGATAATACTGGGGGCGCTGGTGGCGAGGGTGTCACTGACGGACTCCGCGCTGCTGTCCATAGTGCTGCTGTTCCTGCTGGCGCTGCTGTTCGGGGTGCTGATGACGCTGCCGATAGGGGGGGGGGACCTGCCGGTGGTGATATCCCTGTACAACGCGCTGACGGGGCTGGCGGTGGGGTTCGAGGGGCTGG
>3_947
ATGGAGACGCTGATACAGGCGGTGTACTTCCTGGTGGCGCTGCTGTTCATAGTGGGGCTGAAGAGGATGGCGTCGCCGGCGACGGCGAAGTCGGGGATAGTGTGGGCGGGGGTGGCGATGGTGGCGGCGGTGCTGGTGACGTTCCTGGTGCCGGGG
>3_948
ATGGAGACGCTGATACAGGCGGTGTACTTCCTGGTGGCGCTGCTGTTCATAGTGGGGCTGAAGAGGATGGCGTCGCCGGCGACGGCGAAGTCGGGGATAGTGTGGGCGGGGGTGGCGATGGTGGCGGCGGTGCTGGTGACGTTCCTGGTGCCGGGGCTGCTGAACACGGCGCTGGTGCTGCTGATACTGCTGATAATACTGGGGGCGCTGGTGGCGAGGGTGTCACTGACGGACTCCGCGCTGCTGTCCATAGTGCTGCTGTTCCTGCTGGCGCTGCTGTTCGGGGTGCTGATGACGCTGCCGATAGGGGGGGGGGACCTGCCGGTGGTGATATCCCTGTAC
>3_949
ATGGAGACGCTGATACAGGCGGTGTACTTCCTGGTGGCGCTGCTGTTCATAGTGGGGCTGAAGAGGATGGCGTCGCCGGCGACGGCGAAGTCGGGGATAGTGTGGGCGGGGGTGGCGATGGTGGCGGCGGTGCTGGTGACGTTCCTGGTGCCGGGGCTGCTGAACACGGCGCTGGTGCTGCTGATACTGCTGATAATACTGGGGGCGCTGGTGGCGAGGGTGTCACTGACGGACTCCGCGCTGCTGTCCATAGTGCTGCTGTTCCTGCTGGCGCTGCTGTTCGGGGTGCTGA
>3_950
ATGGAGACGCTGATACAGGCGGTGTACTTCCTGGTGGCGCTGCTGTTCATAGTGGGGCTGAAGAGGATGGCGTCGCCGGCGACGGCGAAGTCGGGGATAGTGTGGGCGGGGGTGGCGATGGTGGCGGCGGTGCTGGTGACGTTCCTGGTGCCGGGGCTGCTGAACACGGCGCTGGTGCTGCTGATACTGCTGATAATACTGGGGGCGCTGGTGGCGAGG
>3_951
ATGGAGACGCTGATACAGGCGGTGTACTTCCTGGTGGCGCTGCTGTTCATAGTGGGGCTGAAGAGGATGGCGTCGCCGGCGACGGCGAAGTCGGGGATAGTGTGGGCGGGGGTGGCGATGGTGGCGGCGGTGCTGGTGACGTTCCTGGTGCCGGGGCTGCTGAACACGGCGCTGGTGCTGC
>3_952
ATGGAGACGCTGATACAGGCGGTGTACTTCCTGGTGGCGCTGCTGTTCATAGTGGGGCTGAAGAGGATGGCGTCGCCGGCGACGGCGAAGTCGGGGATAGTGTGGGCGGGGGTGGCGATGGTGGCGGCGGTGCTGGTGACGTTCCTGGTGCCGGGGCTGCTGAACACGGCGCTGGTGCTGCTGATACTGCTGATAATACTGGGGGCGCTGGTGGCGAGGGTGTCACTGACGGACTCCGCGCTGCTGTCCATAGTGCTGCTGTTCCTGCTGGCGCTGCTGTTCGGGGTGCTGATGACGCTGCCGATAGGGGGGGGGGACCTGCCGGTGGTGATATCCCTGTACAACGCGCTGACGGGGCTGGCG
>3_953
ATGGAGACGCTGATACAGGCGGTGTACTTCCTGGTGGCGCTGCTGTTCATAGTGGGGCTGAAGAGGATGGCGTCGCCGGCGACGGCGAAGTCGGGGATAGTGTGGGCGGGGGTGGCGATGGTGGCGGCGGTGCTGGTGACGTTCCTGGTGCCGGGGCTGCTGAACACGGCGCTGGTGCTGCTGATA
>3_954
ATGGAGACGCTGATACAGGCGGTGTACTTCCTGGTGGCGCTGCTGTTCATAGTGGGGCTGAAGAGGATGGCGTCGCCGGCGACGGCGAAGTCGGGGATAGTGTGGGCGGGGGTGGCGATGGTGGCGGCGGTGCTGGTGACGTTCCTGGTGCCGGGGCTGCTGAACACGGCGCTGGTGCTGCTGATACTGCTGATAATACTGGGGGCGCTGGTGGCGAGGGTGTCACTGACGGACTCCGCGCTGCTGTCCATAGTGCTGCTGTTCCTGCTGGCGCTGCTGTTCGGG
>3_955
ATGGAGACGCTGATACAGGCGGTGTACTTCCTGGTGGCGCTGCTGTTCATAGTGGGGCTGAAGAGGATGGCGTCGCCGGCGACGGCGAAGTCGGGGATAGTGTGGGCGGGGGTGGCGATGGTGGCGGCGGTGCTGGTGACGTTCCTGGTGCCGGGGCTGCTGAACACGGCGCTGGTGCTGCTGATACTGCTGATAATACTGGGGGCGCTGGTGGCGAGGGTGTCACTGACGGACTCCGCGCTGCTGTCCATA
>3_956
ATGGAGACGCTGATACAGGCGGTGTACTTCCTGGTGGCGCTGCTGTTCATAGTGGGGCTGAAGAGGATGGCGTCGCCGGCGACGGCGAAGTCGGGGATAGTGTGGGCGGGGGTGGCGATGGTGGCGGCGGTGCTGGTGACGTTCCTGGTGCCGGGGCTGCTGAACACGGCGCTGGTGCTGCTGATACTGCTGATAATACTGGGGGCGCTGGTGGCGAGGGTGTCACTGACGGACTCCGCGCTGCTGTCCATAGTGCTGCTGTTCCTGCTGGCGCTGCTGTTCGGGGTGCTGATGACGCTGCCGATAGGGGGGGGGGACCTGCCGGTGGTGATATCCCTGTACAACGCGCTGACGGGGCTGGCGGTGGGGTTCGAGGGGCTGGCGGTGGGGAACCCGGCGCTGCTGGTGGCGGAGAAGGTGATATTCGTGCCGGGGTACGGGATGGCGGTGGCGCAGGCGCAGCACAAGCTGAAGGAGCTGGCGG
>3_957
ATGGAGACGCTGATACAGGCGGTGTACTTCCTGGTGGCGCTGCTGTTCATAGTGGGGCTGAAGAGGATGGCGTCGCCGGCGACGGCGAAGTCGGGGATAGTGTGGGCGGGGGTGGCGATGGTGGCGGCGGTGCTGGTGACGTTCCTGGTGCCGGGGCTGCTGAACACGGCGCTGGTGCTGCTGATACTGCTGATAATACTGGGGGCGCTGGTGGCGAGGGTGTCACTGACGGACTCCGCGCTGCTGTCCATAGTGCTGCTGTTCCTGCTGGCGCTGCTGTTCGGGGTGCTGATGACGCTGCCGATAGGGGGGGGGGACCTGCCGGTGGTGATATCCCTGTACAACGCGCTGACGGGGCTGGCGGTGGGGTTCGAGGGGCTGGCGGTGGGGAACCCGGCGCTGCTGGTGGCGGAGAAGGTGATATTCGTGCCGGGGTACGGGATGGCGGTGGCGCAGGCGCA
>3_958
ATGGAGACGCTGATACAGGCGGTGTACTTCCTGGTGGCGCTGCTGTTCATAGTGGGGCTGAAGAGGATGGCGTCGCCGGCGACGGCGAAGTCGGGGATAGTGTGGGCGGGGGTGGCGATGGTGGCGGCGGTGCTGGTGACGTTCCTGGTGCCGGGGCTGCTGAACACGGCGCTGGTGCTGCTGATACTGCTGATAATACTGGGGGCGCTGGTGGCGAGGGTGTCACTGACGGACTCCGCGCTGCTGTCCATAGTGCTGCTGTTCCTGCTGGCGCTGCTGTTCGGGGTGCTGATGACGCTGCCGATAGGGGGGGGGGACCTGCCGGTGGTGATATCCCTGTACAACGCGCTGACG
>3_959
ATGGAGACGCTGATACAGGCGGTGTACTTCCTGGTGGCGCTGCTGTTCATAGTGGGGCTGAAGAGGATGGCGTCGCCGGCGACGGCGAAGTCGGGGATAGTGTGGGCGGGGGTGGCGATGGTGGCGGCGGTGCTGGTGACGTTCCTGGTGCCGGGGCTGCTGAACACGGCGCTGGTGCTGCTGATACTGCTGATAATACTGGGGGCGCTGGTGGCGAGGGTGTCACTGACGGACTCCGCGCTGCTGTCCATAGTGCTGCTGTTCCTGCTGGCGCTGCTGTTCGGGGTGCTGATGACGCTGCCGATAGGGGGGGGGGACCTGCCGGTGGTGATATCCCTGTACAACGCGCTGACGGGGCTGGCGGTGGGGTTCGAGGGGCTGGCGGTGGGGAACCCGGCGCTGCTGGTGGCGGAGAAGGTGATATTCGTGCCGGGGTACGGGATGGCGGTGGCGCAGGC
>3_960
ATGGAGACGCTGATACAGGCGGTGTACTTCCTGGTGGCGCTGCTGTTCATAGTGGGGCTGAAGAGGATGGCGTCGCCGGCGACGGCGAAGTCGGGGATAGTGTGGGCGGGGGTGGCGATGGTGGCGGCGGTGCTGGTGACGTTCCTGGTGCCGGGGCTGCTGAACACGGCGCTGGTGCTGCTGATACTGCTGATAATACTGGGGGCGCTGGTGGCGAGGGTGTCACTGACGGACTCCGCGCTGCTGTCCATAGTGCTGCTGTTCCTGCTGGCGCTGCTGTTCGGGGTGCTGATGACGCTGCCGATAGGGGGGGGGGACCTGCCGGTGGTGATATCCCTGTACAACGCGCTGACGGGGCTGGCGGTGGGGTTCGAGGGGCTGGCGGTGGGGAACCCGGCGCTGCTGGTGGCGGAGAAGGTGATATTCGTGCCGGGGTACGGGATGGCGGTGGCGCAGGCGCAGC
>3_961
ATGGAGACGCTGATACAGGCGGTGTACTTCCTGGTGGCGCTGCTGTTCATAGTGGGGCTGAAGAGGATGGCGTCGCCGGCGACGGCGAAGTCGGGGATAGTGTGGGCGGGGGTGGCGATGGTGGCGGCGGTGCTGGTGACGTTCCTGGTGCCGGGGCTGCTGAACACGGCGCTGGTGCTGCTGATACTGCTGATAATACTGGGGGCGCTGGTGGCGAGGGTGTCACTGACGGACTCCGCGCTGCTGTCCATAGTGCTGCTGTTCCTGCTGGCGCTGCTGTTCGGGGTGCTGATGACGCTGCCGATAGGGGGGGGGGACCTGCCGGTGGTGATATCCCTGTACAACGCGCTGACGGGGCTGGCGGTGGGGTTCGAGGGGCTGGCGGTGGGGAACCCGGCGCTGCTGGTGGCGGAGAAGGTGATATTCGTGCCGGGGTACGGGATGGCGGTGGCGCAGGCGCAGCACAAGCTGAAGGAG
>3_962
ATGGAGACGCTGATACAGGCGGTGTACTTCCTGGTGGCGCTGCTGTTCATAGTGGGGCTGAAGAGGATGGCGTCGCCGGCGACGGCGAAGTCGGGGATAGTGTGGGCGGGGGTGGCGATGGTGGCGGCGGTGCTGGTGACGTTCCTGGTGCCGGGGCTGCTGAACACGGCGCTGGTGCTGCTGATACTGCTGATAATACTGGGGGCGCTGGTGGCGAGGGTGTCACTGACGGACTCCGCGCTGCTGTCCATAGTGCTGCTGTTCCTGCTGGCGCTGCTGTTCGGGGTGCTGATGACGCTGCCGATAGGGGGGGGGGACCTGCCGGTGGTGATATCCCTGTACAACGCGCTGACGGGGCTGGCGGTGGGGTTCGAGGGGCTGGCGGTGGGGAACCCGGCGCTGCTGGTGGCGGAGAAGGT
>3_963
ATGGAGACGCTGATACAGGCGGTGTACTTCCTGGTGGCGCTGCTGTTCATAGTGGGGCTGAAGAGGATGGCGTCGCCGGCGACGGCGAAGTCGGGGATAGTGTGGGCGGGGGTGGCGATGGTGGCGGCGGTGCTGGTGACGTTCCTGGTGCCGGGGCTGCTGAACACGGCGCTGGTGCTGCTGATACTGCTGATAATACTGGGGGCGCTGGTGGCGAGGGTGTCACTGACGGACTCCGCGCTGCTGTCCATAGTGCTGCTGTTCCTGCTGGCGCTGCTGTTCGGGGTGCTGATGACGCTGCCGATAGGGGGGGGGGACCTGCCGGTGGTGATATCCCTGTACAACGCGCTGACGGGGCTGGCGGTGGGGTTCGAGGGGCTGGCGGTGGGGAACCCGGCGCTGCTGGTGGCGGAGAAGGTGATATTCGTGCCGGGGTACGGGATGGCGGTGGCGCAGGCGCAGCACAAGCTGAAGG
>3_964
ATGGAGACGCTGATACAGGCGGTGTACTTCCTGGTGGCGCTGCTGTTCATAGTGGGGCTGAAGAGGATGGCGTCGCCGGCGACGGCGAAGTCGGGGATAGTGTGGGCGGGGGTGGCGATGGTGGCGGCGGTGCTGGTGACGTTCCTGGTGCCGGGGCTGCTGAACACGGCGCTGGTGCTGCTGATACTGCTGATAATACTGGGGGCGCTGGTGGCGAGGGTGTCACTGACGGACTCCGCGCTGCTGTCCATAGTGCTGCTGTTCCTGCTGGCGCTGCTGTTCGGGGTGCTGATGACGCTGCCGATAGGGGGGGGGGACCTGCCGGTGGTGATATCCCTGTACAACGCGCTGACGGGGCTGGCGGTGGGGTTCGAGGGGCTGGCGGTGGGGAACCCGGCGCTGCTGGTGGCGGAGAAGGTGATATTCGTGCCGGGGTACGGGATGGCGGTGGCGCAGGCGCAGCACAAGCTGAAG
>3_965
ATGGAGACGCTGATACAGGCGGTGTACTTCCTGGTGGCGCTGCTGTTCATAGTGGGGCTGAAGAGGATGGCGTCGCCGGCGACGGCGAAGTCGGGGATAGTGTGGGCGGGGGTGGCGATGGTGGCGGCGGTGCTGGTGACGTTCCTGGTGCCGGGGCTGCTGAACACGGCGCTGGTGCTGCTGATACTGCTGATAATACTGG
>3_966
ATGGAGACGCTGATACAGGCGGTGTACTTCCTGGTGGCGCTGCTGTTCATAGTGGGGCTGAAGAGGATGGCGTCGCCGGCGACGGCGAAGTCGGGGATAGTGTGGGCGGGGGTGGCGATGGTGGCGGCGGTGCTGGTGACGTTCCTGGTGCCGGGGCTGCTGAACACGGCGCTGGTGCTGCTGATACTGC
>3_967
ATGGAGACGCTGATACAGGCGGTGTACTTCCTGGTGGCGCTGCTGTTCATAGTGGGGCTGAAGAGGATGGCGTCGCCGGCGACGGCGAAGTCGGGGATAGTGTGGGCGGGGGTGGCGATGGTGGCGGCGGTGCTGGTGACGTTCCTGGTGCCGGGGCTGCTGAACACGGCGCTGGTGCTGCTGATACTGCTGATAATACTGGGGGCGCTGGTGGCGAGGGTGTCACTGACGGACTCCGCGCTGCTGTCCATAGTGCTGCTGTTCCTGCTGGCGCTGCTGTTCGGG
>3_968
ATGGAGACGCTGATACAGGCGGTGTACTTCCTGGTGGCGCTGCTGTTCATAGTGGGGCTGAAGAGGATGGCGTCGCCGGCGACGGCGAAGTCGGGGATAGTGTGGGCGGGGGTGGCGATGGTGGCGGCGGTGCTGGTGACGTTCCTGGTGCCGGGGCTGCTGAACACGGCGCTGGTGCTGCTGATACTGCTGATAATACTGGGGGCGCTGGTGGCGAGGGT
>3_969
ATGGAGACGCTGATACAGGCGGTGTACTTCCTGGTGGCGCTGCTGTTCATAGTGGGGCTGAAGAGGATGGCGTCGCCGGCGACGGCGAAGTCGGGGATAGTGTGGGCGGGGGTGGCGATGGTGGCGGCGGTGCTGGTGACGTTCCTGGTGCCGGGGCTGCTGAACACGGCGCTGGTGCTGCTGATACTGCTGATAATACTGGGGGCGCTGGTGGCGAGGGTGTCACTGACGGACTCCGCGCTGCTGTCCATAGTGCTGCTGTTCCTGCTGGCGCTGCTGTTCGGGGTGCTGATGACGCTGCCGATAGGGGGGGGGGACCTGCCGGTGGTGATATCCCTGTACAACGCGCTGACGGGGCT
>3_970
ATGGAGACGCTGATACAGGCGGTGTACTTCCTGGTGGCGCTGCTGTTCATAGTGGGGCTGAAGAGGATGGCGTCGCCGGCGACGGCGAAGTCGGGGATAGTGTGGGCGGGGGTGGCGATGGTGGCGGCGGTGCTGGTGACGTTCCTGGTGCCGGGGCTGCTGAACACGGCGCTGGTGCTGCTGATACTGCTGATAATACTGGGGGCGCTGGTGGCGAGGGTGTCACTGACGGACTCCGCGCTGCTGTCCATAGTGCTGCTGTTCCTGCTGGCGCTGCTGTTCGGGGTGCTGATGACGCTGCCGATAGGGGGGGGGGACCTGCCGGTGGTGATATCCCTGTACAACGCGCTGACGGGGCTGGCGGTGGGGTTCGAGGGGCTGGCGGTGGGGAACCCGGCGCTGCTGGTGGCGGAGAAG
>3_971
ATGGAGACGCTGATACAGGCGGTGTACTTCCTGGTGGCGCTGCTGTTCATAGTGGGGCTGAAGAGGATGGCGTCGCCGGCGACGGCGAAGTCGGGGATAGTGTGGGCGGGGGTGGCGATGGTGGCGGCGGTGCTGGTGACGTTCCTGGTGCCGGGGCTGCTGAACACGGCGCTGGTGCTGCTGATACTGCTGATAATACTGGGGGCGCTGGTGGCGAGGGTGTCACTGACGGACTCCGCGCTGCTGTCCATAGTGCTGCTGTTCCTGCTGGCGCTGCTGTTCGGGGTGCTGATGACGCTGCCGATAGGGGGGGGGGACCTGCCGGTGGTGATATCCCTGTACAACGCGCTGACGGGGCTGGCGGTGGGGTTCGAGGGGCTGGCGGTGGGGAACCCGGCGCTGCTGGTGGCGGAGAAGGTGATATTCGTGCCGGGGTACGGGATGGCGGT
>3_972
ATGGAGACGCTGATACAGGCGGTGTACTTCCTGGTGGCGCTGCTGTTCATAGTGGGGCTGAAGAGGATGGCGTCGCCGGCGACGGCGAAGTCGGGGATAGTGTGGGCGGGGGTGGCGATGGTGGCGGCGGTGCTGGTGACGTTCCTGGTGCCGGGGCTGCTGAACACGGCGCTGGTGCTGCTGATACTGCTGATAATACTGGGGGCGCTGGTGGCGAGGGTGTCACTGACGGACTCCGCGCTGCTGTCCATAGTGCTGCTGTTCCTGCTGGCGCTGCTGTTCGGGGTGCTGATGACGCTGCCGATAGGGGGGGGGGACCTGCCGGTGGTGATATCCCTGTACAACGCGCTGACGGGGCTGGCGGTGGGGTTCGAGGGGCTGGCGGTGGGGAACCCGGCGCTGCTGGTGGCGGAGAAGGTGATATTCGTGCCGGGGTACGGGATGGCGGTGGCGCAGGCG
>3_973
ATGGAGACGCTGATACAGGCGGTGTACTTCCTGGTGGCGCTGCTGTTCATAGTGGGGCTGAAGAGGATGGCGTCGCCGGCGACGGCGAAGTCGGGGATAGTGTGGGCGGGGGTGGCGATGGTGGCGGCGGTGCTGGTGACGTTCCTGGTGCCGGGGCTGCTGAACACGGCGCTGGTGCTGCTGATACTGCTGATAATACTGGGG
>3_974
ATGGAGACGCTGATACAGGCGGTGTACTTCCTGGTGGCGCTGCTGTTCATAGTGGGGCTGAAGAGGATGGCGTCGCCGGCGACGGCGAAGTCGGGGATAGTGTGGGCGGGGGTGGCGATGGTGGCGGCGGTGCTGGTGACGTTCCTGGTGCCGGGGCTGCTGAACACGGCGCTGGTGCTGCTGATACTGCTGAT
>3_975
ATGGAGACGCTGATACAGGCGGTGTACTTCCTGGTGGCGCTGCTGTTCATAGTGGGGCTGAAGAGGATGGCGTCGCCGGCGACGGCGAAGTCGGGGATAGTGTGGGCGGGGGTGGCGATGGTGGCGGCGGTGCTGGTGACGTTCCTGGTGCCGGGGCTGCTGAACACGGCGCTGGTGCTGCTGATACTGCTGATAATACTGGGGGCGCTGGTGGCGAGGGTGTCACTGACGGACTCCGCGCTGCTGTCCATAGTGCTGCTGTTCCTGCTGGCGCTGCTGTTCGGGGTGCTGATGACGCT
>3_976
ATGGAGACGCTGATACAGGCGGTGTACTTCCTGGTGGCGCTGCTGTTCATAGTGGGGCTGAAGAGGATGGCGTCGCCGGCGACGGCGAAGTCGGGGATAGTGTGGGCGGGGGTGGCGATGGTGGCGGCGGTGCTGGTGACGTTCCTGGTGCCGGGGCTGCTGAACACGGCGCTGGTGCTGCTGATACTGCTGATAATACTGGGGGCGCTGGTGGCGAGGGTGTCACTGACGGACTCCGCGCTGCTGTCCATAGTGCTGCTGTTCCTGCTGGCGCTGCTGTTCGGG
>3_977
ATGGAGACGCTGATACAGGCGGTGTACTTCCTGGTGGCGCTGCTGTTCATAGTGGGGCTGAAGAGGATGGCGTCGCCGGCGACGGCGAAGTCGGGGATAGTGTGGGCGGGGGTGGCGATGGTGGCGGCGGTGCTGGTGACGTTCCTGGTGCCGGGGCTGCTGAACACGGCGCTGGTGCTGCTGATACTGCTGATAATACTGGGGGCGCTGGTGGCGAGGGTGTCACTGACGGACTCCGCGCTGCTGTCCATAG
>3_978
ATGGAGACGCTGATACAGGCGGTGTACTTCCTGGTGGCGCTGCTGTTCATAGTGGGGCTGAAGAGGATGGCGTCGCCGGCGACGGCGAAGTCGGGGATAGTGTGGGCGGGGGTGGCGATGGTGGCGGCGGTGCTGGTGACGTTCCTGGTGCCGGGGCTGCTGAACACGGCGCTGGTGCTGCTGATACTGCTGATAATACTGGGGGCGCTGGTGGCGAGGGTGTCACTGACGGACTCCGCGCTGCTGTCCATAGTGCTGCTGTTCCTGCTGGCGCTGCTGTTCGGGGTGCTGATGACGCTGCCGATAGGGGGGGGGGACCTGCCGGTGGTGATATCCCTGTACAACGCGCTGACGGGGCTGGCGGTGGGGTTCGAGGGGCTGGCGGTGGGGAACCCGGCGCTGCTGGTGGCGGAGAAGGTGATATTCGTGCCGGGGTACGGGATGGCGGTGG
>3_979
ATGGAGACGCTGATACAGGCGGTGTACTTCCTGGTGGCGCTGCTGTTCATAGTGGGGCTGAAGAGGATGGCGTCGCCGGCGACGGCGAAGTCGGGGATAGTGTGGGCGGGGGTGGCGATGGTGGCGGCGGTGCTGGTGACGTTCCTGGTGCCGGGGCTGCTGAACACGGCGCTGGTGCTGCTGATACTGCTGATAATACTGGGGGCGCTGGTGGCGAGGGTGTCACTGACGGACTCCGCGCTGCTGTCCATAGTGCTGCTGTTCCTGCTGGCGCTGCTGTTCGGGGTGCTGATGACGCTGCCGATAGGGGGGGGGGACCTGCCGGTGGTGATATCCCTGTACAACGCGCTGACGGGGCTGGCGGTGGGGTTCGAGG
>3_980
ATGGAGACGCTGATACAGGCGGTGTACTTCCTGGTGGCGCTGCTGTTCATAGTGGGGCTGAAGAGGATGGCGTCGCCGGCGACGGCGAAGTCGGGGATAGTGTGGGCGGGGGTGGCGATGGTGGCGGCGGTGCTGGTGACGTTCCTGGTGCCGGGGCTGCTGAACACGGCGCTGGTGCTGCTGATACTGCTGATAATACTGGGGGCGCTGGTGGCGAGGGTGTCACTGACGGACTCCGCGCTGCTGTCCATAGTGCTGCTGTTCCTGCTGGCGCTGCTGTTCGGGGTGCTGATGACGCTGCCGATAGGGGGGGGGGACCTGCCGG
>3_981
ATGGAGACGCTGATACAGGCGGTGTACTTCCTGGTGGCGCTGCTGTTCATAGTGGGGCTGAAGAGGATGGCGTCGCCGGCGACGGCGAAGTCGGGGATAGTGTGGGCGGGGGTGGCGATGGTGGCGGCGGTGCTGGTGACGTTCCTGGTGCCGGGGCTGCTGAACACGGCGCTGGTGCTG
>3_982
ATGGAGACGCTGATACAGGCGGTGTACTTCCTGGTGGCGCTGCTGTTCATAGTGGGGCTGAAGAGGATGGCGTCGCCGGCGACGGCGAAGTCGGGGATAGTGTGGGCGGGGGTGGCGATGGTGGCGGCGGTGCTGGTGACGTTCCTGGTGCCGGGGCTGCTGAACACGGCGCTGGTGCTGCTGATACTGCTGATAATACTGGGGGCGCTGGTGGCGAGGGTGTCACTGACGGACTCCGCGCTGCTGTCCATAGTGCTGCTGTTCCTGCTGGCGCTGCTGTTCGGGGTGCTGATGACGCTGCCGATAGGGGGGGGGGACCTGCCGGTGGTGATATCCCTGTACAACGCGCTGACGGGGCTGGCGGTGGGGTTCGAGGGGCTGGCGGTGGG
>3_983
ATGGAGACGCTGATACAGGCGGTGTACTTCCTGGTGGCGCTGCTGTTCATAGTGGGGCTGAAGAGGATGGCGTCGCCGGCGACGGCGAAGTCGGGGATAGTGTGGGCGGGGGTGGCGATGGTGGCGGCGGTGCTGGTGACGTTCCTGGTGCCGGGGCTGCTGAACACGGCGCTGGTGCTGCTGATACTGCTGATAATACTGGGGGCGCTGGTGGCGAGGGTGTCACTGACGGACTCCGCGCTGCTGTCCATAGTGCTGCTGTTCCTGCTGGCGCTGCTGTTCGGGGTGCTGATGACGCTGCCGATAGGGGGGGGGGACCTGCCGGTGGTGATATCCCTGTACAAC
>3_984
ATGGAGACGCTGATACAGGCGGTGTACTTCCTGGTGGCGCTGCTGTTCATAGTGGGGCTGAAGAGGATGGCGTCGCCGGCGACGGCGAAGTCGGGGATAGTGTGGGCGGGGGTGGCGATGGTGGCGGCGGTGCTGGTGACGTTCCTGGTGCCGGGGCTGCTGAACACGGCGCTGGTGCTGCTGATACTGCTGATAATACTGGGGGCGCTGGTGGCGAGGGTGTCACTGACGGACTCCGCGCTGCTGTCCATAGTGCTGCTGTTCCTGCTGGCGCTGCTGTTCGGGGTGCTGATGACGCTGCCGATAGGGGGGGGGGACCTGCCGGTGGTGATATCCCTGTACAAC
>3_985
ATGGAGACGCTGATACAGGCGGTGTACTTCCTGGTGGCGCTGCTGTTCATAGTGGGGCTGAAGAGGATGGCGTCGCCGGCGACGGCGAAGTCGGGGATAGTGTGGGCGGGGGTGGCGATGGTGGCGGCGGTGCTGGTGACGTTCCTGGTGCCGGGGCTGCTGAACACGGCGCTGGTGCTGCTGATACTGCTGATAATACTGGGGGCGCTGGTGGCGAGGGTGTCACTGACGGACTCCGCGCTGCTGTCCATAGTGCTGCTGTTCCTGCTGGCGCTGCTGTTCGGGGTGCTGATGACGCTGCCGATAGGGGGGGGGGACCTGCCGGTGGTGATATCCCTGTACAACGCGCTGACGGGGCTGGCGGTGGGGTTCGAGGGGCTGGCGGTGGGGAACCCGGCGCTGCTGG
>3_986
ATGGAGACGCTGATACAGGCGGTGTACTTCCTGGTGGCGCTGCTGTTCATAGTGGGGCTGAAGAGGATGGCGTCGCCGGCGACGGCGAAGTCGGGGATAGTGTGGGCGGGGGTGGCGATGGTGGCGGCGGTGCTGGTGACGTTCCTGGTGCCGGGGCTGCTGAACACGGCGCTGGTGCTGCTGATACTGCTGATAATACTGGGGGCGCTGGTGGCGAGGGTGTCACTGACGGACTCCGCGCTGCTGTCCATAGTGCTGC
>3_987
ATGGAGACGCTGATACAGGCGGTGTACTTCCTGGTGGCGCTGCTGTTCATAGTGGGGCTGAAGAGGATGGCGTCGCCGGCGACGGCGAAGTCGGGGATAGTGTGGGCGGGGGTGGCGATGGTGGCGGCGGTGCTGGTGACGTTCCTGGTGCCGGGGCTGCTGAACACGGCGCTGGTGCTGCTGATACTGCTGATAATACTGGGGGCGCTGGTGGCGAGGGTGTCACTGACGGACTCCGCGCTGCTGTCCATAGTGCTGCTGTTCCTGCTGGCGCTGCTGTTCGGGGTGCTGATGACGCTGCCGATAGGGGGGG
>3_988
ATGGAGACGCTGATACAGGCGGTGTACTTCCTGGTGGCGCTGCTGTTCATAGTGGGGCTGAAGAGGATGGCGTCGCCGGCGACGGCGAAGTCGGGGATAGTGTGGGCGGGGGTGGCGATGGTGGCGGCGGTGCTGGTGACGTTCCTGGTGCCGGGGCTGCTGAACACGGCGCTGGTGCTGC
>3_989
ATGGAGACGCTGATACAGGCGGTGTACTTCCTGGTGGCGCTGCTGTTCATAGTGGGGCTGAAGAGGATGGCGTCGCCGGCGACGGCGAAGTCGGGGATAGTGTGGGCGGGGGTGGCGATGGTGGCGGCGGTGCTGGTGACGTTCCTGGTGCCGGGGCTGCTGAACACGGCGCTGGTGCTGCTGATACTGCTGATAATACTGGGGGCGCTGGTGGCGAGGGTGTCACTGACGGACTCCGCGCTGCTGTCCATAGTGCTGCTGTTCCTGCTGGCGCTGCTGTTCGGGGTGCTGATGACGCTGCCGATAGGGGGGGGGGACCTGCCGGTGGTGATATCCCTGTACAACGCGCTGACGGGGCTGGCGGTGGGGTTCGAGGGGCTGGCGGTGGGGAACCCGGCGCTGCTG
>3_990
ATGGAGACGCTGATACAGGCGGTGTACTTCCTGGTGGCGCTGCTGTTCATAGTGGGGCTGAAGAGGATGGCGTCGCCGGCGACGGCGAAGTCGGGGATAGTGTGGGCGGGGGTGGCGATGGTGGCGGCGGTGCTGGTGACGTTCCTGGTGCCGGGGCTGCTGAACACGGCGCTGGTGCTGCTGATACTGCTGATAATACTGGGGGCGCTGGTGGCGAGGGTGTCACTGACGGACTCCGCGCTGCTGTCCATAGTGCTGCTGTTCCTGCTGGCGCTGCTGTTCGGGGTGCTGATGACGCTGCCGATAGGGGGGGGGGACCTGCCGGTGGTGATATCCCTGTACAACGCGCTGACGGGGCTGGCGGTGGGGTTCGAGGGGCTGGCGGTGGGGA
>3_991
ATGGAGACGCTGATACAGGCGGTGTACTTCCTGGTGGCGCTGCTGTTCATAGTGGGGCTGAAGAGGATGGCGTCGCCGGCGACGGCGAAGTCGGGGATAGTGTGGGCGGGGGTGGCGATGGTGGCGGCGGTGCTGGTGACGTTCCTGGTGCCGGGGCTGCTGAACACGGCGCTGGTGCTGCTGATACTGCTGATAATACTGGGGGCGCTGGTGGCGAGGGTGTCACTGACGGACTCCGCGCTGCTGTCCATAGTGCTGCTGTTCCTGCTGGCGCTGCTGTTCGGGGTGCTGATGACGCTGCCGATAGGGGGGGGGGACCTGCCGGTGGTGATATCCCTGTACAACGCGCTGACGGGGCTGGCGGTGGGGTTCGAGGGGCTGGCGGTGGGGAACCCGGCGCTGCTGGTGGCGGAGAAGGTGATATTCGTGCCG
>3_992
ATGGAGACGCTGATACAGGCGGTGTACTTCCTGGTGGCGCTGCTGTTCATAGTGGGGCTGAAGAGGATGGCGTCGCCGGCGACGGCGAAGTCGGGGATAGTGTGGGCGGGGGTGGCGATGGTGGCGGCGGTGCTGGTGACGTTCCTGGTGCCGGGGCTGCTGAACACGGCGCTGGTGCTGCTGATACTGCTGATAATACTGGGGGCGCTGGTGGCGAGGGTGTCACTGACGGACTCCGCGCTGCTGTCCATAGTGCTGCTGTTCCTGCTGGCGCTGCTGTTCGGGGTGCTGATGACGCTGCCGATAGGGGGGG
>3_993
ATGGAGACGCTGATACAGGCGGTGTACTTCCTGGTGGCGCTGCTGTTCATAGTGGGGCTGAAGAGGATGGCGTCGCCGGCGACGGCGAAGTCGGGGATAGTGTGGGCGGGGGTGGCGATGGTGGCGGCGGTGCTGGTGACGTTCCTGGTGCCGGGGCTGCTGAACACGGCGCTGGTGCTGCTGATACTGCTGATAATACTGGGGGCGCTGGTGGCGAGGGTGTCACTGACGGACTCCGCGCTGCTGTCCATAGTGCTGCTGTTCCTGCTGGCGCTGCTGTTCGGGGTGCTGATGACGCTGCCGATAGGGGGGGGGGACCTGCCGGTGGTGATATCCCTGTACAACGCGCTGACGGGGCTGGCGGTGGGGTTCGAGGGGCTGGCG
>3_994
ATGGAGACGCTGATACAGGCGGTGTACTTCCTGGTGGCGCTGCTGTTCATAGTGGGGCTGAAGAGGATGGCGTCGCCGGCGACGGCGAAGTCGGGGATAGTGTGGGCGGGGGTGGCGATGGTGGCGGCGGTGCTGGTGACGTTCCTGGTGCCGGGGCTGCTGAACACGGCGCTGGTGCTGCTGATACTGCTGATAATACTGGGGGCGCTGGTGGCGAGGGTGTCACTGACGGACTCCGCGCTGCTGTCCATAGTGCTGCTGTTCCTGCTGGCGCTGCTGTTCGGGGTGCTGATGACGCTGCCGATAGGGGGGGGGGACCTGCCGGTGGTGATATCCCT
>3_995
ATGGAGACGCTGATACAGGCGGTGTACTTCCTGGTGGCGCTGCTGTTCATAGTGGGGCTGAAGAGGATGGCGTCGCCGGCGACGGCGAAGTCGGGGATAGTGTGGGCGGGGGTGGCGATGGTGGCGGCGGTGCTGGTGACGTTCCTGGTGCCGGGGCTGCTGAACACGGCGCTGGTGCTGCTGATACTGCTGATAATACTGGGGGCGCTGGTGGCGAGGGTGTCACTGACGGACTCCGCGCTGCTGTCCATAG
>3_996
ATGGAGACGCTGATACAGGCGGTGTACTTCCTGGTGGCGCTGCTGTTCATAGTGGGGCTGAAGAGGATGGCGTCGCCGGCGACGGCGAAGTCGGGGATAGTGTGGGCGGGGGTGGCGATGGTGGCGGCGGTGCTGGTGACGTTCCTGGTGCCGGGGCTGCTGAACACGGCGCTGGTGCTGCTGATACTGCTGATAATACTGGGGGCGCTGGTGGCGAGGGTGTCACTGA
>3_997
ATGGAGACGCTGATACAGGCGGTGTACTTCCTGGTGGCGCTGCTGTTCATAGTGGGGCTGAAGAGGATGGCGTCGCCGGCGACGGCGAAGTCGGGGATAGTGTGGGCGGGGGTGGCGATGGTGGCGGCGGTGCTGGTGACGTTCCTGGTGCCGGGGCTGCTGAACACGGCGCTGGTGCTGCTGATACTGCTGATAATACTGGGGGCGCTGGTGGCGAGGGTGTCACTGACGGACTCCGCGCTGCTGTCCATAGTGCTGCTGTTCCTGCTGGCGCTGCTGTTCGGGGTGCTGATGACGCTGCCGATAGGGGGGGGGGACCTGCCGGTGGTGATATCCCTGTACAACGCGCTGACGGGGCTGGCGGTGGGGTTCGAGGGGCTGGCGGTGGGGAACCCGGCGCTGCTGGTGGCGGAGAAGGTGATATTCGTGCCGGGGTACGGGATGGCGGTGGCGCAGGCG
>3_998
ATGGAGACGCTGATACAGGCGGTGTACTTCCTGGTGGCGCTGCTGTTCATAGTGGGGCTGAAGAGGATGGCGTCGCCGGCGACGGCGAAGTCGGGGATAGTGTGGGCGGGGGTGGCGATGGTGGCGGCGGTGCTGGTGACGTTCCTGGTGCCGGGGCTGCTGAACACGGCGCTGGTGCTGCTGATACTGCTGATAATACTGGGGGCGCTGGTGGCGAGGGTGTCACTGACGGACTCCGCGCTGCTGTCCATAGTGCTGCTGTTCCTGCTGGCGCTGCTGTTCGGGGTGCTGATGACGCTGCCGATAGGGGGGGGGGACCTGCCGGTGGTGATATCCCTGTACAAC
>3_999
ATGGAGACGCTGATACAGGCGGTGTACTTCCTGGTGGCGCTGCTGTTCATAGTGGGGCTGAAGAGGATGGCGTCGCCGGCGACGGCGAAGTCGGGGATAGTGTGGGCGGGGGTGGCGATGGTGGCGGCGGTGCTGGTGACGTTCCTGGTGCCGGGGCTGCTGAACACGGCGCTGGTGCTGCTGATACTGCTGATAATACTGGGGGCGCTGGTGGCGAGGGTGTCACTGACGGACTCCGCGCTGCTGTCCATAGTGCTGCTGTTCCTGCTGGCGCTGCTGTTCGGGGTGCTGATGACGCTGCCGATAGGGGGGGGGGACCTGCCGGTGGTGATATCCCTGTACAACGCGCTGACGGGGCTGGCGGTGGGGTTCGAGGGGCTGGCGGTGGGGAACCCGGCGCTGCTGGTGGCGGAGAAGGTGATATTCGTGCCGGGGTACGGGATGGCGGTGGCGCAGGCGCAGCACAAGCTGAAGGAGCTGGC
>3_1000
ATGGAGACGCTGATACAGGCGGTGTACTTCCTGGTGGCGCTGCTGTTCATAGTGGGGCTGAAGAGGATGGCGTCGCCGGCGACGGCGAAGTCGGGGATAGTGTGGGCGGGGGTGGCGATGGTGGCGGCGGTGCTGGTGACGTTCCTGGTGCCGGGGCTGCTGAACACGGCGCTGGTGCTGCTGATACTGCTGATAATACTGGGGGCGCTGGTGGCGAGGGTGTCACTGACGGACTCCGCGCTGCTGTCCATAGTGCTGCTGTTCCTGCTGGCGCTGCTGTTCGGGGTGCTGATGACGCTGCCGATAGGGGGGGGGGACCTGCCGGTGGTGATATCCCTGTACAACGCGCTGACGGGGCTGGCGGTGGGGTTCGAGGGGCTGGCGGTGGGGAACCCGGCGCTGCTGGTGGCGGAGAAGGTGATATTCGTGCCGGGGTACGGGATGGCGGTGGCGCAGGCGCAGCACAAGCTGAAGGAGCTGGCGGACG
>3_1001
ATGGAGACGCTGATACAGGCGGTGTACTTCCTGGTGGCGCTGCTGTTCATAGTGGGGCTGAAGAGGATGGCGTCGCCGGCGACGGCGAAGTCGGGGATAGTGTGGGCGGGGGTGGCGATGGTGGCGGCGGTGCTGGTGACGTTCCTGGTGCCGGGGCTGCTGAACACGGCGCTGGTGCTGCTGATACTGCTGATAATACTGGGGGCGCTGGTGGCGAGGGTGTCACTGACGGACTCCGCGCTGCTGTCCATAGTGCTGCTGTTCCTGCTGGCGCTGCTGTTCGGGGTGCTGATGACGCTGCCGATAGGGGGGGGGGACCTG
>3_1002
ATGGAGACGCTGATACAGGCGGTGTACTTCCTGGTGGCGCTGCTGTTCATAGTGGGGCTGAAGAGGATGGCGTCGCCGGCGACGGCGAAGTCGGGGATAGTGTGGGCGGGGGTGGCGATGGTGGCGGCGGTGCTGGTGACGTTCCTGGTGCCGGGGCTGCTGAACACGGCGCTGGTGCTGCTGATACTGCTGATAATACTGGGGGCGCTGGTGGCGAGGGTGTCACTGACGGACTCCGCGCTGCTGTCCATAGTGCTGCTGTTCCTGCTGGCGCTGCTGTTCGGGGTGCTGATGACGCTGCCGATAGGGGGGGGGGACCTGCCGGTGGTGATATCCCTGTACAACGCGCTGACGGGGCTGGCGGTGGGGTTCGAGGGGCTGGCGGTGGGGAACCCGGCGCTGCTGGTGGCGGAGAAGGTGATATTCGTGCCGGGGTACGGGATGGCGGTGGCGCAGGCGCAG
>3_1003
ATGGAGACGCTGATACAGGCGGTGTACTTCCTGGTGGCGCTGCTGTTCATAGTGGGGCTGAAGAGGATGGCGTCGCCGGCGACGGCGAAGTCGGGGATAGTGTGGGCGGGGGTGGCGATGGTGGCGGCGGTGCTGGTGACGTTCCTGGTGCCGGGGCTGCTGAACACGGCGCTGGTGCTGCTGATACTGCTGATAATACTGGGGGCGCTGGTGGCGAGGG
>3_1004
ATGGAGACGCTGATACAGGCGGTGTACTTCCTGGTGGCGCTGCTGTTCATAGTGGGGCTGAAGAGGATGGCGTCGCCGGCGACGGCGAAGTCGGGGATAGTGTGGGCGGGGGTGGCGATGGTGGCGGCGGTGCTGGTGACGTTCCTGGTGCCGGGGCTGCTGAACACGGCGCTGGTGCTGCTGATACTGCTGATAATACTGGGGGCGCTGGTGGCGAGGGTGTCACTGACGGACTCCGCGCTGCTGTCCATAGTGCTGCTGTTCCTGCTGGCGCTGCTGTTCGGGGTGCTGATGACGCTGCCGATAGGGGGGGGGGA
>3_1005
ATGGAGACGCTGATACAGGCGGTGTACTTCCTGGTGGCGCTGCTGTTCATAGTGGGGCTGAAGAGGATGGCGTCGCCGGCGACGGCGAAGTCGGGGATAGTGTGGGCGGGGGTGGCGATGGTGGCGGCGGTGCTGGTGACGTTCCTGGTGCCGGGGCTGCTGAACACGGCGCTGGTGCTGCTGATACTGCTGATAATACTGGGGGCGCTGGTGGCGAGGGTGTCACTGACGGACTCCGCGCTGCTGTCCATAGTGCTGCTGTTCCTGCTGGCGCTGCTGTTCGGGGTGCTGATGACGCTGCCGATAGGGGGGGGGGACCTGCCGGTGGTGATATCCCTGTACAACGCGCTGACGGGGCTGGCGGTGGGGTTCGAGGGGCTGGCGGTGGGGAACCCGGCGCTGCTGGTGGCGGAGAAGGTGATATTCGTGCCGGGGTACGGGATGGCGGTGGCGCAGGCGCAGCACAAGCTGAAGGAGCTGGCGGAC
>3_1006
ATGGAGACGCTGATACAGGCGGTGTACTTCCTGGTGGCGCTGCTGTTCATAGTGGGGCTGAAGAGGATGGCGTCGCCGGCGACGGCGAAGTCGGGGATAGTGTGGGCGGGGGTGGCGATGGTGGCGGCGGTGCTGGTGACGTTCCTGGTGCCGGGGCTGCTGAACACGGCGCTGGTGCTGCTGATACTGCTGATAATACTGGGGGCGCTGGTGGCGAGGGTGTCACTGACGGACTCCGCGCTGCTGTCCATAGTGCTGCTGTTCCTGCTGGCGCTGCTGTTCGGGGTGCTGATGACGCTGCCGATAGGGGGGGGGGACCTGCCGG
>3_1007
ATGGAGACGCTGATACAGGCGGTGTACTTCCTGGTGGCGCTGCTGTTCATAGTGGGGCTGAAGAGGATGGCGTCGCCGGCGACGGCGAAGTCGGGGATAGTGTGGGCGGGGGTGGCGATGGTGGCGGCGGTGCTGGTGACGTTCCTGGTGCCGGGGCTGCTGAACACGGCGCTGGTGCTGCTGATACTGCTGATAATACTGGGGGCGCTGGTGGCGAGGGTGTCACTGACGGACTCCGCGCTGCTGTCCATAGTGCTGCTGTTCCTGCTGGCGCTGCTGTTCGGGGTGCTGATGACGCTGCCGATAGGGGGGGGGGACCTGCCGGTGGTGATATCCCTGTACAACGCGCTGACGGGGCTGGCGGTGGGGTTCGAGGGGCTGGCGGTGGGGAACCCGGCGCTGCTGGTGGCGGAGAAGGTGATATTCGTGCCGGGGTACGGGATGGCGGTGGCGCAGGCGCAGCACAAGCTGAAGGAGC
>3_1008
ATGGAGACGCTGATACAGGCGGTGTACTTCCTGGTGGCGCTGCTGTTCATAGTGGGGCTGAAGAGGATGGCGTCGCCGGCGACGGCGAAGTCGGGGATAGTGTGGGCGGGGGTGGCGATGGTGGCGGCGGTGCTGGTGACGTTCCTGGTGCCGGGGCTGCTGAACACGGCGCTGGTGCTGCTGATACTGCTGATAATACTGGGGGCGCTGGTGGCGAGGGTGTCACTGACGGACTCCGCGCTGC
>3_1009
ATGGAGACGCTGATACAGGCGGTGTACTTCCTGGTGGCGCTGCTGTTCATAGTGGGGCTGAAGAGGATGGCGTCGCCGGCGACGGCGAAGTCGGGGATAGTGTGGGCGGGGGTGGCGATGGTGGCGGCGGTGCTGGTGACGTTCCTGGTGCCGGGGCTGCTGAACACGGCGCTGGTGCTGCTGATACTGCTGATAATACTGGGGGCGCTGGTGGCGAGGGTGTCACTGACGGACTCCGCGCTGCTGTCCATAGTGCTGCTGTTCCTGCTGGCGCTGCTGTTCGGGGTGCTGATGACGCTGCCGATAGGGGGGGGGGACCTGCCGGTGGTGATATCCCTGTACAACGCGCTGACGGGGCTGGCGGTGGGGTTCGAGGGGCTGGCGGTGGGGAACCCGGCGCTGCTGGTGGCGGAGAAGG
>3_1010
ATGGAGACGCTGATACAGGCGGTGTACTTCCTGGTGGCGCTGCTGTTCATAGTGGGGCTGAAGAGGATGGCGTCGCCGGCGACGGCGAAGTCGGGGATAGTGTGGGCGGGGGTGGCGATGGTGGCGGCGGTGCTGGTGACGTTCCTGGTGCCGGGGCTGCT
>3_1011
ATGGAGACGCTGATACAGGCGGTGTACTTCCTGGTGGCGCTGCTGTTCATAGTGGGGCTGAAGAGGATGGCGTCGCCGGCGACGGCGAAGTCGGGGATAGTGTGGGCGGGGGTGGCGATGGTGGCGGCGGTGCTGGTGACGTTCCTGGTGCCGGGGCTGCTGAACACGGCGCTGGTGCTGCTGATACTGCTGATAATACTGGGGGCGCTGGTGGCGAGGGTGTCACTGACGGACTCCGCGCTGCTGTCCATAGTGCTGCTGTTCCTGCTGGCGCTGCTGTTCGGGGTGCTGATGACGCTGCCGATAGGGGGGGGGGACCTGCCGGTGGTGATATCCCTGTACAACGCGCTGACGGGGCTGGCGGTGGGGTTCGAGGGGCTGGCGGTGGGGAACCCGGCGCTGCTGGTGGCGG
>3_1012
ATGGAGACGCTGATACAGGCGGTGTACTTCCTGGTGGCGCTGCTGTTCATAGTGGGGCTGAAGAGGATGGCGTCGCCGGCGACGGCGAAGTCGGGGATAGTGTGGGCGGGGGTGGCGATGGTGGCGGCGGTGCTGGTGACGTTCCTGGTGCCGGGGCTGCTGAACACGGCGCTGGTGCTGCTGATACTGCTGATAATACTGGGGGCGCTGGTGGCGAGGGTGTCACTGACGGACTCCGCGCTGCTGTCCATAGTGCTGCTGTTCCTGCTGGCGCTGCTGTTCGGGGTGC
>3_1013
ATGGAGACGCTGATACAGGCGGTGTACTTCCTGGTGGCGCTGCTGTTCATAGTGGGGCTGAAGAGGATGGCGTCGCCGGCGACGGCGAAGTCGGGGATAGTGTGGGCGGGGGTGGCGATGGTGGCGGCGGTGCTGGTGACGTTCCTGGTGCCGGGGCTGCTGAACACGGCGCTGGTGCTGCTGATACTGCTGATAATACTGGGGGCGCTGGTGGCGAGGGTGTCACTGACGGACTCCGCGCTGCTGTCCATAGTGCTGCTGTTCCTGCTGGCGCTGCTGTTCGGGGTGCTGATGACGCTGCCGATAGGGGGGGGGGACCTGCCGGTGGTGATATCCCTGTACAACGCGCTGACGGGGCTGGCGGTGGGGTTCGAGGGGCTGGCGGTGGGGAACCCGGCGCTGCTGGTGGCGGAGAAGGTGATATTCGTGCCGGGGTACGGGATGGCGGTGGCGCAGGCGCAGCACAA
>3_1014
ATGGAGACGCTGATACAGGCGGTGTACTTCCTGGTGGCGCTGCTGTTCATAGTGGGGCTGAAGAGGATGGCGTCGCCGGCGACGGCGAAGTCGGGGATAGTGTGGGCGGGGGTGGCGATGGTGGCGGCGGTGCTGGTGACGTTCCTGGTGCCGGGGCTGCTGAACACGGCGCTGGTGCTGCTGATACTGCTGATAATACTGGGGGCGCTGGTGGCGAGGGTGTCACTGACGGACTCCGCGCTGCTGTCCATAGTGCTGCTGTTCCTGCTGGCGCTGCTGTTCGGGGTGCTGATGACGCTGCCGATAGGGGGGGGGGACCTGCCGGTGGTGATATCCCTGTACAACGCGCTGACGGGGCTGGCGGTGGGGTTCGAGGGGCTGGCGGTGGGGAACCCGGCGCTGCTGGTGGCGGAGAAGGTGATATTCGTGCCGGGGTACGGGATGGCGGTGGCGCAGGC
>3_1015
ATGGAGACGCTGATACAGGCGGTGTACTTCCTGGTGGCGCTGCTGTTCATAGTGGGGCTGAAGAGGATGGCGTCGCCGGCGACGGCGAAGTCGGGGATAGTGTGGGCGGGGGTGGCGATGGTGGCGGCGGTGCTGGTGACGTTCCTGGTGCCGGGGCTGCTGAACACGGCGCTGGTGCTGCTGATACTGCTGATAATACTGGGGGCGCTGGTGGCGAGGGTGTCACTGACGGACTCCGCGCTGCTGTCCATAGTGCTGCTGTTCCTGCTGGCGCTGCTGTTCGGGGTGCTGATGACGCTGCCGATAGGGGGGGGGGACCTGCCGGTGGTGATATCCCTGTACAACGCGCTGACGGGGCTGGCGGTGGGGTTCGAGGGGCTGGCGGTGGGGAACCCGGCGCTGCTGGTGGCGGAGAAGGTGATATTCGTGCCGGGGTACGGGATGGCGGTGGCGCAGGCGCAGCACAAGCTGAAGGAGCTGGC
>3_1016
ATGGAGACGCTGATACAGGCGGTGTACTTCCTGGTGGCGCTGCTGTTCATAGTGGGGCTGAAGAGGATGGCGTCGCCGGCGACGGCGAAGTCGGGGATAGTGTGGGCGGGGGTGGCGATGGTGGCGGCGGTGCTGGTGACGTTCCTGGTGCCGGGGCTGCTGAACACGGCGCTGGTGCTGCTGATACTGCTGATAATA
>3_1017
ATGGAGACGCTGATACAGGCGGTGTACTTCCTGGTGGCGCTGCTGTTCATAGTGGGGCTGAAGAGGATGGCGTCGCCGGCGACGGCGAAGTCGGGGATAGTGTGGGCGGGGGTGGCGATGGTGGCGGCGGTGCTGGTGACGTTCCTGGTGCCGGGGCTGCTGAACACGGCGCTGGTGCTGCTGATACTGCTGATAATACTGGGGGCGCTGGTGGCGAGGGTGTCACTGACGGACTCCGCGCTGCTGTCCATAGTGCTGCTGTTCCTGCTGGCG
>3_1018
ATGGAGACGCTGATACAGGCGGTGTACTTCCTGGTGGCGCTGCTGTTCATAGTGGGGCTGAAGAGGATGGCGTCGCCGGCGACGGCGAAGTCGGGGATAGTGTGGGCGGGGGTGGCGATGGTGGCGGCGGTGCTGGTGACGTTCCTGGTGCCGGGGCTGCTGAACACGGCGCTGGTGCTGCTGATACTGCTGATAATACTGGGGGCGCTGGTGGCGAGGGTGTCACTGACGGACTCCGCGCTGCTGTCCATAGTGCTGCTGTTCCTGCTGGCGCTGCTGTTCGGGGTGCT
>3_1019
ATGGAGACGCTGATACAGGCGGTGTACTTCCTGGTGGCGCTGCTGTTCATAGTGGGGCTGAAGAGGATGGCGTCGCCGGCGACGGCGAAGTCGGGGATAGTGTGGGCGGGGGTGGCGATGGTGGCGGCGGTGCTGGTGACGTTCCTGGTGCCGGGGCTGCTGAACACGGCGCTGGTGCTGCTGATACTGCTGATAATACTGGGGGCGCTGGTGGCGAGGGTGTCACTGACGGACTCCGCGCTGCTGTCCATAGTGCTGCTGTTCCTGCTGGCGCTGCTGTTCGGGGTGCTGAT
>3_1020
ATGGAGACGCTGATACAGGCGGTGTACTTCCTGGTGGCGCTGCTGTTCATAGTGGGGCTGAAGAGGATGGCGTCGCCGGCGACGGCGAAGTCGGGGATAGTGTGGGCGGGGGTGGCGATGGTGGCGGCGGTGCTGGTGACGTTCCTGGTGCCGGGGCTGCTGAACACGGCGCTGGTGCTGCTG
>3_1021
ATGGAGACGCTGATACAGGCGGTGTACTTCCTGGTGGCGCTGCTGTTCATAGTGGGGCTGAAGAGGATGGCGTCGCCGGCGACGGCGAAGTCGGGGATAGTGTGGGCGGGGGTGGCGATGGTGGCGGCGGTGCTGGTGACGTTCCTGGTGCCGGGGCTGCTGAACACGGCGCTGGTGCTGCTGATACTGCTGATAATACTGGGGGCGCTGGTGGCGAGGGTGTCACTGACGGACTCCGCGCTGCTGTCCATAGTGCTGCTGTTCCTGCTGGCGCTGCTGTTCGGGGTGCTGATGACGCTGCCGATAGGGGGGGGGGACCTGCCGGTGGTGATATCCCTGTACAACGCGCTGACGGGGCTGGCGGTGGGGTTCGAGGGGCTGGCGGTGGGGAACCCGGCGCTGCTGGTGGCGGAGAAGGTGAT
>3_1022
ATGGAGACGCTGATACAGGCGGTGTACTTCCTGGTGGCGCTGCTGTTCATAGTGGGGCTGAAGAGGATGGCGTCGCCGGCGACGGCGAAGTCGGGGATAGTGTGGGCGGGGGTGGCGATGGTGGCGGCGGTGCTGGTGACGTTCCTGGTGCCGGGGCTGCTGAACACGGCGCTGGTGCTGCTGATACTGCTGATAATACTGGGGGCGCTGGTGGCGAGGGTGTCACTGACGGACTCCGCGCTGCTGTCCATAGTGCTGCTGTTCCTGCTGGCGCTGCTGTTCGGGGTGCTGATGACGCTGCCGATAGGGGGGGGGGACCTGCCGGTGGTGATATCCCTGTACAACGCGCTGACGGGGCTGGCGGTGGGGT
>3_1023
ATGGAGACGCTGATACAGGCGGTGTACTTCCTGGTGGCGCTGCTGTTCATAGTGGGGCTGAAGAGGATGGCGTCGCCGGCGACGGCGAAGTCGGGGATAGTGTGGGCGGGGGTGGCGATGGTGGCGGCGGTGCTGGTGACGTTCCTGGTGCCGGGGCTGCTGAACACGGCGCTGGTGCTGCTGATACTGCTGATAATACTGGGGGCGCTGGTGGCGAGGGTGTCACTGACGGACTCCGCGCTGCTGTCCATAGTGCTGCTGTTCCTGCTGGCGCTGCTGTTCGGGGTGCTGATGACGCTGCCGATAGGGGGGGGGGACCTGCCGGTGGTGATATCCCTGTACAACGCGCTGACGGGGCTGGCGGTGGGGTTCGAGGGGCTGGCGGTGGGGAACCCGGCGCTGCTGGTGGCGGAGAAGGTGATATTCGTGCCG
>3_1024
ATGGAGACGCTGATACAGGCGGTGTACTTCCTGGTGGCGCTGCTGTTCATAGTGGGGCTGAAGAGGATGGCGTCGCCGGCGACGGCGAAGTCGGGGATAGTGTGGGCGGGGGTGGCGATGGTGGCGGCGGTGCTGGTGACGTTCCTGGTGCCGGGGCTGCTGAACACGGCGCTGGTGCTGCTGATACTGCTGATAATACTGGGGGCGCTGGTGGCGAGGGTGTCACTGACGGACTCCGCGCTGCTGTCCATAGTGCTGCTGTTCCTGCTGGCGCTGCTGTTCGGGGTGCTGATGACGCTGCCGATAGGGGGGGGGGACCTGCCGGTGGTGATATCCCTGTACAACGCGCTGACGGGG
>3_1025
ATGGAGACGCTGATACAGGCGGTGTACTTCCTGGTGGCGCTGCTGTTCATAGTGGGGCTGAAGAGGATGGCGTCGCCGGCGACGGCGAAGTCGGGGATAGTGTGGGCGGGGGTGGCGATGGTGGCGGCGGTGCTGGTGACGTTCCTGGTGCCGGGGCTGCTGAACACGGCGCTGGTGCTGCTGATACTGCTGATAATACTGGGGGCGCTGGTGGCGAGGGTGTCACTGACGGACTCCGCGCTGCTGTCCATAGTGCTGCTGTTCCTGCTGGCGCTGCTGTTCGGGGTGCTGATGACGCTGCCGATAGGGGGGGGGGACCTGCCGGTGGTGATATCCCTGTACAACGCGC
>3_1026
ATGGAGACGCTGATACAGGCGGTGTACTTCCTGGTGGCGCTGCTGTTCATAGTGGGGCTGAAGAGGATGGCGTCGCCGGCGACGGCGAAGTCGGGGATAGTGTGGGCGGGGGTGGCGATGGTGGCGGCGGTGCTGGTGACGTTCCTGGTGCCGGGGCTGCTGAACACGGCGCTGGTGCTGCTGATACTGCTGATAATACTGGGGGCGCTGGTGGCGAGGGTGTCACTGACGGACTCCGCGCTGCTGTCCATAGTGCTGCTGTTCCTGCTGGCGCTGCTGTTCGGGGTGCTGATGACGCTGCCGATAGGGGGGGGGGACCTGCCGGTGGTGATATCCCTGTACAACGCGCTGACGGGGCTGGCGGTGGGGTTCGAGGGGCTGGCGGTGGGGAACCCGGCGCTGCTGGTGGCGGAGAAGGTGATATTCGTGCCGGGGTACGGGATGGCGGTGGCGCAGGCGCAGCACAAGCTGAAGGAGCTGGCGGACGTGCTGGAGG
>3_1027
ATGGAGACGCTGATACAGGCGGTGTACTTCCTGGTGGCGCTGCTGTTCATAGTGGGGCTGAAGAGGATGGCGTCGCCGGCGACGGCGAAGTCGGGGATAGTGTGGGCGGGGGTGGCGATGGTGGCGGCGGTGCTGGTGACGTTCCTGGTGCCGGGGCTGCTGAACACGGCGCTGGTGCTGCTGATACTGCTGATAATACTGGGGGCGCTGGTGGCGAGGGTGTCACTGACGGACTCCGCGCTGCTGTCCATAGTGCTGCTGTTCCTGCTGGCGCTGCTGTTCGGGGTGCTGATGACGCTGCCGATAGGGGGGGGGGACCTGCCGGTGGTGATATCCCTGTACAACGCGCTGACGGGGCTGGCGGTGGGGTTCGAGGGGCTGGCGGTGGGGAACCCGGCGCTGCTGGTGGCGGAGAA
>3_1028
ATGGAGACGCTGATACAGGCGGTGTACTTCCTGGTGGCGCTGCTGTTCATAGTGGGGCTGAAGAGGATGGCGTCGCCGGCGACGGCGAAGTCGGGGATAGTGTGGGCGGGGGTGGCGATGGTGGCGGCGGTGCTGGTGACGTTCCTGGTGCCGGGGCTGCTGAACACGGCGCTGGTGCTGCTGATACTGCTGATAATACTGGGGGCGCTGGTGGCGAGGGTGTCACTGACGGACTCCGCGCTGCTGTCCATAGTGCTGCTGTTCCTGCTGGCGCTGCTGTTCGGGGTGCTGATGACGCTGCCGATAGGGGGGGGGGACCTGCCGGTGGTGATATCCCTGTACAACGCGCTGACGGGGCTGGCGGTGGGGTTCGAGGGGCTGGCGGTGGGGAACCCGGCGCTGCTGGTGGCGGAGAAGGTGATATTCGTGCCGGGGTACGGGATGGCGGTGGCGCAGGCGCAGCACAAGCT
>3_1029
ATGGAGACGCTGATACAGGCGGTGTACTTCCTGGTGGCGCTGCTGTTCATAGTGGGGCTGAAGAGGATGGCGTCGCCGGCGACGGCGAAGTCGGGGATAGTGTGGGCGGGGGTGGCGATGGTGGCGGCGGTGCTGGTGACGTTCCTGGTGCCGGGGCTGCTGAACACGGCGCTGGTGCTGCTGATACTGCTGATAATACTGGGGGCGCTGGTGGCGAGGGTGTCACTGACGGACTCCGCGCTGCTGTCCATAGTGC
>3_1030
ATGGAGACGCTGATACAGGCGGTGTACTTCCTGGTGGCGCTGCTGTTCATAGTGGGGCTGAAGAGGATGGCGTCGCCGGCGACGGCGAAGTCGGGGATAGTGTGGGCGGGGGTGGCGATGGTGGCGGCGGTGCTGGTGACGTTCCTGGTGCCGGGGCTGCTGAACACGGCGCTGGTGCTGCTGATACTGCTGATAATACTGGGGGCGCTGGTGGCGAGGGTGTCACTGACGGACTCCGCGCTGCTGTCCATAGTGCTGCTGTTCCTGCTGGCGCTGCTGTTCGGGGTGCTGATGACGCTGCCGATAGGGGGGGGGGACCTGCCGGTGGTGATATCCCTGTACAACGCGCTGACGGGGCTGGCGGTGGGGTTCGAGGGGCTGGCGGTGGGGAACCCGGCGCT
>3_1031
ATGGAGACGCTGATACAGGCGGTGTACTTCCTGGTGGCGCTGCTGTTCATAGTGGGGCTGAAGAGGATGGCGTCGCCGGCGACGGCGAAGTCGGGGATAGTGTGGGCGGGGGTGGCGATGGTGGCGGCGGTGCTGGTGACGTTCCTGGTGCCGGGGCTGCTGAACACGGCGCTGGTGCTGCTGATACTGCTGATAATACTGGGGGCGCTGGTGGCGAGGGTGTCACTGACGGACTCCGCGCTGCTGTCCATAGTGCTGCTGTTCCTGCTGGCGCTGCTGTTCGGGGTGCTGATGACGCTGCCGATAGGGGGGGGGGACCTGCCGGTGGTGATATCCCTGTACAACGCGCTGACGGGGCTGGCGGTGGGGTTCGAGGGGCTGGCGGTGGGGAACCCGGCGCTGCTGGTGGCGGAGAAGGTGATATTCG
>3_1032
ATGGAGACGCTGATACAGGCGGTGTACTTCCTGGTGGCGCTGCTGTTCATAGTGGGGCTGAAGAGGATGGCGTCGCCGGCGACGGCGAAGTCGGGGATAGTGTGGGCGGGGGTGGCGATGGTGGCGGCGGTGCTGGTGACGTTCCTGGTGCCGGGGCTGCTGAACACGGCGCTGGTGCTGCTGATACTGCTGATAATACTGGGGGCGCTGGTGGCGAGGGTGTCACTGACGGACTCCGCGCTGCTGTCCATAGTGCTGCTGTTCCTGCTGGCGCTGCTGTTCGGGGTGCTGATGACGCTGCCGATAGGGGGGGGGGACCTGCCGGTGG
>3_1033
ATGGAGACGCTGATACAGGCGGTGTACTTCCTGGTGGCGCTGCTGTTCATAGTGGGGCTGAAGAGGATGGCGTCGCCGGCGACGGCGAAGTCGGGGATAGTGTGGGCGGGGGTGGCGATGGTGGCGGCGGTGCTGGTGACGTTCCTGGTGCCGGGGCTGCTGAACACGGCGCTGGTGCTGCTGATACTGCTGATAATACTGGGGGCGCTGGTGGCGAGGGTGTCACTGACGGACTCCGCGCTGCTGTCCATAGTGCTGCTGTTCCTGCTGGCGCTGCTGTTCGGGGTGCTGATGACGCTGCCGATAGGGGGGGGGGACCTGCC
>3_1034
ATGGAGACGCTGATACAGGCGGTGTACTTCCTGGTGGCGCTGCTGTTCATAGTGGGGCTGAAGAGGATGGCGTCGCCGGCGACGGCGAAGTCGGGGATAGTGTGGGCGGGGGTGGCGATGGTGGCGGCGGTGCTGGTGACGTTCCTGGTGCCGGGGCTGCTGAACACGGCG
>3_1035
ATGGAGACGCTGATACAGGCGGTGTACTTCCTGGTGGCGCTGCTGTTCATAGTGGGGCTGAAGAGGATGGCGTCGCCGGCGACGGCGAAGTCGGGGATAGTGTGGGCGGGGGTGGCGATGGTGGCGGCGGTGCTGGTGACGTTCCTGGTGCCGGGGCTGCTGAACACGGCGCTGGTGCTGCTGATACTGCTGATAATACTGGGGGCGCTGGTGGCGAGGGTGTCACTGACGGACTCCGCGCT
>3_1036
ATGGAGACGCTGATACAGGCGGTGTACTTCCTGGTGGCGCTGCTGTTCATAGTGGGGCTGAAGAGGATGGCGTCGCCGGCGACGGCGAAGTCGGGGATAGTGTGGGCGGGGGTGGCGATGGTGGCGGCGGTGCTGGTGACGTTCCTGGTGCCGGGGCTGCTGAACACGGCGCTGGTGCTGCTGATACTGCTGATAATACTGGG
>3_1037
ATGGAGACGCTGATACAGGCGGTGTACTTCCTGGTGGCGCTGCTGTTCATAGTGGGGCTGAAGAGGATGGCGTCGCCGGCGACGGCGAAGTCGGGGATAGTGTGGGCGGGGGTGGCGATGGTGGCGGCGGTGCTGGTGACGTTCCTGGTGCCGGGGCTGCTGAACACGGCGCTGGTGCTGCTGATACTGCTGATAATACTGGGGGCGCTGGTGGCGAGGGTGTCACTGACGGACTCCGCGCTGCTGTCCATAGTGCTGCTGTTCCTGCTGGCGCTGCTGTTCGGGGTGCTGATGACGCTGCCGATAGGGGGGGGGGACCTGCCGGTGGTGATATCCCTGTACAACGCGCTGACGGGGCTGGCGGTGGGGTTCGAGGGGCTGGCGGTGGGGAACCCGGCGCTGCTGGTGGCGGAGAAGGTGA
>3_1038
ATGGAGACGCTGATACAGGCGGTGTACTTCCTGGTGGCGCTGCTGTTCATAGTGGGGCTGAAGAGGATGGCGTCGCCGGCGACGGCGAAGTCGGGGATAGTGTGGGCGGGGGTGGCGATGGTGGCGGCGGTGCTGGTGACGTTCCTGGTGCCGGGGCTGCTGAACACGGCGCTGGTGCTGCTGATACTGCTGATAATACTGGGGGCGCTGGTGGCGAGGGTGTCACTGACGGACTCCGCGCTGCTGTCCATAGTGCTGCTGTTCCTGCTGGCGCTGCTGTTCGGGGTGCTG
>3_1039
ATGGAGACGCTGATACAGGCGGTGTACTTCCTGGTGGCGCTGCTGTTCATAGTGGGGCTGAAGAGGATGGCGTCGCCGGCGACGGCGAAGTCGGGGATAGTGTGGGCGGGGGTGGCGATGGTGGCGGCGGTGCTGGTGACGTTCCTGGTGCCGGGGCTGCTGAACACGGCGCTGGTGCTGCTGATACTGCTGATAATACTGGGGGCGCTGGTGGCGAGGGTGTCACTGACGGACTCCGCGCTGCTGTCCATAGTGCTGCTGTTCCTGCTGGCGCTGCTGTTCGGGGTGCTGATGACGCTGCCGATAGGGG
>3_1040
ATGGAGACGCTGATACAGGCGGTGTACTTCCTGGTGGCGCTGCTGTTCATAGTGGGGCTGAAGAGGATGGCGTCGCCGGCGACGGCGAAGTCGGGGATAGTGTGGGCGGGGGTGGCGATGGTGGCGGCGGTGCTGGTGACGTTCCTGGTGCCGGGGCTGCTGAACACGGCGCTGGTGCTGCTGATACTGCTGATAATACTGGGGGCGCTGGTGGCGAGGGTGTCACTGACGGACTCCGCGCTGCTGTCCATAGTGCTGCTGTTCCTGCTGGCGCTGCTGTTCGGGGTGCTGATGACGCTGCCGATAGGGGGGGGGGACCTGCCGGTGGTGATATCCCTGTACAACGCGCTGACGGGGCTGGCGGTGGGGTTCGAGGGGCTGGCGGTGGGGAACCCGGCGCTGCTGGTGGCGGAGAAGGTGATATTCGTGCCGGGGTACGGGATGGCGGTGGCGCAGGCGCAGCACAAGCTGAAGGAGCTGGCG
>3_1041
ATGGAGACGCTGATACAGGCGGTGTACTTCCTGGTGGCGCTGCTGTTCATAGTGGGGCTGAAGAGGATGGCGTCGCCGGCGACGGCGAAGTCGGGGATAGTGTGGGCGGGGGTGGCGATGGTGGCGGCGGTGCTGGTGACGTTCCTGGTGCCGGGGCTGCTGAACACGGCGCTGGTGCTGCTGATACTGCTGATAATACTGGGGGCGCTGGTGGCGAGGGTGTCACTGACGGACTCCGCGCTGCTGTCCATAGTGCTGCTGTTCCTGCTGGCGCTGCTGTTCGGGGTGCTGATGACGCTGCCGATAGGGGGGGGGGACCTGCCGGTGGTGATATCCCTGTACAACGCGCTGACGGGGCTGGCGGTGGGGTTCGAGGGGCTGGCGGTGGGGAACCCGGCGCTGCTGGTGGCGGAGAAGGTGATATTCGTGCCGGGGTACGG
>3_1042
ATGGAGACGCTGATACAGGCGGTGTACTTCCTGGTGGCGCTGCTGTTCATAGTGGGGCTGAAGAGGATGGCGTCGCCGGCGACGGCGAAGTCGGGGATAGTGTGGGCGGGGGTGGCGATGGTGGCGGCGGTGCTGGTGACGTTCCTGGTGCCGGGGCTGCTGAACACGGCGCTGGTGCTGCTGATACTGCTGATAATACTGGGGGCGCTGGTGGCGAGGGTGTCACTGACGGACTCCGCGCTGCTGTCCATAGTGCTGCTGTTCCTGCTGGCGCTGCTGTTCGGGGTGCTGATGACGCTGCCGATAGGGGGGGGGGACCTGCCGGTGGTGATATCCCTGTACAACGCGCTGACGGGGCTGGCGGTGGGGTTCGAGGGGCTGGCGGTGGGGAACCCGGCGCTGCTGGTGGCGGAGAAGGTGATATTCGTGCCGGGGTACGGGATGGCGGTGGCG
>3_1043
ATGGAGACGCTGATACAGGCGGTGTACTTCCTGGTGGCGCTGCTGTTCATAGTGGGGCTGAAGAGGATGGCGTCGCCGGCGACGGCGAAGTCGGGGATAGTGTGGGCGGGGGTGGCGATGGTGGCGGCGGTGCTGGTGACGTTCCTGGTGCCGGGGCTGCTGAACACGGCGCTGGTGCTGCTGATACTGCTGATAATACTGGGGGCGCTGGTGGCGAGGGTGTCACTGACGGACTCCGCGCTGCTGTCCATAGTGCTGCTGTTCCTGCTGGCGCTGCTGTTCGGGGTGCTGATGACGCTGCCGATAGGGGGGGGGGACCTGCCGGTGGTGATATCCCTGTACAACGCGCTGACGGGGCTGGCGGTGGGGTTCGAGGGGCTGGCGGTGGGGAACCCGGCGCTGCTGGTGGCGGAGAAGGTGATATTCGTGCCGGGGTACGGGATGGCGGTGGCGCAGGCGCAGCACAAGCTGAAGGAGCTGGCGGACGTGCTGGAGGCG
>3_1044
ATGGAGACGCTGATACAGGCGGTGTACTTCCTGGTGGCGCTGCTGTTCATAGTGGGGCTGAAGAGGATGGCGTCGCCGGCGACGGCGAAGTCGGGGATAGTGTGGGCGGGGGTGGCGATGGTGGCGGCGGTGCTGGTGACGTTCCTGGTGCCGGGGCTGCTGAACACGGCGCTGGTGCTGCTGATACTGCTGATAATACTGGGGGCGCTGG
>3_1045
ATGGAGACGCTGATACAGGCGGTGTACTTCCTGGTGGCGCTGCTGTTCATAGTGGGGCTGAAGAGGATGGCGTCGCCGGCGACGGCGAAGTCGGGGATAGTGTGGGCGGGGGTGGCGATGGTGGCGGCGGTGCTGGTGACGTTCCTGGTGCCGGGGCTGCTGAACACGGCGCTGGTGCTGCTGATACTGCTGATAATACTGGGGGCGCTGGTGGCGAGGGTGTCACTGACGGACTCCGCGCTGCTGTCCATAGTGCTGCTGTTCCTGCTG
>3_1046
ATGGAGACGCTGATACAGGCGGTGTACTTCCTGGTGGCGCTGCTGTTCATAGTGGGGCTGAAGAGGATGGCGTCGCCGGCGACGGCGAAGTCGGGGATAGTGTGGGCGGGGGTGGCGATGGTGGCGGCGGTGCTGGTGACGTTCCTGGTGCCGGGGCTGCTGAACACGGCGCTGGTGCTGCTGATACTGCTGATAATACTGGGGGCGCTGGTGGCGAGGGTGTCACTGACGGACTCCGCGCTGCTGTCCATAGTGC
>3_1047
ATGGAGACGCTGATACAGGCGGTGTACTTCCTGGTGGCGCTGCTGTTCATAGTGGGGCTGAAGAGGATGGCGTCGCCGGCGACGGCGAAGTCGGGGATAGTGTGGGCGGGGGTGGCGATGGTGGCGGCGGTGCTGGTGACGTTCCTGGTGCCGGGGCTGCTGAACACGGCGCTGGTGCTGCTGATACTG
>3_1048
ATGGAGACGCTGATACAGGCGGTGTACTTCCTGGTGGCGCTGCTGTTCATAGTGGGGCTGAAGAGGATGGCGTCGCCGGCGACGGCGAAGTCGGGGATAGTGTGGGCGGGGGTGGCGATGGTGGCGGCGGTGCTGGTGACGTTCCTGGTGCCGGGGCTGCTGAACACGGCGCTGGTGCTGCTGATACTGCTGATAATACTGGGGGCGCTGGTGGCGAGGG
>3_1049
ATGGAGACGCTGATACAGGCGGTGTACTTCCTGGTGGCGCTGCTGTTCATAGTGGGGCTGAAGAGGATGGCGTCGCCGGCGACGGCGAAGTCGGGGATAGTGTGGGCGGGGGTGGCGATGGTGGCGGCGGTGCTGGTGACGTTCCTGGTGCCGGGGCTGCTGAACACGGCGCTGGTGCTGCTGATACTGCTGATAATACTGGGGGCGCTGGTGGCGAGGGTGTCACTGACGGACTCCGCGCTGCTGTCCATAGTGCTGCTGTTCCTGCTGGCGCTGCTGTTCGGGGTGCTGATGACGCTGCCGATAGGGGGGGGGGACCTGCCGGTGGTGATATCCCTGTACAACGCGCTGACGGGGCTGGCGGTGGGGTTCGAGGGGCTGGC
>3_1050
ATGGAGACGCTGATACAGGCGGTGTACTTCCTGGTGGCGCTGCTGTTCATAGTGGGGCTGAAGAGGATGGCGTCGCCGGCGACGGCGAAGTCGGGGATAGTGTGGGCGGGGGTGGCGATGGTGGCGGCGGTGCTGGTGACGTTCCTGGTGCCGGGGCTGCTGAACACGGCGCTGGTGCTGCTGATACTGCTGATAATACTGGGGGCGCTGGTGGCGAGGGTGTCACTGACGGACTCCGCGCTGCTGTCCATAGTGCTGCTGTTCCTGCTGGCGCTGCTGTTCGGGGTGCTGATGACGCTGCCGATAGGGGGGGGGGACCTGCCGGTGGTGATATCCCTGTACAACGCGCTGACGGGGCTGGCGGTGGGGTTCGAGGGGCTGGCGGTGGGGAACCCGGCGCTGCTGGTGGCGGAGAAGGTGATATTCGTGCCGGGGTACGGGATGGCGGTGGCGCAGG
>3_1051
ATGGAGACGCTGATACAGGCGGTGTACTTCCTGGTGGCGCTGCTGTTCATAGTGGGGCTGAAGAGGATGGCGTCGCCGGCGACGGCGAAGTCGGGGATAGTGTGGGCGGGGGTGGCGATGGTGGCGGCGGTGCTGGTGACGTTCCTGGTGCCGGGGCTGCTGAACACGGCGCTGGTGCTGCTGATACTGCTGATAATACTGGGGGCGCTGGTGGCGAGGGTGTCACTGACGGACTCCGCGCTGCTGTCCATAGTGCTGCTGTTCCTGCTGGCGCTGCTGTTCGGGGTGCTGATGACGCTGCCGATAGGGGGGGGGGACCTGCCGGTGGTGATATCCCTGTACAACGCGCTGACGGGGCTGGCGGTGGGGTTCGAGGGGCTGGCGGTGGG
>3_1052
ATGGAGACGCTGATACAGGCGGTGTACTTCCTGGTGGCGCTGCTGTTCATAGTGGGGCTGAAGAGGATGGCGTCGCCGGCGACGGCGAAGTCGGGGATAGTGTGGGCGGGGGTGGCGATGGTGGCGGCGGTGCTGGTGACGTTCCTGGTGCCGGGGCTGCTGAACACGGCGCTGGTGCTGCTGATACTGCTGATAATACTGGGGGCGCTGGTGGCGAGGGTGTCACTGACGGACTCCGCGCTGCTGTCCATAGTGCTGC
>3_1053
ATGGAGACGCTGATACAGGCGGTGTACTTCCTGGTGGCGCTGCTGTTCATAGTGGGGCTGAAGAGGATGGCGTCGCCGGCGACGGCGAAGTCGGGGATAGTGTGGGCGGGGGTGGCGATGGTGGCGGCGGTGCTGGTGACGTTCCTGGTGCCGGGGCTGCTGAACACGGCGCTGGTGCTGCTGATACTGCTGATAATACTGGGGGCGCTGGTGGCGAGGGTGTCACTGACGGACTCCGCGCTGCTGTCCATAGTGCTGCTGTTCCTGCTGGCGCTGCTGTTCGGGGTGCTGATGACGCTGCCGATAGGGGGGGGGGACCTGCCGGTGGTGATATCCCTGTACAACGCGCTGACGGGGCTGGCGGTGGGGTTCGAGGGGCTGGCGGTGGGGA
>3_1054
ATGGAGACGCTGATACAGGCGGTGTACTTCCTGGTGGCGCTGCTGTTCATAGTGGGGCTGAAGAGGATGGCGTCGCCGGCGACGGCGAAGTCGGGGATAGTGTGGGCGGGGGTGGCGATGGTGGCGGCGGTGCTGGTGACGTTCCTGGTGCCGGGGCTGCTGAACACGGCGCTGGTGCTGCTGATACTGCTGATAATACTGGGGGCGCTGGTGGCGAGGGTGTCACTGACGGACTCCGCGCTGCTGTCCATAGTGCT
>3_1055
ATGGAGACGCTGATACAGGCGGTGTACTTCCTGGTGGCGCTGCTGTTCATAGTGGGGCTGAAGAGGATGGCGTCGCCGGCGACGGCGAAGTCGGGGATAGTGTGGGCGGGGGTGGCGATGGTGGCGGCGGTGCTGGTGACGTTCCTGGTGCCGGGGCTGCTGAACACGGCGCT
>3_1056
ATGGAGACGCTGATACAGGCGGTGTACTTCCTGGTGGCGCTGCTGTTCATAGTGGGGCTGAAGAGGATGGCGTCGCCGGCGACGGCGAAGTCGGGGATAGTGTGGGCGGGGGTGGCGATGGTGGCGGCGGTGCTGGTGACGTTCCTGGTGCCGGGGCTGCTGAACACGGCGCTGGTGCTGCTGATACTGCTGATAATACTGGGGGCGCTGGTGGCGAGGGTGTCACTGACGGACTCCGCGCTGCTGTCCATAGTGCTGCTGTTCCTGCTGGCGCTGCTGTTCGGGGTGCTGATGACGCTGCCGATAGGGGGGGGGGACCTGCCGGTGGTGATATCCCTGTACAACGCG
>3_1057
ATGGAGACGCTGATACAGGCGGTGTACTTCCTGGTGGCGCTGCTGTTCATAGTGGGGCTGAAGAGGATGGCGTCGCCGGCGACGGCGAAGTCGGGGATAGTGTGGGCGGGGGTGGCGATGGTGGCGGCGGTGCTGGTGACGTTCCTGGTGCCGGGGCTGCTGAACACGGCGCTGGTGCTGCTGATACTGCTGATAATACTGGGGGCGCTGGTGGCGAGGGTGTCACTGACGGACTCCGCGCTGCTGTCCATAGTGCT
>3_1058
ATGGAGACGCTGATACAGGCGGTGTACTTCCTGGTGGCGCTGCTGTTCATAGTGGGGCTGAAGAGGATGGCGTCGCCGGCGACGGCGAAGTCGGGGATAGTGTGGGCGGGGGTGGCGATGGTGGCGGCGGTGCTGGTGACGTTCCTGGTGCCGGGGCTGCTGAACACGGCGCTGGTGCTGCTGATACTGCTGATAATACTGGGGGCGCTGGTGGCGAGGGTGTCACTGACGGACTCCGCGCTGCTGTCCATAGTGCTGCTGTTCCTGCTGGCGCTGCTGTTCGGGGTGCTGATGACGCTGCCGATAGGGGGGGGGGACCTGCCGGTGGTGATATCCCTGTACAAC
>3_1059
ATGGAGACGCTGATACAGGCGGTGTACTTCCTGGTGGCGCTGCTGTTCATAGTGGGGCTGAAGAGGATGGCGTCGCCGGCGACGGCGAAGTCGGGGATAGTGTGGGCGGGGGTGGCGATGGTGGCGGCGGTGCTGGTGACGTTCCTGGTGCCGGGGCTGCTGAACACGGCGCTGGTGCTGCTGATACTGCTGATAA
>3_1060
ATGGAGACGCTGATACAGGCGGTGTACTTCCTGGTGGCGCTGCTGTTCATAGTGGGGCTGAAGAGGATGGCGTCGCCGGCGACGGCGAAGTCGGGGATAGTGTGGGCGGGGGTGGCGATGGTGGCGGCGGTGCTGGTGACGTTCCTGGTGCCGGGGCTGCTGAACACGGCGCTGGTGCTGCTGATACTGCTGATAATA
>3_1061
ATGGAGACGCTGATACAGGCGGTGTACTTCCTGGTGGCGCTGCTGTTCATAGTGGGGCTGAAGAGGATGGCGTCGCCGGCGACGGCGAAGTCGGGGATAGTGTGGGCGGGGGTGGCGATGGTGGCGGCGGTGCTGGTGACGTTCCTGGTGCCGGGGCTGCTGAACACGGCGCTGGTGCTGCTGATACTGCTGATAATACTGGGGGCGCTGGTGGCGAGGGTGTCA
>3_1062
ATGGAGACGCTGATACAGGCGGTGTACTTCCTGGTGGCGCTGCTGTTCATAGTGGGGCTGAAGAGGATGGCGTCGCCGGCGACGGCGAAGTCGGGGATAGTGTGGGCGGGGGTGGCGATGGTGGCGGCGGTGCTGGTGACGTTCCTGGTGCCGGGGCTGCTGAACACGGCGCTGGTGCTGCTGATACTGCTGATAATACTGGGGGCGCTGGTGGCGAGGGTGTCACTGACGGACTCCGCGCTGCTGTCCATAGTGCTGCTGTTCCTGCTGGCGCTGCTGTTCGG
>3_1063
ATGGAGACGCTGATACAGGCGGTGTACTTCCTGGTGGCGCTGCTGTTCATAGTGGGGCTGAAGAGGATGGCGTCGCCGGCGACGGCGAAGTCGGGGATAGTGTGGGCGGGGGTGGCGATGGTGGCGGCGGTGCTGGTGACGTTCCTGGTGCCGGGGCTGCTGAACACGGCGCTGGTGCTGCTGATACTGCTGATAATACTGGGGGCGCTGGTGGCGAGGGTGTCACTGACGGACTCCGCGCTGCTGTCCATAGTGCTGCTGTTCCTGCTGGCGCTGCTGTTCGGGGTGCTGATGACGCTGCCGATAGGGGGGGGGGACCTGCCGGTGGTGATATCCCTGTACAACGCGCTGACGGGGCTGGCGGTGGGGT
>3_1064
ATGGAGACGCTGATACAGGCGGTGTACTTCCTGGTGGCGCTGCTGTTCATAGTGGGGCTGAAGAGGATGGCGTCGCCGGCGACGGCGAAGTCGGGGATAGTGTGGGCGGGGGTGGCGATGGTGGCGGCGGTGCTGGTGACGTTCCTGGTGCCGGGGCTGCTGAACACGGCGCTGGTGCTGCTGATACTGCTGATAATACTGGGGGCGCTGGTGGCGAGGGTGTCACTGACGGACTCCGCGCTGCTGTCCATAGTGCTGCTGTTCCTGCTGGCGCTGCTGTTCGGGGTGCTGATGACG
>3_1065
ATGGAGACGCTGATACAGGCGGTGTACTTCCTGGTGGCGCTGCTGTTCATAGTGGGGCTGAAGAGGATGGCGTCGCCGGCGACGGCGAAGTCGGGGATAGTGTGGGCGGGGGTGGCGATGGTGGCGGCGGTGCTGGTGACGTTCCTGGTGCCGGGGCTGCTGAACACGGCGCTGGTGCTGCTGATACTGCTGATAATACTGGGGGCGCTGGTGGCGAGGG
>3_1066
ATGGAGACGCTGATACAGGCGGTGTACTTCCTGGTGGCGCTGCTGTTCATAGTGGGGCTGAAGAGGATGGCGTCGCCGGCGACGGCGAAGTCGGGGATAGTGTGGGCGGGGGTGGCGATGGTGGCGGCGGTGCTGGTGACGTTCCTGGTGCCGGGGCTGCTGAACAC
>3_1067
ATGGAGACGCTGATACAGGCGGTGTACTTCCTGGTGGCGCTGCTGTTCATAGTGGGGCTGAAGAGGATGGCGTCGCCGGCGACGGCGAAGTCGGGGATAGTGTGGGCGGGGGTGGCGATGGTGGCGGCGGTGCTGGTGACGTTCCTGGTGCCGGGGCTGCTGAACACGGCGCTGGTGCTGCTGATACTGCTGATAATACTGGGGGCGCTGGTGGCGAGGGTGTCACTGACGGACTCCGCGCTGCTGTCCATAGTGCTGCTGTTCCTGCTGGCGCTGCTGTTCGGGGTGCTGATGACGCTGCCGATAGGGGGGGGGGACCTGCCGGTGGTGATATCCCTGTACAACGCGCTGACGGGGCTGGCGGTGGGGTTCGAGGGGCTGGCGGTGGGGAACCCGGCGCTGCTGGTGGCGGAGAAGGTGATATTCGTGCCGGGGTACGG
>3_1068
ATGGAGACGCTGATACAGGCGGTGTACTTCCTGGTGGCGCTGCTGTTCATAGTGGGGCTGAAGAGGATGGCGTCGCCGGCGACGGCGAAGTCGGGGATAGTGTGGGCGGGGGTGGCGATGGTGGCGGCGGTGCTGGTGACGTTCCTGGTGCCGGGGCTGCTGAACACGGCGCTGGTGCTGCTGATACTGCTGATAATACTGGGGGCGCTGGTGGCGAGGGTGTCACTGACGGACTCCGCGCTGCTGTCCATAGTGCTGCTGTTCCTGCTGGCGCTGCTGTTCGGGGTGCTGATGACGCTGCCGATAGGGGGGGGGGACCTGCCGGTGGTGATATCCCTGTACAACGCGCTGACGGGGCTGGCGGTGGGGTTCGAGGGGCTGGCGGTGGGGAACCCGGCGCTGCTGGTGGCGGAGAAGGTGATATTCGTGCCGGGGTACGGGATGGCGGTGGCGCAGGCGCAGCACAAG
>3_1069
ATGGAGACGCTGATACAGGCGGTGTACTTCCTGGTGGCGCTGCTGTTCATAGTGGGGCTGAAGAGGATGGCGTCGCCGGCGACGGCGAAGTCGGGGATAGTGTGGGCGGGGGTGGCGATGGTGGCGGCGGTGCTGGTGACGTTCCTGGTGC
>3_1070
ATGGAGACGCTGATACAGGCGGTGTACTTCCTGGTGGCGCTGCTGTTCATAGTGGGGCTGAAGAGGATGGCGTCGCCGGCGACGGCGAAGTCGGGGATAGTGTGGGCGGGGGTGGCGATGGTGGCGGCGGTGCTGGTGACGTTCCTGGTGCCGGGGCTGCTGAACACGGCGCTGGTGCTGCTGATACTGCTGATAATACTGGGGGCGCTGGTGGCGAGGGTGTCACTGACGGACTCC
>3_1071
ATGGAGACGCTGATACAGGCGGTGTACTTCCTGGTGGCGCTGCTGTTCATAGTGGGGCTGAAGAGGATGGCGTCGCCGGCGACGGCGAAGTCGGGGATAGTGTGGGCGGGGGTGGCGATGGTGGCGGCGGTGCTGGTGACGTTCCTGGTGCCGGGGCTGCTGAACACGGCGCTGGTGCTGCTGATACTGCTGATAATACTGGGGGCGCTGGTGGCGAGGGTGTCACTGACGGACTCCGCGCTGCTGTCCATAGTGCTGCTGTTCCTGCTGGCGCTGCTGTTCGGGGTGCTGATGACGCTGCCGATAGGGGGGGGGGACCTGCCGGTGGTGATATCCCTGTACAACGCGCTGACGGGGCTGGCGGTGGGGTTCGAGGGGCTGGCGGTGGGGAACCCGGCGCTGCTGGTGGCGGAGAAGGTGATATTCGTGCCGGGGTACGGGATGGCGGTGGCGCAGGCGCAGCACAAGCTGAAGGAGCTGGCGG
>3_1072
ATGGAGACGCTGATACAGGCGGTGTACTTCCTGGTGGCGCTGCTGTTCATAGTGGGGCTGAAGAGGATGGCGTCGCCGGCGACGGCGAAGTCGGGGATAGTGTGGGCGGGGGTGGCGATGGTGGCGGCGGTGCTGGTGACGTTCCTGGTGCCGGGGCTGCTGAACACGGCGCTGGTGCTGCTGATACTGCTGATAATACTGGGGGCGCTGGTGGCGAGGGTGTCACTGACGGACTCCGCGCTGCTGTCCATAGTGCTGCTGTTCCTGCTGGCGCTGCTGTTCGGGGTGCTGATGACGCTGCCGATAGGGGGGGGGGACCTGCCGGTGGTG
>3_1073
ATGGAGACGCTGATACAGGCGGTGTACTTCCTGGTGGCGCTGCTGTTCATAGTGGGGCTGAAGAGGATGGCGTCGCCGGCGACGGCGAAGTCGGGGATAGTGTGGGCGGGGGTGGCGATGGTGGCGGCGGTGCTGGTGACGTTCCTGGTGCCGGGGCTGCTGAACACGGCGCTGGTGCTGCTGATACTGCTGATAATACTGGGGGCGCTGGTGGCGAGG
>3_1074
ATGGAGACGCTGATACAGGCGGTGTACTTCCTGGTGGCGCTGCTGTTCATAGTGGGGCTGAAGAGGATGGCGTCGCCGGCGACGGCGAAGTCGGGGATAGTGTGGGCGGGGGTGGCGATGGTGGCGGCGGTGCTGGTGACGTTCCTGGTGCCGGGGCTGCTGAACACGGCGCTGGTGCTGCTGATACTGCTGATAATACTGGGGGCGCTGGTGGCGAGGGTGTCACTGACGGACTCCGCGCTGCTGTCCATAGTGCTGCTGTTCCTGCTGGCGCTGCTGTTCGGGGTGCTGATGACGCTGCCGATAGGGGGGGGGGACCTGCCGGTGGTGATATCCCTGTACAACGCGCTGACGGGGCTGGCGGTGGGGTTCGAGGGGCTGGCGGTGGGGAACCCGGCGCTGCTGGTGGCGGAGAAGGTG
>3_1075
ATGGAGACGCTGATACAGGCGGTGTACTTCCTGGTGGCGCTGCTGTTCATAGTGGGGCTGAAGAGGATGGCGTCGCCGGCGACGGCGAAGTCGGGGATAGTGTGGGCGGGGGTGGCGATGGTGGCGGCGGTGCTGGTGACGTTCCTGGTGCCGGGGCTGCTGAACACGGCGCTGGTGCTGCTGATACTGCTGATAATACTGGGGGCGCTGGTGGCGAGGGTGTCACTGACGGACTCCGCGCTGCTGTCCATAGTGCTGC
>3_1076
ATGGAGACGCTGATACAGGCGGTGTACTTCCTGGTGGCGCTGCTGTTCATAGTGGGGCTGAAGAGGATGGCGTCGCCGGCGACGGCGAAGTCGGGGATAGTGTGGGCGGGGGTGGCGATGGTGGCGGCGGTGCTGGTGACGTTCCTGGTGCCGGGGCTGCTGAACACGGCGCTGGTGCTGCTGATACTGCTGATAATACTGGGGGCGCTGGTGGCGAGGGTGTCACTGACGGACTCCGCGCTGCTGTCCATAGTGCTGCTGTTCCTGCTGGCGCTGCTGTTCGGGGTGCTGATGACGCTGCCGAT
>3_1077
ATGGAGACGCTGATACAGGCGGTGTACTTCCTGGTGGCGCTGCTGTTCATAGTGGGGCTGAAGAGGATGGCGTCGCCGGCGACGGCGAAGTCGGGGATAGTGTGGGCGGGGGTGGCGATGGTGGCGGCGGTGCTGGTGACGTTCCTGGTGCCGGGGCTGCTGAACACGGCGCTGGTGCTGCTGATACTGCTGATAATACTGGGGGCGCTGGTGGCGAGGGTGTCACTGACGGACTCCGCGCTGCTGTCCATAGTGCTGCTGTTCCTGCTGGCGCTGCTGTTCGGGGTGCTGATGACGCTGCCGATAGGGGGGGGGGACCTGCCGGTGGTGATATCCCTGTACAACGCGCTGACGGGGCTGGCGGTGGGGTTCGAGGGGCTGGCGGTGGGGAACCCGGCGCTGCTGGTGGCGGAGAAGGTGATATTCG
>3_1078
ATGGAGACGCTGATACAGGCGGTGTACTTCCTGGTGGCGCTGCTGTTCATAGTGGGGCTGAAGAGGATGGCGTCGCCGGCGACGGCGAAGTCGGGGATAGTGTGGGCGGGGGTGGCGATGGTGGCGGCGGTGCTGGTGACGTTCCTGGTGCCGGGGCTGCTGAACACGGCGCTGGTGCTGCTGATACTGCTGATAATACTGGGGGCGCTGGTGGCGAGGGTGTCACTGACGGACTCCGCGCTGCTGTCCATAGTGCTGCTGTTCCTGCTGGCGCTGCTGTTCGGGGTGCTGATGACGCTGCCGATAGGGGGGGGGGACCTGCCGGTGGTGATATCCCTGTACAACGC
>3_1079
ATGGAGACGCTGATACAGGCGGTGTACTTCCTGGTGGCGCTGCTGTTCATAGTGGGGCTGAAGAGGATGGCGTCGCCGGCGACGGCGAAGTCGGGGATAGTGTGGGCGGGGGTGGCGATGGTGGCGGCGGTGCTGGTGACGTTCCTGGTGCCGGGGCTGCTGAACACGGCGCTGGTGCTGCTGA
>3_1080
ATGGAGACGCTGATACAGGCGGTGTACTTCCTGGTGGCGCTGCTGTTCATAGTGGGGCTGAAGAGGATGGCGTCGCCGGCGACGGCGAAGTCGGGGATAGTGTGGGCGGGGGTGGCGATGGTGGCGGCGGTGCTGGTGACGTTCCTGGTGCCGGGGCTGCTGAACACGGCGCTGGTGCTGCTGATACTGCTGATAATACTGGGGGCGCTGGTGGCGAGGGTGTCACTGACGGACTCCGCGCTGCTGTCCATAGTGCTGCTGTTCCTGCTGGCGCTGCTGTTCGGGGTGCTGATGACGCTGCCGATAGGGGGGGGGGACCTGCCGGTGGTGATATCCCTGTACAACGCGCTGACGGGGCTGGCGGTGGGGTTCGAGGGGCTGGCGGTGGGGAACCCGGCGCTGCTGGTGGCGGAGAAGGTGATATTCGTGCCGGGGTACGGGATGGCGGTGGCGCAGGCGCAGCACAAGCTGAAGGAGCTGGCGGAC
>3_1081
ATGGAGACGCTGATACAGGCGGTGTACTTCCTGGTGGCGCTGCTGTTCATAGTGGGGCTGAAGAGGATGGCGTCGCCGGCGACGGCGAAGTCGGGGATAGTGTGGGCGGGGGTGGCGATGGTGGCGGCGGTGCTGGTGACGTTCCTGGTGCCGGGGCTGCTGAACACGGCGCTGGTGCTGCTGATACTGCTGATAATACTGGGGGCGCTGGTGGCGAGGGTGTC
>3_1082
ATGGAGACGCTGATACAGGCGGTGTACTTCCTGGTGGCGCTGCTGTTCATAGTGGGGCTGAAGAGGATGGCGTCGCCGGCGACGGCGAAGTCGGGGATAGTGTGGGCGGGGGTGGCGATGGTGGCGGCGGTGCTGGTGACGTTCCTGGTGCCGGGGCTGCTGAACACGGCGCTGGTGCTGCTGATACTGCTGATAATACTGGGGGCGCTGGTGGCGAGGGTGTCACTGACGGACTCCGCGCTGCTGTCCATAGTGCTGCTGTTCCTGCTGGCGCTGCTGTTCGGGGTGCTGATGACGCTGCCGATAGGGGGGGGGGACCTGCCGGTGGTGATATCCCTGTACAACGCGCTGACGGGGCTGGCGGTGGGGTTCGAGGGGCTGGCGGTGGGGAACCCGGCGCTGCTGGTGGCGGAGAAGGTGATATTCGTGC
>3_1083
ATGGAGACGCTGATACAGGCGGTGTACTTCCTGGTGGCGCTGCTGTTCATAGTGGGGCTGAAGAGGATGGCGTCGCCGGCGACGGCGAAGTCGGGGATAGTGTGGGCGGGGGTGGCGATGGTGGCGGCGGTGCTGGTGACGTTCCTGGTGCCGGGGCTGCTGAACACGGCGCTGGTGCTGCTGATACTGCTGATAATACTGGGGGCGCTGGTGGCGAGGGTGTCACTGACGGACTCCGCGCTGCTGTCCATAGTGCTGCTGTTCCTGCTGGCGCTGCTGTTCGGGGTGCTGATGACGCTGCCGATAGGGGGGGGGGACCTGCCGGTGGTGATATCCCTGTACAACGCGCTGACGGGGCTG
>3_1084
ATGGAGACGCTGATACAGGCGGTGTACTTCCTGGTGGCGCTGCTGTTCATAGTGGGGCTGAAGAGGATGGCGTCGCCGGCGACGGCGAAGTCGGGGATAGTGTGGGCGGGGGTGGCGATGGTGGCGGCGGTGCTGGTGACGTTCCTGGTGCCGGGGCTGCTGAACACGGCGC
>3_1085
ATGGAGACGCTGATACAGGCGGTGTACTTCCTGGTGGCGCTGCTGTTCATAGTGGGGCTGAAGAGGATGGCGTCGCCGGCGACGGCGAAGTCGGGGATAGTGTGGGCGGGGGTGGCGATGGTGGCGGCGGTGCTGGTGACGTTCCTGGTGCCGGGGCTGCTGAA
>3_1086
ATGGAGACGCTGATACAGGCGGTGTACTTCCTGGTGGCGCTGCTGTTCATAGTGGGGCTGAAGAGGATGGCGTCGCCGGCGACGGCGAAGTCGGGGATAGTGTGGGCGGGGGTGGCGATGGTGGCGGCGGTGCTGGTGACGTTCCTGGTGCCGGGGCTGCTGAACACGGCGCTGGTGCTGCTGATACTGCTGATAATACTGGGGGCGCTGGTGGCGAGGGTGTCACTGACGGACTCCGCGCTGCTGTCCATAGTGCTGCTGTTCCTGCTGGCGCTGCTGTTCGGGGTGCTGATGACGCTGCCGATAGGGGGGGGGGACCTGCCGGTGGTGATATCCCTGTACAACGCGCTGACGGGGCTGGCGGTGGGGTTCGAGGGGCTGGCGGTG
>3_1087
ATGGAGACGCTGATACAGGCGGTGTACTTCCTGGTGGCGCTGCTGTTCATAGTGGGGCTGAAGAGGATGGCGTCGCCGGCGACGGCGAAGTCGGGGATAGTGTGGGCGGGGGTGGCGATGGTGGCGGCGGTGCTGGTGACGTTCCTGGTGCCGGGGCTGCTGAACACGGCGCTGGTGCTGCTGATACTGCTGATAATACTGGGGGCGCTGGTGGCGAGGGTGTCACTGACGGACTCCGCGCTGCTGTCCATAGTGCTGCTGTTCCTGCTGGCGCTGCTGTTCGGGGTGCTGATGACGCTGCCGATAGGGGGGGGGGACCTGCCGGTGGTGATATCCCTGTACAACGCGCTGACGGGGCTGGCGGTGGGGTTCGAGGGGCTGGCGGTGGGGAACCCGGCGCTGCTGGTGGCGGAGAAGGTGATATTCGTGCCGGGGTACGGGATGGCGGTGGCGCAGGCGCAGCA
>3_1088
ATGGAGACGCTGATACAGGCGGTGTACTTCCTGGTGGCGCTGCTGTTCATAGTGGGGCTGAAGAGGATGGCGTCGCCGGCGACGGCGAAGTCGGGGATAGTGTGGGCGGGGGTGGCGATGGTGGCGGCGGTGCTGGTGACGTTCCTGGTGCCGGGGCTGCTGAACACGGCGCTGGTGCTGCTGATACTGCTGATAATACTGGGGGCGCTGGTGGCGAGGGTGTCACTG
>3_1089
ATGGAGACGCTGATACAGGCGGTGTACTTCCTGGTGGCGCTGCTGTTCATAGTGGGGCTGAAGAGGATGGCGTCGCCGGCGACGGCGAAGTCGGGGATAGTGTGGGCGGGGGTGGCGATGGTGGCGGCGGTGCTGGTGACGTTCCTGGTGCCGGGGCTGCTGAACACGGCGCTGGTGCTGCTGATACTGCTGATAATACTGGGGGCGCTGGTGGCGAGGGTGTCACTGACGGACTCCGCGCTGCTGTCCATAGTGCTGCTGTTCCTGCTGGCGCTGCTGTTCGGGGTGCTGATGACGCTGCCGATAGGGGGGGGGGACCTGCCGGTGGTGATATCCCTGTACAACGCGCTGACGGGGCTGGCGGTGGGGTTCGAGGGGCTGGCGGTGGGGAACCCGGCGCTGCTGGTGGCGGAGAAGGTGATATTCGTGCCG
>3_1090
ATGGAGACGCTGATACAGGCGGTGTACTTCCTGGTGGCGCTGCTGTTCATAGTGGGGCTGAAGAGGATGGCGTCGCCGGCGACGGCGAAGTCGGGGATAGTGTGGGCGGGGGTGGCGATGGTGGCGGCGGTGCTGGTGACGTTCCTGGTGCCGGGGCTGCTGAACACGGCGCTGGTGCTGCTGATACTGCTGATAATACTGGGGGCGCTGGTGGCGAGGGTGTCACTGACGGACTCCGCGCTGCTGTCCATAGTGCTGCTGTTCCTGCTGGCGCTGCTGTTCGGGGTGCTGATGACGCTGCCGATAGGGGGGGGGGACCTGCCGGTGGTGATATCCCTGTACAACGCGCTGACGGGGCTGGCGGTGGGGTTCGAGGGGCT
>3_1091
ATGGAGACGCTGATACAGGCGGTGTACTTCCTGGTGGCGCTGCTGTTCATAGTGGGGCTGAAGAGGATGGCGTCGCCGGCGACGGCGAAGTCGGGGATAGTGTGGGCGGGGGTGGCGATGGTGGCGGCGGTGCTGGTGACGTTCCTGGTGCCGGGGCTGCTGAACACGGCGCTGGTGCTGCTGATACTGCTGATAATACTGGGGGCGCTGGTGGCGAGGGTGTCACTGACGGACTCCGCGCTGCTGTCCATAGTGCTGCTGTTCCTGCTGGCGCTGCTGTTCGGGGTGCTGATGACGCTGCCGATAGGGGGGGGGGACCTGCCGGTGGTGATATCCCTGTACAACGCGCTGACGGGGCTGGCGG
>3_1092
ATGGAGACGCTGATACAGGCGGTGTACTTCCTGGTGGCGCTGCTGTTCATAGTGGGGCTGAAGAGGATGGCGTCGCCGGCGACGGCGAAGTCGGGGATAGTGTGGGCGGGGGTGGCGATGGTGGCGGCGGTGCTGGTGACGTTCCTGGTGCCGGGGCTGCTGAACACGGCGCTGGTGCTGCTGATACTGCTGATAATACTGGGGGCGCTGGTGGCGAGGGTGTCACTGACGGACTCCGCGCTGCTGTCCATAGTGCTGCTGTTCCTGCTGGCGCTGCTGTTCGGGGTGCTGATGACGCTGCCGATAGGGGGGGGGGACCTG
>3_1093
ATGGAGACGCTGATACAGGCGGTGTACTTCCTGGTGGCGCTGCTGTTCATAGTGGGGCTGAAGAGGATGGCGTCGCCGGCGACGGCGAAGTCGGGGATAGTGTGGGCGGGGGTGGCGATGGTGGCGGCGGTGCTGGTGACGTTCCTGGTGCCGGGGCTGCTGAACACGGCGCTGGTGCTGCTGATACTGCTGATAATACTGGGGGCGCTGGTGGCGAGGGTGTCACTGACGGACTCCGCGCTGCTGTCCATAGTGCTGCTGTTCCTGCTGGCGCTGCTGTTCGGGGTGCTGATGACGCTGCCGATAGGGGG
>3_1094
ATGGAGACGCTGATACAGGCGGTGTACTTCCTGGTGGCGCTGCTGTTCATAGTGGGGCTGAAGAGGATGGCGTCGCCGGCGACGGCGAAGTCGGGGATAGTGTGGGCGGGGGTGGCGATGGTGGCGGCGGTGCTGGTGACGTTCCTGGTGCCGGGGCTGCTGAACACGGCGCTGGTGCTGCTGATACTGCTGATAATACTGGGGGCGCTGGTGGCGAGGGTGTCACTGACGGACTCCGCGCTGCTGTCCATAGTGCTGCTGTTCCTGCTGGCGCTGCTGTTCGGGGTGCTGATGACGCTGCCGATAGGGGGGGGGGACCTGCCGGTGGTGATATCCCTGTACAACGCGCTGACGGGGCT
>3_1095
ATGGAGACGCTGATACAGGCGGTGTACTTCCTGGTGGCGCTGCTGTTCATAGTGGGGCTGAAGAGGATGGCGTCGCCGGCGACGGCGAAGTCGGGGATAGTGTGGGCGGGGGTGGCGATGGTGGCGGCGGTGCTGGTGACGTTCCTGGTGCCGGGGCTGCTGAACACGGCGCTGGTGCTGCTGATACTGCTGATAATACTGGGGGCGCTGGTGGCGAGGGTGTCACTGACGGACTCCGCGCTGCTGTCCATAGTGCTGCTGTTCCTGCTGGCGCTGCTGTTCGGGGTGCTGATGACGCTGCCGATAGGGGGGGGGG
>3_1096
ATGGAGACGCTGATACAGGCGGTGTACTTCCTGGTGGCGCTGCTGTTCATAGTGGGGCTGAAGAGGATGGCGTCGCCGGCGACGGCGAAGTCGGGGATAGTGTGGGCGGGGGTGGCGATGGTGGCGGCGGTGCTGGTGACGTTCCTGGTGCCGGGGCTGCTGAACACGGCGCTGGTGCTGCTGATACTGCTGATAATACTGGGGGCGCTGGTGGCGAGGGTGTCACTGACGGACTCCGCGCTGCTGTCCATAGTGCTGCTGTTCCTGCTGGCGCTGCTGTTCGGGGTGCTGATGACGCTGCCGATAGGGGGGGGGGACCTGCCGGTGGTGATATCCCTGTACAACGCGCTGACGGGGCTGGCGGTGGGGTTCGAGGGGCTGGCGGTGGGGAACCCGGCGCTGCTGGTGGCGGAGAAGGTGATATTCGTGCCGGGGTACGGGATG
>3_1097
ATGGAGACGCTGATACAGGCGGTGTACTTCCTGGTGGCGCTGCTGTTCATAGTGGGGCTGAAGAGGATGGCGTCGCCGGCGACGGCGAAGTCGGGGATAGTGTGGGCGGGGGTGGCGATGGTGGCGGCGGTGCTGGTGACGTTCCTGGTGCCGGGGCTGCTGAACACGGCGCTGGTGCTGCTGATACTGCTGATAATACTGGGGGCGCTGGTGGCGAGGGTGTCACTGACGGACTCCGCGCTGCTGTCCATAGTGCTGCTGTTCCTGCTGGCGCTGCTGTTCGGGGTGCTGATGACGCTGCCGATAGGGGGGGGGGACCTGCCGGTGGTGATATCCCTGTACAACGCGCTGACGGGGCTGGCGGTGGGGTTCGAGGGGCTGGCGGTGGGGAACCCGGCGCTGCTGGTGGCGGAGAAGGTGATATTCGTGCCGGGGTACGGGATGGCGGTGGCGC
>3_1098
ATGGAGACGCTGATACAGGCGGTGTACTTCCTGGTGGCGCTGCTGTTCATAGTGGGGCTGAAGAGGATGGCGTCGCCGGCGACGGCGAAGTCGGGGATAGTGTGGGCGGGGGTGGCGATGGTGGCGGCGGTGCTGGTGACGTTCCTGGTGCCGGGGCTGCTGAACACGGCGCTGGTGCTGCTGATACTGCTGATAATACTGGGGGCGCT
>3_1099
ATGGAGACGCTGATACAGGCGGTGTACTTCCTGGTGGCGCTGCTGTTCATAGTGGGGCTGAAGAGGATGGCGTCGCCGGCGACGGCGAAGTCGGGGATAGTGTGGGCGGGGGTGGCGATGGTGGCGGCGGTGCTGGTGACGTTCCTGGTGCCGGGGCTGCTGAACACGGCGCTGGTGCTGCTGATACTGCTGATAATACTGGGGGCGCTGGTGGCGAGGGTGTCACTGACGGACTCCGCGCTGCTGTCCATAGTGCTGCTGTTCCTGCTGGCGCTGCTGTTCGGGGTGCTGATGACGCTGCCGATAGGGGGGGGGGACCTGCCGGTGGTGATATCCCT
>3_1100
ATGGAGACGCTGATACAGGCGGTGTACTTCCTGGTGGCGCTGCTGTTCATAGTGGGGCTGAAGAGGATGGCGTCGCCGGCGACGGCGAAGTCGGGGATAGTGTGGGCGGGGGTGGCGATGGTGGCGGCGGTGCTGGTGACGTTCCTGGTGCCGGGGCTGCTGAACACGGCGCTGGTGCTGCTGATACTGCTGATAATACTGGGGGCGCTGGTGGCGAGGGTGTCACTGACGGACTCCGCGCTGC
>3_1101
ATGGAGACGCTGATACAGGCGGTGTACTTCCTGGTGGCGCTGCTGTTCATAGTGGGGCTGAAGAGGATGGCGTCGCCGGCGACGGCGAAGTCGGGGATAGTGTGGGCGGGGGTGGCGATGGTGGCGGCGGTGCTGGTGACGTTCCTGGTGCCGGGGCTGCTGAACACGGCGCTGGTGCTGCTGATACTGCTGATAATACTGGGGGCGCTGGTGGCGAGGGTGTCACTGACGGACTCCGCGCTGCTGTCCATAGTGCTGCTGTTCCTGCTGGCGCTGCTGTTCGGGGTGCTGATGACGCTGCCGATAGGGGGGGGGGACCTGCCGGTGGTGATATCCCTGTACAACGCGCTGACGGGGCTGGCGGTGGGGTTCGAGGGGCTGGCGGTGGGGAACCCGGCGCTGCTGGTGGC
>3_1102
ATGGAGACGCTGATACAGGCGGTGTACTTCCTGGTGGCGCTGCTGTTCATAGTGGGGCTGAAGAGGATGGCGTCGCCGGCGACGGCGAAGTCGGGGATAGTGTGGGCGGGGGTGGCGATGGTGGCGGCGGTGCTGGTGACGTTCCTGGTGCCGGGGCTGCTGAACACGGCGCTGGTGCTGCTGATACTGCTGATAATACTGGGGGCGCTGGTGGCGAGGGTGTCACTGACGGACTCCGCGCTGCTGTCCATAGTGCTGCTGTTCCTGCTGGCGCTGCTGTTCGGGGTGCTGATGACGCTGCCGATAGGGGGGGGGGACCTGCCGGTGGTGATATCCCTGTACAA
>3_1103
ATGGAGACGCTGATACAGGCGGTGTACTTCCTGGTGGCGCTGCTGTTCATAGTGGGGCTGAAGAGGATGGCGTCGCCGGCGACGGCGAAGTCGGGGATAGTGTGGGCGGGGGTGGCGATGGTGGCGGCGGTGCTGGTGACGTTCCTGGTGCCGGGGCTGCTGAACACGGCGCTGGTGCTGCTGATACTGCTGATAATACTGGGGGCGCTGGTGGCGAGGGTGTCACTGACGGACTCCGCGCTGCTGTCCATAGTGCTGCTGTTCCTGCTGGCGCTGCTGTTCGGGGTGCTGATGACGCTGCCGATAGGGGGGGGGGAC
>3_1104
ATGGAGACGCTGATACAGGCGGTGTACTTCCTGGTGGCGCTGCTGTTCATAGTGGGGCTGAAGAGGATGGCGTCGCCGGCGACGGCGAAGTCGGGGATAGTGTGGGCGGGGGTGGCGATGGTGGCGGCGGTGCTGGTGACGTTCCTGGTGCCGGGGCTGCTGAACACGGCGCTGGTGCTGCTGATACTGCTGATAATACTGGGGGCGCTGGTGGCGAGGGTGTCACTGACGGACTCCGCGCTGCTGTCCATAGTGCTGCTGTTCCTGCTGGCGCTGCTGTTCGGGGTGCTGATGACGCTGCCGATAGGGGGGGGGGACCTGCCGGTGGTGATATCCCTGTACAACG
>3_1105
ATGGAGACGCTGATACAGGCGGTGTACTTCCTGGTGGCGCTGCTGTTCATAGTGGGGCTGAAGAGGATGGCGTCGCCGGCGACGGCGAAGTCGGGGATAGTGTGGGCGGGGGTGGCGATGGTGGCGGCGGTGCTGGTGACGTTCCTGGTGCCGGGGCTGCTGAACACGGCGCTGGTGCTGCTGATACTGCTGA
>3_1106
ATGGAGACGCTGATACAGGCGGTGTACTTCCTGGTGGCGCTGCTGTTCATAGTGGGGCTGAAGAGGATGGCGTCGCCGGCGACGGCGAAGTCGGGGATAGTGTGGGCGGGGGTGGCGATGGTGGCGGCGGTGCTGGTGACGTTCCTGGTGCCGGGGCTGCTGAACACGGCGCTGGTGCTGCTGATACTGCTGATAATACTGGGGGCGCTGGTGGCGAGGGTGTCACTGACGGACTCCGCGCTGCTGTCCATAGTGCTGCTGTTCCTGCTGGCGCTGCTGTTCGGGGTGCTGATGACGCTGCCGATAGGGGGGGGGGACCTGCCGGTGGTGATATCCCTGTACAACGCGCTGACGGGGCTGGCGGTGGGGTTCGAGGGGCTGGCGGTGGGGAACCCGGCGCTGCTG
>3_1107
ATGGAGACGCTGATACAGGCGGTGTACTTCCTGGTGGCGCTGCTGTTCATAGTGGGGCTGAAGAGGATGGCGTCGCCGGCGACGGCGAAGTCGGGGATAGTGTGGGCGGGGGTGGCGATGGTGGCGGCGGTGCTGGTGACGTTCCTGGTGCCGGGGCTGCTGAACACGGCGCTGGTGCTGCTGATACTGCTGATAATACTGGGGGCGCTGGTGGCGAGGGTGTCACTGACGGACTCCGCGCTGCTGTCCATAGTGCTGCTGTTCCTGCTGGCGCTGCTGTTCGGGGTGCTGATGACGCTGCCGATAGGGGGGGGGGACCTGCCGGTGGTGATATCCCTGTACAACGCGCTGACGGGGCTGGCGGTGGGGTTCGAGGGGCT
>3_1108
ATGGAGACGCTGATACAGGCGGTGTACTTCCTGGTGGCGCTGCTGTTCATAGTGGGGCTGAAGAGGATGGCGTCGCCGGCGACGGCGAAGTCGGGGATAGTGTGGGCGGGGGTGGCGATGGTGGCGGCGGTGCTGGTGACGTTCCTGGTGCCGGGGCTGCTGAACACGGCGCTGGTGCTGCTGATACTGCTGATAATACTGGGGGCGCTGGTGGCGAGGGTGTCACTGACGGACTCCGCGCTGCTGTCCATAGTGCTGCTGTTCCTGCTGGCGCTGCTGTTCGGGGTGCTGATGACGCTGCCGATAGGGGGGGGGGACCTGCC
>3_1109
ATGGAGACGCTGATACAGGCGGTGTACTTCCTGGTGGCGCTGCTGTTCATAGTGGGGCTGAAGAGGATGGCGTCGCCGGCGACGGCGAAGTCGGGGATAGTGTGGGCGGGGGTGGCGATGGTGGCGGCGGTGCTGGTGACGTTCCTGGTGCCGGGGCTGCTGAACACGGCGCTGGTGCTGCTGATACTGCT
>3_1110
ATGGAGACGCTGATACAGGCGGTGTACTTCCTGGTGGCGCTGCTGTTCATAGTGGGGCTGAAGAGGATGGCGTCGCCGGCGACGGCGAAGTCGGGGATAGTGTGGGCGGGGGTGGCGATGGTGGCGGCGGTGCTGGTGACGTTCCTGGTGCCGGGGCTGCTGAACACGGCGCTGGTGCTGCTGATACTGCTGATAATACTGGGGGCGCTGGTGGCGAGGGTGTCACTGACGGACTCCGCGCTGCTGTCCATAGTGCTGCTGTTCCTGCTGGCGCTGCTGTTCGGGGTGCTGATGACGCTGCCGATAGGGGGGGGGGACCTGCCGGTGGTGATATCCCTGTACAACGCGCTGACGGGGCTGGCGGTGGGGTTCGAGGGGCTGGCGGTGGGGAACCCGGCGCTGCTGGTGGCGGAGAAGGTGATATTC
>3_1111
ATGGAGACGCTGATACAGGCGGTGTACTTCCTGGTGGCGCTGCTGTTCATAGTGGGGCTGAAGAGGATGGCGTCGCCGGCGACGGCGAAGTCGGGGATAGTGTGGGCGGGGGTGGCGATGGTGGCGGCGGTGCTGGTGACGTTCCTGGTGCCGGGGCTGCTGAACACGGCGCTGGTGCTGCTGATACTGCTGATAATACTGGGGGCGCTGGTGGCGAGGGTGTCACTGACGGACTCCGCGCTGCTGTCCATAGTGCTGCTGTTCCTGCTGGCGCTGCTGTTCGGGGTGCTGATGACGCTGCCGATAGGGGGGGGGGACC
>3_1112
ATGGAGACGCTGATACAGGCGGTGTACTTCCTGGTGGCGCTGCTGTTCATAGTGGGGCTGAAGAGGATGGCGTCGCCGGCGACGGCGAAGTCGGGGATAGTGTGGGCGGGGGTGGCGATGGTGGCGGCGGTGCTGGTGACGTTCCTGGTGCCGGGGCTGCTGAACACGGCGCTGGTGCTGCTG
>3_1113
ATGGAGACGCTGATACAGGCGGTGTACTTCCTGGTGGCGCTGCTGTTCATAGTGGGGCTGAAGAGGATGGCGTCGCCGGCGACGGCGAAGTCGGGGATAGTGTGGGCGGGGGTGGCGATGGTGGCGGCGGTGCTGGTGACGTTCCTGGTGCCGGGGCTGCTGAACACGGCGCTGGTGCTGCTGATACTGCTGATAATACTGGGGGCGCTGGTGGCGAGGGTGTCACTGACGGACTCCGCGCTGCTGTCCATAGTGCTGCTGTTCCTGCTGGCGCTGCTGTTCGGGGTGCTGATGACGCTGCCGATAGGGGGGGGGGACCTGCCGGTGGTGATATCCCTGTACAACGCGCTGACGGGGCTGGCGGTGGGGTTCGAGGGGCTGGCGGTGGGGAACCCGGCG
>3_1114
ATGGAGACGCTGATACAGGCGGTGTACTTCCTGGTGGCGCTGCTGTTCATAGTGGGGCTGAAGAGGATGGCGTCGCCGGCGACGGCGAAGTCGGGGATAGTGTGGGCGGGGGTGGCGATGGTGGCGGCGGTGCTGGTGACGTTCCTGGTGCCGGGGCTGCTGAACACGGCGCTGGTGCTGCTGATACTGCTGATAATACTGGGGGCGCTGGTGGCGAGGGTGTCACTGACGGACTCCGCGCTGCTGTCCATAGTGCTGCTGTTCCTGCTGGCGCTGCTGTTCGGGGTGCTGATGACGCTGCCGATAGGGGGGGGGGACCT
>3_1115
ATGGAGACGCTGATACAGGCGGTGTACTTCCTGGTGGCGCTGCTGTTCATAGTGGGGCTGAAGAGGATGGCGTCGCCGGCGACGGCGAAGTCGGGGATAGTGTGGGCGGGGGTGGCGATGGTGGCGGCGGTGCTGGTGACGTTCCTGGTGCCGGGGCTGCTGAACACGGCGCTGGTGCTGCTGATACTGCTGATAATACTGGGGGCGCTGGTGGCGAGGGTGTCACTGACGGACTCCGCGCTGCTGTCCATAGTGCTGCTGTTCCTGCTGGCGCTGC
>3_1116
ATGGAGACGCTGATACAGGCGGTGTACTTCCTGGTGGCGCTGCTGTTCATAGTGGGGCTGAAGAGGATGGCGTCGCCGGCGACGGCGAAGTCGGGGATAGTGTGGGCGGGGGTGGCGATGGTGGCGGCGGTGCTGGTGACGTTCCTGGTGCCGGGGCTGCTGAACACGGCGCTGGTGCTGCTGATACTGCTGATAATACTGGGGGCGCTGGTGGCGAGGGTGTCACTGACGGACTCCGCGCTGCTGTCCATAGTGCTGCTGTTCCTGCTGGCGCTGCTGTTCGGGGTGCTGATGA
>3_1117
ATGGAGACGCTGATACAGGCGGTGTACTTCCTGGTGGCGCTGCTGTTCATAGTGGGGCTGAAGAGGATGGCGTCGCCGGCGACGGCGAAGTCGGGGATAGTGTGGGCGGGGGTGGCGATGGTGGCGGCGGTGCTGGTGACGTTCCTGGTGCCGGGGCTGCTGAACACGGCGCTGGTGCTGCTGATACTGCTGATAATACTGGGGGCGCTGGTGGCGAGGGTGTCACTGACGGACTCCGCGCTGCTGTCCATAGTGCTGCTGTTCCTGCTGGCGCTGCTGTTCGGGGTGCTGATGACGCTGCCGATAGGGGGGGGGGACCTGCCGGTGGTGATATCCCTGTACAACGCGCTGACGGGGCTGGCGGTGGGGTTCGAGGGGCTGGCGGTGGGGA
>3_1118
ATGGAGACGCTGATACAGGCGGTGTACTTCCTGGTGGCGCTGCTGTTCATAGTGGGGCTGAAGAGGATGGCGTCGCCGGCGACGGCGAAGTCGGGGATAGTGTGGGCGGGGGTGGCGATGGTGGCGGCGGTGCTGGTGACGTTCCTGGTGCCGGGGCTGCTGAACACGGCGCTGGTGCTGCTGATACTGCTGATAATACTGGGGGCGCTGGTGGCGAGGGTGTCACTGACGGACTCCGCGCTGCTGTCCATAGTGCTGCTGTTCCTGCTGGCGCTGCTGTTCGGGGTGCTGATGACGCTGCCGATAGGGGGGGGGGACCTGCCGGTGGTGATATCCCTGTACAACGCGCTGACGGGGCTGGCGGTGGGGTTCGAGGGGCTGGCGGTGGGGAACCCGGCGCTGCTGGTGGCGGAGAAGGTGATATTCGTGCCGGGGTACGGGATGGCGGTGGCGCAGGCGCAGCACAAGCTGAAGGAGCTGGCGGACGTGCT
>3_1119
ATGGAGACGCTGATACAGGCGGTGTACTTCCTGGTGGCGCTGCTGTTCATAGTGGGGCTGAAGAGGATGGCGTCGCCGGCGACGGCGAAGTCGGGGATAGTGTGGGCGGGGGTGGCGATGGTGGCGGCGGTGCTGGTGACGTTCCTGGTGCCGGGGCTGCTGAACACGGCGCTGGTGCTGCTGATACTGCTGATAATACTGGGGGCGCTGGTGGCGAGGGTGTCACTGACGGACTCCGCGCTGCTGTCCATAGTGCTGCTGTTCCTGCTGGCGCTGCTGTTCGGGGTGCTGATGACGCTGCCGATAGGGGGGGGGGACCTGCCGGTGGTGATATCCCTGTACAACGCGCTGACGGGGCTGGCGGTGGGGTTCGAGGGGCTGGCGGTGGGGAACCCGGCGCT
>3_1120
ATGGAGACGCTGATACAGGCGGTGTACTTCCTGGTGGCGCTGCTGTTCATAGTGGGGCTGAAGAGGATGGCGTCGCCGGCGACGGCGAAGTCGGGGATAGTGTGGGCGGGGGTGGCGATGGTGGCGGCGGTGCTGGTGACGTTCCTGGTGCCGGGGCTGCTGAACACGGCGCTGGTGCTGCTGATACTGCTGATAATACTGGGGGCGCTGGTGGCGAGGGTGTCACTGACGGACTCCGCGCTGCTGTCCATAGTGCTGCTGTTCCTGCTGGCGCTGCTGTTCGGGGTGCTGATGACGCTGCCGATAGGGGGGGGGGACCTGCCGGTGGTGATA
>3_1121
ATGGAGACGCTGATACAGGCGGTGTACTTCCTGGTGGCGCTGCTGTTCATAGTGGGGCTGAAGAGGATGGCGTCGCCGGCGACGGCGAAGTCGGGGATAGTGTGGGCGGGGGTGGCGATGGTGGCGGCGGTGCTGGTGACGTTCCTGGTGCCGGGGCTGCTGAACACGGCGCTGGTGCTGCTGATACTGCTGATAATACTGGGGGCGCTGGTGGCGAGGGTGTCACTGACGGACTCCGCGCTGCTGTCCATAGTGCTGCTGTTCCTGCTGGCGCTGCTGTTCGGGGTGCTGATGACGCTGCCGATAGGGGGGGGGGACCTGCCGGTGGTGATATCCCTGTACAACGCGCTGACGGGGCTGGCGGTGGGGTTCGAGGGGCTGGCGGTGGGGAACCCGGCGCTGCTGGTGGCGGAGAAGGTGATATTCGTG
>3_1122
ATGGAGACGCTGATACAGGCGGTGTACTTCCTGGTGGCGCTGCTGTTCATAGTGGGGCTGAAGAGGATGGCGTCGCCGGCGACGGCGAAGTCGGGGATAGTGTGGGCGGGGGTGGCGATGGTGGCGGCGGTGCTGGTGACGTTCCTGGTGCCGGGGCTGCTGAACACGGCGCTGGTGCTGCTGATACTGCTGATAATACTGGGGGCGCTGGTGGCGAGGGTGTCACTGACGGACTCCGCGCTGCTGTCCATAGTGCTGCTGTTCCTGCTGGCGCTGCTGTTCGGGGTGCTGATGACGCTGCCGATAGGGGGGGGGGACCTGCCGGTGGT
>3_1123
ATGGAGACGCTGATACAGGCGGTGTACTTCCTGGTGGCGCTGCTGTTCATAGTGGGGCTGAAGAGGATGGCGTCGCCGGCGACGGCGAAGTCGGGGATAGTGTGGGCGGGGGTGGCGATGGTGGCGGCGGTGCTGGTGACGTTCCTGGTGCCGGGGCTGCTGAACACGGCGCTGGTGCTGCTGATACTGCTGATAATACTGGGGGCGCTGGTGGCGAGGGTGTCACTGACGGACTCCGCGCTGCTGTCCATAGTGCTGCTGTTCCTGCTGGCGCTGCTGTTCGGGGTGCTGATGACGCTGCCGATAGGGGGGGGGGACCTGCCGGTGGTGATATCCCTGTACAACGCGCTGACGGGGCTGGCGGTGGGGTTCGAGGGGCTGGCGGTGGGGAACCCGGCGCTGCTGGTGGCGGAGAAGGTG
>3_1124
ATGGAGACGCTGATACAGGCGGTGTACTTCCTGGTGGCGCTGCTGTTCATAGTGGGGCTGAAGAGGATGGCGTCGCCGGCGACGGCGAAGTCGGGGATAGTGTGGGCGGGGGTGGCGATGGTGGCGGCGGTGCTGGTGACGTTCCTGGTGCCGGGGCTGCTGAACACGGCGCTGGTGCTGCTGATACTGCTGATAATACTGGGGGCGCTGGTGGCGAGGGTGTCACTGACGGACTCCGCGCTGCTGTCCATAGTGCT
>3_1125
ATGGAGACGCTGATACAGGCGGTGTACTTCCTGGTGGCGCTGCTGTTCATAGTGGGGCTGAAGAGGATGGCGTCGCCGGCGACGGCGAAGTCGGGGATAGTGTGGGCGGGGGTGGCGATGGTGGCGGCGGTGCTGGTGACGTTCCTGGTGCCGGGGCTGCTGAACACGGCGCTGGTGCTGCTGATACTGCTGATAATACTGGGGGCGCTGGTGGCGAGGGTGT
>3_1126
ATGGAGACGCTGATACAGGCGGTGTACTTCCTGGTGGCGCTGCTGTTCATAGTGGGGCTGAAGAGGATGGCGTCGCCGGCGACGGCGAAGTCGGGGATAGTGTGGGCGGGGGTGGCGATGGTGGCGGCGGTGCTGGTGACGTTCCTGGTGCCGGGGCTG
>3_1127
ATGGAGACGCTGATACAGGCGGTGTACTTCCTGGTGGCGCTGCTGTTCATAGTGGGGCTGAAGAGGATGGCGTCGCCGGCGACGGCGAAGTCGGGGATAGTGTGGGCGGGGGTGGCGATGGTGGCGGCGGTGCTGGTGACGTTCCTGGTGCCGGGGCTGCTGAACACGGCGCTGGTGCTGCTGATACTGCTGATAATACTGGGGGCGCTGGTGGCGAGGGTGTCACTGACGGACTCCGCGCTGCTGTCCATAGTGCTGCTGTTCCTGCTGGCGCTGCTGTTCGGGGTGCTGATGACGCT
>3_1128
ATGGAGACGCTGATACAGGCGGTGTACTTCCTGGTGGCGCTGCTGTTCATAGTGGGGCTGAAGAGGATGGCGTCGCCGGCGACGGCGAAGTCGGGGATAGTGTGGGCGGGGGTGGCGATGGTGGCGGCGGTGCTGGTGACGTTCCTGGTGCCGGGGCTGCTGAACACGGCGCTGGTGCTGCTGATACTGCTGATAATACTGGGGGCGCTGGTGGCGAGGGTGTCACTGACGGACTCCGCGCTGCTGTCCATAGTGCTGCTGTTCCTGCTGGCGCTGCTGTTCGGGGTGCT
>3_1129
ATGGAGACGCTGATACAGGCGGTGTACTTCCTGGTGGCGCTGCTGTTCATAGTGGGGCTGAAGAGGATGGCGTCGCCGGCGACGGCGAAGTCGGGGATAGTGTGGGCGGGGGTGGCGATGGTGGCGGCGGTGCTGGTGACGTTCCTGGTGCCGGGGCTGCTGAACACGGCGCTGGTGCTGCTGATACTGCTGATAATACTGGGGGCGCTGGTGGCGAGGGTGTCACTGACGGACTCCGCGCTGCTGTCCATAGTGCTGCTGTTCCTGCTGGCGCTGCTGTTCGGGGTGCTGATGACGCTGCCGATAGGGGGGGGGGACCTGCCGGTGGTGATATCCCTGTACAACGCGCTGACGGGGCTGGCGGTGGGGTTCGAGGGGCTGGCGGTGGGGAACCCGGCGCTGCTGGTGGCGGAGAAGGT
>3_1130
ATGGAGACGCTGATACAGGCGGTGTACTTCCTGGTGGCGCTGCTGTTCATAGTGGGGCTGAAGAGGATGGCGTCGCCGGCGACGGCGAAGTCGGGGATAGTGTGGGCGGGGGTGGCGATGGTGGCGGCGGTGCTGGTGACGTTCCTGGTGCCGGGGCTGCTGAACACGGCGCTGGTGCTGCTGATACTGCTGATAATACTGGGGGCGCTGGTGGCGAGGGTGTCACTGACGGACTCCGCGCTGCTGTCCATAGTGCTGCTGTTCCTGCTGGCGCTGCTGTTCGGGGTGCTGATGACGCTGCCGATAGGGGGGGGGGACCTGCC
>3_1131
ATGGAGACGCTGATACAGGCGGTGTACTTCCTGGTGGCGCTGCTGTTCATAGTGGGGCTGAAGAGGATGGCGTCGCCGGCGACGGCGAAGTCGGGGATAGTGTGGGCGGGGGTGGCGATGGTGGCGGCGGTGCTGGTGACGTTCCTGGTGCCGGGGCTGCTGAACACGGCGCT
>3_1132
ATGGAGACGCTGATACAGGCGGTGTACTTCCTGGTGGCGCTGCTGTTCATAGTGGGGCTGAAGAGGATGGCGTCGCCGGCGACGGCGAAGTCGGGGATAGTGTGGGCGGGGGTGGCGATGGTGGCGGCGGTGCTGGTGACGTTCCTGGTGCCGGGGCTGCTGAACACGGCGCTGGTGCTGCTGATACTGCTGATAATACTGGGGGCGCTGGTGGCGAGGGTGTCACTGACGGACTCCGCGCTGCTGTCCATAGTGCTGCTGTTCCTGCTGGCGCTGCTGTTCGGGGTGCTGATGACGCTGCCGATAGGGGGGGGGGACCTGCCGGTGGTGAT
>3_1133
ATGGAGACGCTGATACAGGCGGTGTACTTCCTGGTGGCGCTGCTGTTCATAGTGGGGCTGAAGAGGATGGCGTCGCCGGCGACGGCGAAGTCGGGGATAGTGTGGGCGGGGGTGGCGATGGTGGCGGCGGTGCTGGTGACGTTCCTGGTGCCGGGGCTGCTGAACACGGCGCTGGTGCTGCTGATACTGCTGATAATACTGGGGGCGCTGGTGGCGAGGGTGTCACTGACGGACTCCGCGCTGCTGTCCATAGTGCTGCTGTTCCTGCTGGCGCTGCTGTTCGGGGTGCTGATGACGCTGCCGATAGGGGGGGGGGACCTGCCGGTGGTGATATCCCTGTACAACGCGCTGACGGGGCTGGCGGTGGGGTTCGAGGGGCTGGCGGTGGGGAACCCGGCGCTGCTGGTGGCGGAGAAGGTGATATTCGTGCCGGGGTACGGGATGGCGGTGGCGCAGGCGCAGC
>3_1134
ATGGAGACGCTGATACAGGCGGTGTACTTCCTGGTGGCGCTGCTGTTCATAGTGGGGCTGAAGAGGATGGCGTCGCCGGCGACGGCGAAGTCGGGGATAGTGTGGGCGGGGGTGGCGATGGTGGCGGCGGTGCTGGTGACGTTCCTGGTGCCGGGGCTG
>3_1135
ATGGAGACGCTGATACAGGCGGTGTACTTCCTGGTGGCGCTGCTGTTCATAGTGGGGCTGAAGAGGATGGCGTCGCCGGCGACGGCGAAGTCGGGGATAGTGTGGGCGGGGGTGGCGATGGTGGCGGCGGTGCTGGTGACGTTCCTGGTGCCGGGGCTGCTGAACACGGCGCTGGTGCTGCTGATACTGCTGATAATACTGGGGGCGCTGGTGGCGAGGGTGTCACTGACGGACTCCGCGCTGCTG
>3_1136
ATGGAGACGCTGATACAGGCGGTGTACTTCCTGGTGGCGCTGCTGTTCATAGTGGGGCTGAAGAGGATGGCGTCGCCGGCGACGGCGAAGTCGGGGATAGTGTGGGCGGGGGTGGCGATGGTGGCGGCGGTGCTGGTGACGTTCCTGGTGCCGGGGCTGCTGAACACGGCGCTGGTGCTGCTGATACTGCTGATAATACTGGGGGCGCTGGTGGCGAGGGTGTCACTGACGGACTCCGCGCTGCTGTCCAT
>3_1137
ATGGAGACGCTGATACAGGCGGTGTACTTCCTGGTGGCGCTGCTGTTCATAGTGGGGCTGAAGAGGATGGCGTCGCCGGCGACGGCGAAGTCGGGGATAGTGTGGGCGGGGGTGGCGATGGTGGCGGCGGTGCTGGTGACGTTCCTGGTGCCGGGGCTGCTGAACACGGCGCTGGTGCTGCTGATA
>3_1138
ATGGAGACGCTGATACAGGCGGTGTACTTCCTGGTGGCGCTGCTGTTCATAGTGGGGCTGAAGAGGATGGCGTCGCCGGCGACGGCGAAGTCGGGGATAGTGTGGGCGGGGGTGGCGATGGTGGCGGCGGTGCTGGTGACGTTCCTGGTGCCGGGGCTGCTGAACACGGCGCTGGTGCTGCTGATACTGCTGATAATACTGGGGGCGCTGGTGGCGAGGGTGTCACTGACGGACTCCGCGCTGCTGTCCATAGTGCTGCTGTTCCTGCTGGCGCTGCTGTTCGGGGTGCTGATGACGCTGCCGATAGGGGGGGGGGACCTGCCGGTGGTGATATCCCTGTACAACGCGCTGACGGGGCTGGCGGTGGGGTTCGAGGGGCTGGCGGTGGGGAACCCGGCGCTGCTGGTGGCGGAGAAGGTGATATTCGTGCCGGGGTACGGGATGGCGGT
>3_1139
ATGGAGACGCTGATACAGGCGGTGTACTTCCTGGTGGCGCTGCTGTTCATAGTGGGGCTGAAGAGGATGGCGTCGCCGGCGACGGCGAAGTCGGGGATAGTGTGGGCGGGGGTGGCGATGGTGGCGGCGGTGCTGGTGACGTTCCTGGTGCCGGGGCTGCTGAACACGGCGCTGGTGCTGCTGATACTGCTGATAATACTGGGGGCGCTGGTGGCGAGGGTGTCACTGACGGACTCCGCGCTGCTGTCCATAGTGCTGCTGTTCCTGCTGGCGCTGCTGTTCGGGGTGCTGATGACGCTGCCGATAGGGGGGGGGGACCTGCCGGTGGTGATATCCCTGTACAACGC
>3_1140
ATGGAGACGCTGATACAGGCGGTGTACTTCCTGGTGGCGCTGCTGTTCATAGTGGGGCTGAAGAGGATGGCGTCGCCGGCGACGGCGAAGTCGGGGATAGTGTGGGCGGGGGTGGCGATGGTGGCGGCGGTGCTGGTGACGTTCCTGGTGCCGGGGCTGCTGAACACGGCGCTGGTGCTGCTGATACTGCTGATAATACTGGGGGCGCTGGTGGCGAGGGTGTCACTGACGGACTCCGCGCTGCTGTCCATAGTGCTGCTGTTCCTGCTGGCGCTGCTGTTCGGGGTGCTGATGACGCTGCCGATAGGGGGGGGGGACCTGCCGGTGGTGATATCCCTGTACAACGCGCTGACGGGGCTGGCGGT
>3_1141
ATGGAGACGCTGATACAGGCGGTGTACTTCCTGGTGGCGCTGCTGTTCATAGTGGGGCTGAAGAGGATGGCGTCGCCGGCGACGGCGAAGTCGGGGATAGTGTGGGCGGGGGTGGCGATGGTGGCGGCGGTGCTGGTGACGTTCCTGGTGCCGGGGCTGCTGAACACGGCGCTGGTGCTGCTGATACTGCTGATAATACTGGGGGCGCTGGTGGCGAGGGTGTCACTGACGGACTCCGCGCTGCTGTCCATAGTGCTGCTGTTCCTGCTGGCGCTGCTGTTCGGGGTGCTGATGACGCTGCCGATAGGGGGGGGGGACCTGCCGGTGGTGATATCCCTGTACAACGCGCTGACGGGGCTGGCGGTGGGGTTCGAGGGGCTGGCGGTGGGGAACCCGGCGCTG
>3_1142
ATGGAGACGCTGATACAGGCGGTGTACTTCCTGGTGGCGCTGCTGTTCATAGTGGGGCTGAAGAGGATGGCGTCGCCGGCGACGGCGAAGTCGGGGATAGTGTGGGCGGGGGTGGCGATGGTGGCGGCGGTGCTGGTGACGTTCCTGGTGCCGGGGCTGCTGAACACGGCGCTGGTGCTGCTGATACTGCTGATAATACTGGGGGCGCTGGTGGCGAGGGTGTCACTGACGGACTCCGCGCTGCTGTCCATAGTGCTGCTGTTCCTGCTGGCGCTGCTGTTCGGGGTGCTGATGACGCTGCCGATAGGGGGGGGGGACCTGCCGGTGGTGATATCCCTGTACAACGCGCTGACGGGGCTGGCGGTGGGGTTCGAGGGGCTGGCGGTGGGGAACCCGGCGCTGCTGGTGGCGGAGAAGGTGATATTCGTGCCGGGGTACGGGATGGCGGTGGCGCAGGCGCAGCACAAGCTGAAG
>3_1143
ATGGAGACGCTGATACAGGCGGTGTACTTCCTGGTGGCGCTGCTGTTCATAGTGGGGCTGAAGAGGATGGCGTCGCCGGCGACGGCGAAGTCGGGGATAGTGTGGGCGGGGGTGGCGATGGTGGCGGCGGTGCTGGTGACGTTCCTGGTGCCGGGGCTGCTGAACACGGCGCTGGTGCTGCTGATACTGCTGATAATACTGGGGGCGCTGGTGGCGAGGGTGTCACTGACGGACTCCGCGCTGCTGTCCATAGTGCTGCTGTTCCTGCTGGCGCTGCTGTTCGGGGTGCTGATGACGCTGCCGATAGGGGGGGGGGACCTGCCGGTGGTGATATCCCTGTACAACGCGCTGACGGGGCTGGCGGTGGGGTTCGAGGGGCTGGCGGTGGGGAACCCGGCGCTGCTGGTGGCGGAGAAGGTGATATTCGTGCCGGGGTACGGGATGGCGGTGGCGCAGGCGCAGCACAAGCTGAAGGAGCT
>3_1144
ATGGAGACGCTGATACAGGCGGTGTACTTCCTGGTGGCGCTGCTGTTCATAGTGGGGCTGAAGAGGATGGCGTCGCCGGCGACGGCGAAGTCGGGGATAGTGTGGGCGGGGGTGGCGATGGTGGCGGCGGTGCTGGTGACGTTCCTGGTGCCGGGGCTGCTGAACACGGCGCTGGTGCTGCTGATACTGCTGATAATACTGGGGGCGCTG
>3_1145
ATGGAGACGCTGATACAGGCGGTGTACTTCCTGGTGGCGCTGCTGTTCATAGTGGGGCTGAAGAGGATGGCGTCGCCGGCGACGGCGAAGTCGGGGATAGTGTGGGCGGGGGTGGCGATGGTGGCGGCGGTGCTGGTGACGTTCCTGGTGCCGGGGCTGCTGAACACGGCGCTGGTGCTGCTGATACTGCTGATAATACTGGGGGCGCTGGTGGCGAGGGTGTCACTGACGGACTCCGCGCTGCTGTCCATAGTGCTGCTGTTCCTGCTGGCGCTGCTGTTCGGGGTGCTGATGACGCTGCCGATAGGGGGGGGGGAC
>3_1146
ATGGAGACGCTGATACAGGCGGTGTACTTCCTGGTGGCGCTGCTGTTCATAGTGGGGCTGAAGAGGATGGCGTCGCCGGCGACGGCGAAGTCGGGGATAGTGTGGGCGGGGGTGGCGATGGTGGCGGCGGTGCTGGTGACGTTCCTGGTGCCGGGGCTGCTGAACACGGCGCTGGTGCTGCTGATACTGCTGATAATACTG
>3_1147
ATGGAGACGCTGATACAGGCGGTGTACTTCCTGGTGGCGCTGCTGTTCATAGTGGGGCTGAAGAGGATGGCGTCGCCGGCGACGGCGAAGTCGGGGATAGTGTGGGCGGGGGTGGCGATGGTGGCGGCGGTGCTGGTGACGTTCCTGGTGCCGGGGCTGCTGAACACGGCGCTGGTGCTGCTGATACTGCTGATAATACTG
>3_1148
ATGGAGACGCTGATACAGGCGGTGTACTTCCTGGTGGCGCTGCTGTTCATAGTGGGGCTGAAGAGGATGGCGTCGCCGGCGACGGCGAAGTCGGGGATAGTGTGGGCGGGGGTGGCGATGGTGGCGGCGGTGCTGGTGACGTTCCTGGTGCCGGGGCTGCTGAACACGGCGCTGGTGCTGCTGATACTGCTGATAATACTGGGGGCGCTGGTGGCGAGGGTGTCACTGACGGACTCCGCGCTGCTGTCCATAGTGCTGCTGTTCCTGCTGGCGCTGCTGTTCGGGGTGCTGATGACGCTGCCGATAGGGGGGGGGGACCTGCCGGTGGTGATATCCCTGTACAACGCGCTGACGGGGCTGGCGGTGGGGTTCGAGGGGCTGGCGGTGGGGAACCCGGCG
>3_1149
ATGGAGACGCTGATACAGGCGGTGTACTTCCTGGTGGCGCTGCTGTTCATAGTGGGGCTGAAGAGGATGGCGTCGCCGGCGACGGCGAAGTCGGGGATAGTGTGGGCGGGGGTGGCGATGGTGGCGGCGGTGCTGGTGACGTTCCTGGTGCCGGGGCTGCTGAACACGGCGCTGGTGCTGCTGATACTGCTGATAATACTGGGGGCGCTGGTGGCGAGGGTGTCACTGACGGACTCCGCGCTGCTGTCCATAGTGCTGCTGTTCCTGCTGGCGCTGCTGTTCGGGGTGCTGATGACGCTGCCGATAGGGGGGGGGGACCTGCCGGTGGTGATATCCCTGTACAACGCGCTGACGGGGCTGGC
>3_1150
ATGGAGACGCTGATACAGGCGGTGTACTTCCTGGTGGCGCTGCTGTTCATAGTGGGGCTGAAGAGGATGGCGTCGCCGGCGACGGCGAAGTCGGGGATAGTGTGGGCGGGGGTGGCGATGGTGGCGGCGGTGCTGGTGACGTTCCTGGTGCCGGGGCTGCTGA
>3_1151
ATGGAGACGCTGATACAGGCGGTGTACTTCCTGGTGGCGCTGCTGTTCATAGTGGGGCTGAAGAGGATGGCGTCGCCGGCGACGGCGAAGTCGGGGATAGTGTGGGCGGGGGTGGCGATGGTGGCGGCGGTGCTGGTGACGTTCCTGGTGCCGGGGCTGCTGAACACGGCGCTGGTGCTGCTGATACTGCTGATAATACTGGGGGCGCTGGTGGCGAGGGTGTCACTGACGGACTCCGCGCTGCTGTCCATAGTGCTGCTGTTCCTGCTGGCGCTGCTGTT
>3_1152
ATGGAGACGCTGATACAGGCGGTGTACTTCCTGGTGGCGCTGCTGTTCATAGTGGGGCTGAAGAGGATGGCGTCGCCGGCGACGGCGAAGTCGGGGATAGTGTGGGCGGGGGTGGCGATGGTGGCGGCGGTGCTGGTGACGTTCCTGGTGCCGGGGCTGCTGAACACGGCGCTGGTGCTGCTGATACTGCTGATAATACTGGGGGCGCTGGTGGCGAGGGTGTCACTGACGGACTCCGCGCTGCTGTCCATAGTGCTGCTGTT
>3_1153
ATGGAGACGCTGATACAGGCGGTGTACTTCCTGGTGGCGCTGCTGTTCATAGTGGGGCTGAAGAGGATGGCGTCGCCGGCGACGGCGAAGTCGGGGATAGTGTGGGCGGGGGTGGCGATGGTGGCGGCGGTGCTGGTGACGTTCCTGGTGCCGGGGCTGCTGAACACGGCGCTGGTGCTGCTGATACTGCTGATAATACTGGGGGCGCTGGTGGCGAGGGTGTCACTGACGGACTCCGCGCTGCTGTCCATAGTGCTGCTGTTCCTGCTGGCGCTGCTGTTCGGGGTGCTGATGACGCTGCCGATAGGGGGGGGGGACCTGCCGGTGGTGATATCCCTGTACAACGCGCTGACGGGGCTGGCGGTGGGGTTCGAGGGG
>3_1154
ATGGAGACGCTGATACAGGCGGTGTACTTCCTGGTGGCGCTGCTGTTCATAGTGGGGCTGAAGAGGATGGCGTCGCCGGCGACGGCGAAGTCGGGGATAGTGTGGGCGGGGGTGGCGATGGTGGCGGCGGTGCTGGTGACGTTCCTGGTGCCGGGGCTGCTGAACACGGCGCTGGTGCTGCTGAT
>3_1155
ATGGAGACGCTGATACAGGCGGTGTACTTCCTGGTGGCGCTGCTGTTCATAGTGGGGCTGAAGAGGATGGCGTCGCCGGCGACGGCGAAGTCGGGGATAGTGTGGGCGGGGGTGGCGATGGTGGCGGCGGTGCTGGTGACGTTCCTGGTGCCGGGGCTGCTGAACACGGCGCTGGTGCTGCTGATACTGCT
>3_1156
ATGGAGACGCTGATACAGGCGGTGTACTTCCTGGTGGCGCTGCTGTTCATAGTGGGGCTGAAGAGGATGGCGTCGCCGGCGACGGCGAAGTCGGGGATAGTGTGGGCGGGGGTGGCGATGGTGGCGGCGGTGCTGGTGACGTTCCTGGTGCCGGGGCTGCTGAACACGGCGCTGGTGCTGCTGATACTGCTGATAATACTGGGGGCGCTGGTGGCGAGGGTGTCACTGACGGACTCCGCGCTGCTGTCCATAGTGCTGCTGTTCCTGCTGGCGCTGCTGTTCGGGGTGCTGATGACGCTGCCGATAGGGGGGGGGGACCTGCCGGTGGTGATATCCCTGTACAACGCGCTGACGGGGCTGGCGGTGGGGTTCGAGGGGCTGGCGGTGGGGAACCCGGCGCTGCTGGTGGCGGAGAAGGTGATATTCGTGCCGGGGTACGGGATGGCGGTGGCGCAGGCGCAGCACAAG
>3_1157
ATGGAGACGCTGATACAGGCGGTGTACTTCCTGGTGGCGCTGCTGTTCATAGTGGGGCTGAAGAGGATGGCGTCGCCGGCGACGGCGAAGTCGGGGATAGTGTGGGCGGGGGTGGCGATGGTGGCGGCGGTGCTGGTGACGTTCCTGGTGCCGGGGCTGCTGAACACGGCGCTGGTGCTGCTGATACTGCTGATAATACTGGGGGCGCTGGTGGCGAGGGTGTCACTGACGGACTCCGCGC
>3_1158
ATGGAGACGCTGATACAGGCGGTGTACTTCCTGGTGGCGCTGCTGTTCATAGTGGGGCTGAAGAGGATGGCGTCGCCGGCGACGGCGAAGTCGGGGATAGTGTGGGCGGGGGTGGCGATGGTGGCGGCGGTGCTGGTGACGTTCCTGGTGCCGGGGCTGCTGAACACGGCGCTGGTGCTGCTGATACTGCTGATAATACTGGGGGCGCTGGTGGCGAGGGTGTCACTGACGGACTCCGCGCTGCTGTCCATAGTGCTGCTGTTCCTGCTGGCGCTGCTGTTCGGGGTGCTGATGACGCTGCCGATAGGGGGGGGGGACCTGCCGGTGGTGATATCCCTGTACAACGCGCTGACGGGGCTGGCGGTGGGGTTCGAGGGGCTGGCGGTGGGGAACCCGGCGCTGCTGGTGGCGGAGAAGGTGATATTCGTGCCGGGG
>3_1159
ATGGAGACGCTGATACAGGCGGTGTACTTCCTGGTGGCGCTGCTGTTCATAGTGGGGCTGAAGAGGATGGCGTCGCCGGCGACGGCGAAGTCGGGGATAGTGTGGGCGGGGGTGGCGATGGTGGCGGCGGTGCTGGTGACGTTCCTGGTGCCGGGGCTGCTGAACACGGCGCTGGTGCTGCTGATACTGCTGATAATACTGGGGGCGCTGGTGGCGAGGGTGTCACTGACG
>3_1160
ATGGAGACGCTGATACAGGCGGTGTACTTCCTGGTGGCGCTGCTGTTCATAGTGGGGCTGAAGAGGATGGCGTCGCCGGCGACGGCGAAGTCGGGGATAGTGTGGGCGGGGGTGGCGATGGTGGCGGCGGTGCTGGTGACGTTCCTGGTGCCGGGGCTGCTGAACACGGCGCTGGTGCTGCTGATACTGCTGATAATACTGGGGGCGCTGGTGGCGAGGGTGTCACTGACGGACTCCGCGCTGCTGTCCATAGTGCTGCTGTTCCTGCTGGCGCTGCTGTTCGGGGTGCTGATGACGCTGCCGATAGGGGGGGGGGACCTGCCGGTGGTGATATCCCTGTACAACGCGCTG
>3_1161
ATGGAGACGCTGATACAGGCGGTGTACTTCCTGGTGGCGCTGCTGTTCATAGTGGGGCTGAAGAGGATGGCGTCGCCGGCGACGGCGAAGTCGGGGATAGTGTGGGCGGGGGTGGCGATGGTGGCGGCGGTGCTGGTGACGTTCCTGGTGCCGGGGCTGCTGAACACGGCGCTGGTGCTGCTGATACTGCTGATAATACTGGGGGCGCTGGTGGCGAGGGTGTCACTGACGGACTCCGCGCTGCTGTCCATAGTGCTGCTGTTCCTGCTGGCGCTGCTGTTCGGGGTGCTGATGACGCTG
>3_1162
ATGGAGACGCTGATACAGGCGGTGTACTTCCTGGTGGCGCTGCTGTTCATAGTGGGGCTGAAGAGGATGGCGTCGCCGGCGACGGCGAAGTCGGGGATAGTGTGGGCGGGGGTGGCGATGGTGGCGGCGGTGCTGGTGACGTTCCTGGTGCCGGGGCTGCTGAACACGGCG
>3_1163
ATGGAGACGCTGATACAGGCGGTGTACTTCCTGGTGGCGCTGCTGTTCATAGTGGGGCTGAAGAGGATGGCGTCGCCGGCGACGGCGAAGTCGGGGATAGTGTGGGCGGGGGTGGCGATGGTGGCGGCGGTGCTGGTGACGTTCCTGGTGCCGGGGCTGCTGAACACGGCGCTGGTGCTGCTGATACTGCTGATAATACTGGGGGCGCTGGTGGCGAGGGTGTCACTGACGGACTCCGCGCTGCTGTCCATAGTGCTGCTGTTCCTGCTGGC
>3_1164
ATGGAGACGCTGATACAGGCGGTGTACTTCCTGGTGGCGCTGCTGTTCATAGTGGGGCTGAAGAGGATGGCGTCGCCGGCGACGGCGAAGTCGGGGATAGTGTGGGCGGGGGTGGCGATGGTGGCGGCGGTGCTGGTGACGTTCCTGGTGCCGGGGCTGCTGAACACGGCGCTGGTGCTGCTGATACTGCTGATAATACTGGGGGCGCTGGTGGCGAGGGTGTCACTGACGGACTCCGCGCTGCTGTCCATAGTGCTGCTGTTCCTGCTGGCGCTGCTGTTCGGGGTGCTGATGACGCTGCCGATAGGGGGGGGGGACCTGCCGGTGGTGATATCCCTGTACAACGCGCTGACGGGGCTGGCGGTGGGGTTCGAGGGGCTGGCGGTGGGGAACCCGGCGCTG
>3_1165
ATGGAGACGCTGATACAGGCGGTGTACTTCCTGGTGGCGCTGCTGTTCATAGTGGGGCTGAAGAGGATGGCGTCGCCGGCGACGGCGAAGTCGGGGATAGTGTGGGCGGGGGTGGCGATGGTGGCGGCGGTGCTGGTGACGTTCCTGGTGCCGGGGCTGCTGAACACGGCGCTGGTGCTGCTGATACTGCTGATAATACTGGGGGCGCTGGTGGCGAGGGTGTCACTGACGGACTCCGCGCTGCTGTCCATAGTGCTGCT
>3_1166
ATGGAGACGCTGATACAGGCGGTGTACTTCCTGGTGGCGCTGCTGTTCATAGTGGGGCTGAAGAGGATGGCGTCGCCGGCGACGGCGAAGTCGGGGATAGTGTGGGCGGGGGTGGCGATGGTGGCGGCGGTGCTGGTGACGTTCCTGGTGCCGGGGCTGCTGAACACGGCGCTGGTGCTGCTGATACTGCTGATAATACTGGGGGCGCTGGTGGCGAGGGTGTCACT
>3_1167
ATGGAGACGCTGATACAGGCGGTGTACTTCCTGGTGGCGCTGCTGTTCATAGTGGGGCTGAAGAGGATGGCGTCGCCGGCGACGGCGAAGTCGGGGATAGTGTGGGCGGGGGTGGCGATGGTGGCGGCGGTGCTGGTGACGTTCCTGGTGCCGGGGCTGCTGAACACGGCGCTGGTGCTGCTGATACTGCTGATAATACTGGGGGCGCTGGTGGCGAGGGTGTCACTGACGGACTCCGCGCTGCTGTCCATAGTGCTGCTGTTCCTGCTGGCGCTGCTGTTCGGGGTGCTGATGACGCTGCCGATAGGGGGGGGGGACCTGCCGGTGGTGATATCCCTGTACAACGCGCTGACGGGGCTGGCGGTGGGGTTCGAGGG
>3_1168
ATGGAGACGCTGATACAGGCGGTGTACTTCCTGGTGGCGCTGCTGTTCATAGTGGGGCTGAAGAGGATGGCGTCGCCGGCGACGGCGAAGTCGGGGATAGTGTGGGCGGGGGTGGCGATGGTGGCGGCGGTGCTGGTGACGTTCCTGGTGCCGGGGCTGCTGAACACGGCGCTGGTGCTGCTGATACTGCTGATAATACTGGGGGCGCTGGTGGCGAGGGTGTCACTGACGGACTCCGCGCTGCTGTCCATAGTGCTGCTGTTCCTGCTGGCGCTGCTGTTCGGGGTGCTGATGACGCTGCCGATAGGGGGGGGGGACCTGCCGGTGGTGATATCCCTGTACAACGCGCTGACGGGGCTGGCGGTGGGGTTCGAGGGGCTGGCGGTGGGGAACCCGGCGCTGCTGGTGGCGGAGAAGGTGATATTCGTGCCGGGGTACGGGATGGCGGTGGCGCAGGCGCAGCAC
>3_1169
ATGGAGACGCTGATACAGGCGGTGTACTTCCTGGTGGCGCTGCTGTTCATAGTGGGGCTGAAGAGGATGGCGTCGCCGGCGACGGCGAAGTCGGGGATAGTGTGGGCGGGGGTGGCGATGGTGGCGGCGGTGCTGGTGACGTTCCTGGTGCCGGGGCTGCTGAACACGGCGCTGGTGCTGCTGATACTGCTGATAATACTGGGGGCGCTGGTGGCGAGGGTGTCACTGACGGACTCCGCGCTGCTGTCCATAGTG
>3_1170
ATGGAGACGCTGATACAGGCGGTGTACTTCCTGGTGGCGCTGCTGTTCATAGTGGGGCTGAAGAGGATGGCGTCGCCGGCGACGGCGAAGTCGGGGATAGTGTGGGCGGGGGTGGCGATGGTGGCGGCGGTGCTGGTGACGTTCCTGGTGCCGGGGC
>3_1171
ATGGAGACGCTGATACAGGCGGTGTACTTCCTGGTGGCGCTGCTGTTCATAGTGGGGCTGAAGAGGATGGCGTCGCCGGCGACGGCGAAGTCGGGGATAGTGTGGGCGGGGGTGGCGATGGTGGCGGCGGTGCTGGTGACGTTCCTGGTGCCGGGGCTGCTGAACACGGCGCTGGTGCTGCTGATACTGCTGATAATACTGGGGGCGCTGGTGGCGAGGGTGTCACTGACGGACTCCGCGCTGCTGTCCATAGTGCTGCTGTTCCTGCTGGCGCTGCTGTTCGGGGTGCTGATGACGCTGCCGATAGGGGGGGGGGACCTGCCGGTGGTGATATCCCTGTACAACGCGCTGACGGGGCTGGCGGTGGGGTTCGAGGGGCTGGCGGTGGGGAACCCGGCGCTGCTGGTGGCGGAGAAGGTGATATTCGTGCCGGGGTACGGGATGGCGGTGGCGCAGGCGC
>3_1172
ATGGAGACGCTGATACAGGCGGTGTACTTCCTGGTGGCGCTGCTGTTCATAGTGGGGCTGAAGAGGATGGCGTCGCCGGCGACGGCGAAGTCGGGGATAGTGTGGGCGGGGGTGGCGATGGTGGCGGCGGTGCTGGTGACGTTCCTGGTGCCGGGGCTGCTGAACACGGCGCTGGTGCTGCTGATACTGCTGATAATACTGGGGGCGCTGGTGGCGAGGGTGTCACTGACGGACTCCGCGC
>3_1173
ATGGAGACGCTGATACAGGCGGTGTACTTCCTGGTGGCGCTGCTGTTCATAGTGGGGCTGAAGAGGATGGCGTCGCCGGCGACGGCGAAGTCGGGGATAGTGTGGGCGGGGGTGGCGATGGTGGCGGCGGTGCTGGTGACGTTCCTGGTGCCGGGGCTGCTGAACACGGCGCTGGTGCTGCTGATACTGCTGATAATACTGGGGGCGCTGGTGGCGAGGGTGTCACTGACGGACTCCGCGCTGCTGTCCATAGTGCTGCTGTTCCTGCTGGCGCTGCTGTTCGGGGTGCTGATGACGCTGCCGATAGGGGGGGGGGACCTGCCGGTGGT
>3_1174
ATGGAGACGCTGATACAGGCGGTGTACTTCCTGGTGGCGCTGCTGTTCATAGTGGGGCTGAAGAGGATGGCGTCGCCGGCGACGGCGAAGTCGGGGATAGTGTGGGCGGGGGTGGCGATGGTGGCGGCGGTGCTGGTGACGTTCCTGGTGCCGGGGCTGCTGAACACGGCGCTGGTGCTGCTGATACTGCTGATAATACTGGGGGCGCTGGTGGCGAGGGTGTCACTGACGGACTCCGCGCTGCTGTCCATAGTGCTGCTGTTCCTGCTGGCGCTGCTGTTCGGGGTGCTGATGACGCTGCCGATAGGGGGGGGGGACCTGCCGGTGGTGATATCCCTGTACAACGCGCTGACGGGGCTGGCGGTGGGGTTCGAGGGGCTGGCGGTGGGGAACCCGGCGCTGCTGGTGGCGGAGAAGGTGATATTCGTGCCGGGGTACGGGATGGCGGTGGCGCAGGCGCAGCACAAGCTGAAGGAGCTG
>3_1175
ATGGAGACGCTGATACAGGCGGTGTACTTCCTGGTGGCGCTGCTGTTCATAGTGGGGCTGAAGAGGATGGCGTCGCCGGCGACGGCGAAGTCGGGGATAGTGTGGGCGGGGGTGGCGATGGTGGCGGCGGTGCTGGTGACGTTCCTGGTGCCGGGGCTGCTGAACACGGCGCTGGTGCTGCTGATACTGCTGATAATACTGGGGGCGCTGGTGGCGAGGGTGTCACTGACGGACTCCGCGCTGCTGTCCATAGTGCTGCTGTTCCTGCTGGCGCTGCTGTTCGGGGTGCTGATGACGCTGCCGATA
>3_1176
ATGGAGACGCTGATACAGGCGGTGTACTTCCTGGTGGCGCTGCTGTTCATAGTGGGGCTGAAGAGGATGGCGTCGCCGGCGACGGCGAAGTCGGGGATAGTGTGGGCGGGGGTGGCGATGGTGGCGGCGGTGCTGGTGACGTTCCTGGTGCCGGGGCTGCTGAACACGGCGCTGGTGCTGCTGATACTGCTGATAATACTGGGGGCGCTGGTGGCGAGGGTGTCACTGACGGACTCCGCGCTGCTGTCCATAGTGCTGCTGTTCCTGCTGGCGCTGCTGTTCGGGGTGCTGATGACGCTGCCGATAGGGGGGGGGGACCTGCCGGTGGTGATATCCCTGTACAACGCGCTGACGGGGCTGGCGGTGGGGTTCGAGGGGCTGGCGGTGGGGAACCCGGCGCTGCTGGTGGCGGAGAAGGTGATATTCGTGCCGGGGTACGGGATGGCGGTGGCGCAGGC
>3_1177
ATGGAGACGCTGATACAGGCGGTGTACTTCCTGGTGGCGCTGCTGTTCATAGTGGGGCTGAAGAGGATGGCGTCGCCGGCGACGGCGAAGTCGGGGATAGTGTGGGCGGGGGTGGCGATGGTGGCGGCGGTGCTGGTGACGTTCCTGGTGCCGGGGCTGCTGAACACGGCGCTGGTGCTGCTGATACTGCTGATAATACTGGGGGCGCTGGTGGCGA
>3_1178
ATGGAGACGCTGATACAGGCGGTGTACTTCCTGGTGGCGCTGCTGTTCATAGTGGGGCTGAAGAGGATGGCGTCGCCGGCGACGGCGAAGTCGGGGATAGTGTGGGCGGGGGTGGCGATGGTGGCGGCGGTGCTGGTGACGTTCCTGGTGCCGGGGCTGCTGAACACGGCGCTGGTGCTGCTGATACTGCTGATAATACTGGGGGCGCTGGTGGCGAGGGTGTCACTGACGGACTCCGCGCTGCTGTC
>3_1179
ATGGAGACGCTGATACAGGCGGTGTACTTCCTGGTGGCGCTGCTGTTCATAGTGGGGCTGAAGAGGATGGCGTCGCCGGCGACGGCGAAGTCGGGGATAGTGTGGGCGGGGGTGGCGATGGTGGCGGCGGTGCTGGTGACGTTCCTGGTGCCGGGGCTGCTGAACACGGCGCTGGTGCTGCTGATACTGCTGATAATACTGGGGGCGCTGGTGGCGAGGGTGTCACTGACGGACTCCGCGCTGCTGTCCATAGTGCTGCTGTTCCTGCTGGCGCTGCTGTTCGGGGTGCTGATGACGCTGCCGATAGGGGGGGGGGACCTGCCGGTGGTGATATCCCTGTACAACGCGCTGACGGGGCTGGCGGTGGGGTTCGAGGGGCTGGCGGTGGGGAACCCGGCGCTGCTGGTGGCGGAGAAGGTGATATTCGTGCCGGGGTACGGGATGGCGGTGGCGCAGGCGCAGCA
>3_1180
ATGGAGACGCTGATACAGGCGGTGTACTTCCTGGTGGCGCTGCTGTTCATAGTGGGGCTGAAGAGGATGGCGTCGCCGGCGACGGCGAAGTCGGGGATAGTGTGGGCGGGGGTGGCGATGGTGGCGGCGGTGCTGGTGACGTTCCTGGTGCCGGGGCTGCTGAACACGGCGCTGGTGCTGCTGATACTGCTGATAATACTGGGGGCGCTGGTGGCGAGGGTGTCACTGACGGACTCCGCGCTGCTGTCCATAGTGCTGCTGTTCCTGCTGGCGCTGCTGTTCGGGGTGCTGATGACGCTGCCGATAGGGGGGGGGGACCTGCCGGTGGTGATATCCCTGTACAACGCGCTGACGGGGCTGGCGGTGGGGTTCGAGGGGCTGGCGGTGGGGAACCCGGCGCTGCTGGTGGCGGAGAAGGTGATATTCGTGCCGGGGTACGGGA
>3_1181
ATGGAGACGCTGATACAGGCGGTGTACTTCCTGGTGGCGCTGCTGTTCATAGTGGGGCTGAAGAGGATGGCGTCGCCGGCGACGGCGAAGTCGGGGATAGTGTGGGCGGGGGTGGCGATGGTGGCGGCGGTGCTGGTGACGTTCCTGGTGCCGGGGCTGCTGAACACGGCGCTGGTGCTGCTGATACTGCTGATAATACTGGGGGCGCTGGTGGCGAGGGTGTCACTGACGGACTCCGCGCTGCTGTCCATAGT
>3_1182
ATGGAGACGCTGATACAGGCGGTGTACTTCCTGGTGGCGCTGCTGTTCATAGTGGGGCTGAAGAGGATGGCGTCGCCGGCGACGGCGAAGTCGGGGATAGTGTGGGCGGGGGTGGCGATGGTGGCGGCGGTGCTGGTGACGTTCCTGGTGCCGGGGCTGCTGAACACGGCGCTGGTGCTGCTGATACTGCTGATAATACTGGGGGCGCTGGTGGCGAGGGTGTCACTGACGGACTCCGCGCTGCTGTCCATAGTGCTGCTGTTCCTGCTGGCGCTGCTGTTCGGGGTGCTGATGACGCTGCCGATAGGGGGGGGGGACCTGCCGGTGGTGATATCCCTGTACAACGCGCTGACGGGGCTG
>3_1183
ATGGAGACGCTGATACAGGCGGTGTACTTCCTGGTGGCGCTGCTGTTCATAGTGGGGCTGAAGAGGATGGCGTCGCCGGCGACGGCGAAGTCGGGGATAGTGTGGGCGGGGGTGGCGATGGTGGCGGCGGTGCTGGTGACGTTCCTGGTGCCGGGGCTGCTGAACACGGCGCTGGTGCTGCTGATACTGCTGATAATACTGGGGGCGCTGGTGGCGAGGGTGTCACTGACGGACTCCGCGCTGCTGTCCATAGTGCTGCTGTTCCTGCTGGCGCTGCTGTTCGGGGTGCTGATGACGCTGCCGATAGGGGGGGGGGACCTGCCGGTGGTGATATCCCTGTACAACGCGCTGACGGGGCTGGCGGTGGGGTTCGAGGG
>3_1184
ATGGAGACGCTGATACAGGCGGTGTACTTCCTGGTGGCGCTGCTGTTCATAGTGGGGCTGAAGAGGATGGCGTCGCCGGCGACGGCGAAGTCGGGGATAGTGTGGGCGGGGGTGGCGATGGTGGCGGCGGTGCTGGTGACGTTCCTGGTGCCGGGGCTGCTGAACACGGCGCTGGTGCTGCTGATACTGCTGATAATACTGGGGGCGCTGGTGGCGAGGGTGTCACTGACGGACTCCGCGCTGCTGTCCATAGTGCTGCTGTTCCTGCTGGCGCTGCTGTTCGGGGTGCTGATGACGCTGCCGATAGGGGGGGGGGACCTGCCGGTGGTGATATCCCTGTACAACGCGCTGACGGGGCTGGCGGTGGGGTTCGAGGGGCTGGCGGTGGGGAACCCGGCGCTGCTGGTGGCGGAGAAGGTG
>3_1185
ATGGAGACGCTGATACAGGCGGTGTACTTCCTGGTGGCGCTGCTGTTCATAGTGGGGCTGAAGAGGATGGCGTCGCCGGCGACGGCGAAGTCGGGGATAGTGTGGGCGGGGGTGGCGATGGTGGCGGCGGTGCTGGTGACGTTCCTGGTGCCGGGGCTGCTGAACACGGCGCTGGTGCTGCTGATACTGCTGATAATACTGGGGGCGCTGGTGGCGAGGGTGTCACTGACGGACTCCGCGCTGCTGTCCATAGTGCTGCTGTTCCTGCTGGCGCTGCTGTTCGGGGTGCTGATGACGCTGCCGATAGGGGGGGGGGACCTGCCGGTGGTGATATCCCTGTACAACGCGCTGACGGGGCTGGCGGTGGGGTTCGAGGGGCTGGCGGTGGGGAACCCGGCGCTGCTGGTGGCGGAGAAGGTGATATTCGTGCCGGGGTACGGGATGGCGGTGGCGCAGGCGCAGCACAAGCTGAAGGAGCTGGCGGACG
>3_1186
ATGGAGACGCTGATACAGGCGGTGTACTTCCTGGTGGCGCTGCTGTTCATAGTGGGGCTGAAGAGGATGGCGTCGCCGGCGACGGCGAAGTCGGGGATAGTGTGGGCGGGGGTGGCGATGGTGGCGGCGGTGCTGGTGACGTTCCTGGTGCCGGGGCTGCTGAACACGGCGCTGGTGCTGCTGATACTGCTGATAATACTGGGGGCGCTGGTGGCGAGGGTGTCACTGACGGACTCCGCGCTGCTGTCCATAGTGCTGCTGTTCCTGCTGGCGCTGCTGTTCGGGGTGCTGATGACGCTGCCGATAGGGGGGGGGGACCTGCCGGTGGTGATATCCCTGTACAACGCGCTGACGGGGCTGGCGGTGGGGTTCGAGGGGCTGGCGGTGGGGAACCCGGCGCTGCTGGTGGCGGAGAAGGTGATATTCGTGCCGGGGTACGGGATGGCGGTGGCGCAGGCGCAGCACAAGCTGAAGGAGCTGGCGGACGTGCTGGAGG
>3_1187
ATGGAGACGCTGATACAGGCGGTGTACTTCCTGGTGGCGCTGCTGTTCATAGTGGGGCTGAAGAGGATGGCGTCGCCGGCGACGGCGAAGTCGGGGATAGTGTGGGCGGGGGTGGCGATGGTGGCGGCGGTGCTGGTGACGTTCCTGGTGC
>3_1188
ATGGAGACGCTGATACAGGCGGTGTACTTCCTGGTGGCGCTGCTGTTCATAGTGGGGCTGAAGAGGATGGCGTCGCCGGCGACGGCGAAGTCGGGGATAGTGTGGGCGGGGGTGGCGATGGTGGCGGCGGTGCTGGTGACGTTCCTGGTGCCGGGGCTGCTGAACACGGCGCTGGTGCTGCTGATACTGCTGATAATACTGGGGGCGCTGGTGGCGAGGGTGTCACTGACGGACTCCGCGCTGCTGTCCATAGTGCTGCTGTTCCTGCTGGCGCTGCTGTTCGGGGTGCTGATGACGCTGCCGATAGGGGGGGGGGACCTGCCGGTGGTGATATCCCTGTACAACGCGCTGACGGGGCTGGCGGTGGGGTTCGAGGGGCT
>3_1189
ATGGAGACGCTGATACAGGCGGTGTACTTCCTGGTGGCGCTGCTGTTCATAGTGGGGCTGAAGAGGATGGCGTCGCCGGCGACGGCGAAGTCGGGGATAGTGTGGGCGGGGGTGGCGATGGTGGCGGCGGTGCTGGTGACGTTCCTGGTGC
>3_1190
ATGGAGACGCTGATACAGGCGGTGTACTTCCTGGTGGCGCTGCTGTTCATAGTGGGGCTGAAGAGGATGGCGTCGCCGGCGACGGCGAAGTCGGGGATAGTGTGGGCGGGGGTGGCGATGGTGGCGGCGGTGCTGGTGACGTTCCTGGTGCCGGGGCTGCTGAACACGGCGCTGGTGCTGCTGATACTGCTGATAATACTGGGGGCGCTGGTGGCGAGGGTGTCACTGACGGACTCCGCGCTGCTGTCCATAGTGCTGCTGTTCCTGCTGGCGCTGCTGTTCGGGGTGCTGATGACGCTGCCGATAGGGGGGGGGGACCTGCCGGTGGTGATATCCCTGTACAACGCGCTGACGGGGCTGGCGGTGGGGTTCGAGGGGCTGGCGGTGGGGAACCCGGCGCTGCTGGTGGCGGAGAAGGTGATATTCGTGCCGGGGTACGGGATGGCGGTGGCGCAGGCGCAGCACAAGCTGAAGGAGCTG
>3_1191
ATGGAGACGCTGATACAGGCGGTGTACTTCCTGGTGGCGCTGCTGTTCATAGTGGGGCTGAAGAGGATGGCGTCGCCGGCGACGGCGAAGTCGGGGATAGTGTGGGCGGGGGTGGCGATGGTGGCGGCGGTGCTGGTGACGTTCCTGGTGCCGGGGCTGCTGAACACGGCGCTGGTGCTGCTGATACTGCTGATAATACTGGGGGCGCTGGTGGCGAGGGTGTCACTGACGGACTCCGCGCTGCTGTCCATAGTGCTGCTGTTCCTGCTGGCGCTGCTGTTCGGGGTGCTGATGACGCTGCCGATAGGGGGGGGGGACCTGCCGGTGGTGATATCCCTGTACAACGCGCTGACGGGGCT
>3_1192
ATGGAGACGCTGATACAGGCGGTGTACTTCCTGGTGGCGCTGCTGTTCATAGTGGGGCTGAAGAGGATGGCGTCGCCGGCGACGGCGAAGTCGGGGATAGTGTGGGCGGGGGTGGCGATGGTGGCGGCGGTGCTGGTGACGTTCCTGGTGCCGGGGCTGCTGAACACGGCGCTGGTGCTGCTGATACTGCTGATAATACTGGGGGCGCTGGTGGCGAGGGTGTCACTGACGGACTCCGCGCTGCTGTCCATAGTGCTGCTGTTCCTGCTGGCGCTGCTGTTCGGGGTGCTGATGACGCTGCCGATAGGGGGGGGGGACCTGCCGGTGGTGATATCCCTGTACAACGCGCTGACGGGGCTGGCGGTGGGGTTCGAGGGGCTGGCGGTGGGGAACCCGGCGCTGCTGGTGGCGGAGAAGGTGATATTCGTGCCGGGGTACGGGATGGCGGTGGCGCAGGCGCA
>3_1193
ATGGAGACGCTGATACAGGCGGTGTACTTCCTGGTGGCGCTGCTGTTCATAGTGGGGCTGAAGAGGATGGCGTCGCCGGCGACGGCGAAGTCGGGGATAGTGTGGGCGGGGGTGGCGATGGTGGCGGCGGTGCTGGTGACGTTCCTGGTGCCGGGGC
>3_1194
ATGGAGACGCTGATACAGGCGGTGTACTTCCTGGTGGCGCTGCTGTTCATAGTGGGGCTGAAGAGGATGGCGTCGCCGGCGACGGCGAAGTCGGGGATAGTGTGGGCGGGGGTGGCGATGGTGGCGGCGGTGCTGGTGACGTTCCTGGTGCCGGGGCTGCTGAACACGGCGCTGGTGCTGCTGATACTGCTGATAATACTGGGGGCGCTGGTGGCGAGGGTGTCACTGACGGACTCCGCGCTGCTGTCCATAGTGCTGCTGTTCCTGCTGGCGCTGCTGTTCGGGGTGCTGATGACGCTGCCGATAGGGGGGGGG
>3_1195
ATGGAGACGCTGATACAGGCGGTGTACTTCCTGGTGGCGCTGCTGTTCATAGTGGGGCTGAAGAGGATGGCGTCGCCGGCGACGGCGAAGTCGGGGATAGTGTGGGCGGGGGTGGCGATGGTGGCGGCGGTGCTGGTGACGTTCCTGGTGCCGGGGCTGCTGAACACGGCGCTGGTGCTGCTGATACTGCTGATAATACTGGGGGCGCTGGTGGCGAGGGTGTCACTGACGGACTCCGCGCTGCTGTCCATAGTGCTGCTGTTCCTGCTGGCGCTGCTGTTCGGGGTGCTGATGACGCTGCCGATAGGGGGGGGGGACCTGCCGGTGGTGATATCCCTGTAC
>3_1196
ATGGAGACGCTGATACAGGCGGTGTACTTCCTGGTGGCGCTGCTGTTCATAGTGGGGCTGAAGAGGATGGCGTCGCCGGCGACGGCGAAGTCGGGGATAGTGTGGGCGGGGGTGGCGATGGTGGCGGCGGTGCTGGTGACGTTCCTGGTGCCGGGGCTGCTGAACACGGCGCTGGTGCTGCTGATACTGCTGATAATACTGGGGGCGCTGGTGGCGAGGGTGTCACTGACGGACTCCGCGCTGCTGTCCATAGTGCTGCTGTTCCTGCTGGCGCTGCTGTTCGGGGTGCTGATGACGCTGCCGATAGGGGGGGGGGACCTGCCGGTGGTGATATCCCTGTACAACGCGCTGACGGGGCTGGCGGTGGGGTTCGAGGGGCTGGCGGTGGGGAACCCGGCGCT
>3_1197
[truncated: 19,664,795 more chars]
