# Supplementary material for: Consistency of metagenomic assignment programs in simulated and real data
Source: BMC Bioinformatics. 2014 Mar 28;15:90. doi: 10.1186/1471-2105-15-90 (PMC3986635; doi:10.1186/1471-2105-15-90)
Supplement: Additional file 5 — Simulated sequences generated using iMESS in FASTA format, and their keys. [file 1471-2105-15-90-S5.zip]

Archive with 4 entries (4 files):
- iMESS1.fas
- iMESS1_key.txt
- iMESS2.fas
- iMESS2_key.txt
