# Supplementary material for: Consistency of metagenomic assignment programs in simulated and real data
Source: BMC Bioinformatics. 2014 Mar 28;15:90. doi: 10.1186/1471-2105-15-90 (PMC3986635; doi:10.1186/1471-2105-15-90)
Supplement: Additional file 5 — Simulated sequences generated using iMESS in FASTA format, and their keys. [file 1471-2105-15-90-S5.zip › iMESS1.fas]

>read_1|beg|2002614|length|250|reverse|gi
AACTATCCGGTTCTAATGATTCCAGTTCACGTTGGACCGCCGTCTCCCACACCGGTACGTCGGTGATACTGCCCTGACGGATACCGACGGCCCATTCAATCAGTGAAGGGCCAGGGGCAGCAGGGCCAGCCATCTGCACGCTGGAATCGGTTAAACATAGTGACATCGGCGGCGAGCGAATTTAGTTTCAGTAACGGGATTGTTCGCGCCGCCAGATTCGGCCGGATCCTGGTTCGAAGGGCTCTACGAT
>read_2|beg|1479195|length|251|reverse|gi
AGACATCCGGGCGCGGCGCGGTAGAACCGCGTTACCTCCACGGTCTTGGCATCACCGGACGCCCCGCCCGGTCGTTTGCCGAGTTTGTCTCCGCGCATCGCGACGCCCTTCACTAGCATAACGCTGCCCATCTCAGAGGAGATCAACGAGCCGGTAGCCTTGAGCCAGCAGCTCGATTTCTCGACGTCGTTCCCAAGGAGCGCAGCATGGAAGTATGGCCCGGTTCGGCTTATCCGCTTGGTGCCAGTTTC
>read_3|beg|1434753|length|256|reverse|gi
AATAACTTGAAGCTGGACCTCCAGACCAACAAGATTGTACGTTGCTTGGTCGCAGTCTGAGCGCTACCGATATCGGTGACCTCAAGACCAAGGTACAATGTCAAGGTCCTCACCGGTCCGGGTGGCGAATTTCGCTAAATGGTCTTACAACTTTGACACCATGTCCGTTCGGGCGCCAAAACGCCAGAGGCTGACCCGAAGAAAGCACTCGCGGTTCGTCAGGCTATGGCCGATGTGATTGATCGCAAGGTCATCG
>read_4|beg|1565561|length|250|reverse|gi
TCAAACTCCGGCACTTGGTGACGCAGCGCCGGGATGAGCGTTGCCGCTCTTGTGACAGCGGAACATGGCAAAGTGCTTTCGGACGCGGCTGGGAAGTAGCCCGAGGGTTAGAAAATATTGAGTTTGCAGCCGGGCTCATTCAACATCTCAAGGGTGACTACAGCGAGCAAGTAGCTACCGGGGTGGATGTGCACTCGGTTAAACAACCGGTGGGCGTCGTTGCCTGCGTTACGCCGTTCAACTTCCCGGT
>read_5|beg|2295708|length|256|forward|gi
GTTTGAAGTCAAGCACCTTTGCCGGGTCCAAACGCAATTTGATCTGGTAGGTACGGGGCTGGCATTAGAGGCTGCCCGAGCCGAAAGCGGTGTACTCGAGGGCCGCGGGGCCGCTGATCGTTGCCGCGACGACCGCAGCTGCAGCAAGTAATGCACGTCCAGCGCGGAAGCCGCCGCTGTGCTGCTGAAGTGGTTTTGAATATTCGCAAGTTCGATAGACATGAATTTATTTTCACTAACCAACACGTCCGGAGGC
>read_6|beg|1142788|length|256|forward|gi
GGACCCATTTACGCACCGTTTCCGGCACACCCACACCCAAAAGCTGGGCAACTTTTTGCATCGCCGCCCACTACCGAAGATGCACCCTCCATCTCCGTCCACCATGCGCACCGTACGATCCTTCAACCCTGCGGATACCGTGTCGTAGTTTTTCCCTGCCATGTCCTGATCCTCTCAAACAAAGAAAAGTCTCCGGACACACCGGGGCGATTCAGTAAAGCGTGCTGCGTTGCATCGACCACGCGGACGAGCGGCC
>read_7|beg|2760041|length|253|forward|gi
AGCCGTCTTTTACTTGCTGCACAGTGTCCCGGCTTGAGCGATCAATAGAGGAAGCCAGCGGCGCAGTGAACCCGATACCCATCCGAACAACTGTAGGCTTTGCACTCGGCAGAGAGGCCCGCGAACTTAGGCTCAGCGGCAAAACGCTCGTTCATTTGAACAAAGCAATTCAGACTTGGGGTTTTCAGGCATGCCTGTGCCTTTGTCAGCTTATTAGCCGAGGATGACTGCATAGCGTCTTGCGCTAGATCCC
>read_8|beg|2209093|length|254|forward|gi
CCGCAAGCCCCCCGGGGACGTAAAGGCCGAACTCGACGAATCGGCTCCCAACGCAAAAACGCACGTTGGCGCCCGGGGCCAGTTGCACCGGAACATCTTCGGGGCGCTGGGCGTTGGGCAACGGGCTCGCGCGACGAAGAGATTCTTCAAGGGGCAGCGCGTACCGCAGGACTCCAACTCGGCTAGCGCCTGCTGCAAAGCACTCTGGGGTACCCGCGGCTGGTTCGAGTTACGCCGTCAAACCTTTGTGCTAG
>read_9|beg|2562013|length|251|forward|gi
TTCAAGCGCGGCAGACACCTCTACGCTCGAAGAATGCTCACCTCCAATGGCTACAGCCTGGACGAATCGCCGCAACGACTAGGCCTGCTGGACCCGGTTCCAGCCAGCGAAATGCGAGACTTTCGATGCGCTGTGGCATCGAATACGCAACGATGGCTACCTTTATCGTGAAAGGATTCTTGCCTAGTCAGGAGTGCAAGACTTCCGACACTACTACTTCAAATCATTAGCGGGCACTGGGCTGCACCGCG
>read_10|beg|97195|length|252|reverse|gi
CGTCAGCTGGACTCCAAGAATCCGACAAATCCTTGATAGCTACCGAGTCGTTGAACATCAGATCCGGCAGATTTCCGCTGGCTACCTGGGGTATTGAACTTAGTGGCGTGTCATCTGAGGAAACCGCAGTGAGTTCAACTACTGCCGCCTAATCGCTTTTCAATCTCCTGCCAGGCCGGGTTGTTATCCCGCGAGTTAGCTACCGGGCCAAACAGCGAGTGTGGTGGCACTATATTTCTGGCCGCTCAATGG
>read_11|beg|3154832|length|253|forward|gi
CATACGTCAAAACGGCATGGATGCCAAGGGCCGTATTAGTTAAGGCTGCGCAGGGCTAAGCGGAAAGCTCAGTACGGCCCTTAGTCCCGACGGGCAGCCAAAATGGCTCGGCCCGCACGGGTGCGCATGTCGCAGTCGGAAGCCGTGCTTTTTGGCACGACGACGATTGTTAGGCTGATAAGTCCGCTTCTCACGGTGGTCAACTCCAAGAAAATCTTGTGGCGCGCCGAGGCTGTTGCGACTGGGGAAGTAA
>read_12|beg|3003532|length|253|reverse|gi
TTAATGCCTTCACTTTAGCCACAGGTCACGGCACTAAACCGTCCAAATACCGGCGGTTCGATAAGCATGTGGAGAATACGCTTCTGAGATCGCTTTGGGGAGGAAGACGTCAGGGGTGAATTCCGGCGTATGCTGGGCAGATGAACCACCAAAACGATCGAGGAATAGTCCGTCGCTTGTTGAGCGAAAAAGGGCGCTGGGCAGTTGTCGGATGTCGATGAATACGCTTCGCCCAGCATTTTCGGTAGCCAGA
>read_13|beg|955125|length|252|reverse|gi
TAGGACTGTAGGTCCTAGCTGATTAGTGAGCGCTTCATTTACATTCAAATTGATGATTTTGATCAATTTGAGCTTTTCAACAGGGGTGCATACTGAACTATGAATCAACTCGATGCCACGGACCTTTGGCTGCTGCTGGAATTGATCAATGACTCCGCGAGCCCAGATCGGCGAATTGACGATCGCTTGGTGTGGCGCGCAATACTGCAGAATCGCGCATCCGCCGCCTACTCAAGTCCGGCGCGATCCGCA
>read_14|beg|2216138|length|255|forward|gi
GAACCAGATGATGGCCCGCCAAAATATTGGTCTTCTGGTCGGACGCTGGGGTGGGAGGAGTCGCTGTCATGGTACTTCCAGTACGAGAAACGTTTGGCCGCTGCTTGATTTTATTCAATGCAGAAGCCGGTGGTGAGTCATACCCAACCACCGGCTTCTGTCTAACTATGTCTGATTTAGATCAGGATTCGTTGTTGCTATCCGAAACATCGGGAAGCAGCAACAGAACCGCGTGAATCCAGATCGCGCAGCTGA
>read_15|beg|558824|length|251|forward|gi
CAAACGCACTATCCGCTTTGAAACCCGGTCGCCTCGCCCAGCAAGCTGCTGGCGCCGCGATGGTTTACATCGATGACGACACCGCGCTGCTTTCGAGCAACGACTGCTGGCAAACAGCCGCGCGAAGGTTTTGACTTTTTCCCGCTTACCGTGGACGTGGAAGAGCGTATGTACGCTCTGGCCGCATCCCGGGTTCATTCTTCCGCCGTGAAGGCCGTCCTTCGACTGAAGCCATCTTGGCTTGTCGCTTG
>read_16|beg|1253981|length|256|reverse|gi
AAAGTGCGCGTCACCGGGCCTTCTACCGCCTCGCGAACTGCGGCGGCCTTACTTCGTCACCGGTGGCAATCATCACCACGTGTCGCGCGTTCACTAATCGTGCCTAAGCCTTGGGTGACCACGTAGATGTGGAACTTCATCGATGGAGTCAAGAACCTGGCGTTATCTTGACGAGTCTGCTCGGTGAGCGTTTTGATTCGGGTCCTCGAAGCCAGTGACGAGCCTGGCGTCGTTGAAGCCGATGTGGCAACTCAGT
>read_17|beg|2473521|length|254|reverse|gi
AATGCGGAGTATCCGGGGTGCCTTCGTACATCACAATGAAGCTCCATTGATTAGCGGAGCATAAGCAATGTAGCTGTCGGCCGGTAACCCAGTCAATATCAGCGGCACCACCAATAGACATCTGATTCCGGGCGCAAATCAAAGACGTTCTTGTGTCAGTACGCAGTCTGCGTCGAAATAGCCACCGGTGGTGTGCAGGATAGCCTTTGGGCTTACCGGGTAGTTCCAGAGGTGTAAAGGATAAACCGCGGGTG
>read_18|beg|2107742|length|252|forward|gi
AAATCCCCGCACCGTCCGACTACTCCCCCTACGCGGTGGCGCTGGCGCTGAGGTCTTTGCCAAAAAAACTCTTTTGGCTTAGAACTCAAAGACTCTGAGGAACCGGAGGAATCGCCACGGGCCGATTCATCCTGTTGCACGATCCAGACGGTTCAGCGCTTTGGGATAGGCACCTTCCGAGTGGTGACCTATATCCGTGCGCAGTTAGAGGCTGATATTGGCACCGACTGCAATGCTGGGATCGGTTGCCTG
>read_19|beg|1640096|length|254|forward|gi
GCCCTCGGCACACGGGTCATCAAGGACTAGTGCAGCACGGCTAGGCTAGGAGTATGCGCTCACGGATTGATTGGCTTGAGGTTGGCTTGCAAATGCCGGCTTTTGTGCTGATCTATCTGATTTTGGGCTTGGTGAGCTAGGCCATTTTTGCTCAAACTGGTTTTAGCCTTTGGTTTTAGCCTGGCTGTTGGGATTCGTCATGAGCCGTAATTCGCAAGATCATTCGCGCAGACGCGAAGGACCGTAAACGAGTG
>read_20|beg|403454|length|252|forward|gi
TACCGGCGCGAACATCGTCAAGGTTGCTATCGACTGCCCGCTCAAGCAGATCGTCGATCAACGCTGGCCTTGAGCCCGGCGTCGTCGTTGACAAGGTTCGCGGTCGCCCGTTGGACACGGCCTCAACGCTGCTACCGGCGTATACGAGGACCTGTTGGCCGCTGGCTCAACGACCCGGTAAAGGTTACTCGCTACTGCGTCGTGCAGAACGCGGCCTCCATTGCTGGCTTGTTCCTCACCACGGAAGTTGTG
>read_21|beg|100798|length|252|reverse|gi
AATCCAGCACTGAGTAGTAGAGGTAGACCTCTACGCCGAGATTTTCATAGGCGGCCAAAAGCTCAGCCAAAACGTCACAACCTACAGCAGCATTGCCAACGTGAAATCGGTGTACTCGCTGGGCCACGAGGCAAAAACCTTACGTGATGTTTGGTGGTGATGGTGACGTACTTAACGCCAGCGTCGACCGCAATGCGGGCCCACTCCTGCGCATCGAAAGCTTCAATGCTGAACTCGTGCTGCCAGCTTGGC
>read_22|beg|2403804|length|253|forward|gi
GTAAAGGCCGCCAAATCACGGTAGTCCAGGTGATCAAGGAGGTCGCGGGCAGAGCCGGAAATCAGCTGAATCGAACCTGCCGGCAGGAATCCCGGAATCTACCATCAGCCGAACCATCGCCTCGAGGACGTAGCCGGTTGGCGTGGCAGGTTTGACGATGCGTTGGTACACCCGCCAAAAAAGCTGGCGCAAATTTTTTCCACATGCCCCAGACCCGGAAAATTGAAGGCGTTGATCTGCACGGCAACGCCGG
>read_23|beg|279979|length|252|forward|gi
GGGTGTTGCCAAGGTTGTAAAGTCGGCTTCCGCGGACCGATCGCTTGGCTCATGCACCGTGGCTACCACGGTCTCGTCAATGCCGACCTTCGAGCGTAAAGTCCGAGTCATCTGGAACTGGATTCTCAGTGTCTTCATGGGCCGTGACATTGCTGAACTGATGGACTTGGAACGGTCCAGTGCCGCCTTCCAAGCTTCCGCCACTCCGGTCGCCCAGAGCTGCAGCAGCCGCGTCCCGCTGCGCCGAAGTCC
>read_24|beg|2622441|length|256|reverse|gi
TAACAGCAACGAGTTTTAGAGCACAACGTAGTCAAGATTGTTGACCAGCCCGGCATCGATCTCACCGGTAGAGATCAATTACACGGTCGCGAACGCCTATGGCACCAGTGTTTGGCTAGATTGCTGTTACGCCGATTCCTCGGCCATCAAAGTTAGCGCCGCCAACAGTGCTGCCGGATGAAGTCTGTGGTCCGGGTCGGTGACATTGTAGTAACATCCCGGTGCTTGCCCACGACTCAGATCCTAATGGTCAACC
>read_25|beg|945450|length|252|forward|gi
TCCTGCCAAGGAACTGAAAGTCTGGGGGACGACTCTAAACGTAGGTTTCGGGGTGTAACGATAATGCGCCATCCCCAATGGGATGTGGCCCGGCAAATAAACCTGTTGCATCCGGACTTCAGCCTCCGGCGGGTCCTCTTGGCGGCGGTACTGTGGTGAAGGTGGATGGCAGCAACCTATTCGGCGCATCGCAAGTCTCCTTTGGTAGACAAACCGGGAACGGACATTGCCGTCGCTCAGGATGGTAACTCG
>read_26|beg|2243456|length|250|reverse|gi
TGCGAAAAGCTCCCGAATCCAACACGGAATCGGGAGCTTTTCGTTACCAAGCAAGCAGATTAGCTACTCAGCGAAAGTTGTTTTGGTGCGAAAAGTACTGCCGCAACATAGTCCTTGGTATCCGAGTACATGCCGTAGAGCTTGACCGAAGTCTGACCTTGGTAATAGCCAGCGATTGCAGTTTCTACCGAGGGGGAGGTACGTACTAACGCGCGGATGATGGCAATGCCTGCAACCACATTGTCTTGCG
>read_27|beg|791291|length|253|forward|gi
GGCTTCTTATGCGGGTATTTGTTACTGGTGCTTCTGTCTGGATCGGTTCAGCAATCACTGCTGACCTTCTGGCTGCGGGCCATCACGGTGGTTGGCTTGGCTCGATCCGACGAGTCGGCTGCTGCGATCACGGCAGCCGACGCCGAAGTGCAGCGCGGCGACTCTCACTGATTTGGCCAGCTTGCGAGCTGGTGCGGAAGGACGCCGACGGCATCATCCACACGGCCTTCATTCATGACTTCACCCTACACGA
>read_28|beg|2943307|length|251|reverse|gi
ACGGCGAAGCATGTTTGGGACGCCGGCAAAGTTATTGCGGTAGGTATCGTGGCGTGGTTGATGTTTCCGTGGCAGCTATGAACGAATCATTCGTCGAATGGCGTTGGCGTTTGCCGCCGTCGTCCTTCTTTCGCCAATGATTCAATCTTGGTACGTTGTTTGGCTCATCCCACTTTTCGCGGTGACTGGCATTGTAATGACTGGCAAGTTAAATCGCTTTACTTCGTGCCGTCGTTACTTCATGATCTATG
>read_29|beg|1937476|length|252|forward|gi
CCAAGGACGGCGCGGAAACGCTCATCAAGGACTTCCGCGAACCCTAATTCGCTCCACGGACAGCGCCGGGTTGAGCCGCACCAGGCCACGGATGAACTCGGATTCGTAGGTGTAACCGCCGTTACTACCACGGTTCCGGCCGGTACTACGGCGGCAATTTGCCGGAATTCATCAACGGTTTCGGTGTAGCGGATGCTGCCACCGGCCTCGATCAGTTCGCGGCAAACTGACCCGCCCGGAGGCCGTCTCCAC
>read_30|beg|901770|length|254|forward|gi
AACGCAGGTCTTGAGCTGGGCGATAGCCATCGACCAGGCTGGGGGTTGCCGGGAGTGCTTGGCCCTGCAACGCCTGCCTGAAGCGTAGAGCTACGCCGTCGCGAAGACTAGGGGTCCCATCAGGTCGTGGGTCCTAGGACACCTGCGTAAAGCTGTTGGACACCGGCTACAAGGCTACGTTTCCCGTCAGGTCGTGGCCCCAAAACTTTATCGTAAAGCTCTTGAACGCTCTTTTGACACTGGGTTCTTCTTTC
>read_31|beg|456013|length|255|reverse|gi
AAAGTTCCATTGTCGGCGTGACATCGTACCGTCAGGAATTCATTGACATGGGGTGCGGTGAAAGCACTAGACGACCATCGCGGCCGCCGTGAACTTCCGCACTCCCTTGATCGGCGTGGCGCACTTCACGCTCACCTTGAGCCTTTGAGTAGTGTGGCTGAGGCCACGCGTGCCGGATGCCGCGGAGGCAACTGGCGCAACTGCACCCGCCGAGCTGGCAACCTGCACGTCTTCGCGAGTGATCAAACCATTCAA
>read_32|beg|567286|length|259|forward|gi
AGTGGCCTAAACGAGGTAGCTATAAAATGCCAAGGTTTGCGGTAGAGCATGCCAGGGGTCCGCTACAAACGGGAATCAGTTTCGCCGCAACGGCTGCGCCGAAAGGCAACTCCGGAGCTGAGGACCTCGCCCCGAGCTAGGCACACCACCGCGTAGCAATAATAAAAGCCGAGCCGATTAAATCGTACGTGGGCGTTGTTGATGCCTTCGAAAATTAGCAGTGGGGCTCCATGCCCACCAGGCAACGCGATCCAGCGGT
>read_33|beg|2611678|length|256|reverse|gi
CTTCTGCGTGACCGGCTGGGCATTAACGCCGTTGTACTACTTGCAAACTCCCGACGGCGTGCTTTTCGGTTTCTGAACCGAAGGCAACTTTTGGCCAATCAGCTGGCCGAGCGAACCGTTGATTTGGTACGGTTTGCGCACGGCTGATGGGTTTCTCGGCCAATACTGGCAACTACGGTCTTCAAAGGTATGCAGGAAGTACCACCCGCGCATATCGTCAAGATCAATCGACAAGGCATTACTGAGCTGCGTTATT
>read_34|beg|1769172|length|251|forward|gi
GGGTACCGATCCCGGCGATCCGTTGGAATTTGAGCGCGCGGCCTTGCAGGCAGCTGCGTCAACTTGCCTCAGCTGCCGCCAAGATACCGAACAGGCTATTTGAGCCACATCTTCGTCCGGCGGCTATTCCGCTGGGTACTACGCCTACATTTGGTCCGAAGTTTTGGATGCTGACACGGTCGAGTGGTTCAAGGAAAATGGTGGTTTGACGGCGGAAAATGGCGATCATTTCCGGCGCGAGCGTGCTTTCA
>read_35|beg|2896618|length|253|reverse|gi
GGGCGATTCTGGGGGCTGGAAAGCTGAAACAGCTGGCCATCGAAGCGGTTAACGATTACTTTGCGCCGTTCCGCGCTCGACGTCGGCAACTTTGAATTAGAGCCGGAGGCCGTCACGCAGATTCTGTCCACCGGAAACGCTCGAGCGAATGCTATCGCCGAACAGGCGTTGGACCGTGTTCGAAAGGCAATGGGGATGTCCTACTGAAAGCCGTGCTCACCCTCAACTCTTCTGGGATGTATTTTCGGCTTGG
>read_36|beg|2641560|length|253|forward|gi
AAACCTGGTCACGGGAGGAAATCAAAGTAACTCGCGAACCCAGGCCGTTGTAAGCAGAAGCAAACTCGGCACCGGTAACGCCAGAACCGACCACAATAAGTTCCCGCGGGAGTTCAGTCAGACCATAGATTTGCGCCCAGTTAAGAATGCCGCTCGCCATCGGGTTTTGGCGGTGGGCAGTTCGCGTGGGTGTGCACCAACCCGCGAGCAAAATCGCGTCAGCGGTAACCAGCTCGACGCCGGAGTCCGTCAC
>read_37|beg|2823476|length|257|reverse|gi
GTGTGGCGGTAATGGTGTTACCAATACATCACCTCGATTTCGCGCGAGATTTTCTTACAGACGCCCAAATTGCGCGAAGAGGCTGCGCTGGTCGTCTGGGTTCAACTCGCTGGGAAATGATCAAACTAGCCGTCTTCCCCTACGCTGGCTCGGGTATGTTGAGTGCGACTCCTCGTTGGGACTCGGCCGTGCCTTAGGTGAAACCGATGGCGATCGCGTATGATCCTTTTCGCCTTCGGTGATTGTTTCCTTCTTCG
>read_38|beg|80321|length|253|reverse|gi
TTGGCCCGCTACGGCCAGGACGCCTACGGTGAACTCATTGCCGACACTTGCACGGAAATTCAGTGCTGACTCCGTCTGGCCGCCGACTGCATTGGCCACCAGTGTTGCGCGGGCAAATCTCGATGCGGACGGCGCTGCGAGTTATCAATTTCAACTGGCTTGGACGCTGCCTGAGGTCACATCGGAACAACTTCAACGCGACAACTTTGCTGCACACCGGATCGATCGCTGCAATGCTATCGCCGGGCGCAGA
>read_39|beg|2949378|length|251|forward|gi
CGATTGTCTTTGCGATATTCGGCATCATTTCAGGCATTCAGCAGGAGACAACGCGGGCCGTCGGAAATCAACTACAAACCGATTCAGACACGAAGAGGACCTTGGTCGTCCCACCCGCGCTCATGTTTGGCCTCGGCGGCGGACTACTAGTGTTGATATCGGCACCGTTTTGGAGTGCCACTTATCTGCCGCAATTCACTTGGCCCTCGGTAGCTTCTCATTTCGCTCACCGTGGTGTTGTTCTCAGTGCA
>read_40|beg|550208|length|256|forward|gi
CCCGGTCGTACCGTATCGAAGCGGGCGGGCGAAACATGGGGTACGTCAAAAGTAAAAGCTTCATAGCATTCGTCGGAGATTACCCAAAGATCAAGTTTGCGGGCTAACTCCATAGAGAGCTGCCGTGAGTTCCGCAGAGAGCACCGCGCCCAAGGGGATTACGACGGCGAATTGACGCACTAGCGCTTTGGATTTCGAGGTAATACAGGGCTTCAATATCGGCTACTTGTGGTTGGAATCCGTGTTCGGGGCGCAA
>read_41|beg|2589694|length|256|forward|gi
ATTCTTCAACGCGGCCATTGACGGTCACGTAGTACCGTCCGCATGACGCACCCAAACTTCAGTTGCTTCCAGCCGAGTCTAAAGCCGCATACAATCTTAGCTTCCTCGGCATGCGGTAAGTACCACTGCCGGGTATAGACAATTACTCTGGCCCTGGTATCTGAGTCGTCAAGATAGGACCAGCTGAAAGTGACCCGCAACAATCGCATCTTCAACATCGTGCACGGAGTAGGAGATGTCATCAGCTAGATCCATC
>read_42|beg|199997|length|253|reverse|gi
GGCGTCAGTTGCGGATAACCCTTAAATCCGAGGACTCGGCAAACCCTCAACACGGTGGGTTCCCGAGTTTTTGCCTTGACCGCGAGCTCTGAGTATGGTCAGATTGACCGCCTCGCCCAAATTGCCGTAATCACGGACGCAACCCGGTATGCCGCTGGGGTCAGTTCGTTTAAATGTGCGCTAACCAGAGCCTGGAAATCTGTCATCTTCGACCTTTCGTCCCCCACGATCAGTCTTAGCCGGAATATATCGG
>read_43|beg|716640|length|251|reverse|gi
ACCATTGCTGCGGCACGCCTACACTCCGAAGACAGTGACTTCGGTCCAGGCCGGCACTTTATACCGCGAGGTTTACGACGACGGCGCAAAGGCCCGCTTCTTGGAGACCATCACCGGCGCGTCGGCGGCGTGCAGGATGCTGACATCAAGGAACGCGCTATCCAGTACTGGACCAACGTTGACTCTGACTTAGGTGCCAAGTTGCGCGCGAACTTGGGTGCTGGCGTACAAAGGCTCGGCCGACGGCGCAG
>read_44|beg|1995295|length|255|forward|gi
CAGCTTCTTCTCCCCCGCCGAATGGCCGCGCCGTACAGTCTCCAAACGCGACTAAATTCTTGGCTGGTGCCTCGTCCAGACTCTCGGCACCGTCAGTGCTGCTGGCTTTTGCCACGTGCTGGTCAGCTCACGGAGCTACCTGCCGCAGCACATATCGCCTTGGTATTGCTCGCCGCCCATTCGGTACTTCGCTCTCGTGGCAGTGTTCTGCTACCCGCGAAATCCGATCCGATCCGGCAAACTACTGCGCTATGC
>read_45|beg|2832222|length|250|forward|gi
CTGGGCGCCCGGATCTCGATGCCCCACACTGCGCTCACCCAAGTAGCTTGCTGGCCCTTTCGCGCCAGCAAGGACTCGGTGTCTCGACCGCCGTCTTCAGCTGCCGCGGCAGCAGCGGCCAGCACCTCGTCGAGTCTGCTAAGCCGTTTCTACCGCAGCATCGGCCGCCTCAACGGCCGGTGTCCACGCGTCAATCATGGTTTTGTACACCGGTTCTGCCTTACCTCTGGCCACAATGCCATCTCGCGCT
>read_46|beg|924743|length|252|forward|gi
CGAGCCGACCGGGATCTTGTCCGAGAGGGCGAGGAGTTCTAATGTTTGCGCATGGGTAAGTTGATTTTGACAATGCACACTAGCGCGGATGGCTTCGTGGCAACTGGGGACGGGAAAATGTGGCCGACTTTCGGTTGGCCTGCCGAAGCACAGAGCTTTGGTCAACGTAGCTGTATGCAGATGTCGAAGCTGCTATTTATGGTCGAGGAATCTATCAGACGGTCATTCCGTTTTGGACCGACGTCGCGATTA
>read_47|beg|2727702|length|249|forward|gi
TTGCGCCTCGGCTAGTGCTTCGTCAACATTGTGACCGTGCAGAATGACCTTGCACCATGCCCCCGGGTAGCAGCCAATTTGGGTAGCGCGACACCAAGCGGCATGTAAATGCGGGCTTTGATATTCAATGCCTTTGCCGCCACGGCCACACCCTGCGCATGGTTGCCAGCTGAGGCCGCGACTACCCCACGAGCACGATCCTCAAGACTAAGCCGCGCCATTCGGACGTATGCGCCGCGGATTTTAAAC
>read_48|beg|1870686|length|252|reverse|gi
GCGTCACGGTGGATGACAGTGCGGCTCCGGGCTGGAAGCGATAATCCAGACTTGTCGGCTAATCCAGGCTGGCGCCGGGTCGGCTTATTTGGCTGGCGGCGTGGAAACATCAGTACCGCACCAGGTACAGGGCAACCGGATGGGCTGACGGCTCGTGGGAGTTTTTCACCCGGGGCCAGATTTTCACCCGAGGAACTTGGCGATCCGGATATGGGGGGGTGGGGGCAGAAAACGTGGCTACTACTTTCAGAT
>read_49|beg|113419|length|249|forward|gi
AGGGCGCAAGCCCTGTCGTTTAGGGCGGGGTTAGCCCGTTGGGTCGTTGTTGGTTTCGATTATTTTTTCACGATGTTTAGGGGTGCTTCGCCGCAGGATGCGGCGAAGCAGGACGGCGACCAGAAGTGTCCTCGCATGTGGGTGCGGTTGGTGCGGCCAGTGAATTCTTGTCGCAGGTATCTTGCCGAGACTCCTTTGAGTGAGTTAACAAGTTTTGGAGAGCGCGACTTTCGGTGGGTAGTGCACCAG
>read_50|beg|1517599|length|252|reverse|gi
GACTTATGGCCACCCGATTGTCTTGCGACCGGTCTCCAGTGAGGACGCTATGACGGCCGATTGGTCCAGGCTTCCGTACGTATTTGCTGGCCCGGATTTCCAACCGAATTACTAACGAGGTCGACGGCGCAATCGTCGTAGTGTTGGATGTCACCAGCAAGCCGCCGGGAAACCATTGAGTGGGAGTAACCCTGAACGTGAAGTGCCTCAGCAAGATCACAGCCAACGATTTACGCTCGTTTCAGTGTGCCG
>read_51|beg|3145487|length|253|reverse|gi
AGTGCGGCAGAAGATAGATATCCATTCCGCGGCTAAAGACGAAATGGACCGGCGATGTCTTTGGTTCCAGCGTAAGCCTTCGCACCGGTTGCAGCACTGGCAATTTTGGTTACCAGGATGAAAAGATAGCTGTACCGATGATCATGGTGCCCAGTGCCCCAGCCGGCAATTTTTCCAGTGTGGCCGAGTCCCATGCCGCGCCAACCCCATTGAAGCGCAAGCCCAAGCCAAGTCGTTTGACTGGCACGATCAA
>read_52|beg|2891091|length|253|reverse|gi
CGCTTTAGCCAGAGCAAGCGCCCGTTGCGCCCACCGAAGGGGAGTAGCTGTTTTTGGCCAAGAGCGCCGCCAACGCGCTAGAGTGTCCGAGTCGGAAATGCATCGGACGTGTTGCGTGAGCATCCCGCGCGAGCTGGTACAGGGCCCGGTGACCAAGCGATACGTTGATCATCTATTGGCTGCCAGCGCCAGCGACTATGGCACCTTAGTACGCTGCCGTGCTGCCTTGTTTTTGGCTCTATGCCTGGGTTGG
>read_53|beg|3012409|length|255|forward|gi
CCGAGTTTTGCGCCAACCTGTTCCTGGATGTCCTTGAGGATCTCCGGCCGGAGCTTCACATTGCCCCGGGCTTGTAGACGCCGTGCACATTGCCGAAGGTTAGCGCGGTGATGTAGCGACCGTTCTCGCCTGATCCCAAGGCTTCAACGGTGGCCAAACCCGTCAGCCACTGTGGAGTAAAAGCTTGTCGTTGATTTCATTGTCAACGCCGTCTTCCTCGCCACCGCTGCGCCAATTTACAACTTCCAGAACTCA
>read_54|beg|507073|length|251|forward|gi
AGAATGTCATAGGGGCTCAAAACAGTCTGCTGCCGCCGGTGAGGCTTGATCTGCTCTACGAAAGCGCAGTGCTGGGATAACCAGCTGCGTTTCGAATTGCCTGGCCCCAAGGCCGGAGTATTTCAAGGAGTGTTTCAAGTCATCGCCGAGACTTTTACGATTACTTCGCATTGACTGTCGGTGGCAGCTTCGACTGTCTTCCCGCGCGGCATGGCCTTTTTCGGTCAGTTTTCCGTACGGCGAGATGCCCG
>read_55|beg|698341|length|257|reverse|gi
GACGCTCGCTGACTTGTCACTCCGCAGTGACCGGAGCGATCGGTCGCGTTGAAAGGCCCGCTGCACGGCGGGGCCAATGAGGCTGTGATGCATACCGTTACGTAGGGAGATTCAGTCCACCGGTGTGGATGCGAAAGACTTGGTTGACTGATGCGTTGGCGCAAAAGAAAAAGATCATGGGCTTTGGCCACCGGGTTTACAAGAACGGTGATTCCAGGGTGCCCACCATGAAGGCTGCGCTCGAGAAGATGTCTGCG
>read_56|beg|2151533|length|252|forward|gi
GTTTCCGAAAAACCCAGTAAGTCCAGCCCTGGTAAGCAAGCACTAGCGGAACACCAAAACAAGCGATGATGCTGATCAATCCGAGGGTGTATTCGGAAGCCGATGCGTTCTGCACGGTCAGGTTAAACTCTGCGGAGAGCGTCGACGGCAAAACGTTCGGGAACAGACTGAAAAATATTGTCGCGAATACGCTGAGAAGAAAAACTCCACGAGCCCAAGAATGTCCCAACCTTCTCGATGTTTCTTGGCAGC
>read_57|beg|1733281|length|250|forward|gi
CATGTACAGCGGGGTGCCCTCATGCAACGCAATGTTGACGTTGAGATTCTCCAGCATGAAGTTCACTGCGTTACCGACGACGCGGCCGAGACGGTGATCTGATCAAAATCTTGGGTATCCATGAAAACGAAATCTTCGCCATCCTGGTACCGAAGTACTGGTAATCGCGGCGATCAACCGTAGCGGTTTGATCTTCAGGCCAGCGTTGAACGTCTTGTCAACAACTTTGCCAGAAAGCACGTTACGGATC
>read_58|beg|1913889|length|253|forward|gi
TCAAGAACGGCTTTGTCCTTGTCGCGGATCGGGTCCGGCACGCTCTCGTCAACAGCTTCCATCAGGTCTTCAACAGACTTGACCCACTGCGGGTCGCCTTCCAGAGCCTTCAGGCCTGAAACGCGAACAACAGGAGCGTTTCGCCATCGAATTCCTAGCGAGCTAGAGCAGCTCACGAACTTCCATTTCGACCAAGTCGAGAAGTTCTTCGTCCTCAACCATAGTCTGACTTGTTCAGCGCAACCAACAGGTA
>read_59|beg|354392|length|254|reverse|gi
TCTTGCTATTCATGATGGCGTCGAACGTTGGCCAAGCTGGGCGACTTTGGCCATTTCACAGCCAACGACGCGCTGGGGATTACAAGGATGCAAAGATCACCCAAAGTAGCGGAACGCAGAAGAAGCCACGCAATTATTAGCAGCACCACCTGGTCAGCCATTTGTTCGCGCTAAAAGGTTTGCGCACTCGGGATGCCGTTTGACAGGAGATCTGTTCCAGTGGGCGTTGCCGCATCGATCCTGCTCATGATTTG
>read_60|beg|2887120|length|251|forward|gi
GAACGTAAGTCATCCACATGGACGACGGCGCGGACGTAGTCTCGGCCCAATTCTCCGGCTAATCCTTAGTTTTCTTGCCCAGCATACGTTGGCAATTCCGCGGCGTCATAATTGACCAAGCCGTGCGCAAACGTGCGGCCCGCTAAGTCAACTAATTCAACGGCGTCGCCCGCTTCGAACTCGCCGGACACTGCTTTGATTCCGGCTGGCAATAAGGATTTATGTCGTTCCCGGATGGCAGCAACGGCGCC
>read_61|beg|557464|length|251|forward|gi
GTGGTGCAGGCGCGGGAAGTGTTGCAGGCAGACGAGGCGCTCCGGTCGGCCTAGTTCGCCTCGCAGCTAGTTTGAGAAAAGCGTTGAGCTGGGTCTAGGCTGAGCCGAATGAACGCCAAAACGAGCAGTATTCTCCGGGCCCGGAACCCCATTTAGGCGATCTATCGAATCGGATTGCGGTCAAAGGGTATTGCGGTCAAAGGTATTAGACGGCGTATTGAATTGATCGCTGGCCTAGTGCGTCTGGCTTT
>read_62|beg|2997075|length|253|forward|gi
CTACTGATCTGTCCGCTACTGATCTGTCCGCTGCGCGGGTGGGGGTAGTCACCTCCCGGTCACACTTGACGATCGCGACGCTGCGCGCGCCGTTCGGCTCTACGGGTGCGACCGCCGTCGAGCTTTTGGCACGCCGATGCCTATCTCAAAGACGTAGGACGCCCGTGGTGATTCCTGGCGGTTTTTCGTTACGGTGATTACTTGCGGCTGGCGGATTTCCCGGTTTGCTCCGCTCAATGGCAAAGGTCATTAA
>read_63|beg|1642230|length|251|reverse|gi
TAGTGCTTGCGGTACTGATGTACCTAGGGTTTGCTTACAACCGGAGCCGTGCTTGCTGGGCAAGCTGTCAATGTCGTGACTGGCATCAGCAATCCGGCCCCTGGGCATGTCATCTTGGCGTGATCACCGCGGTGGTGGCAACCCTGGGTTACCGCTATATCCACGTCTTAGGCAGAATCGCGACGGTAGCCGGCTTGCTCGGCTTTACGTATCTGACCATTCAGCTTTTTGCCAACGTACGACGTCGGTAC
>read_64|beg|2302691|length|255|reverse|gi
GCGACGTTGTCGAAGTCTTGACCGTTCGATCCCCAATGATGAATCGTGATGCCACTAATAGTGCGGGGCATTTCCGAACACAGCTAGGGACCTGGGCTGCTGGGGTAAAGTTCCTAGAGGTGTATTGGGGTTTGGGCGGTATAGCCATGTTCTTGTCCTTTCAAATTGGGCATAAAAATGCCCAGGTCTGGGGCTTAGGGGATATAACCAGCGGGCGGGTCTGGTGGTGGTGGTACGGCTTCCGCTGCCAGATGT
>read_65|beg|1231024|length|254|forward|gi
TCTACATCTTTCTTCAGTTTCGGTTTTAGGCCGCGGTGACGACCCTTGCCGAAATTGCCAAGCGTACGCACGTCGGAAATTTTAGTCTTGGCCTTCGCCAAGGTGGAATCCGCTAAAGCCGGGAGATTTTCCGAAATGGTGGCGGGGCTTCGTCTTCGGGTGCTGGTGCGTACCCCCGTTGCAGAAGATGCTTGACGGTCGGTATTTCTGACTTTCGTGAGATTGCTGTTGAAGACCTTATTGGCAGACGCCCG
>read_66|beg|1608679|length|252|forward|gi
GTTCAACGGCTCAAAATACTTCTCAACATCGGCCACGCTCACCTCGGCAAGTGTGGCCGGATTCCACTGCGGGTTGCGATCCTTGTCAATCACCTGCGCACGCACGCCTTCACGCATTTCGGTGCCGGTGACGAACCGGAGGCCCACTCGATATTCCTGGCTAAGCACCTCTTCCAACGGTCGCTAATTTTGCGGCGCGACGTAGTCGATGCCAGCGTCACTTTGACCGCCGTCGGCGATTTCGCTTCGATC
>read_67|beg|1315486|length|255|forward|gi
GAATACTGGGGCAGAACGTTGACGGTTTACGCAGCACCGGAAACCAGCTCGGAAACGATCTAATCGGTACGTACGGCCCTCCCGGTTACTGCGAGTCAGATCGGCTTGCTGCCCACTTCTTATGCGGAATTCCCGGGGCTTCGCGGCATTGCCTTGGTAGCAGCCATTCGGAACTGGGTTGCGCAAGAACTAGCGTTACGTTAGCGGATCTTCTCGTGGCACCGATGGTGCACGTCGAAACTCTTTTGGCTCGGC
>read_68|beg|1921818|length|254|reverse|gi
GACGACGGCGTCTAGTCAAGCCAGCTGGGCCAACCGACCAACCCAAAGTTTCGAAGCAATGGGTAGGCAACGTACGTCGTAAAAAGCCGGTAGTCAATGCAATTTTGATCCCGCGAGTACGCAGGTTTTGCAAAGCGGTTTCTATGCCAGGAAGTGCATTGGGGGCTGCTCGGCATAGAACGCGGCAAGCAGCTACCCGGAAGCGGCCAAAAGCACGGTGTACAGATTCACCAACCGGCTCGACGCCACCAAGT
>read_69|beg|2813615|length|255|forward|gi
GGAGCGACTGCGTGCAGTACCTGTAATGTCCAGGCCCACTTCGCCTTGTCCTTCATACCGGGTTCCCGGACCGCCGTCGACGTTTCACATCTTGGGCGTGGCTGCGGAGATGTTGTATTGCGTGTTGTAAGTGGTGACATGGCTTTTGCTTGTGGCCAGAGAATTCAACCAAGGCGATGGTCTGCCCCGGCGCCTTGTACGCGGCACCTGAGATCGACGCGGTGTTGTAACCGCTGTTAAGTTCTTTCGGCGTAA
>read_70|beg|2353186|length|252|forward|gi
GACATGCTAACGTCACGCGCAGCAATACTTCGTCATACACATCGTCAGCAAAAACGAAATCATTCTTCAGGCTCTAGTACAGCAACTATTCAGGCTGGTAACGTTTCCAGCTAATCAGAGCAGATTCACAGCTGACGCATGCCGGCGTCATTGGATAACCCTCCGCCAGACCGAACCCACCAGTGAACAGCACGATCAAAACCGTCTAAGTTGCCTTCGAAGGAGCCGCATGAAATTCAGAAAGTCCACAGC
>read_71|beg|3111105|length|256|reverse|gi
TTTCTAGACACGGTAACCGCCTTAGGCATGATGATTTGTTTCTACTACGGCATCACTGCATTGGCGTGTGTCTGGTTCTTCCGGCGAACCTGGTTCGAGTCAATACGGTCCTTCGAGCTTCCGCCTGCTGCTGCCGCTGCTTGGTGGCATCATTTTGCTCTTGATGTTCGTCAAAACCGTCGATTGATTCCATGGATCCGGCCTATGGCTACGGGTTCAGAAATCGGCGGTTTAGGTCGTAGGTTTTCATTTTGGG
>read_72|beg|1080408|length|254|reverse|gi
AATGCCTACCGCTGTACGTCTTTTTCGCCAGCGGCGTAGTCAGTAAGGGCCCTAGACGATGGACTGGCCGGAACATACACCCATAGTATTGAAATAAGTCGTTGAGAGCGGCGCGGCAAGGTCGGGAATTCGATAGTAGCCACGTCCACATACTGAAGGAATGCCATGCGGATGCTCAGCAGAATTCTCGTTGCGACGGGGCTAGCCGTTGCGCTGCTCTGCCTGCCGCCGGTGCGCAGGCAGCAATCGCGGGT
>read_73|beg|1635918|length|254|reverse|gi
CACGGGGCGATCCGCGGAAACATGCCCTCAGGCTATGACCTGGAGTGCGGCTCCAGCACAACCCCTGCGTCGGAATTTCTTTTCGGTATAGCCAGGCGACTTTGCGTTAATCAGAAGGGCCTCTTTTCTAGCTAACGCAAAGTCGCCTGGCTATCCGAAACCTCGAATCAGCGATAGCCCGCGATGAACGGTTGGCTCGTAGGCACAATTTGCTTACCCAATGGCATCAAAGAAACCGGGATGAGCTTCAGATT
>read_74|beg|1034756|length|252|reverse|gi
TAGGCACCACGCAAGGTAATCCCTTGGCTCGACAAGCGGTCAATCACCTCTCGAAAGCGCCGAACCTTGCCGTTCCCAACGGTCGGCTGGCCTGTCCGCGTTCACCACAGTCCACAACGTGAACGGGGTGTTCGAAGGTATCGATCTCAACAGTTTTACTGACAGATTCTGCCAAAGTGTCGCTCATGGCTAACAGTCTGCTCCTCACCGGCTTTAATGTCTAAACGAAATGATTCTACAAGGCGTAGAAGT
>read_75|beg|2737609|length|253|reverse|gi
TGAGTAGTGCTGATGCCCGCTGCGGCTTTGCGGCCTTCCTCTTCATCGTCAGTGCTGCGTCATTGCGGCGACGCTGAAGTGCGGGAATGACATACCCAATACCGGCACCGGAAACAAACAATATTGCCGCCCAAAGCAGCACAAGCCGAGCCATCCGCTGATTGCTGTTTTAGCAGGCCGTAGGCCAGCAAACCGAGAGCTAACAGCAGCGGACCCAGTAGTCGGACGGCTCGCTTTGCCTTTGCGGAGTCCA
>read_76|beg|1224007|length|257|reverse|gi
GTCCACACCACCGGAGAGAATACGTCCAGAAGACGGCGCCGAGTTGTTGTAGGCACGGCCCAAACGGGTCATCGAGTCGAGGACGCACAACAACGTCCATGCCCATTTCGTACGAGGCGCTTAGTCACGTTCGATTGAAAAGTCTAGCGACCTAGAGTGTGGTCATACCGCTGGCCGGTCGAAGGTCGAGGCGATAACTTCGCCCAGTACCGTGCGCTGCATATCGGTGACCTACTTCAGGACGTTCGTCCACGAGC
>read_77|beg|1135331|length|253|forward|gi
CAATAACGGGTCAGGATTCCAAATATCGCGTTGTGAGTTGTCTACAAAGCGCAAATCTTTGAGTTCCAGCCTTAATGTTATTGCTGCCACCGTGCTTCTCATCATTAGCCCAGTGCACCAGGTGTTGTTTGCTGGCATAGCACGTAGCAAATTCGCTGGCAACACTGAATCCAGTCGATCTTTAAGGCCTTTTTGTAACCGGTAGGATTTCCAGCCACTTTCGTAATAGTACGGTCTACGTAGGCCATCGTGA
>read_78|beg|1304954|length|252|forward|gi
TCAATTACTAGTGCAGACCTTGACCAAGCAGCCGACGCGGTGGTGGCTGCGGTAGCTGAACTGAGCCGTTACGGGCGCGAATTAAATTTGTCCCTTGGCGACGTTACTGCTGCGGCATGCCAGTCTAAGAAAGCTCGTTGGTCAAAGACCACCTTGATCTCCGTGATGAGGCCATTTTCGACGTGTGTCCAATTCGCTACTGGAATTGGCTCCGTCCAGCTGGTGCGTAATTGAACCAGCTCACGGAGTTGT
>read_79|beg|1205795|length|253|forward|gi
GAATAGTCAAAGCGGCCGCCCAGAATCATCACTTCGCGAGCACAGCCACGCTTGCCCGATTCCACAATCATCCGGCCCAAACGCGGGTCCACCGGCAATGTGCCAACTGGCGTCCCACGGGGGAGATGCCGCCGTCGGGCTGCAATAGCGCCCAACTCGCTCAACAGCGCGACGCCGTCGGCAATCGCTTTCGCGTCTGGCGGCTCGACGAACGGGAAAGAGGCAACATCTTTTGGGCTCGTCGCGCCACCCC
>read_80|beg|2969519|length|257|forward|gi
GCTTTGGTCACTCTCTGCGACCACGGTTGACCGCACAAAACTTTGCCGGATCTTACGCAAATTATTCCTTGGCTGAACCGTTATGGGCGCAGTTGAAAGACTTCACGAAGACCAATAAGACCACCGTGTTTGTGACGGTAATGAGTGCCGTTTACGGTCAGTATTCAGTCGGTTTAGTGAAAATAGGTCGATTTAGTCCTGGGCACCTCGGTGGCTGGGCGTAATACCGAGCTTGTGGAAAATCTGGTTCGGCATGC
>read_81|beg|1545094|length|254|forward|gi
AGCCGGCTGAAGTTTTCTATGAGTACTTAGCGCCGGATGGCCAACGTTCGTCGATCTCTGCGCACCGGCCGATGAACCGAGCAAGGTATTACATCTTGGCGCTGGCGCACTGACCTTGGCTAGGTATCGTAAGCGTGCGCAGACCCGGTTCTGAACAGATCGTCCGTCGAGCTGGAGCGCGAGTTACTTGACTTCGTTCTGGAGCATTTGCCACTCCCCCAGAACACGGTGCTGAAAACGTCTCATTGCGATGC
>read_82|beg|3147729|length|252|forward|gi
TAGCTACGAGTTCACCGATGAAACGATGGCTGGCACGTCGGCTAAAAGCATCGCTCTGATTGTTCAGCTCAAAGATCGGTCGAACGGTCTCATCGGTGGCAATAGCTCAGTCTGGTACTTACTGGCGGTAGCTTCGAAGTACTGGTCAATGACAAACCTAGTCTTGACGGCGCGAAGTCGATTGGCACCGGAATTTTCACCGGGCCAGAGTTCAACATCTCCGCCCCACCAAACACCACGGCAAGTTACGTC
>read_83|beg|773132|length|252|forward|gi
GCTCTAATGCCCGCCGTATCCGCATTGTTTGTTTGGGTGCCACTAGCAATCCTTGGATTAGCTCTGTGTGGTTACCTCATTGCTGCCCTGATTCGACCGGAGAAGTGGTAGCCCGATGACCTTTTCACTCGCGATCTTTTCTAGACTCGAAGCGGCAATCCTGTTGCTGCTGCTCGCCGTGACGCACAAGCCCTTGGGTCTTTATATGGCCAGGGTTTTTGAGAGCAAAAGAACTATCTGCCAGAACGGATC
>read_84|beg|503644|length|256|reverse|gi
GATCACACGCTAGAACAGGAAAATAATGCCTAAGAACTTCGCGCATGCTCAGCGTTGAACAACTTCGCGACCTACATCACGGAAGGCAACATCGATACCGTGGTGCTCGCCTTACCGATATGCAGGGTCCGACTCCGAGGGCAAGTACATTCACGGTGATTTCTTCGTCGAAGACGTGCCTAGCTCATGGAGCTGAGGGCTGTAATTACTTACTTGCTGTTAGATACCGAGATGAACACCGTTGACGGTTACGTAA
>read_85|beg|51589|length|250|reverse|gi
CTGCAGTTCCTGCTGATCCTCATTTTGGGCCATGGGCTGGTCTCTTAGGGGATCGCTATTCCAAACGCAAGATTCTCCTGATGACGCAGAGCGCATGGGCACGTGCGCGCTAATCTTGGGTGTTTTGGTCGTAACCAACACCGTCAAGCTTTGGCGATGTCTATCTTTTGGCGCTGCTACTTGGCGTAGGGAGTGCGATCGATGCGCCGTCGCGGCAGGCCTTCGTTTACGGAGGTTGTGGAAGCCGACG
>read_86|beg|1749733|length|255|reverse|gi
CTTTCAATTGGTGTCAGCCCTTAGTCGCTCGCTTGCTCAGCCAACGAGTTCGTCACCGCATCGCGCTCAGTTCCGACGGGCGGTCTACATTGCGTTGTAACTCGGATCACGATTGGTCGGCAGCGCAGGTAAGTGGCTCAGGTTTGCGCGCGACGGGGGATCGCCGACGGAGGTTGGTAGTCGCCGCTGAGAAATTTGGTAAGCAAATCAAGTTTGCGGACCGTCGGGGATTCCGTTCGTCTAGGTTTATCGGTG
>read_87|beg|2705809|length|251|forward|gi
GGGGTTCGACGACGGCGATTGCTGAGTTGTCTTGGCCGCCCGGCCTCTGGCGGGCCGTGAGGCAGTAACTCTGGTTCGGCGCTCATCCAGGAGCGCCGTCCATTGCGAAAACTCCGCAGGGCGATATTAGTTTGGGGCGAGCTCATCAATCCGACCAGCCGGCACCTTAGGGGCCCAGTCGCGTGCAGCATTTGGCGATCGACTGCCCTATTGATGAAACTCCTTGCTGCGGGCCAGGCATTATCTCTGCA
>read_88|beg|2737027|length|252|reverse|gi
GTGAGCAGGATAAGCGACAGCCACGGTAGCGGTCGGGTGTTGAGTTCCCGCATCGGCTTGATGCGATAAAGCGCTTCTGGAGAGGAAAGCTAACGACCAAGCCGACGACGACGAGTAAGCCGAAGGCACCGACGCCACCAACCAAGCTGCGCGAACAAGCCACCCAAAGCTGCCCAATGAGGTTGCCGACGCCCCACACCCACACTGGCTGAGACCAGACCCGCTGCTCTAGTCCAAAGGCGGGCGGGGAGT
>read_89|beg|917410|length|250|reverse|gi
TCAAAAAACCACGTATGTCGCCGCGATTGATCGGACCAAAGGTGTAATCACGTCGCGAAACCGCAACTCGATCCCCCACTAATAATTGTGGGTCCATCGAATCAGAGGGATGTATAGACCTCTACCCAGAATGCGCGAATCAGCGCACTCAGAACAACCGCGATGGCGACGGCGAGCAAAACAAAGCGCCAACCCAGTTTCCTGGGTCGGCGCTCAGTGTTTGATGTCAAACGAAAATCCGCCGACTACT
>read_90|beg|126968|length|251|reverse|gi
GTATCCCGCGGGACCGGTCACTTTCCCGGGGCTAGACCCGTGCCGTGAGCTACGCCGTCGAACTCCTCACGCCCATCATGAACACGAATTCGCCGGGCCGCTCACCGCTGCCCGGGCAGCTGCCACTCCAGGTCTACGTTTGAGCGGTGCAGCTTTACGCCAACCTTGGTTTGCAGATGCCGGTGCTCTTCCCAGAAAGCGCCGTAGTTATCCGGTTCACCCAGACCCACGCATGAGAGGATCCATTGCAT
>read_91|beg|246446|length|253|reverse|gi
TGTAGTCAACGACGAGCGGCGCGTGATCGGACCGTCGAGTGTCGTAGCTGGCGGCGCGGTCTACCACGACGTCTCCGGCGGCCGCGAAGAGCTCCGGCGTAGCCATCTGGTAATACAATCCGCCAGCCGGTGTTTGTTGTCGAACGCTTGGCCGCGCTGTGACCGACCAGGTATACGGCCCTTCAACCTGCCCGCCACCTCGCGTTGCACGTCTTTTCCAACCCAAACCGTCTTTGAGGTCGTTTGCGCTGAA
>read_92|beg|2138342|length|250|forward|gi
TACCACGTAGCGCTGTGATTGTGATCAAGTTGCAGCGCAAGCGTGGACTTGCCGCAATCCATCGTGCCGGAATAAAAAACCAGTTCAGCCACGTCTACTTGTTCTCGCTTTGTTCCGAGGTCCTTGGACCGGTATTTGCAGGAGTGGTACAGCCCGCTCGGCCTTTGTTAGGGAGCCCATGCTGACCACAATGGCCATTGCATGCGCGGAGACCCTGCGAAGGTCGTAGAAAGCGACAGGCTCCCGCGCG
>read_93|beg|2179240|length|253|reverse|gi
CTTCCAGAGTCGCAACGTATTCACGAATCGCGTGCGGGTCGGCCAAGGCAATAATCGGATAGCCAACGAGCTGGCCAGGTCCGTGCCAAGTGAGCTTCCCACCACGGTCTACCGGAATCACCGGGGTACCGTCGTAAAGGCCGCTCACTGGTCTTCGGTACGTTTGCCACGCGGTATACACCGCAGCATGTTCCAGCAGTAGCACAGTGCTGGGAGCCTGTCCTTCGACAACGGCGTCGTGTAGCTTTTGTTG
>read_94|beg|1189647|length|251|reverse|gi
TCGCGCAGCACCGACAACGGAATGTCTTGCGGTAAGACCGCTAACCCCGCCACGGCGCGCCATGGTTTCCACCATCCGCTTGCCGGTCACCGCCGTCATATTGGCTACCACCAGCGGAATTGGTCCCGGTACCATCGTCGCTGGACAAATCGACGTCGAGCCGGGAAATGACGTTCTGAGCGTGACGGGACCCAGAAATACGTCTGAGTAGGTCAGATCAGGATTTGCGGCGTGTCTGGGCACCATGATGA
>read_95|beg|566129|length|254|reverse|gi
CTGGCTAAGCACCGAGCCGAAAAGCCCGTTAGCGACCCCAAAAATAAAGCAATGCGATGCCCGAGACCACCGGCGACAAAACCAACGGAATAAGCAAAAGACCTCTGGCGGGTCCAATCCACCAGGTCCTCACCTTGCTCAAACCCACGGCCAATGGCGTACCCAAGAGTAGGCAAACCAGGGTAGACGCCGCGGAAGTGAGCAAAGACAAGCTCAGGGACTGCGACGCGCCTCGGGGCTAGTCACGCAGCGAT
>read_96|beg|2573265|length|252|reverse|gi
GCTGTTATGTGGATGCCCAGTCCGATCGTGGCGTTGCGCGTGGTAGAGTCTTCGTCATCGTTGGTCTCACGGCGTTATCTTCGGGCTCAACATCGTCGGGGTCTTGGTCTTCAAGATCTTCTGCTTGAAGTTCGCGATCAATCGGAAGTTTTAAGGTCTCGTGTGCTGAGCTCCCGCTTGCCGGATCAACAAGGCTTATCTGGTCGGTATGGACGTCTTCCGCCCGTGGCTCGCCGACTTCGACTAACACCA
>read_97|beg|243763|length|255|forward|gi
CCACATTTGGCGTCAGGAAATACCACGACGGCTTGAAGCCCGGAGCTAGCGCGGACTGCCAAGCATTGCCAATCACAAGCGGCCGCGGCAACCGAGAGGACGCTCAGCGATATAGCGAAAATTTGGGTGAGTCTGCTCAAAGTCGGCCCGGCGTAGTCGAGTTCCGGCGAATATCACCTCGAAAACTAAGAACAATGCCACGATCCCGGTCGCCGTCCAAGGCGAGTAGGGACTGCACAGGCCAAGCTGATGACA
>read_98|beg|2570206|length|254|reverse|gi
TGCTGCCAGCAACTGGCCGGGTCCAGTAACTGTTTGAGGCCGGTGGCGTACCAGAGCCGAAGCGCCGCCGACGTAGTTTGCGTTGTATTCAGAGAGCTAGTCTGCGCAGTTGTGGCCTTTGAATGCAGAATACGTGTCCCGGTAACCCAGGCGCGAATCGCTCAATTTGCCGGACGACGGCGTACATGTCGGTTGTCGACGCCTGCCGGCACGTGACAGTAAGTCCAGAGCACATGTTGGTCAGCCGATGTGCG
>read_99|beg|2398304|length|256|reverse|gi
GCTACGGAAGTGCCTTCTCGCGGTTCAACTTTGACGGTCAATTCATCCATCTAGTTGCCCGGGACTGCGAGTGATCTCAAGCGTGGAAGTGTGGGCTGAGATCGGGGATGCGCAGTGCGATTTCCTCGATTTGAGAAGGGAAAAGATTGACGTCCGCGCAAAATAATCATGTCGTACCGTGCGGCCGCCAAATCCGAGCCACTTCGACGCACTGCCAGGCCGTGCGGTACCGGGCAATAACTCGGGTAGATCTTCG
>read_100|beg|1478996|length|252|reverse|gi
CGCAGCATGGAAGTATGGCCCGGTTGGCTTATCCGCTTGGTGCCACGTTTCGACGGAAATGGTAACCAACTTTGCGATCTTCAGCGAAGTGGCAACCGCAGTACACCTCTGCTTGATTGACGACGGCGGCGTCGAGACTCGAATCCCACTCACCGAAGTCGACGGCTACGTTTGGCACTGCTATTTGCCGCAAATCCGGCCTGGGCAAAAGTACGGTTACCGAGTCGAAGGTCCGTTACGACCCGGCAAATG
>read_101|beg|387376|length|253|forward|gi
TTGATCGGCGGGAACCTGGTCGTATTGCCGGACAGATGAGATCGGTGACTTGGTTGCCGGGCTGGGACTGGCCCAGTTACTTCTTGGGCCGTTGCAGGCATTATCGAGCACCGGAAGTCTGGCTGGGCAAGCACGAGCCTCGGCAGCGACGGATCAGTGCGGTCTTCGATGCGAAAGTGCCCGCACAGTCCCCAGCGCGGAGCGAAACAGCGACACCATAGTAGCGAGATCATTGGCTTGGTCGGCGTATCTG
>read_102|beg|774506|length|248|reverse|gi
CCACTTTTTGCTTTGCTAAGGAGCCGGCGAGCGCCAGTACCAGGACGATCGGAATGAATCGCCCCAAAAACATTGCTAGGCCTAACAGCTGGCAAAGTAAGGCCCCGGAATGGTAATGCCACCGAAGGCGGAACCATTGTTATTGGCCGCCGAGGTGAAGGCGTACAGCACTTCGGAGAACTGGTGCGGACCGCTAGCCGGCGCATTCGCCAGTGATCTGGAATCAGCATGGTGATACCGGTGAATAC
>read_103|beg|1476755|length|251|forward|gi
GCCTTCGAGGAGATGATCAGCTCATCGCGGTACGGGCGGAAATCGATGCGCCAGGTGACGGCCAAAATTGGTTTCGGCACTGCCAGCGGGCGGACCATAATATTGGCCAGATCGAAATGCGTCACACCCAAATCGAAGGCACGCCGAAGCACGGCTCGTTGCGTTTCGAAGGGTTTGTCATCACCAAAGTTATGCCACAGTCCTAGCGAGACTGCTGGCACGTTTCAGGCCACTGTAGCCCAATCGACGGT
>read_104|beg|852633|length|251|reverse|gi
GCGTAAACTAACGGCGATGCACGAACTAACCGGCCGAATAGAGTCGCTTGACCCCCAGGGCTAGCCAAAGCCTCAAAGTGATTAGTTACTTTGAGGCGCTCATCAATGGAAAAGTCAGCGTTGAGGCGCTATTGCGGGCAACCGTCACTTTGACCGGTTGTGCTTGCGGCTATCGACCTGCCGCTGGCAGATCAATTCGGCTGAGTCTTGATGGCCAACGAACCTCGCCGCACTTCGGCCCCGATCAGGGC
>read_105|beg|54306|length|253|reverse|gi
CGAAGCAATCAAGTTTCTGTTCGCTCGTAGAGCGCTGGACATCACTTGTATCTGCTTGCTGGGTCGCCCCGGAAGGCATCGAAGCGTTGCGCGAACAGCATGAGGGAGCCAACGTCACGATTGTGTTGGCTTCGATCGATGAAGGCTTGAACGAAAAGGCATACATTGTGCCCGGCCTAGGTGACGCGGGTGACCGGCTCTACGGCGTCGTCGGCTAAATGCGCGTCGTGGTACGCCCTAGATCTGACCGTCT
>read_106|beg|3015953|length|250|reverse|gi
TGCTTTGCAGCTGGATATGGCAGATGCCTTGCATCAGCGCGGACGTGAAAAGCGAAGCGAATCAGGCCGTGCTCAAGGCGCGCTCGCTGGCCGTTGGCGGGACTGGCCGAGACGCGCCGCGCAGTCCAGGCGCTGCGCGAAGATACCCTACCGCTTGCCGATTCCTTAGCTGCAATGGCAACGAGTGCGCGAGCGGAGTTCAGGGTCTCGGGGGCAGCATGGCCTGTCCCGGTAAGACCGTGCAGACGCT
>read_107|beg|131960|length|251|reverse|gi
CGGAGGGTCCGGCAGCAGTGTTTGGGCCGTAAGGGTCAGCCTTTGGCCGCACCAGCGGCGCTTTTGCAGACGATCTTCCCGGCAGTTTTATCTACTTTGTCAGCCGCCATTGGACCTTGGTAGCCGCCAAGCAGGTAGACGTCCACGGTTGCATCGGGCCCGATCATCCTTTCGGTATTCCAAGCCAGGCAGGTTTCGCTGCAGTTGAAAGCTGCAGCTTGACCCATGAGGCCAGAAACAATGACGCCTGG
>read_108|beg|1605076|length|256|forward|gi
GGCGTGCAGGGTTACTACCAGCTGATCGAAGTGGGCACGCCTGATCGAAGTGGGCACGCGAGGCCGCATCGCCAGCTTTAGAAATATGCAGACTCCGTAGCGCGGCCGAAGACTTCATCGCAGATGCGCCAACTCGCGGCGACGAAACGCTGTTGCTCTACTTCGACGTTCCGGCACGACGTCGAAAGCTAAGTTGGTTTGAACACACGCGATACGTCTATACCAATCGGTCACCTATCGACCATGTACTGGATAG
>read_109|beg|73070|length|254|forward|gi
AACCCGGCCACCATCGGCGTGCCAAAAATACCGGGTCGCAATGGTCATCACCCGGATGAGCGAGCGGGCAAACTCTCTGGCAATGGGTAGTGTCATTGCGGCAACCGCACCCTTTGTAGGCCGCATATGCTGGCTGCCCAATTTGTCCGTCAAAACGCAGCCACCGAGGCGGTATTGACAATGACGCCGCGTTCGGAAGTGTTGAACTCGCCAACTACGGGCTCGTTATTACGCCATGGCAGCGGCTGCGAGTC
>read_110|beg|3153730|length|254|forward|gi
ACGGGAAAGTTGATCCGTCTTGCCTTTGTACTTTTCCTGCAATTTCTTCGATTTCAGGCTGCAGAGCCGCATGCCACGCTGTGCCTTTGATCTGCTTCACAAAGACTGGGATGAGGGCTGCACGAATGACTATCACCAGGCCGATGACTCGACAAGGTCCAAGGTCCAGCCATTATCACCACGGCAAGCCAAGGAAGGTCAGGCCTTCATGGAAGCCCAACATAATGGCAGACACCAGCCATTTGAATGGGAAC
>read_111|beg|987594|length|251|reverse|gi
GAAGCCTTCACGACGCATCTGCTCTACCAAGATGGCCAGCGCAAGCTCGCCACGACCTTGAACCTCCCAAGCGTCAGGACGCTCGGTGGGCAGCACGCGCAGCGAAACGTTACCGACAAGTTCCTTGTCCAAACGGTCTTTCACCTGGCGTCCGGTGACCTTGGCGCCCTTTACCTTGCCGGCCAGCGGCGAGGTGTTGATACCAATGGTCATCGAGAATCGCGGGATCATCGACAGTGATCAGCGGCAAC
>read_112|beg|969690|length|254|forward|gi
GTAAACTTTCGGTCTTACAGGAACAGCTCTTTGCCCAGAGCAAATTTGGTGGTAAGCAATTCAGTATTACGTCGTCTTGCAAGCCATGGACACGGCAGGAAAAGGCGGCATCGTTTCTCACGTTGTGGGCTCGTTGATCCGCAGGGTATGCAGCTGCATGCGTTCAAGGCGCCCACCGATGAAGAGAAGCAGCACGATTTTCTTTGGCGCATTGAGAAGGGGAGTACCAAAGGCTGGAATGCTAGGGTCGTCTT
>read_113|beg|2689879|length|251|reverse|gi
AATACCGAAGGCCCTCAGACTGATCTGGATACGGCTTTGGTGACTGGAATATCCCGTGGGCGCAGTACGCCTTCCGCGGCTAAACCAATAATCTCGCCAGCCCAGAAACGGGTTTACGGAATCAAAAGGCAATCTGTTGAGGCGCGTGCTCAGAACTTGGGCACGCGCCTTTGACGTCATCATTCGGCGATAGTACTCGATCCCGCCGCTGCACGCTGAGCGCGGCTAAAAAGCATCCGGCATCGTGCCGG
>read_114|beg|2363502|length|251|reverse|gi
GGCCACTTGTATCACGATGACGTGATGGATTCGGCGCCATTCCGCAGAGGTGCGCCCACCGCTCATGAAGTTTGGGGCAACTCGGTGCGATTCTCACCGGTGATCTGATTTTCGCCCGGGCATCGATTCGTGGTTCGTGAGTTGGGCCCACGAGCGCTAGGCATCCAGGCTCGGACCTTTGAACGGCGTCTGCCTGGGTCAGCTACATGAAACTGTGGGTCCACGCCCCGACGAGGTATCCGGTGGACCAC
>read_115|beg|2970942|length|258|reverse|gi
GTTTACTTACCAGGACCTGGGGGCCGGAGCGTTAGCCATCGGTTTACTTGTTTGGGCGACGGAAGCCTCCCCGGTGACGCTCAGTATACTTCAGAAGCTCCAAGCTGGGTTCTGCGTTGATGGTGCTCCCAAGCGTCGAGCATCGCGTCAAGATACGGAAGGAACTACTTGGGAGTACGGTGACTCCTTCGGCGTCAATGCGCGTGGCCAAACTGAACTGGATCGAGCTGCAGCTGTTGCGAGGCAATCACGGTTCGG
>read_116|beg|85126|length|252|reverse|gi
CCGCGGCAGCGTTCTCGTTGGGCAACGTGGTGATTACCCGGACGCCGACAAGATCAATCAAATTTCGCAGCGGATCCGGGAACTGGAGCACTTGTTCGCCATCCGCCTCAAGAGTCCTAGAAGCCTTTTCTCGAAACGGACTCAACGGACTTAGTGCGGCTGGAGACAAAAAGCGGTTTGACCTCGACGTCGTGGAACATGGCCCCGAATCCGAGCCTCAACGTCTGCAGTGACTGCTTCGAGGGCAGGCCG
>read_117|beg|2807971|length|252|forward|gi
CTGCTGATAACAAAATGACCTACGGGCACCAAGCTCAAATACTCACTCGCCCCCGGGTTGGGCCCAGGTAATCATCGTCGCACTGGTCTTCGCGGTCATGTTCTCAGCTACAGCTACTTTGCTGATTACCTGGACCGGAGTGAGCGGGATCCCGGCAACAATAGTTGGCGGTCTTTTGCTGGTAGTTTGGGCTAATCATGATCGCTGGCAACGTTCATCTTTGCGTCGCTTGATCAGAGCCAGCCTAGCCGG
>read_118|beg|822716|length|252|reverse|gi
CCCTTAGAAAGATGCACCGCAGTGCGCGATTAGATCAAGCTCGTGCGGAATGGTTTTCTCATCCGTCTCGGCACCCCACCGCGGCCGCCAGGCAGCAATTCTCAGGGCTTCGGCCGCCAAACTCCCGGCAAGAGGAAGTCAGCAATCAGTTCGGTCAGCTTCTCGATTGGTACCAAATACGTCGAACCATGGCCGATCCACACCTGGGTGACCCTCTTGACTCGAGTAGGCAAAGCCGCCGGGCACGAACGC
>read_119|beg|1950733|length|251|forward|gi
TTTGTTGGTGTCCAGCCAAGCCTTCACCGTGCTGCCGGGACCGGTGCATAGAACTTGGTACGGAGTAATTTTTTCTGTCCGGGTAGTGTACAGGGAAAGCTGTTGGCACCATTGGCTAACAGCTGGGTGACACCTTCATCTGCGGTGCCATGGAATCATCCGCGCTCAGCTGGCGCCAGTTCCGGCTTCTGAGTCCGGGGCAACCCGGCCAAGGAAACCCCGGTCAGATTCGGTGAGCGCTGGCGGAATTG
>read_120|beg|386892|length|252|forward|gi
ACTAAGCCGCGAACTTCAAGGCAAGAACCGCGGCACTCGATAAGACCGCGGGTGAGTTGCTCAGTATTGCTAGCTCGGCACTCATCGGGTTGGTGATTTTGCTGGCACGGTGTCTTTTGGCTGGCCGCAATAGCAATTATTAGTCTTTGCAGCCTGGCGGTTGTTCACTATTCATGGTTGCGTCGCGTTGGTGGTGTTGCTACGGGGCGCCCACTGCTGCTGGCTCTGGTGAGTCTGCTGTCCCGAAAGTTC
>read_121|beg|1646538|length|251|forward|gi
TGCCACGTTGCTACTACGTCCTCTCGAAGTTCAAGTCCATCTTCAGTCTGCGCTAGAGCGCAGCGAATGCTACTGCGGAATGCCGGGTCAGGCGTTCGGGCGGACCAGCTGAATTTGAGTGTCATTTGCGGCTTTAAACCGGTGGCGACCGTTCGTGGTGTACTCCGAGGTGCCGCCAACTCTTCAACGAGCCAATTCCTGCGTCTAGATCGACCAAATTGGATTCGCTCTTTGACACCGTAATCAGCCTG
>read_122|beg|1977672|length|250|forward|gi
GGTGCTTTGCAGTGTAATCCCAGCGCTGCACGCTGACGACGGTAAGCTCGGCACCTTGACCCACAATGATCTCGGCATTGCCGTTGTGATCGGCGCTGCCGCGGTGATCCAAAACACGACGGCGCGCGAGTTGGCACCGGCTTACAATCACATAATGTGCATTTGAGGACGGCCTTCACCTTGCCCGAGTCACTGTGACTTTGAGCGGTTCGGTGAGTTCAGCATTTTCCGGAATCCGCACATAGATTGC
>read_123|beg|653314|length|255|forward|gi
AGCAAGGAATTACCTTGACCTGCTTGGTGGGATTGCTGTGAACTCGCTGGGGCAACGCACACCCGTTTGTCACTTCGGTGATTGCTGTCAATTGGCCACGCCCGGGCACATATCCAACTTCTTTACTAGCCCCACCTCAAATTGCGCTCGCTGAAAAGCTCCTAGAAATCAGCCAAGCACCCCTGGGGCTCCCGCGGTGTTTTTCGCCAAACGTCAGGTGCTGAGGCCAACGAAGCAGCATTCAAACTTGCTCGG
>read_124|beg|2038362|length|253|reverse|gi
CACGGTTGTCCCGGGGCCGCGTTACCAAGTTGGGTTCCGTTCGGTGCGTTCGTTCGCGTCGAAGACGGCATCGAAGGCCTCGTGCACATCTCCGAGTTGGCGAGTACCGTCACGTTGAGCTCCCGAGCAGGTTGTCTCCGTTGGTGACGAGCTGTTCGTCAAGGTCATTGACGATCGACCTCGAGCGTCGCCGCATCAGCCTCTCGCTCAAGCAGGCTAACGGGGTCTTGACGCCGAGTCGACCGAATTCGTC
>read_125|beg|600347|length|252|forward|gi
TGGACGCGAAGTTCGGCCCAAGGCCAGGTAAGCCCGCAATATCGGAAAAGAAAGCATCGAGGTGTCATGATGGTCAGCATCGGCAGATCGCGAAAAAGCTCTAGAACAGCACTACGCCCAAATTGACAAGCAGTTCGGCAAGGCTCAATCATGCGGCTGGGCGACGAAGTTCGTGCCCCGATTGAGACGATTCCAACAGGTTCAATTGCGCTGGATGTTGCTTTGGGTATTGGTGGACTACCGTCGCGGCCG
>read_126|beg|2309681|length|255|forward|gi
AATTACTGGCCGTGGCAGCGCTAGGCATCATCGGCGCAGCGTTTGCCGGCCGCAGTCAGGATAAACAGTAGCGGCGCACGACGTTCCTGGCACTGGAATCATTCAAGAGATTCAACTAGTCAGCCGGGGCGACGGCGTGGACAACGTCATGAAGCTCTCGATATTGATCAGCCCACAACACCCCCGGCGCGATTTTGAACCATTCCACGCCGAAGTCGGAAAAGGACCGCGATAACTCGCGTACAGATTGGTCAC
>read_127|beg|2549203|length|253|reverse|gi
CGCCGCCCAGTCCTACTAACCAACTGGCATCCTTGCTAGTACGGCTTTTCGATGTATGCCAGTATGCTGGCCACCACGCAACAATTGCAGTTGCCGGAAATCAGCGGGTTTGGCTTTGGGCTGGCGGTCACTGTGGCTGGCCTTTGCATGGTCGCCTTCCGGCTTAGCGATAGGTCGCCTTCGCACCAATCTCCGCTGCCCTGTACCAAAAGATTCGGCGCGAAAACCACGCTCATTGTTGGTGCAGCCGTTC
>read_128|beg|1938897|length|254|reverse|gi
GACGTTTGGGACTCGAGACGGAGTAAGGAGCCTGGACGAGCTTCCGGAGCGTCATGCTGAATTGTACTGCTGAATGGGCAGCAAATGGAATGCAATGGCGTCACGGTTGGGGCGGTCCTCCAACAAATTGGGACCCAATCAAGCAACTTGAGAACCTCAAGTACGTCCTCACTCCCGGAGCAACGCGGGAGCGAGTACTTGTATCCCGAGAGTAAGTAGGGAACCACCCACCCCGCGCGATATCGTTTGGGAGA
>read_129|beg|3082592|length|252|forward|gi
GGAGGTTCCAGACAAACCAGGCTAGCTTTCGCGGAGCTAACACCAGATTGACGACATAATCGACCGCAAAAATTAACCAAACCGCCCACATAATCACCTCAAGAACGGGCGCCTTAGTTCTCAGGTAAATCGGCAAGAACTTCTACCGCGTAGGCGAACAAAAAAACGATCGAGACAATGGTGAGCGGCCATTCCATCCTGCGCTGCCAGATCTGCTGAGTCATGGAGACATAATAGGGACAAGCAACGATC
>read_130|beg|1176799|length|251|reverse|gi
CGAGACACTTTGTACTCGATTGGTTCGGATAGAGGGACGCAAAATCTGTTACTCGTTCTGCTGATGATTCCGATCCAGTTGAGCGAGTGTTAGTGGCCAATGCGGACCAGCTGGTCATTGTGGTCGCTGCGGCAAACCCCGAGCCTCGCACCGGTTTTATCGACCGCGCACTAGTTGCCGCCTACGATGCTGGGCTCGATCCGATCCTGCTCATCACCGAAAACGGATGTGAAAGACCCAGCCGAATTGCT
>read_131|beg|45187|length|253|forward|gi
AGTGAAGCGTTGATGCAGATCTTGCGGATAGGGGCACTACGCCAAAGGTTCGAGTTTACGATCCAGACTTTTCCGACCCACATCGAATTCGTCTCGCTGGGGTATTGCCGTGGACTAGTACCTCGGTTAGGCAGGCCAGCGCTGCCGGAGAATGTGGTGCCGATCTCGGTTGTCGATATGTGTAACCAGCGCCAGGTGCAGGTCATTTTTCCGCAAGACGATGGCCGTCGTAGCCCAGCGATCCGGCAGTACG
>read_132|beg|2801218|length|252|forward|gi
CGGCAGCAATCAGATCACGGTGCTGGAATTGGACTGCGCCGGGACCCTCGTCGAGCTACCACGAAGCCACAAATCTGGTTGAGTGTGTTGGCTTGTGCCCGTTGGCTCGTCCGGGTGCACCGGATTGGCCAGCTAGCGCTTGTTCCTAGCCAACGATGCTTTGGCGGCATCGCTTAGTTTGGTACTTCAACCGACGCGGCGAAAGCGAATTTCGGGTTGAGTCTGGTTAACCGGATTTTGGTCAGTTTTATG
>read_133|beg|1943959|length|246|reverse|gi
TGAAGTTCAGTTGCGCTCCGGTGGCGGGTGGGTGGTGGCTAGTTTCATAGGGCTGGTGTTGAAGGCAGGGGTGGCGAGTTTTGCAAGGACCTAATGCGAGGATCGTCAGCTTTGTCGTCAAGACCCTTGAAAGGCTTGATCCATGTGATCGCGACCGCCGTCTGAACATTGGTGTTGGAGCCGAACATTGCCCTAGCATTCAGACCCGGTGCGCTTTCCGTTAGTGCGCTGTAGTTGGCTGGGTTT
>read_134|beg|1640927|length|257|forward|gi
ATTATTTCCATCGACGCGGTACTAAGACCGACTCCTTATTCAGTCCCAACTGTATTAGTACCGTGTTCTAGTACCGAGCTGAATGGTGCACTGGTATCAATTTCCAAGTCGCAGCCAACACGCAGTAGGCGGCTCAACCTCGTCGAATGTCGCGCAGAATTTTGACTCGCTCTTCGAGGCTCTTACCGAACTGATTATTGGTTCGAAGTGTCAGTCGATTCAAAATCACATCGTACCGGCGCGCTCAACAAAATGAC
>read_135|beg|1362083|length|251|forward|gi
GCGTCCTGATGCGTATCCACGAGAAGGCGGTAAAGACCAGATCGCCGCCGTAGGGCATCCGCTTCCGGCGCGGGAAGTTGATTGCAGTATTCAACGGTCCGACGAATCTCATCGATATCGAGAAGTCGATCATGGGATCCACTCCTTGATAAACATATTCAGCCCGAGCGTTACCAGGTCAACATTGCCGGCGCGTTCGCCATTGCCAAAAAGGCAGCCTTCAATGCGATCTGCGCCAGCCAAATATCCCA
>read_136|beg|2629252|length|250|forward|gi
TACGAAGAAGTAACTGTTGAACCCTTACCAAGCCACGCACTTGGCTACGTTGATAGCGGTGGTTAGCCATCAGAAACCCGCTCGCAAATCATCAGAGGTCTGCGCGCTTTCCGTGACAAGCGCTCCAGTTTGCCGGCCAAAAAACACGGGAACATCCCGCTATGACCGAACTCATCAAGAGGCTTTCGCCTCTGAACTAACTGCCCAGCTGCCGCTCTTTCAGGTAACCAAAGAGAACCCGAACGCAGTA
>read_137|beg|2344025|length|256|forward|gi
CGCCGCGAAGTTTGAGCGCGAGTTCGATGTTAACCTGTCGCGGTGAGCCAGGGAAAAAGGGTCGGCGTCCTGAAACATGAAGGCGACGCCGTCGGCAGGGATTTCCATGCTGCCAGCGGTGGGAGTTTCTAGTCCGGCAATTAGATTGAGCAGCGTGGTACTTGCCGCACGCCTGAAGCGCCAAGAAGTGCAACAAATTCGCCCGTGACCAATAGTCAGATCCACATCTTTCCAGCACGGTATTCAGACCTTTAGC
>read_138|beg|1193465|length|254|reverse|gi
TCCCTGATTTTCGCCCACTAGCTCTTAATCACGTCCTCCAGGAACAGCATCCGGAACGCTTCGCCGTCGGCAGCAATACACGCGGGCCAAGTGCGAGCCGGTGCGCTGCATAATACTTGAGCGCATCTTCAATTTCCTCAGACTCGTTCAGTTCACCAGGGTTACGAACCCGGGACTCCGCTAGCGACATTTCGTATTCGTCCTCGGGTCACGTTCAAAACGTCTTTGATATAGCACATAGCCAGTTAGTCCCT
>read_139|beg|2124|length|256|reverse|gi
TAACCGCTTTGGCAAACGCATCACCGGCAACAGTGCCGCTAGATTTTTGGCAGCGTCTGGAAAGTTCTGGATAACTCGGCCTCTGGCATGGTTGCCAAATTGAAGCGAGAGTTTCGACAAGTCAAAATTACCTTCGACCCATCGGTGTCTTACTTCCACCGGTGCGGAGGGTAAGCTTCGGCAAAATATCCAGCCAATAGCCGTCCCGAAACCAAGATGGTGCCTTCTTCAGCAATATCTGCCGGGATTTCAGGCG
>read_140|beg|837035|length|253|forward|gi
GATCAAGGGTGGCAAGTATCGACTTCCGCGTTAGACAAGCACTCAAACCTGCACTTCATCACTTGGCAAGGTGTCCTTCGGCGCCCAGCAGCTCGTAGAGAACTACGCCGCTGCTCTTGACGAAGTTCTTCGTTTGAAGCCGTCCACTTCGAAGGGACGTTACTTGCAGAAGGCAACCGTGACCACCACCTTCGGCCCCGGCATCTCCGTGGACCCGAACGTGACCAAGGTTCTTGCAGACGCATAAGCTACA
>read_141|beg|721273|length|252|forward|gi
TTATTCACCACGTGCGCGTAGAGCGAGGCCGGCCCGGTATTTAGTGCGCTCGCAACGCTACGCATGGTCATCGTTCGTAACCCTTGGTGCTGATTAACTCAAGCGCCGCGGCGGTGACTCCGTTCGACGGTAATGGGCTCTTTGCTGGTCTTTGGCCTTGGTGAAGCTGCGGACGCTTAGAGCGTTTCTCGCCGCCCGGCGTTGCCTTGGATCTGCTGTCATGCTTTTACACTATACCTTGACGCGAACGGT
>read_142|beg|2992675|length|256|reverse|gi
AACCGCCGCGATGTCAGTGAACCAAGCTTCTAGCTCGCCGGCGACGATCGGTGGTTTCCCCTGCGTGACTCCAGGATGAATGATGCCTCGGGGAAATCGTGTGCAGTTTTTGCCACCGCTGGCAGCTGATCCGAGCGGACGATGAATTCGTAATTACAGGCCCGCCTCGGCAAACGGCAATTAAGCCGCCGTACGCACCGCTGGGCGCGCTAACCACTCGGGATCGTTTTCGCCTTGCACTTGGTGCCGAATGCCG
>read_143|beg|3033006|length|250|reverse|gi
AGTCACCGCCATCGTGACGATTTCCTCTAGCGTTGACGCCGCACCAGCTCGGAGGCCGCCTGGTCGCAGAGGCAGCGGCGGTAAACAGCAGCGGGGTCAACTCAACTACCGCGCGGTCCGGTAGCCGATCAAAGTGCAACGCTTCCACTACTTCAGAAACCGAAGACACCGAGAACTGGGCCAGTATCAAGTCACGCAGCTCTGTGCCGGGGCCGCGGCCGTCTTCGGCGCGCACGGCGTGCCAAGTACC
>read_144|beg|729302|length|247|forward|gi
AAACGCCGATTCATTCTTGGCGAGTAGTTCTGTAAAGTTATCGTTGCTTCCACCTTTGGGAGTCGCTCAAGGCAGATTACCCGAGGGCCAAGGGGCTGACTGTAAATCAGTGGCAACGCCTACGGGGGTTCGAATCCCTCATCTGCCACCGAGTAAGTAAGGCCCGGAATCGCAAGATTCCGGGCCTTCTTCGTTTTCAAGTATCTAGTTGAGCTGCAGCGGAGCTTTCACCGGTTCCAGTCCCACG
>read_145|beg|375815|length|255|forward|gi
CGGAATTGGCCAGTTCGAAAATTGCATTGGCTGGGACTCGAAATAAAGCCCGAGGTTCGGTCTTTGCAGCACCAAATCAAAGCGTTGTTTTGACCCGCTAGGGAATTCTCAATCCCGGTAAAGCCGTAGTAGCATAAGGGAAACTTTGAATCACGTCGCCTTGATGCGGCGTGTCGGATGCCGATGATGGGGGTCGCGGCGGTATACGGGAGTTCGGCAATAGTTAAAAACATCAATTAGACGGCTACTTTTCTG
>read_146|beg|2392095|length|256|reverse|gi
GCCGGGTTAGATCCATCGCGCTTCAGGTCGAGTCCCGGCGGATCACCGACAGTGGAACCTTCGTGCCATCGGCTGCCGTGGCCCATTCGCGTTCCGCTACGTAGTCCTCAGCGTTGAAATTGCCAAGAACAGGCGTTTCCTTCCGCAAAATTAGCTCGCCGTCTGGCCAAAACGTAGTCATACGACCTTGGCGGGGTGACGTAACGAGGTGTAGTTGAGACGGATCTGCGGGCATTGAATTCAGTACCGAACGACA
>read_147|beg|1259047|length|259|forward|gi
GAGCCAGTAACCAGCGAAGTGCCAACACCATAGGTCATCCACGGGGGCTGCCGCTAGGCCGGCGATAGCAAATTCGTCCAGATCCGAGGTCACGACGATGCGGGTATTGAGGTTACCCAATAGAATCGAAGCTGAGCCCGGACTTGCCTCGCCTGGGCCAGTCAAATCCCCTGAACTCTAACCGGACTGCACCCACGATCTGGTACCAGCCAACTCAACAGCGGTGTTGACCGTACGGCAGCGACGTCATAGGTATCCA
>read_148|beg|82830|length|252|forward|gi
AAGCCTAGTTATCAGTTCGATCGTCGTGGCCAGCTGGGTCCTTGAAATAGTACGCCTCGGCCGCCGTGTTCCGTATTGGTTTCGCCGACGCGCTGCATTTCGGATCGGGCCCAATGTTCCACACCAGCTGCTTTCAGGCGTCCGTAGGCCCGATCAAAATGCTCGTCATCAACAAGATACGCGTAGTGCTGCATCTGAATCTCGACCGGTGGCGCAGCGAATTGCAACAGCACACCGCCGTCCAAACTGAAT
>read_149|beg|1335550|length|255|reverse|gi
CGGCGTCGTCGTCGGCAAGCTGATCGATCACGTCTGGCTAGACTACTGCGGATGAATCGGCTGGCCGTCTTTGCGCGGTCATGGCCAGATCGTCGAGTTTTTTGCGAGTCTTTGCATAATGCTCCAGCGAGGCTTGGAGATGTTTACCCGGCTTTCGGGCACTAAGTCGGGGGAGAAGTTCCCGGATACTTTCCTTGACGTCCGCCGAACCAGGCCCAAGTCGATTGCCGTTCTACGGCCCAGGTTTTCGCCGCG
>read_150|beg|1795074|length|254|forward|gi
ATCGTACTGATCGCGATGGCCTTCCGCTCCCCCATGGGCGACACCGCGTCCTTAGCGAATCTTTTGGAACGATGGCGGGATGTTCCCCAAGGGATTCATAGGGCTTCACTCGGCGGCTTCCAAATCGCAATTTTCGCCTTCCAGGGCATTGACTCGCTGGTCACGGCTGCCGCAGAAAACCAAAGACCCGGAAAAGACCCTGCCTAAGGCGATTAATTCGATTCCGCTTAGGGTTTTGCTTTTCTATGTAGGTT
>read_151|beg|2437114|length|255|forward|gi
TGACTCGCGCCGAGTTCTTCGACCAGTTCGCCGAACTAGCCTTGTCGCTCTTTTGAAGCGCCGTAAGGATTTCGCGCCGCGTGCGTTCAGCGAGCACGGTAAAGACATCTTCGTTCACCATGGAACTACCCTAGCGATATATACGCCAAAAAGGCATCAATCAAACCACGGATCCGAAGCCGTAGAGCGGAAAAATTTCCTTGCGCGTCGCCATAATAGCTCGATCCACCGTCGTCCGCAGGGTTGTAGCCAACT
>read_152|beg|2075568|length|254|reverse|gi
TGCTGCAAAAGCGGTAAGCATTGCCACTTCCGGGCTCGAAAGCGGCAACCACGGTTACGGCTTTTGCGGTAGTGGCTGTCGTCTGGGGCATTAGCCGCGGTCAATATCGGGTCGGGTTGGCCGGATTATCTCCGCCGCGAGTGATTTTGCTCGCCGCCGCTGGCGTTTTGACCCTCTTCGCGCGGTTCTGGCCGATCCTGCTGGGCGGTCTAACGGTCAAGCCGGCGCGTCAGACCGGCGTTACCGGGGTACCA
>read_153|beg|1855743|length|255|forward|gi
CAGCGAATCCACACCGCCGCTCATCGGGATCATCACCGTTTGGGTCGACTTCGGCGAGTACCGGCGCGCTACGGCCCCTCCCCCTCAGTACCCAAAATCGAGCGCTAATCGCCAGGCAGCTTAGTTGCGAGCTCATCCAGGGTCATCGAATCTTGTTCCAAAGCCAGTGCAACTGTGCTGAAACCCGCACTCTTCACGCTTTGACAAGTACTTCGGGCCATTGCGTCAACCGCGCCCACGGGACGTTGAAAGACA
>read_154|beg|2701304|length|251|reverse|gi
CGGCGGCATAGCTTTTTGTCATTGACTCGGCAATCTTTATTTGGCTTTTTTTTCTGGACCGCTGCATGGCAGCGAAGTTTGGGCCAAAGCAATCGCAACAATTGTCGCCAGTGTTTCTCCTGGGTTGCCAATCGTTACTGGACTTTCCGGCACCGAAACAAGCGAATGTTGTTCGCGAAGCGGTGCTGTTCGCGATTATGAACGGCCGTTGGGCTGCTGATTGCCTCCGGGTGCGTTTTCGTGGCCAAAAC
>read_155|beg|1034447|length|250|reverse|gi
GCCATTTCCTGCCAACCAAGCGCCAGTTACGCAAAGACCGTTCAATGTTTTCAACGGCACCCCGGAAAGCCTCAATCTTGCTTGCCCGACCTAGACCCGCGGCCGAAACTGAACTGGTCCACTCGATCAAGTCCCAGTCCAAAACGTCTTCTTCCTGAATTTCTAGGCCCAGCAAGGTCGAAGCATCGGTGAGCGCCTGGCAAGATCAACAGGCGCCGCAGCAGATCCTCTGCCCCCCGAACTAGCTACC
>read_156|beg|2822864|length|256|forward|gi
GCCAGCGCGATCAGGAAGAAGACCACTATCAGGCCACGGATGAAACCGGTCCATCGCTCTGCGGCGATTTTTCCACCACAATTGACAGCACCGAGATCGCCACCAAATCGTATAATCGCGGCAAAGACGGATAAGGCCCACAATGTTGAACCCGATGAGGCCCAAAATTGCCGTCAGCAACAACCAGCGAGCCAAGCACCCGTGTAAATATCGATGAACCTTGGCAACTGGCCGCTAGTCAGCAGATTGCGCGTAT
>read_157|beg|2710420|length|250|reverse|gi
GACCTCACCCATCGTGTCGTGTTCAATTCTGTAGTTCGATTTTGGGGACTTCGAATGTGCCGGAAGCAGCGGACGTCTAGTCATGAGACCAGAATATCGGCCCCTAGCGGCGAAGCTGGAATCCGAGCTTAGGTGGGTTGACTCACAGCTCGCCGATGCTGCTGACCAGCTCGGCCCGTCCTTCGTTTAATCGATAGGCCAGCCCGACAATACTTACTTCGCGCTGCTCCACCGTCCGCTGAATGATTTG
>read_158|beg|745349|length|252|reverse|gi
TGGCATTGTTCAGGCCTTCATGCACCAACCGGATCTGCTGGTTTTGGATGAGCCGACCTCTGGCCTGGATCCGACTCATGCAGCAAGTCTTTCTGGACCTAGTATGTGAAGCTCGCGAGGCCGGACAAAGTGTCTTCCTCCTCCAGCCACGTCATTAGCGAGATTCAGCAAGCTGCAGACAACGTTCAATTTTGCGGGACGGCAAGATCGTCACGATTGCCGGTCGTTGAGCAACTTCGCGCCTCAGCCATC
>read_159|beg|878010|length|254|forward|gi
CGTTGGCCGGGACTCGTACGCGAAGATGAGCATGGCACGGTACATAGCTTTCAAGAACTGCTCGAACTCGCGCCGCAACACGATGTGCTCATCGCTGTCGTTCCTCTGACGGAGGAAACTACCGGTCTTGTGGGCGAAGAGCTGTTTGGCAAAACTTCCGAATGGTGCCTTGGTGGTAAACGTTTGGTCGTGGTGCTGTGGTTGATTCAGACGCGTTGACCGTCGAGGTTTTGTCCGGAAGGTTGCATGCCGCG
>read_160|beg|1068918|length|250|reverse|gi
ACATAGATACACGTTGTGTAGCTCAGTATCATTTGCTCAAGCGCCATTGGCAAGACTATCCGCAGAACTATCTGAAAAATCAGCGGCCTTAGCACCTTAGTCTGGCAAGATTCCGGTAACGTTGCGAAGATAATGAATGATGCTACCAACGACCAAAGCTTGGATCTCGCCGCAATGCCACGATTCATATCTTTCTGATGCTCAAGATCCAGTCGGACTAGAATTCTTGCCGCTGCCGAAGCTCAGTTCC
>read_161|beg|581182|length|248|reverse|gi
GCATTAGAGGAGCGAGCCCGTTTTCGGTCGCCGGCAGCGTCATAAGCACATGACAACCGGAACCGGAGCGCCAATCATCGGGCGAACGTTCAGCTTCCTGCTGATACTTGACGAACTGGCGTCGGCGACTTCGTCGAACTCTCGACCGCCAGGGGTGCCGGCAGATCGTCAACCGGTAAGCCCCCTTCAGCTGCCAAGATCCCAGCGAGCTTTTCCATCCTGCTGCCAAACAGCAATTCGCGCACCAT
>read_162|beg|683980|length|255|reverse|gi
GGCACCGGCGTCAACGGCAGCCTTCCCGTTCGGATCGATCTGGGGAAATTCAGCCAAAGCTCCACGTAGCTTGTGCGCAGCGCGCGAGACGTACCGATTAGCACCGCCTTCTTGAACCGATAGGGTTTGCTCCGCCGAGATGGGGCTGGGATGCTTTAGCGCGCCACAACAGAATCGATAGGATACTGCACCCTCTGAGTATTAGTTGTGCCGCTTGTGTCCTAGACCGGACCGAATCCTCGGGCCAGAAGTTCC
>read_163|beg|1088138|length|254|forward|gi
CAACCGACGTCAGACAGTAAGTCATAGGCTACATCTGGCCCGGATTGGCAAGCATCTGTAGGCATTTTTCACATTATAATAATGGCTCTCATTTTGGTGTCTAAGGTTGTCCTTACTATTCACCATGTGAGGGAGGCGCCATGTCCGAAAACGGTCAGAAAATTGGCACGGTCATCATTGGGGCTGGCCAATCCGGCTTGGCTTTGGCGTTGGGAACTGCAGCAACGAGGCGAACATCCAATAATTTTTGGAAC
>read_164|beg|291544|length|251|forward|gi
ACTTCGGCAATTCAATCCCAGAATCCGGCGCACCGAACATCGGTGCTTATGCAGGTGCTGCGGTGAGTTGCCCAGTCGCCAAATAACTCTCATCGGTTGATCAACGCCCTAAGCTTGCGGCAAGCTAAGGGAATGATTCGCAACCAGGCACGCCGCTATGCCGCCGTACTCGGGGTTCTGTCAGTCCTCCTAGCGTGTTCTGGCTGCATCTCAGTCAGCAGCCCGACCCCAGCGCGTCTACCGGGGCCGCC
>read_165|beg|1491325|length|255|forward|gi
TTGTTTTGTAACTGTTGGGTCCGTTCACATCGAGGCCAATCCAGCAGTCTTGCCAGTTCATGTCCAGCCGGGGCACCTAACGCTTTAGCCACGGCTTCTTTGGCTGCGAAACGTGCCGCAAGCGAGCGCGTATTAAGGCTTCGTTCTGCGGGGACGAAAAGACGGTCTAAAAGGCCGGGGGTTCGTTCCAGCTGGCGCCTGAAACGCTCTACATCCACTACGTCGATTCCGACTGCCGATAATCATGAAGCAAGT
>read_166|beg|2632932|length|255|reverse|gi
TTGCTTTGCGACGTCGGCGAGGTGCGGCTTTCCGTACGCTTCGCCGTCGGAACGTCGAAGACCGAGTCGCAGCCCAGGACTAAGGCAGCTGCCGTTTCGGGTCAACTCGGCAACGGCTTCAGCTTTTGCCCGGGCTAACAGCACGCGCCGTTTCTGCCGGCGTCGGCTGACCGGCTGCCGCTGTTGCCGCATCTTCATCGACCGACGAGACCAACACGGTGTGCTGGATCCCGGCTTGCTTCAGCGTAGCGTGTT
>read_167|beg|1083332|length|253|reverse|gi
AATCCGCTGGGCTTCGACGCCTTGTTGCTCAACCCGCTAATCATTGCTGCCGTTGTCCTCTTCATCGCGATCCTGTCCCGTGCTCAGCTCGGCGATTGGCTTACGCCGGGTGAACATTTCACCGTTGGGCGTGCGTACCCGTGCGAATCCGCCGAAGGTCGCTGCACTACGCATTGTATTGGGGGTTCTGGTCGTTGCCGGGGTCTACGCGGCGACTGTCCAACTTGGCGTTTAGCCCCGTCGATTCTTGCCA
>read_168|beg|871111|length|253|forward|gi
CGGGTTGGTAGAGCCCCGTCACGGTAATAAACGGCAGCCGAAAACGGTGCAGGGTATTTGGTTCCTGGCGCAGAAGGCAGGACGTTTGAGAGCAAGCGAAAGCGTCTGTTACCTCTGAAACAGCGGTTGTTGTGGTTTACGGCTCTGAAATGACATTGGCGAAGACCTGTCAAAGATCAGCGACAAGGTCCAGTTGACTGCCGCTAACCTGCGGGAACAAGCGTCCGGACGCAAAACTGGTTTTTAGTTGGTC
>read_169|beg|1343039|length|252|forward|gi
AAGCAGCATAATTTCATCCCTGGTGCGTTAGTCTGATCGTGTGATCACCGCATTCGTTCTTATCAAGACCACGTCGACCGCATCCCTGAAGCAGCTCAGGAGATCTCTAGAGATTAGACGGTATTAGCGAGGTGTACTCCAGTTACCGGTGAATGGGACCTGATCGCCATCGCCCGAGTCGACAAACTGAGCTTTGGCGGACGTTATCGCAGATAAGTTATCCAAACGTGGATGGTGTCCAAGCGACCACAA
>read_170|beg|2008441|length|252|forward|gi
GCTCGTGAGGTCGTTGACAGCAACGATCTCCAAGTCTGCGCCTTGTTCCAGGGCCGCACGGAAGTAGTTGCGTCCAATTCGGCCGAAGCCGTTGATGCCGATCTTTGTGGTCACTATTCAATCTCCCTTTAGAGCTTTTCCAAGCACTTCTAGTACTCGTGATTTGGCAAAAAGCCAATTGCGAAACGAATCCCGCACGACGCTGGGCAGAGACGACTTACCTTGGGGGTGCGAACATTGCTGCTCACAAGT
>read_171|beg|893724|length|254|reverse|gi
AGTACCCACCTAGCAGCTGGCGGTTGTAATGGCCTGCGCGGGATGAGCCAACGGGTCAAGCTTTACGACTGGAAGCCTAGAAGCCAAAGCACAGCCCGGCGGCGGGTTCTGCATCAACGCATTCATTCCCTATACAGAGGCCTAACGTGAGCGATTCCGCACAAGTAGCAAAGCAACCTGGACTCCTCGACTGATGAGCCCGAAGTCATCAAGTGGCCCTCGTTGATGACCCAGCAATTGGTCCGCTCTGGATT
>read_172|beg|1290964|length|250|forward|gi
GCGTGGTAAATCGAACCGGGTCGAATTGCCCGGCAATCTTGCATCGCGGCGTTGATTACGATGAGCTTCAGCCGAAATCTGCGGCACCGAGGCGGGCAGTGCGAGTGCGGTAGCTGCGCTTTCCACAATGCTAAGTGTCTGCATCGTATAGAGGTACTCCGTTGGATCGATACCCGCAACAGTCGCGCCAATATTGTCGTTTGAACGTCAAGAGCTTTTCAGCTTCCAGCCTCCGGATGGCCTCGCGCAC
>read_173|beg|1315675|length|252|reverse|gi
ACATTGATGCCCTGGGTGCCATTCCAGTGGCATCAAGGGCAAACCATTGGCCGTCTACCCAGGCTTCGGCAATCGCGTGGAAGTCCATAGGAGCAAGCCCCGGCGTCATAGACAGCTGCTAACCGAGCCGGGATAGCTTTGGCACGTAAAAGCGAGTATCGCCAAATCGCGAAATCGCGGCACACCCCGCGCCGAGCCAAAAGAGTTTTCGACTGCACCATCGGTGCCACGAGAAGATCCGCTAACGTAACG
>read_174|beg|1151157|length|254|forward|gi
TATTGCGGTGGAAGCGACCAAAAATCGTTGAGGACGAGGTCAGGGGATTGATCCGTCGGCGCGGGATTGATCCTTCGCGTCATGCAGCAGAATTACGTCGACTGATTGAGGCGGCCGTCAACGACTATGCCGATCGAGCGCTGCTAGGTGCTGTGCCTTCATTGGGTCATGCTGAGTTAGCTCGGCAATTAGGTTTTTGATGCCGTTGCTGGATTTTGGCGTTCTACGAGTCCTATCTTGACGACCCAAATATT
>read_175|beg|3067817|length|252|forward|gi
CATGACTAGATCTGCGTACTGTTCCGCATGAAACGAACACTTGCGTAATCGCAAAATCGGCCCCAGAACGCTGTTTCGCCGAGCAGCACTTCAATATCGTGCCGTTCACTCGGCGACTCAGGTGCTTGGCCGGATAGGCCGCCACACCAATGGCAACCTTGCCGGCCGCCAGCATCGCAGATCGGCGTTGCTCAACCCGACGCACTAATTCTATCGAAATCTTGTGCGTAATTTAGGGCGCCGGTTGGGTGT
>read_176|beg|451337|length|251|forward|gi
ACGGGAGTCGGCGCAGAGAAGGCAACTGATCACTGATGAATTCTTGTCAGTGATGGTGCCCGGAGCTGAAGCCAGGTAGGTCCATGTTCATTTGGTCGTGCGGGATGGAAATTAGCCCGGCGGTGCCAGCGGCCAAACCCGGCCGTTGCAATGGCGGAAACCACTAACGCCGAGATAAACATGGAGAGCAGCAACCGGCCCGCAGGCGGGTCCCTAGATTGTTACGGGGCATCGCTGCGCGGCGTTCCGCG
>read_177|beg|680171|length|252|forward|gi
CAACCAACAAACCCACACCTAAAAAGGGTAGCAACGGTTCGTTGACACGGAAACCACATAACTACATACACGCAACACCAAACACTTCACACCACCACACCCCCACAACACGGGTGCGGACCGGTAAAAAAGAGTTACGGCGGCCATAGCGTGGGGGAAACGCCCGGACCCACTCGAACCCGGAAGCTAAGACCCACAGCGCCCATGGTACTGCACGTCGCGAGGGTGTGGGAGAGTAGGACACCGCCGGAC
>read_178|beg|221817|length|253|forward|gi
CAGGCCGTTATTCAGCATTGCCATTACCAGGCCGCCGATCATAGACCCCCAGTACCGTGCCGACGCCGCCACTCCTGCTGCACCGCCAATGAAGTACTGCGGCGATTGCGTCAAGCTCCCAACCGGTACCGTCGGAGGGGCCGGAGGCGGTAGAACGACCAATAAAGATGATTGCTTGCCACCGCGGCCAGGATCGACATGTTCATCATGACCAGAAAGTTCAACTTTGCGGCTCTTTACTCCAGAGAGCTCA
>read_179|beg|40110|length|251|forward|gi
TCCCGATATTGGATGGAGCAGCGTGAAATTTTGGCGGCTCCATCCAATTCGGGGCGAAGCTCACATACGAATAATGACAATCCTATTGGAACTGACCGGTCAGTTCAGTTAGAGTAGTACCAGAACCACTTCACCGGAAGGTCGCATCGTGCTGATCGCACAACAACTTAGAGTCAAGGGCCGCCACGACGACCTGGTGCCACCCATAGTCCCTGCAAGCCGCCAGCGGTTCACTGCTTCTGGTTGCCGGA
>read_180|beg|2158008|length|251|reverse|gi
CAACGATCGCAGCGATCCAAAGCATTCAGTTCACGACTTATAATTGCCGTTGTCATGACCCCTCCTTCATTTCTGGCCCCCGTGACGCTTTCGCCTCTACAGGTGCCCAGCTCTAATGCTTGTACATCTACTACAACCATTATGCGGTTCCAACCATCTCAGGCCTGGGTACTTCTTTCGCTGTCCGCGTATTGCAATTTCATAAACGTCCCTTTTCGCCGAATCCTCAGGACACGGCTTGGCCGTTATCT
>read_181|beg|1630994|length|253|reverse|gi
GGGCCGTAGCGACGCAAAAGCGGCGACTACATGAGGCGCTCTTGCAACTGACCGATGAAGATCCGCTGGTTGGGTCGCGACTAGATCCGGGTGAAGGTGAATCGGTAGTCAATCTTTATGGCCAAATACAGCAGGAGGTCATTTAAGAAAGACTGCTGAGCGAGTGCGGCATTGAGGCGAATTTTACGTCTTCCGCGCGTGGTGTATATCGAGAAAGTTCGCGGAGTGGGGAGCTGCGATAGAAGACTTTGGT
>read_182|beg|2196478|length|251|reverse|gi
ACCCACGCAATGTCCTCAAACGCACGCTCGCCAAAGCGGCAGACATGGGGTTCACTTGCTACACCCATCCGGAAATTGAGTTTTATTTGCGTCAAGTCCGAAGAACTGGGCGCAGATGGCCGGCCAGTGCCGGTAGATCAGGCCGGATATTTCGACCACGTGCCTGGCGGGGTACGCAAGACTTCCGACGCACGGCCGTGGCAATGCTGGAAAGCGTCGGCATACTCCGTCGAGTTCAGCCACCACGAAGG
>read_183|beg|1319348|length|251|forward|gi
ATGCCTTGGCCGCGGTGTTTTCGTGTCAACATAAAAACAGGTGATGCGCAAGTTAGGCCATGGCGGTTGATCTTTGAGATATTCGCGCTTGTGTTTGATCCCTGGCAATTCCTTAGGACTGCCGTACGTGGCACCAACCTTGAGCTACGCCGTCGGCGTCAAAGACAACGCGGCATGCGCTTGATCACTAAATACTCGCTGCCGCTTAGCCTCTCGATGTATCAATCCCCCATGCTTGTTTTCTAGATGGA
>read_184|beg|632578|length|251|forward|gi
AACCGTGAAGGTGTGCCGGTGGCCAGGTGTCACGGTAGAACGGCTCTGGGGTTACTTGGCATACAGGGTGCGGTCCGTGGCAAGGTCGAAACGCACCACGATCAAAGACTCGAAGGCGGCCCGAGCGAAGGACTTGGTCCGCCGTGATTTCACACCAACGGCACCGGATCGGCTATGGGTAGATGATTTCACCTATGTTTCGACCTGGTCCGGGTGGGTCATGTTGCCTTCGTGATCGATGCTTACTCGTC
>read_185|beg|284652|length|248|forward|gi
TCCGAGATCAAAACCGTAACAGCATCGAATCCGGCATGCAAGGCCGTCGGTCAGCTGGGTCATTTGATTGAGAGTCAGCAAATGAAAGTACCAAAACAAAATCCCGAAGCGACAACGCCGGCAATAACAATCAGATGACCATTGCTCTTCGCTTTTTGCGGGCTGGCGGAGCTGAGGGATTTGTTGGCTGGTTGGCTGCCTGCGTAGCGCCGGGGCTCGCTTTGCTGCCGTGTTTCTTCGCGCGCTGT
>read_186|beg|5668|length|249|reverse|gi
GGTCTGGTTGTTTTAGGGGTGAAGCTAGCCCAGAAATAGCCCTAAAAGGTCAAAAAACCGCTCAGAACGAATCTTGGCTCCTGCTTATGACTCCGGATACATACCAGGGAGTGCGCAAGCGGCTGAGAGGATTATTTGGCGGTCAGCCGTCGGTGTCTCTTGGGCCGCGGCCATTTACTGTTCGGCCACCCTTGCGCCAGTTTGGCGCGGTGGGCCCTAATACCCTGGATTTTGTCACCACTCCGCTGC
>read_187|beg|263052|length|251|forward|gi
GTGGGATTTCTTCAGTGATCTATGTCGCACTACGATAGGTGATAGATTGCGCTGGCGGGCTCGTTAACTCGATGAGGAGCCTCGGCGCAGCACCACGACGATATCAGTGAAAACAGAGTTGAGGGACATGGTGTGTCACACCATGACGGACGGACACTCATTGAAGCATCCAGTGGAACTCGCATCGTTATCTGCCCTGTGAAAATCAGGATTGTCTGGAGGTAACGCTGAACCGTTCCGGTTTCTTGCCG
>read_188|beg|1763133|length|252|forward|gi
CCTTTCCGGGCAAAGAGGTAGGAGACCGAACCAGGGTCTGCCATATTCCCGCCGTTACGGCTAACCTGCCAAACGAACTTCTGAAGCTGCGCGATTTTTTTATCGGTCAAACACTCGATCAAGATTGCAGTACCTTGCGGGCCATAGCCTTCGTACATGATCGTTTGATAATCGATGGCTTCGTCCGAGCTGACCGGAGCCACGCTTAATAGCGCGATCGATATTGTACATTGGGCACCGAGGTCTTTTTAG
>read_189|beg|2074543|length|256|reverse|gi
CCAAAGGGCAGCTGGCCGACATTCCAGATCCGGCTGTGCTAGCGGCTGGTTACGTCCTCTGGCGGCGCGGCTGTCATCAGTGTTTTGTACCCGAACAACGACGGTTTTACCGGCACTTTAGCTGATCTGGATGCGGTGCGTAAACGCGGTGCAGATCCCGGTATTGCGCAAAGATTTCGCCGTTGAGGCCTATCAAATTTTGGAAGCCCGCGCCCATGGAGCGGATCTGATTCTACTTATTGTTAGCGGCGCTCAG
>read_190|beg|399828|length|253|reverse|gi
TTCGGCCAAAGCAGTTTCTCCAGGGTGAATGCCGGCGTTGAGTTCTTCAAGCGTGAGCGACATCGCTTCAGCCACGACACTCCCCTATCTCCTTTGTCCAGCACATTGCTCTTGTTCCATGATAGTGGCGAATCACATGGTTGTCATTCGGTCGAGGTACGCCATGCTCAAAATTCCATCGGGTCAGCGGCGCGGACACTGCTTGGCTGAGATTGACTTTGATGCACAATTCCGCCCCTTCGGAACGCCGCCA
>read_191|beg|2306298|length|252|reverse|gi
TCCTTTAGGGTTGTTGTACGCTGCATAGGAGTACAATATACATGGTAAAGTTGTGTTGTGAACAAAGACCGCTTTGAGTCGAGAAGCCATTCTGTCTGCGAGCGTTAGCTATTGCCCGACGAGGAGGGCCTGCCAGCGGTGACATCCGCCGGTATCGCGGGGGAGTTCGGCGTGACGCCGATGGCGATGTACTGGCACTTTGCAAATAAGGAAGAGCTGTCGCGGCCTTGGGTCAAAGCTTGTTGGATTGGT
>read_192|beg|233696|length|258|forward|gi
TTTAGTGGGTCAAAAGCCGCCACAAGTACGACACTCGACGGAAGGTAACGGGGAAACGGCGAAAGTAGTAGAGGTGCCGTAGAACAGTACTCGAGTCCAACTTAGCACTTAGTGTATTTGTGTGAGTGAAATTCTCGAAGCACCAATTCCAGGAGTCCCTGTTCAGCAGGAGTCAGAACCCGCCGTGGAGAAAACAAACGGCTACTCGCGAAGCGATCGGCAGGCAGCTGTTGACCTTTTACGGGCAAAAGGTCTGGG
>read_193|beg|1649726|length|255|forward|gi
TACTAGCTTGTCCGCTGGCCGCATTCTTGTTTTGGCACCGGCAACTACCTGACGCGGGCGGCCTCACCATGGCGCTTGAAAGCTTCCTGCCTTGGCTTGGTCTGCTCAGCCTGCCGCTCCGTGATTTCGGCGGTCCGATCACGCTCTGGCCTACGCCTGGCTAGGCTTGGCTGACTCCAGTGGTCATTTTGGTGTGTGCTGTTTATACCGGCTATGCTGCCCCGCACCCAAGCAGCACCCGCTACTGGGCAAAGC
>read_194|beg|559139|length|253|forward|gi
CGTGCTGGCGATCAACCCGGACGAACTGTACGACGTCGTCCGATCAACGCATCGTCGATGTCCACTCACGCTTTCCGGTCTGCCGTTTTCCGGTCCGATCGGTGGCGTTCGCGTCGCATTGATCGAAGACCAGTGGGTAGCGTTTCCCGCGTCACGTCCGAGATGGAAAAAGCTGTCTTCAACATGGTTGTTGCCGGCCGCGTTGCCGGTGACGACGGTCGCGATCATGATGGTTGAAGCTGAAGCTACCGAC
>read_195|beg|592797|length|252|forward|gi
GATTCGACGGCGTGCGCAAAGCGGGTGGAACGATTGGCTTCCTCCCGCCTCGCCGCTGTCTGCGCTCAACATCTGGTTAGCGGTGCTGTATTTACACAGTTTTGGCTTTTGTTAGCGTACTGATTGTGACGGCGACGCCGTTTCGGGCTATTCCGACGCGGTTGCGTGGCCTGTACGAGCACCTGATGGGCCAGGTATCCGCATGCGGAACCGACCGGCGACGAGCACGACCAAAAGCTATCTTTATGATCG
>read_196|beg|1762205|length|256|reverse|gi
GCTGCGGTCACGGGAAATGGCCGGGCGGACAAGATTGCCGTTACTGCCATGGTGTACGAGGATCCTCAAACTCAAGGTTGCGCCGACGCCCGCTGATGTCCGCTAGATGCGTTGGCGCTAGGCAATCACACATGCTTGGCGCAGTGGTCCAGGTTCAACGGCCGCGGCGGGCGAGCTGACGCCGGCCCGAAAGCGTTTGGTTAGAAGCCGAGGCTAAAGCACGCAAAAAACGTGGAGAAATCGTCCAAGCAGCGGC
>read_197|beg|943509|length|252|forward|gi
GGCCCGGAGCTGTACAAATACCAGTCCAGCAATTTCTCGCTCCACCGCGAACCGGCTTTTTCCAGCCCACGATCCGCACGGTCAGTAGCCATCATCTGAACAAATTGTTTTGCGCGTCCTGGGCATCGGTGGCGACCATGTGCAGTCGTGTTTGCCTGTCGGCCACGAGTCAGACCAACATAAGCCGCTGCGGCGTCCATGCCGTTACCGGCATATACGGAACCATGAGCCACTGTCGTGCCTTAGAACGCC
>read_198|beg|1719028|length|253|reverse|gi
GAGGTAAAGCAAAAAAATTAAAACTGGCGCTACCAGCGTGGAACAGGTTCTGCTGGCCGCCGATAAGGAAGAGGCATTGGGTAGGTTGAAACGTTTACGGAATTGCTGGTAGGCGCTTCCCGGCGTGGGCCAAGTGAGAGCGGGAGCAATTATGGAACGAATCAAAATCGCCAGGACACGACGTGTTCGGGGCTTTGGGTGTGCACCAACGCAAAGCGCTTATTAGTTTCTCGGTGCCAGCACAGCCAGAGTG
>read_199|beg|2115992|length|259|forward|gi
CGTGATGCCGTCTGGGCTGTGGTACTGATAAAGATCAATCCACTCGGTGTTTAAGTCGGCGCAACGTAGGTTTCGAACGGCCTTGACGTATATAGCGGCGCGAACCGCGAGCACCCCAATCAACGCCGTTAGCGCCCTTGAGGTCGTAGGCCAAACTTTTGTCGCCACCACAGCGTCGTCCCGTTTGCCGCCAGCCAGTGCTACGTGCCCAGCATTTACTTCACTCAACCCAGGCGTGCGACCATAAGCGTCAGCAACA
>read_200|beg|632201|length|255|reverse|gi
TACGTGGACGGGGTGGTCTTCACCCCGTCCCACGTAAGCACCTGGCAGATCGACTACGACACCCCACCGCAACTCCTTATTCTCGCGGTGCCGGCATGGTCCTTGATGTATTTTCACGATCAGTGTTGTGGCGGTCGAGTTCGACCGGCGAAAAAAGCTGAAGCACGTCCGAAGGATCGCGTTCGCCCGTTTCAGCTACAGCGTTCTCACGCCGTAACCGTTTCAGCTCGGCCGATTCCGTGCTCGTTGTTCCAG
>read_201|beg|1730388|length|252|forward|gi
CCGACGATCCGGACCTGCTCCTCGCCGTCGTCGGTCTCAGCAAGCCGGACCCAAACGCGTTCGGTAGAAGAAGTCGGCAGATTCTTACCCACGTGATCTGCTCTGATCGGCAACTCACGGTGGCCGCGATCCACTAAAACTGCCAGCCGAACTGTCCGTGGGCGACCCAAGTCCACCAAAGCGTCCAGCGCAGCTCGAATGGTCCGACCAGAGAAGACGCACATCGTCGACTAAAAACAACGACTTTGTCAT
>read_202|beg|2515445|length|253|forward|gi
GACCCTTTTTGTTATAGGCCGCATTCCGCTGGAATATATCCTTTTTCGAGATAGCTAGTGTTACCCTGCCCAGCCAGGAATTGCGAATCCTCAGGCGGCGTTCCATCCACATTCTTGAGTCATCACCTGACTACGCCGTCGGGCATCGAAGGTTACCGCTTTGTTCGTCAGCGTGTCGGCGGCTTTTGAGCAACCGCTAGCCGTTGTCGAAAGCTCCGTACTGAATCGCCCCGGTGTGTCCGGAGACTTTCTT
>read_203|beg|2673655|length|253|forward|gi
TCCGTTACCGGTGTTAGATAGCCCAGTTTCCGCCAGACTCGCACTGGGCATTTTGTCCCACATTGCATCGTTTGCGGTGGGTGGTCGGAGTTGCGCCGGTGTTGTCCATGGCTGCTTCTTGCTTGGGCCGGTCTTTGCCGCCGACTGAAACTTTTTCCGCCACCGGCTTCAACGTCACGTTTTCGCCAGTCTGAGTTCGGGCTCACTTCACGGGCCGTCAATGGTCACCACGTTGAAAGTCTTTTCGACCTTG
>read_204|beg|2447918|length|249|forward|gi
AATTCTGCGTTTGACCACCGGTAGCTACGGCACCCAGCCGAACAGAGGCCTTGAACCCTTGGCGTCCGCCATCTGCGAGGCGACGGTACGCTTCCAGATCAATTCGTAGAGCTTGAATTTCATCCGAGCTGACGCTTTTGCCGACCTGCGCCGGAATCCGGAACGAGTCACCAGCCGGTCGGATTGCCTCGTGCGCCTCTTGGGCATTTTTGCTTTAACCGGCGTATACCCGCGGGGCATCTGGTACGA
>read_205|beg|2021333|length|257|reverse|gi
CAAGAGATTGCCACCTCGCAATTGAGTGCAGAGGAGCAAGCCGATGAGCATGTATGGGCCGGGGGGTCCGCCGCAAAAAGCAACAGCGTTTGGTCCGAGCCTACGAAAAGGTATCCTTGGTCTGATGAAGCCGGACCGGCTCCGGATGACCCGTGGTCTGGTTTTCTTAGCCGCAGTGTCCGTATTGCTATCTGTGGCCGCACCAAAAGTATTGGGCCACGCAACAGACCTGATCTTCCAGGGGCATCATCGGCAAA
>read_206|beg|286567|length|249|forward|gi
ACTGCTTAACTCGGTGGATGCCGCGGCGGCAACGGCCAGAGGCGCTCGTCAAAGTCTGGACCAGTCTGCCGCGTACCGTCCAAACATCGGGAGGCTCATTTCCTTAGTTCAAGATTAAAAAAATAATAACCGGTGGAACTCCGCAGGGCTATGGGTCAGTTATCTGCTGTTGATAACTAAGCTGGAGTCATGCCACTTCCAGAAAACCTCAGTCCTGACCTTGATGACGCCAACTAGCCTCCGCCTTGG
>read_207|beg|1001591|length|249|forward|gi
GCCTACTTTCCACTTCATTTTCTAACTTGCGCTGCACGAGGCCAGTACCGCGACCAAAATAATGAAGCCCAACGCCACCCAAAGCAAGCTCTGCATCGCGGGATAGCCACGTTCGGAGAGGTTCGACCGGATCGCACCGCCTCCAGCACCGAGAAGCCGGCTGCCACCGTGGTGTTCTTCAAAAGCGCGATAAATACGCTCATCATTGGCGGCACCACCGCACGGAAGGCTTGCGGCAGTAATAACTAG
>read_208|beg|2544868|length|252|forward|gi
CACGGCACACCGATAGCGGGGGCGCGGATCAATCACCACCTGGCGTATACGCCTTTGCCGAGTAGGCTGTGGTCGCCCGCGAGTCGTTGGTGCCGGTGGACGCCGATGGCCCGCCGACGTCGCCACGCTCTTTTGGGTTGCGCTGCGCTGACCGGCGTTAGGCGCGGTGTTGAACACGGCGGACGTTCAGCCGGGGCAGTCAGTGATCGTGTTTGGTCTAGGCGCGGTTGGGTTGATGGCCGTGATGGCTGC
>read_209|beg|1480644|length|252|reverse|gi
CAGGGCGCTTTGCCGACGTCCGGCGCGTTTGGCTACCGCCTCCAATCGACAGCCGACCGTAGCCGTGCTTGGCCAGTTCGTCCAGCGCGGCCTTGGTAATAGCTGAGGTGATCTGTCGTTGGACGAACGGCGGCGCCGGTCGGGCGGCGGCGAGTGTGCTCGATCATGTCTTCAGTATACGTATGGACGATACGGTACCGTTCTGCCTATACTAATGGACGGGACGGGTCCGTATCGTCCGTTTAACATTCT
>read_210|beg|2813106|length|253|reverse|gi
ACTGTTGATTCGCCTTCTTCGGATCCCAACGTCACCGGCGTTGGCGGAACAAGACTCTCGATCGATTACAAACACTGGTCGCATGGGCCGGTGAAGCAGTTTGGAATGACTACGTGAAGTCCGGGCGACACCTGGCGAGGCGCCACTGGTGGTGGCGTCTCGACCTTCTTCGCCCGCCCCTCATGGCAGACCGGCGCCGGTGTAAACACCTCGCAGAAACGTCAGGTGCCGGATATTTCGTCAGCTGCTGCGG
>read_211|beg|441796|length|248|forward|gi
GGAGACCGGCCTCAGGGAGTCTTATAGAGAGGCTGAAGAGTTGGTGAGCTGAGCTGCCTACAAACAGTAAGATTTAAGCATCCCTACTCATGGCCCGCTGGTGGATTGAGCGGGGATGTTTGTTATCTGGTCTGTATTGGCCCCCAGCGGCCCGCGCACGATAACCTAGATCAAGCATTTGCGAACCCCCCCCAGCAGTAAGACATACCGAGGGATGGCCCATGGACAGCACTTCAAACTTCGTCAAC
>read_212|beg|2154184|length|254|reverse|gi
TGGCAGAGCAGATCCCGCAGCTCGTTGGCAGTGAGCGGTGCTGGCTGTTGCCACAGCAGATCCATCACGGATCGCTCCAATTCGCCCAACGTCGCCATTTTTATCCGTCAACTCTTACGAAATATTTTCGTAGCATGATCGCCAATCTGCAGATACCAACTGTAGCGCGTTTTTGCGCTAATTTCTACGAGCACGTAGAAAATGTTCTACACTGTTTTTCTAAACAAGACGTAGAAGAGGTTTGAAATGGAAGC
>read_213|beg|2374400|length|253|reverse|gi
CCACCTTTGGCTTAGGCATTGGTGCAACTGGTCTGCTCGGTTTCGCGGCGGCGGCAGTGCTTTGGTACTGGATTCCGCGCGTGCGTAAAAACCTGAGTCTGAACTAGGGGGGGGTGGCATCAGCCCGACCGCAGACAGCGACCCTGCCGGGACCTGGCAATGCTACTAGGTCGGGGAATGGTCACGGAGATACAATCGCGTTGAGGCGAAGCGCCAGGCAAAATCCTGTAGCGCTGTGGGGGAGGGACAAGAT
>read_214|beg|324294|length|253|forward|gi
CAGCGTTCTCACGCCGTAACCGTTTCAGCTCGGCCGATTCCGTGCTCGTTGTTCCAGTTACTACGTACCAACATCGATACTCGGCTTGCCGGACCCATTTACGCACCGTTTCCGGCACACCCACACCCAAAAGCTGGGCAACTTTTTGCATCGCCGCCCACTCCGAAGACGCACCCTCCATCTCCGCACGATCCTTCAACTCCTGCGGATACCGTGTCGTAGTTTTCCCTGCCATGTCCTGATCCTCTCAAAC
>read_215|beg|2805403|length|252|reverse|gi
GATCGCATCCACTGGGCAAGCATCTACGCAAGCGCCGAAGTCAATGCAGCTCTTCGGGTCAATGTAGAGCATGTCAGTGCTGCCAAAGTCTAGGCTCGTCCGGGGTTGGATGAATGCAGTTGACTGGGCAAGCGGAGATGCAGGAGGCATCGTTACAGCAGTTTTGCGTGATCGCGAATGGCGTGGGCGCTCAGATCAAATTTGCGCGTTTGTAAACGAAGGTTTAGGCTTTGGTGAGTAGCCCCGTCGGAG
>read_216|beg|1446242|length|251|reverse|gi
TCTTCGTGGTGCTTGCTCGGCGTCGAAGGCTGGTCAAACTGTGACGGGGTCCAAAGTGAGCGGAGTCCAGCCATGACCACAGTCAGATTGGGGGCCGGTTTCCTTTCAGCTCAAACCTCGTGCGGTGCTGATTTCGGCGGTGCTGTTTGTTCTTGTGTTGGCTTGATGGCGTTTCACGTTGCTTACGGCGGAACGGCACTGCCTTACGGCAAAGTCTTTTGTGGGCACTACTCGGCGATCAAAGTCGATGC
>read_217|beg|182529|length|250|reverse|gi
AGACGAACCACATCAGCGCGAATGTCGTCAGGTCAAAGACCGAGGAGATTGGCCCGATGGTCACCATAAACCTCGCCAGACCTTGGTCTCCCACTTTTAGCGCTTCTCCACATATTCTTTGTCCACATTGTCCCAGGGCAACGAAAGCGATCGAGAGGTCGTAGACCAGGTTCTGCAACAGCACTACCACTGGAATCATCGGGATGAACGGTAGTAAGGCCGAGGCCACCAGGACTGAAAACATGTTGCC
>read_218|beg|1029383|length|253|reverse|gi
TCCGCGACTTTTGACCCGAACACCCCTCAAGGTCAGGCCGCGATTAATGACTATATGAGCAGCGGCAAGTATCCCCAGCAATGACGGTCCTGGCGTAAGAAATTTGGCTACGGTAACTAAAGTCACTTACACCTCAGGTACCGAAGCCGGCATCAAAATCGGCCCGCTTGAGCTTGGCGGCAAAGGACGAGGATTACACGTCCTCGATGGTCAGCACGAAATTACGGCGATGGCATTCCGGACCAGTTGGTCA
>read_219|beg|1017384|length|255|forward|gi
CTTCTCGATAGTCCAGGTAGCAGGTAAAGCGTGCCGTCTTCGGAAAGTAAGCGCCAAGCCTCTACTAATCGGGGGCTCTAAGAATGCCCACGTAGTCGGTAAAAGCGTCATCATAGTGGTGTAGCCGCGCCTTGACGGTCTCATAATTTTGACCGCAAAAGCCTAGTCGTGAGCCGCTTTGACTACGCACCATAGTGGTAGGATTGACGTTTTTGAGTCCGCCCGGTGTTGAAGGGCGGATCCAAAATAGATGAG
>read_220|beg|1224407|length|253|forward|gi
ATGGAACTCCGGTTGTCCAGAAATCTTGCAGACAAGCGTATTTTCCCGGCAGTGGATTCAACGCATCCAGTACTCGCCGCGAAGAAAATACTGCTCTCGCCGGAAGAAGTCCACATTATGTGGAAGCTCCGTCGGGTCCTTTCGGGGCTGGAACAGCAGCAGTCACTTGTAATTGCTTACCTCCGTAAGCTCCGCGAACTCAGAGCAACGTCGAATTCTTGATGCAGATCCAAAAGACCACTTTGGGTTACGA
>read_221|beg|2727411|length|258|reverse|gi
CGACAATGTTGACGTCGTCGCTGGCCCAGGGCACCATTGGGCTCGAAATCCTGGAACAGATTCCCGACGTTGAAACCATCGTGATGGGCGTCGGCGGCGGCGGTTGCTTGCTGGTGTCGCGGTTGCGATCAAGAGTCGCGCGCGTGAGTTGGGCCGAGAAACTTCGAATCATTGGTGTGCAGGCAAGAAAATGCGTGTCCGCTTACCCCGCCCTACGCTTGCTGTCTGACGCGTTAGTTCCGGCTGACAAAGGTCTCC
>read_222|beg|784435|length|252|reverse|gi
TGGAACCGACTTCGGCTAGAGCTGTCGTGGCCGAACCAGTGACCGTAATTCCACCATGCTCTGGGATGTCTACTTCGAAGAATACGTGGGCCTGCCAACATGTCTGCCCTGCTGGATTTGTACTTGCGTGGGCGTCTGCACCAAGCCAAGGGCGCGCAGATAGGCACCAACCGATGCCGCCGCCGAGCCGGTTGCTGGGTCCTCCGTGATCACTCCCACCGGGAAAAGATTTCGCGCTTCAAACGTCTGCCG
>read_223|beg|400030|length|251|reverse|gi
CGCGTTGGCGCGTTGTACGTAGTCTACGCAATCTCTTAGACCAGCATGGGGTCATAAGCAAGCGCGTCCTCGGTATCGATCAATGCGTTGAGGATCTGATAGTAGTGCGTTTGAGGACAAGTCGAAGAGCTGCGAACTGCTTGCTCTTTGGCGCCAGCGTACTTCCACCAATGACGCTCTAGCGCCAGAATCTGCTGGTCACGTTCGGCCAAAGCAGTTTCTCCAGGGTGAATGCCGGCGTTGAGTTCTTC
>read_224|beg|1729782|length|253|forward|gi
TAGTGACTTGGGCGCCCATGTATGCAGTCAACCAAAACATTGGATCTAGCTACCCGGGAATGCAGCACATCGCCGACAATTGCTACTCGCATGCCAGCTACATCGCTACCCACCGAGCTAACACCGAAAATTTTCGCCCCAGTGTCTGCGCATTGTGAAGGCATCGAGCAGCGCCTGCGTCGGGTGTTCGTGAGTGCCATCACCAGCATTGATCACGGCAGCGTCAATCCAGCCAGAATCAGCAAGTCGTTGC
>read_225|beg|2325939|length|254|forward|gi
CCTTTTCGCATCTGGTTACTGACGCCAGTTTCCATCGGGCCCTTGGTCTAGTACCAAGTAGGTCTTAGGGCGACTTCGTAGCTCGGGTGCGTCAATCGGTTGGTCCAATCGCCGTCGTTAGTCAGCAGAAGTAAGCCTTCAGTTGCCTGATCGAGCCGGCCCACATGGAACAGCCGCTCGTGGGCGTACTTGTTCTTCAAGAAATCGCTAGATGTTTCGGCGACCCTCCGGGTCATCCATCGTGGAGACCACAC
>read_226|beg|728294|length|255|reverse|gi
CGCCGGGGAGCCGTTCGCTTCGGGCGAAGGAATACCGCCTAGAAGCATCGGATCAAAGAAGGCATCGAGCAAGAATTGCAAAGAAAATACACCAAGCTGATCCGTGACGAAGGGCCCCAAAGGTGTCAAAGCACAGATCCAGGGTGACGAGCTGCGAGTTAGCTCCAAATCTCGCGACGATTTACAGGCCCACGATGACTTTGTTGAAAGGCTTCGACGAGGCTGTATCTACAGTTTGTGAACCTGCGCTAAATC
>read_227|beg|1399037|length|251|forward|gi
GCGCAGTCGATCTACCTGCTCAGCATCATCCGTCAAAGCAACGGATGACGACGCCTACCGTAGCCCAAGCGATCCACCAGAGTCACGTTAAGCTCGGCTACATTCTCCGCCACAATTGCCGCTCGAGCGAGACCGCTCTGACAAGCCGCAATCAATTCTGCAAGGTCTGCACAGCGGGGATACTGTCACGGGGCCATGTAATGCTTCGAGATCTCCGAGCCAGCGCATCCATCGAGTTGCCGACTGTTACT
>read_228|beg|1359060|length|256|reverse|gi
CAGTAGGCAGACATATCGTGGAAAATGAAACACTCGGCGCGGATCGGAACGAACAAACGGGTCCACTAGATGGGTGGCAATCTGGCGGACCAATCGGCTGTCCCTGTAATTACCAACCAGGGCCCGTTCAAAAATACAATGAGCAGATTCTGCCCCGGATGCCGGTCCGCCCACAGACTGGCTATGAGTCCGCCCAACGAATGAGCTAGCCAGTGAACTTGATGTTCTGGACCTAGATCTTGAGCTATTGCCTCAA
>read_229|beg|527158|length|256|reverse|gi
CGGGCGTTTTCTTTGCTGGATGCTCCGTCGCTGCTCAGCTCTCTGGGATTCCCTGGAACGAATTTCTCAAGCAATAGAAATGGCGAGGCCGCCGCCGCAGTTACCCCTTCAGGATCGACATTTTTTCCGTCGATTCAAAGCAAGCCGTCAATCCAAATCAAACCAGTCGATGCCGAAGCAGTGATACCTGCCCGGTCCCAGTTCCGGAACTGCTGCAGTAATTCCTGCAGCAGCGGCTTGGGATCAGTAAATCGGC
>read_230|beg|1014092|length|255|reverse|gi
CTTCGTAAGAATAAACGTAAAGCGCCCGTCCCGCAGATTGATCTGTAGACGGGCGCTTTACGTTTGTTAAAACATCTGCCGCGGGTTATCCGGCGGAGGGTTCATCTTTCGACTTTTCTGGATCTACCCGAACGCCCATACTGCGGCCGACCGTCACACAAATCAGGGTATTTTCCTCGCGCCGTTTCCAATCGCACCTTCGACAACTGGCGTCGGCGGGCTCAGCTGCTTCAGCTTGACCGTCCTGCTTCGCAG
>read_231|beg|1699081|length|251|reverse|gi
CGGTCATGATGCCTAAGACAGGCCCAAAGAACTCGGTCAAGTGGTAGTAGCTTCCGGGGCGAACTCCGGTACGCACGCCGGGGGAGTAACAGCCGTCCCTCAGCATCTAACTGCCGAGGTTCAACGAGCCAAGACTCACCTTCACCAAGCGTCGTGAGCGCGCTTTTGAGCTTGCCGGCTGCCGGTTCAATAGATCGGCCCCATTTCGGTCTCGGCATCGTCAGGGAAGCCACCTTGAGCGAGGACGCAGC
>read_232|beg|252352|length|262|reverse|gi
TAGCACAAGATCAAATGGGAGCACGACGGCACCCTGTCGTTTCCGCCGCTCTTGCGCTCACGGCGTCGTGCGGTTCTGATGCAATGCCGCATTAACGGTCCGTAACCGCGTTGGCTTAGCAAAACCTTGTTGAAAGATCGTGGATACCAAGAAGCCAATTACGGTTGACGCCGATTAAGGGCCTTCCGGTGGAAAAAGACTCTCATTGTGGACATGGAGCCGTTTCTTCCAGTCTTACCGCGAGATCATGCCGTTCCTGACT
>read_233|beg|2947094|length|256|reverse|gi
GGTTAGGTACCCGCGACCTTACTTGCCAAAGTGCCTCCGGATTCAATCCGGTCCAGAACCAGTCGCGTAGCGGGTTTCACGAGGCAAATTTTGCGTGCTTTGTGCGTCTCGAATTCGAAAAGTGAAGTACATGGCGTCGCCTGGTGAATCTAAGGGCAGGTACGTAACTTTCGAAGCGCCCAGCGAAACTGTCCCGATATTGGAGCGTGGGTCAAGATGTTTAGCTAACGTACGGGTCCAAAAGCCCACGTAAATG
>read_234|beg|2813958|length|252|reverse|gi
GATTCTGTGGCTGCCGTTTTGAAAGCAAAAGGATTGTCGATCGATGCGGTAGGCCCAGGCAATCACTATGTGTCTGCTTCAGGAAATGTCTCGCAACTGCAGAACCTTTTCAAAACTAATCTTTACGCAGTACCGGGATTCGCAGACCGGAACAGACTTCACCGGCGCACGACAGCGATGTCAAGGTTCCGCAGAGCTTGGCTGGTCTGATCGACTGATGTTTCTGGATTAACCGACGAGGGCAAATCCTTC
>read_235|beg|2661412|length|253|reverse|gi
GTGTTGCGGCGGTGCGTTCATGGAGCGCCCTGGATTCGCTCTACCAGGACATCATCTTGGAGCACTCCAACGGCTAAGCATGGTTCGCCGATGTCCCGCACATCCCGAACCTCAGGATGCCAATAGCGCACAATCTCACCAACTAAATCCGATCTGTGGCGATGAAATTACCATCCGACGTCGATGTGACTCCGGACATAATTGTCGGCGTGCACTGGGATGGTGCAGGTTGCGCAATTTCAAGGCTTCAGCT
>read_236|beg|2912820|length|252|reverse|gi
ACTCAGAATTTGCAGCACCGCAGATGGCCGACCGTAAGTCCGGGTGGTCAGGACGATTACGTCTACAACCGGTTGCTCAAGCAGCGCACTTTTGGCTCGGTTCAGAAGTCCGGGACGACAATGCGAAACCTGATCTGTTCCCAGCTCTTGCTCTTGGCATCTGAAGATCAAGCAAGGAAATTTATCTCTACATCAACTCTCCCGGGCGGTTCAGTAACTGGCGGGATGGCCATCTACGTACACGATGCAGTT
>read_237|beg|3148648|length|251|forward|gi
TTGTAGTGGTTGGCGGCGGCGACTCCGCTATGGAAGAAGCGACCTTCCTTACTAGGTTTGCCCGCACAGTTACCGTGATCCACCGTCGTGACTCATTGCGCGCCTCGAAGATCATGCAGGATCGCGCGTTCAGTAATGACAAGATCAAATTACATTTGGAATACCGAGGTCTACGGCATCGACGGCGAAGCCAAGGCTAATGGTGTCAAGCTCAATAACTTGGTCACCGGTGAAAAGAGCGAGCTCCCGGC
>read_238|beg|1729733|length|252|forward|gi
AAGGCCAGGTCTGCACACCTTCGGCAGCAAGGTGGGGGGTGCCACTAGTGTGACTTGGGCGCCCAGTGTATGCAGCAACCAAACATTGGATCTAGCTACCCCGGGAATGCAGCACATCGCCGACAATTGCTACTCGCATGCCAGCTACATCGCTACCCACCGAGCTAACACCGTAAAATTTTACGCCCAGTGTCTGCGCATTGTGAAGGCATCGAGCAGCGCCTGCGTCGGGTGTTCGTGAGTGCCATCACC
>read_239|beg|1994949|length|250|forward|gi
GGACACCTTCGTCGTCGCTAGTGTACTGACTGTTGCCGCTATACAGGCTTTTTTCTGGTGATCACTGGATTCCCCAGCATGGTGGTGCCTTTTTCCATATTGCGCACGTGCTCTGGGGCGGTGCAGGACTCACCGCTGTATTATTGATCAGCCTGCTCGCCAAAGAACCCAAACGCCAGCTCATTGCGATACTCGGCGGGCGGGATTCGGTTTTTCATTGACGAAATCGGCAAGTTTGCAACTCGGGCAA
>read_240|beg|1887325|length|252|forward|gi
ATCTTGGACCGTGGGCCAGTCTCGCTGACATCGCTAATGATGCGGTGGCGTTGCCGAGCATCCCACAAGTTGTTGCTGTACCAGTTGGAACTTGGCTAGTCGGCTTGCCAAATTGCAGGTCGTTCGAGTCGTCATATTTGCGCGCGTCTCGAAGGCAGCGCATTGCACTCCCGCGGCCATCCAGCCGGCCATCATCCGGGTCCCCTCAGCAGCACATTGGTATCTGCAAAGGAACTCACGGTCGATAGCCGA
>read_241|beg|2010657|length|257|reverse|gi
CGTCAAGCACTGTGCAACTACACCGGCAAGACGGTGCTTGGCAATGAACTTGGATGTCAACGATCAAGAGGCTGAGGGCGTTGAGCGCGGCTGATCACTTGAAGGTGATCTCGAAGTATGCACCGGACTTCGGGATAGATGTAGTCTTGGCGGGCCCCCCAACTACGCGTGGGGGATCGAGCCGAGTTTGAAAAAGCCGCAAGCGCACTTGTCGCTGACGGTAGTTTTGAGCCGCGTTCGAGGCAATAATCGGCAAG
>read_242|beg|3041883|length|252|reverse|gi
AGTAATGCCTGGCTAACTTCCCCAGCTGGCCGAATTCCACAAATAAGAGGGACTATGGTCTACGCCGTAGTAGCTCACGTGCTCGCCAACCTGAAATATCGGATCTTTGAACGAGGTGGGGTCGCGCCCAACTGAATCCCATGCCTTCATCGCAGGAGACGTCCACAATCAGGTCTGCCGGGTTGAAAACCAGCTAGGTCATCGATGTTGAGGTAAGTGACGGCGCGGAGGTGTCCTGCAAAGTGCAATTGA
>read_243|beg|2664729|length|250|reverse|gi
CTTCTAGAATCGGTGCCAGCTTCAAAAGCAATAAATCTCGTGCGCTAGTTGCCGAAGGTCGCTTGGGTATGGTGGACCAAAGCTTGGCTAGCCAAACCGCAGACTTTTATGAATCTCAGCGGTGGCCCGACGTCGGCCTTAGCAAAGTTTTTATGACCTCGGCGCGGACAATGTCATAGCGGTCCAGGACGAGATTGATATTCCCTTCAATACGATCAAGTCTGAAGATCGGTGGTGGCGAAGGCGGCCA
>read_244|beg|434718|length|252|forward|gi
GGCGTGCTTTTCGGCTTTGTCGCGGTGCTGACTCGAATAATTTCAAAACAGCTTTTAGACCCCAATGGCCTTTTCCCTCCTCAATATCCAGTGGTATTCGATTATTGCTATTGCGGCAGCTGGCGGACTTGGCTCGTGGTTTTGTCCAGAGCGCGTATGCCTCTGGTCCGCCGGACTTAGGCGATTGCTGGCCTTACCGTGGTGGATCCTTTGGTGGGCACGCCATCGGAATCATCATTTTGAATGAACTTC
>read_245|beg|2060543|length|256|reverse|gi
GGATGCCGCCAGCCTGACTCCTGGATCTAGTATACAAGAGCGTCTGCACGCTGCGCAGGTTCGCGTCGGTCTCCGCCCGGTCATGAGTAAGCTCATGAACCTCAAGACCATCGACGGTTTCTTAGACTTGCAATGGCATACCGACCGACTACATCGCCGTTGGCAAAGGAAAGAACCCTGATACTCAAGAGGCCGTGGTGGAAGACCGTGGGCTCGATGATGGGCCGCAACGGATTTTGATGCACTCCGTAGTAAA
>read_246|beg|2315939|length|251|forward|gi
TGGTTTGTTTACCGGCCCATAAAGGCCACAAAGGGCAGAGAATCACGGTGATCGGCGTTGACCGCAATGGTACAGGCTGATCAGCACAATACCGAGCACACCGCGCTTTGTTGCGGCGTAGTACAACCCAGCGAGCGCTAGGCCAATCATCAACCGTCGTTGTGCCCAGCGGCAATAGAAATTGATCAGCATCAGTGGACTTGGCTACCGCGAGCCATAGCGCCCGGTTGGGGGTTGACGCCATGCAACTC
>read_247|beg|1353901|length|253|reverse|gi
AGGAATCAGATATGACGACCACGACAGAAACTCCCGCAGTCTCGGCGAGCGGAGCCTACCGTGCATGGAGTCGGTTTGAGCGACGTTGCTGCGGATAAAGTTCGCAGTTTGCTCGAACAAGAAGGCCGCACAGATTTACGTCTGCGCGTCGTCCGTTCAGCCCGGCGGTTGTTCCGGACTGATTTATCAGCTGTATTTCGACGAGCGCATAGCTTGACGGCGATGCAGTGCGAGACTTCGACGGCGTCGAAGT
>read_248|beg|2318875|length|253|forward|gi
CAGCACCGTCTAGCCAGCCAAGTCACGAAAGTCATGCCGGCAATGGCACCAGCACCAACTGGTCCGGCGAAGTTTTCACGAACGCCAATTTCAGCGCGTCACCTCTAGCTAGGTACGGTCCCCACGCTCAACTGCCCAAGTTCCGGCTTCCAGTCATCCTATTTTTGGGTCGGCTTGGGCGGCTGGAACGGCAACCGCAGCTTGGAACAGCTAGGAACCGCGCAATGGTGCGATAACGGAGATCCGACATTAC
>read_249|beg|827025|length|256|forward|gi
GATATTCCCGACCCGGCATTGTACCACAACTGGTACCGATAGGTCATTACCGATCGAGTTAAGCCCTTTGCAAGTTGATGTTTCCCGTTGCGGCGCAACGGCTATAGCCCGCTGCCGGGTATCTGCTATTGATTGCGTGGTCCCAATCGGTCTGTGCGGGCAAAGACCAATTGCTATTGCTGGGATCACTGCGAAGAAGGCGAGATACCAGGAGTCGCAACTAGGGCAAACGAAACCTAATGCTCCAGAGCTGCGT
>read_250|beg|2277874|length|254|forward|gi
AGGCTAGCGATGTTTCCTGGCGCGCGGAATCTGCGCGAGTACCGGGCAATCTTTTCGCCGGGTTCGACGCCATTACTGATGCGCCAGGTAGTCGTTGGGACCCAGCTCTTTACCCACCCTGAGGCAGTAGCACGAATCGGCAAGTTCCCGATCGGTTTTACTGCCGTCGAGGTGGTTTTTATCGACGATTTCCCCGAAGTTTCTGTGGCCCAGTTCGGCATCGATGCCGAACTCCGTCGAAGGAACGGAACCGG
>read_251|beg|673088|length|250|forward|gi
GCGGCGATTGCAACTTGCTGGTCGACAAACCTTTGGCACTAGTCGGTGGGTCTACCGGCTTGATTGGTGATCCGCGCCCCACAACCGAGCGTTCGATGCAGACTAAAGAGCAAGTTGCTGAATGGGTAGCTGATATTCAGGCCCAGGTGCAGCCGTTCCTTTCCTTGAGGGTGAGAAACGCGGCTCGTATGGTGAACAACTTGGACTGGACGGCGCCCATGAGCGCCATCGATTTCCTTCGCGAGTCGGT
>read_252|beg|142775|length|252|reverse|gi
CAGCCAGTCCAGCCAGCCAGCCAGCCACGATAAGCGAATTGCCGAAAGTAACCAGCCAGCGGCACCGTCTTCCAGATGTCAATAAACGGTTGAATGGTCAGATTGCTGGGCCACCAGCTGAACGGCCTTTGCACATCGCCCAGTGGCTTAGCGCGGAGGTGATCATTACGTAAATGGGCACCGCGGTGAAAACGCCAAAATTTACCAGAGTCACAATTCGGAAGACTTTGTCTCCCTTGGGTTTCACGCACG
>read_253|beg|2773002|length|253|forward|gi
CCGCATCGATAAAGATGAAATCGAATGGTCCGGTTAGCCCGGCAAGCGTGTCTAACGCCCACCGACCCGAATACTCTACTTTCTCGCCTACGCCTGCACGGTCGAGGGTTCTTCCGAGCCACCCGCGGCATGTTCAGGTAGGAACTCGCAGGTCAGTACGCTGCCATCAGCTGGAACTTCCTCTGGCCAGCCAAATGGTCGAATAGCCGGCCAAGGTTCCAATCTCCAGCACCTTTTTAGCTCCAGATATTTT
>read_254|beg|2813346|length|253|forward|gi
AATCAACAGTCAATTTGGCGTCGTTGTTGTTCGACCAGTCATCGGAAAGCACCGTGATCGCCGGAGGCAGACAAAATGGTCTGACCCTGCGCAGTAGCCTGTTTGAAGATGTTACGATAGTGCCGTGATATGACTCTGAGTGGATTGGTTCGTCCGCGTTGCCCCAGCTTGAGGAGACAATCGAGGCCTTGTTGTCGTTGATAATTGCGGTGTAGAGATCAATATCAGCGGCATCGGTATTCGGTGCTTGGTA
>read_255|beg|159779|length|253|reverse|gi
GAAATGGTGCATCCAAAGTTGACTCTGGATTAAACGGTTGCTGCCAACGAGCAGCAAAAAATAGCGCGTTCAGCAGGCTACAATTTTGTAGTCTGCTAGCGTTTCCAACGGCGCTTTCTCAATGAGTCCGCCGATGTTTTCTTTGACCCAGGCGTTGATCTTGTCTTTTGCACTCACCAGCGAAATTGACCGGGTAGACCCCGGTACCGTAGTGCTTTGCCAGCACCGTCAAAAAGCCCGGGCCAATCGGAGC
>read_256|beg|1234658|length|250|reverse|gi
AGCAAGCATCGTTGCAAACAAACGCAAAGAGTGCGTTGCAGGCCGAACCAAATAGTTAGAGATGATCTCAATCGGGATCACCATGAAAAGCAAGTACCACGGCGACGCCAGTAGGTACACTGAAAGTTTGAAGTACTTCCAGCCGTTGCGCTTCACGCCGAGAATAATCCAGGTGAAGTAGACGTACGCCGGCCAAGCATAAGCACCGCCAACGTGCGAAAATGTTGGAATTTCCAGCAACGGAATGGCT
>read_257|beg|95185|length|253|forward|gi
CTTCCTGGACTATCGTCCATAATATTGGCTTTATCGACAGCATTTGGGTTGGTCTAGATAACTTTAGTCTTGCTTTTTGCAGACCCGGCATTCTGGGCCGCTTTCCGCAACACCCTAGTAATTACCGTCGTGCAACTGGTGCTGGTCTTTTCCCGTGCCCATCCTGTTGGCGCTTTTTCTCAACAGCATCATCTCGAAACGACGTTCGGAACTTCATCCAGAGCGTGATCTACCGTGCCGCACTTCATCGGCT
>read_258|beg|689172|length|251|reverse|gi
ATGGCAAGTTGAAGGGCACGAACAATAAAGGCATCCAGACCCTGGCTGTGCAGGGTTTTCGGAATGTCGTAGATGCTGGGCGCATCGGCCGCGTTGACCACCGCGTCCGTGTCGACTCGCACATCCGACCGATTTTGGCGCGCATTGCGTCCGGAACCTGACGATCGGAACGAACCACGATCCGCATCTGGCTGAATGCCGATCGAGCGCAACGCGGCAACCGAGTGCTGCGTGGGCTTGGTCTTAAGTTC
>read_259|beg|383047|length|251|reverse|gi
GCTCCCACATCCTTGGCGTATTTCTTAAGTTGATCGTTGCTCAGGCCGGGCCCGCTTTCGGCCGGCTGATTCTTGTAAAGCGAGGTAGAAGAAATCGAAATACTTCTCTGGCGCAGAATCGGCAACGACAAGCAGCGGCCGCCGCCGAGCGTGAGGAGTAATCGTCGTCGAGGCACCGTCGAGCAAACCGAGCGGCCGGTACTCCAAGGTGATGTTGCCCTGATCCTGGAACTTCTTCAGCACAGAGGCAT
>read_260|beg|1401548|length|259|forward|gi
GATCCTGCCTGGCGCGCCGAACCCCCTGGAGTTCGTCCGGGGCTTTTGCTGCCAGCACCCTCCCGCGCTCCGCTTGCCGAATTCTCGCCTTTCGACGGTAGTTCGTCCCGGCGATTGTCGTCTGGACAATCGCCCGCAACGGGCTCTCGGTTCCTTTGCGTTCACGATGCGGAAATAGCCCACGAACTGGCCGCGCTGGTATGCCACAAACCGCGAGCTAATCGGTAATGATACCGAACTTTGCTCACACCGGGAACGC
>read_261|beg|1443856|length|254|forward|gi
CTTCGCTGAGGTCAAAACAACCGGGCCGAACGTTGCGCGGTTCGCCGGGCGACATTCGCGTGCGGCGCCAGCTCGCGCAACAATTCAAAACCAAGCGCTCGGTTGAGATGCCCCGGTTCGACGTCAGCGAATTCGCCAATGACGCTGCGGCAAGAACGGTATCTGCCTGTGCCACACGTTCCCACCACAAACTCATCCGAAGTGCGACGGTCTTTCGGATAACTTGTCATCCAATTTCAGAAAGTACTCCGTCG
>read_262|beg|404807|length|253|reverse|gi
AGATCAGCTTTCTAGCGACTTGCGCACTCGGATTTTCGAACGCCGCAGCTGAGCTTGGCTACGTCCGGGCCAGATGCCGCCGCCCGGACCTTGCGCAGTGGGAAATACTTGGACCGTGGGAGTGGTGCTCACCAAGAAACTCTCCTATGCCTTTTCTGATCCGTATGCAGTTACTTACCTTGCCGGATTGACCACGGCCTGTAGTAGGCAAAGGATATGGCGTGTTGCGATTACCGCCATCGAAGAAGGGACG
>read_263|beg|454278|length|254|forward|gi
AAGGCGTTGCTTACCGACGAGCTCAAGGCAGGCGTTACGGCCAAGTCTGACGAGGTCGCTAAGGAATTGCGGGCCAACACGATCAATCTGCCGGAACCGGAAGTAATGGACGTTTTCAACAACGTCTACAGCGAACCGAACTTCAGCGCTCGAACGGCAAAAAACCACCTATGAGCGTTATTTGACCAGCTTCGGAGCAAACTGATGACTCAAATGACATTTGGGCCGTGCAATACAATGCGGGCCTGCGCAAA
>read_264|beg|1332279|length|250|forward|gi
AACTGCACTGAGCTCGCCATCTTTGACGTGGTAGGTTTCCCAGCGAAACATCGCCGTGAAACCAGACTGGAGCGCCCCGCCAGCTCGAGGCGAGAGCCATTTCCCACACCGACGTCGCTAAGGGGACGTCTATTATGCCGGCCAATTTGGACAGCGATTCTTCGAGTTGCTTGTCGTAGACCGAAGACTTCCGCCACGGTAGAAGTTGTTTGGCCCGGGTAACGGTCCGCCGGTGGCGTCCGCATTTCCT
>read_265|beg|2942207|length|255|reverse|gi
TTGAACCGCGTTTACTGGCGACCGACGATCGCAAAGAGCACCGCAGCAGGCCAAACTTTAATCCAGGTCGCCGCGCTAAGCACTGCAGAGGCAAGATAGGGCCTGGCATTGAGCAAAAGCAGTCCCACAAATCACCATGGGCGCGGTGAGACCACTCAATTCGTCCGACGGTCGACCGTACCCAAAATTGCCGTGGCGCCGAGCCACCAATACGCGGGCGAAGTACGCCCTGATTGTTCTTTGCGCGAGTTAACA
>read_266|beg|1130271|length|249|reverse|gi
CAAACCCTCAGCGATGACTTTGAGTTGCTCCGGTAAACAGCCCGAACCGAGTGCACTGCCGCACCAACTTGAACCAGCTGCGGGTCGAATTCATCAGAGATAACTTGTCGTAAACGACGCCAGCCGTTGTAACCACGATTCGGCGTACCGTCGCTAAATCGTTGTTGAACTTCGTTGGGAGGCACGCGTGATCCGCTCGGCGAACCAATTTCCAGATCAAAGCCGCCGTCGAGGTAACAGGTGTCCAAC
>read_267|beg|594278|length|254|reverse|gi
CCTTGGACGCACCCATGGGCAGGAACAGCGCGTCACCCTTGGCCAATAAGCTTCTCAGCGCCAGGCTGATCCAAAACAACTCTTGAGTCGGTCGACGGATACGAGGTTGCAAAGCCATACGCGACGACACATTGGCTTTGATCAAACCTAGTCACAACGTCGCCGAAGGCCGCTGAGTAGCCAGTACCAGGTGGATACCGGCGGCGCGAGCAAGCTGAGTGATTCGCGACGATGGAATCTTCCACATCACGCGG
>read_268|beg|2200236|length|258|forward|gi
TTAGTCCATGATCATGCCGAGTCTCGCGCAACTCGCCGACGTTTGCGCCTAACATCTCGCCACGTCATCGCTTACCTCCACCAGTCATCGTCTCAGTACTAGTTTCAGCTCACCATTTTCACCATGGGTGACGAACTCCCCTGGTCCGGATTCTGGCTCCGGCCAGGGGAACGAGCTACTTACGCCGCGAGCATGATCCCTCTGTCGGTAGCACTGCCATCAGCTTTTAACCGCGGACAGGCGGACGCTGTCGCCAAC
>read_269|beg|1193799|length|254|forward|gi
TTGCTTGTTGCACATCATTCTCGATAACTGATACGGGCTGCGAACTGCTGAAGAAACTTGGGGTCCCCATGCGTCAAAATCAATCAACGTACGTCAATTCGTCCTTTCCGCGAGTGTCTGCGCTCGCAGGTGCGCTTGGCCTGGCGCTAGTACTGGCCGCCTGCGGTGGATACGACTGCTGGCTCAGCCGGTAGCTCCGGTGGCTCCCGATAAGACGATTGATGTTGTTGCGGTAACCAACTGTCTACGGCAGT
>read_270|beg|863413|length|251|reverse|gi
TCGGCAGATGCTTCGGTTCACACCAGCTGAGCTAGCCGTGCAACGGATCGGTCACTTTGGCTTCTTCCGCGCAGATCGAAAACAGCTCTGGGAGCAGGTTCTCACCCCGCTGCTGAGCTAAAGTCGTCTCAACCAGCTGACTTGGCGGCGGTGCCCATTGACTTGCCGCGCGTCCAGTAACCACCACTTTTAAGCAGCTTCTTATCCGCGCCCTTGGCCAATATCTCCTTTCCGGACCACGCGAACCATCG
>read_271|beg|2238360|length|250|forward|gi
TCGCGTGCAATTGCTGCTCCAACTGATCGAGCAACCTCTGTTCGTCTCCGACAGGGGCATCACGACCTCCTTAAGGCCAATGCCATCTCCATGACCAACCGTTAGACTGTGAGTTACACACACTCAACGAATTATGCCCTGGTTCTGGTTCCCAGTGTTGACGGCAACTTCAGCGATGGGCTGTCGCCCAGACACTTTTAGTCGTCGTCTTAACTTTAAGAATAGGCTTCTTGGCCCAGAACCGAAAGCC
>read_272|beg|122717|length|253|forward|gi
GCGGTATTGCCGTCTGTGCGGGTAACTTCCTTCAATAAAGACAAAGTGTCGAGTAGCTCAATGCTTGTTACCCTTCGGGTAAGAGTACTTTTTCCGTCGCGGTGCCGCCGCAACTATTAGCGCTGCCGCAGCGACAACCGCGCTAAGAATCAAGCCTGGCCGGAACGTGTCTAACGATTCCAGCGTCAGCTGGGATGGCATCACTAACGGAACAATTCCGGCGACTTAATGATCAATGTTAGTGCTCGTACTT
>read_273|beg|3064750|length|254|reverse|gi
TCACCCCAGGTTAAGTGCTTTCAAAATATGTTACTGGCGGGTAAGTTAGGCTCCATGTAGCAATGACGCTGTGAGCATGGCACGGAAACAATTCGAAACCGGCGAAGGCCTGGATATCGATGTTCAGCTGGCACGATTGGACGCGATGCGTCGAATGTTGGTGGAGCGCACGGGGGAGTTCACTGAAGCGCTGGCGCAAGATCTACGCAAACACCCCGATGAACGCCTGGATGACCGAGATTGGCTTTGTTTGC
>read_274|beg|944082|length|252|reverse|gi
GCTCGACGACCGCTGTGCAGGCTGTCGGCGAGAATGTGGTGGACATGGCCACGGTCCACCGATTACGCCGATTCGCCGACCAAGAATACGCAGACCTGTCGATCCAGTTGCGGGACAGGGAGAATCCAGCTGAACTATTCGAAACTCTTCACGGGCGCGGTAAACATTGTTTGCACCCCGACGAGGAAGCAGCTTTTTGCAGCGATAGCCGCTGATGCGGCACGTCTGTTCGTGCTGGCGAATCGGTAGCGG
>read_275|beg|357904|length|249|forward|gi
GATGCGCGGATCATTTTTATCGATACCGAAGAGTCCCAATTGGATTTTGATCCGATCCGTCGGCAGTTCTTCTGGCATCGATTTTTTAGCCATCAGCCGGATCGAACTTTGTAGAACCCAAAGGTTGTTGAAGCGATTTTCGACGTCGTACGTTTTTGGTTAGACCAGGGCTCGATGGCTTCCGGGGGATGCCATTCCCTACCTCTTCGAAGAGGAGGGGACCAATTGCGAAAACCTAGCCCGGTACGC
>read_276|beg|1793909|length|252|reverse|gi
GCAAGCACAATCGTTACGTGACCTACAGCTCGATCGATCCTGATTTGAAGCTGTAGGATAAGTCAGTATTATCGAAAGGAATCTTCGTGGGGTTTTTAAGAGAGCCGTAGGGTTATCGGCATCATCGTGCTAGTTATTGTCTTGCTCTTGTTCGCTCCGAAGCTTCCCGGAAATGGCGCGTAGCCTGGGGCAGTCCTTCCGCATAATCAAGTCTGAGGTGCGCGAGTCCAAGAACGATGGCAAGACCAGAAC
>read_277|beg|1309882|length|254|reverse|gi
AATACTTTGGGCTGCTTTTCTTGCCACCGGACTGGTCAAACGTTTGGCGAAGCAATTTCGGCAATGCTGTCTCGAGTCCAGATGGCTTGGATCGGCACCCTGATCGGCATCGTGATTTCGTTTCCGTTGAGTTTCTTAGCCACTGCCGGGATCTCTTCGCGTTTTGCCAGTTTGGCCGCTACAATTCATCGTTCGCGGTGATTAGAGCAGTTCCGGAAGTTTGTGATCGCCATCTTGATCCTGTCGGTTACCGG
>read_278|beg|1604694|length|252|forward|gi
TTGGCCGCATTTTGACGAGTTCAACTTCGCCCTCGACTGGTTCGATTACGATCGCCGCTGATCCGAAAAAGGCTAATAATCCGGCTTTGGTGATCCTGGAACGAGACGGCGCGGCAACGCGACGAAGCTATGCCGAGCTTTCCCGCCGCTACCAATCAAGTGGCCAATTAGCTCCGAGCACAAGGTGTGCAGCGCGGCGAGCGAATGATCGTGATGTCTGGGCAACAGGTGGAGTTCTGGGAAGTCATGCTG
>read_279|beg|1169701|length|256|reverse|gi
TCAACGCGGCATTCGCTACGGCCACGATGATCATACACGAATGCCTAATAATCCCGCTTGGGCCAGGATCAAACCCAATCCGGCAAAGCAGAAATAGTACTAGTGCTACTAAAGGCTGAGCTGGCCAGCGGATCCGAAAGCGTGACTTTGGCGTCCATAAGGAAAGTCCAAAAAGTACAACTATTGTGATATCCAGCAGCAGGCCCGTTATTAGCCCGGTTGGTGCAGAGAATGTCTTATACGCCCAAAAAAATGC
>read_280|beg|894220|length|254|forward|gi
AGGCTCGGCAACGGTCGGTAGGACGTCGTTTCGTCGCCGCGGAGCACGCCGAGCAGACGACGCATTTCACTGAGCGAGGTACGGCCAGTTTCGGCGATGGTTCGTAGCACTCGGGTTGCCGCCGTGGGGTCTTGCTCGGCCGCTTACCGCCCGCCGTCGGCCTGGGTAATAATCACCGACAGTGAGTGCGTCCACAATATCGTGCATTTCGCGGGCAATATGGGCGCGCTCACTCGCTCGCGGGCAAGGTACTC
>read_281|beg|2815665|length|253|forward|gi
ACAAGAGACTGCCGGGAAAATTGCTTCTGCTCTGGTTAGAGTCATGAACTAATCAGCAAAGTCTTTTACCCCGGATTGCCGGAATGCGACCCGATGGGGCTCATTGGCACCCAAATGCTTGGCCCGGGACATTGGTGGTCATTTGAGCGTACCCAGCGCCGAGCACGCTGAGCGAGTTCCCGGAGCTACTCGACTGATCACGCACGCGGTGTCGCTAGGCGGTATCGATACCCTCGTTCAACACCCGGCCGGC
>read_282|beg|2202718|length|256|reverse|gi
GTCGATGCGGAACCGATACACCAGACGAGCGTCACCCTTTTTCAGGTTGACGATGCCACCTTTGATGCCCGTGCCACCAATGTTCGATCCCGATGATGTGCTGGGGGTTTTGCGACTTATCAGCGTTCTTCGACATGGTTACTCCGGTATAGTTCGAGGGTGGTGGGTAAAAGCAGGTCAGGTTCTAAGCCAGCGTCAATACTTCGGCACCGGAATCGGTGACTAAAAGCGTGTGTTCAAACTGGGCAGTGCGCTT
>read_283|beg|2234223|length|253|forward|gi
CCGCGATTTCTGCTTCAGTGGGCACCTCAGTGCCTTTGGTTAAGGTCTTCAGCTCCGGCTTTTGCGAGTCGAGCTCAACGGGAAACCCTGGGCGGGGCAGACGAAGTTACCCCAGTGCTAAAGAACTTTTTCACAATCTTGTCTTCAAGCGAGTGGTAGGACATGACCACAGCTCGGCCACCGATTGCTAAGGCGTCCACCGCGGCCGGAACCGCGACGTTCAAGCACGAACGAGCTCTTCATTTACTTCTAT
>read_284|beg|641370|length|253|reverse|gi
CGCGCTACTTGAACTGCTCAAAAGCTATTGGCATAACGTTCGCCAACCAAAGCGAAACCAGGACGCCGTGGTCTAAATGCACGCCCGCGCCGTGGTCTGGGCAGGAGTAATGCGACTCGAGGCGCTCGGGAGAGACACCCAATAGCTTGGCCGCGAAGATGCGGATCGCGAGTCGTCTTGCCACGAAACGGTCGTGCAGTTCTTGGCTGCTGAACCGCGAAGCTCGCAGACTACTCGGCCCGAACTCAGCCAA
>read_285|beg|998|length|256|reverse|gi
CTAGTTGGTCGCCATTATCGGTGATGACGATCCTTCAAAACAGTCTCAGTAAGACCGACGTCGACTGATTGGCGGTTTCAGCAGGCGAACGCGAGTAGACACGGATGAGAGCTCCTTCAAGCTCTCGGATATTGGTAGTAGATTTTTGAAGCGATGTACTCAAGAACGTCGTTCCGGCGCGTGTAAACCCTCACCGATAGCCTTTTTGCGCAAAATAGCGATTCGAGTTTCTAGTTCGGGCGGCTGAACGATCTGT
>read_286|beg|2794391|length|258|forward|gi
TGCTGGGCGGAGCGCTCACTGGCGCATTAACCATGGCCTGGGGGCGTTACATCGCAAGCTCCGCACGGCGGAATCTTCGTCTTCTTTGCCATCAATACCAGCGCTGTCTATTCCTAGTTGCCGTTTTGATTGGCGCGGTAGTCAGCGCGATTCGCGAGTCTTGGCGCTGAAGCGCTTCGTGGCCAAAAAACCCGCAGCTGCTACCGTGGCTAGCTTAGAGGGGGTTTCAATGAGTACATTTACTAGGCGTGGGCGTTA
>read_287|beg|365795|length|250|forward|gi
TTGACATGGATTAGAAAAGTGCAGAAAATGTACTCCCCCTTTTGGGTTGGTTCACAGGTGGTGCATGGTTGTCGTCAGCTCGTGTCGTGAGATGTTGGGTTAAGTCCCGCAACGAGCGCAACCCTCGTTCTATGTTGCCAGCACGTTTGGTGGGGACTCATAGGAGACTGCCGGGGTCAACTCGGAGGAAGGTGGGGATGACGTCAAATCATCATGCCCCTTATGTCTTGGGCTTCACGCATGCTACAAT
>read_288|beg|2665492|length|256|forward|gi
GGCAAGGGCTCTTCGCCGTTGATGTCCAAGGTCCAGCAATGCGTTAGCGCCACGAAGCGGCACGAATGGGTCTCGCGCTCCGGTAAAGCAACTGTGAATCGGCTCCGCGCCGTGGCCGTAAATTACGGCGGGGATCTGGTTACGGCGCGACGTGCACGGCGGGCTGCGCCCTTGCCGAATTCGGTGCGCAGCTGTGCTGCAAGTTTAGTTTCGCTCATAATTGAGATGCTCCCTTCTGGTGTGAGATGCAAGGACG
>read_289|beg|2418413|length|250|forward|gi
GCCGAACTCGTGCCCGCGCCCGAGGGCATCGCCGCAGTCGTCGGAACTTCTGGTTCAACAGGTCAGCCGAAACAAACCATGCTCAGCGTCGAAGCCCTTGCGGCTTCGAGCATGGGCACTGCAATGCGCTGCGCGGCGAAGGACAATGGCGTTTTGGCTTTGCCAACACATTATGTCGCTGGCGTCCAGGTTCTGGTCCGTTCGTTATTCGCCGGTACCCGGCCGGAAGTGATGTGTGGTGCGTTCAGCC
>read_290|beg|2715777|length|255|forward|gi
ATTTCGCCGTGTGAAAATCGCAAACCGTCGAATGGAGTTACTAATCCTGGTTGGCTTCACCATGCGTGGAAGCCCTTACGGTAGCCGACAATTTTTGCCATTGGACTCAGCACGGCAGAGCAGACAAAGGCCAGGTACAGCGACGTTCGCAATCCAAAAATAGCCAGCCTCAAACATGGCCAAAACCAGTGCGCCGACGCCGCCAACGCACCAGAAACGGCTTGACCCGTGTACTCACCAAAGCGGCCGTATCTC
>read_291|beg|229922|length|259|reverse|gi
GGTAACCCTGCCTTAATGAACGTTTTTCGCATTGTCGAAATTATCTTCGCGACGTTTGGCCCTCGAACCTGCGTAGGTTAGGAAAGCGGCTGAAAACCAGTTCAGTAAATGCCCGCAACACTGGTTCAGCTAGCCCTTGGCCGTCGGTACTCCTCCGCAAGGTCGAAGATCAAACACTGGACAGCCGCCGTCGTCGATGTCTTACGACGATACCTCCAAGGCCAAATACCCGATCCGTTTGAGGCGTCTCAATCCAAAA
>read_292|beg|2480443|length|252|reverse|gi
AGTACCCAATCAACAACCCCCGAACGGGCGTCGAAAAATACGTTGGAAGACCTGCAACGAGGACAGTACCGGCAAAGCCCAACGCCAGCAACATGACGGATTGCACCAGCACGGAAACTGGTCGGGAGAGTTTGGTGAGCAGCACAGCGCCGCCCACACCAACCAGCATGGTCACCGTGGCGCAAACTAGGCAGAACAGTAACGACCGGGCCAACACCAGCCAAAAGCCGAGTCGGGTGAGCACCGTGATGA
>read_293|beg|2424021|length|254|reverse|gi
GTAACTACGGCGGCACAAGGTGCATTGTTGACCTTTGTCTACTGCCTGGGCCTGGGACTACCCTTTTTGCTTATTGCACTTGGCTTCCGGCGCGGCATGGGGGCGTTGGATTTCTTCCGCAAACATAAGCTGCTAGCTGCAACGAATCGGTGGTGCATGCTCATCCTCGTGGGGGGCATTGATAGTTGAGTGGAATTTGGTAACTACCTGATCAACCAGCTGCAAGGCTGGATCATCGTAGTTAAGTTTCCGAT
>read_294|beg|970345|length|251|reverse|gi
CGAACAGGCCCGCGAAGAGCTTGTTACTGTGGTTGCCAAATTAGAAGCGGGCGGAGCCAGCCTCGAAGAATCACTAGCGCTCTGGGAGCGTGGCGAAGCTTTGGCATTGGCGTTGCGAGCATCGGCTCGAAGGCGTGCAAAAACGCCTCGATGCAGCTAAAGCGGCGACAGAAAAAGCCTAATCGCTGAATCCGCGAATTTATGAGGCGGCAACTCGTTTGCGCTCTAACGCAAGATCGTAGTCTCCCTCG
>read_295|beg|164229|length|251|forward|gi
CGTTAACAATCCGGGCATCAACCACCACCGGCGCTGAACCATGCTTTAGCGCGTTAGCCCACCAAATTGCCCACGATCACATCCCAACGCCTCGGATCTGTCATGATCTGCAGCGGTTCGGTGGCTTTGAGCGTGTACGGTTCCGGCCAGTGGCGTGCGGCGGTTAGGTCCAAGAACCGCGCGGTCGCATCGAAGGGCGCTACTTGAACTGAGGCATGCCCGGCATCGAAGCGTGAAATTTCCAAAAGATC
>read_296|beg|2128897|length|256|reverse|gi
GGTGCCGGAATACGAACAGGGGCATCGTGGGGCTAGCCGGTACGTTCTTAGCTACTGCGCGCGTTCTCCTCGGGTGCTGTCCGCGCTTACCGGTGTTGAAGCGATTAGTAACGGCGTGCCGAACTTCCGCAAACCTAAGTCCAAAAATGCGGCGACTACGTTTGCTATTTCTCGGTGCAGTTGCGGCCGCGATGCTCGCCGGAATTCTGTATCGTGGCTAATGCCACCGGGGTGCACATTGTGCAGGACCCGGTCG
>read_297|beg|1952393|length|253|reverse|gi
ATTGTGGTCGGGGTGATTTTGAGCCTGGCCGCGCTGGGCGCTATCTACCGCATCGCCGTCGGCCCATCACTTCTCGACCGGGTTCTTGCCGTACCGATGTGTTGTTAGCGATCTTTTCCGCCGCTTTGGCCACGGATATGGCGGTTAACCACCATCTGAACAATTTGCCGCTATTAGTTGGACTCACTGTATTGGGTTCATCGGTTCAGTCACGGTGGCGTAGATACGTAGCCCGATAGGAGGCCGCAATGAT
>read_298|beg|354534|length|252|reverse|gi
AAAATAATGACCAGCAGAAATGGCCGTCTAGCTCGCGATTGATAACGCGAAAGCGGATAGGCCGCGAGCGCAGAAAACAGCACGGTGAGGATGGTAGCGCCGCCGCACAAAATAAGTGAGTTCAAAATAAGGCGAAAGGTTTTCTTGCTACTTCAATGATGGCGTCGAAGTTGGCCAAGCTGGGCGACTTTGGCCATTTCACAGCCAACGACGCGCTGGGATTCAAGGATGCAAAGATCACCCAAAGTAGCG
>read_299|beg|1478734|length|249|reverse|gi
ATCCAATAAGTTACTCCTTGACCCCTACGCCAAAGCTGTTTCGGGTCAGGTTGATTGGGATAACGCTTTGTTCTCCTACGACCATGCGGACCCTAATCAGCGCAACGATGAAGACTCGCTGCCCGCACATGATGCTGGGTGTCGTCATCAACCGTTCTTCGACTGGGGACGGCGACCGTCCGCCACGCACGCCATATCATCGCTCTTTCATCTACGAGGCGCACGTCAAAGGCCCACGCAGCTGCACCC
>read_300|beg|170645|length|252|reverse|gi
CTTCGCCTCGGGGGCAATTTCCCGGTGCTGCCATACATCTTCGGCATGACCGGAATCGGCGTCGATTCTGGTGGCGGCAGTTCTGGTTGGGTTGGCGCTGCTAGCAACGGGTCGCAGTAGTCGGTTTGCTTTCTGGCGCAACCGCCGCTGGCGCGCGGAGTTCGGCAGTTGCTGATCGGCTTTGGTGCAGCAATTGCCACCTATCTGCTGGGGCTGCTTTTCGGCACTGTTACCGGTTGATACCCGGCCGCC
>read_301|beg|1120729|length|256|forward|gi
TGGTGTCAGCGATGACTGAGCTTTCAGTGAGTTCCTCAGCAGCGGCACGGTGCCGCGGCCCGCGATGAGTCAGTCGGTTACAAGCCTGGGTGGAGGCAGTAGTCGCCCAGCGTCAGATACTGGTGGCATTGTCTCTGCATGCAGACTTGCTTGCTACGCAGATTGAGTCCTTATTAGGCGTGCCGGCTCGACGGATCGAAACCGCAGGATTGCAACATCTAAGTTTCGAATTTGACGCGGCCAGCCCAGCCGGTCA
>read_302|beg|403499|length|257|forward|gi
GCAGATCGCGTATCGAACGCTGGCCTTGAGTCCCGGCGTCGTCGTTGACAAGGTTCGCGGTCTGCCCTTGGACACGGCCTCAACGCTGCTACCGGCGTATACGAGGACCTGTTGGCCGCTGGCGTCAACGACCCGGTAAAGGTTACTCGCTCTGCTCTGCAGAACGCGGCCTCCACTTGCCTGGCTTGTTCCTCACCACGGAAGGTTTGTGGTTGCAGATAAGCCGCAGAAGAATGTTCCGGCAGCGCCCGGGCGGA
>read_303|beg|1395655|length|252|forward|gi
TCCGCCAACAGACGCGCGTCACCTAGCTCTAGGCGCACCGTGCGATCTTCTGCCGCGACCGAAGGATCGAAGCTAGTCTCGAAGAGTTCGACCAAGGCCTTGCAACGCCCGCATTTGCCACAAAGTATCCGCAACAAATCCGTAGGAATTGCTATTACCCATTTGCCGGAGGTACTTCGCGTAGCTTCGCAGGATCACCACTTAGGCGCCACTGCATTCCCTCACGTAGCACCAGACGATCAAAAGCGTCAG
>read_304|beg|1554993|length|257|reverse|gi
GTGCCGAGTGGCGTTTTTGCTGGCTGCTCAATGTGTCTTGGTACTGAATCCGGATCAGCTTCAAGTCGGCGAGCGATGCGCCTACCACCTCAAACCGCAACTTCGAAACGGGACGGCAGGGCAAAGGTGGTCCGCACGCACTTAGTGTCACCAGTGGTCGCGGCGGCTACCGCGGTGCGCGGCAAGCTGAGCTCGCCGTCGGACTTAGAGCCAGTGCGTGCGACGGCGCATGCTAGCGCCCCGGCCGATGCACACGC
>read_305|beg|2943180|length|253|reverse|gi
TTTCGCCAATGATTCAATCTTGGTACGTTGTTTGGCTCATCCCACTTTTCGCGGTGACTGGCATTCGTAATGACTGGCAAGTTAAATCGCTTTACTTCGTGCTCTCGTTCTTCACTGATCTATGCCATCTCCGATCAGTTAAACGTCTACCCCTACTTGCAGCAACGCGATGCCTGGATCACGCTGGACAATCTTCCGCCTGGTCCGCCGCCGTCATCGGCTTGGGCTTTGCGCTTTACATCGTCTTGATTGA
>read_306|beg|2765071|length|256|forward|gi
TTAGCCACCCAAAATTTCGATTCTCCAAACGTAATAGATAAGCCTTCGCATTTACTACCGTTTTGGGTGAGCACTAGGATAATCGCAATTGAACACCGGCCGAATTACAGGAGCAGTTGCGGTCGAATATCTAGCCGATCAGTTATCTGATCGGCTAGATACTTCGCTCCACTTATAGACCGATCCAAAAGTTGCGCCATAATCTGATCTTGTATCGACGCACGCCCATGAGACGGGGGTAGAATCGCATCATGGT
>read_307|beg|669989|length|255|forward|gi
CTTTGCTGACGGCGTCCGCGTTACGAGCGGTAGTAGATGCCTTGGTCGAGCCTTTCGCTGGCCAGTTCGACGCGGTGGCCGGCGTCGAAGCCCGCGGATTTTTGCTTGCCGCGGCCGTCAGCCTACGCCACCGGAACGGGTGTGATCACCGTGCGCAAGGCACGGAAAGTTAGCCCCGTCGCGGTTTATACCGAGCATTACAGCCTGGAATACGGAACTGCCGCACTGGAATTGCATCGCGATGACCTTCCGGCA
>read_308|beg|1285996|length|249|reverse|gi
GTGCTGCCCATTGTGATGGTTGGTGCGCTCATTGCTCGCGTTCTCACTTTATGGTGGCTCGCGTCTCCGACCGAATCGGCAGAGTCAGAACCTTCCAAATTAGACTACATTGCGTTGATCGTGTGGATGATTCCGATGTTTTGCTGATTGACAGCACCAATATCTGGCTCTTCCTGATTGCCGTTATCGTGATGGGTTTTGGCCTGGGGCTTTCCTATGGACCAATGTCCGCACTGTATGCAGAGATGT
>read_309|beg|823493|length|251|reverse|gi
TCTACCCTCTGCCCTGTGGACGACGTCAACGAATCTGGGAATTGCCGAGACCACGCACCAATTCACGATCGTTTCCGAGCAAGAGGCATTTGCTAGCGCCCGGGTACCAGGAATGGCAAGGGCTTTTGGCGCACTTGAGCTTGCTAGTACGGCCAGATATGCGCAGAAATGGATTCGGCCTGACCGTAGCGGTATTGCAGCCCAGGAGGCCCTCGGCGCCGGACTCATTCCGCAATGGCGAGTCTCGATTT
>read_310|beg|46060|length|254|forward|gi
CTGCCCAGACCACAACTTCGGGGTGCTCGTAGAACCGGTAGCCTTCGCCGCGCACGGTGCGGACAGTATTAGCTAGGCGGCCCAGCTTAGAACGCAAGCGCCGAATGTGCACGTACGATCGTGCGTTCATTGGGTACCTCTTCAGATTTGCGCCACAGACCGTCCAAACAGTCTCGTCGCGGCCTACCGTCCGAGTGCCATTCTCCACGTAGGTAGTTGAGCAACTCAAATTCCTTGAAGGTCAAATTCAAGGT
>read_311|beg|1963832|length|254|forward|gi
AGCACGGTGATTGCGCACGAGCCACCCGCTCGCGGAGCTGCTGGAAAATCATGAACAGATTTGCGTGAAACCGACGCCACGATTGCCGCTTATCAATCCGAAGGCCTGCTTGCCGGCTGGAAGCTCGTTCTTTGCCCACGCATCAAATCGAGATGCCACCAGGCGCTCTCGAGTACATGTTTTGGTCGGCGAGCGCACCGCGCAGTCAGATTTCTGACGCAATCACTTCTTCTTACACGAGATGAAACTCAGCA
>read_312|beg|663698|length|257|reverse|gi
CCGGAACGTCCGTACCCTAGCATGCCGTGATCGACTGGAGGTTGGAGCTTGCTGGGTAAATCCGAACAAGCTGCATTGCGTCGTTTGTGCAGTTTCCCGAGTGGCTTTTCGCTTGAAGCCGCGATCGCCGTCGCCCGGTTCAGATCGCGATGACCTAGAATCTGTCGAGGACGACATTGAGATTTTGCTCAATCAGTTGCTATTGCTGGTTTAATGAAAAACCAGCAAAGCTCGCATTTGCGTTACCGAATAGTCTG
>read_313|beg|58017|length|252|reverse|gi
CACGCGGCCCACTAGACCCGCAACGGCTCAAAACTGAGTCTGGGTGACGCCGTGCGCAACCTTGGTGAGGAGGGCAAACGAAAAGGTGCCGCCACCACGCTGCCTACAGCCTTGGGTACGCTGCAGACCCAAGGCCGAATCCGGCGAGTACCGAGCAACGGTTCGGCTAGATCAGCAGCGATACTCTTATCTGGCTTGGGACTTGCCTTTGAGTAACTCAGTGATGACAAGCGCGCAACGCAATAATGGCGT
>read_314|beg|2873221|length|252|reverse|gi
CGGCTCCAACTCGCTCTTCCGTCACGGTTCCGTCAACATTGCGCACAATATAGGCACCCCTTTTCTCTGTCTCAGTGACCGCCTCTACCAACTTTGTGCGGCGATAAAGCAGGCCGACGCCCGTCGTTTGTGCAATGCGTCTCAGCCAGTTCACCCGATTCGACCATGCTATGAATGAGTGGTCGGCGGCGAGCTTCCGAGTCATTAGTGCACGCCATTGCCATAAGGAAGTAAGGCAAGCCGTTGGTTACG
>read_315|beg|862883|length|253|reverse|gi
CGCTTCGATTTCATCGCCGGGCTGCGCCGCTTGTGCCCAACGTATCAGTCTACCCCGCCAGCACCGTGCAGGTAGAACTCAACACTGAAGTGCCCGCTTCTTGATCGGCGTCGATTACGGGTGTATCCGCGTGATAGTTACCATCCGCCCCTGGCAGCCAGAGCCGCAACCAGAATCCCGGATGCGTCTGCACGGCACGCAACATCTCCCGGTCTCTCGAAGTCCACTTTTACGCAACCGGGGCGCAATAAGC
>read_316|beg|980394|length|255|reverse|gi
GAACGTCATAAACGTTACGCCGTAATCCAATGCACTGTACTGGCGAAGTAGCGGTAATGATACCGACCGTGACGCCGATGATGTCGCGAGCAAAGTTAGCCGTGGTAACCAAAGACAATGTCTGGACAAGAGCTTGGCTAAGCGTGCTACGGTAACTGGCTGGCCTTAGTAGGTTTTTGCCTAGATCACAAGCATTCGCAAAGGGGACCAAGCAACCGGCCGCGCCTTTTAGCCAAACGAAATAGCGCAGACGGT
>read_317|beg|43959|length|255|forward|gi
CTGCAGACCAGATCACCAAGCTGACGTCCGGATGTAGCCGTACTGGCATTCTTCTGCACCTGACGTCGAGACGCGTTGCCGATGGGACCGAGGACAATGCCGGCCGAGGCCCAGAATAAAAGGCGACGGATGGGCGCTACTTGAGCCCGCCTACCCCAACAACAATCAGGCCAACGATGCCTAAGCCAATGCCGATCGACTGGCCGTAAGTTCGGCTTCTCTTTTCACAAAGAACATTGCGATCAGCACGGTAAG
>read_318|beg|333941|length|254|forward|gi
CCGGCATTTCGGTGCTTGTTGGAGTTCTCTATACCGTCGGCGCCGGGTTTAGTTTTGCGTTGTTGCTTATGCTACGCGGCTTGCGTTGGTGCGGGCACCTATCTTGCGGATGTGCGGCCGGCCGTGCGCCAGATGCGCGGTGGCGTAAGCCAGGGCGGCTCTTACCAGCCCTTGGTAGCCTCGGGCTACTCCGGTGCTACCGCGGACCACGGCAATGCTGAGCTCACCCAATCGCCATCGGGTAGTCACTATCT
>read_319|beg|2410778|length|256|reverse|gi
CTTCCGCAAGAAACTTACCTGCGCCGGCTCGACCGGAGCAACGTTTGTTGCCCGCTTTTAGCCGCTGGACGTGTGGGAGAGATCGATGAGCAGGCGGAGGCGTTGTTGCGCTTAGGGCTGTTTCGGACGCGCCGATTTTGCCCTAGCCAGTTGGCACGTTAGTCCGTGGGTCAGAGCCGCAGGCTGGCCGTTGGCCCGTTTGCTATTGGGCGGCTTCGAAGTGCTGATGCTTGATGAGCCAACAAACCTTTGGCAC
>read_320|beg|2934741|length|252|reverse|gi
CCGGATCATGCCGTTCTTGCGCAACTGAAGCGACCAGCTCACCAGCACGGTTGAAAAACTTGCCAATGCTCAATCCTCGTGCACCGGAGGCACTCGGAGAGTTGGCTACATACAAAAGCCAGTCGTCAAACGCGGACCTGACGATGCCACCACATGGCATGATCAAGGCTAGCGACGCTCATTTTTGGCGTGATCCATGCTAAGCCGTGCGGTTTCAGCGCAGGTTCAAGCAAGGTGTAGTCACTGGCATAA
>read_321|beg|1402566|length|250|forward|gi
ACGTACTACGAATGGGTGGATAAAACACGATCTCACCGAGAACAACGTATGAGGTGCTCAAGCCCGTGATCCAGAAGGTGTATGCCGCTAATTACGGGGTGCACGGCACCAGGAAAGTCTGGTTGGCGACTGAACCGTGAAGGTGTGCCGGTGGCCAGGTGCACGGTAGAACGGCTCATGGGGTTACTTGGCATACAGGGTGCGGTCCGTGGCAAGGTCAAACGCACCACGATCAAAGACTCGAAGGCAG
>read_322|beg|299665|length|259|reverse|gi
GCACGAAGTTATGTCCTGTCAAAGCTTTGTCAGGACATATTTACATTAACCAAATTTTTTCGCAGCAATTCGCTACGTACGGTACTTTCCACAAAAAATTGCGGTAATCAGTGGAAATCTTTCATTAGCCCTTTGTAATCAATAACAGCGGGCGAAAAGACTCTTCCTGCAATCGCTCGCACTTCAGGTACCCCCCATTTGATCTACGTGTTCACAGCTACCGAAAGGATCACCCTGCAGTGAAAAAACTTCTCGCCCT
>read_323|beg|2410088|length|253|reverse|gi
GCGATCACAACCATAGAACCATACGCCTCTGGCGGTAAAACCTGTACCAAGGCCTGTAGCTCGTTTTGATTGACTGAGGTCTGTGGGTTGACGCCGGTGACCAAAACTAGGGCGGCCGTGACAATCACCATCGCCACTAAACGCCAGCGGAATCATGCCTACACGCCAGTAATGGCTTGGTTCGGTAGAGAACAGTGTTGTTGCGCGAGTGTTGGCCAAGCCGCAATCAAGGCAAGGATAAAAAATGTGCCCG
>read_324|beg|1893880|length|253|forward|gi
GTGCTCGTTGTTCCAGTTCTAGTACCAACATCGATCTCGGCTTGCCGGACCCATTTACGCACCGTTTCCGGCACACCCGACACCCAAAAGCTGGGCAACTTTTTGCGATCGCCGCCCACGCCGAAGATGCACCCTCCATCTCCGCCACCATGCGCACCGCACGATCCTTCAACTCCTGCGGATACCGTGTCGTAGTTTTCCCTGCCATGTCCTGTATCCTCTCAACAAGTAAAGTCTCCGGACACACCGGGGC
>read_325|beg|2901300|length|254|forward|gi
TCGTAGCGGAGCTTGGCCACATAGCCTTCGCCATTATTTGCCGCGTTGGTATAGAGCGTGAAGAACGCTGTAAACGTCCATAAATAGGCAGGATCACCGTGACGAACGCCGTCACGAATGCCTTGTTCGGTGACCACCACGATTTCCACCGCGCAAAATGGGTGACGCCATCAAGAACCAACGCATGGCATCGGAGCCGTCCCGGTCCAAGACATCGTTGACGTCCGGGTAGTTTTGCAGACTCTTAGACATCT
>read_326|beg|2111159|length|253|forward|gi
AGTCGTCACACATTCTTATGCTCAAGATGTGACGTTGCCGGGACGTACCGGGCGAAAAGCCAAAGACCTTCATACTGATACACCGTTGGTACAACGGACTGGACCACAAGCGGCCCCCACACTAGGGGCCGAATACTCTGGTTGAGCTTGGCGACGGTCTTGAAACCCAGCGCGAGCGGACCGCCCGCGGCGAGATCGCCGGCGTCGGCATCACTGGTAAGCCGTACTTTCTGGTCGCTGGTGCGGTCTGTCC
>read_327|beg|703339|length|254|forward|gi
GTCAATGTAGACCACGTCTCGGCCTTCGAACGCGGCCAAATGCACTGTGTGCCCAGTGATTTCGTTGAGCGCGGCGAGGTGCGGCCGGGAAAAGCGCGCACGTCGCGTTCTTCAAGTGCCCGGGAGGAGAGCTCGAACAACTTAGCGCCCAGTCGGTAACGTCGTGCTGACCATCTCGAAAAAACAAAGCGTTGAGCTTCTAAATCGTGGTAGCAACCGCATAATGGTGGTTTTGTGCACCGCGGCTCGGGAAG
>read_328|beg|521073|length|254|forward|gi
TTTATGGACAACATCCGAACTTCTGGATTGCGGGGCGCAGTAGTTTTAGTAGCGTTAATCGCCTCTTTGGCAGCGGTACATCGATTCCTGCACGGGGCAGTGGTCAAAAACAGGCAACGCTAGCTGCGCTGCGCGGTGGCCGAAGCGTGGTTGCGCACCGCCGATGGCCAACGGTGGTGGGATTGATCGCCATTGGCTTAGGGCTTGCCGGACGGTAACCGGCGCAGTTGTTGGCTATTTTGAGCCCACAACGA
>read_329|beg|298481|length|251|reverse|gi
CAAAATCGTCGGCTTCGGTGAAACCATTCGTTCAATCAATGGCGGCTTGGAGTGCAACGGAAAATGGCGCAGATTCACGTAATGCCCGGATCAATTACTACAAGAACATCGCTGTGTTCTTGGCGTTGATCCTGGCGGAAACCTTAGCTGCTAGTCCGTAACGAAAAATAGCAAGGTGCGCTGACGCTGACGCTCGGCGCACCTTGCTATTTCTGCGAAACTCAGCTAGAGCGAAGCTTTACTTTGAGCTT
>read_330|beg|924566|length|253|reverse|gi
TTGTCAAAATCAAACTTACCCATGCGCAAACATTAGAACTCCTCGCCCTCTCGGACAAGATCCCGGTCGGCTCGGCTTTTTTTCACGGCTCAGGTTGAACTCGGTCTGCGCCGCAACCAGCCGTTCTCCGACCGTTTGGCAAGCTCCAAAAAGTTCGAGCCGGCCCAAGCCAGCTCGAACAGAAGCTTCATCAAGCCCGGCAACACCGGCAAGTTTTTCCACACTGCTCCCCCTGCGGACTGGCAAAGCATCT
>read_331|beg|1633095|length|254|reverse|gi
GTTTCAGCTGCTGCCGGATACCTCACGTATTGGTGGTGCCGGATACGTCGTATAATCTTTCGATCAAGGGCGCGATTCTGTCACTTCCTTGGTCCTGACTTCGCCGTCAACGCGCCGTGGCTTTTGCTGGGAATCTTGCTTACTGCGGCGGCATTTCTTGTGGTGCGCGAGGCTGAGCGGCGGGGCGAGCGGATGACCGGGATACGCGGTAACCGCGTTGCTCATGCTCTTTGGTTTCGCCGATTAGCTGGTCG
>read_332|beg|2445874|length|255|reverse|gi
TCTGAATTACGTTGGAGATACGCTGGGCCGAGACTAAGTTGCCGAGCAAAAACTATTATTTTTGAGCCCGCGACACCTTCACTGGACGAACTCTCGATCAGTCGGACCTGTAGCATTTTACTTGCGTATATCCTTTTGAAATTGCTACAATTGAAACCGAAAACGAGGAAATCGTATGAAAAAGTTTTTATTATCCCCGCCGCGCTTATCGCAGTGACCTTGGCTTTGGCCGGCTGTTCTACGAAACCCAGATTC
>read_333|beg|484771|length|254|reverse|gi
ATAGAGTACTTACTACTGAGGTTGTTCCGGTCCTACTGCTCTTCGATAACTCATGATCCGGCATTCCCACGCTTCGTTGTGACACCTGTTCAGTCCTCCCGACTGGCTTGCGGTCCGATGCGCAGTTTCACCGCAGACCCCCATTGGTCTGGGCGTGCAACGTTACCGAAGTCCTTCCAGTCAATTCGGGTAACTGTGCTACGTCATCACATTACTGGAATCTAGCACAGCATTTTCATCGCTGCTGCCTAAGC
>read_334|beg|2625971|length|250|forward|gi
AAGCAACGAAACTCCCGCAGCAGCGTGCCCACTTCACGACGTCGCAGACTCCGCTCGCCGCCAAGTAACTGCGCCTCCAAAGCGCGCACATCTCGACGCAGTGCACTAGGAAGCGAGATGTCAGCAGGAGTTTGTTCAGCCAAGCTGGGCGGCGCAAGTTCTTCGACGAACTCTTCATCACCAATTGCTGTCTCGTCCACGCTCCCCCTCTCCGGCAAGTTGCCTGGGCTCATCTGGCCCGGTTCCATGG
>read_335|beg|80166|length|253|forward|gi
CTTCATCGGAAGCCTGACCGACATACAGCGAGCCGTACGAATTTCTCGGCTCGCTCACGAGCTTCGGCAACATTTTTGATATGGACGGGCGGCAGTTCGGGTCGTAGGAAATCGTGGCATGTCCGCGTGCCGCGAGCACCGCTTGGTACACCGCGTCTGCGCCCGGCGATAGCATTGCAGCGATCGATCCGGTGTGCAGCAAAGTTGTCGCTTGAAGTTGTTCCCGATGTGACCCTCAGGCGAGCGTCCAAGC
>read_336|beg|712686|length|258|forward|gi
CAGCGACCGTGGTCGCGTGGTCAGGACTGACCTACACCTTGACGTTTCACCAATAAGGGTGCTGCTGCTGGTGTATGTTGACCGTGTTGATGACCTTTCTAAGGTTCTTGATGACGCGACGATTACGTTCGACGCCGACGTCGTCGGATGTCTGCCCTAGTAGGTTTACTGACGGCACTGATGGCAAGATCACCATCAAGGGCGTCGCTTGAAGCAGGCAAACTGTACAGGTCAGCTTACAAGGTGATGGTGAAGCCT
>read_337|beg|2439859|length|253|reverse|gi
CACGGCCCTAGTTTAACCAAGCTGCTCGTGCGGTGGCGGAGCCAAATCTGCCCAGTCCGATGACTAGAACCGGTGCATTGTGCGCGGGTCGTTGCGACCCCTGATTTCTCAGCCAATGATCGGCCTTTCTTCTGGGTAGTGGAACAGTTGTCGACGCTGACGTAGCGCCAATGCAGCGGCAAGCGTAATGGGCCAACGCGACCGGCAAACATCAGCAGTGAAAGCACATAGACGCCCGCGGGTGGCAGGTTGC
>read_338|beg|1196965|length|255|reverse|gi
GGTTCTGAAAACTGCCCGGATCTATCACCAAAACAAAGTCATCTTTTTCTAGGCGGACACATGCGTGAGCAAATTTCGTGAGCAACATGAGATCAGCATACGCCGGAGACTTGGCTTGCCAAAGTCTGGGAATACTGCGCTGACTGATAGCCTTGAATATGGGGAAATGATGAAGGAGCAGGGGGGCCAAAATGGTTGAGATGAGCACACCAGTCAAAGTAACAACGGAGTCACGAAACAACGACGTCGCTGTGA
>read_339|beg|1664463|length|254|reverse|gi
TCGCGCTCATCGCTTACGCTCTTGGTCTCGCTCACTATTGTGCCGGTATTGGCTTACTGGTTCTTGCGAGTCACCGAAAACTGCTGCGGGGCTTGCCCAGTACAGACTCCCGAAGAAAAGCGACAGCTATTGCTGCTATCGAGGAGAAAGAACGCAAAGGCTGGCTGCAGCGCGGTTACTTGCCAATCCCTTCGCGGCACCCAGAAACATCCGATTTGGACGGTGACCGCCGGAGTGGTCATCCTCGCAGCCAC
>read_340|beg|2228697|length|257|reverse|gi
CGTGATCAATGATAGCCTACAACGCAAATCCTGATTCGATGCGCGCGGCGCTGCGGGGTACTAGCTGAGCTACGGGGCCGTGGCGGGGCCGATGAGAACGGCAAGATCCCTCCCGCAACGCCGAACTTGGGCAGTGCTGGGCCCAATGTTCCAACTGGGTGCGGAATCGATTCGCGAGCACAACGCGCTACGGCCAACGTAGTGGTCCGGCTGAATATTTCGCGGTTGCTGGTTATTGGTGCCGAGGCACGTGATTG
>read_341|beg|2908868|length|254|reverse|gi
GGGCCCGAACTGTGCGTTTGTCTTACGCTTATGAGCCAAATTGGTCGGGTTCCGGGCGCTGCTGCTGTTTCGATGGTGCTTTGAATCGATGGCAAGACTATCTGCGCAGCGGCTTGAATTGCGCTTCGTGGACCAAGGAGAGCTGGCCGCGGACGTCGACGTCGAGCATGAACTCGGCAGCGCTTGTTGCTGGTGTGCAGGGTGGCGCTGTAGTGCTGAGGACCACCGGTAGTACTGTGCATCTTGAAGCAATT
>read_342|beg|2727515|length|251|reverse|gi
GGGCATGGTGCAGAGGTCATTCTGCACGGTCACAATGTTGACGAAGCACTAGCCGAGGCGCAACGTTATGCCGAACAAAGCGGCGCAGTCTTTGTGCATCCATTCGACAATGTTGACGTCGTCGCTGGCCAGGGCACCATTGGGCTCGAAATCCTGGAACAGATTCCCGACGTTGAAACCATCGTGATGGGCGTCGGCGGCGGCGGGTTGCTTGCTAGGTGTCGCGGTTGCGATCAAGAGTCGCGCGCGTG
>read_343|beg|2644440|length|250|reverse|gi
CGGCAAAACTAGTCGGTGTGTGTTCCCGCAATCGGTTCATCATAGCCGAAAGTAGGCAAGATCGGCAACACGGACGCTCAATTGATCGGATACGTGCAGCCCGTTGCGAACGGCTAAATCGTCCAATAAATCAAAAAGCGTTCTGCCCCGTCGCTTTCGCAGCAGCGGCCATTTCAGCAATGAGCAAGCCAGCAGAAATGCCGTCCTTGTCCCGAACCAAAGATGGTGCAACACAGTAGCCAAGGGCTTC
>read_344|beg|3040704|length|252|reverse|gi
CTGACAGTACACCTGATGTTGAACGCCGGGCAGTCTCAGCTAGTTTGTCGGTCAAGCTCGCTAGGCTGAAGCAATGACACGTTTGGCGCCCCAGGTGCGTGTAGCCGGGGCAGAACGTATTCGCGAATTGTTTGGTGAACCGTTACCGGTTTCTTGCCGCTTTTATGCGAGTCCCTGCACCGGTTGGGCCGGGATGGTTTCTTTAGCGTAATACACTACTTCGTAGTTCTGTCGGTGGGATTCTCCGAATGC
>read_345|beg|1851658|length|256|forward|gi
CCTCCGGACGAGACATGGATGCTTGGGCGAGTCGGCCTGGCTGCAAACATCGGGTATCTCCACGCTTAGCGCCTCGGTGCAGACCGCCGACGGGCACTACGAGCGCGGTCACGTTGCATCACGGATGCGGCCGACCCGGTAAGTGGCAAAGTCTCACTGAGACCACATTTATTGCGTCTAGGCCTTTACGCCACAACAGCCTCCGGTGCGCTAGACGCGGACCGGCTCAGTTGACGTCATCTCTACCGGCGTAATC
>read_346|beg|1445365|length|255|forward|gi
TTTTCATAGCACCCTCCGCGTGCGTATCGCAACACTAAGGTAGACCAAATAGGGTGCACCAACCACCGCAGTCGCGACGCCAACTGGCAACGCGACACCTAATGCGTGCGCTGAAAATAGTGTCCGCTAACAACACAAAAAACTGCACCGACTAAAGCCGAGGAAAATAACGGTCGGATTGACCGACCGGCTCAATAATCGCGCCATTTGCGGACGGCCAGCGCCACGAACGCAAGCGGCCCAGCGGTAACCGTT
>read_347|beg|1683091|length|256|forward|gi
CGCAAGGAGGAACGGCAGTTTGCCTTTCTGGCGCATTGCGGTGGAATTCTTGGGTTCGATCCCGTCTCTTGTTATTTATTTGATTTTTCCGAGTACCGCGGTCCGTTCACTGCTCAAGAGTACAAAAGAGGCGCTTAACTTCACTTTTGCCACCAACGATCTTGGGCGGCTTTGGCCAATGTACTTGCGCTTATGCTTCCGGTAGCCGGGGACGTATTCACGATCCTTGCCGTTCTAATCTGGGTCTTTTTTAACG
>read_348|beg|2349325|length|256|reverse|gi
ACCTCGGCGGAACCGCGGCCTTTGGCGGGGCTTCTGGTGGAATCGATTTGGCCTTGTTGACAGATGGCTTGCGGGCCGAACGTGAGCAAGGCATCACGATTGATGTGGCGTACCGGTATTTTGCCACGGACCGAGCGCCGTTTACTTCTGGCGGATTGCCCCGGGTCACGCTCAGTACACCAAGTAACACGGTGACGGGCGCGTCCACTGCGGATGCCCGTCGTTCGTCGTGCTGATTGATGCGCGCAAGGGTGTG
>read_349|beg|2804362|length|251|forward|gi
CTGCTTAGTTGGAGAACCCGAACATCGCGGCGGGCGAGGTCTTTTCTAACCGAGATTCACTAAGAGTCCAAGTACTAATTTCCGTCAAACGTCTTGCAAGTTCAAAAACAGCAGAGGTAGCATGAAACAATCTTTGCTATCTTGTATCATTACTGGCCGGTAACCCCGACCTTGACGATGTCGTCACGCCGTAAGGAGTACTTCATGAGCAGCACTGGAATCGAATCGAACGTACGCGAAGACATTGCGCG
>read_350|beg|1475584|length|255|reverse|gi
GTGAAAAGGTTGGGGCTTGACCTTGCCGAAGCAATCGGCGTCGAGCGAGAAAATACGATCAAACTCGCCGACGGTAGCCGGAAACCGGTGTTCTGGTGCAGCGTGGTCCGACTTTGGACGGCTTGGGAAAGTACTACCGCGAGAACCATTGAAGAGTCTTCTGTCATCGCCGGTTGATGTAGTCTAGCTGCCTTGCGTGCGGCTAAGGTCGACGTTGTGGTTTGCTATCTTCCGGTGGGTTCCGAGGCTGCGCGA
>read_351|beg|1024917|length|255|forward|gi
ACGGAAAACCAGTTCTTTGCCGATGAGGTGATTGTGGCTAATGGGCTTAGCTGCGGGCACGTTATTGGGGTTACCGGTGCCGCTTCCACTGCGACCAGTCCACGGTGATATTTTGCGACTTGGGGTTCCCCAGCCCCTTCGACCGCGTTCTGACACACACCGTCCGCGGACTGGTACATGGTCGTCGGCGGTGTACTTGGTGCCACGTGATGACGGCACCGTGGTGATCGGTGCGACGCAACGTGAAGATCAACA
>read_352|beg|2876998|length|251|reverse|gi
GCCTTCACCGCACCCTACGTGGTGATTGAGGGAGTCTATGTGGTGCCAGAAAAGTCCAGGTATTTCCTCGCTCGCGGACGTTGACCAGCGCGGCGTTCGGATCGGCGTCAAAGAGGGATCGGCCTATGACCTGTTTCTGAGCCGAAGCTTAGTAAGGGCTGAAGTGGTTCGCGACGAAGAAGGTACTGAGGTCTTTGAAAACCTTGGCTTGGAAGTGGGGGCGGGAATTAGAGAACCCGTTTCCGAATTTG
>read_353|beg|2324803|length|255|reverse|gi
TGATGTCCTCGCTGGTTGCGGCGCGTTTACAGGTAAGCGGAGCCGCACGCGTTGTCGCTCGCCGGAAATGGCTTGCCGTGACGTCACCAGAATCGCGGCCTGGATGCTGGGCATGTGGGTGCCGATTATGGCCGCCAATGCCGAGCCGATTTGTGGCAATCCTGCACAATCTGCACGAGGATTTAATTAAGCTCACTTGGCACATTGGCTAGCACCTAGCGCCCCGGGCGCCAGTCTAGCGATGGCCAAAGTGAT
>read_354|beg|917052|length|251|reverse|gi
CGATCTTTTCGATGATCGGTAGAGTGTACCGGGTAAGGTACGCTCTACACCGACGCCGAAGGAGACCTTGCGAACGGTGAAGGTTTCACGCACGCCGTCGCCCTGGCGACCGAGCACGAAGCCCTGGAAAACCTGGACACGAGAGCGGTACCTTCGATGATGTTCACGTGCACCTTGAGGTTATCTCCGGCGCGGAATTCGGGAACATCGCTACGCAGGCTGGCTGCGTCTAATGAATCTAGGATGTGCAT
>read_355|beg|666776|length|254|forward|gi
GTTCAAACCGGAAATTGAAGTTTCTATCGGAGTGCCCAGAGTTGCGTAGTTGATGGAGCTGCCCGCGGGCTGCGACGACGGTGATCTGTTGGCCAAACCATGGCACGCAGTAGCATTTCCGCGGCGTCTAGGGCTCCGGGGTCAACCGGATGCCAGGCACTGAGTCAATGCTTCCTGTCATGAAGGGCGCAAAGTATCATCGACGGCGATCGGATCCGCATCCAAATCAAAAACTACGACGGACTCTACTCAAG
>read_356|beg|147905|length|253|forward|gi
AATCTCGCCCTGATCACGGATGGCCTCGGCGTAGATCCACTGCCAGATTTAGCGAGCGCGAGATCTCTGCGGTGGGCAGCGTCTTCCATCAGGTTATGGATCGCAGCCGCACCATTTCCACACAACCAAGACTCGATGTACCGAATACCCACCTCAATGTTCATTTCGGATGCCGGATTCGGTGATTGAGCCCTCGGTCGCGGTGACATTCAGCAGCGCCTTGTCATCGGGAACCACGTCTTCACGCAGCTTG
>read_357|beg|1727418|length|255|forward|gi
TGCCGATCTTCCAAGACCAGCACCCGCGATCTACGGAAACTTCCGTGCGATGCCCAGATGTGTCAGAACGTCATCATTATCAGCCGTTCTTTTCGGTGTTTTCGGGTGTTGTCTGGGTGAATTTCTGCAAAGCTGCCAGAAGTGGCGTTCGATCTTCGGCACGACGAGTTCGGAATCCAGAATCCAGAAGAATCTCGCCCCATTGCCAAGTAAGCACGACCGAAGCCGTCCTTTTCAACGAACTTTCCGGCCATG
>read_358|beg|829297|length|259|forward|gi
AAACGGTCGAAGTTTTCGTCCGAGATCGAGGAAATGGCGTTCGATCTAACGAATGTTCCTGAGGTACCGATTAGGGGTCAAAGAATCCACTCGTGGGCAGAATGAGTCGGCACAAATGGCAAAGCGCGAATCAGCTCGTCCAGCTCCGGCACCGAAGTCCAACTGACGTCTTGCCCTTGAAAAGACGCCAACCACCAGGAGGAATCGATGATCAACGTTGTGGTGGTAGATGACCACGCAATTTTACCGGTCCGGATTA
>read_359|beg|2206358|length|257|reverse|gi
GTCCCTGCGTAAGTAAACAGGGGGAACGGTTGAAACCAGTGGCTTTAGTGATCACATTGCGGTCTTTTCCAGAACTTGGCTGAGTAGATCAGCGTTCTGGGTCAGCGAGTCATTGTTCTTTTCGCACTCCGGGTGTCGATTTTTTCGTACGCGGTATTTTTGGCATAGTGCGAATCATCGCCATTGGCGCCACCAACCGGGGGAATTTTGGCAATGCCGCCATAAGCATCGGGAGTTCCCGAATGGTTAGGTCGCGC
>read_360|beg|2381752|length|249|forward|gi
GGTCCCTTCAGCGCGAGGCAATACATGGCAAGCAACGCGGTAGCTCGGATCATCGAGATTGCCACGCAGGCAGGCGCGCGCTGTGTTCAAGCGGTGACCGATCTAGACAACGCAACCTCGCAAGCCGTGCTTCTCAAGAATGGCTTCAACGAAGTCCGCCGAGACGAGGTACAGGCCTATTTCGAGCGCTTTACGGTGTGAAGTTCGGAGCGCGTTTTTCCAAAAACGCGGCCATACCTTCTTTGTAGT
>read_361|beg|1226289|length|251|forward|gi
GAGGCCCGGGATCTCGGGTATTCGCCGTCGAACTTTCAGATTTGGCGCATGATTGGGCAGCCCCGGAACTTGGCCCGTTATGGTGCTCAGGTTAGAGCTACGGTTGGGTGACTTGCGCCGGCCTTTGAAGATCTCGATGGTTTAGCTGATGTGGTCTTGAGTAACCCGCCGTACATTCCGGATGAAGCAGTTCCCAACGAACCAGAAAGTTGCTGAACACGACCCAGAAATTGCGCTGTACGGTGGCTGGG
>read_362|beg|3059469|length|257|forward|gi
CATTGGAGCTCATGGCTGAGAGCCAGGCGAGGCCCGCATTTTCCAGGTAGTCCAACGAACCAAGCAACTCCCGGCGTCGAACCCGCTCCGCCATTGTTCCTTCGGTGGAACTGCGGAAATCCATCGCCGGCATCGTGGCAGTATTGCGAATTACCTCAAGATAGACTTTCTCGTTTTGGAGCCGAAAATAATGGTTTACCAAGCCACGAGCGACGCCGGCCTGGCTGGCAATGTGACTCAGCGAGACTTCGGCGGTA
>read_363|beg|2368490|length|250|forward|gi
ACTCAAGGACGATGGCTCCTACAAGAAAGTCCTCGATACCTGGGGCTCAAGTGATTCAGCAGTCGATTCCTTTCAAGTCAATCCAGAGGTGAAGTGATGACGACCGAACGCATAGATCGAATCAAAGCGTACCGGTGCGTCATCCTGGCCGCTGGGTTGGCATTGTTATTATCGCGATCATTGTTGCGATCATCATTCAGTCGGTGGCTACTAACGAAAATTTTCGTTGGTACATACGTCTGGCTCTACT
>read_364|beg|2628026|length|251|forward|gi
TGGCAGTGCATCGCTCAACAGCATTCGGCATGGAAAAGAAGAAGCCGCTTGGTGATGGCTTAGTTTCTGGCTATGGGACTGTGGATGGCAGAACGGTAGCCGTTTACAGTCAAGACTTCTCGGTTTACGGCGGATCGTCTCAGCCAAGTCAACGGCGAAAAAATCTTCAAGTACAAGAGTTTGCGTTACGAAATGGCTGCCCGGTGGTCGGCATCCTCGACGGCGGCGGCGCGACGAATTCAGGAAGGCGT
>read_365|beg|1122151|length|253|forward|gi
GCGCACCCTGCGGGCAACGTTTTGATTCGCATATCGCTGGCGTGCGGGCCATCACGCCGGGCGAGGCATCGGCGTCGCGCTCAAGCTGCATCAGCGGCAATGGGCTTTAGAACGTGTAGCTGACCGAGATTACCTGGACCTTTGATCCTTTACGCGAGCCGAAACGCTTACTTACAATTTGGTCAAACTGGGTGCGGACGCCCAGGAATACGTGATCGATTTTTACGGCGATATGCACGACGGCGTCAACGAA
>read_366|beg|1083737|length|253|forward|gi
TGTCATCGCGACGCCGTGCGGAAAGTCGAGCGGCAGAACCACCTAAGGCAATTAACGGGACCGCCAGTAATGCGACGGCGATTCCGGCGAGTATTTGATAGAAACCGCCGAGTTTCGTCATTCCAGCGGAAGAAGGACAACGCCCACGATAACACTGTCAGCAGCAATGCCGTACGTCAAGGTAAACGCGAAGACCGGTAAAATGAGTGTACTGCGCCCCGCGCCGCCACGGGCCGTGAGCCGACTCGAGTCG
>read_367|beg|283406|length|249|reverse|gi
CAGGAGTATCCATCGTTGATGGTCTGCTTGGCTGCTGTGGGCGGCAAAGTCGGGGTTGGGAAGGAATCCCTACGTCGTTGGGTGAGGCAGGCCTAAATTGATGCCGGGACCAGGGTAGGGATGTCCACGACGGAATCGGAGCAGGTACGTGCGCTCAAACGTGAGAATCGTGAGCTGCGTGAGTCGTTAGAGATTGTGAAGGCTGCGTCGGTTTTCTTCGCGGGGAACTCGACCCCCGCGAAGCATTGA
>read_368|beg|555383|length|252|reverse|gi
TGTGTCCGGAGGTTTCTCAGACGATGAGCCTGTACGGCGGCTGCCGTGCTCTGGTAGTGATTGTGTAGTGGTTTTCTAGCTCTACTGGTGGGGATGTCTCCGCAGTACTGGTAGAGCCTTCGGTGGTTGTACCAATCGACCCATTCAGCGGTGCCGATTTCGACTTCGTTCTAGAGTCCGTCCAGGGCTTGCCGGGTTTGATCAGCTCGGTCTTATAAAGCCCGTTGATGGTTTCCGCCAAGACGTTGTCGT
>read_369|beg|1495128|length|256|forward|gi
CACACCTGACATATGACATCGTGCCTGGAAAAGAAGTTGTGGTTCGCCGCCCGGACGTTTTTGATCGTACGAAGGCTTGAATGTGTTGGCCCCTAGCCCGTCCGCGCCAAGTATGGCCGTTCGGGATTGGCAGTGAGCGATTTCGTTCGACTTTCTCCATTTATGTAGACTGCGAAAACGCCATTATCGAACAGTGGTACATTGATCGATTCCCTCCTTGCGTAGTTCAGCATTACGCCCAGCCGGAGTCATACTT
>read_370|beg|2703619|length|251|forward|gi
CAGGCCAATTCGGCAGCTTTGGTAGGACTCGTTATGGGTTCAGATTACAGATTGGCCGGTGATGGAAGCAGCGGCAGCGGCGTTAGATGAGTTTGGGACTTCCCTTTGAAGCTGACGTCGTCTCAGCTCACCGAATGCCGTTAGAAATGATCGAATACGGCCGTTTAGCGCAAGAACGGGGGTTGCGAGTGATCATCGCAGGTGCAGGTGGGGCGGCTCACCTGCCCGGGATGCTTGCCTCTGTACTACTT
>read_371|beg|248473|length|250|reverse|gi
CGCTGCCGACTTTTGTGAGGCCTGGAGTTGCCTGCGCCACCGCCTTAACCACGGCGTCCTGCAGCGCTTTGTTGCCATTGCCACCAGGCCCAAAATGGAGAAGCCTGCCACCAGCATGGCGGCGTACTGAGAAGAACATGTTGTAGGCCGAGCCCGCGGCCAGCAGTGGACCATGCCGCAAAGAATATGTTTGGAAAGCTCGCATAGGCCGCAGCAAATTCAGTTTGGCTAACCAAAATTGCACTCTGGC
>read_372|beg|368334|length|250|reverse|gi
TTAGCCGGGACAACCATCGCCCGGCTCAGCTACCTTCCTGCGTCACACCTGTTAATACGCTTACCTCCCAGGATAAGGTCCCGCGATCCACAAAAAACCTCACACCACAAGGGTGATCGATCATGCTTCTGGCGGTTAGTATCACCTGCTCAGTATGGGCGGTTCTTCGCCGGTACGGGAATATCAACCCGTTGTCCATCGACTACGCCTGTCGGCCTCGCCTTTAGGTCCCGACTTACCCAGGGCAGAT
>read_373|beg|2730179|length|253|forward|gi
TTGACGCGCTCACCGGGGATTGGGTAGCTGTCGCCGCCCACCGCGGCAGCAGAACCTATTTACCACCAGCTGACTCAACTGCCCGCTCTGTCCAAGCCAGCCCGGGTAGGTTCTCAGAAATTCCAGGCGGCAGCTACGACGTCGTGGTCTTTGAAAACCGATTCCCTTCGACAGGGCCCAGCCGTTGGCGTGGCACCGGATCAGCCCGAGTGGGGAACCTCCGGCGTGGGTTTGGCCGCTGCGAAGTGGTCGC
>read_374|beg|229164|length|249|forward|gi
GTGCCGCTGAGGTCCCCGCTCCCACTACTAGGACGCGCAGGCCAGTGAAGTCTTCGGCGGCGTGGAAGTCATGAGTGTGTAGCTGTTGGCCTTTGAAATCATCGGTGCCCGGGTAGTAGGGCCAATAGGGTTTATCCCAGGTGCCGGTGCCGGTGATAACGATCGCGGATTCGAAGCTACCCACGTCGTTTCGACGATTAACGGACGGTCCGTGGCCAGCTTCTGATCTGATCGGGTGACTCGAGTTGG
>read_375|beg|2126215|length|252|forward|gi
CGAGCTGTTCGATCCGTCGAGTTGGTGCGAAGCGCACCATATTCGTTGGGGCAACATGGGCGGCGAAACGTTCGACCTCTAACGGAGTGCTGCTTTGCTCGCACCACCATCACCTGATCCATCAAGGGAAATGGAGCATTGAGAATCGGAACAGGTAGACCAGAATTCAGACCGCCACCATGGATAGATCCGCGCCGTACATTGATTCGGAATTCGTACCATCACGATTCCGGCTGCCGCGTAGCTTAGGGC
>read_376|beg|1939312|length|253|forward|gi
TAATATGTTCGAATTGCGCCGATCCTTAGTCAATATTCCAAAATGATTTGTTTCCGGATTAAACCGAACAACATCTCCATTTTTTCCGAATCATTTGCATGATCAGCAATCCATCCCTGTTGGTCTGCAGGAATTTTGCCGCCATTTCCTCATATTCTTGAGCACTCTTGGCTCCCGAAATCCGCACCGTGACTGCCTAATGGCCTGCAAGTTTTCCATTTGCGAATTTTCCATCGTAAATCGGCGACCCCAC
>read_377|beg|3083661|length|253|reverse|gi
GGCAGTATGTCCGTACTGAAGATTTCAAATCAAGAGCCTGCCAGCTGTTCGAATGGGGGAGCTGGTCGACGTGCCGAAGGTTTCGCGCCAGAGGCGATCGCCCGGTAATTCCAACCTCTTTATCCTCAGCTTTACAACCGGACTTTCCGCCCTGGGTATCACTCCGATCTGGCCAGGAATTGCTTACTATGAGGAACACCGACGACGGCGGCGTTTTGGTTCACGCCTCAGCGCCAGCGTCAGCAGATGTAGT
>read_378|beg|3006266|length|256|forward|gi
CGATTTCAAACCTTTTCAACAGGCAGGTTGTTACACCGTGGTGGCAACGTATCAAAGCTTCCACTTTGGCGCTCGAGGCGCGGAGCGCATTTGGCGAACAAAGCGAAACCGTCTGCGTCGAAGCAAGTACGCCGCCCAGCCCGGCAGTTTCAGCTGCTACAACCGTCTGCAGTTTGGAACCGAACTACGCGCTAACTGGCCCGCAAAATCAACAGAACATCCTGGCGTGGGCAGCAGCATTTACTGGGAATAGGTA
>read_379|beg|1544059|length|253|reverse|gi
CGTAGGGCCGCCCGTGGCAGCACTGCTCCTGAAGGGTTATGCGGTGAATTAAGCAGTACGACTCTTGGTCAGGTCTGAAAATGCGGTTCGTAGCGCTTGCTCTCCAGTTCAAGTCTGGTGCGATCAGCGGCACCGTCACATGCTTGCCGCCTGCCAAGGCAATCATCGCCCCATAGGAGTCATAGAACGGTTCCGAGCGTCAGTCACCTCGTCGCCCGGGCTGACCGAGAGCTAGTAAGCTCGCAGCAATCGC
>read_380|beg|990963|length|254|forward|gi
GCCCAAGGCGGATCGCACGACCATTAGTCGTCGAGATCAAAGAGGGGCTTGTTTTTGTCGCCAAACACGTCTTTGTTGCGCCGGATTGTGATTTGCACGGCGTCGTCGAACTTCTTCGGCAATATCTCGGCCACTTTATTGCCAATACTTGGTTCTACGCCATTTAGATTTAGGTGCCGCAGGACTGGGCATAGTGCTTTCCGTCGGGGGCTGTTGGCGGGCTTTTGGGCGCAATCGCAGTTCCTCGCTTAGCC
>read_381|beg|1685154|length|256|forward|gi
GTCGAAAACAATTTCGGCCAGTAGGCAGCCGGGTAACGGATTTAACCCGATCTTAGATAAGTAATCCATTCCGCCCATCACGTCCCCGGCGGCTTTTGGCAGAGTTCCATAATGGCGCCCACGTAACTCATTCGGCGCCAACGATGGTGGCCGAAACCATCGGTTCATGCACCTCAGCGATCTTAGCCAACCGGATACTCGCGTCGGGTTGGTCACCTTTACCGTCTTCTTATCCTCGAGCGTCACTTCGTATTCA
>read_382|beg|10954|length|258|forward|gi
GTGCTAAAAATGGCGTTCTTGCTTTCGGTTGCCCTTGGCGATCATTTACCGTGGTTGCCGCGATCGTGTCTCTGGACCGTTTTTGGACTTGACTGGTTTGTTTAACCAGATCAACTTCACTTGCTTGGCGATATTCAGGGTCCGGAGGGCACACCGCTGGACGTGAAGAAGTTTGCTTCGCTGGGGTCAGGTTGCGTCCTTCGCCACAATCATTGCCGTGGTCAACGTGGTGTTATTGACCGCACTTTCGATGCCTTT
>read_383|beg|2588741|length|253|reverse|gi
TCGGATCGGTTTCGAGTTGCATTACGAAGACGGCGGTTCTGGACCGCGTCGCGAAGAAACTGGTCGCAGGCAACGCCTGCTCGATGCGCATAAAGTTAGCCGCTGAATTCTTCCGGGATCAGCTACTCACGCCAGGAGCCGCGGCTGGCCGGCAATTTCCTTTCTGGTCGAGGCTTCGACCGGGCAGCTGCAGAGCAGTTTAGGCGTTGGCTTTGCGCCGCAAGGTTGGGACGGATTGCTCAAGCATTTGCGC
>read_384|beg|1903765|length|251|forward|gi
GAGAACACGGATGGAAGGATTTCCTTAGCACCAGTGTTTGTCGGCGACCTTGAGTCGCGACTCCTGCTGAATCACTAGTTACTCCTGTCGTCTCGCTGGTTCTCACTGCTGAAATCACGCTTACAGAATGAGCCTTGCGGAACAGTTGATCGGGGGTGTCTCGAACCTGCCTGGATTTGCCAGAGTCAGGACTAAACAGCCATGCCAGGAACATTTAGAACCGCTTCTCACCAAAGGCGATGGGCGGCAGT
>read_385|beg|2572135|length|251|forward|gi
GGGTACTAATTTTCAGCATTGTGACCGCGATGCGCCGCGACCTAGTCATTGGCCGCAAGATCCGCACTGGCACGCCAACTGCCCGGCAAGCACGTAAACATCCAGAGCTGACTCAAGAGCCGCCAGCGGCGCCAACAAGCTCATCAGCTTGTTGTTATTGAGGGGTCCATTAAATGGCCAAGTAATTGAGCTTGGCTCACAACCGATTCTTTTGGGCAGAGCCCAGGAGTCCACCCTGGTTCTTGAAGATA
>read_386|beg|736203|length|251|reverse|gi
TTTACGGAAATCCTCATAGTAGCCCGGCCGCGCGCAAGGCGCTTGACCAGACTCTTCATGCATATCCAGCATGCCGCCTTGATTGCGCGCCGACACTGAGTTTCAAGATACGTACACAACGGCTTCGACGCCGTTGACGTGCAAGACTCGGGCGAGCATCAGCCCACCCAGACCCTGCGCCAATAATCGCAATGTTGATGCTGATTGGTCATATTTTCCTCCAGAGTGCGCTAGAGATGATGCCTTCAATC
>read_387|beg|1975129|length|251|forward|gi
ACGCCTGGCCCCAGACCGGTATCCGCCCTCGATCGGTTCTGTGGGTGATAGTTACGACAACGCCTTGGCGGAAACCATCAACGGGCTTTATAAGACCGAGCTGATCAAACCCGGCAAGCCCCTGGCGGACTCTAGAAGAAGTCGAAATCGGCACCGCTGTATGGGCCGATTGGTACAACCACCGAAGGCTCTACCAGTACTCGGAGACATCCCACCAGTAGAGCTAGAAAACCACGTACTACAATCACTAC
>read_388|beg|475429|length|254|forward|gi
CAACTAAATACCGGAGAAGCGAAGTAGGAACAGCTTTGGAGCACTCGGGATCCGCTGACTCGATTAGAGAAACTGCTTCGAACTGAATCCCACGCAGACGATGCGTTCTTCGCTCAAGTCAGTGCGGACTGCGAAGAAGCGGCGGCGGCGGTGCGTAGCGCGGTCTTAGGAAATGCAGATGCCAACCTATCCGAACGTCGTTTGAAAACGTTTATGCCCGAGCAGCATCCGTTGGTGGCCGAAGAGCTGGCCTG
>read_389|beg|1643175|length|253|forward|gi
GTTGATACCCGACGGCGATCTTCGCGGTTCCCAGCAGCGGCAGGCCTTGGCCACCACCTAGTGGGCCACCGCCACGTTGTTCTCCAGAACGCCTGCCTTGCGAACGTCCGCCGCGCTGAGGCCCGTCGGAGGAAGCACGCTGTCGCACGTTCGCGCTCGGCGTTGGCGCCGGTTGAGCGTCCGCCACCTTGCTGAGGCACTTTGGCTGCGAGCAACGCGGCCCGAGTACGAGGTATCAATCGTTGTCCGCAAC
>read_390|beg|207814|length|255|reverse|gi
AGGTACACCGGGGTAGTTGCGTCTGCAGACCGTAAGCAAAGCGTAGCCCGGGCAAAGTCCTTGATCGAATCGGTGAAGTTGTACATACCCACTGGCCACGCCGCCCGCTTCCGGGTAGCTGACGACGTCAAACTTCATCGGCTCGGAGCCATCTGCCGGCTCGAAGCTCATGGTGAGCTTGCCCGGACCGGGAACCTTGAAGTTGGTAGGCGCGGTACTGATCACCGAAAGCGTGCCGACCAATGATGATCGGCT
>read_391|beg|1255760|length|256|forward|gi
GACAATTATTCTCTCCGATGACTGGCGGCGCGTCACGCGAAAATCGATGTTTTTTTCTGGCAGGTACTACGCGCTGGATGGTTGCGGTGCGCACTGGTTTCCGAAGGTGTCGACGTGCCACGGCTGGCCGTGGGTGTTTATGCCGACCTCAACAGCGACGCCGTTGTTTTCGCTCAAGCAGTTGGTCGCTTTGTGCGCGCCCGAAAGCGTGGTCGAGACGGCCTCAGTTTTCCTGCCCTCAGTGCCTCAACTCATG
>read_392|beg|415032|length|257|forward|gi
GTACACGGGAAAACTCCAGAAATAGACGCGGCGAGTTCGGCGTTGAACAGACGATTGCCTACATTACTGCCGTAGCGCGGAAGGCGTACACCTAAACCGCTGGGGTAACACTTCGACGATTGGGGCGCAGCCTTCGGAACGCGTGCGGATTTCCAGCCGGTCCCGTTGGCAGGATAAGTTAGAGTCAGGTTTCTGCGGATTTACCGGAGATCAACGTTCTTTGGATCAGGATCCACCCCCAATATTTGCCCGCCGCG
>read_393|beg|624518|length|252|forward|gi
TCAAGAAGATGCTGGGCATCTAACTTATTCAACCGGCTGCCTTCGCCGCCAAGAAAGCCTTCTCAGGCAGATCAGTTGATATGAGCTTGGACGCATTAGCAAAAGGAGTACGCACGTGGCACGTGTGAAGCGGGTCAGTAAACGCCCACAAAAAGCGTCGGGTTATTCTCGAGCGCGTCCAAAGGTTACCGCGGTCAGCGTTCACGCCTGTACCGTAAGGGCAAAAAGCAGCGTGCTGCACTCGTTCGTGTA
>read_394|beg|1674965|length|257|forward|gi
CCCGACCGAGTTCGTTTGGCCAGCAGACCGCCGACCGTATCTACCTCATCGTCATCAAGATCAAATGCCGAACAATTCACCCAAATCTTCAAATTCGATTTGGGCACTCACTCGTATAGCTGTTCGGACCGTATCTCTTCGACTTCAGAATCCTCAGCATCGTACTCGTCAACAATTTCGCCGACAATCTACTTCAATGTAGATCTTCCAAAGTCAACTAAGCCCGCGGTTCCACCATATTCATCATCACAAATTGC
>read_395|beg|1609473|length|252|forward|gi
CAGTGATGTCACCACCAGCACAGAGTCCCCGGTCGCCGTTGCCGTAAACCAGCAACTGTCTGCGACGGCGTCGTACAACCGCCCATGCTGCAATTGACCCAACATTGCCTCAGTCATTGCCACATTGAGCGCGTTGCCCGCTTTAGGCCGATTCAAAATCACGACGCCAAGATGACCTCGTCGTTCAAAAAGAATCTCGGCTTGCGGCTCAGCCACCGAATCTGACATTTAGCTGCCTTCCGGCATGATGAA
>read_396|beg|2235491|length|257|forward|gi
TGCGTTATCCGGCATTTCGTCTGAGGCGTCCAGACAGGAAAACTCGTAATGTAATCACGGGCCTGTCGGGACGAGATTGGTCGCGTCCCGCATTTGCTCGTGCACACGTTCGAACTCGCGCTGGCTGAAAAACGTAGATGTCATCGTTCTTGACCCCTGGTGAAAACAAGCCCGTTGCCAAGTTACATCTCTGAATTTGGCTGGAAGGATCAAGCGACCCTTCTCATCAAGACGCGGCGAATGAGTTCCAAGGAACG
>read_397|beg|481505|length|252|reverse|gi
CCGCAAGCGAGCCGCGAACGCTTACTTTCCACCCCCTCACAGTGGATTCCGTAGGCATCGAACTCGTCTTTGTCTGGTTGCCAATCGTCTTGATCGTCGTCGAGTTCACCGGCGTACTTATCGATCAGGATCTTGATCAGTCGCGTCCCAAATCTGATCACGCGCTTCATTATGCGAAGTCACTTGGATCCGCAGAACCGAATGCCTCGGCCCAATCGTCGGCGCTTAGCCACAAATCAGACCACGGCGTCT
>read_398|beg|2748953|length|248|reverse|gi
AAGCTGTGAACGCGCCATGCGGTGAACCTAACCAGGCTGCGTTCCGTCGCAAGGGGTGTTCTACGAGTTCCATGAGACGATCACCCCCACAACGAAGGAGCACCGCCCCATGGCAAGCAATAAGAATTCAGCCCCTTTAGGCCTGTTGGTACTACGCGTAGTCACCGGCATCATTTTCATCATGCATGGCTGGCAAAAATTTAGCGATGGAATCCGGCCACCGCAGATGGTTTTACCGCGATGGGTAT
>read_399|beg|192147|length|253|forward|gi
GCTAGCGGCAAGGAGGGCACCCGCAAGACCGGGAAGCCTTACCACCTCGTTTGGGGCGGTGGGGTCGGTAGCTTGAGGGTGCCACAATCAAGGCTTCACGCCCTGGCTGCGCAAATGCTGCAGCGTTTTGAGCAGGGAGTGGGTACACCCCGTTCATATTGGGCAGGAATGACTCGGCGAAAAAGTACGATCCGTCACAGTTCAATAGTGAGTGCCCAGGCTTGCGATTTCTCCAAAAAGGGTTTCAGGTCGG
>read_400|beg|2629409|length|257|reverse|gi
AGCGCTGCGTCGCCGAAAGCGCCCGGTCCTGGCGTAGGAGCCAGCCGCAATCGTTCACGACGAATCCAGGCGCGGCCGTGCTCCACTGAATCAGCGTGCTTCCGCACCGGATTACTGCTGAAGCCAGCGCCAGTACGACGGCGGTCAAGGCCGCGAGGTCTTCTGCGTTCGGGTTCTCTTTTGGTTACCTGAAAGAGCGGCAGCTGGGCAGTTAGTTCAGAGGCGAAAGCCTCTTCGAATGAGTTCGGGTCATAGCG
>read_401|beg|2259952|length|255|forward|gi
GCAGCGTCTTCGGGTGTCGAGTACATTATGGATTCTTACTGCCGTCGAAAACTGCATCGATACCAAAATCATTGTCATTAGAAATCAATAATTTGCGGCCACCGTCAACGGGTAAAACTCCTTCGATTTTATCGTGGCCAAAGAATGCACCACTTGGATTGAGCGAGGTAACCAGGGCGCCCCAAGTCCAGCGTCAGCTTCTTTGGCGGCAGCTTTGATGCCTGCCGCGGCAAGAGTTAGCAGTGGCAGCTTCAG
>read_402|beg|909484|length|254|reverse|gi
AGACGAGCTAGAAGTAACAGCCGAATAGCCTGGTTCAGCCCGCTTCCTATTTGCCGAGGAACTTGTCAAAACCCTTGGGCAAATTCATGGCCGTTGGGGTCGAACTCTTGGTTTTGCGCGCCAAAGGCAGCACCAGTGGGTGCGCTGCTCTTCGCGAGATCGCTTCTCCTCAGCGTCGCGCAACGTGCTGGGCGGCCTTGGCTGGATTTCCTGACCGGGCTTTCTTTTGGGCGCGTTTTTTGCTCCCTTACGCG
>read_403|beg|1710341|length|252|forward|gi
ACGGCAATGCCTAGACGGGATAGCGCTAAAATCAACGTAGCTCGGGCCCGCCGCTGAGCCTGCTGGCAGGGGTTCGGCGCCGGATGCGTCGTTTCAGGCGCTTCCAAGATACGATGGACTCCGCGGTGCGCTCGAAGCGGGACTGGCGACCGAGCTCATCCTCGATGAGGCAACTGCTCGACGACTCGTCGACGTCGACCGCAGCTGGCCTGCTCAAGCCGGTAAAGTCAAGGTATGCCCCACCAAATTCCC
>read_404|beg|1543598|length|252|reverse|gi
GCTACCAGTGCGAACGGCGAGTGAGTTGATCTCCTCGAATATCGTGACGCCAAGGCTGCCGTAATCGGCGAGCAAATTGGCGCCTTAGGGCGGCGCGCTGCCAGGGAGAAGTCATAGGACCACCCTAAGACACGCTCGTATTCATGCTGAGTCTTCGACGCGAAATGGCGGAGCAAATGCGATAAGTTTGGCCTATGCGCCGAGCGGTATGCCCAGGATCATTGGACCCGATTCACAATGGACACTTAGAGG
>read_405|beg|2483914|length|254|forward|gi
TGGCCGACGTGATCCGCTTTGCTACTTAATGGTGACACTCAAACCACAACGCGGTTGCGAGCGGCGGGTACGGTTGTTAGGCCAAACGCTCAGTACGGTGGTCAACTTTCATCAATCCGTCGTTGGTCGTTCTAGGCGGCGGGCTATCCCAGGTGGAGCCGTATGTAGCGGCGATCAGGTCGCAACTATACGCAGGCTGCCACCCGCTCGCTGCCAAGAATCTGTTGATCGAGCCGTCGCAGGCCGGTTACGCA
>read_406|beg|1344177|length|252|forward|gi
GTCCCCCCGGTGCCAACGATGTCTAGGGCATCACCTGCAAAAGGAAACGGGTTGGCGTTACTCAACATCGAGTCCGCCAAAGCCGGTCAATTCAGCAACCGTTTCGTGCTTGGCGCGCAACGCAACGAGAAAACCCGCAATTTGGGCGTCAGTAGCAGCGCCAGCCATGATCGTATCCATCGCCCAGCCTAGTTGTTCCTTGCTGTAGATCGCGCCCATCGATCAACTCAGTCAGCAACATACGGCCAACTC
>read_407|beg|1296083|length|253|reverse|gi
ACGCGCTGAAGGTGGCCAAGATCCGGTGGATCGATACGCTGATGCGCTGCGCGCCCAAGGCGTTGCCGATGACGCGTTCTTTGCCGAGGCTCTCAGTCGCAGCCGAACGCTGAAGAAGAATCCACTCGGCATGGGATCGAGGCCCTTGGTGCCCGCCCGGGAACCGAGATCTTCGACTTCGTCTTCCAGGAGCCCACCGAGGCTTTGAAAGCCCAAGGCCGCGGCGTGGCGCGAGGAGAGCGAACATGTCTGA
>read_408|beg|1882598|length|252|forward|gi
CAAGGCCGGCTACTCAGCTGCCATATCGGTAGTGCTCTTCGTCTTGTTGTTGATCATGACCGTAGTGCAGTATGCGCTTCGTGGAGAGAAAGGTGCATTACGCATGAGCACCATAGAAGCTCCGTACACCGACCTAGTACCCAAGCGCCCCGCCCGCTTTCTTTGGAAGAACGTCAGCCGGACATTTGGTTACTGGCTACCTGCCACTCATCACGCAACTTTGTTGGTCTTCCTTCCGTTTGTTTTGGATGA
>read_409|beg|568433|length|253|reverse|gi
GTCGACGTTCAAGTGCGTGCCAAACATTCTTAATCGGCGGCCATTTGAGTAACTCGGGGTAGACCGTCCAGAGTTTTGCTAACAGCAGCGGAATACGCGGCAATACCAACAGTTATGTGGATGCCTTGGGTCAGTTGATAGATCCAAACTGGTCTGGTCGAGAAAAAATGTCGCATCGCCGGGCTCTTGTAAATAATGCAAAAAATTCCGGTGCCGAAGCAAATCAAGAACGCCGGGCCGAACAGGCGTCCAA
>read_410|beg|400455|length|251|reverse|gi
TGAGTTTTGTCAACGGGCGGCGGAGGCGGCGGGGTAGAAGTTGGAGGATGCTCGACGCCGTAGCCGGTGGCGTAGTCGGTCGCGCAGAGCTTGGTGACGACGACGTCTGCGAGCTTGCTGAAGCGCTACTGGACTTGTCGCCACCCTGAGCATCTGCCGGACTTCCAGGCAGCCTGGAGATCGCAAAAACGCGACGCCGTCCAACGACTAAAGGCCACAACGGCAAACACGAGGATCGGCCACGAGACTGC
>read_411|beg|741480|length|251|forward|gi
GCCCACAATGGGCAGCCGCTGGCCGCGGCAGAACACTGACGGCGCCCTTGATACAGCGCGGAATACCATCGGCATACCCTAGCGGTACCAGGGCAAGATTTGTGGCGCGGTCGGAAACCCAATCTCCGCCGTAGGAGACTGCGGAACCCGCGGGCACCCGACGGAACTGCATAATTCTTGATTCCAGCGCATGGCAGGTTTCACGCCGACGCCGTCGATCATCAATGCCATACAGCCCGGCACCCGCGCGG
>read_412|beg|1309747|length|251|reverse|gi
TAGCCACTGCCGGGATCTCTTCGCGTTTTGCCAGTTGGCCGCTACAATTCATCTTCGCGGTGATTAGAGCAGTTCCGGAAGTTGTGATCGCCATCTTGATCCTGTCGGTTACCGGACGGACCCCGTTTACCGGTGCGTTGGCCCTAGGCAAATGGGTTACGAGTCATTCGAACGGAGTCGGTCCTGGCTCGCTTGAGGCGGTTCGCTCTGCTGGCGGTTCGCGTTGGGATCTGATGCGTTGGGGCATACTG
>read_413|beg|2346190|length|251|reverse|gi
GCCTTGTATTGTGCATCTATATTGCCGAGCACTTTGTTGCAATAAGAGCAAGAACTTTGGGTGATTTAGGGTGACAACTGCGATGTCCCCAGTTTCAACTGTCGTAGTTATAGGCCGCGTACCAATACCGGTAACGCTCCAGCCCCTTCTCGGAAAACTCATCCGCCAGTGCGGGTTTCTCGGGCTTCGGCACGTTTTGCCGCCGGACCTTTTCGCATCTGCAGGCTTGTACACCGGCGTCGGTGTCGGGG
>read_414|beg|66410|length|252|reverse|gi
GGTACACCTGCAAGTTGATCGATCACCGTGAGGACGGCCGTCATGACCACGGAGTGAGGAATTAATGTGTTGCCAAGCCCGGCAGGAACCTAGCGTAGGCCGCGCGATCAACGGGTTCAACTTACGGCGCGCAACGCGGCCAGTGAACGTTGCCTGATGGACGCGAACCTGGGGCATCGCACCATTCCAGCCCGGTTGCACCGCCCTGCGTAGCAATTGGCCGGAACTCGCCTTGCACTACTCGACCATCGG
>read_415|beg|922432|length|255|forward|gi
AGTGATTGTAGTAGTGGTTTTCTAGCTCTACTGGTGGGATGTCTACCGCAGTACTAGGTAGAGCCTTCGGTGGTTGTACCAATCGGCCCATTCAGCGGTGCCGATTTCGACTTCTTCTACGAGTCCGTCCAGGGCTTGCCGGGGTTTGATCAGCTCGGTCTTATAAAGCCCGTTGATGGTTTCCGCCAAGACGTTGTCGTAACTATCACCCCACGAACCGATCGAGGGGCGGATACCGGCCTGGGCCAGGCGTTC
>read_416|beg|697551|length|255|reverse|gi
GACAATGCTCCGAGAAGTCCTCCGAAAATTCGCCTGTTCGCGCTGAACTGCAGACATTCGCTCTTTCATGAGCTCGGCCTCGCGCGTTGTCCGGGCGATCGCCGCCGTTACCCGCGTTCAATGTGTGCAGTGAGCGCCGAGGATAACCGGTACACGCAATATCTTCAAACCATCCAGCGCCGTGTTCGGGCGTCACGCTGCGACCCTGCCAACGAGGCGCCCCACTGTTCTATTGCCTGAGGAATCTCAGTGACG
>read_417|beg|2408931|length|254|forward|gi
CCGTACGATAATCCGCGTCTCGTGGCGTCAGACCAAAGGTTCAAGCGCCGCCTCCGAAACCACCCAGAACCGCCGAAGCACCATCATTCAGCGGTGAAGCATTTCCCGCCGTGACAATGCCACCGGCGCGAACCACCGGTTTCAACGCAGCCAGCGTCGCCAAAATAAGAGTCCCGGCGAGGGCCTTCATCCGCGGTTACCCTCGATAATGTTTCGGCCAGATTTTGCTTGAACGGGCACTATCTCGGCATCGA
>read_418|beg|790390|length|253|forward|gi
ACCCAACCACAGCCGGAGCAAGATAACCTGGAATATGAAGAATCTATTGGAACGATCCAAGACGGCGACGGCGTTACCAGCACAATCGAGCTAGAGCGCGATAAGTACGACGAGCGGGCATTATCCGATTTACGCGCCGCAGTACCGCCAAACTCCACGCTGGTCCGCGTCGACTAAAAACTAGTTGATGATTCAGCGTTGTATAACTCAGCTGGTTCATACGCCCTAGCTGGCGTTTAGCTGGGCCTTTAAG
>read_419|beg|1527530|length|255|reverse|gi
GATTGGCCGCAGCAAACCGGGGACGCAGGGCTTATTCCCTCGACGAAATCGCGATTGTGCCTTCGCGACGAACCCGGGACCCTCAAGATGTTTCGATTGCTTGGCAAATCGACGCTTATCAGTTTGAAAACTCCGGTCATTGCTGCGCCGATGGACTCGGTGATGTCACCGGCTACCCGCAATTGCTTTGGGCGGCTTGGGTGGTCTTGGCGTTTTGGACTTGGAAGGCCTGTGGACCCGGTACGAAGTATCCCC
>read_420|beg|551672|length|254|forward|gi
CTCCGCAGCCGAGCCAGCCGCCGGATTCGCACCTGAAGGTCATTTGGTAGCGCTCCTTGAAGACCCCGGTGCTGAAGGTAAACAGCTAAAGCGTATTTTAGTTTTCGCGCCGGACAAGGTAGGAACGCAAATGACGCCGGATATTTGGTTCTGGATTTCACTGATACGTTTGTCTGCTCTCAACCCGTGATTTGCGTCGTGGCAGCGTTAGCCCAAAAAAGGCCCCAACGACGTCACGATCCTTTCGGTAGCTA
>read_421|beg|2753345|length|252|forward|gi
CTTATAGGTTGCGCTCTTCACGGTTGCTGGCAGCATTGCGGAAGTATCCAGTGTCCATCTTATCTTGAACGGCTGCAGCCAACCCTGTCAGCAAATTCTGCGGTCCAAACTACGTCAACGCTCATCCACGTCGTAATTCACGTTCTTCGTTTGAAGGTTTTTGACCATATCGTCGTGCTGTTAGGTCGGCGTTGTCAGTAAGTTCGTTTGAGGGTCACGATCTGGTCTGGATGCAGTGCATTCCATTTCGCC
>read_422|beg|225486|length|258|forward|gi
TGGCGACTCGGACGTGGGTTCTGCCGACGTCGATTCCGACCGCGACCGTCGCCATTAGGAATTTAGCCGCACTGAGGTGGCACGTCGGCCAGAACTGGTGGTTGGCGCAGTGGAGACCAGGCCGCCGTCGGACATGATTTTAACCAGGTTTGAAACGGTGGCCGTTGTATAACCCGGTATGCCGGGAGTAGTTCGGCTTGGGGTGTAGTGGGCCCGCGTTCGAAGTAGTGTTTCGACGATCCGTTGCTGGTTCGACTG
>read_423|beg|2214823|length|253|reverse|gi
TGGCCACGACTGGCGGTTCGCCGTGATCGAGGACGGCCGACCATCGGTGACGCATATGAAGTTCTTGAGGCATTTAGGTAAAGCTTCGCTGCTTGAAGTTCATCTAGAAACCGGACGCACGCATCAGATCAGGGTAGCATTTTTCTCTCTGAATCATCCCTGTGTTGGCGATCTCACCCTACGGCGCAGACCCTAAATTGGCAGCTGAACTGGGCCTAGACTCGACAGTGGCTAGCACGCAAAGTCGCTTGGC
>read_424|beg|1461006|length|254|reverse|gi
CCCATTAGATGCTTGGCCGTCGGCAGATGTTTGTGGACGAACTCGCGCAACCCAGCCGCTATTACGTGATTGCTAGACGAAGAGTTCGACGGCGAGATCAGCACCGTGGGCTACGCCGGTTTGATGTGCCTGGTCCGGTTGCTGACGTACAAACTATTGCGGTTTTGCCGGAGTTTTGAAGGTCGAGGAATTGGCACGGCGTTTGCTGACCGAGCTGTTGGCTGAAGCGCTACGCAGGGGAAGCCCGTGAGGGC
>read_425|beg|3050117|length|249|reverse|gi
GCGTTCGCCCGTTTCAGCTCAGCGTTCTCACGCCGTAACCGTTTCAGCTCGGCCGATTCCGTGCTCGTTGTTCCAGTTCTAGACCAACATCGATCTCGGCTTGCCGGACCCATTTACGCACCGTTTCCGGCACACCCACACCCAAAAGCTGGGCAACTTTTTTGCATGCCGCCCACTCCGAAGACGCACCCTCCATCTCCGCACGATCCTTCAACTCCTGCGGATACCGTGTCGTAGTTTTCCCTGCCA
>read_426|beg|2428926|length|253|reverse|gi
TTGGCACGCTACGCAGGATTTGAAACCCGAGGGTTCGACGTCGTCGCACTTTTCGACGCGGACCAAATGGTTGTTGGCCAGGAAGTTGGCTGGCTGGGGGTGAGCGATGTACCGATTTGGAGTCAGTATTTGCTACGACCAAAGCCAATATGGTGGTGCTAGCCTTACCGGCGCAACGTCGCCCAAGAGATGTGTGATCGGGTCATAGTACCGCTGGCGTGCACAGCATACTCAGCTTTGCGCCGGTAGATGT
>read_427|beg|2791391|length|255|forward|gi
AACAAACCAGCTTGATGGATTGCGACCAGATATCGCCTTCATTGGCGCAAAACGGCGTTGATAGTGAATTCGGCTTAAGCACGCCGGACTCATTAGAAGCAGCAGTCAAAGCAGCCACTGGTCCACCTGCGCACCTGGTGGTTGCGTTAGTGGGACTCTTCGAAACTCGATCAACAAAGCCTGGTTAGATTTGCCGCGCTAGATGCGTATAGATGTGCTGATCACCGATGCCGCACCCGAGCCGAGAACTTAGCA
>read_428|beg|2285043|length|253|forward|gi
AACGTTGGTACGTCATCCACGGGATTGTCATTGACAATCTTGCGAGCTACTACCTCACCATTACGCGCCAGCGATCGCCGCCTCGGGCAATCGATGTAATCATGTTCGATCACCGCGGGCATGGAAAAAGCGAGAAGATCGTCAGCGGATATCAGCTCGAAAACATTTTGATGACTTGGCAAAGCTTTTGGATCAAATCCATGACGGCACCCCGGTTCACTTAGCCGGAAACTCCTATGGCGGCACGGTGGCT
>read_429|beg|457933|length|255|forward|gi
ACCTACTTACTCCATGACCGTCAAAAAGCATTTGCGTGCTCAAGAAGTGGCTCTAGAGAACCGGCTGCCTTGTATCTACCTTGTTGACTCTGGCGGCGTCGTTTTTGTCCTAAGCAAGACGAAGTGTTCCCGGATAAAGAACACTTTAGGCCGCATCTTTTACAACCAGGCCAAGATGTCCGCAGCCAAGATCCCGCAGATCGCTTACGGTTATGGGTTCTTGCACCGCTGGTGGCGCCTACGTGCCTGCCATGA
>read_430|beg|176259|length|252|reverse|gi
GTTGGTCGCAGCAGCAAGACCAAGCGTCCTTGGCCATTGCGTCGGCCAAGTCGATAGAGCCGGTCAACTCTGGGGCGCCTTCCCGCGCAGTCATGCGCAAATACCGATGCACGTTCAGATCTCCCAGCTTGCGCCAGAATAGGCCGTACCGTTCAGCTTCCTCCACGGTGCACATAACTGTGCACCGTGGAAACTGACCGGTGTAAATCCATTCGGTCAGATGTGCGGCCACCCGTAGTTGGCCGCGGGCCA
>read_431|beg|365328|length|250|forward|gi
CGCGGTAATACGTAGGGTGCAAGCGTTATCCGGAATTATTGGGCGTAAAGACGCTCGTAGGCGGTTTGTCGCTCTGCCGTGAAAGTCCGGGCTCAACTCCGGATCTGCGGTGGGTACGGGCGAGACTAGAGTGATGTAGGGGAGACTGGAATTCCTGGTGTAGCGGTGGAATGCGCAGATATCAGGAGGAACACCGATGGCGAAGGCAGGTCTCTGGGCATTAATGACGCTGTAGGAGCGAAAGCATGGG
>read_432|beg|2915522|length|254|reverse|gi
TTTCGGGGAGCGTCGAGTCATCGGAGCCCCACGGCGGCTTGGCGAGCGGGAACTAGCATCTGAGGACCTGGCCGTATAAAGGGCCACCGGAACCAATAGGTAGCTGTACGGCTTCGACTGGTTTCGCAGCACGGCTGGGCGGATCTGCGCGGTCCAAGCGCCTGCGAGGTGCTCACAGCGGCGAAGCACGCGCCATTCAAGCCAAGCTTGGACCAGATCCGTTGTAATTCCGGCCGAGGAGGCAACGCTGGCCG
>read_433|beg|2582972|length|252|forward|gi
CTTGCCGGTACTCGTCCATAATGTGGGCGAGCCAGCCACGCGTCTTCGGGCGACGGCAAAGATCGTCTGACCGCCGTCAGCTGGCATTTCGAGCGCCAATGATTAATACCGCGAGCGCGAAGTCAATGTTGACCGGGCTCTCGGTTCGGGCGCGCACGACGGCGATGATCGCGCTGCGGCATTGAGGGCCTCACGATACGGTGGCAGTTCCCGCAAGGCCGCAAGGAGGGTCGCTGCTCTGGGGCCACGGCG
>read_434|beg|1023569|length|254|forward|gi
CCGCGGCCGCCGGGTCGGTAGCTTCAGTGACGCCCCGAACCACCACAACGCGTTGCGCGCCAGCAGCCACTACTTCAGCGATATTGCTCAAATCGATGCCGCCGTAATACCGAACCACGGTTTACTCGCCTGCAGCGTCGCGGCATAGCGCACTAAGGCCAGGCCCACCGTCGGCTCGGTCCGGGTTTCGTGGGCCAGGCCCACCGCGGCTCGCCGGGTTTCGTGGGCGTTGGCCAAGTGGCCCGAAACGCACG
>read_435|beg|1099950|length|253|reverse|gi
CGGGGGTAGAGCGTTAGGGGGTGGAGGGTGAGGATTGTGGCGTCGTCGGCCTTTTCACCAATAGCGGCCTGGTGCTGGCGCAGCTCGGTCTTAACTCCAGGACGCCAACTCGGGGTCGAGACCGCGTCAAGAAACTCCTCCGGGCTGGCAATCAGGCCAAGGTCGACGGCCCGCCAGGCGACCATCGCTGACCAGAGTTAACAATTCCGGCGCGTTGCAAGGAACTACCAAGGCATGCTCAGCGGGCTTCCGG
>read_436|beg|978268|length|251|forward|gi
GCGATTCACGCAGTAGCTGCACTTGCTTTGTAGTGCTTGCGCCGGCAACTCCGGGAACACCAATTCCAGCGTTCGACGAGTGGCAAGACGGGTGGCTCAGCCACAGTGGTTGAGGTGAACGGCTTCACATCGTTCAACTCAACCACCCCGCCGGAAACGTTGAGATCAACTCAAAAATTGCGTACGCCACGCACTCCGGTTTTGGCTACGTTGACGACAAGCTAAACGTTGTCAACAACGATTAAGTTCGG
>read_437|beg|714995|length|252|forward|gi
TACTCGGTGAAAATGATCAACATTGGCACCTTGTCCGTCTTTCGTCATGGTCAGCTTGGGAAATTATACGTTTTGCGCCGTAAGCGTCCAGACCCAAGCCGGCGTTCCGAGTTCCGCTTGGTCGGTGATCCCGATCATTTCCGCAGTGTTGTGCATTTACTTGATGTTCAACTTGGCCACTGAAACCTGGATTTTCTTTGGTATTTGGGTGGTTATCGGATTGGTCATCTACTTCAGCTACGGGCAGTGGAA
>read_438|beg|3096968|length|250|forward|gi
CTAGGGCTGGAACTTCAGTGACCTTCGGCAGCGACGGAGTAGGATTGACCTCCTCGGTGCTGTAATGATCATAGAGGTCCCTTTGGGCGGGCTGAACAGATTTTGACCGTGCGAGCGACCACTCAACAGTAGGAGGAGCCATGGCTAAGGCAATCTGGAATGGCGAAGTAATCGCTGAATCTGACGATATTGACTTGTGGAGGGAAATAAATACTTTCCGCTAGCTTACAGTGCGTTCAGATGTACTCTA
>read_439|beg|1147175|length|260|reverse|gi
GACGTACCGTACCTGACGTACAAATTATTAACAGGGGATCGTCACTGATGTTTCCTCCTTGGTGCGGTTTTAGGCATTGCACAACCACGATGAGGTCTATAACCTTGGTGCAATCTCCGTTCGTCGCTTACTCCTAGGGAAAACGCGTCTCTTACTTCAGATGTAACGGGCAAGGGCGTGCGTCAACATGCTTGAGGCAACCAGGCTTTATGCTGTCAGATGACATCACAAACGGTTCGCTTTTTACCAGGCGTCGTCCT
>read_440|beg|3048112|length|253|reverse|gi
AAATTCCCGGCGATCATCCCGCCGTTGGCTATGCCCAACCAACATCACCGGATCATCGGGCCGGATACCAGCCTTTCTCATCGCGAGAAGTACTTCTTCACTTACCCGTGCTCAGCTGCCCGGAAATGATTTTGAGATTCCCGGTCATATCGCGGCCATTACTGCCGCCGGAAGCTCCCCAATCCTCAGTTCCTGGAATATTTTACGGTGTAGCCGACGGAGCCTTCGGGGTGTTCAATCTTTACGATTCGAA
>read_441|beg|1868921|length|251|reverse|gi
GCCAGAATTTACCGGCTCGACGGCGAGCACGCTGGCGAGCGCAACGAGTTGGCGCTCACCGCCAGAAAGCGAGTACAGCTTTGATCGCCGAGTGCGCTGAGACCAAACCGATCCAGCCAAGCCTCCGCGGCGGCGCGGCGGTCGAGCCTTACCGGGATGTTTACGTCGAAGCGAAAGTTCAACTGTCTTCCCAGAGCGGTCGGCATCACCAGCTGGGAGGTGGGTCGGTGAACATGAAGCCAACCCGCCGC
>read_442|beg|2116071|length|250|forward|gi
TTGACGATATAGCGGCGCGAACCGCGAGCACCCCAATCAACGCCGTTAGCGCCCTTGAGGTCTAGGCCAAATTTTGTCGCCACCACAGCGTCGTCCCGTTTGCCGCCAGCCAGTGCTCTGCCCAGCATTTCTTCACTCAACCCAGGCGTGCGACCATAAGCGTCAGCAACATCGAATAGGCGTGATTCCGGCATCAATAGCGGCATGTCGACGGGTCAGGTGCCCTCTTGACTTTCGGTCACGGTGCCGG
>read_443|beg|1235960|length|249|forward|gi
TCGTCGACCGTTTCTTGGCGGACTTGAGGGAATAGCAAGAGCGAAGGCGCGGCCAAGTAATGGCTGGAATTTCCTCCGACTCCCGGGCCAAGGTCTTGGCTGAGCTGGAATCTGTTCTTCCACCGCAACCGCGCAATTAGCGCGGGAGCTCTTCTCGGTCTTAGCCGTGGTAGACAGCTCAGCCGGTTTACGCCGCGTCGCTGACCGACCCGTCTCGTGAGGGAAAGGACAAAGCAGCACTGTCTGAGT
>read_444|beg|1826448|length|251|forward|gi
CACTGATTCCAGAGTTCCGGTTTCCGGGTTGGGACTGGCTCTGCGTGCTCATGCAACGCCGGTGGTCTTCTGGTGCGCCTGGTCCGTTTCACCGGGCCGCAGCCAGGAACCTTCGGCACGGTGGATTCAGCATGGACACCCTGGTCTCCTTGGTGTCTTAGCCTCGTATTTCTGGCGGTGGGGGCGATCATACTTCTCGTGATAAGAGCACACCAGGGTTCTGGGTGGGATTCGGGCAGACTCCACCCGGG
>read_445|beg|1996027|length|249|forward|gi
CTTGCACAGTAGCCCTTCCGCGGTGAACCAAGCTGGTCGCTTGGTTGAAAAACTTCAGTCAGTCAGAAGATGTGACCTCGAACCTGACAATATTACAAACTCAGCTGGTTCCAAACTCGCACCGCCGACCAACACGCCATCGACGTCGCGCTCACGCAAGATCGTCGTCGACATTATTCGCCTTAACCGAGCCGCCGTAAAGCAACCGAATCTTATCTGCGATCGCTTGATCGAAGAGTTCTACGAGCT
>read_446|beg|720191|length|250|reverse|gi
CCAGCAGCAAGCAATGTCCAAGCCAACTCCCGCGATTGTAACCGCCCCAGATCGTAATGCAAACTCCCACGGCAAGCCTTGCTTTGCACCCGGCCCAGCGGCCCGGAAAACAATGCCGCAAGCAGGGATCCAATTGCTATGGCCTCCAGCAACAGTCCAGAATCGCCTCACCACCACCGCGCCAGACGGCACCAAGTGCCGGTAAGAGCGCCCCTGGGCATCGCGAAGACCATTGCGCAAAGGTCCACCA
>read_447|beg|2387758|length|250|forward|gi
GTCCGCCGCCCTTGGGCTAAGACTACGACGCTGGTCTTAGCCCAAGAAATCCTAGCTACCAAGCAGCTCGGACCCGCATCAGTGAATCGATATCCTTACCCAGCTTGCCGATCTTTTCAGTATTAATAACTGGGAAGAGACCAGGGGTATCGTCCGGACGATACGCTCGACGTAGCGAGAGCTGAGGTTCGAGGTAAACACGACAATGTAGTTTCGCTTGTCCCTTGCCCGGTAGTGAATTGACAATGCC
>read_448|beg|1567113|length|255|forward|gi
GATGCCACCGACGTTCCGGCAGGTCGACTTGCCGAACTACTTGATGCTGCAGACTTGCGAGTTTGCCTCATGAAGGAAGCGCCAATGAGAAACACGACAACAATTCTCACGTGCTCCTTTACTGGCGCTGAACCGGCTCCTTAGCAGCCGCACTTCAGGCAGAATGGTCCGGCGGCCCAAATCTCACTCGGTCAACAAACCCAGGCACCAGGTGAGCTCAAAGCCTCGCTACAGGAAGCCCTCGGATCTCTTGGG
>read_449|beg|1487380|length|254|reverse|gi
AGTTTCTCGGATGCATTTTCGGCGTTGGGATGTCCGAACCGAAGGGTCGTAGCGGCATCCCTATGCCGAAAATGCCATCCGGAGAGTTGTACTTTAGGCGAGCGGCGCTACGTCCGGGTAAAGCGGGTGCGCTTCGGCCAGAGCCTGAACGCGTTGCGCTAACGGCGTGAGATCGGCATCCGCTTCAGCGATAAGCGCCGTCGCGATAATATCGGCGATCTCAACAAAACCAGCGGTCTCGAAACCACGAGAAG
>read_450|beg|937355|length|251|forward|gi
GGGTCGCTGCAAAAAACGGACTTTACTTGTGTCGTAAGGAAGCGGACGGCGGTTTTGCCGGTTCGGTGGTCGCGTTTGCTTATCCAGCTGATTCCGGTGGCACCTGGATCAGCTTCTGTGGTGTGGGTTCCGGTGAAAACCGGTTTGAAATATCCAGAATCCAAGGAAAGGATTCTTACGATGATGCCGCACGGAAAATAGTGGCCCAGAAAATAGGTACAGTGTTTTCACAGGCCGGAAGGCCTGTGAAG
>read_451|beg|2724375|length|254|forward|gi
ACGCACGCGCCGAATCCGCCGCACCCATATCCACGACTCAAAAAGGCCATGATGCCCACCACAAAAACGTAAAGAGGAAGCCCAGGAAAGCCTGGGCTGACCTGATCCGCGCTCAATCCGGGCTTGAGCGAAGAGGAATCGCTGGAGCTGGAGGTGGCGCGAGCAGTCATAGATCAATGGCAGCATCTAGCCATTATCCCGCGTCAGGGCACTAGTTTGGAAATCCAGCTAGCCGAAATCTCGACAACTTTTCG
>read_452|beg|1233589|length|258|reverse|gi
GCCAGATTAATACTGCGGCGAGAGCCGAGATAAAGAACCACAGCTTAACCATACCGAGTCAGGCGAACCCAGGGCAATGAAAACTGATGCGAAGCCAACAAACTTTAACCACGTAACCGACCGCGAAAAACTCCGAATACTCCTGAGGGGTTCTTGCGCCCCAGTAACGTGTCCAATAAGCAGCGAGATACCAAAGAAGACAATCACAACAAAGCCACTGACGTCAGAGCGCTTAGTGCCCCCATAGTCACCGTTGAC
>read_453|beg|2691947|length|255|reverse|gi
GATCGGCGGCAAGGTTGCGGTCATTTGCGGTTATGGCGACGTCGGAAAGGGGTGCTGCTGAGGCGCTCCGGGGCCAAGGGGCTCGGGTAATAGTCACTGAAATCGTATCCGATTTGCGCACTCCAGGCGGCGATGGACGGCTACCAAGTGGCGAAACTCGATTCGGTTCGTCACGGTGGGCGATATTTTCATCACCACTACCGGGAACAAGGACGTCATTATGGTCGGTATCAGATGTTAGCGATGAAGAACAAA
>read_454|beg|3144683|length|255|reverse|gi
CCGCGGCAACGAAGCGCCTTTAACGAAGTCCCAGTACTCGGGAGGTAAAGTTCCGGCAGCCATCACGGCACTGGATTTTAGCCGCATTTATTCTGGGCGGCTCCCACCTCTATGGTGCTGATTGGCCCGGTTTGCGGTAGCACTAATCTGTTCTAGACATTTGGCCGCCATCAATTTCATGCGAGCCTTCGAGGGAGATGCTTCGAAGCCTTGTTTCAAAAGTCCGTTGGCAAACTTAGCGCCAGCTAAATCGGC
>read_455|beg|2643611|length|255|forward|gi
CTCAGCATTGCCTACCCCGTTGCTTGCTTTTGCGGTGCGCGCACTTGGTTGCGAGGGCGGCGTTATGGTGACTGCCAGCCATAATCCGCCGCAAGACAAACGGCTACAAGGTGTACCTGGGTGGCCGTAGCGCTGGCTGCCAATGACGAATCCCGGCGCGGCGCGCAGATTGTGGCCCCCGTACGATAGCCAGATTGCGGCCCGAATCGACGCCGTTGGCGTCTATCGAATCAATTCAACGTTGCGCAGGACGGC
>read_456|beg|390586|length|252|forward|gi
TGATCGAGAACCGCAGCGATGAGCCTGCTGGTTGCGGGTACGTCGATCGTCCCATCTCGCCGCAAAGCCCCCAGCACTACGCCAGTCAACGCCTTGGCGGGCAAGCATCCGCGCCTCGCGCTCGGCGGTTGCGAGCTCGGATTCGTCATAGTGGAAGTCGCCGGGCCGGGGCCGGAGCGAAACGTTTACCGGCAGCGTTCCGGCTTCCATGCAGGCGTCCACTAACTCCGGGCTGAAGGGTCAGCCCGCCGA
>read_457|beg|2278816|length|253|forward|gi
GGTCAAAGCCGCGCAGTTCGTGCCGCCTGGAACCGAGCGGGCTCAGATCCAAAAGCACGCGGGCTCAGTTGGCTTGATTGAAGCGCACGGCACCGGCACGCCCGCTGGTGATGCCTCCGAACTGACCCCTTGCGCGAAGTCTTCGGACCCACCGATCCGGACGGTCCCCGAGCGGGCCTCGGCTCGGTGAAATCGATGATCGGCCACGCGATGCCAGCAGCCGGGTGTCGGTCAGGATTAATCAAGGCCGTTC
>read_458|beg|1293473|length|254|forward|gi
GCTACTTTTGCCAATGGCATCCAGTAGAATGTTTTACGCGATCATGGCACGAAGGTCTGATCCGGCGACGTATTCCGATCACCATGAACGGTCGGGGAGTCGCTCAGTTCCTCAGCCCAGACACCGCAATCGAGAATTGTCACCAGGAACGGGTGCTGCAGTCGGGCAAGGATGGCTAGCTCGGACTCCCAATGGGTGGGGCCGGCGGAAAAGACCTTCACAGCCACCGGTCTAGACAGTCGAAGGTCCTCACG
>read_459|beg|3141078|length|252|reverse|gi
TTTAACGACGGGCTAACGCGGGGCGCGCTCGTGGTTGGGCCGGTATGCTCAGATCCATGCAGGAAACTCGGCCCCGGCGCGCACAGCGGATCGTAGCGCCTAGCCGGAACGATCCGTTTTTAACCAAGTCACCGAGTCTGGTTAGGCGGTCCGCTAGGAAAACGTACCGAGCCTGGCCAAATCAGTGCCGGGTTTTTCAGCGTTGAACGTGTCTTGGTGCTTTTGGTGTTACTTTCAGCCGTTTTGGCGCGT
>read_460|beg|947623|length|254|reverse|gi
GTAAGCTTGTCTTCGGCATCTTTGCCGCACTTGCCGAGTTCGAACGTGAACTCATTTCCGAACGCACCAAAGCCGGCATGGCTTCAGCCAGGGCCCGGGGACGCAAGGGCCGGACGGCCCTTCACGATGACGCCAGCGAAGATCCGACTACGCGATGTCTGCCATGGGCCAGTCCCGAGACTCATATCGGGAATCTCGCCAAGGAAATCGGTGTTTCCCGCCAAACCCTCTACCGATACGTCTCACCCACCGGC
>read_461|beg|309445|length|251|forward|gi
ACTGTTGTGCATCGAGGAATTTATCGGAGGCACACTGAATGGCCGGTGCCGATGAGCCAACACCACGCGGATCGAAGCCGATCAAGTCGTAGTTGCCCAGTAGTCTTGCCTGGTTGAATAGACGCCGATGCCGTTGGCCAAGCTCATACCGGGGAATCCGGGGCCACCGGGGTCCATGAAGAGATTTTGCGTTCTTCCGTTCCCGCCTGGCAGGTGCACGCGCAAACATAGCTACCGCAATGGTCGTGCCA
>read_462|beg|2700334|length|250|reverse|gi
AGTCTCTGATGACCAGTTCGTGCACCCTCATTGGCGGGGGCGTATGAACTGAGCAGTGCTGCCACAAGCCAAGGCGGCCAGCGCGATAGACTAATGACTTCCAATGCGCTGGCAGTCTAGGGCGGAACTGGTCCCTGGCCGACGGTCGAATTCCTCGGTGAGGAAGTTCGCCGTTTTTGCAACCCAGTTGTCCAATACCGTTGCCCGAAAGCTCGATTCGCTCACTATCTGGCCCGTACCAAGCAGTCGG
>read_463|beg|1075635|length|254|forward|gi
GGCTGCGGGTTCTGGAATGTCAGATTTGGATTGGGCGGCAAAGACAGCTCTCCCGACCATCAACTCCACTGTCAAAGCCGGGCTGTCCGGTGCTGGTCTTGAGCAATGGCAGCCTTTTTGGACATCTCGAAATTGTTCTCCGGGCACGAGCTATGTGCCAGCGGAACCAAAAAACTCAATGACACCTCGCTGACTAACTGGAAGAGTCGAAGGTGCCTACTATGTGAGCGAATGGGTCAACGAGATCCGTACCG
>read_464|beg|407080|length|255|reverse|gi
GTGATCAGCGTCGCCAGTGAGCGAAAATCAAATACCAGCACAGCCACCTGCTACATCGAGATTGCGATGACCTACGACAATCTCGACGCCTCGGTTGATCGACTATCCAGGTGCTGATCGCCGTAGGACTCAGCGCGGTAGCGTTAGGTACTCGTGATTGCCTTTTGGGCGGTCAGCAGGTCATTCCGCCCCGCTAGTCCGAGTTGAACGCACGGCTGCAGCAATTGCAGCGGGAGACCTCTCGCGAACGTGTGA
>read_465|beg|542630|length|253|reverse|gi
CCCGAGTATCTTAGCCAAACAAGCAGGCATCACGGTGCCTATGGTGGCTATTCCTGCAGTCACACCGCCCCGAGGCATCCTCTTGTGCCACGCCAACTGCCCCTCCTGCCGACACCAAACTCGGCAGCGCTCAGGCCTTGGCAGCTGTCGCCTTGGCGGAGCAAAAGGCCGTCTACGCTTACCAAGTAGCCGCGACTCGATTGGCGACGCCGGAATCAGCCAAGACGGCATTTGGGCTGCTGGCGCAACATCA
>read_466|beg|2684848|length|257|forward|gi
CCCCAGTCCGGACGATTTTCTTCTTTTACGCGATTGCCTATGAGCCTTACATGATACGTTGGCATTGGTGTTCTGCCGTCGGTACTCGTCCTTGGCAAGGCCGAAAGATCCGCCCTGGCGAAGGCAACAGGGCATGGTGTTACGTCGGATTCTTCGTGGTCTTAGTAGTCCTTGTCAGCGCCTTTTTCCTGCCGTTGTGGACCGCTCAGACCATTAGCTACGACGACTGGCGCTCGCATATGTGGATGCCAAGCTGG
>read_467|beg|1246817|length|255|forward|gi
TTCTGCCGTTTCTCATCCTCAGCGGAAGGCGTTTCAACATCGCCTTCCGGTGGCATGTCGAATCGAATCCTTGGCTGCGCGCCGGGCAAAGGTTTGCCAAATACGCTTTGCTAGCCAGCCCTTGCGCTTGCTGGGCTCAGGCGTGCTTTCAGTGCTGTACTTGGGCGAGTCTGAGCGCCCTTCTCAGCTGTATTCTCCGTGCTCAATGTGCCAGGCCTCCAGCGGGTTTACATGCGGTCCCTTAATGCGGTGCTG
>read_468|beg|812844|length|250|forward|gi
ATACACCAAGATTCCGTAGCCAACTGAATACCGCTGAAAATGCGGACGCGATGCTCTTGTCAGCGAAGCCGTTTGCTGTACCAGCGCCGTTCCAATGGACTGCGAAGCGTTCTGGCAGGCTCGGGTAACGCAATGCGCCATGCACGGTCGCCACAATCATGATCAAGAGCGCGACGGCAAGGAGCGCCCATGCCGGTCTGTTGGCTCTACTAATTTGTGCTGGCATGCTCTCAACCTAGCCTTTTTGTAA
>read_469|beg|2165950|length|252|reverse|gi
AGCTGGACGGCGCGCAAAGCAGCCGCGTATCCGCCACTGCCGGCACCGAGAATCAGGATGTCGAATTCTTGCTGAGTCGGCTGTGCCGGCTGATCGCTCACGTGAACGCTCCCTCGCGTAATGACTGCTTAACAATGTGATGGTCGATAGCGCAGTCGTTTGCTGAACTTCCCTGAGCGCCCGCCGAGTCCACGTGGTTAAGCCCGGCACGCTAAGGGAAATACTTTCAGCACTTTACCTTAGCGTCCAGCG
>read_470|beg|186048|length|250|forward|gi
GAATCACTTGTGATGGCGAATCTTGCTGCCGAGAACCCACTGCCCAAATCGGCAAGTCCGCTGGAGAGTCCCTACAGCATTAGTGGTGACATTCCGGCACGAATTATTGCCAACTCAACGTACGGTCATCCAAGCACATTGCACCCGTACTCAACTTCAAGATCAGTTCGATCGCGAGCTTCAAGAGGTTGAGTGCACGGTAGTCGTGCTCGAAAACAGGCACCGCGTGCACGCTTCTTGCCTGGACTGG
>read_471|beg|1414532|length|255|reverse|gi
CGAGCTAGCGAACGATACTTTGAGTGGGCTTGTGGTCGGAGACACCGGCAACATCCGCGAAGTACCTGATGATTCCGGTACAAGGTCAAAACGTAACCCGCTCGCGGTTTCGAGCATCAATAAAGGCGACGATCACCGCATCGGTTATTCCTGACGATCTGCGTTCAATGGTGAAGCGAGAGCGAGAACTGTTCTCGAAATCTATGGCTTTGCCGATCGGCAGCTCGGGAAGCCACCCGGCTATTGTCTTCGGAT
>read_472|beg|1713421|length|256|forward|gi
GAGGTCTTAATCTCAACGTTGCAGCCCTTGGATCACAACAAGTCCAACGCCGTCGCAACGAATCTGAACCGGACTCGGGTTGCCGTGCGGCAGACAACCTGGGCCTTGCCGCTCGGACCTGATTGAGCACTGAACTAGCCAAGGGCATAACGGTACAAAAATCAAGGTGCGGGTACTGTTCATCAAATGCCGTCAATAATGCTGGGCCAACCAAACGAACGTACTGCCGGTAGATCTAGCCGGTTGCTAAACGCCT
>read_473|beg|2508923|length|252|forward|gi
AGAATTTATAGCGGTGCCGCAGTGGCGCACAGCCCCCGCTCATTGAGTCAACTTACTCGCTTCTGCCTACGGCAACGCCTACACCAGCTCAATTTTCGACCAATCAGGCAGGCGCGGCTTGGTTGCAGTACTTCAATGGACAGGTGACGCTCAACGCGAGACTGTTGCAGGCCCTCCGCACCGCGACCCAGATACCGATTTGTCAAAACCGGCCAGTTACCATTTTAGACCTAATCATCGATACCACGTGGC
>read_474|beg|102108|length|254|reverse|gi
TGAGCAGCTGTTCATCGCTTTGCACAGTAGGGTGTTGAGTGTGCTGACGCCACCCGGGGAAAACCCGAAGTCCGCCTGCTTGCAGGTCGGCCGCGAGCGAGATCATCGCTGCCGCCTCACTGCTGGTCACTTCACTTTTGCTCGCTGGCGGTTCGTTTTGGCCCAGAAGCCGCAGATAACTTGCCACGCTGAGCAGTCTCAGGTCGATGGTTTTCCAAGGCTTGGCGAAGATTGCGGGCGGTCACGGCGGTCAA
>read_475|beg|1117876|length|252|forward|gi
CGCGAAGTCGCTGTACCTACAATACGACGGCGCAGGCAACTTTGGTTCGTTGCGCCAGCACATCTTCGCGTTTGATGTTGCCAGCGGAGTGGCGCGACAACTTACCGACGGGATTGGCACGCCGGTGAGCCTGTGGTTTCTGCAGATAGGTAGCAAGCTTGCTTTCACCGCGGCTCTGGGGTGAGTGCGCAGACTTGGAACTTAGTAGTGAAGCTTGGTACCTAGGAGCTGGCGGATCCGATGCTGAAGCTG
>read_476|beg|721005|length|254|forward|gi
GAAAAGTGCATCAACTCGCCCAAGCCGCTCTTTGGGGATCGATTCCGCCAGCGACGAGGATCGCGTAGCATGCCTTCATTGACCCGCAAGACGTCGAGTATTGGTCACCACCATAGACATGGCAGCGCGCGAGACGCCGGGATACCTCAAATACGTGATCGCGGAGCTGCTGGCAAACGTTTGGTAATTTGCGCTCGCCACGTCTCGACATTCGGCTCCGGCAGCCTCAGCTCGGTGCAGGATGCCCAATGATC
>read_477|beg|2144999|length|255|forward|gi
GACGTCTTCAAGTCGGTTATTGCCACTAGTGCCCGCGGCGAACGTCGGTGCTGTGACTTACCGCAGGACGGATGTTGCGGCTGCAAGTTCTCGACGATGCCGGTCCTTCCACCCACGGCAGGACTGCCGAATTTGGCCGGTGGCGTGCCGGCGAAAGAGTTTATTACCTTGCTCAAGGGCGAAAGCCTGATCGAGTTTCGTGCCAATCGACGCCGTCGTTGCGCTGGGGGACCAAACAGGGCATCGTGAAGCGAG
>read_478|beg|438016|length|251|reverse|gi
GGCCAAGAAGTTTCGCTCTCCAGCAGCAGGCATCGTGAGCTTTTTGGGCTGGCTGGTAGACCGTAATGTACTCACGATCGATCACGGAAATGGCCTACGAAGCAGCTTTGAGCCAGTCTTGGCAACGGTAAAGCTAGGCGAGCACATCGATCGCGGCCAAATAATTGCGACCGTTCAACCTGGGCACCGGCCGTCCCACAGTATCACTGCACTGGGGCGTCCGGCGGGAGGAAAACTTCTCAATCCATTGC
>read_479|beg|2730797|length|250|reverse|gi
CCAGCCAAGAACTTGTAGCTTATCCGCGGCTCGGCGGGGCGAGGTGATTTGAAGATGGAGCCTACTAACGAGCGCAGCTGCGTCGCAATCGGAGCTTGATGCCAGGCGGCAATATACGGTGTGGGGGAGTCATAAACCGTGTCGAGGCGGTGTAAGAGGTCCAAATACATCGGTGCTAGTTCGTCCAGTTCTGCGTCGTTGAGCTCGGAGAGATCCGCAACCTGGCGATTGGCACCAAAATGAACTTCTA
>read_480|beg|2275161|length|255|forward|gi
AACACATCAATAGCTCAGTGATTCCGACGACGCCCGCGTGGACCGTCAACGGCGTCACCATCAAAACTCGTCGACGGGAAGATCTTGCCCGGCGCGCTAGCCCCAGCCCGACGTCTCCCAGGAGGTCACCGTAGTGCACCACGACCCAGCAGCCAGCCAGCGAGCGTGTACACCCTAGTCGCCGAATTCCTGCGAACCAGCCGAGAAATGGTCGCAGCACAACGAGACGTACTGCTCGGGTATCTTGGTCAGCAC
>read_481|beg|701144|length|255|reverse|gi
GGTCGAAGTCGAGCCCTGAATGGGCGTACCTTCGCCAATGGTGTGGCCGTGCGCGAACTCGATTACCACGACACGTTTTCTGGCTGCGGAGTACTCGCACCCTGGGCGATAACATTCCGCCGATCTTGGCCGTGGCCCAGCACACTGGCAAGAGCGGCAAAGACCTGATTCGCCGGCATAGCCACCGGTTACGAAATCCAGGTAGACCTAGTCAAAGCGATCAGCTTGCACAAGCACAAAATCGATCACGTAGCG
>read_482|beg|2056490|length|254|reverse|gi
CAGGTGGCTTGACGAAATGATCACTGCGTGCTTCTGATGTTATGTTGGCATTTCCCGCGCTCTTGGTAGCGGTTGTCTTCGGTGCCGTTTTTAGGTGCAAGTACGACGACGGCGATGCTGGCGATTGGCATTGGCTCCATCCCGGGATTCGCCAGAGTGGCGCGTCAGTGGAACACTACAAGTGATAGAGCACCGAATATATTCAAGCTGCCAAGTCATCAGCGCAAACTCGCTTCGCGATCGCCCGGCGGCAT
>read_483|beg|2020771|length|252|reverse|gi
CGAGACGTGCTCAGCCGGGTAACTAACGACATCAACAACTTCTCGCAGACGCGTGAACCAGACTCTGACGCAATTACTAATTCCGTACTAGACTGTAATTGGCGTTATCGCCATGATGTTTTCGATCTCTTGGTCCTTTGGCGCGTTATTGCGCTGTGCTCGGTGCCGCTCGATCGCCGGAATTCCGTCTTGGTGGCCAAGCGCTCGCGTGTTCAGTTCCATGGCGCAGTGGAAGACCACTGGTGAGTCAAT
>read_484|beg|694762|length|254|forward|gi
ATGACGAACCTGGCCCGGCATGAGGTCTGGGAACGGAATTTGCGGAGCTCAAAGCCTTTTCCCGCTCCGACGCCAGAGCGCTACCTAGCGCCGAGATTTTCCATGCCAAAAACCTATCTTGCTGAGCTTAACTCCTGGCAAACGTGCCCGATCACTGGGAATAAATGCCGTAGTCTGGGGACTGGCTGAACGCCGAATAGGGACATTGAATGCGAATGATGGAAGCGGATGGCCGTGGTCCTTGGACTGGTTTT
>read_485|beg|867575|length|252|reverse|gi
CACACACTTTACGGCGACTCCGAAAATGCGGCGTGGCTACGCAGCTCGGATGCGGCAGCCAAAGGAAGCCGCAATCGCTTTTTCCGATCATGGCCGACGACGGCGGCCCGGCCGGTCAATTTGCCTGGCATACCGAAGGCCTGACGCACCAGCGCTTCCGCGGAATCACGGCACACGTGCCGGGTGCGTACTTCCGCTGGCTCAACGCACAATGGTCCGGGTTTCAAGATTCGGACGATTCTGCCGAGATCC
>read_486|beg|647957|length|252|reverse|gi
GCCCGGTCCAGGTCAGCTACTCGTTAAGGTTGCCGCGATCGGCGTCAACTACATCGAGACCTATCAACGCGAAGGTATCTATCCCCATCGAGTTACCGTTCACGCCAGGATCTGAATCAGCTGGCGTTGTGGCCGCTCTGGGTGAAGGCGTAACAAACTTCGCGGTAGGTGACCACGTCGCCTGCACAGAGGGTGCCGAATTTACTGCTGAATACACGTTATTCGACGCCGCAAAAGCGCTCCCGGGTACCC
>read_487|beg|2918874|length|252|forward|gi
AATTGATTCTGTATACGAGCGTACTAGCTTTCGGCACCAGTCGTCCCGCGCCGTTTCAGTAAACTAACTGGCGAGCTCGTTTGCGCCCTGGGCTCCTTGGCACGCTGACAAGCAGCCCGGGCCCAGCGCTCAGCTTGATGTGCAATGCCAAGCCATTGGGGTGGGAATTGACGCGTGCCGTTGATCCAACGCCAGCCTGGGCCGCCCCGCTGCCAAAGCGCCACTTCTTCCGCCTCGGCGCTCTCAATCTAC
>read_488|beg|1576596|length|254|reverse|gi
AATGATTAAAGCCAACCAATTTGTGCCGGGAAAATCAGTGCTACGTGGCGGGTACTGGACCATTCCTGTTGCCGGTTGCGAGTCGGTCCTGGCTCAGGCCGGCGTCGCGGGTGGTGGCGATCTGCGAGGCGAATAGTCCGATGCGATGGTTACCGCATATTGCCCCGGCGCTTCGAGAGACGTCAAAGGGGCTTGAAGCGATTGAATACGCCAGCGCACTGGCTCGCTATCGGATTCCCTATCGAATTCGTACC
>read_489|beg|1208622|length|248|forward|gi
GAGCGTCGCTCGGTGTTGGTGGCTGGAATTTGTCGGCGCAACCGAAGCACTGGCCGCTACTGGGTTGCTGGACAATGTGCAGCACACTGGCGATAGTCGCGAGCTGATGGCCAGCATTGACGGTTATCGCGGAGCACCGAATTACCTCGATGAACTAGTGGTTGCTGATTCGAGGCTGGTGACGGCGGGCAGCTGGGGCCGATCGAATTCGCAGCTGCGGTGTTAGCGGAGCTTGACGTATTTTGCCA
>read_490|beg|2055813|length|253|forward|gi
GGCAAGTACCTCGGCAACTTGAGCACCGATACCGCATCAGCGGATTGAGCGCGCTCAGCGGTTCTTGGAAGACCATCGAAATGCTCTGGCCACGAATTGCACTCATTTGCTTTTCGGTAGCGCCCACGAGATCGTGCGAGGCAGCTGAAAATCGATCGATCCGCTGCTAGAAACCCCCTTCGGGCAGTAGCTGTCATCAAAGCGGAGGCCGTCATCGACTTTCCCGGAACAGACTCGCCAATCACGCCCTATT
>read_491|beg|29558|length|254|forward|gi
AACAAAGCGTTGCCACCATAGCCGGGATCCGATACGACCGAGATTTTCACGACTTTCCGGGAAGTGCACAATCCACTTCTCGTCATTGCACGGCCACGGCCGTCAGCCTGACCTGGTTCTAACGGTGCACCTAGGGAGTGGATAGCTGGCACGAAGAAGGCATCCGGCTCTTCAATCTTGCGCAATACCTCAGTGCCGATTCGCGCCATGATGCGCATTGACGCGACGTACGTAGGCAGAATCAGTGATTTCGA
>read_492|beg|226855|length|254|reverse|gi
GGGTTCAGCGACGCGATCCATCGCGGCAACTCCCCACGCCATAGGGCAAATTCAAAGCGAGTTCGACGGCGGTCTGCAACTTTCCGGTGACGGCGAGCCCATCGAGGAACCAGTTCCCTGGCTCTATCGGGTCCCGCGACTGCGGTGGCCACTGTCCGCCGGCACGTTGACGCTGACGTCGACCAGGTAGCTCACCCAACTGGGATTCCCCACAAAACAGCCGCGGATTCCTGGCTAAAATACCGGGCGCTTCC
>read_493|beg|1566412|length|249|forward|gi
TGGCAAAAGTTGGCATCGCGGCGCTGGTCCTTGAATCAGCGATCGGCTCCCGCATGCCCCGAGCGCCTTGGCTGACGCCTTTCGGCGACACGGGCTGCCGCTCATCTTCTGCACCTCAACCGTGCAATTCATTGCGGTGACTGAAAGCGTGCAAGCGCGATAGTTGCACAACAAATGGCCACCCTCCGTGCCCGAGAAGACCTCAACAGTCGTTTCGGCTCAAATGATCGCGCGGGGAGCCTCTAGCAC
>read_494|beg|398885|length|256|forward|gi
TCGGTGTATTTCTTCCCAGCCTTTTTTGCGGTGTCGAAGCGGGCGTGCCGGGCCGCACACTGAGTACCCCGATTCAGTCAGTCAGCAAGCCCTGGCCAGTCCCAGCTACTGAGATCACCATGTTCAGCCGGGGCGATGCCAAGGTCTTCGCGTAGTTCTTTGTAGATGTTGCTCAACTGCGGGGGATGGGGCGAACGTCACGTTCGACGGCGAAGGAGAGGCCAATTGGGTGGCCGTAACGTCGGGTACGGGTCTT
>read_495|beg|1809499|length|254|forward|gi
GAAGATTGCATGGCTACATTTTACCGGCACGCGCGACGAACTCGTGTTCAGGTGCTCCTGGCTAAGCTCTCGGCGAAGCGGACTGTGTCGAAGCTGTGCAGAGCAGTTTGTCGTCTTTCGGCGACGTAGGCTGGAACGGTGAACAGATTTGACGATGCCGCCACGTGAGGGCAAACTTGCTAGCCCAGCGCGAGTAGAAGGCCAGCGAACGCACCGTGATGGTTGGGCCTTTGAAGGCTGGAATGATGCCGGGG
>read_496|beg|745177|length|253|forward|gi
AGAGTGCCTGGATCAGGGGCGGGATTTCGCCTTCGAGCGTAGGCATTTGCTTCGACTGAATCTGGGGTTGAGTCGAAGGTTTCACGCTGAGATTATTGACGCCGTCGAGCCCGAGCGAGCCGGGCCTAAAGTTCGGGTGATGGATATCCCGCTAGGCGACCAATCTCAGATGTCTGATGGCTGAGGCGCGAAGTTGCTCAACGCCGGCAATCGTGACGATCTTGCCGTCCCGCAAAATTGCAACGTTGTCTGC
>read_497|beg|2952929|length|254|reverse|gi
AGCGCGAATCATGATCGAACACGCCGGCGACGGAAATGGCTTACGGCTGCGGGCGATAGTGGTGCGTAAAGGCTCTGACGCAGGTACCTAGTCAAACGTGCCAGCCTGTTGCGTCGCGACTCGGTGCATGGACCTTTCGATGGCACGATCACCGTGGATCAAGAGCACTAATACGATCTTGGCTAACGGCGACCTTGATCCAGGTGATTTATGCGGATAACCCGGCAGCGGTTAACTACACCGCCTACGGCATT
>read_498|beg|2490473|length|252|reverse|gi
CTTTTCAAGGATTCCCGTTTGGCGGACCATTCCAATCGAAGCCAGCCTCTGTGTCAGAGCAAAGGCCCGTGTTAGTGCCAAATATCTACGGCGGCAATAATCACCCTAGAAGAGGTGTACCAACTAGCCGGTGAATGTGCGAACCAGGTAACTCTGGCGGTCCATTGCTGGACATGAACGGCAAGGTTGTTGGCGTGGTCTTCGCTAAAGCAGATTCTAATCAGCAGGTGGTTACGCCTTCACGCTGAAGGA
>read_499|beg|1074309|length|258|forward|gi
CAAAAAGCAGATTGGCTTTGAAAGCTCTGCACGGGTGAAATCGGGCTTTTGTGAGCGCGCTCTTGTAGTTCCGAATCAATCGCACGCTCGGCACCGCCATAACGTCGATTCCAAAACACCGCCTCAGCACCGGTTTTTTGGGCAACTTCCGGCACAATCTCAGCCAGCATTCCCGCGCCGCAGAATGAGCGAGCCGCCCGAACTCAGCAATTTCAGCAGCCAAGTTCTGGAGTCGAATGATGCAGCCACCACCGGGGT
>read_500|beg|835794|length|255|reverse|gi
GGAGCCACTTCAGGTCCTTCTCTCAATTGCTGTCCTCAGCTGCCGGAGCGCATCTGAGGGGGGGGTCGTCATGGCAAGACGACCGACGTCGTCCCCCGCCTAAAGTACATGGCGAGTGACGACTAAGTCTTTTTCGAATCTATTAAGTCTACTACGATCTTGGTGACTTGGCTGAACGAAAGCGTAACCGGAGTCTCGCGCTCGAACAGGGGAAACCAAAACAACCAGCGTTTGCGACTCGGGTTTGATCTCGGA
>read_501|beg|2080753|length|253|reverse|gi
TGACAACGATCAGCAAGCGCTAGACCGGGCTGGGCTGCCAGCTGCTCCGGGATTCGCCGGATCGAAAGAAGTACAAAGGTTACGAAGCAACATCAGCAGGCTAGAAACGGCACTAACGCTCCGCTGACCTGCGTCGTAGTGTCGAGTTGTGGCGAGTTTCACGCGCTAAAAACGTCGCCACAACTCGACACTCGACGCAATGCGGGGTGGAAAAACAGTTAGGCTTAAGCACGTGAAATCATTCGAAGACCTC
>read_502|beg|237038|length|249|forward|gi
CATAGCGACCAAAAGTGGTACAGCGTTTGCTATTAACTCATCGAATATATGTACTACTCTAGTTCAGGTGCTCAACGAGGAACTCACACCTGTTTCGATTCAAACCCCCAACGCAAATGCGGTGGTTTCTGCCCATGCCCTGACAAAGACCTACGGAGACTTCACCGCCGTCAACGGCATTTCCTTTGACGTTGCTCCGGGGGAGTCTTTTGGGCTGCTTGGCCCCAACGGTGTGGAAAATCAACCACA
>read_503|beg|753895|length|254|forward|gi
ACACGATCTACCCGGTTACCGTGAACGATGAGGCGGAATTCGGCCTTCACCCGTGGCGTGATCGAAGAACTCTTTGGCGTCGAGCGCTTTCACCTGATGGAAAATCCGGATCCGGGCGGTCGAAGACTTCTCGTATGTGCTCGAAGAGGTTCCTGGAACTTACGTCTTCTTGAGCGCTTGCGCCTTCGATTACCCTCAGGATGCCGATGGCAACCACTCACCGCGGGCCGCGTTCAACGACGTCGTGCTCGTCG
>read_504|beg|1712770|length|251|reverse|gi
GCGCTCCGGCGCGATTCTACTCAAGAGATGCAAACTAAAATCTGGCAGGAATTCCATCCCGACAATTAACGATTGCACGTTCTTATAGGGCATAAACGAAACCCATGTAGACCAGTGACTTATCCGGATCTTCGCTTCCGGAACGTGGCGCTTTGCTCGGTCTGTGGGGCATTTCCGATGATTCTGATCGGACGACTCGTCAAGCGGAATTGTTCAATGAGCGCCTGCGAGGTGGCGATATTGTCGCCACT
>read_505|beg|2393047|length|250|reverse|gi
AAACCAGGGCAAAGGTTACACAACCGAAGCCGCCCGTACGGTGCTCAAACTTGCCTTCGAATCCTTAGGCTTCCAGCGCGTCCAAGCACGATTAGTACGTCGAAAACCCGAGTTCGCGGAAACTGTGCGAACGGCTCGGCATGACACTTGAAGGTAACGCTCCGAGACAACTGGTATCTCAAAGGAGAGTGGACTTCCGAGGCGATCTATTCGACTTGCTTAGCGAGTGGCAGTCGCAGAACTCACCAGG
>read_506|beg|1083124|length|253|reverse|gi
CGGCGATAGTCCAACTTGGCTTTAGCCCCGTCGATTCTTAGCCATGGGAATCGTCTTGGTAGTCGGCTTTGGCGGCGTCCTGGGCTTACTGAACCTCATGGGCCCGGCAGTGATTCGCGGCATCGCAAAAACGGCAGCTCCGTCCGGGCCGTGAGGCCAGCAAAGCTCTTGTCCGCCCGGCAAATCTTGGACTCGCCTAAGGCAGCCTGGCGGCAAGGTCTGGTGTGGCGATGACTAGTTTCATGGCGGTATT
>read_507|beg|1104330|length|255|forward|gi
GCAGCAGATGCTGCTAGCCGGGCGAGGCGAGCATCGTTAATATTTTCTTCGGTTAACGCTGCGGGGTTTTATGGTCATCCGCCCTACAGCGCGGCCGAAAGCAGCCGCTGCTCTCGCTGACGCGCAGTATTGCGGTGCAATATGCGCCGAAGGGCATTCGCTGCAATGTCGATTGTGCCGGGAACCATTAAAACGTCCGGCCTGGGCCGAGCAAGTTGCGGTCAACCCGGAAACGTTTGAGATTCTGCGGCAGTG
>read_508|beg|1802624|length|255|forward|gi
AATACGCCGTCGATCTCGTCAAGCAGTATCGTCTACGCCGTCAGTATGCGCGCTGGCGTTGTGGCGAGCTGGCACCGGTACCGGGGCGTCCGCTACCTCATGCTCTTCTTTCGCGGGGGCTGCTGCTCTGCTGCTCTTGGCCTGCCATTTCACGCTCCTGATCGGACTATTGCGCAACGGTTTTGTGCTCTCTTCATCCTGCCACGGCTAGCGGCCATTGTCGTAGGCCAAAAGTCACCGACAAGAAATCTTGAC
>read_509|beg|310079|length|250|forward|gi
TCACCGGGAACCGTCACGGGCTGAGGCGTACCCAGACCAGGTACTGGTCCCGGTGCCGGTTTTGCGTCGAGGACGAAATCAACGGAGCGTGGATTGTGCGTTGCGTTGGCAGGATCTGCATTTGCCGTAGCCATGGTGCCAGTCAAACTGACCAGGCCCGTGCTTACCCGCGATAGTCGCGGCTAAGCCGATTCTCACTGTTTTCTTCATGAAATCCAGTCTGGGAGAGTGCAATGTCATGGACCTGCCG
>read_510|beg|1990960|length|254|forward|gi
TCGAATCAGCCTGATGTTGAAGCTGCTAAGAAAGCCGCGCGCGGTCTTTGGACGCCCGACCAGAACCAGTAGCAGCTAACTTCACCGACTGGGCGCCATTGAAGTGCGCTCGTTGCCCGCTACGGCGGAATGGCTCAGCTCTGCGACAACCCCTCGAACAAGCGCTCGAAGCGCTTTTTGGCCAGCTTGGCTCCGACGGCTACCTCAGCGTACCAGGCTTATCTGGACCGGATCACGCACGCTTCGCTGGCTGG
>read_511|beg|2689238|length|254|forward|gi
GGCCGTGGTTCTACGAACTACGGCCAGCGTCTTTTGCGTGCGCGTCGCGTTAGGGCACCATTAATTGACATGATTGGCTCGATTATCGCACGTGTTGTTGACCGTGTACTGGTTTTCTGGGCGTTCGAAACATCGATCGGGCCGCGGCAACCGCGATTGTGCTGAGCTTAATGGTGTTATTCATGGTGGTAGTGCCAGCAAGCGTCGAGACCATCACGTCGCGGAAAGTCATTGGGCAAGTATGCAATGGGCTG
>read_512|beg|1063029|length|252|forward|gi
GGCCGAGCAACAGACTTGGTCAACAAGAAGCTGGTCTACACGCACGGGTACGGTGTGGTGGCTGCTTACGGCAACACTGCAACAGCAGACGGCAAAGCCGGTCTTTATAGCAGTCCGGTGTGCCCACCAATGGTCAAGCTCGGCGACGATAATTCTTATCAGCCGCGGATTTACTTCGGTCAGAGCACTACTGATTATTCGATCGTCGGTGCCGGTGAAGGTACCGCTTCGGTCGAGCTGGATCGCCCACAA
>read_513|beg|542410|length|254|reverse|gi
GACGGGCATTTGGGCTGCTGGCGTCAACATCAAGATGCCTTGAGCCAGACGAGGGCGCAATTCCGTGCACAATGCCTGCAATCACCCTTGCCAGAACCGGCATTCATCACCTTACGACCAAGCTTTTTAGCCCAGCCTGTGCCGGGACTCGCAACCCTTCAAGATCAGCTCAGTATTAGCTACGCCGATTTGGTTGGCCTCAGCGATGGTGCGCTCCGTAGACTGGGCCATCGAGAAAATGCTACTCGAGCAGC
>read_514|beg|798181|length|255|forward|gi
CACGCTGAGCAAATTCGCCAGCGACACCGCCGGTGAAGACCGGATTCCGGAATAACTGCACCGTCAAGCATTGGTGTTCGTCTGCCGCAGCTGGCGACGAATAAACAACCACATGCAAAACAGGCCGACGGCGGCAGCCAGCACCGCGGTAGCGCTACAGTCCTTCCGATGCGAAAGTTTTAATGCCGTAGACCCAGCGGCACCATTGCGGCAAACGAAAGCACAATACTGAGGGGATCAATCGGAGCCGGTTTC
>read_515|beg|2333142|length|251|reverse|gi
ATGTTGGTACTAGAACTGGAACAACGAGCACGGAATCGGCCGAGCTGAAACGGTTACGGCGTGAGAACGCTGAGCTGAAACGGGCGAACGCGATCCTTCGGAGTGCTTCAGCTTTTAGTCGCGGTCGAACTCGACCGCCACAACACTGATCGTGAAATACATCAAGGACCATGCCGGTCACCGCGAGAATAATGGATTGCGGTGGGGTGTCGAGTCGATCTGCCAGGTGCTTACTGGGACGGGGTGAAGAC
>read_516|beg|670714|length|255|forward|gi
TACGAAGATCGTACTGGCGCAACTCGACGCAGTTGATGAGCGGCTTGTTTTCGGCAGGCTTGATCTGGATTCTAGGCGAGGAGCGGTATATCGGCCAGAATTGGTCTTTCGACTGATGATCTACGGCAGCTAGATGGTTGATTGGCGGGCGCCTGAGGCTGGAACCTTTTACCAAGCCACAGTCATTTGAGCGTCAAGGCGTCCGACGGCGCAGGCATCTGATTCTGCAGCATCGGCAAGTAAAAGCCATTGAAG
>read_517|beg|2380647|length|250|reverse|gi
CTCGAGGTGACTTGCTTCCAGCCAGCCACGTCGGCGTTGAATCAGCACGAATCTACGTCGTCGAAAATCAGATAGGTCTGGGTATCTAAGACGCCGGGCATACGACTGTAGCCGGTCAAAAACAAGCCTGCGCAGGTGCTCGTTATCCTTCGGCCCGGACCAGCAGTATCACGTCGAAGTCGCCACCGACCAGCGCAATATGGTGCACCTCGTCAATCGTCTTTAGCGACTCGCGCACTCACGCCAAGAA
>read_518|beg|2617121|length|252|forward|gi
TGAACCGGCACGATTTACCGCCCTGTTGTGATCGCTTCCTTGGCTTGATCTCGATTGAACTTTTCCAAAGACGCCGGTCACCACAATGGTGAGTCCTGCCCAACGTTCGTCTTACCGATTCGTCGCGTTCATCTGCCATTCGGACGCCGTCCGCCGCCCAAGCGTCAATGATTTCGCGATGCCAATCTTCGGCAAACCATTCAATAAGGGCTGCGGCAATCGTGGGGCCCACGCCGTCGACCGTCAGCCAAT
>read_519|beg|2536370|length|252|forward|gi
AAGTCACTATTTGGTGTGACCGGAGTGTTGTCAGTGCCCTGCCGATTTTTACTCGAGGGAGAGCTTTGGGCGCTTGGTGAACCTTGCGCATTAGCGCTCGACGACGGTCCACTGAGACTGCTTGGCCCCGTTCGCTGGTGAACAACCAGTGGCAATCAACACGAGTGAAACCAGCATCAGGGCCGGCAATGCGGCGGCGCGGCGTTAATGACAAGTTCACTCCTTCGGCATTGCATTCAGATGTGCCGCCCG
>read_520|beg|1518513|length|256|reverse|gi
GCTTTTCAAACCCAGAGAAATAGCCTTTACGGTGTGCAGTAGGCACCCTGAAGTGAAAGCATTCTAATTTTGGTCGAGAAAGTTTTGGAGAACTTCCTCTTCAACGAAGCGAAGCTTGAGCCTAACTGGACCACCGGCAACGTTATTGAAGAGCAAGTTGAGCGAATTCGCGCCCAGGTCGGCAGCGGAAAAGTTATCTGCGGGCTTTCTGGCGGCGTGGATTCGGCGGTTGCCGTCAGCCTTGGTGCACGTCGCG
>read_521|beg|1759928|length|252|reverse|gi
TTCAACTGGTCAATGTTGATTCTGCTGGCTCTTTTCGTCCGTGGTTATCTTCTTCATGTTCCGCCGTAGCCGTGCTCAGCAAAAGACGCAGCGCGAACAGCAAGCGAAGATGGCTCCGGGTGTTCAGGTCATGACCAGCTTCGGCCTCTTCGGGCACCGTGTTGCAGTACGATGAGGCTGATAACAAAGTAACTCTGGAGCTTTACAAGGGAACACTGCTACCGTGCACCGCCCAGGCAGTGACAAAGATCA
>read_522|beg|1021763|length|257|reverse|gi
CGGCCCCGGACCCGGCTGCGATCGCTAAGTTTTCGCCACTCAAGCGGTGGCGCTGGGTAAACCCTGGCCTGCGGTAGCTCGCTTACGGCGAGTTTCTGCGCTCACTTGATGCAGCTGACCCTAAGCACGCGGCGCTATTACACGATGCCACGTCGCTTTTCCGCGGTGCCGGCTACACCAATTTCGACGGCGAGCTGCCGCCGAAACCCCGGGCCAGGCGGCGGTACGGCTGCGCCTTATGCGCACACCACCGCTCC
>read_523|beg|1803286|length|251|forward|gi
GAGCTTGGCCGCCCATTCTAAATGTCCGCTCACCGCTTCATAGCCCAACCTAAAACCAGAGAGCGTAGCGTTCCCAGCGGTCCAAAACCGTTCGTAGGTACCGATCCGGTATCCGTTCCCGCAGCTTGCGAGGCGGCCTCAAAGTACATCCACTGGACCTCAAGGGCGCTGACTCGTCGTCCGTCAATAAGCCCGATAAGTTTTTGCGGCCGACGTCGTGGCTGACCGATTGCAGCGCTTCAACCGGTTCC
>read_524|beg|1921539|length|252|reverse|gi
GTCCGTGCCCATCCACAGTCTGAAGATCCGCGGCGCTGACGGTGGCGCCAGTTTCCTCGACACTGCCCCGTAGGGCTTGATAGACCAGCCCGTGATCTTCAATGGTGGTTCCGGCCATATCGAAAACTGCAAGCTCGATCATGAATCTCCTGATGTTCCTGTATCGGCCGCCGCATCCGCTGCGCCGAGCATGATCGTGATTATCTACTCTGGATAGTGGGGTGCGGTTTGCCAGCGTGTTATCGATCATGA
>read_525|beg|213300|length|253|forward|gi
AAACCACTTGCTTCAATGCCATGACCGGGGTTTTATAAGCCGAACCTCGGGCAAGGTGTTATTGGAGGGCTATTCGATTGGCGGGCAAGCGTCGGCAAAAATCACCCGGCTAGGGCTTAGCCCGGACTTTCCAAAACATTCGGCTTTTTATCGAGATGACGGCGTTGGAAAACGTTGTTGTCGGTTTGGACGCACGGCACCGGACGAGCGTTGTAGGTGCTCTTATTCGATCTCCTCGGCACATTAGAGAGGA
>read_526|beg|2546994|length|251|reverse|gi
GATCTGGATCGAAGAGCAAGCGCTCGAATTCAGCGGTCTACGCTCAGAGGGTGATACCGGTTTCCGCCAGCAGACTTGGTGCTAGCACCAGGTAGCCAGCGGCTGCGAATCGGTCAGCCACATCTTTGGTGTGCGGGACTAAGCCCCAGATCTCGTGAATGACAATTATTGCCCCCTTGGCCTCGCCCACCGGGGTTGTAAAATATGCGTCAATACCGTTGCTCAAAGAATCATCTCAGCCATACCGGCAT
>read_527|beg|1665931|length|255|reverse|gi
GCAGCCACCTTGCAGTTGGACTAAACAACTTAAGACCACCGGGCAACCTCTGGGAGTACAATCGATGTTCCGTTTGGCCACTTTGTCCTTGGGGCAATCGCGCACTAATAGTCGCTTATCACCATTTTTTGCCGCGGTCTTCGGGGTGATTTCTGCCGGCTCGCTCAAACAGGAGCTCATCCCGTCCATTGAGTTTCCCCAAATCAGCGTCATCTCCCGCGATGCCGGGCGCTTCGCCCGAGGTTGTGGATGCCC
>read_528|beg|2384898|length|250|reverse|gi
AGACGTGGCACTGGGCAATATCGCCTTGGATGAGCTCGGACATGCGCGTTCCTTTTTGAGCTACGCCGCAGGTGCTTTCGACCGCCCGGACGGTCGCCACAGACCGAAGATGATTTGGCTTACTGGCGTGGCGAACCGAGTTCCGTTGTGCGCAGCTCTTCGAGCAACCCCAACGGCGACTTTGCGCGGACTATCGCGCGCCAACTGGTTAGTTTCGGTTTACCAATTTGAGCTGTACTCCAGGCTGCAG
>read_529|beg|1719594|length|250|forward|gi
TAGCGTCCGCGGATCAGTTTCGACCACAGTTTCCGCTAGCGCCCTCGCCCAATCGACCAACTTGCTTCGCCCGCGACGAACCGCAATGGTGCCGGTTGCTCCACAAGTCCAGCGGGACTTCGCTGAGGAATGAGCACACTAAGAACTTCATCTACCCCGTCAAGGCAAACCGGTCGGAAATTTTTGGCGCTGCCAAGCCCAAAGTTTTAGAGCTAGTCTTCACATGGATGAGGTGTTCGTGGTTTTGTCG
>read_530|beg|373864|length|253|forward|gi
GACGGGTGCTTCGATTGTTGTCTTCGGTGCGTACACGTTGATAAGTATTTGGTCAGTTCAACCGAGGTTGTGCCATGCCGGGCGTCTCGGACACCCTTTGTTATGGGGTGCGCGTCCTTTTGGACCTTGCGCTGATTGCTGGAGCGTTCTGTGGTTCCCTCGTTGGATTCCTATGGTGGAATGCGTACCCCCGTCGAAAATCATCATGGGCGATACGGGCTCTCTTGCGCTCGGCGGTGCGATGGCAAGCTTC
>read_531|beg|1830176|length|249|forward|gi
GCAGCCGAACAACTCCGCGAGCAAGTACGAGCAGACGCCACGTTAACTTCGTTGTATCGCGGCATCATAAGATTCCTCGTGGAAGATTCGGTTGACCACACGGGAACCCGGTCGGCGTTACAACGTGAGTGCCGCAATCGCGCCTATCACGTATTACAACGAAGCATCGCCTGGGGCGAGATTGTCAGTGAGCGATTCCCCACCGCGATCCGGCTTTCGATTCATCCGCAACCGGCAAAATCAACAAAG
>read_532|beg|2233865|length|253|reverse|gi
CTTCGGACCCGTCATCGGAAATACCGCTCGAAAACTCAACCCGCAGCGCACCCCAGGGCAGCCGAGTGCCGCACCCGAACGGGTACCGCACTCCGCTGTCAGTGGTACCAAAAGCCATAGCCCGGCGTCGTTCGCCCCTTCGCCGTATTTTGTTCTTGGCGACTTGTTGGCGCGTTAGCGACAGTTCTTGTGCTGAACATCTCAGTCTCTTCGAGTCCAGTACGAACTTGTTCAGCTCAAAACAGAGCAAAGC
>read_533|beg|96076|length|252|forward|gi
GCCTGATCTTCAAAGGCCTGTTGATTCTACTGATCGGATTCTTGACGCTTTACCCGCTGCTTGCCGTGCTTGGCACCAGTTTTGCTGGCCAAACACGAAATCGCACAAAACAAACGGTCTGGTGCTTTTCCGCTGCACCCAAATTGGGACGCTTATCAGACGATTTCTCCGGTGGGGTAGTAACCAGCGCACTGGTCCGTTCGCTCCTGATCGACCGTGGTGGGCACAGCATGTTCGTTGTCGATCACGGTA
>read_534|beg|3010795|length|253|reverse|gi
CGTGGTCGTGCCGTTGCTCACGGTGTAGCCGCCCCAAACTGTGCTGGTGGAGCCAAATCCAGCCGAAGATTTCGTCTCGGAAACCTGGGTGGGGGCAAACGCCGTCGGCGTGGATTAGCACGGGCGAAGCAGATACCGGGGTGGCAGCTGCTAGAGCAAGTGCTGAAACACTGAGCAGAACTGAGCTGATTGCGCTAAATCGCATGATGAGTTCCCTTTGTGAGCCTGAGGTTGCCGTTGGAGGTGACCGCGG
>read_535|beg|1069671|length|255|reverse|gi
GAACTCATCGAACTACATCGGCATTCTGCTGGCCTTTGAAATCTAGAAAGCGAAAAGCCGGATCAGTAACACTCGACCTTGCCCTGATTCACTCTGAACCTGCATGTCAGAAATTTTCATCGATCCACCGGTCTGCTTGCCATTGCGGTACCTTTCAAACCGGTCGCGTTCAGGCTGCTGGACTGAAACCCGAAGACGCCGGCGGGCCCCTTTGAAGCCCGGGGAGTGGCACTAAGCGTCGAAGCATCGATCCCG
>read_536|beg|382308|length|252|forward|gi
GAGTAACGATCAGCTCAAGCAGTACGCCAAAGATCTGGGCGTAAACATTGATACGGCGGGTGGAGGATAAAACTTACCTCCGTACGTGAGTTATGCGACGGCTCTTTCGCTTGCCAAGGGTGGCGTGACTGGTACGCCAACCGCTTACATCGATGGTCAAGTCTTCAAGTCTACGAGACGCAAGATTTCTCTGATTTCAAGACCACGCTCAGACCGCCATCGACGCCAAGAAGTAAAAGACCGCAAGCGCAG
>read_537|beg|1119673|length|255|reverse|gi
CACTTTGTTCCAGATCTTGCCGCGCAATACCTCCACCACCCGCCGGGCAATAACCCAGTCCGGTATTGCAGTAGGACCAAGTCTCGCCGGGTGCGAAGAGCTGTTCCGCGTCGCCAAGCGATTCCACACTACTTTTAGTACGCAATCGTCGCCACGTCCGGTGTCCTGAAATATGTCGCCGTCAATGCCGCTGGTGTGCGTCAGTAGGTAGTCGCACTGGTCACCGTTTCCGAAGCCTGTTGGTCAGCAACTTTG
>read_538|beg|1923383|length|251|forward|gi
CGTCTTTAGCAGCCGGGCGACTCCGGCGAGCACTAGCCGCCGGGGTAGCGATTGCTAAGGCACACGGGCTAGCCGCCACCAAAACCAGCATTGCCCGGAAGAAGCTATCAACCAGAGTTCGTTGATGAAAAGCCAGCCGAAGAGGAACACCACAATAACCAAGCCGATTACTGCAGGTACGTAGAACGCTGGAACGTTATCAATGAACCGTTAGGGTATTCGACTTCGTTGAATCAGCGTCTCTCACCATG
>read_539|beg|3147700|length|253|forward|gi
ACTGATGGCGAATCCGTCCACCTTGTGGAGTAGCTACGAGTTCACCGATGAAACGATGGTGGCACGTCGGCTAAAAGCACTCGCTCTGATTGTTCAGCTCAAAGATCGGTCAACGGTCTCATCGGTGGCAATAGCTCAGTCTGGTACTTACTGGCGGTAGCTTCGAAAGTACGGTCAATGACAAACCTAGTCTTGACGGCGCGAAGTCGATTGGCACCGGAATTTTCGACCGGGCCAGAGTTCAACATCTCCG
>read_540|beg|793329|length|254|forward|gi
AAATGGGAAGACATTGCAAAGCCCGAATACGCGAATCCCAACCGGACTTCAGATCTTTGTCGACACTGTCAACAAAGTGAAATATGGGCCAGTATGGTTCACCAACCATCCCGTTAGCAGATCGCTCAGGGAGCTACCGGCGTGCTGGAAGGCACCCCGGGTGTTGGTGTGGGCGACGGGTGATATTTGCCGGTGACGTTCGTAGCGAATTGCCAAGCATTTCTGCGCCAGCGGTACTCAAGTTCATACGACCG
>read_541|beg|236895|length|254|forward|gi
CGATGTAGAAGGCGTCGAAAAGTTACCGCCCTCCACGAGTCTGCCGAAACAGCCACGGCTGATCCGCGAGATGACGGACCTCGCCGACGCGAAGGTGTAGCCACTTTTCCCAAACGCTGCACCACTGTTGGTCGCTATGAAGACTCATACGCGACCAAAAAGTGGTACAGCGTTTGCTATTAACATCATCGAATATATGTACTACTCTGTTCAGGTGCTCAACGAGGAACTCACACCTGTTTCGATTCAAACCC
>read_542|beg|286362|length|247|reverse|gi
CGCCTCTGCGCCGTTGCCGTCCGCGGCATCCGACCGAGTTAAGCAGTGCTCCGGAAGAGGCTTTAGTAAGGTTTGGTGCCAGAGTGAAACCGTGCTCAGCCGGCTAGATCCCGCTGAGATTAAGGCAACCTGGGCCGAGATCGAAGATCTTGGCATGTCATCTATCTTTGGCAAACTAATCCAGATTGGGCAACGGGAATCTTCGCTCGGCCTCGCCGCGGTAGAGTGCTGATTAGCGGCAACCAAG
>read_543|beg|3128413|length|250|reverse|gi
TGACGGCGATGCCGGCACTGCGAGTGTGCACCACTCTCCATCCCGTGGCGTGAAACCCACGGGCTCCACGAAAGGAGCTCCACGATGGCTAAGGCTGAAATCCGTAAGCCCAAACCAAAGTCCCAACCCCCTGAAGGCCGCTGACATCACTGTCATCGACTACAAGGACGTAGCTTTGCTGCGCAAGTTCATCTCCGATCGCGGAAAGGATCCGTGCTCGTCGCGTTACTGGCGTGACCGTGCAGGAACA
>read_544|beg|2246694|length|251|reverse|gi
ACGTTCTTGCTAACGCAAAGCTGGTCTGGCTATCTTGTTTATCCACAGGCTCCGACGTTTAGCGTGGCGCTCTCCCGGTTGAAGCCAATAGTTTTCCCATGGATGACCTTCGTAAGCTGCTGATCAGTCCGTCAGATGATCCCTTGGCTGAAGGCCGTGCCCGCCGATTGCTCGGTGCCGCCAAAACCGGTAACTTTTGCACCGATGCGGTATGCGAAGTACGTCGAGGCGGAAACCTGGGTCACTTTGGA
>read_545|beg|1361070|length|250|reverse|gi
GCTTCTTGCGGCATCAAGTGGGAGAATGGCTAGGTGTCCCGTTCATCGAGCTTTGCCGTGCGCACCTATCGTGATGACGCCGTGGTGTTGCGTACCCATAAGTTGGGCGAAGCTGACCGAATTATTACTTTGCTCACCAGAGAGCATGGCCAGATTCGAGCAGTCGCTAAAGGTATCCGGCGAACAAGTAGCAAATTTGGTGCCCGGCTGGAGCCCTTTATGGTCGCTGACCTGCAGCTAATATCTGGCC
>read_546|beg|2851887|length|253|forward|gi
TAAGCGGCCAGGATCTCAGCTGATGACTCAGCCAGCGCGTCGATATGAGCGCGAACCGTACCTACGTCACCGCGGACCACGGGTCCGGTCAGGGCATTTTCACCTGTACGCGAGCGCGTTATCCAAGGTCTGCCCGAAGCAACGGCCCTAACAACCGTTCAGCTCCCACAACGCCAATGCTGCCGAGCGAGCTCTGCGGATTGCGCCACTAAAGTTGCCAAGTGATTAGCTCCGTGCGCCAATGCTGCGTGAT
>read_547|beg|2965718|length|252|reverse|gi
AAATGTCGTCTATTGTTGATGTGGCATTGCGAAAATTAGTCGGTAACGTTGCCAACCACACTGGCTCCAGACCAGATGCTCTCCTGAGAGATCGAACAGGACAGGTCGTATATGTAGCGAATCGCTACTCTAATAGTATCTCTAATCCTGGACGTGACATCAAACCGTATTGTACAAGATATGAATCGCGTCCGGTGTGTCCGGAGGGTTTCTCAGACGATGAGCCTGTCGGCGGCTGCCGTGCTCTGGTAG
>read_548|beg|1311698|length|250|forward|gi
GATGCTGCGGATGAGGGTGGATTTCCCGGTAGCCGGAAAGGCCGACGATGCTGACCATCTGACCGGCCGGGATTTCCAGCTCATGTCCTTCAAGCCGGTAAAACCGTTGGGGTAGGTCACCCCAACCCGCTCAAAGCGGATCGGGGCGCCACCTTTTTCAGAATTCGTTGCTAAATCTGACCGAATTAGCCCAGACCGATTGAGCGAGCTGCGTCTTGGGTCGTTCTTCAGGCTTTCCGGATTGTCTAGC
>read_549|beg|3054928|length|250|reverse|gi
GACGTCGTCATTGCTGGCAATGAATCGACCGACGGACGCGCTGGTGTAGTTCCGGCCATGATTGCTGAACATCTGGGCTTGCCCTTGCTGGGTTCACTGCTTTCAGCAGACATCCAAGAAGGCTCAGTTTCCGGTGAGCGGCAAGGCGATGACGGCACTTTCAACGTGCACGCACCGTTGCCTGCCGTCGTTACCGTGACCGAACGCTCTGCAGAAGCGCGCTTTCCAAATTTTAAGGGGATCATGACGG
>read_550|beg|2805737|length|251|reverse|gi
CGGCAATCTTTTTCGTCGCCGGATGATCGGGGGCCACCCCGTAGCGGATTAGACCGCCTGCTGCGGGTAGCCGATCAATCAAGGTGACTTTGGCTTTTGTGTGCAAGAGCAAATCTTCAACCGCATAATGCCAGCTGGTCCGGTCCCGACCACCGCAATATTCAGTTCCGGAAAGTCGCTTGGAATACTCCGGTTGAACGACGTGGTGGATTCCAGGTATGGAAATTTGGCGCCGGGTCCACGTTCTCTGC
>read_551|beg|2949822|length|254|forward|gi
CGCGAAACCTGTTCAGAGCCAGAGCCGATGTACCCGCAGGCAGATTTGCCAGGAATATACGGGCTAGCCACGGTCTCATCATTCGGGTCGGCGGTGCTGACAGCTGGGTTCCCCTTCGCTCTCCTGATCGATTTATGGATCTGCAACCCCTGAATTGAACGCCTTGATTGCGGTCATTTGGCATAACGCGATCCCCAATTATGATTCCGCTGCTGGCGTTCCAGGGTAGTTGCTATTGCGGCATTCCTAAGACA
>read_552|beg|2206222|length|252|forward|gi
AGTTGGTCTGTACGGAAAATCCTATGATGCCAGTACCGGGCTGATGGGACTCGGCTCCGGTACTGCCGGGTCTCAAAGCCGTGGTGGCCCAAGAGCCGGTTTACGATGCCTACCGCTACCTTTACAGCAACGGTGTGGCGCGACCTAACCATTCGGGAACTCCGATGCTTATGGCGGCATTGCCAAAAATTCCCCCGGTTGGTGGCGCCAATGGCGATAGATTCGCACTATGCCAAAAATACCGCGTACGAA
>read_553|beg|265678|length|254|reverse|gi
AGAAGTTTGCAATGTAGTTGAGCATGATGGTCACAATGACCTCATGTGCGCCAGTCCTAGCTTTCAAAAGCCCGAACGACGCCGCCCCACACCGCGCCGCCGACCAGGCCAGCCGCGATCACCAAGAGCAAGTGCAAAGCCCCACGGCAAATGCCAGCTAAAACCAACGTAAGCGCCGAAGAGGGCACCCGAAGATAATCTGACCCTGCGCACGATGTTGAACAGTACCCCGCACGGAACGCGAGCGCCACACC
>read_554|beg|2368520|length|253|reverse|gi
CGACGCCCTGGATGACCTTTACATCACGTAAGTAGAGCCAGACGATGTACCAACGAAAATTTTCGTTAGTAGCCACCGACTGAATGATGTCGCAACAATGATTCGCGATAATAACAATGCCAACCCAGGGCCAGGATGACGCACCGGTACCGCTTTGATTCGGATCTACTGCGTTCGGTCGTCATCACTTCACCTCTGGATTGACTTGAAAGGAATCGACTGCTAGAATCACTTAGAGCCCCAGGAGTCGAGG
>read_555|beg|1081457|length|252|forward|gi
CGCTCCTCCTCGGTTTCACAACAACAAAACCAAAACGCTCCGGTTGTGGTGAACAACCCGGACAAGGTCAATGCCGTGACTGTCGCCGCACAAAAAGCATCCCCCTCCGTAGTGACTATTGCGGTGAGCAGTCGGAAATTCGGCCGGCAGTGGCTCGGGCATTATTTTGGATACGGATGGCAACATCTTGACCAATACCCACGTGGTCACGCGTGGATGGCAAGGTTGCTAACCCAACATTGCAGGTCAAAC
>read_556|beg|603803|length|252|reverse|gi
CAATGCCTGAATTTCCGCGAGGATATCGCCCGGGCGTCGGTCTTTTTCTTTGCCTCGCAACGATGGCACGATGCAAAAGGTAGCAGGTGTTGTTGCAGCCGTACTGAAATCGAAACCCAACCGGAGTAAACCGCATCACGTTTAGTTGGCAACGTCGAGGGGAAAACGTCAAGCGACTCAAGGATTTCAAGTTGTGCTTCTTCGTTGTGCCGAGCGCGTTCCAGCAAAGTGGGCAACGCACCAACATTGTGA
>read_557|beg|2878527|length|252|forward|gi
CGGGCACACCGCTTTGCGACCCCGAACCCCTTTATTCAGGGATCTTCAACCAACATCTTTTCGGCGGTGTCAATCATCCGACCAAAGCAGCCATGGTTTCGACGGCGGACCTGATCGACCAGGTCTTACGCGGCAAGCTGCCGCCTCGCCGTCGCAACCAATTCCCATTCTGACAGGAACCCTTAGGTCAACCTGTCGAGTAGTTCGCAACCGAGGTAAATGAGCGAGCTGGCCGATCGGCTCAACAACTCA
>read_558|beg|440560|length|250|forward|gi
CAAAGACCAGTAAGCAGAGTGTTGCTCAGGTCTGGACGCCGCAAGTGCCAAGGCTAGTTGGGTTCGCTCGCTTCCGCGTCGGAGCCTAATTCGCTAGGTTTCACCAGTTTTATTAAGTTTCACCAGTAGTACCGAAAGGCCCGTGTTGGGAATCCTCAACGACGGGCCTTTTTGTATGGCCAAAATTTGGATGGCCAAAATGCTTCAGCCGAACTGTCATTTCCGCCAGTATGTCCCGCTGAGTAGCAAC
>read_559|beg|960161|length|252|forward|gi
AGGCGTTAGTTTCACCGTCGGCAACGGGGGTGCGGGAATCCAGCCCGGCTTCAGAGCCAGCATCCGGTCCTGTGACCGGCAACTGTAGGGAAACCGTGCGGATTGAGCCTGCCAATCCGCACGAGCCGTTCAATTTCCTCTTGGCTACGCGTCACAAAGTTCCACCACATGAGCAGATCTTCGGTGAATGGTTCGCCACCAATCAGCACGAATCTTGCAAACTCATTCACCTGGACAGCCAACTCGCTCCGG
>read_560|beg|1213431|length|254|forward|gi
TCCTCGGCTACCGCGGCGGTATCAGATCAAAAGATCAATGTTTGGCGCTCTTTTCAATTTTGGGGCTGCCAATGAGTTTGTTGACTTCCGTTGTTGGCAAGTCGGATGCGTAATCCGTTTCCGATCGTCTGGTGCTAGCTGCTCTGTTTTGTCACTAGGCTACTTGGGCCTCTGGCGTCAGTCCCGCGAGCCCCACCTGGCTTTGGGTTGTCTTTGCCGGTGCCGGACCTGCAACGCTACCCACTTTCGCTGTT
>read_561|beg|2087041|length|252|forward|gi
CCAGTTCCCGAGCAAGTCGTGATCGGAGCTGCTGTAGGCCTCAACGTGAAAAGTCACCGATGCTGCGCCAATATCAGCGTATTCGGGCGCCCAACGATCAACATCCGAAATCATCAAGTGCACATCGAGTGGGATCGGGCTGTACCTGTTGAATTCGGTTGACAATCGGTAAGCCGAGGGTCGATTCGGCACGAAATGGTTGTACCATCACGTCAACGTGCACGGCTTCTGCGTTGCTAATTCGGGCGTATT
>read_562|beg|1975697|length|254|forward|gi
AGTTGATCCGCCATTCGTCGACAAGGCCGCCAAGTGTCTTTTCAACTTGCTCTTCAATGACGTCTTGCAGCGGACAGGCCGCCGTGGTACAGCGTCATATCCACGCAGCAGCGCACCGTCCTCGGCGTAGCGCAGACCGTAGAGAAGCCCCAGGTCCACCACATTGACGCCAAGCTCAGGGTCAATAACGTCGCGCAGCGCTTCTTTCCAGCTCTGGCAATTCGACAGTTGCGACTCATGCGATTAGCCTACGC
>read_563|beg|3030924|length|254|reverse|gi
GAACAAGATATGACCGGCAGCATCACCAGCACGGTGGCTGCCATGGTCAGGTTACCATTGCACTTGGTGCACACTTCTGAAAGAGGCAAGCCCTAGTGATAGCGTCCAATTGCCTTGGTTTTCCCCGGTGTAAAGCAGCGGGCCAAAGTAGTCGTTCCAGGCGTTGAGGAAGCTAGAAAAAGCGCGGCTGCGGCCATGCCTGGCTTGGCCATGGGCAAGATCACTCGGAAAAGAATGGAAAGCTACCGAGGTCG
>read_564|beg|1808516|length|253|reverse|gi
GCGACGGCGACGAGCGTGAGCGCTGCTGAACCGCAGCCTGAGGTACAAGGCACGTCGAGAAGGCATTTCCACTGGGCAGGATTGGTGGAGTTCCCATCATTCTTGCTTACTCCTGGTTCATCATTGCCGGTTTACCATGCTGGTGTTTGGTCCCGCAGCTGAGTGAGAACTATCCCACACTGGGCGTGGGCGCGTACCTGGTGGCTTTTGTCTACGCTTTGTTGCTACTTTTTTCGGTTTTGGTGCACGAATT
>read_565|beg|1254313|length|252|reverse|gi
CATAGTGTGCGAACCGCCGGCATCGCCAGGCTAAGTTCTTTCCGCAGCTCAGTGCGCCAATAGTTGCTGTTGATCCGTCCAGGCCCCCACTGGGGGTTGCCCGGGGATCATTTTCGAAAGGATCTGGTGGCAAACTCATAGCCACCATCCTACCGTCTAGCTGAGCCCAATGAGTCCTTGCCCCAGCCTGTCGCTCGCTGACTCACAGTCCCTGCCAAGCTGGTTTATTGAGCCAGGTATGGCGGTAACTAG
>read_566|beg|371953|length|254|reverse|gi
GGTTTTCTAGCCTCTACTGGTGGGATGTCTCCGCAGTACTGGTAGAGCCTTCGGTGGGTTGTACCAATCGGCCCATTCCAGCGGTGCCGATTTCGACTTCTTCTAGAGTCCGCCAGGGCTTGCCGGGTTTGATCAGCTCGGTCTTATAAAGCCCGTTGATGGTTTCCGCCAAGGCGTTGTCGTAACTATCACCCACAGAACCGATCGAGGGGCGGATACCGGCCTGGGCCACGGCGTTCGGTGAAGGCCAAGGA
>read_567|beg|243044|length|254|forward|gi
AACCTAGCCCACGAGGTGCCAATTGCCTAACTCGGCACCGGCGGAAAAATGATCCGCCTAGCTCATTTGCTCGAACCGCTATGTTTTTCAGACCGTATCCCCTTGGCTCTGCCGCGATGGATTACGGTGTGAGTTACCGGGTTGTCAACCGTCAGCAAGATGCCGTCATTCTTCGAGTAGAGGCTGACGCAGCACAGGTTGGCCAGGAGCATGTTTTCCGGCATGAGTGAGCGCCTCCTGGCTAATCCGATAGA
>read_568|beg|144535|length|254|forward|gi
GCCACTTGATAATATGAATTCAACTTATGTCTCCGCTTGACGGCAAATCGCGGGGACATAACTCGGGTGACGTATTTTGTGGAGTCTCGTTCCTCAAACATCGTTCGCGGCGAGCTTCTTCTTATAAACGGGATCACGTTAACTACTCGTCATCCCGGTGCGCATCATCGCGGTGGCGAACCAGCCGGCTAGCCCTGATTTGTAGACCGGATCAGTCGCATTGAAGCGTTCCAGACGATTCTTTAACCCGTTTC
>read_569|beg|3041405|length|253|forward|gi
CTCAAGATGGCCAAGTCCTCTGGGGCTGGCCGCACTGTGTACCGGGATCAAGAAATCACCCAGATAGCGATCGAGAAGAAGCTGACTTTTAATACGCGTTCGAGGCGATGAATCACTGGGCCTCTGACGGCGGCTTCGGTTTGCATGTTTTTCATAAGAACAACGAACTTGCCGGTTATTGTTCGGTCCTGCATGCTTTACGCACTAGCGCGGGATCACCGGCGACTACGGCCCACGTCTGCGCCCGCCGTCA
>read_570|beg|1224212|length|256|reverse|gi
CCACTGCCGGGAAAATACGCTTGTCTGCAAAGATTTTGGACAAACCGGAGTTCCATGTTGCCAGTGCCCTTGAATTCCTCAAAGATCACCTCATACGGCCTTAGACCCGGTCTACCGACCAGGGCAGTTGCCAAAATGGTCAGCGACGCCACCATTTCGATGTTACGTGCAGCACCGAAGAAGCGCTTAGGGCGGGTAGAGCGCAGCAGCGTCCACACCACCGGAGAGTAATACGTCCAGAAGACGGCGCCGAGTT
>read_571|beg|1263244|length|254|reverse|gi
GGGTAGCCAGAATGAGTCGTGGTTAGCTCAGCGCTTGCAAGCTCCGGCACTCAGAGCAAACCGAGAGTTTCGCGTGAATCTGAGCAAGTTGCGCAGTGCCGAGCAAAGCCAAGTCCAGTAATGCGTCAAGCTGTATTTCGGTCGAAAAGGTGCCCCTTCCGCGGTGCCTTGTACCTCAACAAATTTGCCGCTTCCGGTCACCACCGACGTTCATATCGGTTTCTGCTCGAACATCTTCCACATAGGCCAAGTCC
>read_572|beg|1462223|length|252|reverse|gi
TTACGCGCGGGGGATTTGGTGATTCTCTCCGGTGAACTTGGTAGCCGGGAAAACTACTTTCACGCAGGCTCTGGGCAAAGCGCTTGGTGTGCGTCCGGGTATTATTTCGCCGACCTTCGTGCTGGGCGCATTCACCCGTCCTTGGTCAACGGGCCTGATTTAGTGCACGTGGACGCTTTACCGACTCGCTTCTGCGGCTGAGATAGACGACATCGATTTAGAAAACGACTATGGACTCCGCGGTTACCGTGG
>read_573|beg|21885|length|252|reverse|gi
AATCTCCTCTACGGCAGCGAAGAATTCTGTGTGTGGCTGCCGGAAGAATCGGTGCACCGCAATATAACCGGTTTCGCGTCCATAGGCTGTTGATAGCCAATTCTCGTCTGCCGCTGCGGCCCGAACTTCGATCGGAAATTCTATTCGCAGACCACGCTTGATCAATAAGCTGCCGTAATCCGGTTGAATACCGGCACAATCTCCTCGCGCGGCAACGCATATTCCATTTCCCGAAACTTGAGGCTCCGACTG
>read_574|beg|2943705|length|255|forward|gi
GTGAGTAAGCCCAGTCGACAATGCGTGCGGTTAGGCCCCAAAAAGCAAATTTGCGCGGCCCATACCAGCTTTTTACCGGCCAGAGCAGTCCCGCAAATGGCAAAAAATCACGGTAACTGGGCTTGACCGCGATCGACAGCGTTATCAAAACAATGCCAAAAACGGAGCGCTTAGTTGCACAGTAGTACACGCCCTGCGACCCGCCAGTCCGATCATCAGTGCGTCATTGTGTACCCGCCGCAATGAAATTCACCA
>read_575|beg|633777|length|249|forward|gi
TTCCCACGCTAGCGGTCACGCTTGCCGTTACCGCCTTCTCGCCAGCTTCGATTGGCATCGAATCTGATGAAGCAAACGATGCGGCACGCATCGTGATCGGTCCATTGCCGCGCTCGAAAGATTCTGCGATGGTGAGGACCTTACCCAGCGTCCGTCCAGCTAGTCCGCGTAGTGCGAAGCATTGTGTAATGCATCAGCCCATGCAAGGGTGCGGGCTGTTCGGCAGCGGCACTGGGGTCGGAAATATCT
>read_576|beg|2061501|length|252|reverse|gi
TGCCAAATGGGCAGGTGTTGCCCAACCGGATAATGAAGTCTGCGTTGAGCGAAGCCTTAGGCAATGCCTCACACGGGCCCAGCGAGCGCCTGGAGCAGTTTGTACAAGCGCTGGGGTGCTGGGCGGCTTTGGTTTGATTATTACCGGAAACGTCATGGTCGACGTCCGGGCAACTTGGCGAGCCGGGAAACGTCGCGATTGAAGCGAACGAGATCTGGCCGGATTAGGGCGTTGGGCCACGGCTGCTCAAGA
>read_577|beg|2663549|length|253|reverse|gi
AGATTTTGGTGGCCAGAAAAGAGTTTGCCGCGGCTTTGACGAGTTCCGCGGTGGCGTAGTCCATAACCAGCCGCGGCGTGCCTGCCGCTAAGGGGGTGCTGTACACCTCATCAAGCAGGCCCGTCGCGCGTTCGCCCGGTTCGCCGTACTGGCGACGCCGTAAACCAAACGATCCGGCGCAATGGTGTCTTGCACCGCATGGCCTTCGCGCAAGAACTCTGGATTACCAGGCCAGCACCGCTTCCGGAGCAGA
>read_578|beg|1567410|length|251|reverse|gi
CCGCCGCGAGCACCTCTTCAAGAAGCGCCAGCCGTTGGCAAAAGACCGATCGAGAAAGATGACTCGCGGCAGCTGCGGCAGTTCGATTTCCAGGATAACGTAAATAGGCTCTTAGCACTCGAGAAGGTCTCCGGCGTGCTTTGCATCCCAATCGAGGATACGGCCCCAGTGTGGCGCGGACAAAGGTTGGCAAGCTGGACTGCGAGCGGAGACCGTGAATGGTAGCCGCAGTTTAGATGGGCCTCGGCCCG
>read_579|beg|1970485|length|250|forward|gi
CCTTTACGATAATCAAACTTCTCAACAGCTTTGATAAGGCCCATATTTCCTTCTTGGATAAAGATCCAAGAATAACATTCCTCGTCCAACATAACGTTTTGCTATACTAACTACTAATCGTAAGTTCGCTTCAGCTGACGTCTTTTTGCTTCTTCATCGCCTTCTTCAATACTTGAAGCAAGATCGATTTCTTCTGCAGCAGACAATAGATTGACTCTGCCAATTTCCTTTAAGTACATACGAACAGGGT
>read_580|beg|1035734|length|257|reverse|gi
AATAAAAAATGATGGAGGTTAGGTGAAGATGCAAGTAATTTTTATAGAGGTAGAAGAAAATGTAAAACTCTATGTTAGGGATAGTGGCGGTAAAGAGGATGTTCTTGTTTTTTATACCTTGGGTTCACTTTTACATCTGAAGTGTTTCAACACCAAGTAAATTTATTTTTCGTCTAATTATCGAGTGATTATAATCGGATCCTAGAAGTCACTGGAAAAATCAACTACAACTGTTCATGGGAATGATTACGTTACCC
>read_581|beg|2238400|length|251|forward|gi
GTATACTGGATCAACCGTACACTAAAAGTTTTTGGTAATTGAATATTTCTAAGTTGTACTTTTGAATTGTGATTCATCGATTATTCTCCTCTTTTTTAATTCAGCAATTAAGAAGCGGCACTACCAACGCATTTACAACATATTGATATGACATTCTATCTGCAACTAACCTCAATCTTATCCAAGAAACAGACTTTACAGAAACCAAATTATATCAATCTCGGTATGGTTGCTAGAGAACATAAGAAAAA
>read_582|beg|3494878|length|249|reverse|gi
ATTTACTTATCTAAATATCTTATATAGTACAATTTAAAACATGTAAATTTGATTAAAGAGGTGAAGCATACATGTCAAAAAAACAAGAACCTTTAATTATGTTAATCACTTTTTTACTTTTGTAGGTATAGCTCCTATTGTTTCTGGACCGTTACTATACTTTGAAACTAATGAACCCTTGTATTTTATCTTTCCTCTAATCGGAATAGCTGGTATTCTATTATTTATTTCAAAAATAAAGAAACGAAA
>read_583|beg|3010924|length|255|reverse|gi
CTTTCAGATAGTTGTTCTGTTACTATCAATAGAGTCCCCGCCGGCCGATACATTATTCGTTCGTTTTAATATACAGTAATTCACCATCAGGTAAAACAGAATCCATTGTATATCCTGCTCTTCGGATAAGCGTTTTTGTTTCATCATCTACTTTAATTTGGCCGATTTGTCAATGTATGGGAGCTGAGAACGATACTTATTCTTTTTTATCTATTAAGTTCTTTATAGTGTCATTTCCGTTTCCTATAATATTAG
>read_584|beg|923073|length|257|forward|gi
TTGAGCGTCCAGTTGGCTTTATTGCAAAAAAAAGAAAATCAAAAAGTATTCCGATAATCTCTACGTGGATGGAATTTGTCCGATTGCGTGTTTATCGACCGGACAGATCGCAGGCAATCGATGAAGGCGATCCAACAAGGGGATAAAAAATTTAGAAATGGAAATTTCAAATGCTGATTTTTACCTGAAGGTACTAGAAGTAAAGGAAGAGAAGTAAGTAGTTTTAAAGCCGGCAGCTTTCGTTTAGCAACGAAATC
>read_585|beg|2398305|length|251|reverse|gi
CGTTTTCATACATCGCCAACTACCATTTGCGTCGATTTGATGAGATTACTGCATCGAAGATGAAGGAAACACAAGCATTGCCTAAAGTGATAGCGATTGATGAGTATAAAGGGGATGCAGGGGAACGAGAAGTATCAAACGGTTATAGCGTGATCCGATTAATAGAAAACCTTTAGAGATTTTAAAAGATCGTAAAAAAGATACATTAGTGGATTATCTAAGGATGCATGGTGAGAAGGTAGAATTTGTAG
>read_586|beg|2631003|length|252|reverse|gi
CCTGTTATTACTATTGACCGTTCAGCGGATGAAGGAGAAGTAGAAACATTAATTACTTCGGATAATATATCAGGCGGAGAAATGGCAGCAGAATTTATCGCCGACACAGTGGGAGAGAATGCGAATGTAGTAGAGCTGTCAAGGTATTGCGGGAGCTTCAGCTACAAGGGAACGCGGTGAAGGTATTCCATAATATTGCTGAAGAACGTCTAATGTATTAGTATCGTCAACCAGCAAATTTTGATCGGACAG
>read_587|beg|1164478|length|251|forward|gi
TCGTCTTTAAAAGATAAAGACGAAGGAATCATGTAGAAGGTTTCTATGTACAATGTGGAAGACATTTCAGATGAAGAGCGTAAATTAATGGATCAGGCACCAGGTGAAGACTTTATTCATGCTACCGGTATCCCTGAAGTTGCATCAGAAAAAGGGTATACAGCGAAGGAACATACAATGGGTAGACCAACGCTAGAAGTAAACGGAATTTATGGAGGATATCAAGGAGAAGGTACAAACGACAATTATTC
>read_588|beg|2259597|length|254|reverse|gi
GATTAGGATTTGATGTGAAAATATACGGGGATCCTGAAGATCCAGACGTTAGTATTTTTTTAATAATAACGGTTCAAAATTTACCCTTTACCCGATGAATTTATTAGCTGAAGATATTTTAAACAAAAACCCACCATCGAATAGAAAAATCAGTCCTTTAGTGGAGTAACATTAGCGTATAATGCGAAATCAAAACAAGAAGTAGATGAGATATTTATGTTGGCAAAAAAATGCGGAACAACAATCCTAAAGCT
>read_589|beg|2944472|length|252|forward|gi
TTAACTCCTGTTTATTGTCGAATTGATTCCGAATTAATTGCAGTTTTTCTTCTGGATAATAGATTAATGTTGCGAATTCATTTATTTCCTTCTCCGATAGTTCATGCTTAAAAATATCTCTGATTTTTTCCTTTACTTTGCCAGAACCGATTTCTTAGCACATGTTGAAATGCTTGGTATTCACCATGCAGATCACTTACAAAATGCTCCGTTCCTTTTGGTAAATCGAGGATGGCCTCCCAGATTAATAAT
>read_590|beg|2197816|length|249|reverse|gi
AAGAAATTTTACCACAACTTCACCAAAAGGCAGAAAATAAAAATCTAACTTCGATTTAGAGGTTCCAGATCAACTGACAATGCGTAGCGGATAAAGATCGTATGAAACAAGTATTAATCAATTTGATAGATAATTCTATTCATTATAACCTAGTGGTGGAGATATCTGTCTTAGCTATTTCAGAAGAAACGGATGTAATACATTTTCAAGTAAAAGATAGTGGAATCGGAATGGTGAAAAATCACAAAC
>read_591|beg|704555|length|258|forward|gi
ACAAAATGAGTGATACGATGTATAGTCCACCTGCTTCACTAAAGAACAGAATTGCTGCAACGGAGTATCAAGCCAATGTAAATCGTAGGACTTGTTTGGGGAAGTGTTCGATGATGAAAAAGCATGGGCATTGGACGGTGTTGCTGGACACTGCCGGGGTTTTTAAGTTCGGCAGAGGATTTAGCCGTGTTCGGACAGACTGATGTTAAATAGAAGGAAGTTACCAAGGTGAACAGTATTTTATCCGAGGAAGCCTTT
>read_592|beg|2708053|length|253|reverse|gi
GAGAAGGTATTTATTACATTAGGTGGGAGTTAGAGACGAACCTCTCATCGTTGTCCACAGTGTGGAGAGTGGACAAACAAGGTACATGATTATCGTACGCAGAAAGTCCGTCATCCTAGCATATTCGGAAGGCAAACGATTATTTTTTACCGAAAGAGAAGATATAAATGCGTTTTCTGCGGGAAGCGATTTTTTAAAGAAACCCTTTAGTCAAACGTTTATAAAAGACAAACTCCATTGAGTTTAATCAAGT
>read_593|beg|2427712|length|251|reverse|gi
TTCATCGAAATAACGTACACAAAATCCAATTAGAATAAATAAAATAGTTACTCCAAAGTAAATTTTTATTGTAACCACCTTTATATTTTATGTATATTCATTTTAAAGCATCACCATCTTAAGTCAACTGTCTATAAATCTATTTCTGTTCTTCATTCAGCTGTAAACAAATAATGAACGCAATCATTGTGATGTTCATATAAATTCTTCTATATTAGTCAGCTACTGTATCCCTTCGATAACGATTTTCT
>read_594|beg|2314234|length|254|reverse|gi
AGTCGATGTTCTTTGTAGTATCCAAATTCCTGAATGGGTGGAATAGAAAATAATTTTATAGTTTAAGAGCTAGTTGTGTCCGACAATACGTATTCCTAAAGATGAGACAAGAATGAACTATAGGATTTCTCGAAATGTATACATTTTGAGAAATCCAGATTTGCATTGTCTCATCTTGGTTGTTTTTATAGACTTATTATGTACTGATTATAATTAATATACTATAAGGACTTAACATCAATCGTCTGAATGAA
>read_595|beg|3602539|length|253|reverse|gi
AAATAATAGAACATAAAGAAATAGATAAACTGAAATATAGATATGCATTTCTGCACCAACACCAGTAGGCTGATTTAATCGATTTATCCATTCCGGTATCGATACAATCGCTAACATGATAATTAAATACAATATAATCATGTCCATTCCAATTCGACTTTAATTGAAACATGGCTTGTTTTTGCGGTAATTTTTATACTGTGTTTTAATATTTCAAGGAAAATCATCTGAGCCATCCTTATAATCAAAGTCT
>read_596|beg|312655|length|253|reverse|gi
TTCAAACTTCGTGAGCTTCTGCGTCTGCTATTCCTAATTCAATAAGTTTCTCTCTTAATTCATCGACCTTGTTTTTCAAAGGACTCCGATATTTTCTTTATTTATAGTCAATTCCTGAAATATCTGTATTACTTACGATCCGTGCTGTACGGTCATCATCATGGGATAACACAAAAATTTCTTTAGAGTTAATATCACTTTCTTTTAAGTATTAATATCCTTTTCTAGCGTTTCATCGTTTGTATAAGCTTTT
>read_597|beg|3437754|length|253|forward|gi
GCTGACTTAATGTTTTATTTAAAAATAATTAGCGCGTTTATTGTTGGTACTATTATCACTTTGATATATCAATACTTTTATAAACCGTAAATAAACATACCGATAATTTTTATTACTTGGATTATCGGTTTAACAGTATTATTGATTCATTATGCTTTCATTGGGAGAAAGAAAAAAAGCTCTGGTTAGAGGTAACTTTTTTAAAGAGTGAATGATCACGGATGCCAACTTCGCAATAACGGTTAAAGCCTAA
>read_598|beg|1524081|length|252|reverse|gi
ACATTTCCTAACGACTTACTCATCTTTACTACCATTCCCATCTAAACAAAACCATGGCTGATTACTGCTTTATAGGGAGCTTTTCCAGTTACTGCAACCGAAGTAGATAAAGAAGAGTTAAACCCAACCACGATACGTGGTCACTACCTTCAGATATACATTAGCCGGACGTTGATAGGTTTTGTCTGTTAAGTAACACACCTTCATGTGAAGATCCAGAATCGAACCAAACATCCATAATATCTGTTTCTT
>read_599|beg|1531922|length|251|forward|gi
TATTGCGTAATGCTTGTTAAGAATTATTCGAGCATTAGAAATTGAAGGTGGATGTAACGTCCAGTTGGCGCTAGACCCGTAATAGTTTCCAATACTATATTATCGAAGTTAATCCGCGAGTGAGTAGATCATCTGCCCGTTGCATCAAAGGCAACTGGATATCCAATTGCAAAAATTGCTGCAAAAATCGCAGTTGGTTATTCCTTAGATGAAATTATTAATCCAATTACAGGAAAAACTTACTCTATGTT
>read_600|beg|2408742|length|252|reverse|gi
ACGTTAGCTTACGAAGAATTACTCGAAACGTCGGATTTCGTTGTCACTGTTGTTCCTTTTACGAAAGAGACAGAAGAATTATTTAATGTAATCTGCTTTTAAAAAAATGAAAGCATCAGCAATTTTTATTAATATTTCTCGAGGCAAAGTGGTGGATGAAAACAGCGTTGATTGATGCTTTAAATCATGGTGAAATCAAAGCGGCGGGATTGGATGTTTTTTATGAGGAACCAATTCGTGCAGTCATCCACT
>read_601|beg|2994923|length|252|forward|gi
TCTCTTGAATTATGGGCACTCATCTCTTCTATGAGTTACCTTTTTCTCTTCTCACTTGAATTATGGGCACTCATCACTTCTATGATTACCTTTTTTCTCTTCTCAATTTGAATTATGGGCACTCATCGCTGCTATGAGTTACTTTTTTTCCTTTCTCGAATTGAATTATCGGCACTCATTGCCTCTATGAGTTACCTTTTTTCCTTTACTCACTTGAATTATGGGCACTCATTGCCTCTATGTAGTTACCTT
>read_602|beg|1909537|length|255|forward|gi
GTTTCCAATGCTAGTTGCGCTTGTTTCCAAAATCAAGGCCCCGTTGTTCCCCATAAAGTAGCGTAATAAGCATCATTTAATGCTCGATGTAATTTTTCATAATTAGCAAGCTGATGAATTTCTTCATCTATTTCGAATGTCTTCTTACAGGCTGTAATTGCGTCTTGTTCCAATTCCTGCTGTTGAAACTTGTAACAAATCAAGTCGTTGTGCCATCTCGTTGCTCATTATCATTTAACTTACGATACTTACGTT
>read_603|beg|2332857|length|252|reverse|gi
TCAAAATGAAAAACTACGAATACGAATTTTTATATCATCATTTATCTGATCTACAAAATCAAGCAACGGTCTTCGCTACCACTGCAGTTAGAAATAGATTAAGTAAAAAACATTTTCAACCTACTATACGTGTACGACATAAAAGGATCGTACAAATTGGTTAGAATTCACATTTCAAATGAAAGGTTTTGTAGATCAAGAGGTTCGTGAAGTTTTTTGGATGCATTAGAAGAAAAACGACCATATTATCGT
>read_604|beg|3574577|length|255|reverse|gi
CATTCCAAATATTTAATTGCTTGGACCGAATGATAAGGGACAGCCTTTCTCAAACTTTAGCGATACCGATCCGCCTTATATATATGAATTTAATAATATTGAACTGGGTATTCCGTAAAATGACACAAGAAAAGAAGCATATGGCAATTGTGTTAGATGAATATGGTGGTACGGAAGGTATTGTTACGCATGAAGATATTATTGAAACGATGATTGGTTTAGAAAATAGAAGATGAGGACTGGATGAAAAAGAAG
>read_605|beg|3090678|length|252|reverse|gi
AATTTTTTAAGTTTATTTAGTAGGACTAGCAACAACAAGATTTTTGGATTCTTCGGAGCAGCACTTCCGATGTGGCATGGCAAACTTTTAGTGTGTTTATTGGAGCCATCCAGTCCTACGTATTCGTAATAGTTTAACAATGGTTTATATGTCTCACAAAGTGAGCAGTGACCCATTAATAAAAAATAATTTATTAGGTTTATTACTAAAAGGAGGAAATTATCAATGGGAGCTTTAGCAGCAGCAATAGCA
>read_606|beg|706988|length|250|reverse|gi
TCGACATTGGTTGGGTTTCCTTTTGGAACATGTCTTACTCCATGGCTATCCCATCTATTCTCCTCCTTCATCATCAACATACTAACCATACGGTATGTTAGAATATTACAATAAGTATTATAACAAAGATTAAATGAAAATCAACATTAATTTATTTATTTTCTACCATTCTCTCTTCAATTCTATAAAGTAAGACGTACTTAAGTAAGGTATTGAAACAAATTTACACACACTATTTATTTCATCCCTA
>read_607|beg|3292638|length|252|forward|gi
AGCTGATATTTCGAATGGTTAATTTAGTTTCTATAACAATCTAAAAAAATTTGTCGTCTTTCTTTGTAAAACAAATATGAATACATATGTTAGTAGAAAGTGACAGAAAAACTCTATTTTAATGATATATTACGATAATACAAGCAGGCATCCCAAAAATAAGAAGGAGTTGTACGTCCATATGCTTATCAAACCACCAAAACTTACAAGCAGGAGATAAAGTTGCAACCATTTCCCTTTCATGGGGCGGTG
>read_608|beg|940701|length|254|reverse|gi
GGGAATTTCTTACTTCCAAACGGAACTGTTAGAACTCTTTTTATACTTTTTGTACAACCGTCATCCTTTTTATAAATAGATAGCTAATTAAATAAAAGTACTACTCCGATTAGGAATAAGATAAAGAATGTTAGTAGGGACGTATCTGGTAAAATATTTGCAAACGCATCGATTAACCGAACCATCAAATAGTCCGTATAAAGCTACTACTAAGAATGCTGCTAAGAATACGCCCGCCACCAATTAATCCCGAT
>read_609|beg|2931112|length|251|forward|gi
AATATTCGATAATGCTTTCTTACGAATATATTGGTCATATGAATGAACAGACTCTACTTGTTTAAATATAAAACCATTTCTCGCACATTTACGAATAAATTGATGAAACTCACTATTAAATTCGTTTAATTTCTCCCGGTTATTCCACTCGTGGAATTCTTCATCTGATTAATTATAGCTTCCTAATTGCACCAAATCCTCATCTGTCCGCTTTATAGCAGCGAACCTTGCTGCGACACCTTCGTAATGCA
>read_610|beg|2250001|length|256|forward|gi
TAACAGAAGCGAAAAAAATCTTTTCCCATGGCAGAAGCGTATGACGTTGCAGTGGCTCCCCATTAGCCCCATTAGGGCCCAATTGCTCTAGCTTCATGTCTTCGGTTGATGCATCTTCTCATAAGCATTATTTCAAGAAGCAAAGTTTAGGAACTCCACTATAACGTAGGTAAATGATTTATTAGACTATATTGTTGATAAAGACGTGTTCACCTATGTAAAATGGTTATGTCAAAATTCCAGACGGACCAGGACT
>read_611|beg|586331|length|255|forward|gi
TTTTGAAGAAATTGTATGCTGTATACAGAAATTTTGATTCATACCAAGTACTTGGGGACATGTTGTATTTGGTGAGACGATTGCAAAGCAGACAAGTAAGGATGAATGCTTCGACATTCTTGAATCCATTTTGAAGCTTGTAATTAATCAGCGTAAAGGTATTGAATTAAACACTTCAGGATTTAAGTATGGGTTAGAGGTCACGGACTACCGAGTAAAGAAATTTTAGAACTGTATCATCAACTGGGAGGGGAG
>read_612|beg|33677|length|258|reverse|gi
CAACATGCTTTGGTGGTTCTTCCAACGTCTTCAGTAAAGGCATTAAATGCATTTACCGATATCATGTGTACCTCATCAATAATGTACACTTTATATGGCACCGTACTTGGGTGCATACTTCACTTTATCGACGTATATCACGAATATCATCTACACTTGTATTGGAAGCAGCGATCGATTTCAATAACATCGTGGATACGGATCCATCTTGAATGCCTCTACGATGCTGCACATTCATTACAACGGTTCTTTTACAGG
>read_613|beg|725149|length|253|forward|gi
CTAGAGTCGCAGCACTAAGAGCTGGTATTCCTGAACAAGTTACTGCTTCAGGTAAATAGATTATGTGCTTCTGGAATTCAAGCAGTGACATCCGGAGTGCAACAAAATTCTAAGCAATCAACGCTGATATTGTAGTAGCGGGGGGAGCAGAGAGTATGAGCCGTATCTCCAATATATTTACGAAATACTAGATTTGGTAGGGGATCGAACAACTATCGTAGATTCGTAATTTAGAAGCAGGACAACAACCTCC
>read_614|beg|3541566|length|254|forward|gi
TTTGGTATTATCACTGTTATTAATAGGAGCATCTACTAGCGATGTCCTGGGTACTTGCACTACGCAGGTATACCACAGGCCAATTACAAGCAGTCTATTAAGCATTACCGATAATACAACCATTCTACTGTTGATCATGTTAGTGATTTTACTAGTAGTTGGAACCTTTATGGATATTGCACCAGCGCTATTAAATTTTCACACCGATATTCTTCCCGGTCGCAACACAAATGGGCATCGATCCCGTCCATTTT
>read_615|beg|410030|length|250|reverse|gi
GCAATACGATATTCATCTAAATCATTCGATGCATAAATTTTTGCATCTGGAAAACCAGCTTCATCAAGCATTCTTCTTGCTTCTTTTGATAAATAAGCTAAATCTCCGCTGTCTAATCGTATTCCTTGGAAATTAATACTATCCCCCTAGCTCTTTTGCAGCTTTAATAGCGTTCGGAACTCCTGAACGTAATGTATCGATGTATCAACAAGAAACACACAGTCTTTGTGTCGTTCGGCGTACTTCATAA
>read_616|beg|1799591|length|253|forward|gi
GAGCACCGTTTATTATAATTGTTTGGTTATATAATTCATCAGACTATGGAAGCTATAGATACATGTTCTTTTGATGTATAGATTAATTTTTCATAAATTTCGTCAGAACAATGATGATATTATGTTTAAGGCATACTTCACCGAGCGCTGCTAATTCGTTCTTTTGAATACATTAACGCCAGTTGGATTAGAAGGTGAATTAATAATTACTGCTTTTTGTTTTTGGAGTAATAGCCTCTTCTAATTGTTGTTG
>read_617|beg|1015004|length|256|reverse|gi
AAACAATCTAAGTGAACTTGATGACCTTTCCAGTCCCACCCTCTTCTGTTGGATAATAGTCTTCCGTGAAATGGTATACTTCAGGTAGTTTTTGCATAATTTCTCGCCCACTGCTGCTTGCTATTATATGTACAATTTTAGTTCCTCCTACGTTTTCGTTTTATATCAAACAAGGTATCCCAAAACCTTTTAACTAAAGTCCGAACATTCAAACATAAAGACAAGAAGCCCCCTATCCTCAGGCAGGTGTCTAGTT
>read_618|beg|3293148|length|251|reverse|gi
AAGTTGTTCTTTCGTGTCTTTATTTTTAACATCCCACTCTAGGTAGTCACTAGCCATTGCTCTGGTGGTTCGATATCTCCAATTATTTCGTTCGAGAATAAAGTGTTGTGAATATGCCTTGATAGTATATGGATCCATTTCAACATTTTCAGCGAAATCCGTCATGACGAGCAGGTCCATAAAAAGGAAGATACCCCGGCTTTATAGCAGAAAAAATGAGAAATAGTCGTATCCGAATATCCTAAGAATAT
>read_619|beg|1519535|length|247|forward|gi
CCAAGGAAGCGATTAATGCAGGAATTGACAATCTTGGCGAAAATCGAAACGAAGGTTTTTTGGAAAAATATAATGAAATTCAAAATCAAGTAACTGGCATTTTATTGGTTCCTTACAGTCACGTAAGGTAAAGGATATCATTAACCAAGTAGATTTATACATTCTTTGGATAGAAAATCATTAGCTAAAGAAATAAATAAACGAGCTACTATCCAGTTAACTGTTTTGTTCAAGTAAATGTTGTAGG
>read_620|beg|1783144|length|255|reverse|gi
TCTTGTCCTTCTTCTAAAGACTTAAACGCCTTCTTCTTGAATTGCTGAATAGTGTACGAATACGATCATTACCTTCTTCAAGTTGGGATAAATCCATAACCTTTTTCAGCATTAAACCATTTTACTACTCCGTTTTCCATGTAAATTTCCTCCTAATACTTCCACGTAAAACGCGTGTTATTACAAAGTTTGACCAACGAAATATTAAAAAAGGGCAGCGTTCTATAGAAGTACGGACCATAAATCATCCACTTC
>read_621|beg|594890|length|250|forward|gi
ACTGATATATGTGTTTTAATACAGCTGTAGATGCATATAATAAAGGATTTCGAATTGTCATCCATCAGGAGCAGTGGCTAGCTTTAATCAAGTGGGAATGAGTGGGCGCTCGGACATTTTGAACAGTCGATTGGTGCAGAGGTAAGATAGTCGCACGACTTGACTTTCATAGCGTCTGACTATATATTTTAAAACATAAATGAAACGTGGACGGAGACTAGTACTTTTTATTTATCTAACACAGAGAGGA
>read_622|beg|522752|length|254|forward|gi
ATATCGATTTGTTCATTTCCAAGAGGATTTCCGATAACTAACATTGGACATTGCTTTTGTGATTTTTTCAATAAATTCATCAGCTACATCTTCATGTACACTAAACTCTTTCTGTACAGTTTACAAACCTAGTCCTGTATTGATGATTCGAGAATCAAGTAACGGATTTTACAGCCAAGTACAATATCGTGCATTTCCATCACAATCGAAGGCGCTTTGCCTCCTAACTCAAGAGACACTTTGTGATGTTTTCG
>read_623|beg|3621144|length|252|reverse|gi
GTAAAAGATCAGTATGATTTTATTATTATTGATTGCCCGCCTTCTTTGGGTTTATTAACGATTAATGCGTTAACTGCATCAGATACAGTGATGATTCCTGTACAGTGTGAGTATTATGCATTAGAAGGTTTAAGCCAATTACTTAATACGATCAGGCTTGTACAAAAACATCTCAATCAACAACTAATGATTGAGGGAGTCTTATTGACGATGCTTGATGCACGTACTAACCTCGGTCATTACAAGTAATTG
>read_624|beg|1095820|length|253|reverse|gi
AGGTACAGTTGATTGTTTTATCACTGTATCTATTAATTGTTTACCTCCTCTTGGTATTAAAACATCTAGATATTCATTTAATTGAAAAAAATTGCTTCGCTACGTTCTCTTCTAGTATCCTCAATTAATTGCACAGCTTCTTTTGGTATAGAGCTGGAAGCCAATGACTGATGAATAACTTGAATAAGCGCTTTATTAGACTCTATGGCTGAAGAACTACCACGCAAAAACTACTGAGTTCCCTGTTTTTATT
>read_625|beg|2031397|length|254|forward|gi
AACACCAGCAACTAGTTAGTACTTTACCGTTGTTTTCAGCAGCAAGTAAAATAACTCCTGAAGAAAGCTTTTGTTTTAATTCATCCATCATCGAAGTAATTGTATTCATATCTTTCACGTTCACTTCTTGAGCGTAGTACAGGTACACCTGATATTTCTTTAACCTCATCAAGAATCGAAGAAGCTTCTAAGTTGGATAACTTAGCACTTAATGAATCCACTTGTTTTTACGTGAATCTTTTAATTCAACTTGT
>read_626|beg|2473656|length|260|reverse|gi
TTGCTAATTACACGTATTATCTCTTTCGAAAGTTGCAAGCAGTTATCGAAAAATGAGAGAGCAAAATAGATATTACCCGTATGTTTATCAAATGGTTGGGATTCAAGCAAACGAAGATACCAGTGCCAACGATGATCAACGAAAAGAAGGAGAATCATCTTATAACCTGAAAAAAACGTAGTTTTCATTAGCTACTGATGCGTATTGTTTTCCCAATCGATAAACCACTACCGAATTTCGATTAGTTTTGGGTTTTTGAT
>read_627|beg|2483199|length|251|forward|gi
AATCGATTTTTTTCTTGTTCGAACCAATTCCCCTTCAAGTTCTAATTCACTTTAACGCCTTGACAAGATCTTTAAAAATCATCTGCATTTTCAAGTTGGAATGCTTCTTCTAATTCCTGTACAGATAATGGTTTTGTTCCAGATTCTTTAAAATAATTTATTATTTTCTCTTCATACTTTCACCTTCTTTCATAATATTCTTTTCCTGTTGTTACCAATCTAAACTTTCTAGAAATTGATAAATATCCTCA
>read_628|beg|1422618|length|253|forward|gi
TCTGGATTGGATACGCTGCTTATAAACGAAGTAAAAAAATGTTAATCCCTTACTCTAGTTGCACTCGCTATCATGTATTTACGGCAATTTTAGCAAGTAGTATTTGACTTTTTACAAATTGATCTTGTGCGTTTTATGGGTGGAGAAGAATGGAGCAGGGTTGTTTGGGTTAGGAAGTGTATCAACGGCATTTTTAATTTGGATTTGTTATTCTAATGGTTTATGTGTATATTGCTTCGACATTGCCGGTATG
>read_629|beg|2417047|length|254|forward|gi
GGGGATCGACGTGGATTCGGTGGTTTGCGAATACATGAAGGGACTGATATTTTTGCCCTCTTACGGGGTTCCAGTTCAATCAACAACATACGGCGTAGTTGAAATGATGGGATGGAATCTTTATGGTGGTTGGAGAATAGGAATTAGAGACATCTACAATATTTATCATTATTATGCACATACTGAATGGTATATAGTGACGATTTAAAAAGTAGGTCAAGTTGTAGAGCCAGGTGATGTTATCGGTAGCGTCG
>read_630|beg|796285|length|252|reverse|gi
TCAGCAGCGTATCGCCAATCAGTCGCATATACCCTGCTAAAAAAATCCATGAAATTCCATAATGTTGTAAATACGGTGTAATCATTTCTTCGTATTCAGACTTTGAACCGTATTCCTTTAGGATTAAAGACCAATGTGGGAATACCATAACGCGCTGCTTTATCTATCACTAATGCTCCGGGTTTATCGCATACGAGAAGAGAAATCTTACACTTCAAATCGTTTGCTTCCATTATTGCCTCAAAAATTACT
>read_631|beg|1465044|length|251|forward|gi
CTAATATAGAAACAAAATCAAATGCGAATGATTTAGTTACCATTTTAGATAAACAAACAGAGAAATTTTTTGTAGAAAAGATTAAAGATAAATATCCTGATCATCAAATAATAGGTGAAGAAGGCTACGGTGATCAACCGAAACGAAATTGGACGGAACGATTTGGGTAATTGATCCGATTGATGGAACAATGAACTTTGTCCATCAGAAAAAATTCTTTGCAATATCTGTAGGTATTTTACATAATGGTG
>read_632|beg|1736861|length|257|reverse|gi
AGCACCTAAGGATACTGCTGCAGCATAACTGAGTCCTGTGCTTCCACAAATACGACCAATCTCTTCTACCGTACAAGTGCATATGATACTGTATCTCCGCCTGATCCACCGTACTCTTCTGGAAAGGGGAGACCCAAGTAATCCTAGCTCTCCCATTTGTTTAAAAATATCCTTTCTGGAAATTCAGCTTTCGTATCAATTTCGATACGCTCTTGGTTGGATCACGGTTTTCTGCAAAATCACGAACCATCTTTCGA
>read_633|beg|3440741|length|255|reverse|gi
GTGGACAAGCACCATTTCGCTTTCAACGGATAAAAGAAGTCATGGAAAGCAATGAAAAAATGGGAATCGAGGATTCACTACAATTACAAACTAGACTATACATCCATTCCAGCAAAACGTCTTATCCATTTACTGAATGACATCGAATTTAATTCCTCCGATAGAAACAGGTGGTTGAAGCATTGGAATTATTGCGATCTTGGGACTGGTGAACTGTCTGTGGAAACATCAGCCGGTGCCTTGTTTGAAGTGTGG
>read_634|beg|3069683|length|258|reverse|gi
ATGAAGATGCAGAACCAGTATTAGATCAACAAGGAAGTAATCGTCAATGCCAGTAGCAAATAGCAGAAGTAAGAGAAATCGTAACTAATTTTTTGACGTACGACGCAGTATCAAGAAGATCGTCAAAACGCACTAGTACTATATAATAATCGATACTATCAAAGTACTGGTGTAGATATTGCAGCAGCAAATGGCAGAGACATTTGAAGTACTTGCAGTACGATCAGTGGTACTGTAGAAGAAGTAAAAGAAGAATCC
>read_635|beg|2592450|length|252|forward|gi
AAGTCGCCTAGTTCTGGACGCTAGAGCTGGATGTGGATAAATCAGTTATTTTTACCACAGCATACATATTTTATAATTTTTCCAGAACCCATAAAGAGAACTAAAAAAATAACCTAATGAAGCTAGCATTAATCTTCCTTCTTTATAAACAGGTTCTGTCATTTTCCTCTGTTACTTTTAGTGGATAATTACTCACGTATGGAACCTTACCCAAAAAAAGAAAAAACGAAAGCAAAGATAGTAGTGATTATT
>read_636|beg|2156915|length|253|forward|gi
CATTACTACCGATTAACTTTCTATTTTTTGGAATTTTTATTTATATTTTTTTATAAAATAGGTAAAAAAATACCTACTACTAGAAACACAACCGAAACAGCGATTAAAATTTTCGCTAGTCTATCTAATACCATTTATTTGTCCTCCTATCCAACAATACTCGCACCAATTACATAAGCCAATCCTATTAGATATCACCATTGATATTAATCTACAGCTTTGTTCCCTTTACCTATTTCTTCATCTACCTTCA
>read_637|beg|517400|length|254|reverse|gi
ACGTCGTTTCTGTATCTATAAAAATGAATGGAACAGTGGCCAAGGTAATTATGACTACACCTGGAAGGACAATCCACTTACCACCATATCGACTCAAACATTCTACCAATTATAGGTGTCTAGAAATCCAGTTACTAATGCACCTGGCAACATTGCCATCCCCGCTTGAAATGCACTGAATTCACGCATATTCTGCATAAAATAACTGGAATTAACGTCTCTGTACCAATAAGTCCCATAAATGTTATCGAACC
>read_638|beg|1438150|length|254|forward|gi
ATTATATAGTCTATATAATTCTATTTTTCCTGTTTTGCATGCTTGTTTATTACTTTATCGAGACCATTATCTCTTTGGGCAATAAATAAAAAGATGCATCGTTTAATTTCTTATGTAGTAGTTACGCTTCTATTGGTTATACTGTATATTAATGGTGACAAATTATATGGGTAGTGTTCAGTTACATCGGGCTTTAAAAGTAGGGTTTGCAAATTAGTGCTTTTTTTGGATTTTGTATTATGATAATATCTCCA
>read_639|beg|992511|length|254|reverse|gi
AATGGATGATTCACTAATGCCTTAAAGCGCTTTCTAAGGAATGTAACATTATCCGTCACCTTGTACTAAGCTTATATGTGGTAACGCTCTGATAAACGTCTTCGGGATTACGAATCAAGTTACGATTTACAAGGTAAGACCAAAACTGTCTTGATAGTTGAAATTAGTTCATTGACCTTAACCGCTTTATTGATATCAATAGATACCATCTGTTCTTTCGGAAGTATAATTAAGCTCACATAATGCTGAATGCC
>read_640|beg|2100631|length|250|forward|gi
TTCATAACTCCAAACGAACTAGCGCCGTATTCTGAAATTATAATTCTTTTACGATCGTTATTTTGTATTAAATCTAAAGTAGCTTTATCCATATCTATCAGTTTCTTCCACGTTTTCAGGTTCTTTTGTTATATCTCCACCCAATCCCACTCTTCAGATATTTCAGCTATTCACCGCTATCCTTTAATTCTTGTAAAACTTCGATCCACTGCATCTCCTCAATTCTTTGTTTTTTTATTGACTGCGATTG
>read_641|beg|1274620|length|251|forward|gi
GTGGAAGTATATTAGTACTGGTTATTTATTTGTGGCAAGGAAATATTTATCTTGGGTTCCTCGTAGGTTTTTCAATAATGGGGTCACTTATCGTAGCAACATTAGCTGGTACATTGATTCCAATGTTTACTGAATCGTTTAAATATCGACCCAGCAGTTGCATCGGGACCATTTATTACAACAATTAATGATTTAATTTCTATTTTAATCTATTTTGGAATGGCAACAACATTCATGAGTTATTTAATATA
>read_642|beg|1447398|length|249|forward|gi
ATCAAATAGTTCAGGCTGCAAAAATGGCTCAGGCACATGATTTTATTATGGAGGTACCTAATGGGTACGAACACTTTTAGGAGAGAGAGGGATGGGATTATCAGGAGGTCAAAAACAAAGGATAGCAATTGCGCGTGCAATTTGTATTGATCCAAGTATTCTCATTCTCGATGATGCTACTTCTGCAGTGGATATGCAACGGAATTTAAGATTCAAAAAGCGATTACGTGAAGTAATGAAAAATCGTAC
>read_643|beg|3015738|length|248|reverse|gi
TTGGAAGAGGGGTAATTTCTAATATCACAAGCTCTAGTGAACTAGAGTATTCATTAGACTACTTACGAAATGAATTAGGTTATCAAGATATTATCTTAGAGCAATTTATTCCAGGGAAAGATTACAGACTGTATGTTGTTGGTGATAAAGCTGTAGCTGCTATGCACCGTATGCACCAAATATTATTGGAGATGGCGTAAATCTGTACGTGCATTAATCGATATTAAGAACAACGAACGTAAACTGAA
>read_644|beg|3540759|length|254|forward|gi
TGGTATCGTTTTTCTTACTCTTATTTATTGGCGTAACCGATTGCCGTAAGTATCACTATTTCTTCTTTTGTGTCTATTTTAATTCTACTTCCTATGACACCATACCTTATTTAGCGGTGTCCCAACAAATCATTACCGGGCTAGATAGTACGGTGTTATTGGCACTTGTATTCTTTATGCTGGCGGGAAGTATTATGAATAATGGCGGGATTGCCGATCGGCTGATTAATTTAGCAAAGTTAATTGGTGGTAGA
>read_645|beg|149242|length|251|forward|gi
AAGGTTACAAATCAATTGTTTTTGATCGTGGAGGATACTTTATATCACGGCCGCATCAAAGCATTGGCAGAGGCTGCCCGCGAGGAAGGTCTTGAATTTTAAAAGATAAAGGAGGTAACCATTGTATGAACACTAACATTGATCCGAACAAATTAGATCTTGAAGAACGCGTTGTTACGGTAAACCGTGTCGCAAAGGTTAGTTAAAGGTGGCGTCGCTTCCGCTTTGCAGCACTTGTTGTTGTTGGTGAC
>read_646|beg|3337303|length|251|reverse|gi
ACTTTCCAGCATTGGTAACCGGAAGCAGATAAACCAGCTACACTTATCCAAAGCAGTATTAACAGGTTGCTTCGAGAGAAATTAGGATATACCGGTTTAATTACGACGGACTTGTATGGAAATGAATGCAATATCAGAAACAATTGGTAAGAGAAAGGGGTCCGTAGCTGCGTTGCAAGCAGGGTGGATCTAGCTATGGTATCACATACGTTACAACGGCAAGTTGGTGCGCTTCAAGAAGTGAAGGCAGC
>read_647|beg|132536|length|255|forward|gi
ATAAATATCTGATCCCAGTGGTAAAATCGCACATTAAAAAGGGAGGATTGCCCCTTGTTGGATGTAAATAATTTTGAGTCATGAAAACTAGGTCTCGCATCACCTGAAAAGATTCGTTTCTTGGTCACTACGGGTGAAGTTAAAAAGCCGGAAACGATTAACTATCGTACATTGAAGCCAGAAAAAGACGGTCTTTTCTGTGAGCGTATTTTTGGACCACAGAAGGACTGGGAATGTCATTGTGGGTAAATACAA
>read_648|beg|3178344|length|256|forward|gi
CAAACTCTCAGACGATTGCATTGGGTCTAATCCTCTTACCACCCGATTCCTGCATCATCATCGCAAAGTATAACTGGTGTATGTTCTTTCTATTCCATTCTGTTTGGCGTATCTACTAACTATCGTAGTGATACTCCCAAATAGTTTCACTAATTTCTGGTAGCGCGTACTTTTGCATCGGGCCTGGAGCGATCTCTCGTATAGATGACTTTCAATGTAATTCGTAATCCAAGATAACACGATTAATGATAAAATA
>read_649|beg|1372182|length|256|forward|gi
AGTTGAACTAGAAGGATTACCAAGGAATCAATTAAGGATTCAACCAAGTTCCGCTAAGCATGTTTTTAAACTTTATAGTCAGCTTATACTTTTCTTATTGGATTTATTATACTAGGTTTTGGGACTTATATAGACACGGGAAATATCGCTATTTTAACTGATTTCCTCAGGTTTACGTTCTTTCTTCTATTACTTGCCAATCGTCCTACTGTTGAAGAAGGTCATACCACTGTAAAATTTAAAGATTATGAGAAGG
>read_650|beg|1632173|length|254|reverse|gi
CGACCAGGGTGTTGTCCTGTTGTTCGTTTTACTCCTGTACGATCCTTGCACAAGCCGATCCACTTCTGCATTTTTATACACAAACTTGGTTATCTGAAGCGTATCCCTTACATAGCCATAGGCTGTTTTTTTCAGCAACCGTTCCTATCGTTCCTGCACGATATACATTATCAATACCAAACAACTCTTTTCGTGTAATTATGCGCCCGAGGTTGATAATCACCAGAGAAGTTCAAATCAATATCCGGAACTTT
>read_651|beg|2027790|length|250|reverse|gi
TATTGATGCACGGCAAAAGGTCAATACGGCAAGTTTTTAGAACTGGCCGATTTAATGGTGGTAATGGTGGATTAGTCATAACAGATAACGTATTATTTAGAGGGTACTAGCAGCACCAGAGGAGACACCTAAACGTTTTCGTAGTATGGTAAAAAAATTACGGGAATATAATGAAAAACTAATGAACCATCCACATTATCAAACATCGATCTTACCAATTGGTGATGGTGTAGCAATTAGTTATAAGCTA
>read_652|beg|2311649|length|249|reverse|gi
TACCTAATGGTAGTAGGGTTCCTGGTACCTCATATGTACTAGACCCAGTACAAGGTGCTTTTAATATTGGTACAATGATTCGTTGGTTAGACTACAATGACACTTGGCTTGCGGCAGAATGGGGACATCCTTCAGATAATCTAGGTGGAATCTTAGCTGTTGCAGATTATGTGAGCCAAGAAAGATTAAGTAAAGGTGAAGAGCCAATAAAGGTAAAAGAATACTTGAAATGATGATTAAAGCACATGA
>read_653|beg|3438309|length|250|forward|gi
TCCCCAATATCATTCTACTTATTCAATTTTTGTGGGGGCCCTGGTTGATGTGTAGTTTTAATATTCAAATTTTTTATGTATACTACTTTGTATATAAACAAAGAAAGGATGTGGGATATGATATATAAACACCGGCAACAACCTTCTGAACTGCCTCTCCTAAGGTGCCTTCACACCCGCATGAATTTATCCGCAGAAGATAAAAAGTACTATTTTAATTTAGAAAAAGGGTTCGAAGGTGAACTTCGAT
>read_654|beg|2107383|length|250|forward|gi
TTATACCTTCTGCTTCAGAAATAGCTTCAATGTTAGATTAGTTTTCACACGCTTTGCAGCATCTTCACGCATTTGTTCTTTTTAGAGCATCCTCATCTTGCCCAGAGAACTGTGCGTACATTCTAATGTCGATACCTTGCATACTGAAGTTGTTGTTCAAACTCACGAACCATTTGGTTACTTCTGTATCAACCATTGCTTCAGGAATATCTACTTCAACATTATCTGAAGCTTTTTGGATTAGTTCTTC
>read_655|beg|200478|length|255|forward|gi
ACAGAGAACTTCTTAGCGTAATGAAGCAAGCGGGAAAAAATTTATTGGTGCAAAAACAATTGAAGAATTTGTGGATTACATTGGAAAAACCACGTAAGATCATGTTGATGGTAAAAAGCTGGTCCAGCAACGGATGCTACGATTGAATCATTGAAACCACACTCTGATAAAGGCGATATTTCTTATCGACGGTGGAAATACATTATATGAAAGATACGATTCGTCGTAATAAAGAATTAGATGAGTCTGGAATTC
>read_656|beg|1511973|length|253|forward|gi
TTATGCTATATATGAATGATGGATATACCGTAATAGGATCACTGAGAGAAATAAGTAATAAAAATTTCAGTATATCCTTCCATTGTCTCCCAACTAGAACCAGAAGATGAGGGAGTTACTTCATATAGGCGTGGGTGTATATTTTGAATTCATATCAAGATGATCAAGATGTGACCGAGTTAGAGGTGGATGAAACATCCGGTAATGATTCTGAAGATGGATCCGAAGAGGATTAACATCAAAATAAAGTCAC
>read_657|beg|2385185|length|255|forward|gi
GGTTCCATTCCATCCCACCTTCATATCCGCCACCAGGTACCGAGAACGGATATTTACACCAGGTGTCTGAAATGTCAGGCTTAATATCTCCTTCATATGGAGATGGCCCTTGTAATGAAAAGGATGCTAAGCCATCATTAATATCCGTTGCGACCCGTCGCAAAACGACTCTGGACTAGTTAGCTGGAACACGCAATAGATCCCGGTCCACCAGGATTAAATAATGTCGTATTACCAGCTGAGAATTCAGGGAAG
>read_658|beg|1384349|length|250|reverse|gi
GATTGACAGTAACTCCTGGGTTAACAGATAGTCACCTACATCTCTCTATGGTAGCGAAGCAAATTCGTGATTTAGATGTAACAGGGGTAACTTCCAAACAAATATGCTTGAGTATATTCGTCGGCATTCCCATACATTAAAGCCTGGAGAACTGGCTTCTTGGAAGTGGATGGGATGAGAATCTATTTACTGATGGAGGTATTCCTACCTTAGATGAACTAGATCAAGTTGCTCCACTTAATCCATTGTA
>read_659|beg|673535|length|253|forward|gi
TTAGAAGTGAGAATGCCGGTATGAGTAGCGAAAAAAGAGTGAGAATCTCTTTCACCGAATGCCTAAGGTTTCCTGAGGAAGGCTCGTCCTCTCAGGGTTAGTCGGGACCTAAGCCCGAGGCCGATAGGCGTAGGCGATGGACAAACAGGTAGATATTCCTGTACCACCTCATGATTGTTTGAGCGATGGGGGTACGCAGTAAGGATAAGGAATGCGCACCGATGGACGTGTGCGCCCAAGCAGTGAGAAAGTC
>read_660|beg|1379012|length|254|forward|gi
ATTGTAGAAAAATTAAAAGTACCCAGATGGGAGTCAACCAAAGACAATAAGTACAGGAACGGGTGCCGTTGGGTGGACTCATTGGAGTTGTTCTAGCTAGTTTAATACGTCCCTTGGCAATATGTTTCATATACCAAAGTACACCATTTGATTAATTTTATTATTACCATCGTGGTTGTAATAATAGCGTTTATCAGTATTTGTATATATAAATACTAGAAGTAAAAGAAAATTAACTGCAATAGTTGATTATA
>read_661|beg|37758|length|252|reverse|gi
TGGACTGAATATCAAAAACCGCCCCAAAGTAATCTGGATAGGTGAGTAATAAGAGCCTTTGCATTCGGAAACCTCAACATTGTCTTGTTTTATGCTATCATATGTTGGTGCGGTATATCGTTGTAATCATCTCTCCACTCTGGAGCATAAATATTGGTCTTTGCACCTGCAAGTTCTAAGCCATTCATAATTGATTTATGACAATTCCGTTGGACGATTACCTCATCTCCCGGACTTACATGCGTCCATAAT
>read_662|beg|3031765|length|253|reverse|gi
ATATGTGAAGTAGTAAGGATCGACACCTATACAATGGCCGACCAACTAACTCCCAGGTGTGAATTCAGGAAATTCCACTTCGTACCCGTGCTTCTAATACTGCCTTTGTATCTATATCCATTTTATTAAAGACCATGGATAATTCATTCATAAAGGCGATATTAATATCGACGTTGAGAGTTTTCTATTAACTTTTGCAGCTTCAGCTACTTTAATTGATTCGGCTTCAAACACACCGGCTTCAATGATCGAT
>read_663|beg|1653484|length|250|forward|gi
TTATAATGGTATTCCACACTTGTTAGCACCAGTTGTAACTAATCCTAAGAAAGCATCAAAGCATTAAAAAAAGTTGTTGCTGAAATGGAAAAGACGATACGACTTATTCTCTGAAACGGGAACAAGAAATATTGAAGGATATAATGAATATATTCGAAAGCAAAATCTAGCATCTGAAGATCAGCAGCCACACTTACCTTATATTGTTGTTCTTGTGGATGAGTTGGCAGATTTAATGATGGTAGCGTCA
>read_664|beg|515547|length|254|forward|gi
AAATCCGCATTACGGAACCGGGAAAAGGACAACAATCTACCGATTTACCAGCGACCAGTTCTCATCGTATTATACAAAAATTATTCATACTAATTCAAGATATGCTATTCATTCCTAGATGGATTATTGCATCACGAGACCGACTTAAATATAGTAAGTAGCATTTCACAGACACAGCTGGCTATACAGATCAAATTTTTGGATTAACTCGACCTTTTAGGCTTTAAGTTTAGCGCAACGAATAAGACGATTTG
>read_665|beg|299788|length|251|forward|gi
CGAAATTATTATTATCGATAATCGTAGTACCACCTTTGATCGCTTTCTCGGAAATTGATGATTCATTCAACAGATGGCTAGTTACTTTACTTTGGGACTCTTTTTTATCTTTATTATTCAACCATTTATTTCTAAACGTTTTTAACATATTTACGATTAGTTAGGTTGGTTTAATCGAGCCTTTTTTAATGTTTCTAAGAAATTATAAAACTTATGCATCTGTGGGTAAACTTACTAAATTAATTAGCCAC
>read_666|beg|926421|length|252|forward|gi
AATGCTGCAATGGAACCAAATATAGCAAATATAATACCTTAACCATTTTAAATTTAAGCCACGTTCTAAGTAATACTTGGTCCGCCGGCCATTTTACCGTTATCATCTGTGACACGATATTTCACTGCTAATATGGTCTTCAGAATACTTTGGTGGCCATTCCAAACACAGCAGTTATCCACATCCAAAAAACTGCACCAGGTCCACCAGCAACGACCGCAGTTGCAACCCCAACAATATTACCTGTACCTA
>read_667|beg|2173174|length|258|forward|gi
ACAGTGCTTTTATAATTAAACGAGGTTATCAAGTAAGCGATATTAGATGGGAGAAAGAAATTCGGTTAAATTACGTTCCTACACTACAAACTTTTCTTTTGGATATAGTTCCAATTAGTAGAGATGATCAGCTCCTTTGTTCAAGAAGATAGCGGAAAAAGCAAAAGCTGCTCAAACTATTTTACAGTTGGGAGAATATCTAAATGCGAATAATCTTCCAACTACTTCAGAAATTATTCAAAAGATACAAGAAGTAGA
>read_668|beg|3498815|length|252|reverse|gi
AAAACTTATCCTGTTTCAGTAGGACTTTACTATACTAGATGAATTAATTATTAGTGAAACAAAGGTAGAAAAGAAAGAATTAGAACGTATTGGATTTGGTTATGAGTATTATATACGAGGTTTGTTACAAAAAGATTTCGATTGATGCAGGTATAATCTTTAATGATGAGGATGAATACTTTTCTGATTACCCTGAATTGATAGGGAAATATGTTGAAATGAAAATAGATAGAATAAGTGTAGAGTTTTTAA
>read_669|beg|1583116|length|252|forward|gi
GGAACACCTTCAAGCTATAGAAACCTATGGTGTAACTCCTTATCATCGTTATTCATTTGCCCCATTACATAAATACCGACATAACACGTTATTAAATTAATAATTGGGAGGTGATTCTTTGAGCATTCATCGTTTATTAAGCGGTAAAGCTTTACAGAATGTTCATTTATCATCGCATCCACAGTTGAAGACTGGAAGATGTTGTACACGGGAAAGTAGTAAAACTTTATCCTGATCATAAAGCGAAAATTA
>read_670|beg|3372789|length|255|forward|gi
AGCCAAGTCGACCATTTAGGAGAAGGGAGCTTATAGTAAGGTGTGATTGCTCCTGAAACAGTCGAATAATGCTGCAATTGGTGGGGCCCTTATACCATTACTAACATTAGGTATACCTGGTGATGCCGTAACCGCTATTTTCATTGGTGCCATTATTTTATTCACGGATTACAGCCAGGACCGTTACTAATGGAGCAAAGTGCAGATGTATTTGGCGTTATGGTTGGTGCTTCCTTACTCGCAAACATTTTTACT
>read_671|beg|492488|length|254|reverse|gi
TGGTTTAGGAAGCAGCGCTTCTCAAATTGTTGCAGGTACTCGAGCTTGCCAATCAATTACGGAAATCTACATTTAACACCAGAACAAAAATTACAATACGGCAGGAAATTGAAGGGCACTCCTGATAATGTTGCACCTTCTATCTATGGTGGATTAGTTATTTCAACAGTATTAGAGAAAGAAATTGAACATATCCAATTGAGTAGACATTGTATGTCGATATAGTTGCCTATATACCAAATATAGAACTAAAG
>read_672|beg|3305633|length|251|reverse|gi
AGATAGCAAAGATATATAAGAATATGGTTTTTATCAACATGATTTTCCTCTATTAGAAATTACTTCCATTCTACTCTTTTTTAGTTTGGTTGGCTATGAGTAGAATTTAAGAATTATTCAGGTACGAAGTAGGCTCGTGTATCATACCCATGAATAATATACTATCCGTCTCTTTATCAGAAATAGTGAGGAGAAATGGGCGATTGATTTCCATATCGAAAAGGAGCTGGGCTAACAACAGCAGATTCTTC
>read_673|beg|554868|length|253|forward|gi
GTCGCTGCATGTTGTTTGGTATCGTAATCCTGCTCCTGCAGCTTCTACACCGAATAAAGTCACTTACCTTACATCGACTAAATGGGTAGAACATGCCCACGCATTACTTCCGCCACCCAACGCATGTCGACAACAGCATCGGGTAAGGAACCTATTTTTTCATACTTTTGTTCTTTGGTTTCTTTTGCCTATCACGGATTGAAAGTCGCGAACAATTTTTGGGAAAGGATGGGTCCAACGACTGATCCGATAA
>read_674|beg|1849456|length|256|forward|gi
AAAAATTCTCTTATTAATTCCACCACTCACCAATGATTCTTTTGGAAAAACTTTCATCAGTATAAAATCAAATAATATCACAACGAATGTCCGTTCCGTCTGCCGATTAACTACTATTTTCATTAAAATTAAAATCAAAGTAATTCAACCATGCTTCCCAAGAAGGAAACAAAATAAAACTTAATAAAATACTTACCAGCTAAAAATAAAATTTGAGAAAAAAACTAATTGAAATCTTAATTCTTTATCGGATAAT
>read_675|beg|1087853|length|254|forward|gi
TTGGTTTAAACAAATCATCTATATATCGCAGAATCCGTATTTATTTTCAGGAACTATTACTGAAAATATTGCTTTTAGGTAGTACAAAAGTACATGATCGCGATGAGATTTAAGCAAGCAGCAATGGAAGCAGGAATTTGGGAATAGGATTGAGCAGCTTCCAGACGGGCTAGATACCAATATTGGTGAAGCTGGTAGAGGATTATCAGGTGGTGAAAAAACAACGTGTTGTTTTAGCACGTACTTTCCTAAAA
>read_676|beg|2008614|length|254|reverse|gi
ACCTCTCACGAATCTATAGAAAAACCACCATCGAGTACTAACCCTGCCCAATTTAATTATCAACAATTTCTTCTTCAAAAAGATATTCACTATCAAATCATTATGGAAGATGTAGACCAACTACACTGTACAAATCCGAAACCATTAAGTCATATATATTTGTTTACGCCGATCAACTTATTGATTACGTGAAAGGAAGGTGGAGTGATGAAACTGTTACATGGTTAACCTCTATTGTATTTTGGTGATGTATT
>read_677|beg|3479661|length|250|reverse|gi
GATATAGTTAATCTAATTAATCGGGATGAGATAAAAGAAATTACGAGAAGTTGGGAATTAAGCTCATTACCTTATCATTTGGAATCTGCTTTATTATGGTTCGTTAACGGATTGTCTATTTTAAGGAATGCCAATTATAAAAAACCTGTTTCCATGTTAATACATACTTCACAAAAGATTACAGACCATGAATCAGTTAAAAGGCTTATAGTAGATTGGTTCAATGATATTACAAAAGAAAAATTCCTTA
>read_678|beg|3233140|length|254|reverse|gi
TTTTTGGTGAACGTTTCTACTTAGCTAGATTCTTTGCTTTGATTAAGTTAATATTCATCTACACTTCGAGAATTAGTTCTATCAACGAAATTAGTATTAGGGCATATTTTAACGCCCGAAAATTAAAATAAACGCCGGGATTGTTTAAATATGAAACAGTGCTTCGTGGTGATGGGAAATTACTGCCTTAGCGCTTTTATTGATGTTGTACGTCCTGGTTCTGTAGTCATTGAGGTAACACAAGAAGGAGATGC
>read_679|beg|445058|length|256|reverse|gi
AACACCTCTAAGGATAGAGAGCATCTACCTTTAGGGGTGTTTTTACTATACTTGGGCCGAACGTTACGATTTATAATAACGATGTACGATAGCACTTATTTGTACGCTGATCTTTTTCTTTCACTACGTTTTTAATGTTGCAACAATAAGAAAGCTAAACAATTACAAGTAATAACCAGGAACTAATCTTCCCTAAATGAACTAAACTCCACACATCCGTTTGATTTGGATATTCCCATGCACCGAAGTAGGTTGC
>read_680|beg|3009594|length|254|forward|gi
GCGTTTCTGTTACGTAGCACCAATCACTTGATCCCCGACTACATAAATACGGTACTCTTCACCTGGATAATGTTTTTCAACCAAATATTCCTTGTGGGAAAATTTAGACCTTAATTCTTTCAATATACCCTTAATTCTTCTTCTGAATTAATATTTGTATAAACGACCTTTACCCATACTTCCTTTGAGAGGTTTTATAATTACTGGATAATCTATTTCACTTTGGCATAGTTTATGATATCATTATCTTCCTC
>read_681|beg|2818314|length|248|forward|gi
CCTCACAAGAACTTCGGCAGTCTCTTTTCACCATTGGCATAAGTGCGACTATGCCTCATAAAGAACAATCGGCAGTCTTCTTTTCACCACTGGCATAAGTGCGACTATGCCTCACAAAGAACATTCGGCAGTCTTCTTTATCGTAAGGAGGTTTCCGGAAGGACAATAGGTGATGGGCGCTGGAGCTGGACGTGGCTAAATAACTTAGTTGTTCATCCACAGCCCCAAAATTTTATAATTTCCTAGAC
>read_682|beg|582229|length|251|reverse|gi
GTATTTGTACTCGGTCAAACACTTCGTGAAGCTTTAGGGAATAAAGAAGGAATTACCCGCTATGCCAATGTCATGAGCCCGATGGATGAAGCATTACTTCGATTGCATTTCGATATAAGTGGACGTTCGTTACCTCGTTTACAACGTAGAAGGATTAAAAGAAAAAGTAGGTACCTTGATACAGAGTTAGTTCAGGAATTTTTTCAAGCTTTTGCAAGCAACGCTCAAGTAACACTCCATATTAATCTTTT
>read_683|beg|1447907|length|256|reverse|gi
CGACAAAACTTATACTATAAAGAACCGTCAATACCGATAACTAAATAGGTTAACAACCGTAGTATCTTTACTTTGCAATAGCTACATCGAATGCTACTTTACCAATTAAAAATCGGTATAGCTAAGCGGATTGCTGTTGATACCATCATAGCCACGGACTGCTCCTGGTAAATAAGTCTTCGAATATGGTTTTAAAAATTGCAACAGTCTCCAATTTGTTGCCAGTTAAAACGGTTTTTCAATCGCGTTGATCGAT
>read_684|beg|63580|length|251|forward|gi
CACGTAAAGCAGGGAAAAGAAATTGAAGAAATTACCCCATTTGAGCCAGAACTTTCATTGAAATTGGATGCTTACATCCCAGTATGAGTACCTAGAGGATGAAAAACAAAAAATTGAAATTTATAAACAGTTTCAAACACTGGATAGCCAAGAGGCAATGGGGATTTAAAAGATGAATTAATCGATCGGTTCGGTGACTATCCGCAGGAAGTGGAACATTTATTTACCGTAAGTGAAATGAAAATGTATGC
>read_685|beg|884420|length|250|forward|gi
GTTCATACTAGAGATTAGATATAAAAGGAGTAATAAACTGATGAGTATATTGCAAGCTCAGCAAATTTATAAGAGCTACGGAAATAATTCAATCGTCAAGAGGTGTTAAAAGGAATTGACTTAACAGTAGATAAGAGAGACGTTTGTAGGAATCATGGGGGCATCAGGATCTGGAAAAACCACTTTACTTAACGTACTATCTTCTATCGATAAAGTGAGTCAAGGAAAAATTCAAATTGAAGGAAAAGAA
>read_686|beg|2774086|length|252|reverse|gi
TACACCTAGTCTTGAATCAAATGATTTACTGATATTAATTTCTGGATCAGGGGGAACATCTTCATTATTAAACTATGCAAAAAAAGCAAAGGAAATTGATGCGAAAGTAGCTTTAGTAACCACAAACAAAGAATCGGCAATTGGCTCTCAAAGTACGTATATCGTACGTGTCCCTGCTGCCACTAAAAAGTCGTTTGCCGCAGGAACCAGTAGACAATTACAACCACTGGGTAGTCAATTTGATAATCGGCG
>read_687|beg|242619|length|260|forward|gi
CACTGGTGAACCTAGTTCTTGCGTAAATCACTTTTATAAAATCGTCTTTGCGTTTTTCATATTCATCTGCAATACGATCTAATAAATTTCACTTCTTTCTTCCCGTAGTTGTTATTAGAGAAAGAAGGGAACGCTTTTCGTTGCAGCTTGTACAGCTTTATCGTAAATCTTCTTCTGTACCTGCGCTTATCGTACCCATTTTTTCTTCTGTTGCTGGATTTATAACGTCAAATTGTTTCATTACCAGTAGGACTTCTACC
>read_688|beg|2018122|length|252|reverse|gi
AAGTTCCATCGTGTTAAACGAAGGAAGATTAAACTTATACATCGTATATCCTATAAGAAGAATCATAAATCCACACATATAGATAAAAATAGTCCCGAAGTCGCCCGGTCATTTGAATGCGTGTTATCCATTGCACTCCTTTAATTAATCCGTCATAACCATAGTCATAGGCGATAATTAAAGATGTCTCTTTCACCAAGGTAAAAAGCAGTTTTCTGCCATTTACTCATTGACAGGTATAAAATTACTCCA
>read_689|beg|1827961|length|254|reverse|gi
TCAAAACTGAACATCCTGGGAGGAGGTGAATGTCATGAACAAAACAGACTTAGTGAATGCTGTTGCTGAAAAAAGTGAGCTTTCTAAAAAAGACGCAACAAAAGCAGTAGATGCACGTATTTGAATCGTGTCATGGATTCACTGAAAAACGGTGAAAAAGTACAGTTAATTGGTTTTGGTAACTTTGAAGTACGCGAACGTTCTGCTCGTAAAGGGCGTAACCCGCGAAACAGGAGAAGAAATCGAAATTCCTG
>read_690|beg|2021379|length|248|forward|gi
ATAGATGTTGTACGTATAGTATTAAGCCCAAAACGTTAACAATGAACCAGGAATCGTTGCTGTTGAAACAAAACTAGAGACCAATTTAGAAATTTCATTGCTTGCGTGCTTTAATTACTTTAACTCCTGGTACCGTTTCAATGGATTTTTCACCAGATAGTAAGACTATTTGTACACGCCATTGATGTTCCAGATCGAGAAAAGTGATTCGTGATGTACAGAATACATTCGAACGAGCATTATGGAGG
>read_691|beg|2906826|length|247|reverse|gi
CCATAGTTTCGAATTTTAGCTGATATTAATAACAGAATCGTAATACCAATTAAACTGGGGATAACATAACCAATTGCTGGCCATAAACCATTGGAATATGCGATAGAATTAGGTCCGCCTGTTACAGTTCCACTGCCAACCCATGTTGCTAACAATGTTCCCATTAATACAATTGGTCCAAGAGATTTACCAGCGAGTATAAACCTCACTTGGGTTACTTTTTTTGAATAAAATGCACCCATCATTA
>read_692|beg|2881943|length|251|forward|gi
CAACTACCAACATACGAGCCTTTTAGTGTCTTCTCCCTCAGCAGTTAATAGTCACATATGGAAATGAAAATTGATGTTCTGGATGTGGTAAACCAGTGGTCACTGTAGTTCCGCCACGCTTTGTAATGCCATAAGCGACTTCCATTGCTGGGACAGCACCGGCGTTTCAAATGCATAGTTTACACCGCCATCGGTTGCTTCTTTAATTGTTGGACTAACTGTTTCTTCTGTAGAATTAAAGACATCGGTAG
>read_693|beg|475252|length|252|forward|gi
TTAATGGTAATCCCTTTTATGATTACGGTTAATAATTTTCTTCACTAGAGTTGTTTTTCCGGTTCCATTTTCTCCAATTATTGCTACTTTATCTCCGCCTTTAACATAGAGACTTACGGGTTCCCACAATCGTTTTTCAGGTACTTTTCCTTCTACATCTTCCATTCGTATAATTATTTTTCCTGTTACTTTACTTGCATCGGCAAAGTACACTTTTTATAGGAGGGCTATCATTTACTTTTTCTACTTTAT
>read_694|beg|1994835|length|254|reverse|gi
AAAAGTTTAAAGAAGTAAAAGAAGCTTACGAAGTACTTAGCGATGACCAAAAAGCGTGCTCAATATGATCAATTTGGACATTCAGGACCACAAAGCCAAAGGCTTCGGAGGATTTGGCGGTGGGCACAAGACTTTGGAGGCTTACGGACGACTATATTTGATATGTTCTTTGGGGGTGGAGGTCGTTCTCGTGATACCCAATGCTCCGCAACAAGGTAATGATTTACAATATACAAGATTTTAGACTTTGAAGA
>read_695|beg|2040433|length|251|forward|gi
GATGTGACTGTAATAGCTTACCTATTTCTTCAATTGGTTGAATCCACACCTGTTTCATTATTTACAAAACATTATCGAAACAAGAATTGTCTCATTCGTTAAAAGCTTGTTACTAAATCTTCTATATTAACGCGTCCAGTTTCATCTACAGGTAAATAAAAACGGTAAACCTTGTTTCTCAAGTTCTTCTGCCGTATGAAGTGTAGCATATGTTCTTGTACTGTGGTAATAATATGCCTACCCTTGTGCAT
>read_696|beg|1072338|length|250|forward|gi
TAAAGGTATATGGAACGATATTTTAAGTCACATCCTAAATTATGTCTATGATACTTGCCCCATCAAAAGATATCCACTCACCGTGGCAACATTTAATCGTCGTGCCCATCTGTTTGTATGAAAATCATGGTTTTATTAAACAACAGAAATTCTCACATAAAAATACAGATTTATAACGATGATAAAATACGTTTCCTGATAAGTATGTTGTAATCAAAATGAATTGCTTTGTGCATGACTTCATCAAAAA
>read_697|beg|2412289|length|253|forward|gi
GGTATATTTTCCCTGATACAACTTTTCAAAAATTCTTTTGCTCCGTCTATTTCTTCATTTCCTCGGTACATTGTACCATCTAAATCAATTAAATATCCTACGTATTTCTTCGATTTCTTTTTCCTCCGAAAATACAATTACATTAACAATTAACGGCTCACTTTCCATTGGCAACAAGCTTTTCCATCAGTAATTAGAGACTGTGTAGTAATTTTCTCATCAAAAAATAAATCGGACAACATTTGTCTCTTCG
>read_698|beg|1958774|length|250|reverse|gi
GTAATACTTGATGCAGTCCCTGAAAATGCAAAAACTGCAGTACGTAACAATGGTGGCGGACATGCTAACCATAGCCTATTTTGGAAGTTATTATCACCAATGGCGGCGGTGAGCCAACAGGTGAATTAGCTGATAAAATTTAATGCTAAATTTGGTTCATTAGACAAATTCAAAGAAGAATTTGCAGCAGCTGCAGCAGGACGTTTCGGTTTGGATGGGCTTGGCTAATTGTTAACAATGGTGAACTAGA
>read_699|beg|725414|length|257|forward|gi
GAGCCTATCAATGGGAATTACCGCTGAGAATGTTGCTACGGAAATATAAAATATCAAGAGAAGATCAAGTATGCATTTGCGATTAGAAAAGCCAGCACAGAGCAAAAAAAGCCATCGAAACAGGACGATTTAAAAAAAGACGATAGCCCCTATCGAAGTTAAGGAAAAGAAACAAACATCTGTATTTGCAGTAGATGAATATCCGTCGACTTGATACATCTTTAGAGAAACTAGCAAGTCTAAAACCGGTATTTGAA
>read_700|beg|2297093|length|253|forward|gi
TCTGGCTATATTTTCTGGTGCAATGTTGTTCAATATTTCACTTCGTTGTTGGAGGATCACCAGATGCTGGTTGGACCAACTATTATCCTCTAGCAGGTACCAGAATTTAGTGTACATGTTGGTGTTAACTACTACAACTGGGCATTACAGATATCCGGTATTGGTACACTGATGACTGGTACTTAACTTTGTAGTCACGATAATGAAAATGCGTGCACCAGGTATGAAATTGATGAAAATGCCGATGTTTCAC
>read_701|beg|1363372|length|254|forward|gi
CACATTAGAATGGGATGGTCAGTAAATTAATTATCTGGATACCGAAATTAATAAGATGGAACGAGTGGACCTTAAGGATAAAAACAATTCATTTTTATGTACAGGATGAAGAACAAACAATCTATTACTGACATAGCTGGATACCACTCTATTACTTTTGGATCTCAAGAATATAATGATGTGTACTATATCGAGTTGGAATGCAGATATTGTATTGGTAAGAGGTAAGGACCCATTCTACCTTTTATTTAGAT
>read_702|beg|2050372|length|253|reverse|gi
ATGCAGAAGAATTTATTGAGTCCTTGTAAGATTGATTTATTTTCAGATATGGTATATGTTTTTACACCAAAAGGGGAAGTGATTGAACTTCCTTCTGGTTCAATTCCTTTAGATTTTGCATTTAAAATCCCATACGGAAATAGGTAATAAGACGATTGGTTCAAAAATTAACGGTAAAATGGAGCCACTTAGATTACGAATTACAAAATGGCGATATCGTGGAAGTAATGACATCTAAACATTCTTATGGACC
>read_703|beg|949245|length|253|forward|gi
ATAGTAATAATTAAAGAACGATCGGGGTGATAAGAAAAGGAGAGGAGTACAATGGTTTCTCCGAAATGCAGGTATCTAAAGTTTCTATACAAAGCTACAAACATAATGGACAACTACATCGAACTTGGGAGAATAGTGTGATCTTAAAAGGTACGGAGAGTGTGGTTATTGGAGCGAATGATCGTACAAAAGTGATTGAAAGCGATGGTCGTTCTTGGATTACAAGAGAGCCGGCTATATGTTATTTTCATTC
>read_704|beg|714332|length|255|forward|gi
TGTCGCTGGAGGTATGGAAAGTATGAGCCGTGCTCCATATTTGATGGATCGGCCAGATAAAGCGTTTAGTCCGTGTGTCCGCCAACGATTCGTAAATCCAAAACTCTCTCCAGAGCACATAGGCGATCCGACCGATGGAATAACGGCTGAAAACCTTAGCAAAAAAATATAATATTTCTAGAGAAGAACAAGATGAATATGTCGCTTTCAAGTCAACAACGAATGGAAGAAGCAATGAGAGAAGGGCGATTTAAA
>read_705|beg|987835|length|256|forward|gi
TCACAACTATAGATGGCGATACGAACGATTCGAAAGTTTTATGCAACAACAAGATTTACGTTGTCAGAGTTAAGTCTTCTATTTTCTAATCAGTTCCAAGCGGAAGAGATCAGTAGAAGTAAAAGGATAATCAACAGTATAATTATTTTTAATGATACCTTTGTGACCTTGCGTAAAAATGAGGCTGACCAAGAAGTATTATTGATTGAAGTCGCTGATGAGGAATTTGTAAGGAGAAATTAATTCTACCAAGCTT
>read_706|beg|2766408|length|253|reverse|gi
TTTAACTGTTTTACCCTACCCTAAAAAAACGAGACGCACTGCGCTACGTTACTAAACGGGGAGTCTTATTCAATATCTAAATAATGTCGGTTGTATTCAATTTAGGTACCGTAATAATTAAAACTTCCATTTTCTAAATTTGCGGTTGTTTCCTTTTTAGGAATGTTAAAAGGAATGGTGATGATTTCTTTCTTTTTTTTCAATGGATGATTCCTTTTTAGAGAATGAATCGGTATTGTAGCTCATCGGATAT
>read_707|beg|2640928|length|250|forward|gi
TTCGTCTTCATCAATGATGACAATAGAGGCAATGTGTTGATCTTTTTGATGATGAAATCCTTTACGAACATGCTGCTCCGCCGTGGGAAACCGTTTCTCCATAACCAATTGTAATCAATAGTTCCATATCTTCTTGTTCTTTTACATCATGAATTACACTTAATAATTCCGCCTCCGATTGTGGTCCAATTTCACCTCTGGTAGTGAATATTAAGAATAATCCATCTCCAATTTGCAAAATGAACCATGA
>read_708|beg|1401912|length|250|reverse|gi
TCTTCATCTTACTTCAACTCCATATATTATACGAGATATAACGTTAATATTTCCGCTTCTCTTTCACCTCTTACTTTACTCCTAAAAAGCAAAATAGTGGGCAAATCATCCGTCGACTGATCTTAACCCACTAATTTTAGAGATTATTTAAATTAAACTATAAAAATTTCACACACACCACTTCAGGTACTTCAATTTCGCATTTGCTGGTGATAACTTCCCAGTTGCAGTGTCGCGTTCGAATAAAACA
>read_709|beg|821629|length|247|forward|gi
TTGATTTCTTAGAAGAATGATAGCAATGAAACCTAAACGTATTGTCTATGTTTCTTGTAACCCTTCCACATTAGCTCGCGATCTGCGTATATTGAAGATAGGTGGTTTTGAAACAAAACAAGTAAACCTGTTGATATGTTTCCGAGCACCAATCATGTTGAATGTGTAGCGGAATTAACTCTGAAATTGTCTAACTAAAATAAACTCTTGCTAAATCGACCCTGATTCCGTAAAATAAACATTTGCG
>read_710|beg|331142|length|253|reverse|gi
CCTCACCCAGTATTATCTAATACCGATTCGACTTCCAGTTTTCACCGATGCGGGAGATTTTCCTTCCGATATAAATAAGGGAGGAGCTAACATAAAATGTCCGTAATCCTCCGATGTATATCCCCATAGCTTGTGTTAATTTTCCTGGCCACTCGTTAAGTTCTGAAACTTCTTCACTGGCCTTCGCATAAGCATTTCATCTATACCGGAGAAAGGCTCGACTGCCCGAATTAAACACGCTCTCAGGATCACC
>read_711|beg|1245808|length|260|reverse|gi
GCATTATGATATACCGAAAGACCGTACTCATTGCTTTTGGTGATGAGGACTAATGACTTTAGAAATGACTTGACGTATGCAGGGTGTTGGCGTATCCATGGGCAATGCTATTGATTCGTTTAGTATCCATATACAAAAGCATCAAACCGTATCAAATGAACGATGAGGAATAAGTATTTTTCTAGAGGAATACTTACAATTATCAAAAAATGTTATTCAATCATAAATCCATTAGTTTCCTGTCTATAAATTTGTTTATC
>read_712|beg|6292|length|253|reverse|gi
TATCATAGCCTCGTACTTCATTATTAGATAAAAATACGGTACCAAGCGTGCTTTTTCCACGTTTAAAATCTTACCTCTTAGTGGGAGGATTGCTTGGAAATGGCGATCCCTACCGGATTTTGCAGAACCTCCAGCTGAGTCCCCCTCTACAATATATAGTTCACTTATAGCGGCATCTCGTGAAGAACAGTCAGCTAACTTACCAGGTAAATTAGAAATCTCTAAGTTACTTTTACGACGTGTAAGTTCTCTT
>read_713|beg|3228002|length|248|reverse|gi
GACTCAAATACCAGACCGTTTCTTTCAACTTCAATGTGTGAAAGAGAATATTCACTTACCTCGTGAAGGTGACTATGGCGTAGGGATAGATTTTCTTACCTAGGACGCCAATTAAGAATGACATGCAGAAAATGATAGAACAAATTGTTGAAGATGAAGGACAAAACATTTTAGGCTGGAGGCCTGTACCAACGAATGAATCTTTTATAGGGAAAGTTGCATCTAAGAGTGCCCCATCGGTTCGACAA
>read_714|beg|3244179|length|252|forward|gi
TCAAACCATTCATCATGTAGGGATAAGATATCCTCTGCTAATTGTAGTGATTCCTCTCGTACATCTTGACCAGTATATCCAGTCAATACACTTGTAATATTATTAAAATAAAACGATAAAGTAAGTCCTTTTTTGTGCTGCAAACTCTAATAAATGTCCTTCATCAAAAAATAACAGAACTTGCTTCAGGAAGCAGTGGCAATTGCCCTTCACGTTTACGTGATTCTTTTGTCCAGACATGCTCCATATAGA
>read_715|beg|2382512|length|251|reverse|gi
GATTGATAATCCTTCAGATGGGGATAAGACAAATCGTGAAACGGTAACCGTAGAAGGTACAGTAGTAGATGAAAACCTAGACTATGTCGAAGTTAATGGGCAACAAGCATCTGTAGAAGATGGTGCTTATTCTAAACGTATTTTACTTGATGAGGGTGAAAATACAACTAGAAGTTGTTAGCAGCTGATGTGGCTGGCAATACAACGACTGAATCTGTCACTCTAGAAGTGGATTATACCGCTCCTGAATT
>read_716|beg|128982|length|257|forward|gi
GGAGCTATGCGCGTATCAAGAGGTGTTGGAATTACCGAAACCTAATCGAAATCCAACCGCTTACTTATGATTGGTTACTTGGTAAGAGGGTTTACGTAGAGATAGTTTCAGGATATTTCTCCAACTCGAAGACTTTACGGGAAATCTATCGCTTGAATTTGTTGATTATAGTTTAGGTGATCCAAAGTACCCTGTAGATGAAGCGAAGGAAGAGATAGTAACGTACAATAGCTCCACTTCGCGTGAAGGTTTCGTTT
>read_717|beg|394339|length|250|reverse|gi
GGTTGCAGGCATATCTTGCCGTACCGCCCTTCAAGAATCTTACGGACGTTGATATAATTCTTTTACATCATCTTGTTTCATCAGAAATGCTGTACTAACAGGTAGTGTAAATCTCTTCGGATTAAAGGTATTAATAAATGTACCTTCACCTTGTCTCATTTCTACTAACCCAAGACCTTAAACCACTTAGTGCTTCACGAATAGCCGATCTCCCTACTCCGAAGTTTTGTGCCAATTGTTCTACAGAACT
>read_718|beg|750837|length|252|reverse|gi
ATCCCTCGGTTTGTCGTCAGCATTACTTGTGGGAGCATTTCGTAGCAGTTGCTGGTGCTATTATGCAAGGTATAACCAAGAAATTACTTGGCATCCCTTCTATCATGGGTGTAAATGACGGGTCTGCATTTTAGTTACATTAGCGATTAACTTCTTACCAAATATATCTAATGCTTCGTTAATTATAATATCGATGATTGGTTCAGCCATTGGTGCTGGGCTTGTTTTTTGATTTGGATCGATTACTTCGTG
>read_719|beg|2922007|length|253|forward|gi
GAAGTAAATTAAATCCTGCATCCAGCGCGTCTAATCCGAAAGTATATCTCGGAAAAGAATCAATTAGGTGCCGCTCCGACAAAACGCAAATGTAAGACCTAGTAAAGCACTAATTAGCCCTTTTACTAGGGATCCTTCTGACAAACTAGAAATTAAGTTAAAGCAAAAATTGTTATCGCAAAGTATTCAAATGGCCCAAAGTTAAGTGCAAATTTTGCTAATTGGCGGCGATACTAAAAACTAGAATAATGAT
>read_720|beg|602588|length|252|forward|gi
AGTAGAAGAATTTAATCATAAAAAAACAACGTTAACTGACAAAGAAAAATGACAAAAATAAAAATAAATAAAACACCTAGTATAGGTGTTTTATTTATTTTTTAGATTACGTGGTGCAGATGTACGAGTTCTTCTAGTTTAAATTACCATAAAGTATTTTATAACCACTAGAAACGGAGTGTTAGTATATGACAGTTTTTAGGAGCCAAAACAAGATGAAAGACATTACGAAGATAGACATTATGAAGAAAG
>read_721|beg|2509689|length|253|reverse|gi
TTCCAGTTAACATACATATTCATAGCGCATGATTTTAAGTGTAGTAAAGCATATAAGTGATCGTGTTGGTGTGATGTATCTAGGAAAAAATGGTGGAAATTGCACCTAAAGATCAGTTATACGATAATGCGAAACATCCATACACGCAAGCATTGTTATCAGCAGTGCCTGATCCTGATCCAGATGTTCAACGAGAGACGAATTATTTTAGAAGGCGATGTTCCAAGTCCACAGGATCCACCAAGCGGATGTC
>read_722|beg|131759|length|257|forward|gi
ATCTTACCGGAAGAAGATATGCCATATCTACCAGACTGGAACACCAATCGACATTTATGTTGAACCCCACTAGGGTGTACCTTCTCGTACTGAATACTCGGACAGGTGTTTGAGCTTCATTTGGGAATGGCTGCAAGACAGCTTGGTATACATGTGGCCAGCCCAGTATTCGATGGTGCGCGTGAGGGAAGATGTTTGGGAAACGCTTGAAGAAGCAGGCATGCCTCCGTATGCAAAAACGGTCTTATATGACGGAA
>read_723|beg|3410752|length|253|forward|gi
CGAAAAATGAAGGCCTTGAAAGATTTCATGCGGATGAAGCGATGAAGGAGAAAAAATTTCGATGTTGACTGCTTATGATTATCCGACGTGCAAAGCAAGTGGAAGCTGCTGAAATAGATATGATTCTTGTACGGTGATTCCCTAGGGATGACGGTACTTGGCTACGAAAGCACTGTCGTATGTAACTCTCGACGATATGAAGCATCACGCGCGTGCAGTGCGCCGTGGCGCAAAGGAACGTATGTTGTCGTTG
>read_724|beg|3604330|length|256|reverse|gi
AGCTTCAAAAATAAGAGAATAAATACAGGGAAGACTAATACCGAAGAGCCCCCAAAAAAGTCGATTACAACTGCGTCCGGTGCGGGGTTACTTCCTACGGTTTTACCGAATATAATTTGTTGTATAAAGTTCATACCACATTAATGAAGCACTAAGTAAAATGGATATCCAAACCCAAATTTGCCGAAAATGCTGTATTTCATGAAATGAATTACTGGTTAACTCGCATGTACAACACCGTCCTTTTTATTTAATA
>read_725|beg|2222953|length|249|forward|gi
CATATCTGAATTAGACCTAGTAGCTACGATCGAATATTCTTTAAAAAACAAGGGATTAGAGAAATGTCATTTCAAACAATGGCTTTACCGGCGCGAAAACAGCTTCACCACATGGTACATCCATCCACTTCTAAATTAGAGAAAAACGGATTCGTTCTTTTTGATTTAGGCGTTATTTATCAAGGATATTGCTCGGATATAACGAGAACTGTCGCTTTTGGAAACTTAACGGAAGAACAAAAAAATGTT
>read_726|beg|2040305|length|253|forward|gi
AAGAAATCCGATTCCTTTTGGTCCATTGATTTTATGTAGCAGAAGTTGTTAATAAGTCTATACCCATTTTCATCAACGATTAATATCTAATAAGCCATACGCTTGCACGGCTCCGTATGGAAGTATGCTTGATGTGACTGTAATAGCTTACCTATTTCTTCAATTGGTTGAATCACACCGTGTTTCATTATTTACAAACATTATCGAAACAAGAATTGTCTCATTCGTTAAAGCTTGTTCTAAATCTTCTATA
>read_727|beg|2493021|length|248|reverse|gi
GATTACAGTGATACACGTATTCGCGCCGCACTACCGACAATTGAACAATTAACAGCACAAGGTGCAAAAGTGATTTAGCAGTCATCTAGGACGACCTAAAGGAACACGTTGTAGAAGAACTACGTTTAGACCCTGTTGCTGATAGACTTAGTGATCTATTAGGTAAAGAAGTATTGAAAAACAGATCAAGTTTATGGTGAAGAAGTTGATCAGGCTATCAGTGAGTAGAAAACGGTGGAGTTCTTTTA
>read_728|beg|160507|length|252|reverse|gi
GAGAAAACGCTGAGATGTTCCAGAAGTACATGACTTTTTAGGCTCGGGGTATTCAAGGGGTATTCAATTCCAAATTAGAACATAAAAAACCCTCTACTGCTCCATAAGAGCAAAGAGGGTCAAAACCTTGATATAACAATATATTAACGTTTTAGAGAACTGAGGTGCACGACGTGCCTTTTTAAGACCGTATTTTTTACGTTCTTTCATACGAGCATCACGAGTAAGGTATCCTTCTGATTTTAAGAGTAG
>read_729|beg|3468438|length|252|forward|gi
GTTCTTTCTCTTATATGAACTGGATAATTTTCCTTAAAAAGGAGAATTATCTTGAATTTCAATGTAGGAAACTACGTAAAACTATGGGTATCAAAAATGCGAGAGCTAGAAAGAAAAAAGGATTAACACAAGAAGAAGTAGCAGAAATTTGTAATTTAGATGACAAACACATAGGAAAGCTTGAAAGAGGCGAAAAAACACCACTAGTCACTACACTGTTTAAATACTTGGAAAGCAACTGATATAGATGTA
>read_730|beg|387635|length|252|forward|gi
AGGTAAAGTCTGTGTTAACTCTCCCATATCACCAACATTTCGTACACCTATATTCATTGTTAATACCATAATTGTAACAACAATAATTGCCACTAAAGTAGATGGCACAGCTTTCGTTATTCGAGGGAAGATGTAGATTATTGCTAGATTAAAGCTACTAAAGCACTACATCATCCAAGTTTCGTCCTACAAAATGCTGTAATTGCGATGTGAAAATAAGGATTGCTAACGCATTAACAAATCCCTGTCATG
>read_731|beg|314605|length|256|forward|gi
CCTTGTTAAAAAACTATCTTGAAAATAAAAGTGTAGCCGAAACAAGTATGTTAGAAAACAGACACGTATATTGGGGTACGATAAAGTAACACATCATAATCTGAAATTCGGTTAGTGTAAATATCCCTACAAACATGCTGGTTAGTGTTACAGGTGTGTCAGGTTCCGGTAAAGTCGTTCACTTATCTTTGATGTAGTAGGAGAGAAGAATTCCAAAAGTACAAGGGGTAGACCAGTTTGATGAGGTAATAACCAT
>read_732|beg|728608|length|252|forward|gi
TGCCTCTATTTCGGATTGCAATGAATATAGATAATTTTTTAACTCTAAATCCTGGATACTTTCAATATCATTCCATTTAAAATTTAATGGCTCTTCATCGATTAACATGGCAAGCCAGGTATCCCCATTACTTCGGTAAGTAGCAATTAATTTGTACTTTGAAGTGTAGGGAGGAATCTTAAATGACATTACTCATCATTCCTCGCTAATTTAGTTGTTTATATATTCTTACTTATCGGTATATATTGAAGG
>read_733|beg|3284931|length|251|reverse|gi
ACGTTGTCGTTGTCCCCCTGACATGTCCTTAATTTCACGATTTTCATATCCAACTAAATTGACAAAAGAAAGTGCTTCCTTGACTTTTTCATCGATCATGGATTTTTTCAATTTCTTAATTCGTAACCCAAAAGCAACATTTTCATAGACGTTAAGGTGAGGAAATAAGGCATAGTCCTGGAAGACTGTATTAATTGGTACGTTTATTGGCAGGTATATGGTTTTTCTTTTTCCTTCAAAAATGACTGTCA
>read_734|beg|2054859|length|250|reverse|gi
AAATGATGAACAATTTTAAAAAGTAGCTATGGTATTATCAGATTGATCTCAAAGCTATGTTTACTACGTTTATCTTTTGATTCATAACTTTTTAGTCCCATCCTTTTTTTATACTAACTAGCTATAAAGAATATATAACAATCTATTTGCTCCTCTTAACTTCTTTTGTATAATAGATTAGTCAGGGGTGAACGTATGTTAGATAGTAAAATGAAATGGACGATATAATCAGGTAGAAGATCATTAACAG
>read_735|beg|2657441|length|251|forward|gi
AAAATCACCATTTATTTTTATCGTCAATATTTAGATTTATTAGCCAAAATATATTTTCTATTTTTCGCGTTAATTTTTATAGTTAGAAATAAGTCTTTCACATTATTTTTTTCGAAAAAACCAATATCATTTTGAGTTTATTTTCTGTAATTCTCATCCTTTTTCCCAACCCCTAAATAGCAGGACTCTTCGAAATTTCACAGAATACTGTATAAGCATATCTTAAAAGGAGGAATTATGATGAAAAGCAA
>read_736|beg|878040|length|253|forward|gi
TTATTGTTATTAACACTTCTTCTTTTATGTCGTGTAAAAATGACTCCAACACCTAAAAGAGATTATTTCATTGGACTGGGACGTCCGGCATTTTAACTACAAGTATTGGTCATGCCTGGTACCGCCCCTATTGTTGTATTTTACAGGTGCAAAAATAACCAAAGAAAAGCTACGCGCAACTACACTGGATTCTTTTTATTCATCTATAGTATAAGTTTGGTTACACAAATAACATTTAGCGGGACGACAACTA
>read_737|beg|1080220|length|255|forward|gi
TGAATCAGGACTTGCACTACTAGCTGGTGCTGCTTGCAAGGGATAATGAACCCGGTCACTGGAAGATTATTTGATAGTATATGGCTCACGTTACTTTAGCTATTATTGGGACTTGGTCTAATAGTGGTAACCACCTTTATGTTTGGAATGCTGACAGCCGAAACAAGCTTCACATATACTTGCAACGATACATGCGATACGTATGTTAGGTGTCGCAATGGCAATGATGCCGTGTAACTACTGCTGGTTTAAACT
>read_738|beg|2610149|length|251|reverse|gi
TTATTTTGATGGTAGAGGAGAACCTACTATTCTTTTGGAGTTGCTCCAAGAACATTATAAAACAGATGATCCACAAGAAATTATTTCGACTATCTATCAAACTAATCAGGTAAAACAAGAAGTAGCAAAGATTGCGCCATTGGTATTCCAAGCAGCCATAAGGGAAGATCAACTAGCAAAACAATTAATATATGAAGCTGTCAAATGAACTTGCGCTGTCGATTGAAACTGTCGTTAATCAATTATACTCA
>read_739|beg|271033|length|249|forward|gi
AAAGAATTTTTCACTTTCTAGAAATATACAAGGTCAAGGTGCAGCAGTAATTTTTTCGAGTTAATGGATGACATTTTAAGAGATAAAGTATATTAAACACATACTATTATCTACTGAAAAAACGGTTCCAGCGTATCGTTTTTATCAGAAAAATAAGTTTTCGGTCTTGGATGATCCGTGTTTCTAGTAAAGAAAATTTCTGAATGAAATATATAGGTGCTTATTAAGATTGTACATTTTTAATTGCCA
>read_740|beg|2881826|length|251|reverse|gi
CTTATGGCATTACAAAGCGTGGCGGAACTACAGTGACCACTGGTTTACCACATCCAGAACATCAATTTTCATTTCCATATGTGACATTAACTAGCTGAGGAGAAGACACTAAAAGGCTCGTATGTTGGTAGTTCGTACCTGACCGTGATATTACCAAGATACATGAATTTATTTAAACAAGACGTCTACCTGTAGATAAATTGATGACAGATTTTATTTCTCTAGATGAAATAAAACGAAGGGTTTGATAA
>read_741|beg|3262155|length|251|reverse|gi
CATTGAAGGTAGCCTAGCTCATGTTGCAATGTTGAAAAAATGTGAGATTATACCGGCTGAAGATGCCGATAAAATTGCAGAAGGTCTGAAAAATAGTTTTATCTAAAATTGAAGCAGGAGAAGCAGAACTATCTAATGAACATGAAGATATTCATATGAACGTTGAAAAGCTATTAATTGATGAAGTGGGTACCAGTTGGTGGTAGGCTTCATACTGGCCGTAGCAGAAACGACCAGGAGCTCTAGATATG
>read_742|beg|612954|length|247|reverse|gi
TTCTTTAACACAATCGTGTCTGTGGCATTGTACCTTCATATGCATCTACTACTAAGGCAACACCATCTACCATTTTCATGATAGTTCTACTTCGTCCACCGAAGTCACGTGCCCAGGTGTATCTAATATATTTATCGTTGTTCTTTATATTTTACAGCTGTATTTTTAGCTAATATTGTAATTCCCGTTCACGTTCTATATCTCCAGAGTCCATTAGCACGTTCATCAACATGCTCATTGTCTCGGA
>read_743|beg|2884075|length|249|forward|gi
AATTGGCAGACATGACGGTGGCCATCCTGTGAAGGCAGATGAAGCCTTGAAAACTTTTGGAACATACCGTGAAGATAAAGAAGATGTTAGTCAATTTGTTCATCGATACATGTCTCCAATATACAGCACAGCCAAGGGAAGGTTTGCACCTATACGAAATACTCCAGACGGTGACTTCATTATCGATCGACTGCCAAACTATCAACATGTACTTGTCGCTTGTGGTTTCTTGGTCACGGTTTTAAATTT
>read_744|beg|3163926|length|260|forward|gi
AAGAGTCAAGACAACCAATTAAGATATAATAACAAACAAAAATGAGTTTACACTTTCATTTTATTTGGGTAATAAAATATATATAAACTAAAGTAGCCTTCCATAATGTAAGGCGTATTTTTTTTGAAAATAACTTGGATTTCCAATACTTTCACACGACGAACAAAAGCTATATTTGGCTTAGTCTCCATACATTACAATTAGAAGACTTCACGAAACGCCATAGGATATAGCAGTACTTACGAATGTTTTCTATGAGG
>read_745|beg|3237739|length|254|forward|gi
ACCAAAAAGCTACTTAAAAGGAACGAAGATATACTTGTCAGTTCCCAAAATACATATAAAACTAGCATGTTATCGGACTGTTCCACTCCTAACATTGCCCCCATAAATAACACTAAGGTATGTATAGAAGTGACCCAGTGATTCTTTGGACTGAAAGGTAATAAATCGAATATAGAATAGACGAGTGCACCTACACCAGATATTAGTAGGGAAAAAGTCAAGCTTAATCCATCTAGATAAGTGTAATAGTTAAT
>read_746|beg|2620859|length|248|forward|gi
ATTGCATCTTGAATACTATTCATAAATAATATGCTTAGCCCAATAAATATTAACGGAATATTAATAGAACCCATAATAAATTCGTTACAGAAAAGCGCATTATCCATTCGCATATAGTATAAATATTTCCCGATTAATCCCGACTCCCGCAAGTAAAATACCTCCTGATGAATAACATTCTGATTCGATTCAATTCAATTATAATAAGATAAGTTGTGTAGAAACCGAATTTAATTGCAGACGAAGCT
>read_747|beg|3539968|length|252|forward|gi
CAGAACAACAGGCTCTAATCGAAGCCGGCCAGGAGAGTACAGTAGGTACATAACGAAAGATGGGATCAGATGATTGAAGACAGTATGGCCCAAGCAGAAGAAGAAATGGGTGTGGAGTTCTCCTATCCGGACCAAGCACCTTTCAGAGAATTAGTAGAGCCACGTGTTAAAAGAACAAGAGAAGCAAATGATGCGATCGACGCATTGCTTACAGAGATAGAAGCAATAGAGTAACCACTAAAGAAAGTTGGA
>read_748|beg|2510875|length|249|forward|gi
GATCACATATATCAGCTACTACACCTAAATCATGTGTAATTAATAAAATTGCTGTACCTGCTCATCATTCAATTTTCATTAGGTCTAAAAATTTGTGCTTGGATCGTTACATCCAACGCTGTTGTAGGTTCATCCGCTATTAATAACTCTGGATTACAAGCCATCGACATAGCAATCATAACTCTTTTGTCTCATACCCCCAGAGAGTTGATGGGGATATTCATTAACGATGGATTCAGCTCTTGCTAT
>read_749|beg|243229|length|254|forward|gi
CTTTCTGCTGAACTATCCACCTATGATATGAAAAGCCTGAATCCACATGAAGAACTTCCCCAGTGATCCCACGAGCCATTTCGACTAACTAAAAATAGCGTTGCGTCGCCAACTTCGATCTTGATCTACATTTCTACGTAGTGGGAGCTTTTTCTACTATAACCATTTGCTTTTTCATTAAAGTTGAGACTCCTTTTGCAGAAAGTTACGAACTTGGTCCGGCAGAAACTGCGTTAACTCGGATACCGTATTTA
>read_750|beg|1681925|length|257|forward|gi
CTACAATTTTTATTGTCATGATCACATGATTTTCTTACAGTTTACGATATGGTAGTATAAATTGGACCATGCTTCCTTTGTCTGTATTTTGAATATGAAGTTGACTATCTTCTCCTAATAAACTTATTAAGCGTTAGGTTTATATTATACAGTGCAATTCCACTTCCCTTTATTTTCATTTTATGTAATGGTTTTTTTCCCCAGTTTGGAAGTAAACTTTTCTTCAAAACCTTGCCCGATTATCCAATAATACAATC
>read_751|beg|2999663|length|256|forward|gi
ACTCGGCTTTGGCACTTTATGCATTTTTCTTACTTGATCTGGTCATCGTACAAAAATTTAACGATATGCAATATTTTTATCATCAACGGTGTAACAATAAGAACTGTTCCAATGGTAAAAGAAAGGCAATGAACAACTCTTCTATCGACCACATATTAATCCCTACTTTTTCAAGGAGTTTTGTATATTCTTGTATATTTCGTATCATATTTTTTACTTATATTGGGTGTTTTAATGTAGAAATATAGAAAAAACC
>read_752|beg|2071064|length|256|reverse|gi
GGCAGAGAACGGTGAACCAGGTCAAGAAAGAAATATAAAGGTAGAATTGAAATTAACTTGCGGATGTAGGTCTTGTAGGTTCCCAAGTGTTGGTAAAGTCAACTTTACTGTCTGTGGTTAGTAGCCGCAAAGCCGAAAGATTGCTGATTATCATTTTACAACCATTATCACCAAACTTAGGTGTTGTTGACACTCAGGATTCGCGGAGTTTTAGTTTTGGCAGACTTGCCAGGTTTAATTGAAGGGGCATCACGAA
>read_753|beg|3088224|length|254|forward|gi
AAAAATAGATCCGATTGTAAGAAAATCTGTCCATCAGTAATGGAAATTACGTTCGTTGGAATGTAAGCTGCCAATATCACCAGCTTGTGTTTCAACAAATGGTAATGCAGTTAATGAACCGCCACCTTTTGCATCACTTAATTTAGCTGCACGCTCTAATAAACGAGAGTGTAGGTACGAATACATCCCCGAGGGAATGCTTCACGGCCCGGTGGACGACGTAATAATAAGGAAAGTTCACGATATAGCTACTG
>read_754|beg|3327904|length|255|forward|gi
CTCATACCGCCCGCTTGCTTCCATCGATACATGTACGGGAAAATGTCGCATAAATGCCTTGGCAATAAACACATCTCCTCCAGCGACGTTCCCATCCATATCTAAATAGTCATCGTGTCTGCGTTTCTTGGTAAGTTAACTCACAGCAATTTCCGAAAAAACCACTAGCAAAGATGGTTTGTTTTATTTGATCTACACTATCGAATGCTTGTTCGCATCCCGGCATTGATTAGTACAGCATCTTTATTCAAGACC
>read_755|beg|3269956|length|251|reverse|gi
AAAATGGAATTACAATCACAACTACAATCGGAGTAATAAAGTGAAAACTGTCTCGCGAGTCACATAAGACTTACGAGACAGTTTTTTTGCGTTTCTCAATAAAAAATATGGTTAGGGGGGAAAACGGCCCCCTTCCTTGGTTTGGAGTTTGAATTTATGAGTTTATCGAACTAGGAATTTACAAATACTTAACACTTACCATAAACTTTCTTAATATTCTCTTCCTATACTTACAAGTGAGGGCAGGAATA
>read_756|beg|2126198|length|254|forward|gi
CTGGTTTACATTATTAGTTTGTACTATTTTATTAGTCATATCGCTAATTATAGCATTCATCGGAATTAGTATTTTTATAAAACCAATACGACATTTACAAGAACTTCGTTCACCAAGACTTTCACATCATCCACTAATTTAGTACAAAAACTAAAAAATGAATTACGATTTAATTAAATTTAATATCGAACAAATGCTTGATAAAAATGTTGAGTTAGAATCTCGGCTACAAAATCAGATTACCCAGCTAAGTA
>read_757|beg|2586618|length|250|forward|gi
GAAAAATTGCGTGGTAAGAAAGGTACTACTATATATGTAGAACAACGATGGGCAGGACAACACTATAATTGCAGAAAAACCTGTTGAGAATGGAGAAAATGTTCAAGTCACGATTGATATAAATGTACAAGAAAAAATATTTGATCAATTTAATGGCAATCCAGGTAATGCTACAGCAATAAATCCCTCCACTGGAGAGACAATGGCATTAGTTAGCAGTCCATCTTTTGACCAAATGAAGCACTATATG
>read_758|beg|2683426|length|254|reverse|gi
ATTTGAACAATTTAAATTATTAACAGACCAAAAGTAAAGAAGTAACGGACGATGATTTATATACTATTTTAATGGATATTAAGACAGATTCAACTGTAGTTGATAAACTACAAATTAATTCAATTTGGAGTTTCTTATGATACAGCAGCCACTCCAAAAGCAAATGTCATCTTAGGAATCTCCAAATGGTTCACTAATCGAGGCAACGCAACAAGGAAATGGTAGTGTTGAGGGCGTTATATAAAACGATAAAT
>read_759|beg|386604|length|250|forward|gi
CGTAACGAAGACACAGGGAATGAAAAGAATTCGTCTTGATTGTGTAGAGAATAATGAAAAGCTTAATTCTATTTATCAAAACCTTGGTTATGATTTATAAAGGCACTAACCACGAACACTGCCGCTAGAGAAGATGTTATAACGTAAAACGCATATCCGACTAAAAGGATATGCGTTTTTCTATGCTAGTGCATGGAATTATTCGAGAGTTTTTCCATCGACTGGACAAGCTGCGTACTCTCTTTATTCA
>read_760|beg|2382983|length|254|reverse|gi
TGCGAATCCAAGTGAAGGAGACTTCTATATGGTATATGTTCAAAACGGGAGTAAATCCTAATGTCCCAGGACTTGCAACCGATGAGGATGGTCCTTATGCAGGGGAGAAGCTACCAAAGTGTGGCAGGAGCATGGTCGTCCATCACCTGAGGCGTGAGGGGAATATATGATTCGAGCGTCGAGTAGCTTACGGTGTAGATGACCCGGTTATAACTACTCCTGCAGAAGATTATATTACAAATGAAACAGAATTA
>read_761|beg|599325|length|255|reverse|gi
TCAACGATGCTTTTTAGCAAATCGCAGACTCACCGAGCTTTTTTTTAAAATCAAACTGTATTGTCTACCCCACGTGCTTTATTTCTTCAATTGTAGTAAACTCTTGTCGAACTGAATGAAGTAACGCTTTATCGGTTAATAAATCATACCCTGTCTTCGCAAGCGATAGTGCACCATCATATAACGTTTTATGGTCCATCATCTGTTATCGTCTAGATCACGCAAACTCTGTTGTATGTGCAATAACTCCCGGAC
>read_762|beg|3226178|length|252|reverse|gi
TTTTGCGACGTTATTAGGATATGGAGCGGAAGCAATTAACCCTTATCTTGCTTTCGATACGTTATTTTAATCTATTCCAAGCAGATGAAATAAATGTTTCTTCTGTAGATGGGCTTATACAGATACTATTACCGCTATAACTGACGGAATTATTAAAATATTATCGAAAACTGGGGATATCTACGAATTCAAAGTTACCGTGGTGCTCAAATTTTTGAGGCAGTAGGTATACACGAAGAAGTTATTGATTAT
>read_763|beg|1669953|length|259|forward|gi
TCTATATAAATAATTTATAGTGACAATCTTCATATTCATTGTCGTTCGAAAAGATATTCTAATCATTAAAACTCCTTCTTTTTTTCATTATCACGAAATGCTATAGCACTTTAGGTATTTGTCTTGCATAAAATGACTATGAAAAAAGACGGAGGTAAAAGTAATCGATGACTTTTCTTGTATAAAGAACTATAGAGAAATCACTAACAAAGCAGTTTTGTTGGTAAAGGTAGAAACGTTTACCCAAAGAATCCCATAC
>read_764|beg|2891737|length|253|reverse|gi
TAGCATTATACTCTATCGTTTTTCATCCAGTAGCAATTGCCATTTACTGAAGCAAATGTGTTTGGCAAGAAGACTAGTTTATTGGATTTACATTTTTAAATATATAGCGATATTTTTCTCGGGAACTTAATTATTACGTTCAGAAAATATTATTAAAACTACCGCTCATTTTAAATAAATTAATAGCCATTGTCTTTGTTCTAGTATTATTATGGCAAGCATCTTTAATATTAGGAATATTTGACTGAGTTGA
>read_765|beg|174254|length|251|reverse|gi
GGTATAAATAGACAGGTATATGTTCATGGAGTGTCGCATAGCATATGTATCCTATGTGATATATCGTGCGAAATACAGTTAAGTTTATACTGCATCACATGCGGTGCGACTCTCATATGCACAGCATATGTCATGGAATATGTTTCTTATATGATAGGTATATCATAAATATTTTGTGGTGCATGAGATGTTGCACCGCATATCGCACCGGGTGTGCATACCGTGATTACGCTATGAAAGTGTGCACTGTC
>read_766|beg|241979|length|256|forward|gi
CACCGAACAGGGAATTCCGGTAACTAATTCTTTAATTGCTTCAATGAACTCATCGTGCATGGAAGCAGGTACGAGTGCGCGTGTTCCTGCTAGTACAAACTTGTCCAGTATTCCTGCGATATTTGTAATTGCATTTCTTGCTGCATATTTCACATCTAGCATCATCTAATATAACTAATTGGTGATTTACCCACCGTAATTCAAGTGATACTTTGGTAATATCTTACGCTGCATTTTCCATGATTTTTGTGCCAAC
>read_767|beg|1669391|length|252|reverse|gi
CTAAAATATCTCCGCCAGTAGATTCAATCACTTCATTCGTTACTTCACGAGCGATTGTTTTTGACACTAACGTGCAATACATCATTAACGACAATTTGTGTTTACCGTTAAATTCTTGAACAACTGGTATATCATCGATTTCAGCTTGTAAACGATCGATTTCCTCTTCTACACGTTTTAAAGCTTCTCTTTTCTCATATGCTTAAAATTAACTGCTTGTTTTTGCAATGTTTTAATCTTTTGGATGAGTGA
>read_768|beg|45287|length|252|reverse|gi
GCGTTTTATAACGTGCCATTACATCACAAAGCGATTGTCGTGTACGCATTTCCAAATGTAATTTTCCACTAGGATAGTATATTGGCGTGGTTATATAAAATGCATTTTCTCTTGCCATTCGTTGTGCCTCCTAAATCTCTTCCTTATTATATATAGATTCTATTGTAGCTATTATAACGCAATTTGCCAAATCGTGTACATCTACCGCGCTTTACTTATCTATTATACCGTTGCCCAATATGGAGATAAAAT
>read_769|beg|2440082|length|252|forward|gi
AGAATCTTCTTTAAAACCAACAGTTATATTTTCCCCATCCGTAACGATTGGGCGTTTAATTAACATACCATCTGAACTTAACTAGATCTGCTATTTCCTTCTCAGACTAATTGATTGACTTTGTCTTTAATATTAAGTTCTCGATACTTTTTTCCACTTGTATTAAGAACTTTTTTTGCAGGAAGCTCACTGATGTTTATCCAATTTTGAATCTGATCTGAAGACGGAGTCTCATTCACAATATGTATTGCG
>read_770|beg|2705441|length|252|reverse|gi
TTTTACGTAGATTGTAGTTCTGTTACTATGTTATGCTCCTATAACTTTTGTCCAGAACTAACGGTCGAGTGAAAATCCTTTTCCGAGGATCTCCGATGCATTTATAAATATGACAAATGAATCTGGAGACTCTGTCTGTAACGAGCTTTTTTAATTTGACTGCTTCTGGTTGTTCTGCCACACAAAGGATCATGGTTTTATCAAGCTTAGTGTATCCACCCACGGAACGAATTTTAGTAAGTCCACGATCGA
>read_771|beg|2772762|length|250|reverse|gi
CGTATTAGATCTCCTGGGTTTTATGACACAAACAGGAATTCGGGAAGTAGATTTTTCTCAGCGCCATATCTATTTAATAGTTACGAACATTGGTTAGCGGCAGTTGATGGAGAAGTTGGACAAGAGATGGCACAAATCATTAATGAAAAATCAGATAATTCTTTAAACTACTAGGCTATTGGTCCGCAGGTGTAAGACATTATTATGGAAAGAAACCCATTGAATCAGTAGAAGACTTAGAAACGGCGTA
>read_772|beg|2786917|length|252|reverse|gi
AAAGACTGCATTCTTACCCGGGGAGGTCTGATCGAAACGCCAAGCACTCTTGGTAACCCATTCAGCAATGGATGGCTGAACGGTCAGAAGTCAGCAGAAGTCATAGTACCCTGCATACTCGAGAATGTAAAGGGGAAGGACGGAACAATTAAGGAGAAATGTGACACTAGGCGTTAAGATTTCATGCAGACACAGAACAACCCGGAAGGGCTTATCCAAAGGAGGGACGTAGTGAATCTACAGGGACTTTGG
>read_773|beg|1362548|length|254|reverse|gi
GGTTACTATTTAAAGAAACATTATTAATATAGAATTTTTTTGCCTCATCTGGTAAGCTCTCTACTTGGATATAGGAATAAGCCAACATATATTTAGTTTGACTAGGGAAGTTTTCAGGATTCTCATCAGAAAGTGTAGTAATAACTCCATTGTAATTATCCCCTAAGAATTCCCCACTAAGCGTCTAATTGTTTACTCTTGGAATGGATGTATTGATTAAGGCGTAATAAATAAGTGGACGCCGCTAACAGAAC
>read_774|beg|1967875|length|255|forward|gi
GCTTCGTCTACGACACTTTCAGTAACGTCTAATGTGATAAGAACCTTGCTTAGTAACTTGCATTAAAAGTATCCTACTTTTGCAAACCTACATTATCCCAATCATATGCTAAATGTTTCGGTGCCCAAACATCCATTGCTCGAAAAAATCAGCGTGTTTCCATGTTGTTTTTTTATTGTTTAAGACCTCCTGCATCCAATACCAATTCGTTAATAAATTGATCGATTTTATCTCGATCCATTTGCCTTGCTTTGC
>read_775|beg|34007|length|252|forward|gi
ATTTCTAATCAATCGATTGTTAGGAAGAATGCAAACGATAATGCAAGCAGAAAATATTACACGTTACGGATGAGGCGTTTAGAGTCTGTCGCGCTTGCTGCAGAAGGCGGAATGCGAGATGCCTTGAGTATACTGGATCAAGCCATTTCGTATAGTGTAAGAGAAAGTCATTTGAAGATGTTTTAGCAGTTACAGGTGGCGTATCGCAAGTCGTGCTTCATAAAGTTGTTTCAGCTATGAATGAAAATAATG
>read_776|beg|2608720|length|254|forward|gi
TGCTTCCGGATTCTCTGCATTTCTCAGCTATTGCTAAAGGTCGTAAATCTGGAACAATCGCATATGGCTCTCCTGCCTCTTGCATTGGTGATGGGATAAATCCAAAATCAAATCCTTCCGGTATATCATTAGCCATCTCATTTTGGTAGCCGAGAATCCTACTGGTATAAATGCATTATCATGTAATTAAGAAATTCATTTGTGATTGTGTTATGGATTTAAGCTCCAAACCAGCATCAATCATCCCTTCATCA
>read_777|beg|2734864|length|251|forward|gi
ACTTTATAGTGTTACATTAATTTACTACTCTTTGCCTTTCCCAGTACAACTCGTCGCAAACGGAATTTTTGCAGTTTTCCTGTTGCTGTCTTTGGTAATTCTTCAACAAACTCAACTTTTTTAGGGAGATTTAAAGTGAGCAACGATTTTCTCGGCAATAGGTTATGACTTCCTCTTCTAGTCGTGCTGAATGTGGTTGTGGCACAATGATTGCTAATGGTATTCTCCCCACTTTCATCAGGAATTGCAAT
>read_778|beg|3079629|length|255|reverse|gi
TCATTGAGCAGATATTTTGCGATCCCGGGAATGGGTAAATATTTTAGTGGAAAGTATTAATCAACGTGATTATCCAGTAAATTATGGGAACGACGGTATTACTATAGTGCGTTTTCTAATTTTTATGCTTTTTCTTGTAGATATTGCACTATGGAATCCTCGATCCTCGAATAAAATGAATAGTAAGGGAGGGAAGTGTCATGAGTTCAAATGAAAACAATACACATAAAACCCCTTCTAGCAGTTCCTGATGAA
>read_779|beg|946601|length|252|forward|gi
GTTCCTTCTTCTTGTTCATACGTTTCCCCATCGATAAATCGGCGAAAATTCAAGAAAGATTGGATGTTTTTATCTTGTATTGCAATATTCATTATGTACACTTTCTGGAAGTGGTACCCGTAGAAATTCGTCAATAATTTCAATATGACGATTCTCAACTCTCCCTACATAAAAACGTTCTGGAGTAGTTATAGTCAACACGCCAATAGTTTTGTTTTATCGTAGGCGAGGTTACTACGGATACAGTTTCTG
>read_780|beg|2697054|length|255|reverse|gi
GAACCAATGTACTAGGTTATCATGTAAAGGATAGTTATAGAAAACACGAGAATGCACGTAATTGTGAAGACAGGTAAAATAGAGCTACGAAGATTTTTCGATCCTATTAATGGAAGTGTAATGATAGCAAATCGATTTCCGTAGTAGTTGTATGATGAGAAGTTGGTGTCAGTTGGAACAGTGATGTTTCCAACGCCAGAAAATCTTCGTGATTTTAAAAATAAGATTCAGCAACTCGTCACTGACTTAAGCTAT
>read_781|beg|1628388|length|257|forward|gi
CAGCTGAACAAGCTGGTTTCCAACAAGATGATGTAATTACGCAAATAGGAGACTCAGTCTATATCTACATGGGTAAGAATTTACGTTCTATTTGTACGAGAAAATCCTGGACAGGAATTAGATATGGTTATTCAACGAAAATGGTGAATCACAGGATATTTCTGTTGTTCCTGGTAGAAGCAGAGGCCGTTAATGAAGTTGGAGATCCTATTACGATTGGACAAATTGGTGTTTACCACGGGGTTTGAAAAAGATGT
>read_782|beg|3579963|length|250|reverse|gi
TGTCGTTGCTTATTAGGACATAAGCTTGGTATTAATATAGAAACAGAATGCGTAAGAGACTTATTTTATCAAGTTCAGCGACAATACATTCCGATTTTCGATAATACAAAAACCGGCCATATAATGAGTCGTATTACGAATGATTTATTTGATCTAGGGAGCTCGCTCACCATGGGCCTGAGGACTTCTTTATTTCAATTATGACGTTTATCGGTGCTTTTATTATTATGTTTTACGATAAATCCCATTA
>read_783|beg|3289832|length|249|reverse|gi
ACGGAAAGTAAGTTGAAAGAAGGGTCAGAAGACGAATATGAAGATGTAGTAGAGGAACAAACAATTAATACGATGGTTCCGTATCTGGAAGAAGAATAAGAGCGAATTAACCGATGATGACTAACGAATTTCTACCAGGAAAAACGCTATGGATTTGATAAACCACTCAAACATGTACACATTAATGTGGATGGTTCATTCGTTATAATGCTATATTATTTATCCCAGAAAGTGCGCCATTTAATTACT
>read_784|beg|1284987|length|248|reverse|gi
ACAGGAAACCCTCATTCCCCTTCCCTTTTCACTATATTTCAATCCTAACTGCTATCGAATTATAATCAGCTCCAATTTAGGGCAAAAAACACTTAACCACTTACTTAACCACTTACGTTACCAGAGGAGATAAGCATATGAAGGTATCTATTAAAAAATACGATACAAAGAAAGGAATTCGTTATCTATTTATAATTGATATTAATCAAGTGGTAAAGCGAGAAAGCGAAAAAACTGTCTGGCTTTAC
>read_785|beg|1579182|length|251|forward|gi
TTAATCCCATATATTGAGCAGGTTGTGAAACAGTAGATATTGAAAACAAAATAATAAGGTTCAATTAATGGAAGGGGATGCTTGATTTAATAGCATATCGATATATTGACATTGTTTCCAGAAATGTTTCACGGAGTATTTCAGTCCTCAATTTTGAATAAAGCGGTAGAACGACAACAATTTACTTACGACCTTGTAAATTTTAGAGAGTATAGTAAGAATAAACATCAGAAAGTCGATGATTATCCTTA
>read_786|beg|2360363|length|254|reverse|gi
GTTTGTTTCTGTTTATTGTTTTTAACCGTGGGTCATTTTATACGAACCTATTGTTTATATTACTATTTTATGGGACAACAAGTTGAGTCAAATGATAATTGAAACGAGTAGAAGATCCACTTGAAAAGTGTTCATACTTTTCAAGTGATATCTCATCTTTTTTGGATAGCTAAAATAAAGGGTGGGTAATTTTTTTGATTTACAAAACCATATTGTAAGACGTTGTACAGTTTTTTATCTAAATTAGCCACATG
>read_787|beg|2716385|length|256|forward|gi
TTGGTATCTTCACCACATCGCGACCATTGGACACTAATAATATTCTCTTCACTAACCGAGATCAGGCAAGTTGTTTTTAATGGCCATCTTTCACTTTGTCACTATGTCGTTGCTGATCTTGGTAACCTTTTTCGATGGAGAGACCAGTTTTCCGTGGGAAACTACAAAATTATGCTCATGTTCTTCCGGCATGTTAACCCTCTCCTATTATTATAATTTTCAGTATTTTCAAGCTATAAAACTACTTTCTTTATCC
>read_788|beg|512144|length|253|reverse|gi
TGGCAATAAAAGTGAGTTTGAAGATTGTGTAAATACACTTAAACTATATGGGACAAAAACGAGAATAAAGTATAGCCTCCAAAACTCAATTATTGGGCCAATTTGGGGGAATATGCCTTATGGGGCTGCTGAGCGTTGATGTTCAAGTAATTTGTCCCACTGATGTCCTTGCATTCTCTTTGAAACAACTTCCATCTTCTATTTGCATAATTGTATTCAAATTCCACATACTACTAACAAGAAGTAGGCGGTA
>read_789|beg|151484|length|250|reverse|gi
CGCCAATTTGTACTGCAGAAGGTAGATTCGCAAGACTACCTAAGATCATACGGGAATACAGAGACAACCGCTAAGAACAGTGCGCCAAAAAAGTTAATCTGTTAATTACGCGAGTCAAGTATTCTTCCGTGTTATGGACCCGGACGAATTCCTGGAATATATCCACCTTGTTTTGTAGATTCTCAGACATTTGCTCTGGATTCACCTGAACAAATGTATAGAAATATGTGAAAGCAATTATCATCGCTAC
>read_790|beg|473556|length|251|reverse|gi
TTACCCATAATATTGAACAAGCTTTATCTATTGGAGATTACACTTGGGTGATGATGAATGGATCATTATTGGAATCCGGCGACAGTAATTTACGTGGAGAATCCTACAAAATCCAGCTGTCCGTGAGTTTATAAAGGGGGAATTATCATGAGATTACAGCACTTTCCCCTATCACTAATTTTTGACTTATTCCCCTTGTATTATCTAAATCATTGAATTTAGGCTTAGAGAAAGACACAATTGTTGCAACG
>read_791|beg|2024135|length|253|reverse|gi
TCGTCATTCTCAATGCATACGAGCAGCGTATGTGGCTAATTTAGTACCCTTATCAGTAGAAAAGCTTTCTACGCCTTTAATTAGACCAATTGTACCGATGGATATTAAATCCTCCATATCCTCACCAGTGTTTTCGAATTTTTTTACAATGTGTGCAACAAGACGAAGATTATGTTCAATGAGTTTGTTTCTTGCGACCTCGTCACCTTCTTGCATAAGTTGGAGATATTTAGATTCTTTATCTGGGGGGTAG
>read_792|beg|678920|length|252|forward|gi
TTTTTTATTCTACCTAATCTTAGTTGATTTTTTTCGTAAAAGTAAAATTTATTCATATGAGTCAATTTTCATCGATGCTAAGTAATGATTGTTTTAAAAAGTTTGGATTATAATAATGACTTGGTGATATCCGAATGACATGATCCCTTAAAAAAACTTAAATACACGCACAAATGTAGATTTCAAACTTGAGACTAATTTAAAATAGCAACTCGTTTTGCAATCATATCAACGTTTCTTAGCATTTATTTT
>read_793|beg|945756|length|248|forward|gi
AAACCTAATGCAGAAAGGATTTGATTCAGGAGTAATAAGTTGGTTATTCAACAAATGGACACGACAGAAGATACAGATCGTGAGTGGGAAGTCTTCAATTGTCAAGGAGAGAAGCTTCTTTATAAGTATCAAAAAAAACACAGTGGTTTTGCTTTAAAGCAAAAAGTAGGAAGGTCTATACCGTAAAGGATTTTCATTCGATATGATTAATCAGTTTATTGATCAGTCACTCCAAGATGAGTAAAACT
>read_794|beg|1466509|length|252|reverse|gi
GTCGAAGTAAATTGAACATTATTCCTTACTGGCAAAGCGACTTCGAAATCGAAGAAAAAATATGTACCTATGTAAGCCTTGCTATGATCGGATTGAAAAAAATACAAAGCAACGCCTTTCCACAGGTAACGTTTAAGTTATATAAAGAAACTAAAAAAGTAGATGACTTTTTATAGTAAATACACCGTTCTTTATATAATTGATATAAAGTTGTATGATTTCCGCTATGGCACTTTTTTAGAAGGCACACAT
>read_795|beg|2087029|length|254|forward|gi
TAATCTCTAGTTTTTCTCCAACTCCGCTGTTAACTGTTCATTTTTCTGTTTTTATAAGCATTTTAATTTGTTTCGACATAGGAGTATCTACTTCTGCACGGCTGTTACGTACCGATCGAATAATTGGATACTAAGCGTTGCATCTCCTGGACTGCTTGAGGATTGTCAAATTCGAGAATTAACCTCTGGCCACTTACTAACCGTAATAGAAGGTCCTTCATGAGGCAATTGTTGCCAAATCTCTTCTGTTATAA
>read_796|beg|2072020|length|248|forward|gi
GAAGTTGCTTCTATAAAGTAAGTCATCGAATACATTTATAATATCGTTCGAATTCTAATATCCATAGCATTAAAGAAGGTAGCCTGTAATTGCATTAATTTCCTCTCTTCTTCGTAATAAGCAATCGCCTCATTAATTTATCTTCAGCCTTTTCGTACTTTCCCCATACTCAAATATCCAGATACTAGTTTAATCGATTCATTAAATCATGACGATAATGTTGAATTATATGCAGTACATTGTCAGTC
>read_797|beg|1097215|length|250|reverse|gi
TTTCATTGAGTTTCAACAAATAGTAGGGGATCGTGCTGTAGCAAAACAAACATCCTACGTCCAAATCAATTATTTCACAAAGGAACGCGCAATCCTGAAGTTTATCCAGATATCCAATCGTATGCAGAGGATATTATTAGTACGTTATCGAGATGCAATTCAAGCATTTTACGATGCTGGTGCGATACCTGCGAATTAGATGATGTATACACTTGCTGGATTGAACGTAGATGAGTTAATAACATTTGAA
>read_798|beg|2785996|length|255|forward|gi
CTTTCTTTTGTCGATTCTAATTTTTGGATTCTTTCCATTGGTGAAACTAAAACCAAGAAACTTACGTTTCCAAGGCCGGTCCACTGCTGATTTCTCGTTTATTTACTTTCAAGCGAAGTTTCTCTTCGATAAATGTAGTAATGGAATTCATTACACGATTCCCAGCTTTCTTTTGTTCTCACATAGATGTTGCAGTCATCCGCATAACGAACGAAACGTAGCCCACGCTCCCTCCAGTTCCTTATCTAAACTCAT
>read_799|beg|2083720|length|252|reverse|gi
ATAAGATAATTAAAGGGGTAGAACAAGCTAGATTACCGTGGAAGATTAGAGAAAATCCATAGTAATCCGTCAATAATTGTAGATGGCGCACATAATATGGAAGGTATACATTCTTTGATAGACACGATAAAACGACAGGATTCTAAAAGCGGTCATCATATTTTATTTGCAGCTTTTAAGGTATAAAGACGTAGAAACATGATAAATTGTCTGCGAATCAGACTTGTCGAACGTTAATGTAACAACATTTGA
>read_800|beg|2723419|length|249|reverse|gi
ACTAGAATGTTGTCAGTAGAGTTACAATAATGAAGAAAATATTGCTGGTTGTGCTATGTATGCCATTTATACTAGCAGGCGTCTTAGTCCAACTTCCGTAAAAAGTAGTATCAGATGCATATGAGGCTGCAATTGTAGAAGACGATGAATTAGTGCTGATTATTTTTCAGAGGAGTATTTATTACAACATCCCGCTGAACGAACTAACACAGGAAATGGCAGAAGATGTTAGAAAAACGCTATGGTATA
>read_801|beg|446442|length|251|reverse|gi
TTGGAATTGTTCATGATTTTGCTTATGGAGCAATCGGTTTCAACGAAGAAAAACCGATTAGTTTTCTACAAACAAAAGGGGCAAAAAGAAGTAGGAATTGAGCTATATACGCTATCTAAAACGTATAATATGGTCAGGTTGGCGCATCGGCTTTGCAGCTGGAATAAAGAAATGATTAGAAGCCATTAATATTTTACAAGATCATTTATTCGTCAGTGTCTTTCCTGCAAACAAAGAGCCGCTTCAGAAGC
>read_802|beg|2114461|length|254|forward|gi
CGGTATCCGGTTTTCTTTTTTTGATCATAGTTTTCAAAATAAGATGATTTATATAATGGTATTTGGGGATGACTTATACTTATCTTCGAGCAATTGATTAGCATAGTTCATTCTTGTTTCATTTATATCACAAAAGCAACCGAGTTTTGCTGTTTCTTCATAATCCCTCGCTATTGCCCCATAAAAAAACTCAGCTCTTCCTCCTGTACCGAACCAGTGCATACCTCTTTCTCACTCTTTATCCTCCTAATCGC
>read_803|beg|2027735|length|255|forward|gi
CAATTACAACTGGGTTTTTGCTTTGTCATGCCTTGTCCTCCTAATTTCCTTCTTCTAGCTTATAACTAATTGCTACACCATCACCAATTGGTAAGATCGATGTTTGATAATGTGGTATGGTTCATTAGTTTTTCATTACTATTACCCGTAATTTTTTTACCATACTACAAAACGTTTAGGTGTCTCCTCTGGTGCTGCTACGTACCCCTCGTAAATAATACGTTATCTGTTATGACTAATACCACCATTACCCAC
>read_804|beg|3473475|length|251|reverse|gi
CCATTTTGACAAAATGGAAGAAGGAGATAATTCCTTGATGTCTCACAATATAGCAATGTCACTTTTAAGGAAAGAAATACGCGGAAGTCAGGAATTACAAAAGAAAATGAGTTTGAACTACCGTTTATTAAAGGACAAATTGACCTCCATATTCAACTGAAAAATTTGTGGAGAAATGGAGGAAATTATCTTCTAGATAAACCATCACATACTTTAGTGGCTCATTTAAGTACTGATACATACAGCCATCT
>read_805|beg|827316|length|256|reverse|gi
GCGATTTCCTGGTGATCCAACATTTTCAGAATGGAATACGTGGATACGATGCCATTATCTGCATCGCCGGTAACAGTCGTCCAACCAAATACCATCATCTCATGTTCCCCCTTAGCAGTTTGATCCAGCATAGCCCCCCATTCAACCGTTTCTACCTCTAAGTCGACTTCCGATTTCCGCAAGTTGAGCTTAGAACATTTGTTGCTGTAATCAATCCGTTGACGATCGATCATTCGTCCAGATCGTCGCAGAGAAT
>read_806|beg|2619692|length|256|reverse|gi
TCTCCCTTGTATTTGCAACAGCCTTTTCCGTTTTCCGCACATGAATTAATTTTTAAGGAAAGATTTTAATTCTACATTTTGTTACATTCTCGTCCCAAACCATACATTCTCTGCAACCAGGATCCCCTTCTCCAGTCATTCCAATTTTACACTCTCCATAATAAATACAACGGAGAACCTGGCATCGTTAATAATAATATATATAGAAGTTTGCTTTTTCGACTTGTATTGTTGCAATGTGTTAAAACTCTGGGAG
>read_807|beg|2299080|length|248|forward|gi
ATTATTCAATTGGTAAAGCATGGATTAACAGCTCAAACAGCGAATAAATCATTTAATTCTCATTATATTGGCATTTCCTTGATGTAATGTGGATCTTCATCTTTAGCTTTGTGTACTTGAAAGGAATGAGTAACATAGAGAATTATTTCCGTATGAAGCAGGTTAACGGCTTTATCTTTTCCCTGCTCCTCACAGTGATTGCACTGAGTGTCTACTTTTTAGACATGTCCTTTGCAATGGGCTTAACA
>read_808|beg|1296916|length|249|forward|gi
TATAGGTTTCCACTATTTCTGAAGGAAATAAACAAGTTTCTTACTGCTTGGTAAAGATTATACAGGAAAGAAGATCGAGGTTGAAAATGTAAAGTAAACGAGGACCTACGGAAATAACTGTAAACATTTTAGAAGGTGAAGAAGAGGACAAAATCCATTTATCGAAATAGGCTTAGATGAAATAAACGAACCTTTAAAAGGTACAAACAACAGAAGGATTGATTTTTGAACCATTAAGTAGTAATCCAA
>read_809|beg|1856861|length|252|reverse|gi
CAAAGTCACTGGTTAAGTATACATGTAACTACTGTAGCAGTTGGACAAGGGATATTATTTATCAGTTTTGTTGCTGGACTAATGTATTTAATTCGTCAAATTGATCAATCAAAAATTTCTTTACGAAATTTTTCATTAGAATTCGTTTTATATTGTATATTTTTATTTATTGGTTTTATTGTCATTACTTCAGTATTTAACATGGCATACCTATCAAGCTACTTTTTGAATATACAGAAAACGGTGCAACGA
>read_810|beg|2519460|length|254|forward|gi
TCTTTTCTCATAAACTTCCACGTTGAATCCAGCATGTTGTAATCGTATAGCGCTCGCTAACCCAGCCACACCAGCTACCGATTACTATTACTTTCTTATTTTTTACATAGACATCCTCCAGTAATAAAATAAGTCACTTAATTCTCTTATTACCCCTTTTATAAAATTAGTAACAGTTTATAAATACTATCTATATCAAAATTTATTAATTTAATATTCGGTATTGTATACATCTCTTCTAAATGTTGTTTTGT
>read_811|beg|2522514|length|250|forward|gi
TTTTACTTTTGTCCCAACCTCTACTTAAATTAAATTATAAATATTATGAAATTAATCGTATTATATCATAATACACTAATTACCGTCACTAGTCTAAGTTATGGATTCGTCCCCGTTTAATCTTTTCAGCAAACTCATCAATTTTTTTCAGACGGTGATTCACACCTGATTTTGATATCGCACCACTTGTAACCAATTCACCCAGTTCTTTAATGTAAACATCTTCATACTGTATTCGAAGTTTTGCTAT
>read_812|beg|237194|length|253|reverse|gi
AATGTTCTTACATGGAGTATGATCATAACTCGATCCTCCCCAAGGAAAAACCCCTCGACTCTTTGCCAAATCTAATTGTATAGCTTCGAGAGTATGTTCTGCTCCATTTAGATCATCAAATCCTAAGAACCGTACTGTTCCATACCATACCATTACAAATAGCGTTAAATTCAATTGCGTGACCTCCTCCATGGTTCGAACAGAGAAACATCTTCTATAAGAATTCCCTTAGTCATGAGCAAGAACAAAACTT
>read_813|beg|2627215|length|253|forward|gi
TTTGAAGGGTCCTCCTCCGGTTAATGCGAGGTTTTGATCGTACATTTTGAATGCGTTTAGACAATGTTAAAAACATACTGATCGTAAATAGCAGGTGCCACTAATGGAAATGTAACCTTCCAAAATCGTTGAAAAGGATTTAGCTCCATCAAATTTCAGATCTTCCATTTAATTCTTGTGGAACTGCTTCAAGATAGGCAATGTATATAATCATAATATAGCCGCCATATTGCCACGCATTAAAATAACTAAC
>read_814|beg|2087498|length|254|forward|gi
CGTTTAATCTTGCTAAAATCCATCGATCAGGAAGAGAAAGCTCCCCTGTTAAATCAATATCTTCATATGTGAAACCTTCCATATTCATAATCGAAAAAACGGGAGGCGTTCCATACTTTATTGGCAAAATTCCACGTTGACTCTACCTTTTCCCAGTGGAAACGTAAATCCTGCCCTGGTGTTGACCCTGTCATTAAGAAATAACGTAACGAACTCTGCTACCGTACTTCTCAATCACATCCATTGGGGTCTAC
>read_815|beg|2725563|length|255|forward|gi
AAATATATCGAAGCACTTTTATTTAATACCAGTTGAGAAGAAAAACAATATGAAGATGCGTTCGAGGATTTACCAATTTATTCGTTGGCATGAGAAATCCGTCGACATTTTGCCGGCAAACGGTTCTAAACGCAAATGGAATTAATAAATTATTAGCTTATACGAACTATCCAAACTGAAAGACAGTACGCATTTGGCGATGGACTTAATGATATTGAAATGCTCACAGAAATTACGAAACAGTGTAGCGATGGG
>read_816|beg|1772249|length|254|forward|gi
GTAAATGAAAAAACAAACAAAAATCTTGTCTCATAATCAAAGTAAACTCTGGATAGTGAGACAAGATTAAAAAATTAACTAGTAGAATTAATAATTTTATTTTTACAGACTTTACTTATTGTTTTAATCATCTAAGGATACTTTTTCAATGGTTGTTTTGCTGGGCCTTCAATAACTTCTCCTGTGTAATTAAATCTAGACCCATGACACGGACAATCCCAAGTTCGATCTTCTTGATTCCAATTTACTTCACA
>read_817|beg|3209980|length|252|reverse|gi
TGATTAATCACAGTAGTCGCAGATGTTTTCCCATAGCTTATCCACATTCACTTTTCATAAATTAGCCGAAACACAAATAACCAAACTATATGATGCGTTGAACTAAATTCAATTCATATAGTTTGGTATTTTAACGAACATATTTTAGTAACAGGTTCTTTAAACCTTACAATTCGATCAAGCGATACTAAACTCTCCGGTAACAGCATGTACACCGAAATTAGAATCAATTTTCCACAGAGACAGTATCGT
>read_818|beg|286623|length|255|forward|gi
CACTGAATGATGTATCAGGTTCTTCTTAATTATGGTTGCTGTTGTAACGTTCGTAAAGTACTTTTTTTTGAATAATGATGTAAAATTTTAAATAGTTTTAAAAAGGTTATTTATTATAATGGACGAATAGGTTTCTGAACAATTACGTATAGGTAAGAGTAAAATAGGAGATATCAACTAAATAGTGTGAGCACGCTTCAAATAAGGGATGGAGCGTGCTTTTTAGTATTTTTATGAGAAAAAAAGAAAAAAATA
>read_819|beg|1711417|length|250|reverse|gi
TTATCCGTACTAACTCGACAATATACTACTGCTTTCAATCCTAACTCCTCCTGTTTCAATTAACCGCTCGTTACCATAGAGAAATATAAAAAAGCGAGCGCTAAAGGCAAATGCTACCACATAGAAAGCATCCGGTTCTAGTAAATTTTCTTTAGCATGATTTCAAAGCCCCTTTCCTCCGTTTGCAGAACAATTGTTCTTATTTGATTAAAAGTATATACCGAACATATGATCTTGTCAACAAAAAATT
>read_820|beg|2525330|length|256|reverse|gi
TCAAGAACAAGAAACGAAGCTCGTAATCATTTACTGGAATAGTCAGGTGCAGGAAAAACAGTGGCTATTCAGAGCTTTTGAAGATTTAGGGTACTATTGCGTTGATAATTTTACCTCCTGCATTACTTCCAAAGTTTTTAGATTTGATGAAAGATGCAACAAACAATATTCAAAACGGTTGCATTAGTCATGGACCTACGAGGGAGAGAATTTTTTGATTCGCTCTTTGAACGCATTAGATGTTTTAGCGAAAGAG
>read_821|beg|1611069|length|253|reverse|gi
GAAATTGATTTAAAGGTATTATGAATAACTATTAAAAATTCCATCTATGATAATGTGATAGTCCATTAACGGATAATAAAAATAATAATGAAATAATACTAAAGATACTGACCTGTTAATGGGCGTCGTGTGCACCAGTTTGTGGATCAACCACGTTAGCAATGGCAAAATCCCATCTGAAAATCGATAAATCCTCCAGCAACTTTATAGCAGATACAATAATATAAGCAATCAGGCCAATGCATATTCCGAC
>read_822|beg|1611849|length|250|reverse|gi
AATTTTTAACATAGATTTCAGAAATTCGACTAATGCACGTATGGTAAAAAATACGTTTTGCACCTTGTAATCGGATCAATTTTTTTTAAATCAAATTTTAATGGCTCCGTACTAAATAAAAACCTAACTTGCACTAAGTTTGCTGCATTCCAGTGATAATAGCAATTATCATTATTTGGAGCCAACATCATCCCTGCATCTAGTGAAGCACTATTAAACATTAATTGAAGTTTTTTCTGTGAGATCCCAA
>read_823|beg|3274563|length|253|reverse|gi
TATGGGAAGACGATACATGACCATAACGAACACTCCTCTATGCTATAACTTACTTACCTTTATGATTTCTAGAGAAGAAGACAATATCCTTTTTTATGAGCAAATATTTTACTAATTAGATGAATCAATTTATTAATTGAGTTAGACAGAAAAATATTCATGAAAATATGTTTTTGTAGGCATACTATTACCTATATATTTAGCTATATAAGGAGTGTTTGAATTGAGTCAAGAATCGATAAAGGAAAAAAGT
>read_824|beg|3332536|length|257|forward|gi
TTCAGTTTCATGGTTGATCTACCTTTTCTATATCGGGATCATGATTATTTACTAACTGCCCATACGTTCTTTATCTGAGGAAATCGGCGAATCACCATAAGTCGTATGTGCTAATATTCCTGCTGCCATCGCAAATTGAACTAAGTATCTTTTTTTCGAATACTGTTGTCGTAATCCATGCATTATACCACTAGTCAAATCCATCTCCTCCACCGATACGATCGAAAATTCGAAATTCATAACGTTTGGAGAAATAA
>read_825|beg|155524|length|251|reverse|gi
CGTTCATTAAGTTTAAGAACGCGTGTGTATCCACCTTGTCTGTCTTCATAGCGTGCAGCAACATCATCAAATAACTTTTGAATAACGTTGTTGTCTTCATCTGTTTCTTTGGTTGTATAAGAATGCTGCAGCTTGACGACGAGCGTGTAAATCGCCACGTTTTCCTAGCGTAATCATTTTTTCTACAATCGATCTTAACTCTTTCGCTTTTGCTTCTGTTGTTTCAATACGTTCATGAATGATCAAATCAG
>read_826|beg|1181867|length|257|forward|gi
TACTAATCCAGGTGTAAGAGCGTGGCAAGCAAAACTTGCCAAACAGTAATGGAATTTTTGGCTTTCTGTTATTATCATTATTGGTTTAAAGGTAGTAAGGTTGTTAGAAAGGCCATTTAACTGAAGTAGTTAGCTAGTGGTAAGCCAGACTTTTCCATTTTGTTTGTCTTGGGCTAATGAGCCATGGACTCGGAACTGGAATGGAGGATCTAGAAATGTTTTGATGCCTGAGGATTATGGAGAAAAAAAGAGATTGG
>read_827|beg|597185|length|247|reverse|gi
CCACGTTTGTTATAAATTCTGCTAATCCCTTTCCCCTTCTTCTGTCAATGAATAATCTTTCTTTGCGGTCCAGCTGTCGATGCTTTTTTTACAGATTGAACTAGATTTTCTCGTTGCATTCTCAGAAGCAGCGGATAAATTGTTCCTTCACTAACGATGATAAAATCCGTACTTGCTTAACTTCGAGCCATTTCGTATCCATAGCATTCCCACCATGAATAATTGCGAGCGACAACCATCTAGTATC
>read_828|beg|3039766|length|253|forward|gi
AATTATCCGTGCATACAAAAAAAGCCCACTAATTCCTCTTAGAAGGCCGAGGTGATGCTGCAAAAATACAAAGCAAATTCTTTTTACATGTGGCAATTATCGAAAGCTCTACCAATTATTCTTCTTGTTATTGGATTGTGCTTAGCAGAAGAACAGACTTTTTCCATGGAAGATATTTATATTCCGTTAGCAATCGTTATTGGTCTTTTATTTTTTAATGCTATTATTGTCGTTTTCACAAATTTCTCAAGTG
>read_829|beg|3160547|length|255|forward|gi
TTGTTTCTTTCTACGCCTAACTGATCGATCGTAACGACCTAACCCCTGATATTTATGTTACTTTTAATTGTACTTACTACTTATATGAATAAATTTCATAATTAATTAATTGGTGTAAAATCCGTATATTAGCGTTATTTGATTTTCATTGCAGACGGCGCTTTCCGCAGGCACCGGTTTTTAGCTAACTGAAAAGAAGAACACTTTTCAGTGGATCTTCAGCTCGTCGCGGTACCTGCAGGAGTCGCCGTCTTT
>read_830|beg|2379689|length|257|reverse|gi
CCTAAATCCGAATGTTTGTGCAGTTTGATTTCTATTGCATGCATAGCGATTATTCAATTGTTTTCTTCTTCCTCTGATACGTAAAAAGACGGGCAGTAGGCAACTACGTTCTAAACGCTCTTCAGGAATAGGCTCACCTGATTTTTCACTTATCCCCATATGTCCATCTTTCAATTTTTTGCAGTGCATCTTCAATTTCCTTAATTGATTTTCGTCTCATTAGGTTAAGACCAGCGTCTCGTTGTTGTTCAAATTGT
>read_831|beg|2151209|length|254|reverse|gi
TAAAATGATTGCACCAGTACCTAGAAGAAATTGATGGTGAGATGGAAGAAAAAGTACAAATTGTTAAATTAGATGTAGATGTAAAATCAAGAAACTGCAGGTAAAATTTGGAGTAATGAGCATCCCAACATTACTATTATTCAAAGATGGGGATGTAGTGGATCAAGTTATTGGATTCCAGCCGAAAGAAGCATTAGAGGATCTTATAAACAAACACGCGTAAGAGAATTTACTTGGTGTTGTAACTGAACTAC
>read_832|beg|3036522|length|251|forward|gi
AATATTCAGATATATTAATCATATAGCAATTATTTCATAGGTAACAGGGGACAAAGTCATAGTTCTATTCTATCGGAAAATTCAGATGGAAGATTCGAATTAAAGGTAAAAAAAGACTAGCTATTTATAACAATAGCTAGTCTACTTCTTCATTAATCCTTTTTCACTTTAATTCTTTAGATCCTAAAATAACGATGTTCATTTCTTCTTTGTCGAGATTTTTATAATCTTTATATTTCGATGATGTAGAA
>read_833|beg|2736050|length|254|reverse|gi
CGCTGTAATGCTTCCAAATACACATTATATGTTGGAGTGCTTTTATGGAATCTGTCAGATTGGAGCAGTCATGGTTCCATTAAAACTATACGTCTATCAGCAAAAGATTTAAACTATATTATTAATCATAGTGAGCTAAGTTATTAATTGTTGATGAGGCATTCACGTGAGCCTATTGAAGAAATTCAGAATAGTTTGTCCTTGGAACGAGATGATTATCGTAGAAGTTGATGGAGAGACGTACTTCCTTACAA
>read_834|beg|2903314|length|253|forward|gi
TTCGAAATAGCATCCATTTCTTTTGGAATTTCTTCTTTTTCAGGATGTCTATCCCCCGTGAATAATCCCGGTTAACATTTTTTCATTTGTTTTAGGTTTTCTTTCCAATACCACGCCGATAATCGTACCAATGACTGTTCCGAAGATAATCGTCAAAGCGAATAACGTTAATAAGAAAGACACATCTCCAATTTTGACTTCCCATAACTGCACTCCATCCGATACGAATCATTTAAAGAAAAGGTAAGAAAAG
>read_835|beg|493281|length|257|reverse|gi
GGTTCAGCTCCTAGATATTCTTGCTATTCCACGTAGGGAATGCAGGAAATATTAGTGCAATTAGGAAAGGATTTAAAGAATATAACGAAAAACACCAATACGGGACTACCCAAAATGATGGGATTTGAAGCAGTAAGGTACTGCTGCTATTGTTAAAAATAAAGTTATTAGAGCAACCAGAAACAGTAGCTACTGCTATCCGTATACGGTAACCCAGCAAGTTGGGAACTTGCCCCTAAAAGCAAAAGAAGAATCAA
>read_836|beg|2108465|length|251|forward|gi
TTATTACCTTCTTGTTTTTCCCATTTTGCTGTCATTATTTATTCCCTCCAAAATCTATAATACAAATTTCTTTGTTTTTCATAAATGTAATGTTCGCTATTTACGAACCATCTCATTATAACATAAATGCTAATGGTTTCAAGCATTTTACGCTATTCTTCAATGATACTAAGATATAGTGAGTCGGACATTTGAATGGAATCCATCCATTTCTGAATATCGTCGCTTAATTCTTCCATATTTACATCTAT
>read_837|beg|108269|length|260|forward|gi
CTTGTCCTTATTTTTTTTTTGGACTACATTTATACGAAAACGTCTGGTAGTCGATAGCGAAGAGGCCACACCTGTTCCCATGCCGAACACAGAAGTTAAGCTCTTACAGCGCCGATGGTAGTTGGGGCTTTGCCCCTGCAAGAGTAGGTACGCCGCCAGGCAACGAAAAAAGAGTTAAGCATTATTTTGCTTAACTCTTTTTGTTATAACTAGATATTACATACGATATAAAATAAAAGCATAATTATATAGTTGGTTAA
>read_838|beg|2413726|length|253|reverse|gi
TTTCTTTTACGACAGCTGCATCCTCAATAGCGATTAAATCTTGTCTAATGTTCTAATCCTCCAGTTGTTTTTTAGTCCAGTAACATGAAGAGACTCCTTGATACTTATTGGAACGCCGTGTAATGGGCCGCGTTTTTGTCCGTTCTTTAGTAGGTTGTCATACTCCTTTGCCTCTTCAATTGCTTCAATAAACCGATCTTCTACAAGGGCATTTATAATTGGATTTACCTCATGAATATGTTTGATAAATGCA
>read_839|beg|2644704|length|249|forward|gi
ATTCGAAAGACGAAGCGGTTAGTGCTGCAACGCAAATGGCAAAGGAAAACACACCTAGTACAGTGCAGATATTAGATGGTGATAATAATGTAGAAGATGAGTATCATTACAAAGGTGTCTAAATATAAACGAACAAAAGCGCAAGCGCCGTATAGAAAACGAAGGGAGCGCGCCCCTATTCTTTAGGGGGTGGTTCGACGGATGTGTAACTTCCTCTTTCCTTTGAGATATAGGAATACAGGTGAGGCG
>read_840|beg|2761730|length|251|reverse|gi
TATAAGAGATTGTTCAAAAAGTTCGGTTCTCAAAGCTACGAGCTACGCCGCCTTGAACTTCTTTGGTCCTTTTGTCCTCCTTTTTGAACACGTACTATAACTTGTTTAGAACAAAAGCCAAGCGCCCGTTTATCACCGTATGTCCTGCGCCCCTGGTTTCAAGGGGTGGTTCGACTGGTCGAACGTTACTTTATTTCTTTGAGATAAAGGAACACGATAAGCGTATGCGAATCGATGTTGACTTTCACCGC
>read_841|beg|919049|length|251|forward|gi
TTTATTTACGAAAAATAGAATTCCACACAATATTATAGAACAATTTGTGTGGAATTTGTTATAGAGTCGCAGAGTACTGGGGAATCCCCCGTACTTCCACTAGGTTAGTCTTTTTTTATTTTGCAGCTTTTTGTAATTTATGAATCATTTTTAACGCACGTCCAGTTCCGATAGCAACTGATTCTAATGGATTTGGCGCCATATGCACAAGGAACCGCTGATCTCGTCCGATAGCCATTCTCGCATACCGT
>read_842|beg|1674247|length|251|forward|gi
CTATTGGACGATCGCCGATTGTCGTACTCAATATCGTAGATGGATCCGATTCTTGTGGATGTGAATGTACACCCTGCCAAACTAGAAGTTCGATTCAGTAAGGATAAAGAGCTTTTTACATCCATTGAAAGTATGATTCGAGATCGGTTTAGAGAGATTACACTTATTTCCTAAGGTAGAGAAACAACCGGTGCAGAGGCAAAAATCGAACAATCCTCTTTTCGATTTGATTCAAATAATCGTGAAAAACA
>read_843|beg|1746058|length|252|forward|gi
GATATGGGGAGCAAAACTTTCCGAACAGAGTTATTTGCAGGCTATAAAAGCAAATCGTGATGAACCACCGAAAGAGTGATACCACAATTTGATTTAGTAAAAGAAGTAGTAGAAGCTTTAATATGCCGAATATCGGCGTTAGAAAACTTTGTAAGCAGATGATTGTATTGGAACTTTAGCACATGCGTATAGTTTGGAGAACTGAAGTTACTGTACTAACTGGTGATCAAGACCTTTTGCAATTAGTAAAAG
>read_844|beg|2743899|length|253|reverse|gi
TTGCGGGAATGACCCGTTCCGATTGCCAGAGACTTTATCTACACTTGGAATTCGAGTTATGACCATTGCTCCTGGATTATTTTTAACTCCATTATTTGAAAAGTTACCAGATAAAGCAAAAGAAGAATTAGGAAAAATGACACCTTTTCCATCCAGATTAGGGAAGCCTATCGAATATGCAAAACTCGCACAAAGTATTATTGAAAACCCTATGTTAAATGGAGAAGTAATACGATTGGACGGAGCAATTACG
>read_845|beg|1775370|length|257|reverse|gi
CTGATGGTATATGCATTAGATATTAATTCTAGTACTAACATGAAATTAACACCGTATTTATAAATAAAAGGTTTGCGTATTAGTTATCCCTAAAGTTTCCGTCATAGATTTACGATCAAATTGACTAATCGGTACGTGGGTTGGGTTCCTTGCCTAATTCTAATGTAAAACCAGGACCCTGTATTCCTGTATAAACCAATCTTTATATCCAGCTAACTATCTACATACTGTATCGGGATATATCCACTTACTCTTTC
>read_846|beg|3387629|length|253|forward|gi
ACGTTCTGGCCGTACCTACAATCCCATATTCCAATTCTGCTTTGGCTTTTCCAACGGATATTAAGTATTCCAAGTACCGTTCTTGCAGTAGTGCGGGAAACGCCGATATCTTTTCCCACTTGATCTGCTGTCATGCCACTGGATTGTTTTTTGCAATACTTCGTTCACCTTCTTAAGCGTCAGTTCATCAATTCCTTTTGGATATTCTTGTTTTTCCATAATTTACTTGTTGTTTTGAAAGAGTCTGATCTGC
>read_847|beg|1967309|length|254|forward|gi
CCAATACCAAAATTAGTAGTTTTATTTTCTAAAGGGTAAATATCATAAGCGGGTTCCTCATAAGGATGTGCAGAAAGGATTGATTTCACAACATTTGAAAGTATACTTTACTGGAACGAATAGTCTCTATCTTATATTCATCGACATATAGTGATTTTATCCTGTTCCCCAATGTATGGATCAGTACCCTCCAATGGTTTAAATGTCCCCTGTCCCGGGCTTTGAAAAGTACAATGACTATAATTCCCTATATA
>read_848|beg|499196|length|253|reverse|gi
CACCGATAAACGCATCAAGAATAAATGTTGTCGGACCTACAAGAAATACAATTAATAGCTAAAAGAATAGTAAATTGTACATTCCAATTACTTAAACTGATAAATCCCTCTATCTACACCTGTTGCCGCTGAAATAGCAGCAACAGCAACTAATCCAAGCACGTACTAACATACTTATCACAAGTGTGTTGGGTACTCCAAATAAATGATTTAATCCATAAGAAATTTGTAAACCTAGAAACCCTAATGGGCC
>read_849|beg|207562|length|253|reverse|gi
AACACACTATCCGTCGCTTTCACTTTTTCACTAATATCATCGACCAATTTATCTGCTTCCTGCAGTGATTCCGTACAATGAGGTGTAATATAATGCATTTCTTTTTCTAATTCCGTCATCGATCTTCCTAGTGATCGCATTGTATCTGAAAAACGACTTAATGCAAATGCCGCGATAACAGGCAACAATGGCAAAAGCAACAGCGATTGAACAAAATTCCAACATAAACTGACAGCCATATGTAAAAATCCCT
>read_850|beg|3517511|length|253|reverse|gi
CGTTCTAGAGTGTAGTTTTGAATGTTGGATAATCCTTTTTTTGTTGCATTTCGTATAGCTTTCTTCTGTTACCGAAATTCCTATCACCTGTATGCAATTTCATTAGGGTGCAATTCTGAAAGTTCTTCACTATGCTTCAATTCGATTTTATCAACGAGCTGTTCCGGACTCGAATGGACATTTTTAAAAGCCAGAAGAATCCTTTCAAATGCTCGATCTAAAGCTGCAATAAACAATTTTTCCTTTGTCTTAA
>read_851|beg|111343|length|252|forward|gi
GAAGCATCTAAGTGTATTTCGGATGTTCGACTTGGAATTAGACCTGGGATTGATAGACAACACTTCTGGTAACATTCTGAATGAATTAATGGTTCGTAACGCAACCAGGTTTCTTACAACATTATGCGAATCGATCTCTACGGCCACGATGAGCGAGATGTTTTACGTGCATCGGTGATTCGAGTAGAGATTGAAGCTGAAGAGTAACTATGTATAAATGTTTAGAGATAATGAATACAAGGAATAAGTTAG
>read_852|beg|2512465|length|250|forward|gi
GAAATACAAGAAATTTGTTTAAACTCTAGTATTATATTTTATCTCGATTTGTCTTGGGATCGTTGGAAAGACCGTATCGAACTTTTAATGGAAAGTCGACCAGTACTTCAAGGCAAGACTATGAAGGAAATGAAACAATTATATGAAGACAGAAAGCCAATATATGAGCAACATCATTCTAGAGTAGATACAGATTATCATGAGATAGAAGAAGTTGCCGATTATATCGCCGAATCACTAAAATTAGCAT
>read_853|beg|2104937|length|255|reverse|gi
AGGGAAATTTAATACGTCACATTGATAGTGAAAATGAATATTTAGTAGAAGTTGAGAAATTAGAGGAAACAAAAAGTGAAGAAAATGAGATAGAAGCTTTAATGTAGAAACCTTACTAGACTATTTAAACAATATGTTAAAGTATCACGTAAAGTAACAGAAGATACATTTTGAATCAGTAGGTGATATCGAACGTACCCAGGTAGGCTTTCGGATATAATAACATCTCATATCGCTTTAAAAGTACCAGAAAAA
>read_854|beg|544343|length|256|reverse|gi
TTGATTAAACGTTTGATTAACTAATTCTGTAGCACCAAAATGGCCAAAAGTAAATGTAATCCCAAGTCTTTCTTACGCATGCGTTCAATAGAGGCGTCTCATTGCAACAGGATCAAAATGATTAGGTGATGTAGATGGCAGGAAATAATCAATACCATGTGGTACTAGCTGTTCATAACGAATTCCGAGCAGTATCTCCAATAAACATCCCATTACGTCACTGGGATACATAAATCCCTAATGATGTCGCGAATGT
>read_855|beg|190521|length|249|reverse|gi
ATTTCTAGTGGCTTTCCCCATCAGTTAAAAGCATTAACCTTATTTTATTAACTTTTTTATTTTGATTATACCTAAAAATATTAAATGCCATGGAAAAGCCTCAGATGTTTCTTCCATTTCTGATAAATACCTTGTACGATTTTTACAAGAATGTTTTTAGTCTATTAAATTTAGTTTTTATATGGTTTTTCGTTAGTGTTTCTATTTTACTCTTCTTGAAAAAATTGATGTACTAATACTGTTAATATT
>read_856|beg|1299453|length|251|forward|gi
AGATAATGTTAAGAGATTCACAAGGTAACTTCTTAGAAGTAATATATGACGATCCAGATAATATAACACCGTTTGAATATGTTAGTATGGTCGTTCAAGCACACTACCGAAATGGTCATGGTATTTGGACCGCATGACTTAATGAATACTTAAACGGAATATTGCTAATGAAAATTACAATTTTTTTAAGTGGTTCATTCAGATTATATTGCTAAATTTGATAATAATCATTTAGGTAATAGAACATTATA
>read_857|beg|1134717|length|253|reverse|gi
CTACTTTCAAATGTTCTATAAGCAGGATTATAACTGTTCCACCATCGTTCAGCATATCTCACAGCCTCAAGGCGATTATAATCAAACCGATTGAATTCAATTCTTTGTGACTTATTATTTGAAATTCCATAATGAATAATCTTCTGGAGCTTTTTCAATAGCAATTTCACGTTTACGATGGTTGATAATGGTTTGATCCTAGAATACTATACGAAAAGGTAATACTTGTTCTTCCAACATAAAATCGCTCATT
>read_858|beg|2850647|length|251|reverse|gi
TCCGTTAGCATTTTTATTCGATATGATAGAAGAAGTAGAGATCATTGATGAATATACCGTACATATAAAAACGGAGTATCCTTTTTCTGCATTGCCTTCTCATCTGGCACATCCAGGCGGGCATATGATTAGCTTACGAATCCATTAAAGAAGATTATGAAGAATTGAGAATGGTGAGCAGCCTTTTACAACAATTAATGATCAGCCAGTTGGTACTGTTACGTTTCAGTTTTGACAATAGGTCAATAGAT
>read_859|beg|999601|length|253|reverse|gi
ATTGTACTTGTTTAAATTCTTCTTTTGCTTGAACAACAAGCTCTTCATTTGAAAAAAGATCATATAAAGTTAATGCCATTGTTTTCGCGCTAAATGCATCCCTTTATAGCCAATGGAAGTAACCATAAGCTAGAAGTGGCTTGCCAAGTATAGTGCCTGGACCCCAACAGGTGCACAAGTAGTCATCACCGATTCCGAGTAGGTGTAATCCAACTTACATCCCCCACATCCGTTGAGCCTCCGACTGAAGACC
>read_860|beg|709445|length|251|reverse|gi
TCAGCAATAAAACAAGTAACGCCTTCTCTACCTTTTGTCTTCTGATGTAATTCCTTATCGGTAATCGCGTATCACCATAACAAAATCTGCTTCATTCCCCACCAGTAATAAAGGTTTTTTCTCCATTAAGCACCCATTCGGAGCCATCCTTTACTGCCGTCATTTTAATTTTTGTGTATCAGACCCAGCACCTGGTTTGTCATTGCAAAAACATGACTTCTTCTCCCCATTAATCGTAGGAATTAAGTATT
>read_861|beg|4499|length|248|reverse|gi
AATTGATTTAGCATGTTTCCTTGGGCCGAGAGACTTTTTTATTTTTTTTCCAAGCCTCCATCATTTCATCAACAATGGAAATGACGAAAGTAGATTGCAATCAATAATGGCAACGATCTCCCTTTGTTCGAATGACATTTCCGTTTCAATATGGATAAACATAAATCGTCACTTCCTTTTAAATTATTTCTGCAATTAATTCACTACACCATCGGTAACTCTAAATAACTCAGCTTGTTGTAATGTTT
>read_862|beg|1283292|length|251|reverse|gi
TAACAGATCTTTTTGTTCCAATGATAGATCAACACCCCACTGTATGTATTCTCCTATATATTCCTTTTGACATCCTGATACTAAATTAAAATCATTGCACTACACATCACTAAAATATGTGTTCTTCCCTCATAGTAGAAACACCTCTTTTATATTTAACTTTCCAGAATACTAGACCAAACTTTTCTTTATCTTTTTAACTAGATAATTAAAAAGAATTACTAATACAAAAAATCCCCATATAAAGAAAA
>read_863|beg|1618786|length|252|forward|gi
GATACAGAAATGCATCAAGATGATAAAAAGTTTAGAAAAAATCAGTGGGAATTTTCTATTTATACCGGATCCAGAATCATTCCGTAAATTATTTACAAAGTTAGGGATTGATATAATGACTACGTATTGAAACAACTGTTAGTAAAAGTAGGTATTGCTGATTTGAAAATCATTCAATTTCCCCAATTGATTCGTACTTCAGGATTGGGATCTTGTGTGGGCACAGTTATATATGATGATAAAAAAGAGATT
>read_864|beg|3583535|length|251|forward|gi
TTTCTACCCCTAAATATGGACGGGTTACTTCCCTGTTGTTCAAAGTCTTCAATGACAGGAAGTCGCACTATCGATAGGGATGGCAAAACCAATACCTTCCACAGCGTCTTCATTTATTTTCATACGAGTTAATCCCGATTAGATGTCCATTAATATTTATTAGTGCTCCTCCGCTATTACCAGGATTAATTGCTGCATCTGTCTGAATAACTTCTGCTTGCCAATCCGCACGTCCATCCATATCAAAATCC
>read_865|beg|894615|length|251|forward|gi
AAAGAATCATTTAATTCATGGATATATTGTAAATAGTTAGGCTGATAATTTTCTTTTACTTCATTGGCGTCTTCCCAAAAACCAATGATTTCATGTGGGATGCGTAATTCTTTTAATACTTCGATGGAAAAGAACAACGCCACGCTTCGTTTCTTCCATTTTATTTACCATTGAAGCTGAACAATCAATCAGTAAAGTGAAAACTGCATCAAATTCTTTTGATTCTTGTTCTTTCTTATAAAATACTCGAG
>read_866|beg|2924658|length|254|reverse|gi
CTGGAGGAAACTCCTAAAGAAAGCATTAACTTAAATACCCCTTCTAATCTAACGAAAAGCCTTTAATAAATTCAATATGAAAGGAAGATGGATATGTTAAAAACAGATAAACAGTCATACTTGAATTCATAAATGGGAGATGGAAGTCTTCTGAAGGTGGAGAAACGAAGGAAGTTCTAAATCCTGCAGATAAAAATGATGTTGTAGGAGTTATTACAACGGTCGACTATCGATGATGTAAAATAGAGGCTATT
>read_867|beg|1546509|length|253|forward|gi
CTGCAATGAATGTACATATGTATGCTCATCCAGCCGTCATGAACTAATATGAAACAACTTGAATCTTGGGGATATCACTTTATTGAACCGGGTGCAGGTTATTTTAGCATGTGGTTATGTTGGTAAAGGAGACTAGAAGAACCTGAAGAGACTTGTATCTGTTATCCAAAGACATGTATCAAAACAACAATATTTACATGGGAAGAAAATCCTTATTTACTGCAGGTCCTACACGAGAAACCGTAGTCCGTGT
>read_868|beg|3508472|length|254|reverse|gi
GTATTATGGAATCTTATTCGTATGGGCTTCAAATGGTATTCTCAGGAACTTGGTTACAAAGCTGGCTCGAAAATTACCGAGGACGTTATCGGGCGGATTACTACAGGATATAACCAAAGGTGCTTCGAATACTCGGTATGTTCATCCTCGGTGCTTTAGTAAATAGGTGGGTAGCTGTCTCATTTGCTCCGACCGTATCCGAGGTTCAAATTGGACGAAGGTGCCTATATCGATTGGGAAAAGCTTACCTTCAG
>read_869|beg|209082|length|255|reverse|gi
TTTTACTAAATTTATGGGACAAGATTGCAGTTTATGACTTAACATTTATGGTATGCTATTTACGAGGTAGGGTTTACTTCTGCAAACACAGTGGTATCAATTAACCAAAGAACTTAAACGGAGGGAAACACGTCATGATATGGATAGGAATTGGCCTTATTATTACTTGGTATACATTTTTAGGAATCGCTGGTGCATTATTTAAGCCAATTAATGAAACTAGCTTGATTTATTCCAAAGTCGTCCAAAAAACGT
>read_870|beg|1754217|length|256|reverse|gi
AAACTGTGGTCGTTTTTTATTATATGATTATCTATATATATCATACCACATTTTCGTGAAAAATAAAACAGCTTATGTTTCATTAAGGCATATTGTACCCTTCTTTATTTAGAGTTTTCATCAAATAAAAGCTCGGTAACTATCGATGTATTAAGCATGGTGACCCAAAAGCCCGTCGCAAGTTGTTTCGGTATCTACAGTTCGAAAGGTCACATGCGCCATATCCTTTGCACCAATGTTAAATGCATGTCTATGT
>read_871|beg|2517472|length|253|reverse|gi
ACAGTTGGAACGGGCAACAAATAGGATATTAATTTTCAACAGCCACACACATTACAAGAACTTGAAAACTATTGTAGTTATGTAGCTGGTTCAGTTGGCAGAATGTTAATACCAATTATAGCCTCTAGTCTATCCGTGATTTAAAAAAAGAAGCAAACGATTTAGGAATAGCAATGCAATTGACCAATATATTGTAGAGATGTAGGTGAAGATTTTAAAGAGAATAATAGAATATATTTGCCATTACGAGGAA
>read_872|beg|1553341|length|251|reverse|gi
AGCGTATCGACACAGGCGATTGTCCTGAAAAAGGTAATTTTCCTGTTAATAGTTCATATAAGACAATACCCATGGAATATATATCCGATTTTTTTGTTAGCCATTCCTCCACGAGCTTGTTCTGGAGAAAGATAATGCACAGAACCTAAAATAGAATTAGTTTGTGTCAGAGCCGTAGCACTTAACGCCATTGCGATACCAAAATCTGTCACTTGGCTTGTCCGGGTACTATTAATTAAAATTTTTGTGGT
>read_873|beg|2801890|length|253|reverse|gi
GAGATTGAATTTAGATGTTACCGTTTGAAACTATGGGCGTCGATAGCATGCTGTCGAGCAATTTCAAAGCGGAAGAATTGATGTTGCAGCAATCAAATCGTAACCAACGGAGAAACGTCAGAAGGAATTTAATTTTCAGTGAACCATATAAATATTCGTATACTACGATGGTAGTGCGTAAAGGCGATAATTCTGAATCAATTCATTAGAAGATTTAGAGGGGAAAAAAAGCTGGCGGTGGAGAACAACCCTC
>read_874|beg|234721|length|249|reverse|gi
ATTCAATCGATTCTGATTATCAGCTACATCCAATTCAATACTAGATACTGTTGTTTCGATACCTTCTGCTAATTGCTGCACATCACTAATAGACTGCCTAAGAACGCCAGTCTCATTGTAAATATAGTTTGCTCTACTCTATTTCGAATTTCTATTTCATTTTGTTCAATAAGTGAAAAGTGTTGCTTAAATCTTGTACAACACCCTCATGATCTGTTTACATATCTCGTTAAACTCACTTTATTACTT
>read_875|beg|1710968|length|249|reverse|gi
AACTAGTCCACGGACATTTAGAGAGATTGGAAAATAAAGGATATATAAGAAGAGATCCACTAAACCAAGAGCAATTGAAATTATTGATTTAGAAATGGAGCAACAACTACCAAAAGATGAGGCACGGTATGCACCTGTAATTGGTAAAGTAACGGCAGGGATACCAATTACAGCTGTTGAAAATATTGAAGAGTTCGTCCAATTCCAAGTTCAAGTGCCGGTCCTGACGATAATGTATTTGTACTTGTA
>read_876|beg|3278148|length|252|forward|gi
CTTTTCCACGTATTTTTCCATCCGTCATACTTCCGTTGTAAACCGATGGTCAGGACCTAGCGTTTCCAATGCTGATACAGCAGTTAGGACTTTCATATTTGATGCAGGATGTAATCGAATATCAATATTTCTAGAGAATAGTTGATCACCATTCGCAGCACTCCATCACGCTAACCCCAGTTATTCCACCGTTCTAAATTAGGGTTATCTAAAATGACAGCTAACTTTTTCTTCTAAGGTTGCATCTTCTAG
>read_877|beg|1465425|length|247|reverse|gi
GATCCCATTCATTTCCATCAATATTACTAACAATACCACCTACTTCTTGCAACAAATAATTCCTGCAGCAACATCCACGGTGATAATCTCATTGATAGATAACCATCTAACGTGCCATCAGCTATATAGGCTAGTTCCAGTGCAGCTGAACCATATGTTCTAGCCCCTCGAACTGTACGGATAAAGCCCTGCATACTTGATAGTCAACGAGACGGTTTACACATAACCAAAAATAATTCATACCTAC
>read_878|beg|850786|length|249|forward|gi
CAATGAAAATTATTTCCTTAACTTTTGGGGGATTGGAATTATCCAAAGTAGCTAAAGAAATGGAAGGCGACAATAAAAAATTACTTGGAAAAATGTCCTATTACATTAATACCTCCAAAGTTGTTTTTCAGAATAGAAACATTTCAATTAAAAGTAACTAGTGAGGAAATGAATTATGATGAGGAAGCGGTAATGATGGTCGTTGGAAATGGAGCTTTTCTAGGAGGAATGAAATCATTTTTCCCTCAT
>read_879|beg|1388201|length|252|forward|gi
TTTGCCGGTAAATGATCGCGGTGCCATGGTTGCTGACATGTTTTATTGATCAAATATGATTGGATAAGAGAGGATATAAATGGAAAATGAATGTGTGTTTTGTAAAGTAGAAATTGACCCATCACAGTCTATTATTCTATCCAATGAATATTCATTGTTTTTACAATTAAATGATGCCACTGAAAAAGGTGTGCCGTTAGAAGGAGCTGGGATAATAGTTCCAAAAGCACATTCGAAAAACTGTCTTTGACC
>read_880|beg|2669074|length|250|forward|gi
TTACTATTGCTTCTACTTTTTCTTTTTTCATAAATTCAAATAATCTTGCATTCGGATCAACCAGTATTCGATTCATCCATTGACTGACTTGCTCTGTATATTCCGGTTGAAAAGTTCGTGGATAGGGACTCTTTTTTCGATAAAGCGACTTCATTTGGAAGAATACCTCCATTGCTTTACGTAGAATTCCTTTCTCATGACCATTTACCATTTTGATATCCCAAGGAATGTTCCAAACATATTCCACAAG
>read_881|beg|2631035|length|252|forward|gi
AATCATTCAGACGTTCTTCAGCAATATTATGGAATCCTTCACCGCGTTCCCTTGTAGCTGAAGCTCCCGCAATACCTTGTCAGCTCTACTACATTCGCATTCTCTCCACTGTGTCGGCGATAAATTCTGCTGCCGATTTCTCCGCCTGATATATTATCCGAAGTAATTAATGTTTCTACGTTCTCCTTCATCCGCTGAACGGTCAATAGTAATAACAGGAATACCTGTCAGCATTAGCAGACTGTACCGCTG
>read_882|beg|1793063|length|257|reverse|gi
AACCTTTTAGCATATGATTGATTTGATGTTCATGTATATTAGCGTAATAGGAAATGATGTTTTTATTCTTCGTTTTCCTTTGCCTCGAAGTCAATATATTTACCTTTATAAATGCCGTTATAATCAGTAGTAGAGGCTTAGTTTGAAATAAGCTTCTGTTATTACTGCTGCGCTTCTTTTCGGATAATGTACATTAACAATCTAGAACAGGGGTTGGTTTTTTGTGTATAACTGCTTGATTTGTTTCCAGATAAAAT
>read_883|beg|1192208|length|248|reverse|gi
AAGCGGCACATGTCATACCGCTAATGTCTAAATCAACCTTCTCTATTTGAATGCCATACCCAATTTTTTCTATTTTTTGGTTAAATCATCATTCGTAAATTTGGAATCATCGTATCGAATTGATGCTTTCTCGGTAGTTAGATTCACATTAGCTTCTACCCCATCCATACGATTTAATATTTTTCTATACGGTTGGAGCAAGCGGCACATGTCATACCGGTAATATGATATGTTGACTGTTTATTAGC
>read_884|beg|1086042|length|251|reverse|gi
CGTGATAGAATCTTTCAATTCATCCACATATGTAAAGGAATATTCACCTTGATTAATGATAAGAGCATTTACGTTTGCCCGCTAGCTTTTATCTGATTTCCGCCATCTATTGCAATGATATTGTTATCGAGATCGATAATCGGATTATGCGTGGATAGTTCTTCGGTTCTGTAATTAATTACTGGCCAATGCCCGACGATAACTGGCTTATCTACGGAGTACCTTTTTCATAGAACGGCAGGAGTATATAA
>read_885|beg|2587876|length|252|reverse|gi
AAAAGAACGTCCACCAAAATGGTGGAGTTCTTTTATGATTATCTAGGAAATTATAAAATTTTGGGGCTGTGGAAAAACAACTAAGTTATTTATCCACGTCCAGTTCCAGCTCCCGATCACCTATTGTCCTTCCGGAAACCTCCTTACGATAAAGAAGACTGCCGAATGTTCTTTATGAGGCATAGTCGCACTTATGCCATGGTGAAAAGAAGACTGCCGAATGTTCTTTATGAGGCATAGTCGCACTTATAC
>read_886|beg|240882|length|249|forward|gi
CTTATCTGCTAATATTTCCTCTGCTTTCTCAGCAAAGGGTTCCGATACCAACCCGGAAATATAGAAATGCATCTTGATCTGCTAATTCTACCAATTCTCTAGAGTCTTGGTTCGTATGTATGCCATCTGCGTTCGGTGGATAGATGTTTCTACACTACATATTCACCGCCAATTTTTGAGATAAAATCTTCTAAAACGCAAATATAGTTGTAGATATCGTTAATTATCTTGATTATTCTCGTTATCAGC
>read_887|beg|1357004|length|250|forward|gi
TAACATGAACATACTACAACTGCGAGAACCTTCGCAAAAAAATATTTTTTTGAGGAGATGAGCAAAATGGCAGGACAAATTCGTATGAGTCCAGAGCAATTACAAGCTAAGGCAAAAAGGTACGGTCAAAGCTCTCAAACAATTGACCAAGTACTTAGAGATTTACAAGGTTTACAAGATGAGTTTACGCGGGAATGGGAAGGTCGTGCTTTTGAGAAGTTTGATATGCAATTCCAAGAACTTAAGCCAA
>read_888|beg|3010815|length|254|reverse|gi
ACCTGCTCTTCGGATAAGCGTTTTTGTTTCATCATCTACTTTAATTGGCCGATTTGTCAATGATGGGAGCTTGAGAACGATACTTATTCTTTTTATCTATTAAGTTCGTTTATAGTAGTCATTTCCGTTTCCTATAATATTAGCTTTTATCCTCTTTAATGCTGCAATAGACTTGTCCATCTATCACATAAATCCGATAATCTTCACCTTCAAAATACTTTTCAAGAAATAATTCTAGGTGAATTTAACTTTTC
>read_889|beg|1670224|length|257|forward|gi
AACTAGTATATTAGGATGCTGGGTCATTAATCATTTATATCATGCAACTAAAAAATCTGAGGATAGTGTAGTTGTAACTGGAAGCTATGATATTAAATGTATGGTATTACGTATAACGACAATACGTAAAACCGAAAGTGGTTACAGAGAGAGTAGAACTATAAGGATACAATTCCATTATCGGTGAAGGATGATAATTGTATTAATGATGAGTATGATGTGATTGCGAAAAGTACTGCAGCAACCAAATTGCCTTT
>read_890|beg|2313088|length|257|reverse|gi
ATATTTTTTCTAATTTTCTAATCAATATTATAATATACGGTAGAATAGTTGAAGGATTCTTTTATTACTTTGACTGCGCTTTCAATATAAATTTAGAGGAGGAATGAAATTGAAGACGAGATGAAAAATTTGTTCCAGGCTTAGATGGTGTGATTTAGCATCGGAAACAGCAATTTCTTTTTTAGATGTTGAAAAGGAAAAAATTATCATTAATGGACATGATCTTATCGAATTATCATTAAAACAGGATTATTTTA
>read_891|beg|1564860|length|253|forward|gi
ATTCCTAGTAACACTTGCAATAACAGCTTTTGGAGATATGGATGTTTCGGTGATTGATCAACTTCCTTCAGGGCGAAAAGAAATAGAAACGTTATGGGTGAAAGCCAATACCTTTGATCGAATATTAGACTTCGTAAGGAAGCGTGTTGATGAACGGGGAACAAGCATATGTAATAAGTCCGCTCATCGAAGAATCAGATAAACTAGATATACGAGAATGCGGTGGAATTATATCATCAACTCGAAGCTTATT
>read_892|beg|1587730|length|256|forward|gi
AAAAACCGGAATAAGTTAAAAGGAAGTGGTAACTTGGATTTATTGAAAACAAAAATTGTCCATCTTTCTAGATGTCGTTCTATTACCCGGTACATTACTTCGGAACATTCGTTCAACTTGATCCTTCATTAAAAATAACCTATCAATCCTCTGCGAATCAACTTTCCTCTTGGTTAGCAAATCCCCCTAAAAAAAGCAGAATATTTTTATTCTGACCTTCATAATGTAGCTTTACAAAAACAAGTAATTAGAGATA
>read_893|beg|3485993|length|253|reverse|gi
TTATATTGTATGAGTATTTACTTTATTCTACCCAATTATAACGAAAAAGAAAACTGTAATTTTACGAAGGTGATGATATTCATTAATCTGTACTCTTTATATCGAATTGCCTATTTCCCGAAAGGTTTTCTGTTTTTAAAATAAACCAGGTAAAATAAGAAGCGATTAGGAATAAAAGAATTTTCACGATTACTAAAGGAACAACAAAAATAAGGTATAAAGTATTGAAATCCGACAATAGACTAACACCAAA
>read_894|beg|2945035|length|256|forward|gi
CAACGGTTAGATAAATCATTTCATTAAATCTGGCAATACAGTAACTATCGTGCGGAAAAACAACTAGAATTGCCACACATACGAACTCATTGCGATAATCATTGGAACGACCCCCTCTGAAGATTGACTGTATTGGAATATTTCTAGCTACTCCCTTTAATAACGTAGACACTTATTTCCTAACGGTGGTGTTAATCACCGATATTAATAACCATAATCATAATTACTCCAAACCAAATACCGTTAAATCCTAATT
>read_895|beg|2084046|length|257|forward|gi
TTTTCCATTCATATCTAAATCTACTATCGAAATTGTTGTATTAGAACTACTATTAAATTTAAAATGATTCATAGTTATAGATTCATACGTAAAATCTTTGTCTAAAACAAATAATGGTGAATTCATCTCTTCCGTTTTCTTCTCTATTATGTCATACGCAGTTCCGTTAACACCAGTTATCATTGGAATTAACGGCTTGATTATACCCGCTTTTTTGTTCAGCAATTTCTACTAACGTTTCACCTAACAATGCAGTA
>read_896|beg|3415684|length|251|forward|gi
AGCTAGTTTGGTTGAGAGGGCTGTTCTATTCACCACTTTTTCCCGCTTTCTCCAGCTTTTTTGGTTAATAGAGCTGTTCTATTCGACCACTTTTCCGATTTCCAGCTTTTTGGTTAATACGAACTGCTCTATTGACCACTTTTCCCGATTTCTTCAGCTTTTTTGGTTAATAGAGTACGTCTATTAACCACTTTTCTTGACTTCTCTAAGCTTGTTTTGGTTGAGAGACTATCGCTTGATTGTTTAATAAG
>read_897|beg|487260|length|256|forward|gi
AGCATCGGTTAATGTCTTAATGGTTGTCCAACTCTTTATCCTTTAATTCTACTTTTAGATCTTGTAGACATCGTCGGTCCAACAGAAACCATGACATTATGTAGCTGCGATATACGTCAGCAATAAACGTGTCCTTTGTACAATGTTCAATTGTTACATCGATATCAAATTCTCGTTTTAAGCCTTAGAACGGTAAGAATACTCATCTGCACGATCGCGTGGACTCGTAGTGGAATTTTCTTTCTTTGTAACTTTT
>read_898|beg|3528009|length|255|reverse|gi
TCTCTAGCTACAGACACATCGACGTATGCGATCTATATACTACCAACGGATACACGTGTGAAGTTCTTGACGGAAGAATTAGAGATGGAATTCCCAGAAGAGATCTTAAATCAATTGGAAAATGAGACCGACTATTCATTAACCTTAGTGCAGAGAATGCAGAATCTTAAATGATGTCGATGTTATCCTGGGTTATGGGTGATGAAACGTTAGTGGAAACAATTCAAAATGATCCAATACTTGGTACGAAATTCC
>read_899|beg|3608093|length|250|forward|gi
CATAAGCCGTAAATGCTGCGAAGGTTAGTGATAATACCGTCTTAGCAAGGAGCCACAAAACTATTTAACATGTATCTTAGTAATGGACGATTTGTTAATGCAGTCTCATAGGATGATAATGTTGGATTTACTAGTAAACCATTTAAATGAGGAAAAAATTTCGATTAACTGGTTTTATTGAGGTTAAGAAAACCCAAATAAATGGAAACATCACTAAAAACACAAAAATTACTAAGAATATATAAAAACC
>read_900|beg|15523|length|253|forward|gi
CGTCCAAAATTTTGAAGAAGTACAGCAACGTTTACAGCATCGTGGAGAAGATTTAGCAGACTTTAGATAATTTGGTGAACTAGATACGAATCGTCGTCAATTAATTGCAGAAACAGAGAAGTTAAAGGTCTCAACGAAATGAAGCTACAAAGAAAATATCTGAACTTAAAAAGAAAAAAAGTATGCTGAACCTGCAATTAAAGAGATGCGAGAAGTTGGCCAAGAAATTAGCTACACTAGGATAAACAATTGA
>read_901|beg|1609520|length|250|reverse|gi
TCAACAAAGACGTAAAGTTGGTACCAAGGAAATCCTCTGATTGTTGCTCAACATTTAAAATGTGTTGTATCGTCTCTTCATCTGTGATTTCTTGAAGTAATTGCACATTGTCTCCTACACCTACCATGTATATTTGATTTCCTATTCGTACAATTTGTATCGATTTGTTTTGCCCAACGGATATTCCACCGACATTTTCTAAGGACTTCATATTACTGCCTAGTTATTTCGTTTTCCTAGCACGTTTTAA
>read_902|beg|881994|length|255|reverse|gi
TCAATTACATAGTGTGTCGATACCCCATAATCATGGAATACCTTATAAATATCTTCCCACTTAGAAAGGGATCCTCTGGCTTCTCGATTACATTACTCTAAAATGCAACATTACGATGGGTTAACTAATGAATCTCTTGGTTCGGTAATTTTCTTCTGGAAGGTACATATCTATCATCTTTTCTTCAAAATTCACTTCTACCGATTCTACCTTTTCCTCTTTAGCCGCTACTTCTAATGTATACCTTTGTTACTT
>read_903|beg|211722|length|256|reverse|gi
AGTATATAGAAAGGAGGATTATAAATGGTACGACGACAACTATGTACTGTACTCCTTAGCTTATCCTTCTTCATAATTTTAACCGCTTTGTGGAGGCGGTGGTGGTAACAGCGAAAGCGAAGGTGAATACGATTCAACCAAAAAAATGGTTGTTAGATATACTTACAAACCGAAGACGGTAAAAAAGCGTCTTCGAGAAATCGATGCATGATGAAGAGCTTAAAAACTTATTAGTGATGGAATACAGACACCGTGA
>read_904|beg|2223815|length|254|reverse|gi
TAAATATAGGAGAAGCAGTAAAAGAGTCTGATTTGGTTATAGGTTCTGTACTAATCCCTGGTGCAAAAGCTCCTAAGTTAGTAAGCGAAAAAATGGTAGAGAGTATGACTGAAGGATCAGTAATAGTGGATTGTCGCTATTGATCAAGGTGGGAATTTTGAGACAACGTGATCGAATTACTTCCCATGATGCTCCAACTTATACAAAGCATGGAGTTCTACCATTATACAGTTGCAAACATGCCGGGAGCGTGT
>read_905|beg|2878500|length|258|forward|gi
ATTTGTTTTGTAATCCACACCACTAGGTTTTATGACAAACAAAACCACTTTCACGATCAAAGGCACTAGCATTACCCCCATGTATATTTAACAAGGCCTTGTTTCGGTCAAATCTAAATTTGTCTTCAAAAACCTCTTCTTTTAATTGTTCTAACATGTCTGATCCTCCTAATTTATCTGTTCAATAAAATGCTCTAGCTGCAGCTCCCTCTATAGCTAAAACCTTCTTTATAACGTTCCCATAAACTTTTCAAAGCC
>read_906|beg|2549986|length|258|forward|gi
ATTACCAGTATTACCCATAACTCCTATTTTGTCACCCCTGTGATACAGTTTGTCCTAGTTGAAAACTGACGATACTGTTTAAATGTTGCATATAGAGTAGTAAAGGTTTGTCCGTTTACGTGATGTGTAATCATTACTGTATTACCTAGCCACTTAAAACGCCAGCTTGATAAACAACTCCACTCAGCAGAAGCCATAATATTTCGACTCTCCAGCGTTAGAAGCTCCCAAAATCTGTACCCAGTATGTGGTCTTACT
>read_907|beg|2080357|length|256|forward|gi
TCATTTGTTGCTTAGGAATAATCAAATTAAGTTGCTGTACTTGTACCAGAATTTGAATAGATAATTTCTTTTAGAGGAGAGTTGATAATTTTGAAAATAAATTCTGTCACCTCGATGATTTAGGTTTGATTGTATATCATAAAAAGAATGAAGTCCCGCTCCGATCAAGCTCATTATTAATCTCCCCAAGTAAACGGTTCGCATGAACGTTTTTGTGCTGTTTAACCAACAACGATACTCTTACCTTATTGAAAAC
>read_908|beg|2440208|length|246|reverse|gi
GTAAAATGTCCACGATAAGAAACATGTAGGAGGAATATGATGGCTTTAAAATTTATTGGTATCCGAATTGTGGACATGTAAAAAAGCAAAAAAATGGTTTGATGATCATCAAATAGACTATGAGCAATACATATTGTGAATGAGACTCCGTCTTCAGATCAGATTCAAAATTGGATAAACATCAGTGAGCTTCCTGCAAAAAATTCTTTAATACAAGTGGAAAAAAGTATCGAGAACGTTAATATT
>read_909|beg|1219281|length|257|reverse|gi
CTACAGCTCGACGTTACATTGAATAATACCATTTAAGTGACTGCTCAACGCATCCACAAGTGTTTGTAAACCACCTTCAAATGAGAAAAACATGCCAACAGAGGGCTTTTTAGAAGTTTTTTTTCGTTTTCGAAGCTGGCCATGGTTTTCTGTAATCCTTTCATTACACTACCATACTCTTGTTCCATGCGTTCAAAAATTGGATAAATTGCTTAGTAAACTCATTTAGATCAATATCTCCGGAATAGTATGCCTGA
>read_910|beg|1896942|length|254|reverse|gi
AGAAATTATGTCTCGTATTGATAACTTGTAAATGAAGCAACGGGATTATGCGGAAAATGCTTCCTATGCAGAACCAGAAGATGCTTTGCGATATGTGTATGAGGAAGAATAGAGAGGAGGAAAGAGTTACTGCCAGTAATGTCTTATATTCAACGCAATTACTACTGCAATGAAAGAAGAAATGCGTAGAGTACAAAGATGTATTTGTTTTTAGGAGAAGATGTCGGAAAAAAAGGTGGGGTCTTTAAAGCTAA
>read_911|beg|1672986|length|254|forward|gi
TAGAAGATTCTCGTTCATCATTTAAAAAATATTCATGTACGTGCGGAAGAACATGAGGGTAATGTTGTATTTCTTCATCAAATAAAAGAAGGTGCAGCTGATCAAAGTTATGGTATTACACGTAGCTAAATTGGCGGATTTGCCTAATGAACTTATTGAACGTGGCTTCGGTAATCTTACGAAGAACTAGAAGATGATTCAAATAAAAAGCCTACTCCGACAAAAGATAAATTAGAGTCAGGTCAGCTCTCTTT
>read_912|beg|45007|length|252|forward|gi
GTGCGACGTAATTCAATTGGTATGACTACACGGCCTAATTCATCGACCTTACGTACAATTCCAGTTAGATTTTCTTGTTTGACCCCCCATACTCGAAAAACACGGATATTAACTCTCCTCATACAAGTGTTTATCCGAATTTTCCTTATTGATGATACTACATAAAAAAATCGCCCATGGTTCGACACCTATATTAAAAATAGAATACCAACAAATTACTCACTTGTCAATCAAATTTTACGTAAAAGTGGA
>read_913|beg|3293482|length|253|forward|gi
GTATTAAAGGCACGAGTCTTTGGCCGGGAAATCAATCATTGGAAAAATTCGATATTATTCTTCGAAACTTCTGAAGAAGAACCAAAGCCAGACCTTCTCGCTCGATGGTTACGAAAATTATGCTACACAAGGCATACTTCAAACGCGAATGGGATTATTTTTGCTAAACCGCATAGAGAAACCTACTTACGAAGAGTATAAACAAGTGATTACAGCTGTATTAAAAAGAAAATGGTCTATCGAAATTACCTGT
>read_914|beg|1032545|length|251|forward|gi
ATCATGAGGATATGAAAAACGGCATTTAACAATGTCAATACTAAAGAATATACAGTGTTGTTGTCTCATTCTCCAGGTGTTACCGATAAATATGTTGAAATAGATGCTGATTTAATCCTGAGTGGTCATACTCACGGAGGGCAAGTAAGGTTGCCATTGATTGGTCCGATAGTAGCACCTGATGAAGGTTTACTTTCCTAAAAAGATAAAGGTGTTTATCAACTGAAAGAGAATCAACATTTGTATATCGA
>read_915|beg|560035|length|252|reverse|gi
TAGGGGAAAAACGGGTTTCCGCCGTTATACGGATAGGATATCGGACGCATAACTTCTCCCGTATCTGAAAACGACGTTGGGAAGATTTCTTTCCAAATGAGGTGGCACGCGGTTCCTATCGTCCTCTATAAGCACACTAGCTGTGTTTATAGGGGACTTTTTTTATTCAATTACTTTTAAATAAGGAGTCGAAGACATGAGTATCCATTATGTAGTTGAGAAACAACCAATCGATCGATTATTACCTATTCA
>read_916|beg|1922936|length|250|forward|gi
GACTCGTTGTATTTCATTTTTTGAAATTCTATTTGACTTTTCTAAAGAATCGGTTAATTATATTGTTGTTCAATTTCATTCATAGGCTTAGATATGACAGTTCGTATATCCGTATCGAACAAATGAAAAACTGGTTGTAAAATAATTAAAATTAATACCAATCCTGTGACTAACCGGACGATATTTTTAAGATCATTTGCAGGAATAAGTAAATCAATGATACGATAGCAATTATGATAAAAATGATGAT
>read_917|beg|2286472|length|255|forward|gi
CTCAGTAAATAGATATGCTGCAAGTCCATATGGAGAGTGGTTTGCTCGTTTGACTGCTTCTTCTTCCGTTGAAAAAGTAGTAACTGGAGCTACCGGTCCAAATGTCTCCTTCCGTCATACACTAACACTATTATCAGTTACATTGGATAATATAGCGGTTTTATAAAACAAACTATCATCCCCCACCTTATACTCCTCCATACTACAATGGAAGCTCCTTTATGAGCTGCATCTCGTATATGTGTTTCCACTTTT
>read_918|beg|469748|length|255|forward|gi
TGGGCAGCTTTTATTTTCCCGCTTCAAGTACAAAATAGAGACAATAAAAAAAGTAAATCCCATTTACGTTACTCGCGAGTGTTGCTTTACTTGTACTTATGTCTGACATTTTTCTTCAAGGCTTATCTTCGAATATGTTACAAGAAGTGATGGGGTTATCCTGTTACTATTCTTAACTATTTTTTATGGTACTATATTATCGAAGTGGGCCTTAAAAAGTCGGAAAGAATCACGTGAAGAAGAGATATCGAATGA
>read_919|beg|2495131|length|256|forward|gi
GGAGTCATCGCATCTGCTACAGCACGCGATTGTACTGCCTCCAGTTACAGCAATCGTATTAGTAGAAGTAAGTTTTTTACCGTAGTATACGATACTGTAGCTTTACCCATTTCTGTTTTAATGGAAGTACGTTGATCACTATCACCAGGAACCACAATAACGGAATCTACTGATAATATTTCCTTTATTCTTTTTTCTAAAACATGGAGTCCACTTATTTCACCGATCATTAGCTAGCTAGTTGTCTCCAATACTA
>read_920|beg|1962189|length|251|forward|gi
GTTCCAGAACTACTTTGGATAAGTATAGTTACAATCATACCCAGCAAGTACTCCTAAGAACGGATTGCTTTGTAAACCGGTCAAGTATGTTACGAAGGCGATCCCCAGCCGTTTTTCAAGCCATCACCCATATATTTAATACCTAATAGGAATATTCCTAACCCACCGAAAATTCAATTATAAGTTTTTGTACATCGATTTCCACGTGTTAACTTCATCCCTTCTGAGGCCTATGTTATATCTTGTAGAAA
>read_921|beg|669474|length|252|reverse|gi
AAGGGGTTTTTAATAAAAAAATATTTAGGGAATTCATTCACTTCTATTATTACTTTACCTTCTATATATATACCCACTACTACACAAACGAAAACCAGTACTTAGTGGGTGGAGTTCTATACAACTGTCTAGTCCAATCACAATAGTATCAGCTTCAATTCAATAAGAACAGTATACATATAATAGATTAATATATTTGCAAGGTGGAAGATTTTCCGACTAATGAAGATATTGAACATCACAAATACTTAA
>read_922|beg|2966179|length|254|forward|gi
CCTTTTTTAATATGGACACTCATTAAATTACCTGCTTCTTCTTCATTCCCGCTTAGCATCAATTCAAAAATTTGTTCGTGGTCTTCAATAAAAGGAAGGGTAAAACGATCCCCCCGACCATACTTTTTCGCATATAATGCGTTTTAACTTTGATAACTTCCAGCAATTTAATCAGTTGTCCATTGTTAGAAGCTTCGGTAATAATTGTATGGAATTGCTGATCCAGCTGACCAAGCTCTGGAGAAATCCGGTTT
>read_923|beg|148869|length|253|forward|gi
CGTCCACCAGAACCTTACAAAGGTAAAAGGTATTCGTTATACGGATGAATATGTACGTCGTAAAGAAGGTAAAACTGCTAAGTAAGCTTAGTTAGGCGAGAAAGGAGTGACCGAGATGATTACAAAACCTGACAAAAAAATGTCATTCGTAAAAAACGTCATAATCGTGTACGTAGAACACTTTCAGGAACAGCTGAACGTCCTCGTTTGAATGTATACCGTTCTAATAAGAACATCTACGCTCAATTGATCG
>read_924|beg|895056|length|256|reverse|gi
ATGAGAATAGAAAGCAAAATTTCCTTTACAATTTGTAACTTTAGCAAGGAACAAAAACCAATATGATGGCGGAGGAGCTCGTGAAACAGAAGTATGCTGATCAAGCCATGGGCTGCTGTTCAAGGTTCCTCGGTTCAAAGTAAAACAACGAGGATTATTCAGATAAAGAAACATTATCCAAACAAGAAGAACAACAATCTGGTAATAGTGGTTCTGAATATGGAAAAGAAAATGAAGATGCAGTCATGCTAATCGA
>read_925|beg|1100393|length|252|reverse|gi
AAATTCTTCCGTTGTACCTATTTTCTGCTCTGCCAAAGATGCCAAAAAGATTTTTGTCAGACGCTCGAGCATCATCCATCGCATGTATGATGATTTAACGCTATACCGTGGGATTTGCCACCGTATGTAATTTATGATTTTCTAATTGCGGCCAAATTAACCGTGAGATTTTAACCGTACAGAGCGAGTACTAATTTGGGACAGGGATGTCGTATTTATTCAAAGATTGACGTAGAACACTCATATACAAAA
>read_926|beg|301795|length|249|forward|gi
GACTTAATGTAGGTGATTCTACAGAGGATGTAGAGAGAAATTTATGGAGATGAGTACTATACGTATAGTGAAATGGGACTCGGAGATGCAATGGTTTACATTGATCGTGAGAATAATATAGAATTTTACGGTTTGGACACAAGAAGAACGCGTTAGGTATATCTGGTTAGAAGCAGGATTAAAGAAAGATACTTCCGGGGAAAATGGGGAATGAGAAACATAGAATTATTTCGACACCTTGGAGGTAAG
>read_927|beg|584867|length|251|forward|gi
AGTATCAAAGTTAATAACTTATCAATTTCAAAAGCAAACCCTACTGCTGGTATTTCGTTTTCAAACTGTGAACTGAGATGATCATAACGACCTCCCATTAAAATAGGTTGACCAATTTGTTCTGTGAAACCTTGAAAAATAATTCCAGAGTAATAAATTCATATTATTAATTAATCCCAAGATTAAACGATATATATTCTTCTATCTGATCGTCTTTTAATAGTGAATAGACATTGAATAATGTATCTACA
>read_928|beg|1647092|length|255|forward|gi
TATCTTGATTAATACAATTCCTGCACTCGTTGTTACGAAGGGAGTCTATTCAACACTTACCAACGAATGCAGTGATTATTGACCTAGCATCTAAGCCAGGTAGGTACAGACTTTACGTATGCAAAGAGAAGAGGTATTAATGCTATACTAGCGAGAAGCCTACCTAGGGATAGTTGCCCCAAGAACGGCTGGAAAATCTTAGCAGGACGTAGTTAATCAAATATTGGATGAGGAGAGGGACGCGAGTCATGACAC
>read_929|beg|2709547|length|253|reverse|gi
AATGACTTGGTGAAATGAGACATTTGTATCGGCTACGGTGTTCTTTCTATTGGGTTAACGTGGAATCACGCTAACCTATGTGCCGACGGGGCAGAGGAACTACGAGGTGGTGGATTAACAAAATTAGGTAAGTCGGTTGTTGAAATGAATAACTAACCATATGGACTTTACGGATGTATCTCATTTAACTGTAGAAGGTTTTTGGGTATGTAATGAAAAAGTGCAAAATATCCTTTTGCTTCCCATTCGAATG
>read_930|beg|1681089|length|249|reverse|gi
GCCCACATCGAAGTTACTTAGTAAATATGGATTGTATCAAAGAAATTACTCCATGGTTTAATGGCGCCTATAATTTAGTAATTAAAGACCTAGCTGAATCAACAAACCGGTTAGCAGAACTGTGCTAAAGGGTTATTTGATGCATTACAAGGGTGTACACCATTAATACAATTTAAAACGCTATACTACAACTTAACCCTCATATCCTACATTTTAGGTTTAAATTTAAAATAAATAGAATCATTTACA
>read_931|beg|1572338|length|256|forward|gi
ATCGGTAAACGACAACAAACGGAGCAAATTGATCAAAAAAGTGAACACAGTCGTCAAAATTCAAGGATTTTGGTAACAAAAAGAGAGCAAGTTTCAATCTGAAAAAGAAGATGCCGAAAAAACATTAAACGCAATTGATGCCGAATTTAAAAGTCCAAAGAAAACGAATTGATGAATGTAAAGGTTGAGTTGCAGTCTGAGCGAGGAAATTTTGAAGACTGCACAATCTAAATTGTATCAAGGTTATCAATACATC
>read_932|beg|2633835|length|255|forward|gi
ATATTGAGTTTTTACGCCACTCTATCGTTATTGAACCTTGATTTGAAGGGAATAGACCAGTAAGAATATTCATTAATGTAGACTTTCCGGCACCGTTCTCCCCCATTAATGCATGAATCTCTCCTGGTTCAAGTGAAAAATCCTACACCTTCAAGCCACGTTATTGGAGCCAAAAGATTTATGAAATATTTTCCATGACAATCTTCATTATTAATCACTCCTTTTTCAGAAAAAAACGACCCGATTGTAATATGC
>read_933|beg|3191697|length|252|reverse|gi
GATAAGAGCAGTAATCAGTAAACAAGAGCATATCACACATGTAAAGCCCTTTCAATTTTATCCATAACCTCACTTGTCGAACTACAGAAGAACGGCAACTAACTCCATTTGTGAGTAGTTTTCTGCAAGATTACGCACACGGTGGACAGTTTCCATATCACCAAAAACGCCAATTTTTGTCTTCATTTACTGAAGCACTCCTTATTGTAAAATTTTTAAGCTTCTTGTTGTAAGAATCTATGAAGTACTTTT
>read_934|beg|173112|length|252|reverse|gi
AGGGGAAAGAGCATAAGGGGGACGTATGACAAGCCTCGCTACGCTCATTTGTCAGTCAGCATAGCTGACCGTCCCCCTCACTGCGTCGAGCTTCGCTCTCCTTGCCCGTTCCACTTCGTTTCAGGGTGCTCATTCGAAAGCTCCTGTTCGCACTTTCTATTTAATAAAAAGCAACCCTACATGACGGCAACGACCAATCGCGGTCGTGCGTCTATTCCGGTAAAAACAATGGGGCTTCGCCCACCACGTATT
>read_935|beg|2406855|length|253|reverse|gi
AGTTGCCGCAACTTTAAATGAAAAAGTAACGAAGTCACACCCAATTGTTGTTCATCTTGCTGGAGGAGATTTAAATATTGAATGGAAAGAAGATAACCCATGTTTGGATACTGGCCCAGTCAGAGGTAATTGCAACTAGGACTATTTTATTATAAAGAGGAATAACTATTCAAACGCTTGAAACTCGTGTAGAACATGTGTATACTAAAATTATGGAACAATATAACGGAGGTTCGTCATGATTATAAATATA
>read_936|beg|2357813|length|248|forward|gi
AGCATATAACAGATGAGAACCGCATGTTCTGCTCCACCTTATATATATCGTATAGGTGCCATTCTTCTAATGCCTTTGGACTGCCAATCGCTCTGTATTATTTGGATCAATATAACGTAAGAAATACCAACAACTACCGGCCCACTGTGGCATTGTATTGGTTTCACGACGTCCTTTCAATCCAGTCTCTGGGTCAACTACATTTACCCAATCAGTATTATTTGCTAATGGCGATTCTCCCGTACCGT
>read_937|beg|2477301|length|251|forward|gi
CATTATGGAAGATAAAAATGCAGCAATGACGCCCATTCCCATGGTTGCTGTCAAACGATTCCTTGATCTGCAACAACTTGTATAATATCAGCCAAAATATCCGTTAGTCCAACATTACGCAATCCATAAACTACCACATACATACCGATGGAGAAAAAGACAATATTCCATGGAGCGCCTTTTACAACCGTCATCGTATTAACAGCCTTACTATTCTTCGCAACAATTAAAAATTAATAGCAATCACACCA
>read_938|beg|2902282|length|251|forward|gi
TTTTTCAGCATATAGCTTGTCGCTCCTGCTTCTAACGCAGGATATACTTTTTCATCATCTAAGAAACTCGTTACAATAATAATTTTTGCTGCTGGCCATGCCTCTATTATCTTCTTTGTTGCTTGAATTCCATCCATTTCCTTCATAACAAGATCCATTAGAATAATATCTGGGCGCACGATCTAATGCAAGTTCTACGCCTGTGTACCATCATCTGCCTCTGCTATTACATCAATATCTGGTTGCGAAGA
>read_939|beg|2000532|length|257|forward|gi
TACAATTTGTTTTCCGCGCTCATACTGCAAAACTCACGATGGACAACAAAAGATAATGCATCTATTGTATCTCCATTTAATAAAATATCCATCTTAACTAACGTTCGATTGTTGATAGCCAATTAATTCATAGTCAAATGTACGCATATACCTTTTGTATTTAGATTTTAGTTGATCAAAGAAATCAAATACTATTTCAGATAACTGGTATATGGTAAACGACATTACTACGAATGTCATCCAAGTATTGCATATCA
>read_940|beg|1688369|length|253|forward|gi
ACATTTTGACTTAGAACCAGAATAATTTGCTTTTACAGGGTGTTGATTTCCTATTATTTTTCAATTTGATTTCTGTCGCTTTGATGCCTCTTTGCCAAATAATCCCTCTATCAAAATAAAACTCTTCGTTTAGTTACATTTCTCAATAAATTTCTTTTGAAAATTACTGGATATGCTAATAAAAACCGATTCATTATTAAATACATTAATACGAAATAAATGCTGGGCATTTGTCACCCCTTTTGGGCGTTTG
>read_941|beg|1457651|length|259|reverse|gi
GTCTCTGGACTATTGACCTTGAGGTGCAGCTTTCGTTTCTTTAGCTTTATCTTCAGAAGAAGCTTCAGCTTTGTCCTCGGGCTACTTCACTAGATGGCTGATCACCGCTTAGGTAGCGTTTCTACATCTTTCTTTAAGAATACGTCCATTTTACCAGTTCCGTAACATCTTTAACTATTAACATCATTATCACGTGCAAATTTGCGTACCAGAAGGCATTGCAATCACTCGAAGTATCATCAGATTGCTCACTTGACTT
>read_942|beg|3256599|length|250|reverse|gi
CATATACAATTTCTTTATTTTCTTTGCCGATGCCAAATTGTACTTCACCATACGCACCCGTCATTTGCTTCATTCTCAATAATAACCGGAATATTAAATTGATTCTCTAATTCTTCTTTTAAAGAAATATTCCGCCAATTTAAATTAGGAGCAAGCAGTATTTTCCTTCTTTATTAACAATTCCAGGTCTGCAACACCGATACCGATAACACCATATGGACTTTTTGAAGTCAATTGTAATCAGTTTCTG
>read_943|beg|898593|length|255|forward|gi
TTTAGCAATCACTCGAATAGGGGGAGACGATATGTTTTGGGAAATTTGACATTACCGATCAAAGAGAAAACAAATGTCATAAAAAAACTTTGTGGATAGTAAACGGAAGGAATTGAGACTCTACCAGCGCAAAGAAAGAAAAAATTAATCATTCTAGAGTACATGATAAGAGGGTTAAAGCATGGACAAACGTATAAGGAAACAGAGATGAATGAATATATATGCCAATATCACGAAGATTATGCAACAGTGCGG
>read_944|beg|723924|length|252|forward|gi
TATTTGGTTTAAGTATACCCGTAACAATATGGGGGATTAGGTATTGGAATGGTAGGAAAATGTGCATTATATGAAGAAATTGGAGTCACCCATAATGGGTATACAACACTCATTGGTGCTCGATACTGGAATTGGTACTGTTGGAATAGTAGAGATGGGAAACGAACAACAAAAACAGAAATACTTACCTCTTATGGCAAGCGGAGAAAAAATTGGTGCATTTGCCCTTACAGAACCGGAAGCTGGATCAAA
>read_945|beg|969290|length|256|forward|gi
CTTTTGCTGAAGGTGGATTTGTACTTTATTATTACTGAAGATACTTATATTAATGATAAGTATAGTCAAACGTACTATGATCAACCGGGTATTTGCTTTTGATGAGCAAGCACATGTAGTGGAAAAAAGTTGTTGAGCAGTTCATTCAGCAGGATCAAAAACTCTTTATGCAGTTACAACATACTGGTCCACTATCTCAGGGTAAAATCGTTTACGCTAATGAAACAGTTGCTCCTTCTTCTATTCAACCAAACCA
>read_946|beg|3621665|length|252|forward|gi
CTTAAATTCACAGATGAAGTTGTTTTCCCTACGCCACCTTTTTGATTTGCGATGGAAATTATTTTACCCATGTTGACACCTACCGTAACTATATAAACTATATTACCACTAATTAAAGAACTGCGACTATTAAATCTTCGAATTTAGTGAAATTGTAATATCGACATCAAAGAAAACCCATCTTATTCATGTAGATGGGTCGCGATAGATGCTATTAAAATGATAAATTCTATTGATTTTTTTTCGGTATCT
>read_947|beg|937903|length|254|forward|gi
CAGCAATTTATTATTGGTATATTTCTTGTGTTAGTTGCAGCGTGTTTAATTAGTGGAAATAACGATCGTACAGCCAAACCAATCATTGTAGTGATTTTTTTAGGAAAGTATATGGGGACTGTGCGAAGAGAAGGAATTGTTGTAACTATCCCTTTTTCTGTAAAGACGGACGATTTCATTACGTGTGCGTAACTTTAATAGTAATCGACTAAAAGTTAATGATGTAAAACTAGGTAATCCTATTGAAATAGCAG
>read_948|beg|2589202|length|252|reverse|gi
ACCATATTTAAGGGAAATAATAAGATGCGTATTTCCAAGAGGACGATATTTGGTCCAGTTTTATCTGTTACTACGTTTAAAGATAAAGATGAGGCAATGGAAAGTTGCTAACGATACTTTATACGGATTAGGTGTCAGGAATATGGACAAGAGATATAAATACTGCTTATAGGTTCGGCAGAGGTATTGAAGCTGGTCGTGTTTGGACCAATTGTTATCACCAATATTCCGCACACGCTAGCTTTTGGCGGT
>read_949|beg|1300391|length|255|forward|gi
ATTGAAAAGAGAAAAAGTAATAGGTACAATGGATCTATTAGTTAGAAAATTTAAAAAATAATGTAAAATTATTAAAAGCGACTTCAGATTTTTGCCCAAAATTAATAGCATGGAAGGGGGGGAGACGCTTTTGAACAAAAAAACAATTCATATCGTTAACATCACTTTAGGAACTTATTATTTTTGGAGGAATAGGTTTATTTCTAGCATGGTTATATTTCACCTTTGAAACCATAGAAGTTGTCCCTATTAATC
>read_950|beg|1302009|length|250|reverse|gi
ACAATACTGTTAATCTCATCCGTTTGCGCCAAAAATGTTGTTATCATTTCTACCATTTTTATCCATAATTTCTGATACAGATTGAAAACTTTCGGTTAATAAAGTATATTCTTTGTTCCCGAAGTACTTTTTTCATTGATACCTTGAGCAACTTTTTAAACTCATATGCTAATGATTGAACTTTTTCTTCACGCTCCGTCACATTGGTAGCTATCTTTGAAATAGCTACCACTTTATTATCTTACATCAA
>read_951|beg|3314563|length|256|reverse|gi
GTAAAACCACTTTATGTTTATATTTTCGTTGCTATCAGAAAGGATTTCGTATTACATATTCCTGTATAAATAAAATCTTCAATTGCTTTAGCCAACTTGAAACCGAAAATCAACTCGAATATGATCACTTAATAACTAATTTATACAATGCAGCATTTTCCTTTAAATAATAAAATAAGGATATATACTTCAATTGGTATGCTCTTCGATGTCAACTATTTCAATTTCTATATATGGTTTTTTAATTTCTTCAACC
>read_952|beg|3311424|length|253|reverse|gi
TGTGAAAGATACAGAAGACTCACAATGGATTTTTACGTATTCCTCGACGTCCCGACTCTACCCGAAGTACGGACCTGGAGAAACGTGCATTTAGATATACATTCATAACCATGTTTTTTTCAAGTGCCTAAATGGGAAGTGTATACGGATGAATTGATTGCTTATAAGCAGTTGGATGGCCGACCAGCAGGTACTATAGACCCCGGAGATCCAAAATTATGTATGGAGTTTTGATATGGAAAATACACCGGAT
>read_953|beg|3558148|length|249|forward|gi
TTCGGATATTAAATTCCCTATTTCTGCATAGACTTCTTTAACATTGGCGTTCATATACCACCTTAATAAATCAACCACATGAACAGTATGGTCCATAACGGCACCACCACCAGAATCCTCTTTATTCACAAACCATCCTCCAGGATTCGTTCCGCGATTAGTGCCTTTTATGGCTACAATATTCCGATCTCTCCTGAATTAATGATTCCTTTTCCTTTACCAACAGGTGTGCTAAAACGGACCGGAAAA
>read_954|beg|3143853|length|251|forward|gi
ATGGTTCCTTTCCACATTTGTATGCATTCCGTTCCCTCCTTACAGTTATTTTGCAGTTCGTCTTGGTTTTTTATACGAACGGAACTAGTAAAAATAATAAAATCAGACAACCTATGATAGAGGTGGTTAATGGAATGGATGAAGCCGAAGCAAGTACAGAAATTCCTGTTGGTGATGAGTGGATATACGAGGTGAAGTATGATGGGTTTCGTTGCAAATTAATATGGTCTGTAGCAAATAAAATAACCTTG
>read_955|beg|1367149|length|254|reverse|gi
AACCAAAAATCTTGTAGATTTGCAATTTGCACTAGCCATTTTTGTTCATTAGCTGTACCCTCTTTTGAACGTTTTTCAATTTCATTAATAAGTTCAGCTTTCATTGTTCGTAAGTCCATCTGTTTCAGACATGTACGTATTCATATTGCTGCCGATGTCTTTGAATTTTGTTCCCACCGTATCGATTAGTATCGTTTGATACGAATTGTACCATCATTGCTACATTTTGGCGACGGATTAGGATCATTCGATCT
>read_956|beg|1697567|length|257|reverse|gi
AAGTAGATCACTAACTTTCTTCGACCACTCATATACCTCTGCATGTACATCTGACTGTTCTGGATTAACATTACACGATGACATTCCTATTTATATCCCCACATGCTGCGAATTGTGGTCATCAATGCCTGATTCATACCCTGCATGGTCTTCTTCAAATCCCATTTCGACGAATGCCATGTAGTTGAAATGTTTGTCTGGTGGTTAACCGCATTAGATCCCATTTGCATATTTATGAGCTAAGTCATCCATCACCA
>read_957|beg|715212|length|251|forward|gi
GATTATGTATGCTATAATATAACCCGACAAAAATGAGAGGAACATAGTTATGAGAGATAAAATTATTCAAGTGAGTATACCATTGTTTGATACACATGGTTACAGCGAAACATCCATTCAAGGTATTGTACGATGCATTAGGAGTTACCAAAGGTACTTTCTATTATTATTACAAGAGCAAACAAGAATTATTAAAGGATATTAATTTAACGTATATTCAAAACCTTTTACTTTCCCAAGAAGAAATTTTG
>read_958|beg|3282188|length|257|reverse|gi
CAACAATCCATTTACAATACAAATAAAAGAAGAAGGCATTTCAAAGCAACAAATAACTTCCCACTTAACTGAAATGAAGAAGAGTCAACAAGTATTGCACGGAAATGATGGATGCTATGCAGATAACGAATGAAAAAGTACCATGCTAAAGTGGAAGAACAAAAACCAATTGCAACAAGTAGTCATGCAAACATTGAAAGAGAAAGATGTACGTAAGTAGAGAATATAAATGAACGCGATAGAAAGTCAAGAAGCAT
>read_959|beg|3332986|length|254|forward|gi
ATCACTTAGGCTGCAGCATTTGCTGACTAATCATTTTTACGCACGGTGAATATTACTTTTCCAAAGTTTCTGCCGATAATTACAATCAAATACTACTAAAACTCCACGTTCCTTTGCTTTTTTAGCAAGTGAAAGAATGGTATCCCTCGAATTCTCAGAGACTGCTAACCCAATGCCACAAAAGTGAATCATATCTGTATCTAGTAAAATGCGATCCATTTCATAGTCTGAAGTTACTAGATTGATGAAAGGCA
>read_960|beg|464253|length|252|forward|gi
ATAAAACAGATTCGTTTACCTAGTGCATACAATCGTTGGATGGAGACAAATACAGCTAAAAGTTTAAATTGTCATTGTCCGGCAGTATCTTGTTTGGGGGCCTAATGTACTTGTGAAAAATGCATACTATAAAGATGTTGATTTCCAACAGCGAAAGGCAAGAATTAGCCAAACATCATAATAATACTACATCAAAGAGGAACCACCTAGAAAAACAACTAGAAAGTAAATAACTATACTTACTAAAGTAAG
>read_961|beg|167941|length|253|forward|gi
TTGAGGTAGAACAGTTACAGCTACAAAAAGAGTCTTTGCAGGATCAAATAATGATCTGGAAATAAAAAGTGAAATTGCGGGAAAGGTACTCGAAGTGAATGATCAGGTGGTAGTTGGTTCAAATCAAATGGAACAACAGCCAATTATCCGGATAGGCACATTGGACCAAATGATTATAGAAGGTTTTATCTCTGAAATACGACTCGATTAAAAATTGTAAGAACGGAAATCCTGTAACGCTCTCTTCCGATAC
>read_962|beg|735836|length|249|reverse|gi
CTTCTGAATATGGAAGTGTAGTAAAATGGAATTCCGACTGCTTGTGCCGTATTTTTCTCATACGATACCAAATCTTCCTTCGTCACTTCTGATAATTTTGTCTTACCATTGCACGAATAGCGACTTCTAACTCTTCAATAGTTGACTTTAGAAAATTGGTAGCATTTTTGCGCCTTCTTCTACGTACAAATTTATCTCTTACTTGCCATCACTCCACACCACTTGAGTAGGCGGTTCAAAAGGTACTGC
>read_963|beg|3452309|length|246|reverse|gi
ACATCCTGGCTGAAATTTCAGTTCAAATAACTTCTGATCTAATTGACCTGTCAGCACTTTTTTGAAGTTCTTTAAGAAAAGCTCCTGTCTGCTCCTGCTCCAGCATTCAAATGGTGTGCTTTGGTGGTGGTAAATTTCGCTGGATTCTTTCATTATATAAACGTTAAATATATCTTTAATCTTTTAATAGACGTATTAATCTTAATTGTTCTTATGTCTGCTAATCTTTTTTATTCAAAATGGATT
>read_964|beg|3056150|length|252|reverse|gi
GAAAATGGCGGAAGTAGGAAAAACGAGCAGGAGCCATTGTGATCGTCGATAACACGTTCGGTACTCCAATAAATCAAAATCCACTTAGCACTTGGAGCCGATTTGGTTATTCATAGTGCTACAAAATTTCTAGGTGGTCATGCAGATGCGTTAGGAGGAGTAGTTTGTGGCCCTGAAGATTATGTAGAGCAAATTTACCATTTTCGTGAAATAAATGGAGCAACAATGGATCCAATGGCTGCTTATTTAACA
>read_965|beg|382503|length|249|reverse|gi
TCTCACCATTGACTTTCAGCTTTGTCAACTCTCTGTAGATAAGAGGTGCCTAATTACTACGTTCTCGTCATCGAATTCATCATTTTATATACCGTAAGAATATAGTATCGAATGCAACAAAGAAAGTCAATATAATGAACTAGGATACGTCTTGATATAGGTTGGCATGCCTTGGTTTTAATACTAGAAACGTATACATTATCGATAACATAAACATGGAGATAGATAAACCAACGATTGCCCTCGTAA
>read_966|beg|3468941|length|249|reverse|gi
ACGAGTTCATTTGTTCTTTTAGAAATGGAGCAGGAAGGTTGATGTTGAGTTGAATACCATTTACGAAATGTAATCATTGAAGTAGGTTATTTCTATCAGATTCTGACTAGAATGGATTCGACGTGATGATAAAAGATCCAGTTACAATTAATATCTGTAGTAGCATGGGTGGGGAAAGCTATAATTTGGTGTGAAACACTATACAATAGGAACTTTTCGTTTGAAGCCAGTGTGGTAGTAAGTAGCGGT
>read_967|beg|1556171|length|252|reverse|gi
TTCATTCACTCCGCCATTCTACTTCGATTTCATAGGATAGTTTATACTTTTCTCGCCAATCTGCTAATTGTTTTATTTTTGACGTTGTCTCTTGAATAAATGATTGCCCACCAAAACCAGGATTAACAGTCATTATTAAGATAAGATCTACTTCTGCAAGTAATAGGTTTAATCATTTCGACGAGGTGTTGCTGGATTAATAACTACCCTGGTTTCACGCCGTGTGAACGGATTAACTGAAAAGTTCGATGC
>read_968|beg|305821|length|254|reverse|gi
CTTGGTTGTTTCAAGCGAAAGTGTATTTCCAAAAATAAAACAACCAACTAAAAGACAATAGGAATATAAAAGCTTTGTATCAATTGACTAGAAGAAATATATACCTTGTTTACTATATCGCTTTGTACTTTCTTCCCATTTCTCTAGTGTATTCCACTGAAACTCACTCATAAATTGTTGGTAGAAACATAGAGTCTGGACTCTTGGATCCAAATGAACTCAACTATTGTGCTCCAATAAAATATTTTATTTCT
>read_969|beg|1511138|length|252|forward|gi
TTGACGTTATGGTGGATCTTCTCTTACATTAACATTATAGTTCGGTAGGAATTCTACTAAATATAAGCAGGTACTCCAAAAGTATGGAAAGTAAATAATTGGTTAAAGTAACTATATATAGAAAAACTTCATATTCTATGTGATGTACACTACATCTAATGGTAGGTTTTGTGATATAATTTCTGTAAATAGAAGAAATGGCACAAAACCTACCATTTTTATATTTAAAACTGTTGATAAAGGAAGAAATGG
>read_970|beg|2535776|length|250|reverse|gi
GAGCAGTTGCTTGGTCATTAAAAGACACGAACTACCTAAAAAGTTTTCATCCAGATTATATTATACGAAGATATTAAAGATATCATAACGATAGTAGGTGATTCGTTTGCGTAAAACAGAGCGTTTTACAGTCAATCGTGCAAATTCATTATGGCAAATTTACGATACTGTTCCTTTTGGAAGGTTATAAGAAATTTTATAGTAATTCAAATTGCGTAGGTATACTCCTTTTCTAGAAGTGAAAAATTGG
>read_971|beg|1008603|length|254|forward|gi
TATTCCATCATATTATTGCAGATGGATGGTCATTAATACCACTTACAAAAGATTTATCAAAAGCCTATAAAAATAGTCTAGAGCATACTGATATTTACGGATAACCTTTAGCAATTCACGTACTCAAGATTATGTGGCTTGGCAAAAGAGCGAGATGGGAAAATCATCTGCAGAGGGAAGAGTTGGATTATTGGAAGCAACAATTAATCGAATTGCCAGCAGAAACACCATTGCCATATGATGTACGAACGACC
>read_972|beg|1215244|length|253|reverse|gi
AACTGCTCCTTCCACACCTTCCGTATTTCCAGGGAAATATGCATCGTTTTGCATTTCTGAATATGCAATCTGTTGAATTTCAGGGTCCATATAAACAGTAAATGTCATACCCACCCGTTTGTAGTGCTTCAACACGAAAGTTATGTTTCTCTGAAGCCTCTTTCATTACGAGATCAATATAACTATCCACCCATAGGATCAGAAGCTTTCGGTTCTTGCACAGCAATACCTAAAGTTTTTTCTTCCTCCGCAA
>read_973|beg|2193400|length|255|forward|gi
CTTATATTCCATTTTTGTAGAACGTTATCTAACTGTAATTTGGTCTCCTCAACTGATTGATTATTACTCAATAACGTATGTCGGCTAAGTCAGCTTTACTCCTTAGAGAGACATTTGTAGCTTTTATTCGATCCAGAGCCTCTTTTTCACTATACTCATTTCTTTTCATCAAACGGGTAAGTTGAATATCCTCATCTACATAAACAACTAAGTCTTATCAACTAGATAACCTAAGTTACGTTTCAAATAACAAAG
>read_974|beg|598338|length|256|reverse|gi
TGGCAATGCAATCGTATTCTAGCTAGATAAGCAATATTTGGTCCAGTTTGTGCCCCCGAAAAAGTTGCATGGAATGCAGTCTGTCTTTCTACAATATTTGTTTGCACTTGAAATCCTGCTTTTCTAGAAGACTCGTAAGGACGTCTTCATTGGACTTAAATTCTTGTATCACCTAGTTCTGGATGATAATATAAATGGTCACTAATATCGATTAGGGACGGAATAATTTCTTCCATTTTCGTGATTTAAAAGCTGC
>read_975|beg|1811550|length|252|forward|gi
CCATAGAGATCACCTCATCCATTTTTCTTGTTATTCAAGTGTATGTTGAGATGATACTCTATATGTCAGTTCCTCTCTCTTTGAGAATCGTTAACCAACTAGGAAATTCCAATGGAAAGAATACTTAACCAAAACGTAAAATATCCAATTTCATTTGTATATGAGGATAGACTCCCGTACATTGGCATGTGGCCAAATACATAGTCGATAATATCACTTATGCAATACTACAATACTTGCTAAGACGACTGT
>read_976|beg|3500449|length|254|reverse|gi
ATTTTCTAAGAAAATCGATTTCGGAGAGTATTCAACGAAAATTGATGGTAAAGTTTACATTAGTTGAGAAACAAAATATTGATGACTGGCTAATTGAATCGTTTAAAAGACGAGTAACTATCGAACTGTAATTACTAATGAACCATTATACTTATATAGATCATTTGGAGGGAAAGCTAAGTCCGGAGGTGCTTTTGCGACTACGGAAACCGCTGGTAAATAGAATTAATGCCAAGTTAGACAGTGCTTTATTA
>read_977|beg|238169|length|252|forward|gi
TCAAGGGATTCGTATAACTTCAGGTTCCGATCGGATTACGAGTAACTGGTAATACATTTAGACAATGGAGTGATACCTACGCAATGAATTTTGCCATTTATGTTACATCTACGGTAACGGAATCTATATTGTCTGTTAACAATATGGCGGGTATTCGGATGCAAATTCCTGCCGGTATATTCGAATATGGAAATTTAAATTAAGATAAATGTTAATTACCATAAAAGACGTAGAAGCGATATAAACATCGTC
>read_978|beg|1146013|length|254|reverse|gi
AAAGGATGTTCTCGATGAAAATATATCGACTAATTTAGATATTGGAAATTTCCTCGAAAAGTCCTCATTAACCAAGAAGTAGATGAGGAAGACTCCCGAATGCTTCATTATATACTTTTTCAAGCACTTATGGGAAACTGGTCATGATCCGGTATTACCGATTTACTTGAAACAAAGAACGGACGTCCGTAATCTAATTGGAATTGGATACTTTCAAAAGGACAGACTCGTCGACTCGGGAGGAATAGACGGAA
>read_979|beg|2601898|length|250|reverse|gi
TGGTGGAAATAAACATCAGAAATAAATTAGGCTATATTAACTAATAGTTATACTCCGTGTAGAGAAAATTGATAACATAATATACGGATTAATCACGGATAAAAAGGTGATTTTCTTGAGATAGACATAAGTTGCGGTAACTTAGGACTGTTTTTTTATAACAAAAAATTTCAGAAATAATACAGGTTTACAAAAAAACAACAATTAAATTATACTCATTACGAAAATTTAGATTTCCTTCTTATAAATG
>read_980|beg|2180609|length|252|reverse|gi
CTAGAAGGAATTTATTTACACGGATCTATCGTATTAGGTGGATTTCAAAAGAATAAAAGTGATATTGATTTGATCATTTGTTATAAACCAGCCCTTAACTTACATGAAAAACATAGATTACTAATATATTTTTATCACTATCAATGGCTACTTATCCGATTGAAGTTTCTGTTTTAGTAAAGAGTGAATTAGAAAATTGGAAGCATCCGAAGTACTTACGATTTCCATTATACGTGAATACTTGGAGAGATT
>read_981|beg|2511568|length|251|forward|gi
TTTCTATATTGAAAAGAGTTTCTTATAATATACTGAAAATTACCTAAAATTGCAACATAAATATTATTTAGTATGTTACTAATATTTTTACACTGTTTTCATTTTATTTGAAAATCTTATATACTGTATAAGTATTTTAAAAGTTAACAGTTTGAGGTGTTCATAATGATTAGAGGTATATACAGATGGAGCAACATTAGGGAATCCAGGCATTGGCGGAGCGGGAATCTATATAAAGATGGCAAACAAAG
>read_982|beg|1329269|length|250|reverse|gi
AAATATAATTTTGTATATCTCGCATTGGTGGTTTAAATAAGGATAAATGTGACGGTATGCATTCCAGTTTTCGAAATGACTGATAGAACCTTTCGAATATAATTATCTGCGTCTCCGCTAGCAGTGGGGAGAAACATTACTTTCGGGTTCGAATTATTAGATTGATCTAGTATGTATTTATCTAGTAAAAATTTTCCGGCTCCATAGAAAAACCCCCACCTCCTAAAGCAATTATTTGTCTCATAATTAC
>read_983|beg|1959197|length|252|reverse|gi
TACGGCTTGGTAGCTCAGTCGGTAGAGCAGAGGACTGAAAATCCTTGTGTCGGCGGTTCGATTCCGTCCCGAGCCATTTTAAAAAACAAGCATTTGTTGTTTTTTGTATGTTGAAATTGGAACCCAACTACAAACATTGGAAATATAAAGCATATCGTTTGCAACTACTTAAAAGCTTTGATAGTACTTTTTTAATATAAAGGGACATAAACCTTTACATCATTTATTTTAAGGAGGAAGATAAAACATGGC
>read_984|beg|2425800|length|257|forward|gi
ATACTACCAGCTAAAAACGATACTGCCTGCATAAAAATCAACTTGCTTTTGCTTTGCATAAGAAAGCACCGATGAGACTCCCAGTAAAAAACCATTACGACCAGAGACATCGCGACTACTGATTGTGGGCGTACCCATTCAAAACCAATAACGTATTGGCTGGAGAGTAACTAGTAATGGGATAAGAATAATTCCACCACCTAGCCCTACGTAGTGAACCAATAAAAGTCAGCTAGAACAGCAATTATAAAAACAAA
>read_985|beg|1588529|length|250|forward|gi
ATCCTTGGGTGCAACAAACAAAAGGATGTCATCAAATGATACAAGATGGTGCAAAATTAGTTCAAGAAACGTAACGATATTATTATAGAATTCGAAGGAATGTTACTTGAAAATTAAAAAAGTTTTAACAGAAGTGTTTGACAAAATAGAGATTATATTTAGTATTAGAAAAGATTTCATTACGTAAAATTGTCAACCTCATTTTGGGAGGAAGGTACATGTCAGATTATTTAGTTATCGTTGAATCACC
>read_986|beg|1761377|length|249|forward|gi
AAGAAAATGTAGCGGTTATTGTATCTAGTCATCTATTAACTGAAATAGAATTAATGTGTGATCGAATTGGATTATTAAAAATGGAGAACTAATTGCAGTGAATCTGTACGAAATGAGTCGAATGTAAGAAAATAGTAAACAAGTGATACAAATCACTACAGATAGCCCTGATAAAGCGCAAGAAATTCTTTCCGGTAAAGATTCATTATCACTTCATAAAGAAACAGACTCTATTACAGTTAATTGTGA
>read_987|beg|3330089|length|251|reverse|gi
ATTAAAAAGAACAGATCTTTAATCGAACGTAAAATGGATGAAGCAACTCATTAATGGGTGATGCGTTTTGATTGCATCATTCCTCTCCTTCCTCCTTATTAATATTTGCTAATTCAGCGATTTGGTCTCGTATCGCTCGAGCGTGTATCTTCCGGAATAGCTGGAATTTCGTGTGTAGAAGCCATTGTTCCAATAGATAAGGTATGTAAATTATATTTACGTAGTAACGGTCCTTGTTTCAAACCGACATA
>read_988|beg|3361546|length|251|reverse|gi
TTTACCATTCATAAACGTTTACACCAGTAAGAATTGCTGGGTTGTCTTGAATTGCTTTTACTGCACCTTTAGAAGCGATTTGTACCGCATATGGCACTGTTACTTAGTTAATCCAACAGTAGCTGTACGTAGGTACCGCACCAGGGATGTTTGCAACTGCATAATGAAGTACATCATGTTTTACATAGATTGGCTCATCATGTGTAGTTGGGTGATCTACTGTTTCGAAGTTACCACCTTGGTCAATTGCA
>read_989|beg|862883|length|255|reverse|gi
AACCATGTGCGAGAAACTGTTTGCCAAGCAGCAAACGTAAAAAAGGCGAGTGCAGTCAATGGTATGTTCCGAATAATTTCATTGACTTTGTTCTAAACACTGTCTTTCATGTTACTCCTCCTTTAAATAGTAGCGGAATTAAACTTGGAAAATACTTTATTTATTGGTTTTATTTTCCAACCGCCTATATTTTTATATCTTACAGGGTCATTTTGGCAGCGTCAACAAAGACTTATAATGTTTTACAGTATTGTA
>read_990|beg|89468|length|251|reverse|gi
TTCTTTTTGAATAGGAATCATATTTTTCAATAAGATCTGTAGCCTGATGGCTACGTTACGAATTTACCACCAAATGGATCCAACCCTTTTTTCCATGTGTTCTGCCAATTTATCTCTTCGAACCTGCATATGTTCATTTAACTCTTCTGACATTTTTATCACTCAATTCTCTATAAACTAAGTATAACGTATCTTACAATGACTTGAATTATTATTCATTATTTAAAAAGGATCTCTAATTCCCTTATAAC
>read_991|beg|1997227|length|256|reverse|gi
AAACAAAAGCATTATTGATGGAATAATGATGGTGTATCGCCAACTACGAAGAAAGCTCTAACATCTCAGGGTGTTGAACCAATTAAAAACGGAGGGTGAGGTATTTGACCCGAATCTTCACTCACGCTGTAATGCGAAATTGAAGTATGAAAATATGGATTCCAATACAGTTGTGAGGAATTACAAAAAGGATACCGAGCTTAAAGATCGTGTTATTCGCCCTGCGATGGTAAAAGTGAATAAATAATCGAAAGTT
>read_992|beg|3251760|length|251|forward|gi
CATGAACAAAACGAGGATGTGTAAAATTATTCACGTATTCCAAATAATTTTGTTTTTACTACTCTTTCATATACTCTTAATCATCGCTACAACAGTATCTAGATTTTCATTAGATTCTTTTAAACTACTTCCCCTCGGAGCAATATCTACATCATAGAAAACAGAAATAAGGAATTTGTAATTTTTCAAAAAACTCAAATGCTGCTTCCACTCTTGCTTTTGCTAAGTCCATTCCATTGAACGTTATCCCA
>read_993|beg|1473177|length|261|reverse|gi
ACTTTACTCTGTACCAACTTTGGCAGAAAGGACTTTGTTTTGTTATGCAAACTCATACCATTGATACCTAGCCGTCGATATGAAGTTCGTGTTCCTCACGACCGAAGGTTTGTCCCGTCCGCTTCCTTCGAGATTCCATGTCGCCACGGACACCCCTTAGCGTTAGGCTAACTGTTACTTCTGCCTTCACAGTTCGGGACTCTCACCCTATAGACTGCACCCATGCCGGGCACACTTAAATAAGGACGGGTGACAATGTCA
>read_994|beg|2275872|length|252|forward|gi
TCTTCCCAGCTTTTGTTTCTATCGGAAAAGACGGAGATCGTAATACAGGAAATATGTGCTTTTCCATCCCTTGTAAATGATGCGTTTCATTCATTATCTTTAAAGCTTCTATAATACTGTTCTTCCCATTTCTTGAATGGCGATATCACCACGATTATTGTTTTTGGTAATAAGATTAGGGAGTGACACAGTCATCCCTTGTCCAGAATCTCTCCATTCAATACGAGAGCATCATCATCTCGTTTATACTAC
>read_995|beg|1762173|length|256|forward|gi
CTTCATTTATCATAGGTTTAATTTTGTTTGGAATAAATAGGGGCAAATCCTGCTTTAATTGTCGAATCTGGGATGAGTTTCACAGAAACGTACCTACTTATCCCAAATACAAAAGGAAATGGTATTAGGTAGTGCTTCGTTTATTCTCATAACTACTTTTAGCATTTACGATATACTACTTTGTTCCGAAGTAGTGCAATGGCAATCGGGATACTCAATCTTTTTACTTCTTTTCGAATCAAATGATCGCATTCTT
>read_996|beg|2008430|length|251|reverse|gi
ACGTGAAAGGAAAGGTGGAGTGATGAAACTGTTACATGGTTAACCTCTATTGTATTTGGTGATGATTCTATGATGGATGAACCTACGGAAGAATTATTTAACGATGGAGTTTACTCTCATATCATTGCAATCTCAGGATCAAATATCACTTTAATAATTACAATTGTAGTTCTTATTACTAGTAAAAGGAAAATATTGTTACAAAGAAGGGCGCAAACGCTTTTAATTTTATTTTTACCTTTTTATGGGAT
>read_997|beg|1971386|length|250|reverse|gi
TCTTTGATGACTCAATTACAATACATACGGAATAACCAACAGAATTCTAGGGATAATCATAGGTATAACAGATATACTAATAAAGGTAAATTCATCATACCAAACCAAGCTCCATCTGCTTTTATTAATGCAGAAAAAAAATTAATTGCATATACTGTTACAGGATTCGTATATTACTGAAAAGGTACAAAACGATTTAGGAGCGGCATTTAATGTGAATGTCACAAAATTATTGCTACGCATTTATATG
>read_998|beg|1335582|length|252|forward|gi
TTTTCTAGAAGAAATGAAAATTAATTTATTTTTGAACTAAAAGTCATTTTCTTTCATTATCAATTACATCTATCGTTTTTAATATTTCAATAATATTTTTCTTTTCCTTGTCAACATTTCCTTGACATTGATTCTCTTACAAGATTATCTTCACACATTAAACTTACCCCAATTTGAATCTCTCCGTATTTACTCCAACTTAATGCTGCTATAGAATAAAGTTTCTCGTTAAACTTTGTAATCTGCAATGGA
>read_999|beg|2017860|length|255|reverse|gi
CCAATTGTCATAAAGAGTTCTGGTATAAAACCATGTCCAATGTGTAATGTGAACATTGAAAAACTCACCTGGGTTTAAAATTCCTGGCAAAAATACCAGCCATCGCAGGCTCTATTAACGAATAAGCGTAATACATTTGGGAATAGACCAAATAAAAAACTAGAATTCCTAAAATAACAGGACTTATTAGCATTACCAACTTGGAGCGTTCATGTACATGGTCTACTTTTAGTTGCTTCCACGAAATTTACCCAG
>read_1000|beg|1061149|length|254|forward|gi
ATTTTCGTGCTGAACCAGTTGGTTGCACTGCAACCATCTTAAATAAAAAGTACAAAGAAAATGACATTTCTGTAGATAAGAACATTGCTGGAATATTACTTTCGTGCCATTATATCAGACTCACTATTGTTGAATCTCCGACTTGTCACAGAGGTAAGACGTACAACGCAGCACACGAACTTGCAGAAATCGCACGGTGTAGATTTAGAAAGCTATGGTCTTGATATGCTAAAAGCTGGTGCTGATTTAAGTGA
>read_1001|beg|3261825|length|253|reverse|gi
AGCAAACATGGATACCGTAATGCCAGGATATACTCACTTGCAACGCGCGCAACCAGTACTTTTTGCTCATCACATGATGGCTTATGTCTTTATGTTTCAGCGTGACGTTGAACGTTTCAAGATAGTCTAAAGCGTGTCAATAAATCCCCTTTTAGGTGCTGGGGCTTTAGGCGAGGGTACTACATTTCCAATTGATCGTCACTTCGTTGCGGAGCAGCTAGGGTTTGATGGGATATGTGAGAATAGTCTGGAT
>read_1002|beg|774607|length|253|reverse|gi
AAAGTTTCCACATAAACTTGGTTTCTTTCTTTTCATATGCATGCCCTCACTAACGGAAATTTCTTTTATTTTAGCTCGTCTTTTTTATTCTAACATGTCCATATTTATCTATGAATAAACAGTTAAGTAATAATAGAAACGCTCTATTCACCAAATTTTCTTCTATTTTCCTTAATTTTGGGCAATAAACCTCTCTATTCACCAATTCTTCTTCGTAGTTTCCCTTGATTTTGGGCATAGAACCTCTCTATTC
>read_1003|beg|2298098|length|254|forward|gi
GACGTATGTATACGTATTCGGAAGCTTCTGGTTTCGGTCCATTGAACTTACTATCGTTTGGTGGAGTAGCATTATTAACCCTAGGATTTATACCTTCTGGTTTACAATATATATTATAGTTTCCCGTCATGCACCAAGAAAATGTTGGAGATGATCCAGGAACGCTCGTCTCTTTAGAATGGGCTACGCATAATCCAGTTCCAGAATATAATTTTGCTGTTACACCAACTGTAGATTCAGAAGAAGCATTTTTG
>read_1004|beg|2880346|length|254|reverse|gi
TTGGTTTCATGATTATCACTTCCTTATTGTTCGTGTGTTTAACAGCCTGTCACTATACTTGTATGTACATATTTTGACATAGTTTCGAGGTATTGAAAAGAATATAGATTGCTCTTGGTCGCATAAAAAGGTTAAAGAATTAAATTCTTTCGTTACTTAATTTAATTTGTACGTATATATATATATTTATAATTGACAAATGTTACGTACAATAATTAAACGTGTATTTAACAATTATACAAGATCCGAATATT
>read_1005|beg|1555994|length|252|reverse|gi
GACGAGGTGTTGCTGGATTAATAACTACCCCTGGTTTCACGCCGTGTGAACGGATTAACTGTAAAGTTCGATGCAGATGTACACACGCTTCTTGACTGTACCGTGATAATACGATGCACCTGCTTCTGCAAAGCAGGAATATATGCGTCTGGATTTTCAATCATTAGGTGAACATCTAAAGGTAAATCTGTAATTGGTCTAATCGCTTCGACAACTAAAGGACCGATTGTTATATTAGGGACGAAATGCCCA
>read_1006|beg|3357722|length|250|reverse|gi
AAAGAAGTTCGACCAGTACGAACCACCCCTTGAAAACCAGGGGCGCAGGACATACGGTGATAAACGGGCGCTTGCCTTTTGTTATTGACTAAAATTTCTATAGTTGTTTTTTATAATAAGTAAAACTATACTTTATCACGGTGACTATAGAAACAGCGGAGGAATTTATGCAACAAGTAAAAGCACTTACAACAGGAATGTTTTATACATATTTAAAGAGCGAAATACGTATTCTAATGAAATCGATGCA
>read_1007|beg|2758071|length|251|reverse|gi
AAAAATCGTAGTTAATTTCATCTGTAGACGTATTTTCTGCGTATGTAGTGTTTTTCGCTTGATAAATATATTCTAAATCGCCTTGTGCCAATCAAAATATCCTTTTCGCGGTCTCGATTCAATATATCCTTCTGCTACAAGCTGATCAAATGCAGTTTCAATTGTATTTTGACTGACTTCGAGAAATTCCGATAATTTACGTTTGGAGGGTAACTTTTCTCCACTATGCAAGATGTAGAATTGATGATTTC
>read_1008|beg|1692735|length|251|reverse|gi
TCTTTACCTTTTTCAGAAGTCCAAGGAAATACTACAAAAAGTATCCAAATCTGGATATAACAACATATCAGATTCTTCTATACGTACAAAACCTTTCAATACTAGACCCGTCAAACGTCATTTTATTATCTAGAGCCTTATCTAGCTGGCTGTATGGAATCTCCACGTTTTTAATTGTTCCTAGCATATCCGTAAATTGTAATCGAATAAACTTAACGTTTTCCTCTTTAATTTGCTTGATAACTTCGTCT
>read_1009|beg|1945380|length|252|reverse|gi
GAACTTATTAAGAAGAAGGATATCTTCTTCTGTACTTACATGCTAATAACAAAAGCTTCTGGAATCGTGACGGAAATGTATGACAGCTTAGAGATTGATAATTTTTATGGTGAAGAGGCTTATGAGGTTTCAGCAGAGGGATTCAATTGGCTGGGGTTTAAAAGACTAAAACCTTTCTTTGAACAATCAATTAAGTATTTAGAGTCAATGGAACAGCCTTTTTACAGTAAGTTTATAACTTTAAAAACCATT
>read_1010|beg|2420732|length|252|reverse|gi
ATTTGCTACTACTAGTGATTATTACACGTAATGTTCTAATATCATTAGGTACGAGGAATTATTGTAGGAGCATTGTCTTATTACACAATTTTAATATTTTATCCTCGAATCACTGAGATTTGGGAAGTATTTTACACTAATTTTATGCTGTGGAGAAATGGCAGATAGGAAATATATTCCTCCTTAGCTTTTTAATACTTCTAGGGATATTAACAGCATTTTTACAAGCATCAGGTGGAAGTAGAGCATTTG
>read_1011|beg|2387621|length|252|forward|gi
TAGATTTTTTTCTGATAAGATGCGAATTACTTCTGCAACCATAAATGCTCCTGTTCGATTGTCTAAACCTCTTCCCGCAATATATCTATTTTGCACGTAACTCCGGTTCTGTTTTATAGACAGCTAAATCACCTATCTGCACATTTTTAATTGCCTCTTTTTTAGAAAGTAAACCCGCAATCAATAAATAGATCTTCTAAATCAAAATCACCTTTTAATCCCCCGTGATGTTGAGCATTAACACCAATTACC
>read_1012|beg|2414412|length|254|reverse|gi
TACGGATGGACCGATGTTCTTGTGTTAATTTTTTCTTTTAAGAAGGTAAGAATATACTCCCGAACGATCATTTGTTGTATGCTTCATCTTACTATTAGTTTACTACCATTGATAGGACATGACGTTTCTTGCCAAATTAATGCACTATCTTTAAAGTATGGGGCATTATTCGTTTTGTTGGAAATGATTTTTCTAGAAAAATTCTAATTGGTTTAATATATCAACGGTTTCAATGGATAACGGATACCCAGAAT
>read_1013|beg|3006612|length|254|forward|gi
TGCCGTATTGTTATAAATATAAAGAAACGATCGATTACTTGAAAAAGAAAAAGTACTCTATCATCACCAAAAGTATTTGGTTCTAAAGAAAGTGTATACAAAAAACTTATTGATGATGGACAATTTGCTAAAATCGTACCTCCTACACTATTAATTAATAGTGAAAATGATTTTCGCTTACTAATAGAAGATTATAACAAAGTAATTTTGAAGCCAAAGAAAGGGCACTAAAGGGCAACGGAATTTATAAGATA
>read_1014|beg|1309557|length|253|forward|gi
TTCGCAGAATCGTTCACAAAAACAAATACCGTTTACTTAGTTAATCTAAGGGAAGCGGGAAATTCAGTGAAAAGCCAGTCTGCCTTATCAATTAAGTATGTTGGAATCGAATTCTTGACTTTAGAATCAATACGAAAGTCTTTGGAAGTGGATAGATGGGGGATTTGCAGGGCACTCTACCGGTGGTATTTTAGGAGTTGTCTATGGGATTTATTTTTCCAGAAGTTTACATTATTTAGTATTAGTTGGGCAA
>read_1015|beg|1230632|length|251|reverse|gi
CTGCTCTGAAGGTGACTGGTGCACAAAGTCTGTAAGATGAGACTGCTGCATTCGTAGATCATCTGGTGTTATTTCATATCTTTTTAATTCGGTTAACATCGTCTCTAGTTGTCCTAGAAACCCTTGTTTTTTAAGCCTTTTTGAAAAGCGTTCCAGTCCCCTTGTTTTTCTTCAATAATCTTCCTTAGCATCATTTGGATACCTACGGAGCTTATAAAATTGTTTTGTTCCTCCACCTAGTTTCCTGTAAT
>read_1016|beg|2941501|length|254|forward|gi
ATGCATCCTCAGGAGATGGTTCAAGTTCGTCTCCATATACCGTCACACAGGTCTATTAATAATCAAGATAATTCTACTAAATCGGTGGTAGGGATATATTGTTGGCCAGCCAATTTCCACCACTTCTGTTATCACAAGTAACTTTCCAAATAATTACGCTTTTGCCTTAGCTGACAGCCCTTCTGCAACAAACATAGAAGAAATGGTTTATGTTTCAAATACCGATCTTCATTTCGATCGTCATTTGGTTTACA
>read_1017|beg|1187341|length|258|reverse|gi
GGATTCATGCAGATAAAAATGAAGTAAGAGAACGTGGAAGGTAAATTTCCGATTTGTATATTTTCAGATACATCAAAGGACATATTGAACCAACTATTTTTAAAACAACCATTCAGGAATTTTTTTCACCGGTATCGGTCTCTATCCTTTGGCACTAATGAATATGCTGGTTTTTTTAATAGAAGAGCAAGCTTCCAAATTAGAAGAAACGCTTAGTTATTATCAAATAGCAATACATTGATGAGTGTAATTGTATAT
>read_1018|beg|2761587|length|258|forward|gi
ATTTTGGGGGCTGTGGCTAAACAACTAAGTTATTTTAGCCACGTCCAGCTCCCAGCGCCCATCACCTATTGTCCGTTCCGGAAAACCTCCTTACGATAAAGAAGACTGCCCGAATGTTCTTTATGAGGCATAGTCGCACTTATACCCGTGCGGTGAAAGTCAACATCGATTCGCATACGCTTATCGTGTTTCCTTTATCTCAAAGAAATAAAGAAGTTCGACCAGTCGAACCGACCCCCTTGAAAACCAGGGGCGCAG
>read_1019|beg|406112|length|254|reverse|gi
GTGCACTAACACCTGATAAGTCTGCTACTTTGCGTTTACGGTATAATCCGACTTCATCACCTCCTGATAATTTCAGTTTAAGGTTTACGCTGCGTATAGGTCAATACATTTTTTTGGTTGTTTCAAGAAAAGGTTCATCGGGAAAACAGAACGTTAAGGCAAGTCGAAGGGAGACACATCATGAATAAACGAAAAGTTACACTCAGTGCCTATGCAGTTTCTATTATATTAGTATTCTTACGTTGTTCATTATC
>read_1020|beg|2932659|length|254|forward|gi
AAATCTTTCTTTTTGGTATATGATATATCAGATTTGGTGGAACTACAACTATGAATATCCTAACCTTGTAATGGAGAACACAACGACTAAAGGTTTACCATAAGTAACATAAAAAAAACCGAACTACATTCAAATACCTAATCTAGGATTTCGAATTAGTTCGGATTGCTTGCATTTATATTTTCCTTCATCTGTACTTAGCATTTAGGTCGCATTTCCTTCTTTAACTTTCTTGTATTTGCTTCAGCAGAACC
>read_1021|beg|1202152|length|255|forward|gi
GTTCGTTAATTGTACGCCTTTAAAACAAAACCACTGCAGGAAACTTTTAAACCAGTTAATTTAAAAAGGTATTTTCGTTGATTTTCTTTAGAATACTTAAGCTTAAGACCATAACCAAAGAATGCAGTAAGGCATACGTGATTAAGCGATTATAAATGGGAAAAATTGCTTTTTCACTATTTTGGTAAGCTCCGTGTACAAACTGATAAAAGGTACATATGAAATTATAAATACAAGTAAACTAATAAATAATGC
>read_1022|beg|2671249|length|251|reverse|gi
TTTTATGGCAACGAACTGCAAATGAAATATCTAAATTAGGTTGTGTTCCTACGGTTCGTAGTTCATGAGGAGGAGCCACTGTTACCGATAATGGGAATTATATTTTAGTATTGTCCTTTTAAATTATTCCGCATCCGGATAAATTAAATAAAGAGATTAAATCAATTGTAGGAGTAATTAGAAACGGGCTTATTTATTGATATGGCTACTACGGTAATTGTTAGGAGAAAAAGATAATATTTATATAAAAT
>read_1023|beg|581354|length|253|reverse|gi
CAGCTAATTCCAGCTATCGTTCAAAAGGGAATATAACCCGGTATGCAATTTCACTCCAGAGAAGAGCGGTCGAGTTTGGAATTGAATTACTAAAAAGATATGAGGAGATGATTAGATGATTATCTTTCCAGCAATTGATATACGAAACGGGAAATGCGTACGTTTAAGGCAAGGTGACTATAATCAAGAAACTATATATAGCAACTCTCCTGTAGAAATGGCGAAAGAATGGGAAGCTTCCGGTGCGTGAGTA
>read_1024|beg|2866939|length|253|forward|gi
CTAGACATGTCGATATTTCCGTCTATTTTCTCGATAACCTGACTTAAAAATCTTGGGAAATCCTCATAAATAAATTCCGGATCAATATCTATGAAATCCATCACCATGGATCGTACCTGTAAAACCACGTATATCCAATTTGTATACATGGAATCATATAAGATAGATCCCCAATATCTCCTGCAGCACTAATAGCACTTATTATTCCAAATCTGTTCTATTTCGTTATTGTCATGGAAAGCTTGCTGAACAA
>read_1025|beg|1323071|length|250|forward|gi
GCAACATAAGCGAGAAATGGCACAGATAATAAAAATGTAAATAAAAATAGCACGGCACCAAGTGCTGCTAAGGTAAAGTATTAAACGCTCAGTTAATTTAGATGGCTGAATCCTTCCTGATACAAAGTTGCCAATACTGCTCCTAAGCCAAATAAAAACAGTCCGATTAGTACACCTGTCACGCCAAAACCAGCAAGTTCTCTTAACATAGGTTCCTTAAACGTATATGCAGTGAAGACACCTGAAAAAC
>read_1026|beg|905259|length|254|reverse|gi
GTAATTACGACGCTGTCCGAACTAATAGCTTCATTTTGACTCTTCCCCATTCAATAAAAAAATACCTAACGTATAGTTTATCTTATACGTAGGTATTTTTCTATGGTAATGAAATGAAATATTTAACTTAAGACGGATTTTACTTTGGAAGTTGAGCGAGTATAATAACGCACATAATTTTTATTTGCGTGTAATATATAAACCACTTTTAATTTGATACATATGTCCATCACCAACAGGAAACTTATCTTTTA
>read_1027|beg|906507|length|251|forward|gi
TGGTGCGAAGGCTAGGTCAAACAAAACAACGAGCTCGTGTAGAACGAGTGGAAGAGATGAAAGACAAAACATTTGATACGAAGAAAGAAGAAGTTAAATTTCAAGGAGGTTCTAAAAGACTTGGTAATGATGTTATTGAAATTGATGGGCTATACAAATCATTTGGAAATCAGACTGTATTGAGTAACTTTTCTCAACTCATTATACCAGAAGATCGAATTGGTATTATTGGTAATAACGGTACAGGAAAA
>read_1028|beg|1979981|length|252|reverse|gi
ACTGTTTATTGGTACAAAAATCTACCGCAAAAAAAAGAAAGTTTTTAAACGTTTTGTCGATTTAATGAAACTGAAATCATTTTATAGTATGATATAAATTAATAAAATTTAACGTCTCGGAGGATACAATATGGTAAACAAATTTTAAATCAGGATTTTTATCAATTATTGGTCGCCCTAATTTGGTAAATCAACTTTTATGAATAAAGTAATCGGTCAAAAGATTGCAATTATGAGTGATAAAAGCGCAGA
>read_1029|beg|1616559|length|249|forward|gi
GAGTTACAGCGCAGCAGCCTTATTCTGAGCTTTACCCAAAGGCAAAAGCCTCGAAAAGCCATAACACAACTAGCAGAGGTTTACTTAAAGAAAGAAATATGATTGATTCCGTAAATACAAGTTTTAGGTAGGTTAAAGAACTGGATGGAAGGGTGACCTTATGAGAAAATTACGGGCAATAGTAATTGATGACTCCGCATTTATGAGGAAAATAATTTCCGACTATTTTAGATAACGACCCAAGAATTG
>read_1030|beg|1338042|length|250|forward|gi
ATAATTTCCTTCGGTGAGTGGTTTACGTATTGTATAAACTCTTCCTCCAATACGTTTATTTGCTTCAAGAAATCACTAATCATGTCCAGCGGCCTTAAGTAAATGTCCGGCAACGTAATCCAGCCAAACCAGCACCAATAAATAATCATTCGTTTAGGATTACTTTCTCTTCGATACCATTATCGATGATTTGAAGATAATCTTCGGGTAACGTAGTTGAGTTGGTTCTCGTGTGTTCATCTGATTACCA
>read_1031|beg|3483806|length|252|reverse|gi
TTCTTATTTTTATTTTTGTACGGAGGAGCATATTTAACTTCAAACTATGGTTCGTATGAAGAACTAAGGAACAGAAGAACAGAATGAAGACTATGAGATTAAATTATTCGCAGCGGGATAGCGACGATTACGGTGATTGCTATTCATGGTGGAGGGATTGAGCCGGGAACTTCGAGAGGTAGCAAAAGGCTTGGCAAACAGGTGGATCTTTCTTATTATCTTTTTGAAGGGAATTAAGCCGACGGGGCAACA
>read_1032|beg|2049941|length|252|forward|gi
ATTTAGCGATTCGAACTACGCAAGTTATCTACACCAGCTACGTCGTACACCAGAGTCCTTTTTGTACATTCTTTTTATATGCTGGTCCGATTCCGTCTTAACTTCTTCAATAGTTGCTTGCAAATCTTGTTCTTTCTCGCGAGATTGTCTTATTTTTCTGTCAATCTCGTTGCAATTAATGAAGCAGTAATTCCTTGATAACCAACTAGCAGCATACTATCTTCTTACGTTTTGAAAGTTAAATTTGTCAAA
>read_1033|beg|1815085|length|253|forward|gi
ATTTTGTTTCTTTTCTGTTCGAATAATAAGTAATCCAGTAAACCATTTGCTGTTTCTTTGTCATCTGTTGTTAAGTAGTAATCCTCTGGTATAAAAGGATTTCTTCTAAGACAGAAGGCATAGTATGAGTGTTGATTTGATTTTCGAAAGTTCAGCTGTACATAAAGTGATTCATTTTGATTTAAACGAATATCATGAAAGGATTTTTCAGCATCTTGTTGTTGACCAAGTGGTTTTTATTAAAACCGAAATG
>read_1034|beg|2486231|length|252|forward|gi
AGAACTTCTCCATTCAGCAATCATGGCACGCTCTCTAGAGATACCTGCTGTGGTGGGTACAAAAAATATTACTTCATCTGTACAAAAGATGATGTGATTATTGTAGATGGACTAGATGGCAATATCATTATTAATCCATCAGAAGAGGAAATACAAGCATATAAACAAAAACAAGCAGATTTTCGCCAAAAAACAAGAAGAATGGGCAAAATTAAAAGACTGAACCTAGCTTCACTAAGGAGGCGTAACAGG
>read_1035|beg|2858275|length|253|forward|gi
TCCCTACGTTTATGAAAGTAATTATGATTGCATTTACTACTGGTGCATATGCTACTTGTTTTTACCGACACTATGGCAGTTAAGTGATTTTTATTCATTGCCACGCATGCTTATATTAATGTTTATTGCTATCACTTCTATGGTAGGTTGGATTATATTAGCCCACAAACTATGGGAACGGCCTCAAGATGGTAAAGATGACTACGTACGAAAACTATATAACTGCTACCACCGTCTTAACCTTGCTAGCAAC
>read_1036|beg|2740030|length|252|reverse|gi
ATGTTACCCGAGATGGGGAAGATATGGGGGAATTGATAATTAGAGGCCCATGGATTGCCGATCAATATTATAAAGATGATCGTAGTGCAGATACATTTCACGATGGTTGGTTTGCATAAGGAGATGTTGTCACGACTAGATGAAGAAGGGACTACTAAAAATTGTCGATCGCAAAAAGATCTTATTAAAAGCGGAGGAGAATGGATTTCCTCTGTTGACTTACGAAAACGCTTTAATGGCACATGAAGATAT
>read_1037|beg|969870|length|249|reverse|gi
GATGCTAAAGCGAAATTTCTTACTGCAACTCTTCAAATATTAGTCCACGGATAAAGATTCTTCTGGAAATGCCTCATACATAAATGCTGTCGCTGCATTGATTAAAATGGCAACTATAACACTGATTGTCAAGTTCAAGCTGAATTTTCAATGCCTCCAAATAAATAAGCTGTTAAAACTCCTGATACAAGTAAAATAAAAGGCAACGAAATTCCGACGATCAATTTAGATGGTGAATTTACACCCTTC
>read_1038|beg|663322|length|252|forward|gi
GATTGGTCATGAAAGTTAAATTAAAAGATAGTGTTCATTCAATGATTAAACGTTAGATTCTACTCCATTAAAAGAGCAGGTTAACGTTGTACAATATATCATTTAAATAAAAAATGATGGATTTGAACCAGAAAACCTGTTCAAATCCATCAAACTAAATTTATATCTTATTATTTTTAAAACGAACCATTTCTTCTGGTGCGAAAGGGTAAGGAGAATTCATATCTTCTAGTGATTTATTTATAATTATGC
>read_1039|beg|94694|length|257|forward|gi
GTATAGGCGTAGGTCGATGGACAACAGGTAGACTATTCCTGTACCGACCTCATGATTGTTTGAGTCGATGGGGGGACCAGTAGGATAAGGAATGCGCACCGATGGACGTGTGCGCCCAAGCAGTGAGAAACGTCAGATAGGCAAATCCGTCTGACAATTTCAAGCTGTGATGGGGGAGGGAAATTGAGTACCGAAGTTCCGGATTTCGACACTGCCAAGAAAAGCCTCTAGTTAGATCATAGGTGCCCGTACCGCAA
>read_1040|beg|3624600|length|253|reverse|gi
TTCCATGTATTCTGGGGATGAAGCGTGGAACAGGTCCTCGTTATTTGTCCTTCTATTGAAGATAAGATTTGCGTTTTAATGATAAACCACGTCATCAAATCTTCTTAGACCTGAAGGAAGTAGATACAGAGGAAGTGTATGTTCAAGGTCTACTCTACTTCATTACCAGAAAGTATCCAGCATGAAATGATTAAATCGGTACCTGGGTTGGAGAAAGCAGAAATTATGCGTGCCGGTTATGTCCATCGAGTAT
>read_1041|beg|2409974|length|252|forward|gi
GCAACTAGTGCCTTGATCTGTTTCCAGTACGCGTTGTTCCTTTTCACTTTCTTGTAAATATTGAATTGCATTTTCACTAATACCTACAATGTAAGGTAAGTATCCATTAACTACTCTATAATAATCACTCTGTTGTTCCTTACGCTTAGTTTTTGGATTTCTTCTTCAAAGAAGGTAAGTTTCTCAATCCATAGCTCCTTCCATTTTCCATAACTGGATATGGTCTTCGGTTCAAATTGAAAGGAAGAACCA
>read_1042|beg|3296666|length|255|forward|gi
ATATGTAAAGGAAAGCGGTGAAGACATCGTTCCGATTGGATCTACGTGTTCTTGCGCCAATTGGTTTATATTCCGAGAAAATTAGTGACGTTTCTGAATTAAAAGAGGGAGACAAAATTGCCATACCCAGACGACCCGTCAAACCAAGCTCGCTCCTTACGTGTACTAGTAGACGTGCAGGCTTACTAACCTTAAGTGATAATTTTGGAATGTTCGGTGTATCCTTCACAAATAGAAGAAAACCCGTTGAATCTA
>read_1043|beg|3111001|length|251|reverse|gi
AATCGATTGAAGATAGTAGTAGCTACAGTTCTTGATCGCCCACGTCATCAAAAACTTATAGATAAAATTCGTGCTTCTGGTGCAAGAATTAAATTGATTCCTAATGGAGATGTAGCAGCAGCAATCAATACTGCTTTTGATGATACAGGTGTGGATATACGTATTAGGATCTGGTGGTGCACCAGAGGGTGTTTTAGCAGCTGCAGCGTTAAATGTTTAGGTGGAGAACTTCAAGGGAAGTTAGTACCATC
>read_1044|beg|3042893|length|248|reverse|gi
TTAGGGAATGCTGGTTGATTTTCTGACCAGTTTTCCAAAATCTTATCGACAAATTGCCAAGATAAAGCAACTTCATCCCAATGGGTAAAGTTAGTCGCATCACCAAGCATACTATCGTAAATTAGTTTTTCATATGCTTCTGGTGTATTGATTCCCAGATACAGCATTTTGGTGGTATGCTAATTGAATTGGCTCTTAGTGCACCTTCACCTGATTTACGTGCATTAAGCAAAGCGTAATTCCTTCAT
>read_1045|beg|1226685|length|250|reverse|gi
CATACTTGTGCGTTAGAGTACAGATTTTTGTGCGTAAGCATTGCTCCTTTTGGTTTTCCGTGTAGTACCCGAGGTATACAAGTAACAGCTAAATCTTCTCCAACTAATTTTGGACCATTAAAAGGAAATTGACCATTAGAATTACTTCTTGGAAACGTAATATATTTGTTGGCAGATGGTCTTTTTTTATAGATTCTGGAACTTCATTTCCACTTTCACAATTAATAATATATTCAAGCGCAGGTAGATC
>read_1046|beg|1727942|length|251|reverse|gi
ACGGAGCCTAAAATTAGCTGGATGTAAAAAGCAATAGAAGACCGATAAATTGAATAATTGTTTTCTATTCAGTATACTAAACCCTAGTCAATATGTTTGACTTCATACGACTAAAACAGCACTTCTTTGCTAGGAAAGGTGTTTCACCATGCAAACAAATGAAATCAATGCCGAAAAAACAACTTCCGCCTAAGGAAGAACGACATAAATTATTCGGTTCTGTGCCACCAAAAGTAAAGAACGAAACCAAT
>read_1047|beg|3561661|length|255|reverse|gi
AAGAAGGAATTACAACTATGGCAGAGACAGGATTTTCCACTCCTGCACATAAAGAAGCGAGTACAAATTTGGTTAGATTCTATACCTTCTATAGATTTGCAAGTACTTTTTAGATGCGCATGATATTGGTGTGCTTTACCAACTATCTAAGAATGTAGCAGAATGGCAAGATGTTGAGACGTAAAGAAATACAAAAAGCGCATTCTTAGGTGAACAAAAATAGATGAACGCTTTAGAAAAGGTATCTGAACAAAT
>read_1048|beg|3358242|length|251|forward|gi
TGCATACAGGAGAACCCCAATTAAAACAAGTCCTAAATAACCAATTAATGGATAGAAGAAGGCAACAAGCTCTGTAAATCCTACAAAACTCATGCGAATCCAACTAATAGGACAATGGTATAAAAGTTCTTAAATTTCTTTGTACCAACCTCAGCAAATCGAGCACCGAAGGAGTAGAACATACTTAACTCCCGTATTAAATATCATAGCGAAAATTACAATTGCCATAATCACTACCAAGTACCGGCGAG
>read_1049|beg|67253|length|251|forward|gi
CACACGAATCTTTACGTTATCACACTATTGAAGAGGTATATGAGTTAATCGATGCCATTGATGCAGAAGATGATGATAATATAATCGAGGAGCTTGGCGACTTATTGATGCATGTGTTGCTACATAGTCAAATCGGCGAGGACAATGGTTACTTCTCTATCGATGACTTATATTGTCGTATTACCAATAAAGATGATCCATCGCCATCCTCATGTAGTTTTCTAATCAAAATGTAGAAGATTGCAACCGGT
>read_1050|beg|2893038|length|249|forward|gi
TGCATAATCTTTTCATCTTCGTCTATATCAAAATATAAATAACTTCCATTCTTCTGTCATAGAATATGTGGTGGCATTGTTATTCCACATATTATTTTCCGATAAGAAAGTCATTCCCATCATTAATTGGCAACTTTGGATTCCATCTGTCATGTATATATTGATAAAGATCCGTTTATTCGACTGAGAGCATCTCCAAATGTCTATGAGTTGCTTCTTGTAGTGATTTTTTTTGAGTAGGATAGTTCT
>read_1051|beg|2856242|length|254|forward|gi
CATTTACTCCATGCGCTAATGAGGAACCTGCTTTTAATGCAGTAGCAACAAATATCGCTTCAGTTACTTCCTCTTTATCCGCGCCGTTGTCTTTTCCACATTTCCAACATGGAGTTCAATACAATATGGACAACCTGTAATATGGGCAACCGCCACTAGCCAATTAATTCTTTTTGCTTCACCGAAAGCTTCCCTTCTTCAAGTGCTTTGTTATTAAAAGCAAAGAACGAATGAAATACTTCTGGTGCAAATTC
>read_1052|beg|3125399|length|249|reverse|gi
TTTCTAATTATCAATTGGATTGCATTTTTGGCTATTACTATTTATGCTTTTTATTTATTTTGCCAAAGTAATTGCAACCCGAATCGCTTATATTAGGCTAGGAAAGAAATCAGAGTTTGATGGTGAATTTAAATTGCGCTTGAAGCGAATTGGAAAAATTGTTTTGGTCAATCCAAACTTCTGAAGGATAAGAAGTCTGGAGCAATTCACGTTATGATGTTCTATGGTTTTATTTAGTTCAATTTGGTG
>read_1053|beg|3430203|length|252|forward|gi
TACAGTAACGCCGGGCAAATGGAAGTTCGGGTGAAGGATTGACTTGTTTGATGCAATAGAAAGTTAAGCGGGAATCGAAGAGGTACTTGAAGCGACACGTAATTTTATGGAGTTCCTATTACTTTGTAGACAAGTTTTATAAAAAATAGACTACTTAGTAAAGGAAACATACTCTCCACCAATTAATTTGATTTTAAGAACCGATAAACGCAGGAGAAGCAACTCAGTAGTGGATTAGATGCTATTAATACC
>read_1054|beg|2492179|length|254|reverse|gi
AACTTGTTATATGGAATGGACCAATGGGAGTATTTGAATTAAATGCATTACGCAGGTGGTACAAAAGCTGTAGCAGAAGCATTAGCATCTACAGAAGGCTACTCTATAATAGGTGGTGGCGATTCTGCGGCAGCTGTTGAAAAGTTCGGCCTTGTCAGAAGAAATGGATCATGTATCTACAGGTGGAGGAGCATCATTAGAATTCATGGAAGGAAAACGTTCTTCCTGGGACTAGCTGCTCTAAATGATAAATA
>read_1055|beg|3409553|length|252|forward|gi
CACCATTTCTCTAGTGATTCGCCTTACTTTTAGGCAATAGAGCACTTCTATTGACCAATTCTCTAGTGTATTCGCCTTACTTTTAGGCAATAGAGCACTTCTATTGACCAATTCTCTAGTGATTCGCCTTACTTTTGGGCAATAGAGCTCTTCTATTGACCAATTCTTGAGCAATACGCAAAACTTTTAGGTAATAGAGCACTTCTTAAAAAAAAATAGACAATCTTACTAAAACGCTACACTTGCAGATGC
>read_1056|beg|1774180|length|252|reverse|gi
TGAAATAATTGACTATAATACCAGCTAGTGTCTCCCGCTCGAACAGTAATTTGCATGTGTAAACTCCTTTCATACGGCTTTATATATGTTATGATGCGGTTGGATAATGAAATGATTCATTTATTTTTAGTCACTAATAAGGTATAATAGATAATATCTGACAATATCGGCAAGAAGGAGGAATAATTCGTGGCTTTTGTTATTACGTCACCTTGTAAAACTGAAAAAGCAGGAGAATGCGTCGAACGTTTG
>read_1057|beg|1100539|length|256|reverse|gi
AGCGTAGTATATTTCTGTAGGGGGTTTTCAAACAATTGAAATGATCGATTTGTTATGCCCTAACTCCTATTTAATCTAGAAATATAATTTTGTAGCTTTTGGTTTTCTAGCTGATTTTCCTTTTTTTGGAAACGAGCCACCGTTCTATAAATTCTTCCGTTGTACCTATTTTCTGCTCTGCCCAAAGATGCCAAAAAGATTTTTGCAGACGCTCTAGCATCACTCCATCGCATGTATGACTGATTTAACGCTATAC
>read_1058|beg|3237096|length|250|reverse|gi
TGTTTTGGGGTTCGTTTTAATGCAGTTCGACAGACAGATTTGAAGGCATTACTCGCATATTCTACAATTAGCCAGCTTGGGATGATTATGAGTATGTTTGGTATTGGTTCTGCCGCATTAAATTAGGGTACTCCACAGAATCGGTTGCATTTACAAGTGCTTCTTTTGCTGCATTATTCCATCTCGTAAATCACTCTACGTTTAAAGGAGCTCTATTTATGGTGGTAGGTATTGTCGAACCAAGTGTAGG
>read_1059|beg|1397939|length|252|forward|gi
GAAAACAATGGCGAGATAGGTTGATAGGGCAATCCGAATGTAGTGTACTAGTAGAATTTCACGATCGGTAGCATCTTTTAATGGATTTAGTCTTGAAGTTCGTTCAGGTCCCAAGTAAATATTTATTATGGCGGTCAGCCCAATAGTAGATATGATTTATGAAAAATGATGCCGCTACATCGAGTTTTTTCATCTTATCCAAGTCTTCTTCAGTTAGCAGTTTGCACATGTTCTATTCGATGTAAATATTTT
>read_1060|beg|2464063|length|251|reverse|gi
GTATATAAAATCCCCCTATAATCAACAGGAACATTCCTTCCATTCCAAGTTCAGGAGCTAAAGAACCACTAAATAAGATAACGATCCAACCCCATTACTACGTATAGCATTGTAGATAACCATCTAGGGGAGTGGAACCATATAAGTTTAAAAGAAACTCCAAGCAAAGCAAGAACAGTAATAATTGCAAATAAGATCCAGCCAATTGTTCCTTTAAGACTTATCAAACAAAAAGGTAATATATGTCCCTG
>read_1061|beg|1809815|length|251|forward|gi
AATTATTAGGAAGGAATACACTTTTTTTTTATACGATAATTGGTACGTTTGCAGTTTCATTCTTCCTTTGGTTATTTCAAATTAAATACTTTTCCAAATTCATTTGGAGAATGACATGACATTGGTAGCACTATTTGCTGGGTGTTTATCGGTATTGGACTTGGAGTTATTTTCAGAACGGTGGTACTACTGGTGGAGTAGATATCATCGCTCAATCGTGAACAAATATATAGGGTGGAGATTGGTAAAGC
>read_1062|beg|2946266|length|254|reverse|gi
TCTGTTCTGGTACGTCAGAGCGACTACTTATTTTCAGGTACAGTGACAGGGACTTTAGGCCTTCCAATTTACTTATTCGCGTGCAGTGTCAGGAATTGGTGCAATTGTATTTGCTTTAACTGCCTTAATGTTACCATCAAATACTTTGCAAGGGTGGGTGAAAAATGAGCCCAGAACTTATTGGATTTTTAGGTATTATAGCTAATTTTGATACTGTTTTTCCTGAAGATTCCAATTGCTGTATCTCGTTATTC
>read_1063|beg|1117383|length|252|forward|gi
GGAGAACACTATGTGGAAGAACTAGGTTATCATATGTTAACACCGGACATGCGAGGACATGGGCAAAGTGATGGTGATTATATTGGATTTGGTTGGGCATGACCGACTAGATATGATGGATTGGATAGACCAAGTTATTGACCGGTTTGGAGAAGATGTTGAAATCGTCTTACATGGTGTATCGATGGGGGCATCAACCATGCTGATGACTAGTCGGGGAAGATTTACCAAGTAATGTGAAGCGTATTGTAG
>read_1064|beg|2675237|length|251|forward|gi
TTGACCGAATACATCTCGCCCGCCATAATCTGTACCAATATAAATTGATCAGATGGGGCTTCATGTATGGCAAACAAATCAACACTTACAATCTCTTTTTGGTCGTAACTATAAGCGAAGTGCCAAATACAAATAGCATTGTACCTAATAAAAATATTAAAGAAAAAGAGCTAATTTATCTCTATAAACGTTCTTTAATAAGTATTCTTAACGCGGAAGGACTCCTTTGTTCAACAACCTTCGAATTTATC
>read_1065|beg|599727|length|255|reverse|gi
CTGCAAGTCAATGTGGCTTTACCCCACAGTTAGAAGATCTCCAAAAACTATATAAACAATATCAAGATAATGATTTTGAAATATTAGGTTTCCGTGTAACCAGTTTGGTAATACAAGATCCTGGAGCGATCCGAGAGGAAATTTCAGCATTCTGTCAAAAGAACTATGGAGTAAACTTTTCAAATGGTTTAAAAAAGTTGATGTGAAAGGTAAACGAAGCCCATCCGCTCTATAAGCACCTAACCGAAGAGAAAA
>read_1066|beg|2010447|length|254|reverse|gi
ATCGAAGTTTTCGCTGATTTTTCCTTTGAAAGCAAAAATCATACTTCAAGAAGGGAAAAGAATCTTCTTTTTTGGCTAAAAAAAATGGATAACTTTTATGTTTTTAATGAAGGTAGTTAAAGAAGGAGTAATGAGATATTTGTCGAATTGATATATATCTTATAAGGTCAGTTTCAGAAGGACGGTGAAATTCTGTTGTTAAATCTTCTGAAAAAATCCTCGTTTTTCTTGCTTGCAGGATTAGCTGGTTTTCT
>read_1067|beg|3267197|length|253|reverse|gi
TTTAGCCGGAGGATTAACTTTACTCACTCTTAGTATTACCTATTGTAATTGTAGCGGCACAAGAAGCAATTCGTGCGGTTCCTGGTCATCTTAGTGAAGTCATCCTATGGTATGGGGGCGACGAAATGGCAAACCGTGAAAAAAATAGTGTTACCAGCTGCACTACCTGGGATATTAACTGGATCGATCCTAGCCTTATCTAGAGCAATTTGGGGAAACTGCACCATTAACAGTATTAGGCATACCGGCATTG
>read_1068|beg|2221333|length|252|forward|gi
TTCTAGTAAAATTTTGGTAATTAATAGTTCTTATAACCTATATTACCATCTTTTATGTACTGTCAAAAGACTTAAACTAAAATTTATTAGGTATAATTACTTATTATTTTTTCCAAAAAAAGCATATTTTTCAGCCTATCAACATATAAAAATACGCCGTAGGAACCTATAATTTAATTTCCTACGGCTTACTGAACTTATAGATTGTATCTCTACAAATCATAACTTCCCCTATATTCATTGCATAACCTT
>read_1069|beg|1573691|length|252|forward|gi
TCAGGTTAGCTGAATTAACAAATCTGGATGAAATCCACGATTCCGAGGAATCAGAGGAACAAATAGACGAAATTATAGAAGCAAATAGAAAAAGCAAACAAGAAGCCTCTACAGAAATAGCGTGAGCAACGTGAAAAAACGAATGCGCAAGTCCATTACTTAGACAGTTGGATGAACAATTGAAAAAAGAAAATCACCGAACTTGAAGAAATAAATGAAAGAAAACAACAGGCAGAAGTAAAATCCAATCGA
>read_1070|beg|1607694|length|253|reverse|gi
GTACGCTGACAGGTTCAAACGTAACCTCGTTATCAATACTCAGCTTTTTCAATTACCTCTACACTAGGTGTTGTTATTTACTACGTTTTTGATTTTAATAATGTGGATAATGTTTAGCAGAACTACCAAATGACGATTTTCCAATCTCTCCTAATGCATCAATCTCAATACTAATAAATAGGCTTGTGATGTGTCTTCATTTGATATTTCTTCAGAATCACTCCTCAGATACCTTAAGTAATGCATCAATTTC
>read_1071|beg|2285490|length|250|reverse|gi
AAAAAATATTGTTTAGTATATAAAACGACGCGAGTGAAAAATCTAACTTTCTTCTTCGGGTTATTCCAAGTAAAACAATGAGCATTCCACAAGTAAGAGACGAGGAACGGGAGATTGAAAAGGAAATCGAATAAAGCTAGAGACTATTTCGATATAATTACGGATGTAAAGAAATCGCTTATTTATTCGTAAGCGTATAGATTTTCTAAGAAAATTTAATCTATAAGCATATGATTCAAGTTTTAAGAAA
>read_1072|beg|2728953|length|251|forward|gi
ACGAATGCAAAGTGAATTAGATGAGCTACAAGAACTAATGGATGATCTCCCCTTATCATAGCAATCCAGAGCCAGTTCCTTCCGATATGAAGCAAAGAGTATTGGCAAATGTTCTAGATAGTGAAAGCTCTATCAATAATAGTAAAAATACTGAAGAGGAAGTAAAAAAAGACAACTTGTGCAAGTGCCAAAAAAGAAGAATAATACCTGGCTTAAGCCTGTATTAGCTAGCCGGTCTTACCCTATCACTG
>read_1073|beg|876367|length|255|reverse|gi
GATCACTTAAACTCTAAATCATAATAATAATAGACCAATTCTAGTTACCACTATTGTAGATTTCTTAAGCGTTTTTTCGTTTAGAGACCCCCTCTATTCAACACTTTCATCGTATTTCGAAGTTCTTTTCGTTAGAGAATGATCATAATATTACTATTACATTTACATTAGGCAATAATCTATTATTTCACGCAACGTTCCAAAATCGGATAGTGTTTGCTAGTAACTTTAATTTTTTACATTATTTTCTTATTA
>read_1074|beg|1381577|length|253|forward|gi
AATTAATACTCCCCTTTAAATAGAAACAAGTTTTCTTTGTTTCTCTACTTTAAAGGGGAGTTAAATTTAAATACTTCATATTTAGTGCCAGTGAGTCTTCATATAAAAAGAATAATTGTAACATGTAATGAGCAGAGGCTATTTATAATAGAAGTTAATCATCTAGGCTCTACCGTTAATTGTTCTCCTGTTTTTGGCATCGATAACTACAGTTACGTCCTTCTGATTGTCATTTTCAAATTCTATCTCATAG
>read_1075|beg|2656342|length|254|forward|gi
CTATACACATCTAACTCATACCGATATATCGATTGATCATCTTCCTCTACAATAGCTAGTCCTTTATTTAACCATTCTTTTGCATGGAATAGGTCATCAATGCGATAATACTCTTTCATTAATCCAATAACTTGGTATAACTGTTTCGTTCGGGTCAGCTCTTAATACAAAAACTTTTTCTTATAATAGGCTATAGCTTGTTCCGATTGATTGCGTTCAGAATATAAATTCCCTATACTTTTGATAACATTTAG
>read_1076|beg|3415013|length|252|forward|gi
GACAGTGTCGCGAACACTCCCAAGCAGATGGTCAAACGCTGTTAATTGCCACGACTTTAGAAAGTATTGGAAAAGAATACAAAAAAAATATCTATACGATATGCGAGGTTTTAGAATCAAGGCATATCCAAGCATTCAACATGTTTCCGTCGAAGAATTTTATCACTGCCAATGATACGGCAGCGCATTTAGCAGCACGTTCGATTTTATACAATGGTTCGAGTGAAATTATTAGGCAGCTAACTAGCAATA
>read_1077|beg|1767823|length|254|reverse|gi
GATCGTCTACAATAATTGTACTTAGTGACATGAGTACCGCTCCAACAGCAGGATCTAATACAATCCCCCATGGGGCTAATATACCTGCAGCTAATGGAATCGCAAATGATATTGTATCCTGCTGCCCACCATAAATTTTGAACTCATTTTATGGTAAGTCAATCGAGATAATTCAATGATAGAAACAACATCTTTGGGATCACTGTTGACCAAATACGATATCAGCACTTTCCATGGCAACATCTGTACCTGCT
>read_1078|beg|406888|length|253|reverse|gi
AAAAGTTTCTAAAAATTTTATAAGTCCTCTAGTACCAATGACTAGAGGCTCTTTATAATCAACTTATTGTTAGGTTCGCATACTTCACTATTACGTCGCGAAGTAAATCTACAATTCCTTACCCGCTTTGTGTTATAATACTTTCTAAAAACGATCATCTGCTGCATACATTTCCGCTAACCCTTTGTGGCTTCAGCAGAATACTCTGACCAACTATACAAATAACCAATTCTTATGAAGGTCAAACGCTTGC
>read_1079|beg|853554|length|251|reverse|gi
TGTTAGAATCCATTTGATTCCTCCATTGGTTTAGTGCTCGTACCATTGGTTGATCCATTCGTTTGAATCATCAATTGATTGCTTGTTCAAATTATTTGTCGGTTCATTTTCCAACCCATCCTCAATTCTTCATCTACTTTATTAGGATCATCATACCAGCATATGTATCGGAAGCCAATATGCCTCCTTTCGAACAACTCCGTTTCAGTTTGAAATACAGCGGTTGTTGGTGATGTTATCATCGTAGAAAT
>read_1080|beg|2870140|length|256|forward|gi
GCTTATGGTGGCTTAGGGAAAGGCGCTACTCCAACTGAAATGCTTTTTTAAGCTCCTTAGCAGGTTGTATCGGTATTGATGTGACAATGAATTGAGACCACATCTTGATAAAATAACGAAGATAGAAATTGAAACTGACGGTTACAAGAAAAGAACGAAGCTCCAAAAAGGATTTACCGATATTAGTTGTCACTTTTATTATCGATGGTGATATTGATAGTAAAAAAAGTATGGCGTGCAATCAATCTAGGAGAAG
>read_1081|beg|623556|length|252|reverse|gi
GGCATTAATTTTCGATAGTTGCTTCCTTATTGCCATCAACTATTTCAATTTCATACATCATTTGTTCCGTCATCTTCATCTAACTCCAGTTCACTTACGGTTCCAGAAAACTGATTTAATGCAATTTCTTTTGCCTCTTCTGATGAGATGATGGCATTGTTTCCTTAGTTCAGATGATGGTTCGTCTTTTCAGCTTTATCTGTATCATCATTATTATCGTTGGTTATTATCCGTATTTGTATCTTATCCGTT
>read_1082|beg|719437|length|255|reverse|gi
GCTATAAAGAAAGTCAACATCGCTACTTTATTCGCATTAATACCAACCGAAAAACGCACCTTCTCGATTTTGCGACAATGCAATGACTAGTTCGACCTATAAACGTTTTCTTAAGAAAAGCATAAAGTAATATCATAAACAACAATTGCTGCCACAACAATCAAGATTCTCTAGAACCGTAAATGTTAATCCAAATACATTGACTACTTCATTGTATGGTGTTGGCATCTCTCGAAAATACTGGACCCCAGAACA
>read_1083|beg|3354291|length|255|forward|gi
ACTCCTAGTCCGAGGCAACCTGTAGTAGAAGGCATGGAAAGTTGGTGGTGAAGAAGCATGGGGATGGCAAAAGAATTGGAGTAGAACAAATGGTAGGTATGGTGGTGTGGCGACAGGGAGGGGGCTGGAGGGGCTGGAGGGCTGACGCTCCCGATTGCTCTAGCGTAATCGGAGATATCCCCCCAGCCTGCCACATAGGAGTAATTTTGGTTGAGTTGATTAGGGAACAGCTCCTATTAACCACTTTTCACGCTT
>read_1084|beg|2977772|length|251|forward|gi
CAACCCCAACTACTATCTAGTTTTTCTAACCTATTAACCTGCGCTTCTACTTTACTTGGTAAGAACTCATCATCATCATCCAACAACATAATATATTCTCCTTTGGAGTTTTGAAAAGCTGTATTTCTACGCTGCTGATCCATTCTTATTATACTCATGTTTAATATATTTTCACTTTGAATTTTTTTTATATCCTAGCATTACCCCCTCAGTTTCTAACCTTCATCTGTATTAGGATTATTATCGTCTAC
>read_1085|beg|544835|length|250|forward|gi
AAAACCCGACTCTACCTAAGCTTAAAAAATTCAGGTGAAGTGGGGGTTTTTCTTTAAGTTTATATGATCACTGGCTATAAGGAGCGACAATCTCTACTTTAATGCGATCAGGATCTTCAAAATAAATAGCGTAGTGATTCGGTCCGCCAGCAAAAGGATGGCGATCTTGATACAGAATAGGGATTTGTTTTTCCTTCAATTGTCTGTTAGTGTATCAACATGTTCTTTTGATGTAGGCGTGGAAAGCGAT
>read_1086|beg|277892|length|258|forward|gi
AAACAAATTAGCCACATTATTTACTTCTAACTACACGGAAGACTTACTTCTCTTAAGTAATGAGGTTTACCGTTATCATCGACTAACTGGATTAGAAAAACGACGGATTTAGCTGAGGAAACAGTATGGAGACACTCGTAAAAACGATACGAGAGTGAAAGTAACCAACCCAAAAATGTTTTCAAACGTTACGTGTAAATTAGAACGATAAAAACTATCTTTTTTAGTCCGGATGAGATTGACTTTATCGAGAGTATT
>read_1087|beg|2991246|length|252|reverse|gi
GACTGAATTGACTTATTGCCAATGTAAATTCCTAAGTGGGAAATACCAGATTTATACGTATTCTTGAAGTAATACCAAATCACCTTTTTGTGGTGAATTTACATAGTAGGAACGATCGAAATATCCTTGGCTGGAAGTACGAAAATGTCTTTGCCTGCTTTATTATATACGTGATAGATGAACCCACTGCAGTCAAATCCACTTGGTGTAGATCCTCCCCATACGTAAGGAGTTTCCGTTAAGCTTTTTGCT
>read_1088|beg|3594670|length|252|reverse|gi
CTGGCAATACGGTTGGGGTAACCGTGCTAGTCTTCTCTGTAGTAAGAAGGAGAAATATTTGTTATTATGGGGCTTTCAGGTAGTGGTAAGTCTACATTAGTTCGCTTATTAAATCGTTTAATAGAGCCAAGTGAGGGTTCTATCCTTATCGAAGGACAAGACGTTAGCGAAAATGGATAAGAAAGAACTTCGTCAAGTTCGTCGAGAAAATTAGGAATGGTTTTCCAGGCAATTTGCATTGTTCCCTCATCG
>read_1089|beg|3412441|length|258|forward|gi
CGTAGGCCGATTTACCTAGTTTCCTGACTACCTGAGATGTTCGTTACAAGCATAAAAAAATAGTGGGGTATTCCCCACTATTTTCCCTTTCTAAATATACGAGATCAATGTTCCTCCAATAGCACCGGTTAGAACAATCACCCACGGTGGAAGTTTTCCAATAAACTAGCATACTGAATAATACCGCTAGCAAAAGTCAAAATCAACAGGTGACACGAACGGCACTCGCCCATATCGGCTGATACGAAGGCTGCGATT
>read_1090|beg|3319908|length|252|forward|gi
GCACCACTGGTACCAATAGTTATTGCCAACTTCCCCGTCTTTAATAGCGTTTACACCGATATTGGATAGTACACCATCACTTGTCGCCACTGATAAATTTCGTATTGCTTGTGATTCCCATCTCTTTAGCAACTGTTACGTCCAACCTAGTTAAGATTTTCGTGGTCGGAACTAATGAAGATAATTGATCTTTATTTATTCCTGCTACCTGAAGTGCTTCTTCATCCCACGATAATTCTTCTAAATTCATCA
>read_1091|beg|717016|length|251|forward|gi
TAGCACGATTTAGGAGTTGCGATGAGTTACTGGACTGAGTTAAAATGATTCTCCGTTATTACAAAAAGGTTAGGTGATAAAGAGGTAACTACACAGTACTCCGGCTTTTTTACTAGAAATGATTGGATAGAAACCTATTCTAAGAAAAGCGGAAGAGATGTTTCCCATATCCATTTTTACCTGACATTTGCTTATTTTAAGTTAGCTGTCATTTGCCAACAAATTTATTACCGTTGGCATCAAGGTCAAAC
>read_1092|beg|725753|length|252|forward|gi
TCTTGGGGTTGAAACCACTCGCAAGAATTATAGACTGGAGTACAGCAGGTGTGTCTCCTGAAATGATGGGGATTGGACCAGTACCCGCAGTCAATCAATTACTTAAACGAACGAACTAAAACATTGCAAGACATAGATTTAATAGAATTAAATGAAGCATTTGCCTCTCAAAGTATCGTGTCCATCCGCCAACTAGGTTTGGATTATGAAAAAGTAAATGTTAATGGTGGTGCAATTGCATTAGGTCATCCG
>read_1093|beg|103564|length|257|forward|gi
TGAGCGGCGGACGGGTGAGTACACGTAGGCAACCTAGTCCTGTAAGACTGGGATAACTCGTGGAAACGCGAGCTAATACCGGATAACACTTTTCATCTACCTGATGAGAACGTTGAAAGGCGGCTTTTGCTGTCACTTACAGATGGGCCTGCGGCGCATTAGCTAGTTTAGGTAAGGTAACGGCTTACCAAGGCGACGATGCGTAGCCGACCCTGAGAGGGTGATCGGCCACGACTGGGACTGAGACACGGCCCAGA
>read_1094|beg|96265|length|252|reverse|gi
GACCCCCTGCTTGTAAGGTCAGGTGCTCTCCCAGCTGAGCTAATCCTCCGAACTGCCTGGCGGCGTCCTACTCTTGCAGGGGCAAAGCCCCAACTACCCATCGGCGCTGAAGAGCTTAACTTCTGTGTTCGGCATGGGAACAGGTGTGGCCTCTTCGCTATCGCTACCAGACTTTCGTATAATATGTAGTCCAAAAAAATAAGGACAAGTTATATTATATGCATTTCTTAGACAAAATGCAACACTTTTTTT
>read_1095|beg|2334512|length|254|forward|gi
AGACGGTATAGTCGATAAATAATGAAGTACTCAAAACGAAAAACGTTTGCAATTATATCTCACCCAGATGTCCGGGAAGACAACGATGACGGAAAAACTATTGTTGTACGGAAATTTAATACGTTTCAGCAGGTACTGTAAAAGGTAAAAAAATCTGGTAATTCGCAACCTCAGATTGGATGGAAATTGAAAAACAACGTGGGATTTCTGTTACATCTAGTGTAATGAATTTTCACTTATGATGATTTGCTATC
>read_1096|beg|2458231|length|255|forward|gi
TCAGTGCTCCTAAAGCATTTACATAGTCTTCTTCATTAATCAGTTTCCATAACTTTCGAGGCTCCTCGAGTTGCTAAAGTATGCGTTATATCAATAGAACCTCTGAGTCTTATTACATCTTCTGCTTTATACGGACGTTCAATCCCCACCCAACGAATATCATCTTGCCACTCTTTAGTTAAATTCTCTACTCTTTTCATTTTTCATTATACAGTTACCTCCCTCGATTTAATTAGTTGATAAGCTGGTAAAGTT
>read_1097|beg|625645|length|250|forward|gi
TTATGTTTAAACATATCGTAATTACCACCGCCAGATGCACGGTAATTATTTAATACAACGTGAAATGTATCATCGGATTTTATTGGTTCACCGTGATATCGCATATTGGAAACACGACTCACCTGGTAGAATTTGATATATTCATCGTTAGTCAATTCCATGCCAGATATCATAATTGTAATGTTGTGGTTTTGGTTCGATATAATTAGGATTGACGGTAATTTGATTATTTTAATTGTAAAGTATTCTG
>read_1098|beg|1741090|length|254|forward|gi
CTGCAAATTTCCGTCAAAAACCATTGCCGAAAGAACGCAAGATTACCTAAACAGCAAGATAAAACTATTGAAGAAATAATACCAACGAACCAGAATGCTGCATTTGATATGTATGAACTCATTAATCGAACGACTTGATAGAAGATAGCTTTTGTGAAATCAAGAAAAAGTTTGCACCAGAATTAATTAACTGGTCTTGCAAGATTAAATGGAAAGAGTGTAGGATTTATCGCTAATCAACCAAGGGTAAAAGG
>read_1099|beg|1859516|length|252|reverse|gi
ACAGAAGAAAAAAGAAATCGCTTCATTTCAGGTCATCCATATTACTTATTTTAGTAGCAGCAGTAGTATTCGCTATTGTTTCTAAATATGAAAGATGATAATAAAATAATCGTGTTGGTGATGCTGCCCCCGATTTTCAACTGAAACAGATTAAGCGAAGAGGTTGACCGAATCAACTGTTCAGTTAAGTGACTTTAGAGGGGAAAGGTGTCATGCTAAACTTTTGGGCTACATGGTGTGACCCTTGTAAAA
>read_1100|beg|1280758|length|249|reverse|gi
AAAGGTATGCTTACGCTCGTTATTTTAATGGTCCTTATTAGCTCAATGTTTGCATTGCTCGGTCCATTTTAGTACGGAAGAGCAATTGATAACTTCATTATTACGCAAGAGGTAAATGGGCTCGGGTATCTTTACTTGCTTTAATTGCTGTTTATATCATCCACTCTGTTTCATTGTTTTTTCAAAATTTTTGGATGGTTGGAATCGCTCAAAATACAGTTCATACATTACGAAAGAATTTATTTGAAC
>read_1101|beg|1140796|length|251|reverse|gi
CAAAAATGATAACGTTTTTATAATCTTTTATACAAAGAATTGATTCATATCATGTCAATAATGTATCCAGCAAGTACTATAATATTCGTTCTGCCGACTAATTTCAACAAAAATAAGTGAATTTAATCATTAAATTTATCAAAAATATGACAATCTAGTGTTTAACTCAAAGGCGCTTGCATCAGGTAATAAATTCCATTTTTATTTATCTAACACACGAAAAACAGGGTCATATCTATAACCCTTGTTTT
>read_1102|beg|1587752|length|254|reverse|gi
GTTACAGTTTGATCAGTTGCATATCTCTAATTACTTTGTTTTTGTAAAGCGTACATTATGAAGGTCAGAACTAAAAATATTCTGCTTTTTTTAGGGGGATTTGCAACCAAGAGGAAAGTTGATTCGCAGAGGATTGATAGGTTATTTTTAATGAAGGATCAAGTTGAAGAATGTTCCGAAGTAATGACCGGGTAATAGAACGACATCTAGAAAGATGGAAACTTTTTGTTTTCAAATAAATCCAAAGTTACCAC
>read_1103|beg|2945265|length|253|reverse|gi
TCGTCTTGACTGCGTTTATTTCTTTATTTTAATTGGTGCCAATTTATTTGGACAATTCTTGGCAACTCGAGCAGAATTCCTGTCATGCTTACGACGTATTCGGAAATCTTGACTTGCACGCATATATCATCCTTATCGGTATTCTTGCTGTGTTACTTGTGCTTGGTTGTTTCATTGAAAGTTTAGCTTTTAATCGTTATACACATTGCCCATTCTGTATCCAATTATTACGGAATTAGGATTTAACGGTATT
>read_1104|beg|1537501|length|255|reverse|gi
CTTACGTAAAACGAATTAGAAAAATTACGTGATCCTAGTCATATACGTATCGTTAAAGGTTTCTGGAATGGAAACAAATTATTTCTCATTACCCGTTAACTATGAGGAAGGAACAACTTCATAAGAAAACTTCTTCCCTTTCAAGATTGGGTTGAGCGTACTGTTAAAGATTCATCTCAAAAAAATGCGTGTGGAATCTTATCTGTTAGATGCTAATACCAAGGTGAAGGATTATCTTGATGTTAAGCAAGAAAA
>read_1105|beg|565800|length|257|reverse|gi
GCCACAATTTCCGGATAAAAATGGTCAAATGCTTCTCGTATAATTCTTCGTCTTTTTAGAATCGTAATCCAACTTAACCCTGCTTGAGCTCCTTCTAACGACAACATTTCCAAAACTAGATACCTGTCATCCGTATAAACAGGGAACTCCCCATTCTTCATCACTGATAAGAAAATATAGATGGATTCGTCAGTAACCCAGCCACACCGTTTTTAACATTACGTGGTCTCCTCTCCTACTTTCACATCGTTTTCATC
>read_1106|beg|1099278|length|251|forward|gi
AATTTATTTAGCAGAAAAAGAGGATATACAAAGTGTAGAGGAGAACGGTAAACGTACTCTACAAGGCGAAATAAACAATCGAAAATAGATAGTTTAATGTAATGTACAACGGTTAGAATGATAGAACGCGAAAGATAGGAGAAAAATGTATGTATAAAAATTCAGAACGCTTTATTACAGCATTTAATCGTATAGACAAAGCATTAAATCACAATTACAGAAAAAAGAAATGGGTTTCTCAAGAGCAGTCC
>read_1107|beg|1362378|length|250|forward|gi
CTGAATTTGAAAGAAGTTCAACAACTGACCAGTATGGAAGCTTTAAAGGAATTTTTAATAGAAAGCTATGAAATTGAACAAGAAAAAACAGAAAAAAACGATGAGTTTTGTTCCAACAAAGCGTATTTCGTTTATATAAACAGTTATCGATTATTATGATTATTGTATCGGTTCTGTTAGCGGCTCCATTATTTATTACGCCTTAACTCAATCATCCATTCCAAGATAAACAATTAGACGCTTATGGGGA
>read_1108|beg|3399417|length|251|forward|gi
TTTAGTAAAATTCCACTGGAAACCTGTCTTAGGTGTACATTCGGTCATTTGGATGAAGCATTAAAATTAAACGGAATGACCCTGATTTTCCAACGCCGTGACCTGTATGACGCGATTGAAAATGGTCAAATCCTGAGTACGAGTTAGGATTACAAATTATAAAAAGAAGAAGATGAATTTAACTTTGATTTTGATGTTCTAGACCCAACCAAGATATGGCCCAGAAGAAGATGTACCTGTGAAAATTGTTG
>read_1109|beg|2477015|length|253|forward|gi
TTTAATTTATAATCATTAACCACATAAACAATCCTGCAAGGAGTCATAAATAAGACAGGTATTGTTATTACAATTCCGGTTTTAAAGTAAGTACCCCACGATATTTTAACTCCCTTTTTGAGTTAGGACGTGAAGCCATAATAATGTTGCTAAAGATCCAATTGGTAGTAATCTTTGGCCCTAAGTCTGCACCAAAACATTAGCATAGATTAAAGCCTCGCGTACCATCTGACGTTGTAGAAGTTTCGGCAAT
>read_1110|beg|2214578|length|250|reverse|gi
AGTAGACCCTTTAGAGTATAACCTATTATTTGAGCGATTCTTGAATCCAGAACGCTTATCTATGCCGATATAGACGTTGACTTTTCAGATGTTCGCAGGGATGAAGTGATTGATTATGTTAGAGACGAAATATGGACAAGATCATGTTGCACAAATTATAAACTTTTGGTACATTTGCTGCAAGATCCGTATTAAGAGAATTAATGAAAAATTAGATGTTCATGAAATGGATATGAACTATGTAATGAAG
>read_1111|beg|2079468|length|251|forward|gi
ATTAGCTGTACCCAAATCAATGCCTAAATCCTGTGAAAAATTAAACATACCCAAGCGTATCTCCCTTTTCCTTCGATTCTAATTTTCTTTATGTATCTCGCTTTTACTAACATTTTTCATTCATTATAAATGATAAGAAGCGTCCTCTCCCTTTCTTGCAATGAAAGATGGCGCTAAATTTACCAATTCTTATTTTAATTATAGAAAAACTTATAAAATAGATAGTATTTATAAATAACCTTTTCTTTTAG
>read_1112|beg|1059481|length|249|reverse|gi
GATAAAACCGATTCCGATCATAATTATTCCAGCTTCTAAAGATTGTATAAAAGAATAATAAAATTGTGTCCATTCAAATCTTATCTCTTCATCCTCTCCTGAGAAACCACTTGGTTCATAATAATCATCAATAGTAGCCATTTCGATAGAGGTAAATATACCAAATAAATAATTAATAATCCTAACACATAATCACACTAGCTTAGATAATTTATCTTTTGTATGCACTTTTGTCCCTCCTTCCTAATA
>read_1113|beg|463693|length|253|reverse|gi
CGAGCGCAACCCATTTCCAATACATGGTCATGGATGCTCTCTAGATGTGGAAACTCCGTTTGTTCAACATCGTTTCAGCTGAAACCATGTACACCTTCTTTGGATAAACGTTGTGCATTTTCTACCATACGGTCAAAGTACTTGGCACGATTCTCTTCGGAAGGTTTTCGATCCATTAAAGCAAACCCCTGTCTCTAGCAAATTCTTCAACCGTTTCCCCAGTTATGTGAAATATGTAAAACATCTAAGTATG
>read_1114|beg|499172|length|254|reverse|gi
ATGTTGTCGGACCTACAAGAAATACAATTAATGCTAAAAGAATAGTAAATTGTACATTCCAATTACTTAAATGATAAATCCCTCTATCTACACCGTGTTGCCGCTGAAATACGCAGCAACAGCAACTAATCCAACGCACGACTAACATACTTATCACAAGTGTGTTGGGTACTCCAAATAAATGATTTAATCCATAAGAAATTTGTAAACCTAGAAACCCTAATGGGCCTAGTGTCCCTGCTACGTGTTGCTAT
>read_1115|beg|2276563|length|253|reverse|gi
TGGGGTCGTTTGCGGAGACAAAAATGAAGAGGTAAATTCTTCGATTTTTGCTATTTTTTCCACCTCATCTCTCCAATTATCAATGAATTTGTCCAGCTAAATAAACCGTTAATTCCATGTAAACCCCTCCTAATTTAATCTATTTCTCATAGTAAACGTTTTTCAATAATTTGAAAAGTAAGTCGCTATCACGATATGCTCAACTAGTGCTATGTATGGTATAATCACGATAATTGAAACCGAATTACAATGC
>read_1116|beg|1754037|length|252|reverse|gi
GTCGGTATCTACAGCTTTCAAGGTCACATGCGCCATATCCTTTGCACCAATGTTAAATGCATGTCTATGTATATGGTCGGCCCCCCCTTCGAAAACTAATTCAGTGAGGGCGTTACTCACCAAACGCATCCGAATGGATTTCCGTGTGCATTCTCCGGGAAAACAATTCTGGATAATTATTGTGACGGAAACCGTCAATAGGTAATAAAAAAAAGCCCATAAACACAAAATATAATGTTCATGGACTTCTTA
>read_1117|beg|1015698|length|253|reverse|gi
TTTATTTATTCTGTCCAATACTAATTTGCTCAAATGTAACGGTGTCCATTTATCTTCAGCCGGTTGTGTTAAAAGAATAGGACATACACTCAAAATCTTCTGGCTCTATAGCTGGTGTATAGTTTCATAGGGTATCTAAAAATCTCATACTTGCTACATTAGCGGTCAGATGTCTTATCGCGGTTAAATATTTCATAAACATTTTTATCATTGTCACAAAGCACTCATTTTAGCAGGTGCACTCATTTTCATC
>read_1118|beg|3083663|length|251|reverse|gi
TTGATTTGTGGAATTTCGCGTTTCCATTTTATTAATGTCGAAATTTGTATCGTATGTAAAATTATCCTTCTGTCAAAACTAAGATTAATAGATTTGATAGGAGGATTTTTCATGTTTTATAGACTTATATTACTTTTTTATATGTATTTCTTTATTTTTAACAACTACACATGCATCTGAATTAAATACAGACGAAATGATAGCTCTTAGGTAATTTTGCAACAGAGCAGCAATTAGAGATTGAAAACTGG
>read_1119|beg|480566|length|245|reverse|gi
TATGGTGTACTTACTATCGAAACTACAATACCAACGGGGATGGTGCTCGGTGCTAATAATTACTTCCAATTATGTCACTACCACTTAATAAAACTGCACCAAGTAAAGCTGATATAGGAATTACAAATTGATGCATAGGCCGACTATCTTTCTACAATTGAGGTACTACCAGTCCTAAGAATGCAATTGCCCCACCTGCCGCTACGGAAGCTCCTGCTAACGCAACAGCAATAATAGTAGTAATC
>read_1120|beg|1324926|length|250|reverse|gi
CATAACAATACCAGACAATAAACAAATTCCAATAGCAGTTAGAAAAGTGTCAAATCCGGAGAAATCCGATATTAATACCCAAAAACAAAGGCAATTTAAGCATTGCCGATAGACATGACCCATCCATATGAATCGTTGCTCCTAAAGGAAGCACCGTTTCGCGAACATCTTTAGGAACGCCAATACGTCTTCGCCGCGTTGTAAGTTCACAGGTAGCGCAGCGATGCTACTTCCAGTACCAAGTGAGGTT
>read_1121|beg|2067316|length|256|reverse|gi
ACAAACTTAGTTAACGTCAATCGAGAGACAACTTTGAAGATACAAATAAAGAAAATTATTGTTTATACAGATGACGTATACAATGGGACCGAAATGAAAAATTTGGATTCCAGACTGCAGGCAAAAGAAATGGGAGAACAAGTTGAAAACTTATTGAAGATATATTTAAGATAGATGGTAACAGTGATAGAAGTCTTTATCCCTTTGACAAACTAGGCTTTTTTTGATATAGTAAAAAAAAGAGTTAGAGAGAGGG
>read_1122|beg|2131345|length|252|forward|gi
GTTTCGGAAAGATAGAAGAACATTTTTTTCGGCCGCCGCACGGTTTTCATATTGGAGTCGGTAGACAAGGAGATAACAACGAAAGATTAAGAAAAATGGATCATATCTAAATCAGAAAAAGCTTATTAGACAAGGGGTTATTGACTCAACTAGATGCTTTTTATAACGATCCAGTATTTAAAAAAATAATGTTATTAACGTCCGGATAAAGACATTAAGTTTCTTGGAGAACGAATAAAGCACTTTAAACTC
>read_1123|beg|2196872|length|255|reverse|gi
TTGGGAAGTTACCGTTATTTCAGGTGATAAAGTATTTATTGCAACTGGTCTCTGAACAAGTAACGGTAAGTGTCACAAAAAAAGGTATTAGCGATATTGAAAAATATACTCCAGCCTATATGTTGGAAAAAATAGGAAAATAACTCCAGACCAGATTATCCATTTAAAAGCATTAATGGGTGATAGCTCACGATAACATTCCAGGCGTTTCCAGGAGTAGGTGAGTAAACTGCTACAAAATTACTTAAACAATAT
>read_1124|beg|2054607|length|253|reverse|gi
CTTTACTAAAAGACACTAATCTATCTCCTTTATTGAAGCAGTTGTTTATTCAACGAGGAATAACAACAAATGAAGAGGTGCAACGCTTTCTATCTCCGCAAATAGATGATCTACATACACCCATTTACTTTTTAAAGGACATGGAAAAAGCGGTTCAACGAATACATAAAGCAATACAGAATGAAGAAAAGATTCTAGTATTTGGTGATTATGATGCAGATGGTGTAAGCTCAACAGCAGTAATGTTAAAAGC
>read_1125|beg|2842123|length|255|forward|gi
TATTATTCATTGCTGTACCATGTGGGTTTTCATGCATCGGCAACTGATTTAAACCATTTAGTCATTACAGGCATCATAACCCATCGACATACCGAAACTACGTATTGCAAATATAAGCACTCATCTGTCCAAACGTTGTTTACCATATCTAATTGAGTGAAAAAGTAAGTGGTTGTCATCGTAATTAGCAAACCTAGGATCGCTAATGTGCGTGCACCAAACTTTCAAATAGTCTTCCGGGTTATCGGAGACGAT
>read_1126|beg|1213046|length|252|reverse|gi
CTAAATCTTTATCACCATACGGGCTATTTGTGTAGCTTGATCATTTTTATAATTTACTACAAATATTAGCGCCACAAATAATAACACGATGACACTAATGATAATAATCATCTTTTTACCCATTTACGCTTTTCCTCCCTTGTTCTCTTAAAATCAAAAGATGCAATACAAATTATGATTAGAAAATGCGACTCCTGCCATAAAAGGAATACTAACTAAAACCAAAGTAATTTCGTAAATCACGTTACATGG
>read_1127|beg|2317183|length|255|reverse|gi
TACGACCAGCTATTTTCAATGAATTTCTGCATAAATTTGTTATTCATGCTTATTTCCTCCTATTGTTTAAATTGTGGTAGGTAAGCTTTGTGAGTCTTCAAAAGTTCATCAAGTAACACTTTTGCGTTTTTTTTCGTTCTTGAATTAATGGATTCATAACAAAACGCATTGTAGGCATCTTGATAATTTCCCGATAAAGCAGCCTGAATAGTGAGGTCTTCCACTTGCTTTCATATTTTGGATGATCCCTTTTAC
>read_1128|beg|619240|length|251|forward|gi
TCGCTTCATTTTGGTAATGAGTATGAGCACTAATCCTAACCAATCGACAGAAAGACTTAGCAAGTTTGCTGCAGATTTACGGAGTAGACGTTTATTATTGGACATCATCCACATGTATGCAGCCAATCGACTGGGTGAAACGGGGAAGATGGTTATCAGACTTAGTTGCGTATTCCTAGGTAATTTTCTTTCTAATCAACAAAAGTATAATCAACGTGTTGGGGGATATTTGGATTCTCCCATAACCAAGA
>read_1129|beg|315893|length|251|reverse|gi
AAGCGGCCGTGATTAGTTCGCCCCACACCAAATGTAGTCGTTTTCCAAAGGATTACGCATGGAACGAGGAACTAATTTTAACCCTGCAACAGTGCCGATTTACTATTACAGCGTTTTATCCTTTCTCTTTATATACTCCAAAATGGCTCATTATCGTGTTCGCCTACCGGACCAGTGACTTTCTTGTAAATAAGTTTTCCTTTTTAATATTGATAATAGGTTTCTGCAAAACCTTCCCCACCATCAATCAT
>read_1130|beg|2961807|length|253|reverse|gi
ATTTCAGTCGGTACAACGATTATGACGATTGAATCAGAGGGATGCAATGGAGAAAACGAAGTCTTCAGAAATACAACGAGCAGAAGGTAATCAACGCTACACAATTAAGCGCGAGTGATAACCAACATACAGAAACGAAACAGAAAAACGGGCCTAAACGAATAAAAGATCACCATACACTAGGAAGGTTAGCTAGAGAACTTGATGTAGATATTAGAATTGGTACGAAGGAACTGGCAAAGATGGACGATTA
>read_1131|beg|1283438|length|251|forward|gi
GTAGTGCAATGATTTTTAATATTAGTATCAGGATGTCAAAAGGAATATATAGGAGAATACATACAGTGGGGTGTTGATCGTATCATTGGAACGAAAAGATCTGTTAAAAGATAACGACTATTCCTATTAAGTGGATGGTAGTTTTGTTTATATTCCAAGAGATGCAGTTGATGATGCAACCTATTGTTGTTCTTAAGTAAGAGGTTAATCTATTAAAATATTAAGAATCAGCTAATGTGAATATGCTTGCA
>read_1132|beg|1539291|length|255|reverse|gi
AAGCCGCCGTCAGAAGGATCGTTTACGATAAAATGGACTCTGCTGTTGTCTCTGAACGATTTTCTTTCCTTTTTCAGATGCCACATGTATTAAGAGCGACCATCATAACAAGCGGAATATCCTGCGAGCAAATAGTTGCTCTGGATTAGATCCTTTTTTATCGGTATTACCGTTTAGCAGGGTTAACTAACTCTACATCAATAATCCCATCATTTGATTTCACATGTCCATCTCTAACCATTTTTGCTGTGGCTG
>read_1133|beg|1119482|length|254|reverse|gi
TACTTGCACAGCGACGATGTTTCGTACTTGTATCCGTAGTTAGTATTGCTTTTTCAAAACTCTCTGCATCCACTTGAGTACTGAGATAGTTGTCTGATACCATTTCTTACTTTATTCCATCGGCAAGCGTTCACCAATAACTCCTGTAGAAGCTACAGCGTACATGATGTTGTTCAATATTCAATTGATTCGCTACTAGTTTTTGCATAAGTAACGCATCTTCATAGCCCTGTTTACCTGTAAATGAATTTGCA
>read_1134|beg|2443589|length|249|reverse|gi
CTATTAGGAGAAAAAGGAAGAGGTCATGTTATCGCATTTAATATCTTAAATGTTGGTCGTTATAAACTTGCGGTAGGTGGCGTTGGCGGATCCAAGCGCGCCATTGAATTAGCTGCAAAGTATACAAATGAAGAAAACAATTTAACACTCCTATTTCAACGCTTTAATCTAACAAAAGAGAAACTTGCTACAATGGCAGCAGGTATTTATGCAAACGAAAGTTCGAGTTATCGTACAGTTGGATTATTT
>read_1135|beg|218340|length|253|forward|gi
GTTAAGGGGACGAGTTAGCTCTTTGGAGCGAAGCTTTGAACCGAAGCCCCGAGTAAACGGCGGTCCGTAACTATAACGGTCCTAAGGTAGCGAAATTCCTTGTCGGGTAAGTTCCGACCCGCACGAAAGGTGCAACGACTTGGGCACTGTCTCGAACGAGAGACCCGGTGAAATTATACTATGCGTGAAGATGCGCATTACCCGCGACAGGACGGAAAACCCCCGTGGAGCTTTACTGTAGCCTGATATTGAA
>read_1136|beg|140782|length|254|reverse|gi
TATATTTTCATAATGAGATATAAACAACAGTAAGTATTATTCGTATAGGTTAGGAAAGAAAACACACATAAAAGAAACAGACAATGGAATTCCATTGTACTGTTTTTATTTTAATTACTTATTTTTGGATAGAAGAAACAACGCCGAGAACCTACAGTACGTCCACCCTTCACGATTGAAAAACGATTCCGTCTTCAATCGGCGATTGGAGAAATAAGTTCTACTGTCATTTCAAATGTTATCACCAGGCATTA
>read_1137|beg|1159741|length|255|reverse|gi
CATCTTTCCCAGTCACACTGTCGTCATATAAAGGTGCCCAATACCTCAAAAAATATCTATAAATTCTCGTACCCATTAGATGGTTTCCTCTCCATTTATATTAATTCCAAGTAAAACGCTTTAGGATACTAATAATTATATGTCTACACTACTATCATATGTGTATCATGAAGAAAAGGAATTTAATTTTCTGAAATGAATCACTAGTTTATGAAATTAACTCAAATAAAAAACTGTCAAGAGTTTGACCGGATT
>read_1138|beg|3130027|length|249|forward|gi
CGTAAAATAACGCAAGTTCAAGAAACTACTTTGTCTAAACAAATACTAGGGCTAATTATATGGAAGCTATTCACGAACCATCAAGCAAACACACATTTGCGATGCCTTCTGGGGTAATCGGCTTACCAATTGATCCTGTGAGCGGAAAAAGAGCTACATCCTCCTGTGGCCAAAGTCGTTTATGTTTTTGAGAAAGGTACAGAACCACTCGGCTACTGTACAGATAGAAATCATCCCGAAGACTAGAGG
>read_1139|beg|394357|length|247|reverse|gi
ATCTGCCTGTTCATAGCTGGTTGCAGGATATCTTGCCTACCGCCTTCAAGAATCTTACGGACTTGATATAATTCTTTTACATCATCTTGTTTTCATCAGAAATGCTGTACTAACAGGTAGTGTAAATCTCTTCGGATTAAAGGTATTAATAAATGTACCTTCACTTGTCTCATTTCTACTAATCCCATAGACCTTAACCACTTAGTGCTTCACGAATAGCCGATCTCCCTACTCCGAAGTTTGTGCC
>read_1140|beg|958969|length|253|reverse|gi
GGCTGGCTACCTTACGGTTACCTCACCGACTTCGGGTGTTACCAACTCTCGTGGTGTGACGGGCGGTGTGTACAAGGCCCGGGAACGTATTCACCGCGGCATGCTGATCCGCGATTACTAGCGATTCCGGCTTCATGTAGGCGAGTTGCAGCCTACAATCCGAACTGAGAATGGGTTTTGTGGGATTTGCGTTGACCTCGCGGGTTCGCTTCCCTTTGTTCCATCCATTGTAGCACGTGTGTAGCCCAGGTCA
>read_1141|beg|1152427|length|255|forward|gi
CCTGAAATCTTAATCTTAGATGTATTCGTTACTCTGCTGTAGATGGAAAAACACGAAGCAACAATTCTTTCACATTTAAAAACAGAAAGAAGAAATAAAACAACCTTTATAGCGAGCTCATCGATTATCTGCCGTTTCACACTGCAGATCATATTATTGTTTTAAGATCATGGTTGTGTTGTTGAAGAAGGTACGCATGATCAATTATGAGTCAACAAGGCTGGTATCAAGGACAATATCAACAACAACAAATGG
>read_1142|beg|906781|length|250|forward|gi
AAACGTACGGAACCAACCAAGGGTATGTCAAAATAGGAGTAAACGGTGTTAATTGGTTATTATACCCAAGGAGAACGTAAGAATTAGATGATCAACAGCGTATTATCGAATATATTAAAGATGTAGCTGAGGTCATCCATACAAAAGGTGGAGAAGTGATTACCGCTGAGCAGATGCTTGAACGATTTTATTTGACCGTGCGCAACAATGGTCCTTTATTCGAACTTATCTGGAGGAGAACGCCGTCGAC
>read_1143|beg|1294794|length|254|reverse|gi
TTTTCCCACACTCCCAGCCAAATCTTCTTTTTATTTTGTGCCATTGCAATATCCATAGCTTTATTGAACAAACTATTTACCAAGCCCAAGTACTTTGAAATTTATTTAATAATATAAATCCGTTCGATTTCAAGGGCGTCATCATCCATTTCTTCAGTCTGGGCATCCCCGGTATTAACCTTTAAATATCCAGCTACCTCATCATTAAAAGAAACAAAAAAGAAATGCGATGAAGTATTTGGATAACTCCCTTT
>read_1144|beg|3577653|length|255|forward|gi
TACCACCAAGAAAGCGGAGGACTGTCTTGCATTTATTGATCAATCGATTCGAAATGCGAGAGAATCAACGAGCTTTAACACTTGGTATATTTGTTGAAAAAAAGTTTGCAGGATTAGTGGGGTTTAATTACTTTGACTGGCATAATAAAATTGCTCCTATCGGTTATTGGTTAGCACCTCAATATCAAGGAAACGGTATTATGACAACACTACGGTTTCGTTCATTGATTGACTATCGGTTTTCATGAAATTGGC
>read_1145|beg|49579|length|254|forward|gi
TGTTACTGCTACCGGCATTTAATCTAAGTAGTAATCCAAATATGAAAAATTATCGCAGTAGACCCAAGTGTCATCCCATTGGGTACGAAAGTACGATGTAGAAGGATATGGTGAAGCTATTGCCGGAGACACAGGCGGCAAATACTTGTTGGTAATCGTATTGATGTGCATGTACCATCAAGATCTGATGCAATGCATGGGGTGTACGCACCGTAAAAGTGACAATTTTAGATTAGCATAATTTTATATGACAA
>read_1146|beg|2677258|length|255|forward|gi
GTAGTAGATTTAGCCTGATCCTGATTCTCCAACAAGACCATAGGTTTTCCCTTCCTCTAGTTCAAAAGACACCCCATCAACCGCTCTGATATAATCTACTGTGCGGTTAAATATTCCACCTTTAATAGGGAAAGTAGACTTTTAGATCTTTAACCTCAAGAATGCCATTGGATTGTTCCTCCTTATATTCCTCTGGGAAGTAAAAAATTCTCGTAGCAAGTACTCTAACAAAAGTGACCTGGCTACGTACTTACG
>read_1147|beg|842187|length|252|reverse|gi
ATTCAAATGATCCCGCAAGTGTCTCGAAAGTTTCTTTCTCACTAGTAGCATAATAATTTTCTGCTCCGAATTCCAGTCCATCTTCTTTTTTATTTAATGTTCTGGATAAAACCGTAACCTCTGCTCCCATAGCATGTGCAATCTTAACAGCCATATGACCGAGGCCGCCCATACCAACAACAGCTACTTTCTTTCCTAGGACCAGCATTCCAATGATTTAATGGAGAATACGTTGTAATACCAGCACAGAGT
>read_1148|beg|3451206|length|249|forward|gi
GCATTGTTATAAATAGCACAGCAATCTCCTGCCGCAAAGACATCTTTCACACTGGTTTGCATATATGCATCCACCACGATCGACCATTACCCAACATGTCCAATTGATTGTTAAACAGGCCCGTATTAGGTCTAAATCCAATACACATCACCACTAAATCGCGGCATATTCACCTTTATCGGTAATTACTTTTTCGAACCGTTTCTTCTCCTTCAAATTGGGAAACCGTCTGGCCAAGTGCTAATTGTA
>read_1149|beg|2560676|length|251|forward|gi
TTCAATTTTATAAGTATGAGTCTGCTCATTTCCGTCTTTATCAAAAGTAGTAAATTCTACATCTTCGGTAATTCCTTGTTCATGCAAAGTTTTATTGGGTCAAACTCAACGTTCACCTTCACTTACATTTATCGCACGATGTAGCTAACTGGCTCACATTTATCGAGTAAGTCCCATTGGATGCTCCGGCATTTGCTGTAGCTTTTACCGCATCACTTTGAGTAGATGAAATTAATTTCGAGTTATACGTG
>read_1150|beg|2507290|length|251|reverse|gi
ATATTATTTAATTGTTGACGTAAGAAGTAGATTTATAGGCTTTACCCCAAAATAATCATCGTTTGTGTGTGCAAATAACCATACTTTTTGATTATCTATGGACCTTTAACACATAGAATAAAGTGAAAACCATTAGTCTGAGGTGTATGATATGCTAGCTTACATAGGTCGTAGATTATTAATGCTCATACCACGTTCTACTCGGAATGTACGATTATAACATTTTCCATTGACATTTAATTCCTGGTAAT
>read_1151|beg|1574435|length|255|reverse|gi
TGTATCTTCAAGACGAACAGAAACTAATCTTGATACTCCCGACTATTGCATCGTAACTCCGTATAATACATCCGCCTCTTCCATTGTACCTTTACGGTGAGTAATAACAATAAATTGAGTTTCATTACTATATTAGTTTTACATATTTAGCAAATCTAGCAACATTTGCTTCACTCTAAAGCTGTCTTCTACTTCATCTAAAAAATACAAAACGGTACCGGTCGAACCCTTAATATCGCAAATAGCAAGGCAATT
>read_1152|beg|318980|length|252|forward|gi
CAGACGGCCGCTTATTAGCAGGCACAGCTTCAACTAACTAGGAAAAGAAAACCTCTTTTCCTAGTGGATTTTAGCTCATTGCTCTGAGCAGGAGTCGCCGTCTTACCATTATAATCAAAGTCGATTTTCCACTGATACCTGAACATTAATAAAAATATTATTACTAATAATTCGTTGATAAAAATTGGTAAGTGTGAAACTTGATTTAACAAAATATGAATTGCTCAGCGTAAATTTCAGGTCTCAGTATCA
>read_1153|beg|2437682|length|253|reverse|gi
ATGAATTAGATGAGAAGGATGTCTATATCTTAGTAGACGACGGATCCTTCTGGTATGAAATTAAGAAACAATTAGCTAGAGAGTTACCTCATGCAGAGCATACTTTATGTGAGCAGTGAGTATCGAGAAGTTGCAGCTACACCTATGAAGGTTTTAGCAAATGCGATTAATTTGGAGCGCGGTTTACGGTTAAATCCGACTTATTACTTTAAAGAAAAGATTGATAAGGTGATATGTATGAAGGAATGGAATA
>read_1154|beg|1398623|length|251|reverse|gi
GTCATACATCTGTTCATTTTGCAGTTGCAAATACAAAAGCTTTAGAAATTGCAGAACTCCATAAAGATAGTAAAGATCCTCAAGGTGGACACTAGGTAAGAGATAATAGCAGGTGGTTAAATGGAGTTCTCTATGAATTACCTGCCTTAGACTTAGTTCAACGCAGTTATTCCTAAGCCTTCCGCGGAAGAAATGGCTAATTCGATAGAGCTTGGACTAATGATTATCTTTCTGAAGGTATTACGTACTTG
>read_1155|beg|57180|length|252|reverse|gi
ATTTATTCGTACCGTCATAATTTACTGTAATGGTTCCGCAGCCGAACATTGACTCGTTTCTCCAACGTCAGCATCACCAATATAACTTAAATGAGATACTTTACTATGATCACCTAGGTTTGTTTTCTTAATCTCTACGAAATTTCCAACCTTTGTATCGTTACCACACGTGACTCTGGCCTAATATGAGCATACGGACCAATATTTACTCTATTTCCTACGTTTACTGCTTGTCGCTACGCTATGTCTAAT
>read_1156|beg|1127339|length|254|reverse|gi
TTTGGAAGAAGGAAAAAAAATATCCGTTTATTCTAGAAGTTCATGGTGGGCCTCATGCTACTGTACGGGAATTCATTTTTCCATGAATTACAATTATTAGCTGCAAAAAGGATACGTTGTTGTTTATACAAATCCTCGCGGTAGTCACGGATATGGACAACAATTCGTTAATGGTGTGAGAGAAAATTATGGCAAGGAGACTACCGACGACTTAATGGAAGCAGTAGATTATTGTCTCGATAAATATTCCTTTA
>read_1157|beg|3447783|length|254|forward|gi
GGTTAATGGACAAATCATAGCGATAGTTCACTTCTGATTCTATTTTACTAACAAACGAACAAAGTAGCGCTGGATACGATGATGACGATTAGTCATGAAACAGAAAAGTAATCGAATTACATTGAACAAAGAAGCAATTTCAGAAGACTTTTTCAACCTTCGTACAAGAACTCGCAGGGGACATCCTCCAAAAATTCATTAACTACAATATAAAGTTTGCAATAATAGGTGATTTTTCCTCGTATACTAGCAAA
>read_1158|beg|2498850|length|248|forward|gi
TTTCATTAACACCAAGAATGCAATAATTACAGTTCCTAACATTAAAAGTACAGCTTTTATAATTTGAACCCAACTGGTTGCAGTCATACCACCAAACAATACATATATAGTCATCAGACTCCAACGAGTAAAACCGCCATCCAGTAATCAATACCAAATAATAATTGTATAATGCTCCTGCTCCTACTAACTGGGCAATCATATAGAAGATAAACAATGGTAACGTACTAATTGCTGCAACAGCCCTT
>read_1159|beg|3179215|length|254|reverse|gi
ATTGCTGTAGCAGTATTTGCGAAATATGGAATTCGGTTACTTTTATCAGAGAATCAGATGCAGTTAGATTTTGGAACGGTATATTTACAAATTGTTGCACTCTGTTATCCGTTTTTAGGTATTAACTTTACTATTAAATGGAATAGTACGAGCGGCTGGTGCGATGTATCAAGTGCTCATCTTAAATGTCATTTCCTTTTGGGTATTAAGGTATCCATTAACCGCGATGTTTTCTTCGTGGTTTGGGGAAGTTG
>read_1160|beg|966347|length|259|forward|gi
TTGGAAATTACTAACATTACCTCAATACCATGAAGTTAACCCATTGTCACTAATGCAACATGCTAAGCAAACCAAAAAATTACATTATTTGAAGCATTGCGTGCTTGGTTACGATGATGAAATTGTGGTCTGATAGTTGGTTAGATGCTTATCAAGTAATTAGAGATACGCGATCATTTAAGTCAAGGTTTAGATTATTTAATAGTCAGCATTAACGTTTTGACAATGAAACTGTAAAATTAGGTGAAAACGTTGTCTA
>read_1161|beg|85759|length|258|forward|gi
GCTAAAGCACTTAAGTTGTTCAACAAAAGATTAAATCATTATGGGTACTACATAACAGGAACGTAACAACGTGCTAGATACTTTTATGGATAAGGATGAACGATACGGAGTCTATTGGTTATGGAGGGTATGCGAATATTTATTTTACAGAAGTCTACAGGTCTTGCTGTAAAAAAATTAGAAAGACGGGAGTATCTTACTGATTCTTCAATTAAAAGTAGGTTTAAGAGAGAATTTGATCCACTAAATCTTTTGATA
>read_1162|beg|2370747|length|252|forward|gi
CAATGCAGTTATATTTTAATTTAGTCGACTACTTCAATATATGTTTTAATCGTTTCTACTTTTTCTTCATCTTACATAGTCCATGACCACTGCAGTCAATTCGTTTAACTGACAAAATGATGTAAAATCTTCTTTCCCAACTTTCGTATGATCAATTAGTCAAGTTTTTTCAATTGAATTACTTAGTGCCCAATTGTTGCGTATAAGCTTCATCTAATGTAGATGTCATCACAGCACCTTTACTTTACTGCG
>read_1163|beg|1090404|length|254|reverse|gi
TATATTGCTTTTGTCGATGACTTAAATGTGCTTTATAATTTGCTTCATAATCATATAACCCTGCAGGAAATCTCCAGTGAAACTTTCTACACATAAGCCACTACTATGGCGCGTCATAATCTAAACCAATTGATTCAATTAACCCATCTACAGATAGATATGCTAACGAATCAGGCGCCAATATAAATCTTTAATTTTCTTCAGGTGACTTTGCTTGCAGAAATTAATTCTGCCGTAGTTGAAACATCGATTCC
>read_1164|beg|128707|length|250|reverse|gi
AAAAGTTTAAATATTGAAAAACAATCAAAATAATTAAGGAGTTTTACGATGCTACTTAAACCAAAATACCAATCTTATTGCTGGTTTATGTCTTGCAATAGTAGCTATCTTAAGTTTAATGATTGGAAATACGCTTGTAGTCACCAGGTACGGTGATACAGGCGTTATTCAACTTTGACTAGTGAAAACGATTTACATGATGTTGTCACTGGTGCACGGGCGTCGAGAACAATCATTGCGCTTTGACAGG
>read_1165|beg|1782718|length|252|forward|gi
ATTCTTTTTAACACCAAATAACCAATATTGATTTTTGAATATATTTGATGAAACAAGTAATAGATAATAAGAATACTTGATAAGAACACGGCTGTAACAAAGATACATTAGAATACCTAATAATAACATTGTCGCGAAACTTTTAACTGAACTTTCACCGAAGAAGAATAATATGCTGCGGCGATAACTGTTGTTAAGTTAGAATCAAAATTGTTAGGAACGAACTTTTGTTTGTCTTTAGAAAAGGCTTGC
>read_1166|beg|1752405|length|254|reverse|gi
AAGACAAAAGCACTTGACTTTCGACGAGCGCCTAGAAACCAATTATGACCATCCATTTGCATTCGATAATGATTTATTAATTGAAAATACTTAAAGACTTGAAAAATGGTAAAGCAGTAGAAGTACCGACATATGATTATGCTAGTCATACAAGAAGGACATTACCATTGATTTTAAACCTAAAGATGTTATTATCGTAGAAGGTATTTTCGCTTTAGAAAACTAACGGTATTACCGTGATACTAGATGGATGT
>read_1167|beg|1055593|length|254|forward|gi
ATGCAACAATAACATAAATGGCGTTTATTGACTTTCATTTGTAAATCCTCCTTAATTATAAATTCTACTTTAAATTCGTTGTGAAAACCAATCTTTCTAACTTTAGTAATTTTCAAACTTTCTAAAATTATAAGTATATCTTTTTAAAATAAGCTAGAATTTCTATATAATAAACTGTTAATAACGTAAAAGGGAATGATGACATAGTGATACGTCAAGCCGTCCAGAGGACCGATTTGATATTGCGAAGTTAG
>read_1168|beg|446629|length|252|reverse|gi
AAACAATATGAAATTTTATATAAAAATAAACACGGAAAATTGCCTTATTGATGAATTAAAACGCAAACTTAGAACACCTTACCCCTTTTCCGTCCTTATTGTAATTTTAAAATCATCAAGAGGTCTGGGACATAAATCCCTAAAAAACAGCAGTAAGATAATTTTCAATTAGAAAATATCTTACTGCTGTTCTCTATTTATACAATACTTCGTATTGAATGGCTTCGCTTTCCTAGGGTGCCGTCTCAGCCT
>read_1169|beg|2861545|length|248|reverse|gi
ATTCGTGGAGGTAACTACACACCATGAAATTGAAGCTATATTCAAAGCATTTTCCCGTGCATTAGGCATAGCGCTAACTGCAACTGATGATCAGCGTGTGCCGTCATCGAAAGGTGTGATTGAATGATTGTCATCGTTGATTATGGATTAGGGAATATTAGTAATGTAAACGTGCTATGAACATTTGGGGTATGAGGTGGTTGTCTCAAATAAGCAAATATAATCGATCAAGCAGAAACAATCATATT
>read_1170|beg|2101396|length|255|forward|gi
TAACCATTTTGTCTAAACCACTTTCAGAAATACCTTTCGCTAATGCTAAACCGCCACCAAATAAAATTAATACACCCCAAGGGAGCTACTTTTGCAACTTCCCCAGTCAATGATTACGGCGATGTTTTTCAGTATTTTAGCTGGAATAATAAATAATAATATTGATATAAAAATAGCAATCGTACCATCTGTCAACGGATGACGTAACTTCCCATTTTTTCAGAAGAAACTCTCTTAGTAATCCATAATAAGCTG
>read_1171|beg|2619|length|252|reverse|gi
CACATTTCCAACTTTAAATAAAACTTGGTTTGAAGAAAGAAGATATCAATGTCTTCTTCATTGTCAGACATAATTTTTATTTAATTCAGCTAAAGCCTTACCTGGAATAGATGACATTTTTGTTTTCAGAAACATCTTCTAACTGCAACTTTCTTACAGCCAAGCGGTGTGAGTCAGTCGCTGTAGCATATTAATTCATTTTCTTGTATAAGCCAGTTCACACCAGTTAGTACTGGGCGTGTTTCTGAGGTG
>read_1172|beg|2533017|length|250|forward|gi
ATTATTTTTTAAAAGACTCATCACGTGGTTCTTTAAGAATTGCTTGTCTTAAAAGGAAAAATAGCAACAATAAACCTGCAAGCATACCTGTGTGCCCAATACCTGCAAAGCCTGCAAATGCTTCTGGAGAGTATGATTTACCAGTGTACTTGGAAGAATCCTTTTGTCACCATATACCTATAGTAACGATAACACCTATGTTATATACACTAGAAGAACCAGTTAAATAAGTAGTAATTGATAATTTAAA
>read_1173|beg|2042230|length|253|forward|gi
TTTAACTGTGGTATATTGAAAATCAACAATACTTACCACATTGTTCACATATAATATGACTAATGTATTATGTGTATTAAAGTACGAATCGTACTTGATGAGTCTCCATTGTTAATTCTTTACAATTCCAATATCTTTAAACACTCTTAAGTTATTATATATTGTCGCAACACTTATATTTGGAAAATCAGGTGAAAGTGCTTGATAAATTTCATCAGCTGTTGGATGAGTATGTGAAGAAATTAATAACGTA
>read_1174|beg|166140|length|258|reverse|gi
CACGTTACCTGGTCCCACACCTAATGCCGGTTTAGCCAGTTGAATATGCAGACTTTAACCATGCCCGAACCACCTGTTGCTAGAAACTAATAGCAATACCTTTGTGATTCACTTAATTGTTTTGTTGCTTCGATAGAGGGCCACTTTCAATCCATTGTAATAATATCTTTAGGTGCACCTGCCCTTCATTGCCGCTTCTAATACAACTTCTGCTGCACGCTTCGACGATTCTTGCGACTTGGATGGAATGCAAAAATG
>read_1175|beg|2143498|length|256|forward|gi
AAGGGAAAAGTGCCTCACCTTCAACCTCGTTCACTTGAGAAATCCCAATCTTTCTCACCGTTTCTCCATACGATTTTTAGGAATTTGTAAACATGACTTTAGGTAATAAAACCGTTCTAAAATGTGCCGTCTACGACGCTCTTGTCTGAACCAAATTGCTACATAGTTGTTTTGTTTACCTTGAGTTTCTTTATAAACACCGTCTTCATCATACTCTTACATTGAATACTATTTTGCGAATCTCTTTAGGGAAAGC
>read_1176|beg|659809|length|250|forward|gi
TATTCATGTTGAAGATCAATTGATATGGATTTAATTAAAACTAAGGAATTTCGAAAGGTTACGTCGAATTAGACAATTAGGAACACTGTACCCTATCTTTTCACACAGTCAGAACATAGTCGCTTTGGACATTCTTTAGGTGGTATGAATAGTTAGACGATTAATTGATGAGTCATTTATTGGTCATGATGCATGGGACAATAAAGATGACCGTTGGCATTATGTGCTGCATTATTACATGATTTTAGGA
>read_1177|beg|2745728|length|250|forward|gi
GCGCTTTCATAGCTATGCTTTTCCACATCTTCTGTAGTAACATTCAGTTTTCCTGCAATCATTTGAACCGATAAGGTAGATTCTTAAAATGTGCTTGCAATTCTTCAGCTGTAATACGTCTTTGCTACTTTATTTAAAGTACATACCAACACTCTTTTCTTTTATGATATTTAATAGTTATTGCAAAATTCATTGCTAAACTTTCTTAACACGTTTTATAATAAACGGAGAGTTATCCGTTTGTCAATTT
>read_1178|beg|967576|length|249|reverse|gi
GTCAGTCCAAATCACGCCTTGTGGTTTCTCTGGAATTGTCATCTATTGCTCACCCCCAAATTCATCATTAAAGTTAATATTTTGAATTGCTTCAATTGGATTTATTGTTTCATCTACAGTTCGATATCGCTTACTATCAATCATGCCATCTACATGACATACCGATTGATAACTACAAAAGCACATGGCAATTTTTGTTTGTACTTTAATGGTGCAACTTCAGTATGTCCATCCATAATATTTGAAGCG
>read_1179|beg|390346|length|251|forward|gi
GGAGCGACAGGATGATTACTTTTACAGATGACGTAACGATATCATCTTCTGACTTGATGTAGTATGTTGCTGTGCCATCTTGAATATTGACGATACTTTAAGTCATCCCCATATCTTTAAAAGCCTTGAATAGTTTTAGGAAAATCAACACCAGTAAATTGTTGATGTGCTTGTTGAATTGCAGATAATTTAAATGCCATAATAATCTCCTTTGAATGGTTTGATTTACGTGAAAATGCGTGCATCATACT
>read_1180|beg|2642505|length|252|forward|gi
TTTGCTTTGTCACCATTACTTTTAATTTTATCGACAGTCGTCCGATACCGCTTCAGCTATGTCTACCGCCAATACATACGCACTTCTTGAGCTAAAGCGATTGCAGAAGCTTGTCCGATACCTGTACTTGCTCCTGTTACGACTGCAACTTTATTTTCCAAACGTTTCATTCAGTCACTCCTATACAACATATCGTTAAAACTTACAGTCCTTATTTTCCACTGTTCAATGCTTCATAAACCTAATAGCTAA
>read_1181|beg|2437951|length|255|forward|gi
TTAAATCTTTACGCATGAAATCTAAATGTATAAGGATCGTTGTACCAGTATGTACCAGCATCAACTTTAACAATATGTCCTTCTTTAGTAGCTTTCAAAATTCGTTCCACATGTTTGTTGATTCGTATCCTGGTGTAGGTTTACCTTCACTTAGTACTCACAATGTAATCACCAGCATATTTTTCAATTTCGTTCTTGTTTCACTTCAGCCCAACCTGCTTTTGCAGTTAACTTTTGTTGTTCTGGTTGCATTTT
>read_1182|beg|2282256|length|250|forward|gi
ATAAAGAAATCATTTGTCGGAATCTCTACCATTTACTACTAAACGTCCATCTGGACTTGTACCAGAAATTACCATACCATTTGCTTCTAATTGTTCTCTATAGTATTATTAAATTCATAACGATGACGATGTCTTTCTTCAATTTCCGCTTTACCGTAAACATCTTGTGCCAATGTGCCTTCTTTAATTGAACATGGATATAAGCCTAAGCGTAATGTACCACCTAAATCTTCGATATCTTTTTGTTCTG
>read_1183|beg|434040|length|253|forward|gi
TTCTGTTAATAATTCTTTTGAGTTCCTTAGATTTATCATCTGAACCAAGGCTGGCAACGAATTCAACGTTGCCCTCCATTAGTTACTAATAGTTGTTTAAGTTGTTGTTTTAAATCAGCATTAAGCATGGTTGTAATGCCTCCTTAGATTTTACCTACTAAATCTAAACCAGGTTGCAATGTTTTAGCGCCTTCTTCCCATTTAGCTGGGCGATACTTCGCCAGGGTTTTTGCGAACACTATTGAGTGCTTTG
>read_1184|beg|2467385|length|257|forward|gi
CAACAAAATAAAAAAATGACCGCTTTAGAATTAGCTAAATATTGCAACGTACTCCAAACGCCACAATTTTAAGAGATATTAGATGATTTAGAAAATCAAGGTGTTAAAATTTACTGCGCACTTATGGGAAAAATGGGTGGTTACCAAATACAACAAGCACAATCTAAAATTGCATTAAACTTATCTGTAAACACAATTATCGGCCTTATTTTTAGTGCTTAATGAAAGTCAGTCGTACTCGACATTACCATATAAAA
>read_1185|beg|553477|length|249|forward|gi
TAATTTAAATCAATACGCTAAAAATGTTTATTTTTAGCGGTTTGTGAAATGTAGAACTAAATAGTTGTATAATCCTTAGTAATTTTGTTTGCTTTCTAGAATTTATTTGAAAAATAATTCTATATCCGATAAATAACTAAGATTCAACGAACTAACTAAAAAGGAGTGTTCTTAATGGCACAAAAACCGAGTAGATAATATTACTCAAATTATTGGCGGTACACCGGTAGTCAAATTGAGAAATGTAGT
>read_1186|beg|1901288|length|254|reverse|gi
AGCAACACGAAAATGATTATCAAAATGCACAACAATATTCGAGAGCAGAAACCTTCTGCTGATTCAACTCAAACGGAAATATTTGAAGAAAGCCAAGATGACTAATCAATTGGAAAAATGAGCAAGTGATCAATCAACTTCGTCTTCAGTTTCAGAAGTAAGCGACATAACTGAAGAAAGCGAAGAAACAACACATCAAAACAATACTAGTGGACAACAAGATAATGATGATCGAACAAAAAGATTTACAGCTT
>read_1187|beg|654555|length|251|forward|gi
CGATGTTGTTAAAAAATCTACAGAAAAAGCCGTAGATAGTGTTGGTGAAGTCTACAAAAAGTATTTCTAATCATTTAAACCCTATGAAATGGAGCTGGTAAATGTTGCTATGTGAATCTAAAGTTATCAACAAAAATCCTAAGTATAGAGTTATTAAATATGGTGATGAATATTTAATGATTGATTTAGTAAGTACCTGGTTAACTTTATTTCTTCCTATGATTAATTGGTTAATTCCAAAAAAATATGTC
>read_1188|beg|1517771|length|248|reverse|gi
GATAGTGCAGTCACTGCAGCAAAAGCAATCATTGGTCAAACATCAAGTCCAACAATGAATGCTCAAAATCAATCAAGCGAAAGACCAAGTGACAGCTAAACAACAACGCGTTAACGGTCAAGAAAACTTAACAAACGCACAAATAAATGCGAAACAACATTTGAATGGCTTAAGTGACTAACTAATGCACAAAAAGATGCAGCAAAACGCCAAATCGAAGGTGCAACGCACTGTTAGTGAAGTAACAC
>read_1189|beg|1448106|length|253|forward|gi
TGAGCGTTTAGATCCACATAAGCTGGCCAGTTGTATTGATGTTGCAAATATCGACACACCGATCAAGATTATTTTATTAAATATAAGAACCGACACAAATTACAACTATATTAGATGAGCTCAATAAATACCATCAAGAATTGGAAATGATTCACCATTCAAATGAATATAACATTGATATAACGAGCGCAAAATATTAATAAATATACTGCATTACAATATATATTTTGATGCAGATGTTAAATATATAGCA
>read_1190|beg|724814|length|251|reverse|gi
CCTATAATATTTAACTTATTTAATTAAACGTAAATTTAACACAATACGAATCCAAATCAAAAATAAATAAAACTATATAATGGGTAATTTTTAAACTTATATATATCAATCATTTTAAATATTACAAAAATAGATGTAGTCAGTTTAATTAAACTATCCAATTGAAAACACACTATTTTTTAGTATTTTCAAAATAATTTTAAATGACCACATCTACAACGTATTACTATTTATCTTTTGTTAGCTTTACA
>read_1191|beg|2136127|length|251|forward|gi
CAGCAAGATAACGACGCTATACATTCTATCTCTGTGTACGCCGTCCATCGTATCTTGAACCCAGTTAATAATAAATTCACGCCATTAGTTTGTTTGAATCCCTTATATAACACGATGTCGTTTACGGAACTTTTCAGCTCTTTCTGATGATATGAGCAGTTCAAGCATTTCTGAATTGTCATTAACATTACGTTTATGAATCGCTCTAACTAAGGAAGGGTCATCAGTAGAAAGGAATCTATAATCTTGTC
>read_1192|beg|1551741|length|247|forward|gi
TTTTCGTACACCTTCAACAACTGATTACAACGGCGTTTATCAAGGTTATTATATTGATTTTGAAGCAAAGGAAACTAAAAACAAGACGTCCTTTCCTTTAAATATTTCATGACCATCAAGTCGAACATATGAAAAATGCATATCAACAAAAGGTATTGTGTTTTTAATGATTCGTTTTAAAACGCTAGATGAAGTTTATCTTTTACCCTATTCAAAATTCGAAATATTTTGGAAGAGATATAAAGAT
>read_1193|beg|618138|length|254|forward|gi
AGATTCTGATGGGACTAACTACAACAGGTGTCATTAAAGACGCTGATAACATGACATTAGACAGTGGTTCGTATAAAACGCCAAAATACAGTTTAGGTGATTATGTTTGGTAGACAGTAATAAAGATGGCAAAACAAGATTCAACTGAAAAAGGAATTAAAGGTGTTAAAAGTTACTTTTGCAAAATGAAAAACGGCGAAGTCATTGGTACAACTGAAACAGATGAAAATGGTAAATACCGCTTTGATAATTTA
>read_1194|beg|1987273|length|254|reverse|gi
TCCATCCTTTAACATTGATAAATAATTTTTTAAAATAAACAACAAACTCAACAATTCAAATCATATACTCTGTGATTACTATTTATTCGAAATGATTCAAAAAAACTCAAAAAACCTAACATTATAATTATAAGAATACTTAGAGGAGCACAAAATGAATAAAAATATAATCATCAAAAGTATAGCAGCATTGACGATTTTAACATCAGTGACTGGTGTTGGCACAACAATGGTTGAAGGTATTCAACAAACAG
>read_1195|beg|2105341|length|250|reverse|gi
TTTTTCTTGTGCACTTACAGCTAACATTTCTTTTTCTAAATCTTCTTTACGATTTAACACTTCGTCAAGGTCAACACATTAACTTGTGCAATACGAGTCACATAGTCACCCATATAAATGATTTAGCATCCATGTTTAATAAGAATTCAACTGATTTATCACGTTGTTGAAGCACCTGCTTTTTAACATATCTAAGCCGTACTTTTGAATATCAACTTTAGCAATATCTTTTAATTCTTCAGCTGCTTTA
>read_1196|beg|578481|length|251|forward|gi
CAACAATAGGTTTAATAATCGGATTACTTATTTCTGTTATGGTGTCGTTTATATTGGAATCAATTGGCAACTCTATTTTTAATCATTTCATTCCTGTCATAATTACGATATTACTATGTTATTTCGGTTTCCAATTTGGCCTTAAAAAACGAGATGAAAATGTTAATGTTTTTACCTGAGAATATAGCGCGTTCCATGTCCAACATACTAAAAGTGCTACGACCAAAAATTATCGACACAAGCGCAATTAT
>read_1197|beg|2638380|length|252|forward|gi
AACCGTTTCGTATTCACCCTTAACGTTTTTAACATCTTTATACAAACGATTAATTTCAAACTTACCTTCCAGATGTTGATGCGCCCGTTTTGTATTTTGACTTACAAATTGTTTCTCTTTTTTTATACGCTTGATATAAGCGTTTGATTTTTCTAGATGTTGAGGCACGTCCAACCATATCAATCTCATAATCTGATTTTAAATAGCAAATATTCGCGTAATTGGATTGCGACCGGACCAGTGCCTATCATT
>read_1198|beg|1797051|length|254|forward|gi
ACCATTGTTTCAAAGTAAGGACTACAAAAAAGTACTCGATCTTTTGTTTATAAGTGGGTAAACCGTGTAATATCGTGTTCTTTTCACTAAAAACCAATTCCGACAGGCTTTGAAGCATGCAAATGTCACTAATATTAATAAACTATCGAAGGAACAATTTCTTTCTATTTTCAATAGTTACAAATTGTTTCACTAAATTAAAAGTAATAAAGCGTTCTCTAATTTCACAAGAGGACGCTTTATTCTTCCCAAAA
>read_1199|beg|2243605|length|251|reverse|gi
AGCCAATGCTTATCCGGCTGTTGACGAGATGAATAATTCATTGCAAACTCCTTTTATACTCACTAATGTTTATATCAATTTTACATGACTTTTTAAAAATTAGCTAGAATATCACAGTGATATCAGCTATAGATTTCAATTTGAATTAGGAATAAAATAGAAGGGAATATTGTTCTGATTATAAATGAATCAACATAGATACAGACACATAACGCCGTCGTTTTTAAAATGCAAAACAGCATTAAAATGTG
>read_1200|beg|2464053|length|250|forward|gi
CATAGCGATAAATGGGCCATAATCTTTTTCATATGGCTTCTCTTTATATTCATACGTTTGATGCTGAAGCCCCCATGCATCATACGTATTATGAATTTCACAATCACCATTATTATAATCACATACTGTACAATACAGCATATGCTTTTCTAAAATTCGATCAAGCGCTTCTTTTTGAGCATCTTTCACGTCATTATTCACTGTATTTACTGTCATTGGACGATCAATCACTGTACTACATGTAACGTTC
>read_1201|beg|2854914|length|252|reverse|gi
CTGGTAACGTTCCAATAGTCTCCAATTTGCTAACGCAATAAACACAAAATAAGTAGCTACAGCTAATACAATCATAATAACTAAATAACGTTCTAAGAAATTTAAAACACGTTCGTAGTTATAACCCATATATGCACCTAAAAAGAAATAAAAAATCCATCCGAACTATTATGTGTTTTCACTTAATGGATAATAGTGTACGCACGGTATCGTGAAACGCTGTGTTGTTCGTAAAGTAATATAAAAATGATT
>read_1202|beg|59949|length|254|reverse|gi
GTACCAAAGTGTTCTTGATCTAGTTAGAAGAATAGTTAAAAAGGACTGGAATAGAATTTACATCACATATGCTTCGCCACACTCACGCAACGCAGCTAATTAGGGAAGGATGGGTGTTGCGTTCGTTCAAAAGAGATTAGGTCCACGCACATGTTCAGACAACGTTAAATACCTATGTTCATACTTTCAGTATCAGGATATGAAAAATGAGTTTAATAAATACCTCGAGAGTAAAGGAGCATAAGAAATGAATG
>read_1203|beg|1099492|length|252|forward|gi
TATTTAATTACACAAATTGCATTGTATGGCCAGAATTGATGCTAATGAAAAGAATCAATTGATATCTTAAGTGTCAATGCTTTCTTTATAATTATGTGGTTACTTGGTCAAATGGCTATTTGGAATTTCTTGTTCTTGCGCCGAGCTTTACCTTTAACAAAGCAAGAATTAGGTGAAGAGGAGCCAGAATTATCAAGAACAAGTAAAGGGAATGTCACGAATCAAACTAAAAAATTCACTTGAAGCAACTCC
>read_1204|beg|2808967|length|258|reverse|gi
AAAAAATATTGCGACTACTATTCGAAAAGAATTCGACGAGAACGCGTGCACGCGTTTACAGTTGCGTCTATTGATTTAGGTGCGCGATCCAGAATTTTTAGGGAAAAATGATATTCAATTAGGCAAAAAAAGAATCTGGTAGAGGATACTGCGAAAGTATTAGGTAGAATGTTCGATGGTATTGAATTCCGTGGTTTTTTCACAACAAGCTGTTTGAAGATTTAGCGAAGTTCTCTGGTGTACCGGTGTAGGAATGGA
>read_1205|beg|866806|length|252|forward|gi
TAGTTCAAAATATTTTGAGTAAAAGCAAAAAATAACGGGTAAAAATATTTATAAGAATTTAATTAGACACGTTACGTCTGCGGTTCTACAATCTAAAAAATATAAAGGATGATTTTATGAAAGGCATTGAATTACTTAACAATCCATTTTTAAACAAAGGTACGAGCTTTTACTAACGAAGAAAAGAAACAGTTAGGGCTTGAAGGATTATTACCTGCGAATGTTCGAACTTTAGAACAACAAGCAGAACGA
>read_1206|beg|2502967|length|252|reverse|gi
TCCCTTTGTGTGGAATTGCTATTTTATGTCCTAATTGTTCAGGCCAAGTGATAGTTGGTTGATTTTTATAATAGTGTGCTATTTGTGTTGAAAATGATTCAGGAAAAGCATCAGAACGACGTGTGTGCTGATTAATTACCCATCATCATTACTTCATTTGTTGATGCTAGTGTCCCATCTTCTTTAGTTAATGTTAAAAATAAATGCAACCGCTTATAATCGTAATCATAAATATATAAAGTAACAGTAAAT
>read_1207|beg|2030875|length|255|forward|gi
ACGAATAATTTCAGCAATAGTAAGCTGAGGAATTAATAACTAATGCAATTGTTCCACAAACAAGAGCTGAAATGTCTAGTCCTAATGCAGCCGTTATACCAAAGAATACGATAAATACTTGAACTAACATTGGTTTCCTCTTTAATATTTTCGATATAGATAGAGGCAATCCATGAAATAATTTTTTATTTTACTTAATTTCATTAACGCGAACGAATAGCACCTAAAATAGAACCTAATGCTACACCGATAAGT
>read_1208|beg|1133569|length|256|reverse|gi
TTACCGCCCGCCACCCACTTGTGGGCTTTAATACATTAGCGGGAAACCAGCTTACTTCTGCAAATTACTTTTGCTAATTCATATGATTTAATTGGACCGTCTGTACCAGGAATAACTGGTAATCTGCCTTGATAGCCGTTGTACGAGCTTTAACTTTATCTCCAAACATATCTAAATGTTCTAAATGAGGACCAATAAATTTAATCCCTTCTTCTGCACGAACGACGCGCAAATTGTTCATTTTCACTTAAAAATC
>read_1209|beg|1452835|length|250|forward|gi
AACTAATTAATAAACTCACTGATCGCTAAAAACGCCGCGTATCCTAATAATGGTTGATATTTTATATCTTGAAAATTTGGAATAAAAAATGCAAGTCACACCTAATATAACAAATGTAATTACTGCTGATACAAACCATTTATTTAAAACTAAGCAACAGAAATTAGTTAATAAAATCATTATTAAAGTTGTGATCCATAAATAATTAGGCATATCGAAAATGTCATATTCATTCTCCTTTTATTCATTA
>read_1210|beg|1072734|length|252|forward|gi
ATAGATACAACTTTTTTTAATTAAGCGAGGTCAACTTTTTTTGTCATTTCAATATGCTCGATGCCTTCCTCAAGAAATATATTACCTCTCATTTTAAAATTTAAACTTTCATAGAATGGGATTGCATGACATTGGGCATTCATGGTAGCGTACGTAAAAACCTTCATCTTTAGCTAATGATTCTACAGCTTGCATAAGCATTTTACCCATGCCTTGTCCGCGATGTGATTTTATCACAGCCACTCGTTCTAT
>read_1211|beg|394705|length|252|reverse|gi
TTCGCGTAATGACTCTAATTAAATGCTATCTATCATTGCATCGCTATTCACAGCTTGTTTTCACCATCAATTCACCATCTACTTTTTCAAACCATAGACGTCTCTATTCAAATATTAAATCGCTGATAACTGTTAATGCCGCAACCAGCTCCCTGTCACCCCTCCCTTCCCATTTCATCGTCAATCTGCCCCTATTCACTAGAAAAAATAAATAGTATACTTAGTAAATTAATTACACACCTTAAAGGAGTT
>read_1212|beg|1927486|length|252|reverse|gi
CCACAGCGAAGCAAAATATTAATGCAGCAGATACGAATCAAGAAGTTGCACAAGCAAAAGATCAGGGCACACAAAATATAGTTGTGATTCAACCGGCGAAACACAAGTTAAAACGGATGCACGCAATGCTGTAAATGAAAAAGCGCGAGAGGCGATAACAAATATCAATGCTACACCTGGCGCGACTCGAGAAGAGAAACAAGAAGCGATAAATCGTGTCAATACACTTAAAAATAGAGCATTAAATGATAT
>read_1213|beg|1419361|length|256|reverse|gi
CACGTTTAGATGTAACGCACTTCATCTTCAACTTGTACACGAATTAAAGTTCGTGTTTCTGGGTTCGATCGTCGTTTCCCCATAATTGTTCAGGGTTCATCTCACCCCAAACCTTTGTAACGTTAGTAACGTGAAGCCTTACCAAGTTCTTTTTGTAATTTACTTAAGCTCTTCGTCTGTCCAAGCGTATTCAACTCGCTTTGTTTTGCCTTTACCTTTTTCCAATTTATAAAGTGGAGGTAAACGCAATAAATAC
>read_1214|beg|1004484|length|250|reverse|gi
CGACAATTTGACATTGATACGCCAAATAAAGTTTGGTTAACAGATGTAACAGAATTTAAAATCAAAGAAGGTAGTAAGATATATTTGAGTGCCATTTATGACTTAGGTGCTAAACGTATTGTTAGTTATGAGCTAGGCCCTTCTAACAATAATCAATTAGTATTTAAAACATTTACAATCAAGCGATAGAAAAAGTAGAAAATACAAAACGGTATTTTATTTCATGTGACCGGGTTTTCAATATACATGA
>read_1215|beg|1745274|length|251|reverse|gi
TGGACTAAAAATACATTTTAAATGAGTAGAGGAGGCTGCAAATGGGTTACAGAACTTTAAAAAGTATTTTTCATGAACACAATGAAAGTAAATGAAGAAGAGTATATTAAGCGATTTAATTCTTTAGCATCTTTACAATACTAATATTAATATCATACCTATGGAAAATGGAAAAAAAAAGTTAATGATTTGGAATATCCTCTATTCTTTATGGTGACTAAAAATCTATCAAAAAACAAGAATTAATATCA
>read_1216|beg|1132874|length|251|forward|gi
AAGCAACCAAACAACGCGTTAACTTCCTTTTTGTTTTGATATTACGAGATTACTCATGTTATCAAATTTTATAAACAAAAACAACGTATAATTATAACTAAATTTTATGACTAAAAATCACTAAATGTGGTGGCGAAATTAGAATCATGATGATAAGATAAAGTTATCGCTATTGATAATAAATGTTGATGTTTTACAATTTTATTTTTAATTTTTTTAGAGTTGTAGAAATCGAAAATGTATCACAACAA
>read_1217|beg|359499|length|255|forward|gi
ATGTACTACAAAGTGTTGATGCAAAATTATTGCGGAAGGTAATGTCATTACACCGGGATATGTATAAACGCGTGATGGACTTAGGCGTTCATTGTTCAGTACGTTGGTGGTGCGATAACGACGACCAAAAGAAATTACGAAACGTTTTGTTCAAATTATGGAACGATTAAATGATAACGATAAAAAACGAGATGACCATCATTAATTAAAGGTAACCTAATTTATCTTAGGTGGCTGAATGAATGTAATGGGTTC
>read_1218|beg|568571|length|252|reverse|gi
AATTTTACTCATTATACATAAAACCCCTTTTCAAGTTGATTAAATACATTGTAATGTATAAACTGATATTTAAAAAGGTACAAAATAAGACAAATTTAGGAGGTCAGTTATAAAATTGAAAAACACTTTATACCATCAACTTTTATGAAAAATTAAAAAAACAAATAATTGAAGGTCAATTTAAAGAAGGTGATAAATTTTATTCTAAAAAGACAATTAAGCAAACATTTATCTATCAGCCAAACAACCGTA
>read_1219|beg|563661|length|254|reverse|gi
GGGCTTCGATTCGTAGCTTCGCAGAAAGCTAACCACTCCTCTTAACCTTCCAGCACCGGGCAGGCGTCAGCCCCTATACGATCACCTTACGGTTTAGCAGAGACCTGTGTTTTTGATAAACAGTCGCTTGGGCCTATTCACTGCGGCTCTTCTGGGCGTTAACCCTAAAGAGCACCCCCTTCTCCCGAACGTTACGGGGTCATTTTGCCGAGTTCCTTAACGAGAGTTCGCTCGCTCACCTTAGAATTCTCATC
>read_1220|beg|292404|length|255|forward|gi
GTTCATATCAATTTAATGTTAACTTTGATATAGTAAGCTTTGCGTCAAGCGCGTGGATGATGATTATGTCATTTTATTACGCACTGCATTATTTAGTTGTGACACGTATTGTATGAACATGATGATTTTGTGAAAGACGTTTCAGATTATGAAGACATTTCGGATTTATACTTAATCAGCGATGCGTTAGTTACCGACTACTCATCTGTCATGTTCGACTTCGGTGTATTAAAGCGTCCGCAAATTTTCGTATGC
>read_1221|beg|1805151|length|251|reverse|gi
AAATGGATTCTAACACGTTTAAATGAAACGATTGCAACAGTTACTGATCTAAGTGACAAATATGAATTTCGGCGAAGTTGGACGAGCATTATATAATTTCATTTGGGATGATTTCTGTGATTGGTACATTGAAATGAGTAAAATTCCAATGAATGGTAATGATGAAGAACAAAAACAAGTTACACGTTCGAGTATGAGTTATACTTTAGACAATATTATGAGAATGCTACATCCATTCATGCCATTTGTAA
>read_1222|beg|2840855|length|257|forward|gi
AAAGTTGTCGTCGTTTTGTTACCGCTCGCATCTTGTAGAAAACGATTGTTATAGTACTTGTACCAATGTTTTGTTGGTGTACCACTAATAGTATTATTGTGCTATCGAATGTTAATCCAGACGGCAATCCTGTGACTGTATTTGTTTACTGCATTCCCCACTATTATCTTGCGTAGCGAATTTTAATCGGGGATATTGGTGAATACACTTCTGATGATTGATCTCCTAATTGGTGTCACTGTTGGTGCTGTCGTATT
>read_1223|beg|341380|length|251|forward|gi
TAATTATACTAAACCAGGTAGCGACTGAATTGAATTATTACACGGTATATCTAGAGATTATAATATTTAGAAAAAATATTTGATGATTTATGGATGAATCTTTATTACTTGTTTATGAACTTTAAGGGTATTTATTTAAATAAGAAGATTTTAGAACCATGGACATCATGTGTAATTTGACTTTCAAGCGAAGGTGATTTAAACGTATTTTTGATTATATAGATTGGATTAAATTAGGTTTTGGCCCATCA
>read_1224|beg|2179307|length|252|forward|gi
ACGATTATTTTAATTAATTTAAAAATTAAAAATCCAACAAAATTAGAATTAGAAGTTAAAGAACCTAAAAAATATATCATTCCATGGGCATTGCTTGGATTTGCACTGGTAATGATTTATCAAATGGTAGTTAGTATTGGTATATACTCAAATTTTTGGCACACAACAAACAAGTCCAAATACTGAGCGTTTAATCGTTATTGCACGTAAGTATTCCATTGTTTATCTTTTTCGTATCAATCGTTGGTCCTC
>read_1225|beg|2633818|length|252|forward|gi
CGAAGTTTATACTTTAGAAGAGATGCGGGGATCAATGGCAATTTGTAAAGCATCGGATAAGAAGTTAAATGCCATGACTATAATCACTATGGCAATACCTGGCGCAAACATCATTTCAGGATGTGTAAACATCACTTTTCTAGCTTCGTTAAGCATCATGCCCCACTCTGCAGTAGGCGCTTTGACACCTAATCCTAAAAATGAAAAAGCCAGATATTTGCAAGATCATTGAACACATCGAACTACTAGAGA
>read_1226|beg|670551|length|254|reverse|gi
CATTGAAATATGAGTTACTTTACCATTGTTTTTCTTACCATCAGTAGTTACTAATAACATACCTTTTTTAGGTATGGAATTCGTAATAATGTTCAGTTCCATCTTTCATTGTAAGTAATACATTGGATTTTTGTACTTAGTTAAAACATCTTTAATAGATTCGCCAATTTTCACATTTTTCTAATGACTGGTCACCCTTAATTAATTGTTTAACAGTATCAATAGAGTTGCCACTTGCTGCTTCGGCACTAGTG
>read_1227|beg|2205938|length|251|forward|gi
TGCTACGACCTTGTTGACTAACGAAGCTTAATTTTAAGACAAAGGCAATGATGCCTAATTAGTTATAGATATATCATAGGCTCTAGTTAACATCTGCCACTACTTACAAAGCTATATTTCAGAATTTTCGAAAAACAAACATTTAATTATTTGGAGGAATTTATTATGACAACAGTTTTATTATGATCAAGATAGTAAAAACGGACGCTTTACAAGGCAAAAAAACTTGCAGAGTAGGTTATGGATCACAA
>read_1228|beg|2502704|length|251|forward|gi
TTAATTTATTTTAGTATGATAGTCACTAAGGGATGGTTATTATCACACAACTTTTTACACATACTCAAACCGTAACATCTGAATTCGATCGACCATAACAATCATATGCATGATGCAAATTATAATATCATTTTTAGTGACGTCGTGAATCGTTTTAATTACAGCCACGGTCTTTCTTTAAAAGAACGAGAAAATTTAGCATATACGCTATTTACACTAGAAGAACATACGACATACCTCTACAGAATTGT
>read_1229|beg|2241394|length|252|reverse|gi
GTTGATGATAGAGATACGTACAGGTATTTCATTTACGATTAATAATAAAGACATTAGATCTGTCCAATATTAGGAAAGCATAATATGAAAATGCGACGATTGCCATTGCGGTTGGTCATGTAATTAGGTTTGACATATAACGACAATCTATCAAAATTTAAAAAATGTCAGCTTAACTGGTATGCGTATGGAGCAACATACATTAGAAAATGATATTACTAGTGATAAATGATGCCTATAATGCAAGTCCTA
>read_1230|beg|1514815|length|254|forward|gi
TTTAAATGACGTTAATTGGTTGATGTTTGGCAGTTGTTTCTTGCTTTTTTATTTGCTAAGTTTTGTGCACCATTAAGCGCAGTTTTGTTACGTGTTCACTTGATTAGCTGCTTGTGTTACTGCAGATGGATCAAGTGTCGGCTGACTCGTTTGCATTAATGATATTTCAGCACTTGTAACAGCTGTGTTGTATGCATTTTGTTTATCTCTATCTGCATCAACATATGGTTGACTCGCTTTTACTTCATCTTTAT
>read_1231|beg|790056|length|251|forward|gi
CTGAAGGAGAATATGATTTGGGTGGTCAAAAAAGTAACTGTTCAATCGCAACAAGCACGTCTTACAAATGGTGCACTTGCTGGTAGTATTTTAAAAATGAATCATGGGTTACGTAACTTAATATCATTTACAGGTGATACATTAGATCATTTATGGCGTGTAACAAGTTTAAATCAAGCCATTGCATTAGGTATCGATGATAGAAAAGGTAGTATTAAAGTAAATAAGGATGCAGATCTTGTTATTCTAGA
>read_1232|beg|2814152|length|252|forward|gi
GTGTTGTTGCCGCCTGTGCTTCTTGATAGTATTGGTGATGCAGTCCCTACAACTGTTGCGCCAATTAAAGTACCTAATGCTAATGTCGTTGCTGCACAAAGTTTAGTTGTTTGATTCATATTTATCTACTCTTTTCCATACAAATTTTTCAATCTTATTACTATTATTATAACTTGCTTGTACAATAAAATACTATTGATTATATTTATAAATATTAACAGTTTTGTTATACTTACTTTGAAGTACATAAAA
>read_1233|beg|2141355|length|256|forward|gi
CCTTTACCCCCAATTGGATATAGCTTTTTTCAAACCACTGAAGGCTATTTCAGTATTAACACCTGACTTTCTCCCATTGAGAGTAATAAAGCGATTGATTCTTTCATTCAAACGCCCATAGCCCTCATTGGAGCACCGTATTTAGTAATGCTATCAGCTAATGTATCAACACTTATACCGCTAGCCTGTGCTGCTTTCGCTACCATATCAAGTACACTTTGATACTCACTCAGCTTCGAATACCTGCATCACCCAT
>read_1234|beg|2491357|length|253|reverse|gi
ATTATTTGTTTTTATTGAAGATTGTTCTTCAGTTTTTTCGATATGTTTTTCTGCATCGATTACAACTGATGAACGTACTGTCTTCTTTATAGGTCGCAGGTTACTTTTAATGATTGCTCTGTTTCATCTTCATTTGAATCGTTTGTTAAATCGTCACTTTGTGGTGCATGTTTAACTGATTCTGCTGACTTCTACTGACTTCGAAGTGATGTCATGATCTTCATCATGACTTAGATTCAGTTTGATTATCTAT
>read_1235|beg|894668|length|254|forward|gi
TATTGTTTCTAAAATATTGGTATATAATTTTCAATGGCGAAGAAAACAGGGTAAAAAAGTCGGTTTTTAAATCAAAGCAAACTAAGGAGTAAAAAATGTAAAAGGAAAGTACTAGTAATTAACAATGGGCGTACTTTGTGCGACACAATTATGGTCAAACGAATAATGCAAAAGCTTTAGTGACAGAGAGTGGCGTTAATGATACTAAGCAATTTACTGAAGTAACATCGGAAGAAAAAGTTATAAAAGATGCT
>read_1236|beg|1772720|length|248|forward|gi
TTTGTAACTTGTACTTCAATTGGCCAGTTTTAATTTTAGGATTAACAGTTTCAGGGTCACGCTTCGTAACTGTACCTTGAACTTCTACAACATATTCAGAACGTACTGTTTCAGCAATTTTCAATGCCTCTTCTGAAATGCAGGTTAAACACAACTTGTACAATTCCTTCTTCTATCTCTTAAATCAACGAAAATCAATCCACCTAGGTCACGACGATTGTTAACCCATCCTTTTAATGTAATTTCTT
>read_1237|beg|2479868|length|249|forward|gi
TTTACACCTAATAATGCTAATACCAATACTAAATATACGGTAAACTTTAACTTAAATTATAATCATAGTTTTTAGCATGATTTAAAAGAAATGCCATTCTTAAGAAATAAAGAATAATAATCGTTAAAATAGCACCTGGCAATACAATTTTAAAGTTTACTCTGAATTTATCTTTCATTTTCGTATGTTGTGTTCTAACCGCAGCAATTGTTGTATCTGAAATCATTGATAGATTATCGCCGAACATTG
>read_1238|beg|2476079|length|255|forward|gi
CTTTGCCGCCTAACCGTCTAGGGTAATACGCAGCTTTGTACTTCGTATTCATTACCAGTTGAAGCACGTTTAGGGTCAACGTTATCACCTTTTTTATTTTTATAGGTCTTGTTTAGAGAATAAACTTAACCTCTTCTTCTGTTTTCTTACGTCCAGGTAATGGAATATCAAATTTCAAAATTAAGAATCTGAATAAGAAGAAGTAAATCGCTACAAATATTAAGTCCTATAACAACTTGTGCTACATAACGTGCC
>read_1239|beg|1440823|length|256|forward|gi
AAGCACTTTGATAGATAATGGTGAAGCTTTGAAAAAATACCATACAAAATGAGACGGTGAATAACATAGACAACTTTTAGAAGAAATTGTTGAATATAAACAGTTACTTTTACAAAATGGCTATTATCAATACAAACTTAATACCTTGAAAAGTGTGAACATTCAGAATAAAAAATCTTTTATAAATGCAATTGAGAAAAGAACCAAAGCTAGCAATTATTGCAGAAATTAAATCGAAGAGTCCTACAGTTAATGA
>read_1240|beg|154031|length|255|forward|gi
AATGTGGCGGTATCTGTAGGTATTGCGATTGCTCGGCTTTAATCGATTTTAAAGCATTAAAATTTCCCAGGCAATGATGCATTAAGTTCACATTTCGGTTATTATTTTAATTATTTTAGGTTTAATGAGTATTGTCGGTATTAGTTTTATTCGTCATCTTAAATCGTTGGACACAATCTGAAAAATAAATACGATATAAATTCGCGAGATATATTCGTATTTTATAGTAAAATTAAATAAAGAGATTATATAAAC
>read_1241|beg|2606702|length|248|reverse|gi
GATGAAAGGTTATTTACTTTTCATCAATCCGATTTTTTGATGTTGACTATAAAAACCCCGTACATATGAGATGATAATGACTTTGTCTCATATGTACGGGGGTGTTGTTATGTCTTGCTTAATCTTTGGACTGTAAAGACAAGACAATTTCGTTGTAATTGATATTTTCTCGAATTTAGCTGCAAGATATTGTTGATTTTATTTTTGCGAATTAATTCATCTAAAAGATGACGTTGTAAGTACAATGC
>read_1242|beg|1371028|length|250|reverse|gi
CGCCTTTAAAGAACTTGTCTCGCCAATTGCCAACATGTGGCACTGTGGTACTTCTACACCAAGGATGCATAGGTGGCGCATTCACACCTAGGTATCATATCTTTAACTTTAAATATTTTTCCGTTGAGTGAATGACATAATTTAGATGTTTCACTATCTATTTTGGCAACATATTTATATTCGCCATCTTCACCAAGTTACTTTTAAATATGTTAACTTTTGTGATTCTGCTATTCAGTAATTAGTTAAA
>read_1243|beg|1038454|length|250|forward|gi
ATTTAAGTCATCATACACCATCGATAAGTGATGATAAAGATTACGTTATGAGAGAAGATCATATTGTTGACGATAATCCTGATAATGATATCAATACACCATCATTATCAAAAAATAGATGACGATCGAAAACTTGTGAAAAAATTCATGTCGAAGATAAACATAAACAAAATGCAGACTCATCTGAAACGGTGGGATATCAAAGTCAGTCAAGTGCATCTCATCGTAGCACTGAAAAAAGAAATATGGC
>read_1244|beg|2044715|length|253|forward|gi
CTTTCAATGATATTAACGCATATAAAGAAGCAATTGAACTTTTGGGGGTGATGAAATTGCCGCAGTATTAGTAGAACCAATTGTTGGTAACTTTGGAAGGTAATGCCTCAACCTGGATTTTTAGAAGAGGTTAATGAAATTTCGACGATAGCAACGGGACACTAGTGATTTATGATGAAGTAATTACTGCATTCCGTTTCCATTACGGTGCCGCTCAAGATTTATTAGGTGTTATCCCTGATTTAACTGCATT
>read_1245|beg|1230313|length|251|forward|gi
AATTATGTTAAGATAATGTAGTTAAGAAGTTCAATCTATAGGAGGCATAGCATGGATATTCCAAAAATTACGACACTTTTTAATAGTTTTAATAACCAAGCTGAAGAAGCTGTTAAACTATACACAAGCTTATTTGAAGATAGTGAGATTATAACAATGGCTAAGTATGGTGAAAATGGACCTGGTGATCCTGGGACTGTACAACACTCAATATTTACATTAAATGGACAAGTATTCATGGCGATTGATGC
>read_1246|beg|1442833|length|254|forward|gi
TGCAATATTGGGTAAGTCATGTAGATGACTACGCATTATTTATTAGGTTCTGCACTTGGGTCCAGACCCATTCCCAACGATTGTTTAGAGATTTTCAGAGTGTGATTGGTAAAGAATAAAATCACAGATATTGAAGAAAGAAGGTCGACTTCCGGATGCAATTGTAGTCATGTATCGGTGGTGGCTCAAATGCAATCGGTACATTTTATCCATTTATTAAAGATGATGTTGCTTTATACGGTGTTGAACGCCGC
>read_1247|beg|440301|length|252|reverse|gi
CTCACCAAGAAGTACTAGAAAATAATTCAGCTTATGAAGAAGTTGATATTACACATTTTGCTGAAGCATCTAAAGGTCCCAAAGCTTAGTTATCACACTGAATTCAAAATGAGGATTACTGTACTGTCTAATTTAAGATAGTACAGTTTTTTATACCATTTAAAAGTTTATGAACAGTCTTTTTACAACAGGCGATTATGCTATAATATTATTTAAATTGGGAGGTGTTCTTATGGAATTTAAAAACCATTC
>read_1248|beg|962005|length|252|reverse|gi
CATATAAATAAAAACGAGGTTGTCATTACATTTTTACATTTGTAATGACAACCTCGGAAATATGCTTTAAATAGTTAACGTCTAGTTCTATCTTTTCAAACGTTCACTAATCATTGAAGTAATGTATTTTATAAACGTTCTTCTAATTTCTTTTTTCAAGTCTTCAAAACCAGGTTTACCTAATAACTGCGAACATGTTTTGTTTATATGCTTCTACACCAGGTTGGTTAAATGGATTTACGCCTAATTGGT
>read_1249|beg|706134|length|251|forward|gi
TGCTGATATGATAGCACGATATTTAGGAGAAGGTCCTGTTGGTGCAATCATTTCACTTTATCGGTGTTCCTTACTTTTTATATTTAGTTAAAAAAGGAGGACGCTCAATATGATTAGTTCAAATAATAAACGCAGACAATGGATAGCACTGGCTGTTTTTACGCGATTCTACTATTCTAGGTTGTACTTGGAGTATTACCTCAGGTGAATACAACATACCTGTAAAAGATTTTTCAAAACTTTAATTGGAC
>read_1250|beg|1555994|length|253|forward|gi
ATTCAAACTATTCGCCTCGTCTAATGCCGCTTGTATAATTGCAGTATCGTGTTTATCAACATCAATCCATTGATTTTAACGTCTCTATTTCATATGGAGATAACGGCCTTGCAAATGTATCCTCTAAAACTCTAAATAATTGTTTAAATTTTTCTTTACTATTTTGCTCTTTACGTTTCCATACTTTGTTGCTTCAATATATGACTTAATTTTTCGAAAAAAGGATCTAGATTCATATATTCAGTAAAATCTA
>read_1251|beg|2228680|length|253|forward|gi
TTTCAATAGCACGAAATTCTGGGATAGTAATTTGTTCATCTGTCATTTTAAACCCGCATGTTTGACATAAAGATATCCTTTGATTACAAATAAACCAATAATGACTACTGTTATAATCGTAAATAACAATAATAATTGATTCCAAAAGTAACAGCCAATTCCGTGCCATAGCTATGACAATAACTACTAGGTATTAAAAAGTGTCTGTGGAAACCTGACAAAGGCATACCTTCATTGACTTGCTGACTAAGAT
>read_1252|beg|650469|length|252|forward|gi
ATGATAAAGAAAGGTGGGTAGCAATATGGAAAAATACATTCCTTATTTGTGATGAATGTCAGGCAGTCAATATAAGAACGTTACAAAAGAAGTTGGAAAAATTAGATCCCGATGCTGAAATCGTGTTAGGTTGTCAATCTTATTGTGGACCTGGACGCCGAAAAACATTCGTTTTGTTAATAACCGCCCACTGGCTGCGCTTACTGAAGAAGAATTAATCGAAAAAAGTTTCTCAACAATTTAAAGAAACCA
>read_1253|beg|1445202|length|257|reverse|gi
TTTACCTTCTTCAATCTTTTGCTCATTTTTGCATCAAGTTGTTGTTGTAAGTTATCCTCGCTTGTTATGTGCTTTTTTATTTTCAGGACGTTTTTCAATATCCTTTAATGCTTTATTTAAATCTTTATTTAAAATATCACGCTCTTCATTTAGTTCTTTTAATATATTCATCGAAAATTGATATACGCTAAACGGCACTAACACACGCTCTTTGTAATATTTTAAGCGATTGTAACTAAAACTTGTCATCCCGATCA
>read_1254|beg|2548164|length|252|forward|gi
AGAAAGATGAAAGAAACCTACAAATTTCTCTAACAGAACAAGGTAAAGCAATAAAAAGTCCTCTTGCTGAAATTTCTGTTAAAGTATTTAATGAATTCAACATTTCAGAACGAGAAGTCATCAGACATTGTTAATAATTTGCGGAATTTTGTTTCGAAAAATTTCGACAATTCCGACAAAAGTAACGTCCCTATCATAGATAGATGGGGCAGAACGTATGCATCGCTATGTTTTTCATTATCTTTATTGCTT
>read_1255|beg|1155740|length|250|forward|gi
ATATTTCTAAAGTCACAACAAGTATTGCTTATCGACGTGTTCAAAGATCCTGGAAATTTAGGCACATTAATTAGAACGCGGATGCTGCTGGAATGGATGCTGTAATAATGGAAAAGGGTACGACAGATCCTTATCAAGATAAAGTGTTGCGAGCGAGTCAAGGTAGTGTTTTTCATTTGCCAGTTATGACACAAGATCTCGATACGTTTATTACTCAGTTTAATGGTCCTGTTTATGGTACAGCACTTGA
>read_1256|beg|128668|length|255|reverse|gi
GTTTTACGATGCTAACTTAAACCAAAATACCAAATCGTTATTGCTGGTTTATGTCTTGCAATAGTAGCTATCTTAACGTTTAATGATTGGAAATACGCTTGTGTACACCAGGTACGGGTGATACAGGCGTTATTCAACTTTGATAGTGAAAACGATTTACATGATGTTGTCACTGGTGCACGGGCGTCGAGAACAATCATTGCGCTATTGACAGGCGCCGCGACTAGCAGTCTCAGGTTTGTTGATGCAAGCACT
>read_1257|beg|305867|length|256|reverse|gi
TTATACAAGACTGGCAAACCTTTTTTGATTCATCTGTACATCGTATTTCATTACTCGTCATGCGACAGTTTTATATTCCTAGTAAAAAGTAATACAAACATCAAAACGTCTATATTCCAGTTATAAACCGGAGTATAGACGTTTTATAGGACATAATTTCTTTAAAAACAGTGAGAAGTACATTTTCAATCAGAAAATTACTTTTTACTGTTACTTTATATATACATAATCTAAGAACTTATAGTTTAGAATCCTA
>read_1258|beg|1567139|length|251|reverse|gi
AAATTGGTCAAATGGAACAAGCAATTACTTTTTAAATCAATTGTTGGAACTAGAACCAAGTAACGAAAATTGGCACTGACGAATTATCAAGATTACAAATCTTAAAATGGGGGTATTTGATGTCAGAGACACTCAACAAATTAAAGAAAGTTTTATTGAATATTTACTTTTTCAATATCGATTTAAGTCGCGTATTGCAGTTTGGGTGCTTAACTATATAAAAGTGAATGAGGCGAAATTGGCAAACATTC
>read_1259|beg|2901965|length|252|reverse|gi
AAATTTATGTTATAAGCTCAATAGAAGTTTAAATATAGCTTCAAATAAAAACGATAAAATAAGCGAGTGATGTTATTGGGAAAAAGCTTACCGAATTAAAAAGAATGCAGATTTCAGAGAATATATAAAAAGGTCATTCTGTAGCCAACAGACAATTTGTTGTACTACACTTGTAATAATAAAGAAATAGACCATTTTCGCTTACGGTATTAGTGTTTCTAAAAAACTAGGTAATGCAGTGTTAAGAAACAA
>read_1260|beg|288139|length|252|reverse|gi
AACGATACGATCAATGGCCATCACAACGTAGTCTTGCATAAAACCATCATAACCACTAGATCTAAAATAACTAGAGGCTAAGTAATTCTCCGCAATCACGTCGTGTTTTTCTGTAGGTGTATTCGGCACCATTACTACTTTCGTACCTTTTTCGAAATACGCCTTTACTATCGAATACAACTTCACCAACAGCTTCATGAACTAATGACATTGGTAATTTTTTTGCGCAGTACATTTTCATCTCTTCGACCT
>read_1261|beg|1617781|length|255|forward|gi
TAACGACTAGAATGAAGACTCAAGCTTTCGACCTCGTGTCTATACAAATAAACTTGAGCCCATAAATCCTGTAAACTATTTGGACTAGGTGTTTCCTGTTAATCCTATAAATCTATTAATGAGTGGTAATTTCTTTTTTATAGATTTAACCTTTGACTACTTAGGACTTTTAAATGTAGTCAGTTCATCAAATTACAACCATATCAAATGGCCATTCTTTTTTATATTGATCGCATAACCATTTAGTATTTTCTT
>read_1262|beg|2605881|length|253|forward|gi
CCATTTCACTTTCAAATGGCACTTACATTGCCGTTTATTATTACACAAGGGCAAGCTTTTTGAATACCGTAATGATCTATTGTTTATTGCATCTTTCATGGTATTAATTAGTTTAATTTTAGCGCAAATTGTTTTACCTTTAATTACACCATCTGCCGAAGATACTACTTTTAAAGGTATGACTTATCAATCTGCCAAAATTTTCATTGTTCAAAAACGTGATCCAGCATTTTAAAAACGAAAGTAAAAAAGA
>read_1263|beg|153561|length|248|reverse|gi
AGATATTCGCCGATTTTACCACTTAGTGCACCAACGATGACTGCTACAATATAACCCGGTACTAATAGCAGTGATGTGTGTCTAGCTGAAGATGATAAATTTGTTCCATTATGAATGGGAACGTAAAAATATAACCCAATTGGATGGCATACATTACAAATACTATAAATAAAATGAAGCATAACCGTTTATTTTGGAAAAATGATTTGTTACTAATGGACGTTGCGCATTTTTAATATATAGCGCAA
>read_1264|beg|1294824|length|256|forward|gi
AAGATAGGTTATCACTTAATTAATGTAAATAGTAGGTAGAGACTTCAACGTTTGATGAATATGGTCGATTTCCGTTTTATTTTAGTAAGGCGAAAAGTTAAGTGATGGTTCACGGCGTTGCACATTTTGCTGAAGGAATTGAAGTTGGTCAAGTATTCAAATTGGGTACAAGTATTCAGAATCAATGAATGCGTACATTCTTAGATATCAAGGAAAAGCCCAACCGTTAATTATGGGTTGTTTACGGTATTGGAAT
>read_1265|beg|1867766|length|252|forward|gi
CGAATAGGTGAACCTGAAGTTGATGAATTAATATAAAACACCTTGATATTGGCTTAAAAATTGACGGACGTCATTATTTAACTCATAACAAATGCATTCAATGCTTCAAGGTTTTCACTTAGCCGATTTCATCGCTTTAACCATAGCAATATCATTGGGTAAATTGACTGTACCACTTCTAACACCATACTCTTGACCGCCACCTGAAATGATTGGCTCAATATTTTGAATATGATTAACAAGTAAGACGCC
>read_1266|beg|90905|length|251|reverse|gi
CCATAACTTGAATCTATAAAATCCTCTGTACTAATTTCTTCATCTTCCTTTATAATAATTGCTTCATCACAAATACTTCTATAATCCTTTTTCAATATTTTGTATAACCTTTAAAATTTCATAAAATTCAAACGGATTTTTAGAACTCCCAAATGGTATGTCCAACCCTAATAAACGTCATTACTTCTTCAACTTGGAAATCTTCGTAATCAACGAAACTAGGCCAATCTATATACTCCACCAAACACAAA
>read_1267|beg|1187756|length|252|reverse|gi
TAAAGTTAATATCTGCATAATCTTTTTTCAAAACTTCTTTTGCTGTTAAGAAATCAGCAAGAACTTGAGTAGGATGATCTTCGATCAGTTAAACCATTCCACACTGGTACGCCTGAATATTCAGCTAAAGTTTCTACTGTTCTTTGTGAAAAACCACGGTATTCAATGCCATCATACATTCCACCAAGCACACGTGCAGTACTCTTTAGTTGTTTCTTTTTTACCCATTTGTGATCCAGTTGGGCCTAAATA
>read_1268|beg|1535519|length|247|forward|gi
TCAATTATCATAATTGAGTGTCGTTTTGTTTAGGCACAAGTAACAAAATGATAACGAATGATAAAATTCCCATACCTGCGTTTAACCATAATGCAATCATTGCACCAGTATCAATGTTTGTCATATTTGATCGATTGCATAAACTGCACCATCAATGCGACGCCAAATGCTCCTCCTAATGCAGAAGCCATTTTATAGATACCTGCAGCTACGCCTACTTTTTCTAACGGTGCATTTGCAATTGCTG
>read_1269|beg|25886|length|252|forward|gi
GAAATTCGTTTTATAGATAAAGACCAAATTATTATTGCGACGACGAAGCAGTCTAACCGTACGTCTAATCAATCAAAAAGCGAATGATGTTCTGTCCAAAAAGCACTATCACTAGGACAATCAAACGATCATTTAATTTTAAAACGATTATGGCGGTGGTAAGGACCGTGTCTGGGTATATAATATCCCCGTTAAAGTCGATAAAAAGGTAATTGGTAATATTTACTATCGAATCAAAAATTAATGACGTTT
>read_1270|beg|87485|length|252|reverse|gi
TTCAATTTTTAGGCTTGGAATCACTAACTTCATAAATGCTATTATATTTATTATAAAGTAGTTTCATCATTCGCTACAAAATTTCTTATACTTTCTATATTATGCTCTATTTTTTTAGCATCTTTTAAATTTTTTTCATAAATAGCTATTACTTCTTCTATACTTTTATTTGATGATTTTAATGGTATTTTAAGATTCCTTTTCTTGACTTATGTATTTCGTTTATTAGTTCTCTTAACTTTCCTTCTCTTC
>read_1271|beg|1111689|length|252|reverse|gi
GCCTGAAATCAACACTTTAATCATTTTTTAGGCAATTAGCATATCTGAAAATTTACATATACTATCTAAAATAAAACCTTGGCAGTAGTTGGTTAACTTTGTACATACTTACACATAAAAATGTATGAGTATCTTAACAACCTTTTTACTGTCATTCAACTAAAACAAACTTAAAATAAGGAAGGTGCAATATATGTTAACAATGAAAGACATCATTAGAGATGGTCATCCAACTTTGCGTCAAAAAGCAGC
>read_1272|beg|895930|length|251|reverse|gi
CAGCATAAATATACGCTAAGCCACGTCCATATTTATCAGTTCTTTGACCGTTTGTCAAACTCGACTTCAATTTTCTTTGCATTTTCTACCATCTTTTTCGTAAATGCCTTGCTTCAGGACCATATTTCTCTACACCTTTTTTAGGATGCTTTAGTTTCAGGTGTATCAACCAATAATAGTCTGAATGTCATTGGTTGACCTTTGTACATTAATTTAACAGTATCACCATCAATCGCTTTAATTAATGTCGC
>read_1273|beg|2851932|length|250|forward|gi
ATTAATCACACTATGTTACAGGAAAATTAAGTTGCAATTACAAATATTTCCGTTTAATTATAACAACAATCTATTGCAAATTAAAATACTATCAATTACCATATGGCTTACAACCTAACTAACGAAAGGTAGGTAAAGAAATTGCAATTTTTAACTTTTTTGCTTTTTATCCTGTACTTTATGTCTATTTACTGGATTTGTCGGTTCAATTTATTTCTATTTTACTAGAGAATTAGATATTCATTGAACA
>read_1274|beg|2055235|length|256|reverse|gi
CGGAAAGTTTAAAAAATACAATGATTCGCACGACAGATAAACGGACCTAAAACTTTATCAACAAAAACTTTATCGAACTTGGTATAGAACCAAATATCATTGAAATGTTTACAGAAACTTTATAGAAGAACAACAGAACTTGATGATATTATCCAAATTGCTGAAAAAATATCTAAAACAAAAAAGGGGGCCACAAAATAAGGTTAAAGAAAAAGTAATGCAATCGTTTAATTCAAAAAGGGTTTGAAATGGAAAC
>read_1275|beg|112423|length|253|reverse|gi
CACAATCATATGCTAATACTTCATTGACTTGAAAATCACTATGACATGTAAGCAACTGTGATTGATACTGTGTATTGAGCAAATTCCTCAAACTAGCCCACTTGAATAATAGATTAAATTGATTTAGTTGGTGATTGGTTGGTTTGTAAAGGTAATCTCTTTATAGTTACCTTTCAACTATCTTCAATGAAATGATTCATTTCTTCAAATGTAGTCATTTAAAAGTAATATCAATTCACGGGTCTGATAATTA
>read_1276|beg|2041761|length|252|forward|gi
TTGAAGGGATTATTTTCTATTCGTAAGTACTATATGTATTTAAAGTGTAATTCCTTACGCTTTTTACTTCAGTTTTACAAACATACTTATCCTCACTTTATGGATAGTTATTTAGTAAACCTTCGTTTGAATATTTTTATGTTTATTTATAAAGGATACTAGTTATTAGTTAATACCACTTCCGTAGTAAGAATGTTCTTTTCTTCTATTTTAAATATTTTCACGAATAAGCATAAAAAACGAATAAGCATA
>read_1277|beg|1129916|length|250|forward|gi
ACTCCAGAAAGCATACGTTTAAGAAAGAAAATTTTAAACAAAAATGTTCGTGAAAAAGAAGCAAAGCGTATCAAACAAATGATGCAAGAAAATGAATAATTAACATAATAAAACGAGAAGCTGAGCGATGAAAGTTGCTTAGCTTCTCTTTTGGCATATAATATTTGAAAAAGTGTTTTAATGCTATCGTTCCTGTTACTTTCACATTTTCAAATTTCTAACTTGTTAATTCAGATATTAATCGAGCGGA
>read_1278|beg|1614641|length|254|forward|gi
TAAAACTCATTTCATCGTTATTAGCGAATATGTTAAAACGTTTTGTGATAAAACTCTCCACGTTCTGCTGGTGTTACGTTTTGCTTTTCCCACTCTTCTTTCATTTACTTCTAAATCTATAGAGACACCTAAGTTGGGATTTGCTTTTATCCAGTTTGAGAATCATTCGATATCATCGTCATCATCGAGAGAAGCTAAAATAGTAAAAAGTTCTTTCATCTTCTATGACACCGTCTAACTATGTCACGTCCCAT
>read_1279|beg|1867759|length|251|forward|gi
TTTAAAACGAATGGTGAACCTGAAGTTGATGAATTAATATAAACACCTTGATATTGGCTTAAAAATTGACGGACGTCATTATTTAACTCAGTAAACAAATGCATTCAATGCTTCAAGGTTTTCATTAGCCATTTTCATCGCTTTAACCATAGCAATATCATTGGGTAAATTGACTGTACCACTTCTAACACCATACTCTTGACCGCCACCTTGAATGATTGGCTCAATATTTTGAATATGATTAACAAGTA
>read_1280|beg|2260459|length|254|forward|gi
AATACCGCTTGAACTAGAAGTTACTGATCCTTTGTTGTAGACGTAATACGTTTCTTGTAATTGTCCCATTTCATAGCAAGTGTTGGTTGGTAACCTACTGCAGAAGGCATACGACCTAATAATGCAGATACCTCAGAACCAGCTTGTGTAAATCTGAAAATGTTATCGATGAACTAATAAATACGTCTTGTACCTTAGTTCGTCACGGAAATATTCAGCCATTGTTAAACCAGATAATGCAACACGCATACGTG
>read_1281|beg|2230553|length|254|reverse|gi
GGTGTGTTAACAAATGATTATAGTGAATGTGCTTAGAACTAAATATTGCTCTTGATAAGATGAAAGATTGAATATAGATGAAAGACATCATGTTGATAAAATTATAACATGGTGTCTTTTTTAGGTATTCAAGTACTTTTCTGCTTAACTAAATTTTTAGATGTACCTTTAGGAAGAATAAATTAGCATGAAATATTACCATATGCTATAATTATCAACATATAAAAATAAAATGAAATAGATTATAAATCCGT
>read_1282|beg|2788216|length|250|reverse|gi
AAGGTGTCGTCATATGGAAGGGAAAAGAGTTTGAACCAAGCGAATTGTAGACGCGTATCTAGTTATTGCAGCAACCAATGAGCCACGTGTCAATGAAGCGGTAAAACAAGCCTTACCTGAGCATGCCCTTTTTAATAATGTTGGAGTATGCATCAAATGGCAATGTTGTATTTCCAAGTGCACTACACCGAGACAAGCTAACTATTAGTGTATCTACAGATGGCGCAAGTCCTAAGTTGACAAAATCGAT
>read_1283|beg|2302207|length|256|forward|gi
TGACAAGAAAAGAATGTGAATTATTATTAGAAAACATTGAGCATGATTTATTACGATTTAAATTATTCACCCATATGACTATTCAATTAGAAACGCCTAATCACAAACATGATGAAATCGATTATATGTTCAGGAACACATAGTCGATTCACATAGCCACCATGCTCATCATCACGCGCATGTACATTAATAATTTTAACCTACTGCCATTGCATCGATTAAACTTTTCAATGGTCAGTAGGTTTTTTATGTCTTT
>read_1284|beg|2378913|length|251|forward|gi
CATGTACATCAGACTGCCATGTATAAGATTTGAAAAGTTTCCTAAACTGCCAATAACTAAACTCTCGCTTCAAATTTTGATCAAAAATCTTATATATTTTCCTGCTCTTACTTTTATTTAAATAATCCCCAAAGTTTGTTTTATTCATATATAGTTAACCTCTTATATTAATTTTGGTATCAATTCTTTCTCCAGTTCCTGCGTCATTTTTGCGCTACCTGAATCGTCTACACTTAATTGGACAAATACAA
>read_1285|beg|845463|length|252|forward|gi
GGCACGTACGCCATTAATTATTTCTGGTGAAGCTGAAAAGTCAACGTCACTTTATACACAAGTCAAATGTTTTTGCAAAAATGTTAAACAGGACGAAGATTATAAATATGATGAAAAAACAAAATCAGTACATTTAACAGAACAAGGTGCGGATAAAGCTGAACGTATGTTCAAAGTTGAAAACTTATATGATAGTACAAAATGTTGATGTTATTAGTCATATCAACACAGCTTTACGTGCGCACGGTTACA
>read_1286|beg|1193976|length|252|reverse|gi
TTACTCCGCACAACATCGTTATAATGTACTTAACTGTACGTTTAAGAGAAAAGATATACAGTTAGGCATTCAAAACTGTATTTAACACAATTAAGTTGCCTGAATTCGTATTTAAGTCTTATTGAACCTTTTTAGATAAATAGCTCTATAATAGTGAAAATATAAACATTTTTTATTTACAAGGTATTGCTAATTTAAGTTCATTTAGATATAATAATTCTTGTGTTGTTAAACGTGTCCCTGGTAGCTCAG
>read_1287|beg|2540133|length|253|reverse|gi
AGTTTACTTGTAAGTGAAAATAGCACCATAATATTATTGATATTACGACTTGGTATTGTCGATAATGTATGATGTTATTTTTAAGTTGGCATGTCATATTTCTCTCTCCTGCCTAATATATATTGAAATCTATCATTTAAATGTAAAACATGGAAATTTTAAAATCATGGATAGTATACCTATTATAGTTGAATATTTTTTGAAAAGGTAATAGTGAAAAATAAAAGAAATTAAAGAAAAACTCCTAGGAAAA
>read_1288|beg|326076|length|254|reverse|gi
GACATGTTACTAGATAAATGTTGTATCTGAATCAGGTTCTTTGACAATATCATCATGAAGTTGTTTCTCAACGTTTTCAGGAACTTGAGGCATTGTTCATTTTAATGCTATTTAGCGCATCTTGTAACGTCTTTGTTGTTTGCAAGCTCATCTTGGAGTGATTCTGTTAAATTGCTTACGATAGTCTTCAATCATACCCTTTTGAAAATGGTGACTCTTGTGATTGAATGACTTTCTCTAATTTATCAAGTTTT
>read_1289|beg|1918773|length|245|reverse|gi
TATTAGAAGATATGAATGTGGATTGGAAGAAACGTATTCATATGATTATTGGTACGGATGAAGAATCTGATTGGAAATGTACGGATCGCTATTTTAAAACAGAAGAAAGCCAACATTAGGTTTTGCACCAGATGCAGAATTTCCGTGTATTCATGGTGAAAAAGGCATTACAACATTTGATTAGTTCAAAATAAGCTTGCTGAAGATCAAGATGAACCTGATTTGAATTAAACTTTTAAATCTGG
>read_1290|beg|1967136|length|253|forward|gi
TAAAAACAAAGGTAAAGAAGCGTTAACAATTGATAGTTCAATGTTTAAGCTAAAATCCGGTGATAAAAACATTTGAAGCAGATAATACACGGTTCGAATGTCTGCTAATCAAAGTGACAATGGTAGTATAGAAAATTCATTTTTCTTACAGCGTATAAATCCAGATAGCACTGCTCAAGGTAAAATTGTTTTCGATGTGTCAGAAACATAGCCAACGCGAAAAGATAAAAAATTAGAAGTTATTTCTAGTTTA
>read_1291|beg|1704346|length|252|reverse|gi
ATGACATTGGAAGATTTCGCAGCTAATATTAAATCTAAATTAAATATCCCAAGTGTCCGTTTTGTTGGTGAGTCTAATCAGAAAATTAAACGTATTAGCAATTATTGGTGGTTCAGGTATTGGATATGAATATCAAGCTGTTCAACAAGGCGCAGATGTCTTTGTTACAGGTGATATTAAACATCATGATGCCTTAGATGCTAAAATTCATGGTGTGAACTTAATTGATATTAATCATTACAGTCGAATATG
>read_1292|beg|1428433|length|252|reverse|gi
TCACCACTATAAATTAAATGACTTAAAATAATTCCCACCATATTGATCAATAATCTCTTCGCACTCTTCAATATTAGAAGATATACGCACTTTACTAAATTGATAATCGAATAACCACGCAATTGTCACCAACAATAATTGCGATAATTAAAATGGTAATCCAGAAATAATATTTAAGTACAGACGTATGCATTTCGATTGTATAAACATCTAAAGCATAAAATGTTCCAGCTATAAATATATGGTTGATGT
>read_1293|beg|2883964|length|255|forward|gi
TATTTCAGCACCGAACTACATTTTAAAACGGAAGTTCATTCATCATTACCTTTTTTATTAACAGGAGACGTGCCATGCGAATCATGCCCCTAAACGTCAACAATGATAGATTTTATAGTTTGCTACAGCAGCATTAGATATTGAACTTATTACGTTCACTGGTTACAACAGAAATTTATTTGGTCTGTGCCTGGACACTTTGACATTTATGGACCTCGAAATATTAATTCAAGAACTATCTAATCATTATAAAGA
>read_1294|beg|208776|length|252|reverse|gi
CTCAAACATGGGTTGCTCAACAACTTCAAATACCATCTGAGCATGTTGCTGTTGCTTTCGAACTGGTGTTATTGGAGAATATTTGCCAATGGATAAAATTAAAACTGGTACAGAACATATTAATGATGCTAATTTTGCAACGCCAGGTGCGTTTAACCGAGGCAATTTTAACAACTGATACATGTACAAAGCATATCGCGTATCACTAAATATTGATGGTAAAACCATTACAATTGGTGGCAGTGCTAAAGG
>read_1295|beg|314073|length|255|forward|gi
AGCAACATCTTTAATTGACACTTTTTTCATATTATATTCCGTTCTCTTTATTGTGTAATTAATCGATACAGTTATATACCCGATTATTATATTCATCATATCATGATAAACATTTGATGACGATATGAAGACGTGAATGACTTTTATTGTCTACAAACAGACCCTATAGTATGCGACTTAAAGGTTGAGGCGAGAGAATATATTATTAAGGTTAATACCTTTTAATAGGTTACGATAACAGAACTTTTAAAATGT
>read_1296|beg|664389|length|253|reverse|gi
CTTCATACGTATAACCTAATTCTTTCATTTTAGCTAAAACTTCAAGAATTTCGCCTTTTTCATATAAAGATGTTTCACTAAACCAATTATCAAAATGCGTATTGAACTCCTGCTAAATCATTTTTCAGTTTAGCCATTTACGTATTCGTACGCCTAATTTTCTAAATTCTTTCAAACGTGCTTCTTCAGAATAAATCTTTAATTTCAGGGTGTTCTCTGCTAAATCTTTACCTATTTCAATAATATCTTTGCC
>read_1297|beg|678863|length|253|forward|gi
GCTGATTGTTGTGTCACTTATTTTACATCGCGCAACAAGCAGATGGGATTGGCATCGATTCTAATTTTATCTTAGAGCGGATAAATTAACAGGTGGCAAAAACATTGTGAATGCGATATTAGGAGACTTTAGAGCATTAGACTACATTGTTTGAAGGTTTAGTATTATTATTACTGGATTAGGTATTTACACATTATTAAATTACCAAGATACGGAGGGGACAAGACTGAAAGAGAACTGATGTCGTTTTAAG
>read_1298|beg|1901048|length|255|reverse|gi
TTTACAGCTTTCATTTTCAAATCAAAATGAAGATACGAGCTAATGAAAATAGACCTCGGACGAATCAACCAGATGTTGTCAACAAAATCAAGCTGTACAAACTTCTAAGCCGATGATTCGTAAAGGCCCAAATATTAAATTGCCAAGTGTTTCATTACTAGAAAACCACAAGTTATTGAGCCGGACGACGGACTGGATTACACGATAAAAAGAAAGAACTTAATGACGCATTACTTTTACTTTAATGTACCTGCA
>read_1299|beg|1832696|length|254|forward|gi
TTCTACTTCTGGTAATTCGGGCACACCATTAACCTCACTTTATTTTGCATCATACCAAGTTGCACCATAACTTGAGTCTACTTTTAACTGGAACACTAATTGCAACTGCATTTTCCATTATCTCTTCTACAAATTCACTAAATAGAATCTACTTCTGACTTAGGTACTTACAAAAATTAATCATCGTGTACTTGTAATAATAGTTTAGCTTGATATGTTGTCTCTTTCATTTTTTTGCGTCAAATTTAACCATT
>read_1300|beg|2094442|length|255|reverse|gi
TTATTCCCATGGTTCCATATAATTATAACCTCTTGTCCATTGTTTAATTTAGCGTTCCCAACAACTGCCATAGCATGCCCTGCGTGCATACCATTTCTTGATTCTACTCTACTACCTAAAATAGCAATTACCTTTATTATTTTTTAGTAACGATTGTCAACTTCATTATATGTAGTCATTCTATTAAGAAGTTGTGGACTTACTTACCCTGAGTTTGTCCAAAATAAATCATCTCTCTTGGCGTTAAACCAGTAA
>read_1301|beg|2303361|length|251|forward|gi
ATTATTAAACTTAGTTATTATTTTATTTAAAACACCTGTGGGTTACTTGATTTCATTTAATACGCAATCGACCTCTCAAAGTGTTGCAGAAAATATCATAAGAGTTTATACAGTAATAACAAATCATTTTATTCGTTGTTATTCATGCAGTCATTTTAATGGGTATCGTTCGAATATTACTTAAAACGTGGTCAAAAATTACTAAAGATAAAGTAAAAACAGCTGACAAGAATAAAAAAGTTGTCACTGAA
>read_1302|beg|611094|length|256|forward|gi
AATAAAATTAGGTTATGACCAAGTATTATGGCTTGAATTGGTGTTGAACAGAAATATATCGAAGAAGTTGGTAGTCATGAACATTTTCTTCGTTGAAAATGGCAAAGGTAATACACCGAGAGTTGAATGGCAGTTTCGTTACCTGGTATTTACACGTAAATCTATTATCGAATTAGCTAAAAACTTAGGATATGAAGTCGAAGAGCGCCGCGTTTCAATCGATGAATTATTCGAACATATGATAAAGGTGAGTTAA
>read_1303|beg|291500|length|251|reverse|gi
TGTGTTCTATCAATTTTTTAATTGTAGTTTTAATCATGTCGTACCTCCGACGTTTTTTGTAATTATATTAATATGTATGGAGCAAGCTCATTAGTAACCATGCCTATTATAGCATTTCAGCATAAAATACATTTAACCATTACACTTCGTTAATTACTCATAGAAATACATGATTAATGTACCACTTTAACATAACAAAAAAATCGTTATCCATTACATAACGTATGTGTTTTCACATTTATGAATTAGAT
>read_1304|beg|58610|length|255|forward|gi
TCATAAGCTAATTTATTTAACTCACCTCTAAATGTTTCTTGTTTTTAATGGGGCGATCCATCTTTTCTTGGAAAGAGGTATTCACTATCTGGAAATTCCTCTGAAACGTTTATCTTCCCGAACTTTAATAAGTAAAGCTACCTCTTTAGTATATTTGGAACTATATGCTCCTTTTTTCATTTTCCATTATAATACTTTAAAAAGAAATCTCCTCTTTGTCCTCTAATAGACAGCCTTTTTTCAAGGTGCACAATT
>read_1305|beg|2589745|length|253|forward|gi
TAACTTTTACTTTTTTACCGAAATAATGTTTTCTTAAAATATACGCCTCATTTAATAAATCGTAAGGTATCAATATTAGTATCCTCATAAATTTTCAATACAGTCTCTTTTGTTAATTGTTCCCCTTGTAATATGCGTTTAGCCAAATTCATATTAACACTTCCTATCTAAAAATGTTATGTACTGCCTTTTTAAAAATACGTACCATCGTTTTTACTTCTTTATTTGACATATTAACACTGGCACAAAACGT
>read_1306|beg|1088014|length|251|reverse|gi
TATCTTTAACATCGATGTGTGTATAATCATTTTTAGAAGTATTATAATTTTTTTCTTCTACCTTCTAAAATATATACAGGTGCTTCATCAGCTAGTGGTTCAACTGGAATGTCAGCATAACTTACGTCTTCATATGTTAAAACAAAACGATTTGTATCTGTTACTTCACCTATAACAGCACTATCCAATTCGTGCTTATCAAATAAATCTAAGTAATTTTGTTCAGTACCTTTTTCAACAACTAGTAACAT
>read_1307|beg|1514318|length|249|reverse|gi
GCGAACCAATCACAGGTTGAAGCAGCACTTTCAACTGTAACAACTACTAAACAAGCATTGAATGGTGATAGAAAAGTAACAGATGCTAAAAACAATCAAACCAAACACTTATCTACGTTAGATAACTTAAACAATGCGCAAAAGGTGCTGTTACTGGAAACATCAATCAAGCGCACACTGTTGCTGAAGTAACGCAAGCCATTCAAACAGCTCAGGAACTAAATACAGCGATGGGTAACTTGAAAAATA
>read_1308|beg|2665410|length|254|reverse|gi
TCTTAGATAAAGTTGTTGTGCCATGTACTACTATATATTATGTGGAATACGTGCGCGAGACGGTGTTACATTCTATTGAAAAGAGAAAAGAGGGGGAATGTCATGTTTAACGAAATATGGTCCGTTAATCGTGTTAGTTTTAGGTATAATTATTTTATTAGTATTAATCATTGGGTTTTTAAATTAAATACATTATTTCATTAATTATCACATCGATGATTACAGCGTTAATGCTAGGTATACCATTGACTAAA
>read_1309|beg|2378154|length|251|reverse|gi
GTGAATGAGGGGCAAAATGTTAAATATGGTGACATCATTGGGAAGGTTGGGAATTCTGGCAATTCTACTGAACCTCATATACATTTTCAAGTAATGAATGATAAGAATATTGAAGCATGTACATCTTTAAAAATTCGATTTATAAATAATCGAGAACTTATCAAAGGAGATGTGGTCTGCGGATTACAAGGTGAATGATAGTTTATGCTTATAAAATCTCGACACTATAAAAATGGTATAGTGCCGAGATT
>read_1310|beg|1968034|length|252|reverse|gi
CTTGATCATTCATACCTGGGTTGTATTTAGGGCTTCTCTTTTTAAATGCTTCAAATTCTTCTTTATCTTTTTCTGACATATCATCAAAAATATTAATAATCGTACCATTGTGTCGATTAACAATAGCGCAACGTTTTAATGGTGTGCCCAACTGCATCGCGGACTAAGATGTTCAACATAATATTCATGTTCATTATTCGTTCAAGATTTGTTTTATAATTTAATGTTTGATTTTCGTTAGCACCTACTTGC
>read_1311|beg|1207814|length|259|reverse|gi
ATGTTTCAAGTAATGGAGAAGAGATTGCGTTTTTTAGCAGCTTCTACCCGCTCTATTTTCACCAGTAAGAAACACCAAATACCCATTAATGCAGTAACCTTGGTTAGACATAATTGTCTTAACGTCTGCAAAGTCTAAGTTTACTTCACCAGAAACAGCGTATTAAGTCTGAGATACCTTGTACACCTTGGCGTAACACGTTATCGAGCTTCTTTAAAATGCTTCCATCATTGGCGTAGATTTGTCAACGATATCGTAA
>read_1312|beg|242027|length|255|forward|gi
AATACGGGCTTGATTACATTTTTGATTTTACAAATGTTCCCTGTATTAATGGCAATGGTCGCAATCTACTATTTTGCTAAATACAATTGGATTATTAGATTCTTTTATTTGGACTAACACTTGTATATATTGGTGGGTCTATACCGATGAATGCCTTTTTAGTGAAACGGTTACTTCGATACGATTCCAAAAGAACTTGATGAATCTGCCAAAATTGATGGTGCTGGCCATATGCGTATTTTACTTACAAATTAT
>read_1313|beg|1093784|length|256|reverse|gi
TTAGCGGTTGTTCTGGACCTATAACTACCCAATCAACATTTTGCTGTTTAGCAAAATCTAGTATCCCTTGATGATCAGATTCTGAAACTTTCACGTGTGTACTTCAGCTATAGTGTCGATTGCCTCATTACCTGGAATGTACAAACACGTTGTTTTAACTAGATTCGATTGATTAAGTTTATATGCAAGTGCATAGTTCTCGTCCACCAGCACCAATTACTAATACATTCATTTATGTTACGCCCCTTTAAAATTA
>read_1314|beg|762687|length|252|reverse|gi
GGCTAAAAAAGTACCTTGCGTAAACAGAATCCTATGGATGTAGCGAAAGTTTTTAAGGCTCTATCAGATGATAACAAGAGTTAAAATTGCTTATGTTTTGTCTTTAGAGGGAGAGTTATGTGTTTGTGATGTAGCTAATATCATTGAATCTTCAACGGCTACGGCATCCCATCATTTAAGATTATTGAAAAATTTAGGTATAGCAAAATACCGTAAAGAAGGAAAAGTAGTCTATTATTCACTAATGATGAG
>read_1315|beg|1975328|length|254|reverse|gi
GAGTTATTCTTGGGTGTAGTTTGCCCCTTACGATTTTTAGTTAAATCCTCGACTTTTTGAGAAGGGATTCTTGCCATAAACATTTTTAGTGCATCCATCTAGGGGCTTCTTTTACTTTTTCAACTTGTTTTCAACTGTTTTTAATACCCGTATTCTTATGTTGCATTGATTCTGCGATTTCTCGATATTACGATAGGTTTTGTCATGTGAGAAGAATTAGTTTCAAGGTTTTCAGCTCCTGACCCACAAATATG
>read_1316|beg|1714357|length|254|forward|gi
CTGAAAATCCAAATGGTAGTAACTCTGCGACTGTCATCATAACCATATACTCCTTTATAGATTTGTCACTATACACAGGCATATCATCATCACATAATTCCTTCAAAACTTGACGACATGCACCACAAGGTGATGACGGTTTTATCTGCATCTACGGTTACAGTTATTGATTCAAAATCACCTGGTCTGTATCCTTGAGAAATTGCCGATACCAAACTAGCTCGTTCAGCACATATCGATAATGGATAAGAAGC
>read_1317|beg|198222|length|251|forward|gi
TGTAACGATGATACAAGATAGTATTTTAGGGTAGAATATATCGCTCATATGTTGCGAATGGTGTTTTTATATTAAATCATTACATAACGGTTAATTAACATTTCGTCGGTTATCATATCATCATGCAATTTCAGTAAGTAATGAGTATTATGATATGAAAGAAGGACTTTTTATGATTATGGGCAATTTGAGATTTCAACAGGAATATTTTCGTATAACAAAAATAATACAGAATCAACGACACACCGTAA
>read_1318|beg|2283488|length|250|reverse|gi
TGGCGTAGTTTCATCATTAGGGAAGGGTATTACGCATCTTTCTCTAGGTAGATTATTAAAGATAGAGGTCTAAATGTAACAATTCAAAAATTCGATCCATACTTAAAATGTTGACCCAGGTACAATGAGTCCTTATCAACATGGTGAAGTATTCGTAACGGATGATGGTGCAGAAACTGACCTAGACTTAGGACATTACGAAAGATTTATTGATATTAATTTAAACAAGTTTTCAAATGTAACAGCCGGT
>read_1319|beg|2182811|length|254|reverse|gi
TTACAGGTATATTTTCGCGTTGCTGTTCTACTTCATTTAAGTTTAAATCTACAGTCAAATATCTGCGGATTCATTTAATTACTCCAACTAAATCGTCCGTTTTGGATTTATAACTATCGAATGACCCAGCATATTCTGTAGTTACCATCGAATCCAGTGCTATTAGTTCCAATGTACAAACATATTATTTTCAATTGCACGTGCCTTAGTAAAGAATGCCAATGTTGAAGACGTGACATAGGCCATTTGCCACA
>read_1320|beg|2341872|length|251|reverse|gi
TAGCGTTTGGGGGATTTCGAGTATCATTGGACCACTTCTAGGTGGTGGGCATATTAGAATTTGCAACATGGCATTGGTTATTCTACATAAACATACCGATTGCGATTATTGCAATAATATTGGTTGTCTGGACATTTCATTTTCCAGAAGAAGAAACTGTGGCTAAATCAAAATTCGATACTAAAGGTATCACCCTGTTTTATATTTTCATTGGTTTAATTATGTTTGCATTGTTAAACCAACAACATTTA
>read_1321|beg|2649831|length|254|forward|gi
CAATCACACTTCAATTGCCGCCGACTAGGGGTAGTAATCATTGGCAATAAGAACTAGTTAGTGACTAACGATTTTACGTTCCATAGCAAAGTGACTACAAACGCTCAGCATCAATGTAAGGCTACGAATCAATAGTTAGGTAACCATCTTTGATGTCACCAATTAATCCTTGATTTACACCGAGTGTTCACGTAAATATCATACGCTACTTACGTCTGAGAAAATAAGCGCTTCAATCTCTTTTCTCATAATCA
>read_1322|beg|1938046|length|253|reverse|gi
ATACGATGGCCATATTCAATGACATTCAACCAACTGCCAACACTATTAATGTATGGAACGAAGGATTTAATTGTTGAAACTAGGGCAATTGATGAGTTTAAAGAAAAATATCAAACACCCTGAATTATATTTTAAAGCTTGGCAAGGTTTTTACCACGAGGTTACACAATGAGCCAGAACGCGATGAAGTAATGCGTTATATTCGACTTTCTTAAATAATAGCGTCAATACAATGGGCTTTATTGTTAGAAGA
>read_1323|beg|33939|length|251|forward|gi
AACGCATGACCCAAGGGCAAAGCGACTTTGTATTCGTCATTGGCGGATCAAACGGCCTGCACAAGGACGTCTTACAACGCGAGTAACTACGCACTATCATTCAGCAAAATGACATTCCCACATCAAATGATGCGGGTTGTGTTAATTGAACAAGTGTACAGAGCATTTAAGATTATGCGTGGAGAAGCATATCATAAATGATGCGGTTTTTTCAGCCGCTTCATAAAGGGATTTTGAATGTATCAGAACAT
>read_1324|beg|2375323|length|251|reverse|gi
ACCCAAATTTTCAGCGATACCCAAAAATTGCAACGAAAATATTTTTTAAAAATTAAATATTATCAATATTTGTGATTATATACATTTTAAATATTTAAGTTATACAATTTTTAAAGTAACTTAAAAACGATGAAATGTAAATGTTAAAAAAGAGCAAATTTAATTTGAGTAATAAAATAAGTAAGATTCAAACGAAAGATGACAATATATAAAGTAACATTACTTTAGTACAACCAAACATAACTGAAAGG
>read_1325|beg|20797|length|253|reverse|gi
GTACGTTGGTACATTTGTAGATAACTCTGCAAGATATTGCGGGTCCACCCGCTTCATTCAAACGTACCTTCCGTCGATAATTGATCCATCAATGTTACAACATCAATTTCTTTATTATCTTCATTTAAGTGCATCATTGCACGGAAAATATGTTGATGGGCACCCCGTATAAAATGACTCAGGAAGCAACACTTCCTGAGTAGTATTAACAATTCTGGATCTATAATAATTGAACCTAAGACAGACTGTTCAG
>read_1326|beg|2355181|length|247|reverse|gi
ACGGCTTGCTCTGAACGCAAGTAACTATCTTCGCTATTTTCGATAATATTAAATAAAGGTGTAGAATCATGTTGCATTGACAGTGCTTGATAGCTCATCGCAAATGTCATATTAGTTGCACTGTTTATTAAATCTTGCTGAAATTGATCACTAGCAGCATTTTAAATCTGGTGCTTCAATTAAAATCACTCAAGAATTTCATTTGGATGGTGTATCGTGTAATCATATTTGTAATGTTATACTTTAA
>read_1327|beg|1758875|length|250|forward|gi
ATCTGTTTCATAGTTAGTACGTACATTTTGAGAAACTGAGGCCATACGCTCAAGCCCACTGCCGGTATCAATGTTTTTATTAGGTAATGGTGTGTAACTATGATCTTTATTATGATTGAATTCACTAAATACTAAAGTTCCATACTTCAAGATAGCGTTCATTTTTCCACCTGGATACATTTCTTCTGCCGGATCGTCTTGTCCATATGCTTCTCCGCGATCATAGAAAACTTCAGTGTTCGGTCCTGAA
>read_1328|beg|1978682|length|250|forward|gi
TCAAGAAGTGTTTCCGATATAGTCTTATGAAAAATTTAGATAAAGATCAAACATACGACTTTCTTGGCCAAGATTACAAAGTATCGAAAACGCGACGATACCCAGAATGGGTTTAGAGATACTGTTTTCGTCCAGTAATCAAAGGGTAAAGTTGATAAGAGTCAACTTTTAATAGGTTACGCTGGCACTGACCCATATAGTCTAAATGATATTCGTACTGATTTACAACTTCCCATTCATCATAACACAA
>read_1329|beg|60375|length|252|forward|gi
AGGTGTTAAATGGACTTTGATTGTCCCAAGTGTACAATATCTTCAAGCCTAAGCGATAACACTTCACCGATTCTTAAACCACCCTCATACATAAGCATTAAAATTAATTTATCTCTTTTCGTATGACAAGCATCAATAATTTGCTTAACTTCCTTTGATCTCAATGTTCTTATCTGTTTCTTTTTAACCCTTAACTTTAAGACATTCTTTTGGTATCTACCCTTATTAACATGATGTAAAAATCCTTTGAAA
>read_1330|beg|2020509|length|253|reverse|gi
AGAAATCACTGTGCATATCCAAACCATGCACCAACCAAGTGATATTTATTGGAATAACATTGAGACTCGTAATGGGTACATTTTACAAAGTAACAAAGTAAGCAATATTTATCGTGTACTTAAATCCAGATAACCAACCAATTTTCGGTACTTCTAAAATGAGAGAAGCTGAAACATACTTTAACAGAAATGCTAAAGAAGAATTAGTACATATCTAGGCCGTATATACTTTTAATAAATAATAAAAGCGATG
>read_1331|beg|1168523|length|254|forward|gi
AGATGATTACAAATCAATGAGAGTAAGTAGTAAGACGACGATATTCTCGCGTTTTAAACGAAGGATTACCATTACCTGATTTAATAATAGTACGATGGTGGTAAAGGACATTGAACGGGGTTATTGATGTGCTACAAAACGAATTACGGTCTTGATATCCCTGTTGCAGGTTTGCAGAAAAATGATAAACACCAAACATCTGAATTATTATATGGCGCGTAGTGCAGAAATTGTACCACTGAAGAAAAAATAGC
>read_1332|beg|2213473|length|253|reverse|gi
GTTAACACAAAGAAAAATGGCTTGGCGAAGTGAAAACGTTTGAATCTGACGAAACGAGAAAAGAGCGCAACGAGTTTAAGTAGAGCTAAATGAGTAAGCGAGAGCCGAAGGAGAGGAAAGAAGCAAGCGATTGTCAAAGTCAAAGAAAGGTTTTTAGCGACGATGGTAGCCAACTTACGTTCCGCTAGAGTAGAACGTTGTCCAGGCAAGTTGTAGACTATAAGGATTTTTTAATACTAAATATACATGTAAG
>read_1333|beg|2325990|length|252|reverse|gi
CTTAAAGATAGAAATAGCTTTTCTAAAACTAGATCATGATGCAACTTTTATGAGAATGAAGGAAGACCATATGAAAAGGCCAACGTTAAGCCAGGATTACAATTTACAAATAGCGACAAATTCTCAATTTGTTTTATCCTATGACCTATTTCAAAACCCGTACAGATACTAGAACTTTAATTCCATTTTTAACAATGATTCAAAATACCGTTCGGTTATTTACCGGAGTATATTGTAGCTGATGCAGGTTAT
>read_1334|beg|337737|length|250|reverse|gi
TTCAAATTCCTCTTCTTCAAAACACTTAGTTGATAACGTAGGTTCCTACCTCTAAACAATCAATATATTGATGTTCAATTCAGGTATATCTTGAATTCATCATTAAGAGCTATATATGCTGTATATTTATATTCACCCAAACCTGCTAATTCTCTTTGGAAAATTTATAGGACCAGTTGGATATATATCTTTGTCCATGAAAAATTCATTTACTGTATCTAATGCATTTAACCAATTATCATTTTTATCA
>read_1335|beg|1965015|length|252|reverse|gi
ACGAATGATATAACGATATGTATTGTAGCATTATAACAATCATATCAATGTCATCACTTCGTCACTTTTTTATATTTTTAAACATAACCACTGCTAGAATGTCATAAAATCGTTATAATTATAATGTAAATGATTTTGGAGGAATAGCGCATGGACTTTTGGTTATATAAACAAGCACAACAAAATGGACATCATATTGCGATAACAGACGGTCAAGAATCTTATACTTATACAAAATTTATACTGTGAAGC
>read_1336|beg|2445418|length|254|forward|gi
TTTGCAGCAATAGACGAATTATTAGAACGTCATGACGATATAGAACTAATTTTCATAGAATCTGGTGGCGACTAACTTAGCAGCAACATTTAGTCCAGAACTTTGTTGACTTTTCAATTATATTATCGATGTTGCTCAAGGTGAAAAGACTTCCACGTAAAGGTGGTCAAGGTATGATTAAGTCAGATTTCTTTGTAAATTAACAAAACTGTTTAGCTCCCTATAGTTGGTGCATCATTAGAACAAATGGTCTG
>read_1337|beg|1767766|length|253|reverse|gi
TGGTATATAAATATATACATCTTAAGGAGGTTTCACTATGGCAGACGAAAGTAAGTTCGACTCAATTTAAGGCAATGTTAAAGAAACAGTAGGTAACGTTACTGATAACAAAAGAATTAGAAAAAGAAGGTCAGCAAGATAAAGCGACTGGTAAAGCAAAAGAAGTTTGTTGAAAATGCTAAAACAAAAATAACTGATGCAATGATAAACTTAAAAAAATAAGTTCAATTAAACTAATCAAATATAAGAGGAG
>read_1338|beg|2453371|length|255|forward|gi
CAGGTATTGTTGTCCACACATTGAATGAATGTGTTTAAATATATTCCTTTAGTGACAAAGCGCCGCTAAATTAGTTGTATCTGATAAAGGTAGACATTTTATCGCCAAAATACAGCGCCTGCTATAATAGCACCCGCAGCCATTCCTGGTGAGATACTTAATTGATTACCGATAGAAATAAGTGCAATCCCTGCAGTTGTACTGCAGAGCCCCCATGCTAGTACCAGTTGCTACAGATGTAACAGCACTTATAAA
>read_1339|beg|2744705|length|259|forward|gi
TGATTGAATCATGATTGCACCCCATTCATTACTTATTATAGTCTTGGACTTTAAGCCAATCACTTAATGATAATCTTGTTGGATTTATTTCGTAGCCGATTAATTCAAAGTCTACTTCATAACCTTTTTTCTTCCAACCATTGCTTTTTCTGCAACACCACTAACAAATTCTCCGTTCTATAACAGTCGATTTACCTGTCACTTCACTAAAAAATTGTTGCTGTCTTCACTTAATGTAACTTCATCGGAACCAATCGTC
>read_1340|beg|2154708|length|252|forward|gi
AATTTTGTTGTCATCTTTCCACAAATAATTGTTACAAGCGTCTAGAAAAGTAAAACTCTAATTCAATTTTTAATGCATTTTCTAGATTTAGCTTTGGCATTTGATTTTGTAAATATTTTTTATGTTCTAGTATATTTTGTAGGCATAATGTGTGTGCATATCTACCTTTTGTGCTAAAACGCGGTCGAGGCGAGCCCATAGGTGCCTCGAAAGTTTCGGTTAAATTTAATTTCTACTCTCCATGTAATCCCT
>read_1341|beg|296032|length|246|reverse|gi
AAAGTCAGAAACGTCAACAAAATATTGTTTATGTTTGTCTGCAATATTAAGTCTATTTTCACAAATGGATGCATTTTAAATAATACAACCGCGTTATTTTTCGCAATACTTGCTAAACGTTCGTAAATCAATTTTGAAAAATGGGTAATGTGCTGTACCATGACCACTACCTCTAAATGTTGGTGCGAAAAGAAGACTTTCTTACCTTTAATAATTGGTAATTCATCTTCCATCTCTTGTTTGATC
>read_1342|beg|795992|length|250|reverse|gi
TCGTCTAACAATACTGATTCACCAGAGTGGTATAAGTGGTTTTTCGCAAATATAGTTGCACATACGACGTCATTATTTGTATTGTTGTCCCACTCGGAGAGATTGCAATTGGATTAGGTTTAATTTTTGGAGTTTTTGCATATGCTGCTAGTTTCTTTGGTAGCCTTTGTTTATGATAAATTATATCTTAGCAGTATGATATTTACGTATCCTCTTCAATTAACTTTCTTATCCTTTTATTAATGAGTCA
>read_1343|beg|1540346|length|253|forward|gi
CGCAGTTACACCAAACTTCTTGCATTTTTTCTACTATTTCTTTTGAAGATGCTAGATGTAAAATCCCCAGATAATTTGATTCGTTTTTGAAATATTGATATTCGCTTTCATGAGGTTCTTTTACTTTTGATAACAAGATCAGCTTCCCATGCTTGTTCGTGAGTTACGATCTTAAGCGCCTTCTTTTTCATACATATCGTTAGAAAATCCTGAACCAATGCCAGCATTTTTTTCAACAATTACTTTATGTCCT
>read_1344|beg|513752|length|254|forward|gi
TATTAAATCAGCCTGTAAAGCGGGTTTTGAGAGATTATTTAAAACTTGTAAAATTTATTTTTAATTTTCTGGTAAAAAAAAATAAAGTTCTGTTTTGCGGTTTTTTCGATTGATATATTTAGAGAAAACCGTGTTTCTTGTTCTAAAAAACGTACTATCGTATAAGTGGGGGTTTTTTAAGTTCGATTTTTAGAATGAGAGCGTTCAGAATGGATAGTAAAGGTGTAATTTTTACTGTTGTTAAGCAGTTTGAA
[truncated: 17,550,505 more chars]
