# Supplementary material for: Consistency of metagenomic assignment programs in simulated and real data
Source: BMC Bioinformatics. 2014 Mar 28;15:90. doi: 10.1186/1471-2105-15-90 (PMC3986635; doi:10.1186/1471-2105-15-90)
Supplement: Additional file 5 — Simulated sequences generated using iMESS in FASTA format, and their keys. [file 1471-2105-15-90-S5.zip › iMESS1_key.txt]

#READ	phylum	class	order	family	genus	species
1	Actinobacteria	Actinobacteria_(class)	Actinomycetales	Micrococcaceae	Renibacterium	Renibacterium_salmoninarum
2	Actinobacteria	Actinobacteria_(class)	Actinomycetales	Micrococcaceae	Renibacterium	Renibacterium_salmoninarum
3	Actinobacteria	Actinobacteria_(class)	Actinomycetales	Micrococcaceae	Renibacterium	Renibacterium_salmoninarum
4	Actinobacteria	Actinobacteria_(class)	Actinomycetales	Micrococcaceae	Renibacterium	Renibacterium_salmoninarum
5	Actinobacteria	Actinobacteria_(class)	Actinomycetales	Micrococcaceae	Renibacterium	Renibacterium_salmoninarum
6	Actinobacteria	Actinobacteria_(class)	Actinomycetales	Micrococcaceae	Renibacterium	Renibacterium_salmoninarum
7	Actinobacteria	Actinobacteria_(class)	Actinomycetales	Micrococcaceae	Renibacterium	Renibacterium_salmoninarum
8	Actinobacteria	Actinobacteria_(class)	Actinomycetales	Micrococcaceae	Renibacterium	Renibacterium_salmoninarum
9	Actinobacteria	Actinobacteria_(class)	Actinomycetales	Micrococcaceae	Renibacterium	Renibacterium_salmoninarum
10	Actinobacteria	Actinobacteria_(class)	Actinomycetales	Micrococcaceae	Renibacterium	Renibacterium_salmoninarum
11	Actinobacteria	Actinobacteria_(class)	Actinomycetales	Micrococcaceae	Renibacterium	Renibacterium_salmoninarum
12	Actinobacteria	Actinobacteria_(class)	Actinomycetales	Micrococcaceae	Renibacterium	Renibacterium_salmoninarum
13	Actinobacteria	Actinobacteria_(class)	Actinomycetales	Micrococcaceae	Renibacterium	Renibacterium_salmoninarum
14	Actinobacteria	Actinobacteria_(class)	Actinomycetales	Micrococcaceae	Renibacterium	Renibacterium_salmoninarum
15	Actinobacteria	Actinobacteria_(class)	Actinomycetales	Micrococcaceae	Renibacterium	Renibacterium_salmoninarum
16	Actinobacteria	Actinobacteria_(class)	Actinomycetales	Micrococcaceae	Renibacterium	Renibacterium_salmoninarum
17	Actinobacteria	Actinobacteria_(class)	Actinomycetales	Micrococcaceae	Renibacterium	Renibacterium_salmoninarum
18	Actinobacteria	Actinobacteria_(class)	Actinomycetales	Micrococcaceae	Renibacterium	Renibacterium_salmoninarum
19	Actinobacteria	Actinobacteria_(class)	Actinomycetales	Micrococcaceae	Renibacterium	Renibacterium_salmoninarum
20	Actinobacteria	Actinobacteria_(class)	Actinomycetales	Micrococcaceae	Renibacterium	Renibacterium_salmoninarum
21	Actinobacteria	Actinobacteria_(class)	Actinomycetales	Micrococcaceae	Renibacterium	Renibacterium_salmoninarum
22	Actinobacteria	Actinobacteria_(class)	Actinomycetales	Micrococcaceae	Renibacterium	Renibacterium_salmoninarum
23	Actinobacteria	Actinobacteria_(class)	Actinomycetales	Micrococcaceae	Renibacterium	Renibacterium_salmoninarum
24	Actinobacteria	Actinobacteria_(class)	Actinomycetales	Micrococcaceae	Renibacterium	Renibacterium_salmoninarum
25	Actinobacteria	Actinobacteria_(class)	Actinomycetales	Micrococcaceae	Renibacterium	Renibacterium_salmoninarum
26	Actinobacteria	Actinobacteria_(class)	Actinomycetales	Micrococcaceae	Renibacterium	Renibacterium_salmoninarum
27	Actinobacteria	Actinobacteria_(class)	Actinomycetales	Micrococcaceae	Renibacterium	Renibacterium_salmoninarum
28	Actinobacteria	Actinobacteria_(class)	Actinomycetales	Micrococcaceae	Renibacterium	Renibacterium_salmoninarum
29	Actinobacteria	Actinobacteria_(class)	Actinomycetales	Micrococcaceae	Renibacterium	Renibacterium_salmoninarum
30	Actinobacteria	Actinobacteria_(class)	Actinomycetales	Micrococcaceae	Renibacterium	Renibacterium_salmoninarum
31	Actinobacteria	Actinobacteria_(class)	Actinomycetales	Micrococcaceae	Renibacterium	Renibacterium_salmoninarum
32	Actinobacteria	Actinobacteria_(class)	Actinomycetales	Micrococcaceae	Renibacterium	Renibacterium_salmoninarum
33	Actinobacteria	Actinobacteria_(class)	Actinomycetales	Micrococcaceae	Renibacterium	Renibacterium_salmoninarum
34	Actinobacteria	Actinobacteria_(class)	Actinomycetales	Micrococcaceae	Renibacterium	Renibacterium_salmoninarum
35	Actinobacteria	Actinobacteria_(class)	Actinomycetales	Micrococcaceae	Renibacterium	Renibacterium_salmoninarum
36	Actinobacteria	Actinobacteria_(class)	Actinomycetales	Micrococcaceae	Renibacterium	Renibacterium_salmoninarum
37	Actinobacteria	Actinobacteria_(class)	Actinomycetales	Micrococcaceae	Renibacterium	Renibacterium_salmoninarum
38	Actinobacteria	Actinobacteria_(class)	Actinomycetales	Micrococcaceae	Renibacterium	Renibacterium_salmoninarum
39	Actinobacteria	Actinobacteria_(class)	Actinomycetales	Micrococcaceae	Renibacterium	Renibacterium_salmoninarum
40	Actinobacteria	Actinobacteria_(class)	Actinomycetales	Micrococcaceae	Renibacterium	Renibacterium_salmoninarum
41	Actinobacteria	Actinobacteria_(class)	Actinomycetales	Micrococcaceae	Renibacterium	Renibacterium_salmoninarum
42	Actinobacteria	Actinobacteria_(class)	Actinomycetales	Micrococcaceae	Renibacterium	Renibacterium_salmoninarum
43	Actinobacteria	Actinobacteria_(class)	Actinomycetales	Micrococcaceae	Renibacterium	Renibacterium_salmoninarum
44	Actinobacteria	Actinobacteria_(class)	Actinomycetales	Micrococcaceae	Renibacterium	Renibacterium_salmoninarum
45	Actinobacteria	Actinobacteria_(class)	Actinomycetales	Micrococcaceae	Renibacterium	Renibacterium_salmoninarum
46	Actinobacteria	Actinobacteria_(class)	Actinomycetales	Micrococcaceae	Renibacterium	Renibacterium_salmoninarum
47	Actinobacteria	Actinobacteria_(class)	Actinomycetales	Micrococcaceae	Renibacterium	Renibacterium_salmoninarum
48	Actinobacteria	Actinobacteria_(class)	Actinomycetales	Micrococcaceae	Renibacterium	Renibacterium_salmoninarum
49	Actinobacteria	Actinobacteria_(class)	Actinomycetales	Micrococcaceae	Renibacterium	Renibacterium_salmoninarum
50	Actinobacteria	Actinobacteria_(class)	Actinomycetales	Micrococcaceae	Renibacterium	Renibacterium_salmoninarum
51	Actinobacteria	Actinobacteria_(class)	Actinomycetales	Micrococcaceae	Renibacterium	Renibacterium_salmoninarum
52	Actinobacteria	Actinobacteria_(class)	Actinomycetales	Micrococcaceae	Renibacterium	Renibacterium_salmoninarum
53	Actinobacteria	Actinobacteria_(class)	Actinomycetales	Micrococcaceae	Renibacterium	Renibacterium_salmoninarum
54	Actinobacteria	Actinobacteria_(class)	Actinomycetales	Micrococcaceae	Renibacterium	Renibacterium_salmoninarum
55	Actinobacteria	Actinobacteria_(class)	Actinomycetales	Micrococcaceae	Renibacterium	Renibacterium_salmoninarum
56	Actinobacteria	Actinobacteria_(class)	Actinomycetales	Micrococcaceae	Renibacterium	Renibacterium_salmoninarum
57	Actinobacteria	Actinobacteria_(class)	Actinomycetales	Micrococcaceae	Renibacterium	Renibacterium_salmoninarum
58	Actinobacteria	Actinobacteria_(class)	Actinomycetales	Micrococcaceae	Renibacterium	Renibacterium_salmoninarum
59	Actinobacteria	Actinobacteria_(class)	Actinomycetales	Micrococcaceae	Renibacterium	Renibacterium_salmoninarum
60	Actinobacteria	Actinobacteria_(class)	Actinomycetales	Micrococcaceae	Renibacterium	Renibacterium_salmoninarum
61	Actinobacteria	Actinobacteria_(class)	Actinomycetales	Micrococcaceae	Renibacterium	Renibacterium_salmoninarum
62	Actinobacteria	Actinobacteria_(class)	Actinomycetales	Micrococcaceae	Renibacterium	Renibacterium_salmoninarum
63	Actinobacteria	Actinobacteria_(class)	Actinomycetales	Micrococcaceae	Renibacterium	Renibacterium_salmoninarum
64	Actinobacteria	Actinobacteria_(class)	Actinomycetales	Micrococcaceae	Renibacterium	Renibacterium_salmoninarum
65	Actinobacteria	Actinobacteria_(class)	Actinomycetales	Micrococcaceae	Renibacterium	Renibacterium_salmoninarum
66	Actinobacteria	Actinobacteria_(class)	Actinomycetales	Micrococcaceae	Renibacterium	Renibacterium_salmoninarum
67	Actinobacteria	Actinobacteria_(class)	Actinomycetales	Micrococcaceae	Renibacterium	Renibacterium_salmoninarum
68	Actinobacteria	Actinobacteria_(class)	Actinomycetales	Micrococcaceae	Renibacterium	Renibacterium_salmoninarum
69	Actinobacteria	Actinobacteria_(class)	Actinomycetales	Micrococcaceae	Renibacterium	Renibacterium_salmoninarum
70	Actinobacteria	Actinobacteria_(class)	Actinomycetales	Micrococcaceae	Renibacterium	Renibacterium_salmoninarum
71	Actinobacteria	Actinobacteria_(class)	Actinomycetales	Micrococcaceae	Renibacterium	Renibacterium_salmoninarum
72	Actinobacteria	Actinobacteria_(class)	Actinomycetales	Micrococcaceae	Renibacterium	Renibacterium_salmoninarum
73	Actinobacteria	Actinobacteria_(class)	Actinomycetales	Micrococcaceae	Renibacterium	Renibacterium_salmoninarum
74	Actinobacteria	Actinobacteria_(class)	Actinomycetales	Micrococcaceae	Renibacterium	Renibacterium_salmoninarum
75	Actinobacteria	Actinobacteria_(class)	Actinomycetales	Micrococcaceae	Renibacterium	Renibacterium_salmoninarum
76	Actinobacteria	Actinobacteria_(class)	Actinomycetales	Micrococcaceae	Renibacterium	Renibacterium_salmoninarum
77	Actinobacteria	Actinobacteria_(class)	Actinomycetales	Micrococcaceae	Renibacterium	Renibacterium_salmoninarum
78	Actinobacteria	Actinobacteria_(class)	Actinomycetales	Micrococcaceae	Renibacterium	Renibacterium_salmoninarum
79	Actinobacteria	Actinobacteria_(class)	Actinomycetales	Micrococcaceae	Renibacterium	Renibacterium_salmoninarum
80	Actinobacteria	Actinobacteria_(class)	Actinomycetales	Micrococcaceae	Renibacterium	Renibacterium_salmoninarum
81	Actinobacteria	Actinobacteria_(class)	Actinomycetales	Micrococcaceae	Renibacterium	Renibacterium_salmoninarum
82	Actinobacteria	Actinobacteria_(class)	Actinomycetales	Micrococcaceae	Renibacterium	Renibacterium_salmoninarum
83	Actinobacteria	Actinobacteria_(class)	Actinomycetales	Micrococcaceae	Renibacterium	Renibacterium_salmoninarum
84	Actinobacteria	Actinobacteria_(class)	Actinomycetales	Micrococcaceae	Renibacterium	Renibacterium_salmoninarum
85	Actinobacteria	Actinobacteria_(class)	Actinomycetales	Micrococcaceae	Renibacterium	Renibacterium_salmoninarum
86	Actinobacteria	Actinobacteria_(class)	Actinomycetales	Micrococcaceae	Renibacterium	Renibacterium_salmoninarum
87	Actinobacteria	Actinobacteria_(class)	Actinomycetales	Micrococcaceae	Renibacterium	Renibacterium_salmoninarum
88	Actinobacteria	Actinobacteria_(class)	Actinomycetales	Micrococcaceae	Renibacterium	Renibacterium_salmoninarum
89	Actinobacteria	Actinobacteria_(class)	Actinomycetales	Micrococcaceae	Renibacterium	Renibacterium_salmoninarum
90	Actinobacteria	Actinobacteria_(class)	Actinomycetales	Micrococcaceae	Renibacterium	Renibacterium_salmoninarum
91	Actinobacteria	Actinobacteria_(class)	Actinomycetales	Micrococcaceae	Renibacterium	Renibacterium_salmoninarum
92	Actinobacteria	Actinobacteria_(class)	Actinomycetales	Micrococcaceae	Renibacterium	Renibacterium_salmoninarum
93	Actinobacteria	Actinobacteria_(class)	Actinomycetales	Micrococcaceae	Renibacterium	Renibacterium_salmoninarum
94	Actinobacteria	Actinobacteria_(class)	Actinomycetales	Micrococcaceae	Renibacterium	Renibacterium_salmoninarum
95	Actinobacteria	Actinobacteria_(class)	Actinomycetales	Micrococcaceae	Renibacterium	Renibacterium_salmoninarum
96	Actinobacteria	Actinobacteria_(class)	Actinomycetales	Micrococcaceae	Renibacterium	Renibacterium_salmoninarum
97	Actinobacteria	Actinobacteria_(class)	Actinomycetales	Micrococcaceae	Renibacterium	Renibacterium_salmoninarum
98	Actinobacteria	Actinobacteria_(class)	Actinomycetales	Micrococcaceae	Renibacterium	Renibacterium_salmoninarum
99	Actinobacteria	Actinobacteria_(class)	Actinomycetales	Micrococcaceae	Renibacterium	Renibacterium_salmoninarum
100	Actinobacteria	Actinobacteria_(class)	Actinomycetales	Micrococcaceae	Renibacterium	Renibacterium_salmoninarum
101	Actinobacteria	Actinobacteria_(class)	Actinomycetales	Micrococcaceae	Renibacterium	Renibacterium_salmoninarum
102	Actinobacteria	Actinobacteria_(class)	Actinomycetales	Micrococcaceae	Renibacterium	Renibacterium_salmoninarum
103	Actinobacteria	Actinobacteria_(class)	Actinomycetales	Micrococcaceae	Renibacterium	Renibacterium_salmoninarum
104	Actinobacteria	Actinobacteria_(class)	Actinomycetales	Micrococcaceae	Renibacterium	Renibacterium_salmoninarum
105	Actinobacteria	Actinobacteria_(class)	Actinomycetales	Micrococcaceae	Renibacterium	Renibacterium_salmoninarum
106	Actinobacteria	Actinobacteria_(class)	Actinomycetales	Micrococcaceae	Renibacterium	Renibacterium_salmoninarum
107	Actinobacteria	Actinobacteria_(class)	Actinomycetales	Micrococcaceae	Renibacterium	Renibacterium_salmoninarum
108	Actinobacteria	Actinobacteria_(class)	Actinomycetales	Micrococcaceae	Renibacterium	Renibacterium_salmoninarum
109	Actinobacteria	Actinobacteria_(class)	Actinomycetales	Micrococcaceae	Renibacterium	Renibacterium_salmoninarum
110	Actinobacteria	Actinobacteria_(class)	Actinomycetales	Micrococcaceae	Renibacterium	Renibacterium_salmoninarum
111	Actinobacteria	Actinobacteria_(class)	Actinomycetales	Micrococcaceae	Renibacterium	Renibacterium_salmoninarum
112	Actinobacteria	Actinobacteria_(class)	Actinomycetales	Micrococcaceae	Renibacterium	Renibacterium_salmoninarum
113	Actinobacteria	Actinobacteria_(class)	Actinomycetales	Micrococcaceae	Renibacterium	Renibacterium_salmoninarum
114	Actinobacteria	Actinobacteria_(class)	Actinomycetales	Micrococcaceae	Renibacterium	Renibacterium_salmoninarum
115	Actinobacteria	Actinobacteria_(class)	Actinomycetales	Micrococcaceae	Renibacterium	Renibacterium_salmoninarum
116	Actinobacteria	Actinobacteria_(class)	Actinomycetales	Micrococcaceae	Renibacterium	Renibacterium_salmoninarum
117	Actinobacteria	Actinobacteria_(class)	Actinomycetales	Micrococcaceae	Renibacterium	Renibacterium_salmoninarum
118	Actinobacteria	Actinobacteria_(class)	Actinomycetales	Micrococcaceae	Renibacterium	Renibacterium_salmoninarum
119	Actinobacteria	Actinobacteria_(class)	Actinomycetales	Micrococcaceae	Renibacterium	Renibacterium_salmoninarum
120	Actinobacteria	Actinobacteria_(class)	Actinomycetales	Micrococcaceae	Renibacterium	Renibacterium_salmoninarum
121	Actinobacteria	Actinobacteria_(class)	Actinomycetales	Micrococcaceae	Renibacterium	Renibacterium_salmoninarum
122	Actinobacteria	Actinobacteria_(class)	Actinomycetales	Micrococcaceae	Renibacterium	Renibacterium_salmoninarum
123	Actinobacteria	Actinobacteria_(class)	Actinomycetales	Micrococcaceae	Renibacterium	Renibacterium_salmoninarum
124	Actinobacteria	Actinobacteria_(class)	Actinomycetales	Micrococcaceae	Renibacterium	Renibacterium_salmoninarum
125	Actinobacteria	Actinobacteria_(class)	Actinomycetales	Micrococcaceae	Renibacterium	Renibacterium_salmoninarum
126	Actinobacteria	Actinobacteria_(class)	Actinomycetales	Micrococcaceae	Renibacterium	Renibacterium_salmoninarum
127	Actinobacteria	Actinobacteria_(class)	Actinomycetales	Micrococcaceae	Renibacterium	Renibacterium_salmoninarum
128	Actinobacteria	Actinobacteria_(class)	Actinomycetales	Micrococcaceae	Renibacterium	Renibacterium_salmoninarum
129	Actinobacteria	Actinobacteria_(class)	Actinomycetales	Micrococcaceae	Renibacterium	Renibacterium_salmoninarum
130	Actinobacteria	Actinobacteria_(class)	Actinomycetales	Micrococcaceae	Renibacterium	Renibacterium_salmoninarum
131	Actinobacteria	Actinobacteria_(class)	Actinomycetales	Micrococcaceae	Renibacterium	Renibacterium_salmoninarum
132	Actinobacteria	Actinobacteria_(class)	Actinomycetales	Micrococcaceae	Renibacterium	Renibacterium_salmoninarum
133	Actinobacteria	Actinobacteria_(class)	Actinomycetales	Micrococcaceae	Renibacterium	Renibacterium_salmoninarum
134	Actinobacteria	Actinobacteria_(class)	Actinomycetales	Micrococcaceae	Renibacterium	Renibacterium_salmoninarum
135	Actinobacteria	Actinobacteria_(class)	Actinomycetales	Micrococcaceae	Renibacterium	Renibacterium_salmoninarum
136	Actinobacteria	Actinobacteria_(class)	Actinomycetales	Micrococcaceae	Renibacterium	Renibacterium_salmoninarum
137	Actinobacteria	Actinobacteria_(class)	Actinomycetales	Micrococcaceae	Renibacterium	Renibacterium_salmoninarum
138	Actinobacteria	Actinobacteria_(class)	Actinomycetales	Micrococcaceae	Renibacterium	Renibacterium_salmoninarum
139	Actinobacteria	Actinobacteria_(class)	Actinomycetales	Micrococcaceae	Renibacterium	Renibacterium_salmoninarum
140	Actinobacteria	Actinobacteria_(class)	Actinomycetales	Micrococcaceae	Renibacterium	Renibacterium_salmoninarum
141	Actinobacteria	Actinobacteria_(class)	Actinomycetales	Micrococcaceae	Renibacterium	Renibacterium_salmoninarum
142	Actinobacteria	Actinobacteria_(class)	Actinomycetales	Micrococcaceae	Renibacterium	Renibacterium_salmoninarum
143	Actinobacteria	Actinobacteria_(class)	Actinomycetales	Micrococcaceae	Renibacterium	Renibacterium_salmoninarum
144	Actinobacteria	Actinobacteria_(class)	Actinomycetales	Micrococcaceae	Renibacterium	Renibacterium_salmoninarum
145	Actinobacteria	Actinobacteria_(class)	Actinomycetales	Micrococcaceae	Renibacterium	Renibacterium_salmoninarum
146	Actinobacteria	Actinobacteria_(class)	Actinomycetales	Micrococcaceae	Renibacterium	Renibacterium_salmoninarum
147	Actinobacteria	Actinobacteria_(class)	Actinomycetales	Micrococcaceae	Renibacterium	Renibacterium_salmoninarum
148	Actinobacteria	Actinobacteria_(class)	Actinomycetales	Micrococcaceae	Renibacterium	Renibacterium_salmoninarum
149	Actinobacteria	Actinobacteria_(class)	Actinomycetales	Micrococcaceae	Renibacterium	Renibacterium_salmoninarum
150	Actinobacteria	Actinobacteria_(class)	Actinomycetales	Micrococcaceae	Renibacterium	Renibacterium_salmoninarum
151	Actinobacteria	Actinobacteria_(class)	Actinomycetales	Micrococcaceae	Renibacterium	Renibacterium_salmoninarum
152	Actinobacteria	Actinobacteria_(class)	Actinomycetales	Micrococcaceae	Renibacterium	Renibacterium_salmoninarum
153	Actinobacteria	Actinobacteria_(class)	Actinomycetales	Micrococcaceae	Renibacterium	Renibacterium_salmoninarum
154	Actinobacteria	Actinobacteria_(class)	Actinomycetales	Micrococcaceae	Renibacterium	Renibacterium_salmoninarum
155	Actinobacteria	Actinobacteria_(class)	Actinomycetales	Micrococcaceae	Renibacterium	Renibacterium_salmoninarum
156	Actinobacteria	Actinobacteria_(class)	Actinomycetales	Micrococcaceae	Renibacterium	Renibacterium_salmoninarum
157	Actinobacteria	Actinobacteria_(class)	Actinomycetales	Micrococcaceae	Renibacterium	Renibacterium_salmoninarum
158	Actinobacteria	Actinobacteria_(class)	Actinomycetales	Micrococcaceae	Renibacterium	Renibacterium_salmoninarum
159	Actinobacteria	Actinobacteria_(class)	Actinomycetales	Micrococcaceae	Renibacterium	Renibacterium_salmoninarum
160	Actinobacteria	Actinobacteria_(class)	Actinomycetales	Micrococcaceae	Renibacterium	Renibacterium_salmoninarum
161	Actinobacteria	Actinobacteria_(class)	Actinomycetales	Micrococcaceae	Renibacterium	Renibacterium_salmoninarum
162	Actinobacteria	Actinobacteria_(class)	Actinomycetales	Micrococcaceae	Renibacterium	Renibacterium_salmoninarum
163	Actinobacteria	Actinobacteria_(class)	Actinomycetales	Micrococcaceae	Renibacterium	Renibacterium_salmoninarum
164	Actinobacteria	Actinobacteria_(class)	Actinomycetales	Micrococcaceae	Renibacterium	Renibacterium_salmoninarum
165	Actinobacteria	Actinobacteria_(class)	Actinomycetales	Micrococcaceae	Renibacterium	Renibacterium_salmoninarum
166	Actinobacteria	Actinobacteria_(class)	Actinomycetales	Micrococcaceae	Renibacterium	Renibacterium_salmoninarum
167	Actinobacteria	Actinobacteria_(class)	Actinomycetales	Micrococcaceae	Renibacterium	Renibacterium_salmoninarum
168	Actinobacteria	Actinobacteria_(class)	Actinomycetales	Micrococcaceae	Renibacterium	Renibacterium_salmoninarum
169	Actinobacteria	Actinobacteria_(class)	Actinomycetales	Micrococcaceae	Renibacterium	Renibacterium_salmoninarum
170	Actinobacteria	Actinobacteria_(class)	Actinomycetales	Micrococcaceae	Renibacterium	Renibacterium_salmoninarum
171	Actinobacteria	Actinobacteria_(class)	Actinomycetales	Micrococcaceae	Renibacterium	Renibacterium_salmoninarum
172	Actinobacteria	Actinobacteria_(class)	Actinomycetales	Micrococcaceae	Renibacterium	Renibacterium_salmoninarum
173	Actinobacteria	Actinobacteria_(class)	Actinomycetales	Micrococcaceae	Renibacterium	Renibacterium_salmoninarum
174	Actinobacteria	Actinobacteria_(class)	Actinomycetales	Micrococcaceae	Renibacterium	Renibacterium_salmoninarum
175	Actinobacteria	Actinobacteria_(class)	Actinomycetales	Micrococcaceae	Renibacterium	Renibacterium_salmoninarum
176	Actinobacteria	Actinobacteria_(class)	Actinomycetales	Micrococcaceae	Renibacterium	Renibacterium_salmoninarum
177	Actinobacteria	Actinobacteria_(class)	Actinomycetales	Micrococcaceae	Renibacterium	Renibacterium_salmoninarum
178	Actinobacteria	Actinobacteria_(class)	Actinomycetales	Micrococcaceae	Renibacterium	Renibacterium_salmoninarum
179	Actinobacteria	Actinobacteria_(class)	Actinomycetales	Micrococcaceae	Renibacterium	Renibacterium_salmoninarum
180	Actinobacteria	Actinobacteria_(class)	Actinomycetales	Micrococcaceae	Renibacterium	Renibacterium_salmoninarum
181	Actinobacteria	Actinobacteria_(class)	Actinomycetales	Micrococcaceae	Renibacterium	Renibacterium_salmoninarum
182	Actinobacteria	Actinobacteria_(class)	Actinomycetales	Micrococcaceae	Renibacterium	Renibacterium_salmoninarum
183	Actinobacteria	Actinobacteria_(class)	Actinomycetales	Micrococcaceae	Renibacterium	Renibacterium_salmoninarum
184	Actinobacteria	Actinobacteria_(class)	Actinomycetales	Micrococcaceae	Renibacterium	Renibacterium_salmoninarum
185	Actinobacteria	Actinobacteria_(class)	Actinomycetales	Micrococcaceae	Renibacterium	Renibacterium_salmoninarum
186	Actinobacteria	Actinobacteria_(class)	Actinomycetales	Micrococcaceae	Renibacterium	Renibacterium_salmoninarum
187	Actinobacteria	Actinobacteria_(class)	Actinomycetales	Micrococcaceae	Renibacterium	Renibacterium_salmoninarum
188	Actinobacteria	Actinobacteria_(class)	Actinomycetales	Micrococcaceae	Renibacterium	Renibacterium_salmoninarum
189	Actinobacteria	Actinobacteria_(class)	Actinomycetales	Micrococcaceae	Renibacterium	Renibacterium_salmoninarum
190	Actinobacteria	Actinobacteria_(class)	Actinomycetales	Micrococcaceae	Renibacterium	Renibacterium_salmoninarum
191	Actinobacteria	Actinobacteria_(class)	Actinomycetales	Micrococcaceae	Renibacterium	Renibacterium_salmoninarum
192	Actinobacteria	Actinobacteria_(class)	Actinomycetales	Micrococcaceae	Renibacterium	Renibacterium_salmoninarum
193	Actinobacteria	Actinobacteria_(class)	Actinomycetales	Micrococcaceae	Renibacterium	Renibacterium_salmoninarum
194	Actinobacteria	Actinobacteria_(class)	Actinomycetales	Micrococcaceae	Renibacterium	Renibacterium_salmoninarum
195	Actinobacteria	Actinobacteria_(class)	Actinomycetales	Micrococcaceae	Renibacterium	Renibacterium_salmoninarum
196	Actinobacteria	Actinobacteria_(class)	Actinomycetales	Micrococcaceae	Renibacterium	Renibacterium_salmoninarum
197	Actinobacteria	Actinobacteria_(class)	Actinomycetales	Micrococcaceae	Renibacterium	Renibacterium_salmoninarum
198	Actinobacteria	Actinobacteria_(class)	Actinomycetales	Micrococcaceae	Renibacterium	Renibacterium_salmoninarum
199	Actinobacteria	Actinobacteria_(class)	Actinomycetales	Micrococcaceae	Renibacterium	Renibacterium_salmoninarum
200	Actinobacteria	Actinobacteria_(class)	Actinomycetales	Micrococcaceae	Renibacterium	Renibacterium_salmoninarum
201	Actinobacteria	Actinobacteria_(class)	Actinomycetales	Micrococcaceae	Renibacterium	Renibacterium_salmoninarum
202	Actinobacteria	Actinobacteria_(class)	Actinomycetales	Micrococcaceae	Renibacterium	Renibacterium_salmoninarum
203	Actinobacteria	Actinobacteria_(class)	Actinomycetales	Micrococcaceae	Renibacterium	Renibacterium_salmoninarum
204	Actinobacteria	Actinobacteria_(class)	Actinomycetales	Micrococcaceae	Renibacterium	Renibacterium_salmoninarum
205	Actinobacteria	Actinobacteria_(class)	Actinomycetales	Micrococcaceae	Renibacterium	Renibacterium_salmoninarum
206	Actinobacteria	Actinobacteria_(class)	Actinomycetales	Micrococcaceae	Renibacterium	Renibacterium_salmoninarum
207	Actinobacteria	Actinobacteria_(class)	Actinomycetales	Micrococcaceae	Renibacterium	Renibacterium_salmoninarum
208	Actinobacteria	Actinobacteria_(class)	Actinomycetales	Micrococcaceae	Renibacterium	Renibacterium_salmoninarum
209	Actinobacteria	Actinobacteria_(class)	Actinomycetales	Micrococcaceae	Renibacterium	Renibacterium_salmoninarum
210	Actinobacteria	Actinobacteria_(class)	Actinomycetales	Micrococcaceae	Renibacterium	Renibacterium_salmoninarum
211	Actinobacteria	Actinobacteria_(class)	Actinomycetales	Micrococcaceae	Renibacterium	Renibacterium_salmoninarum
212	Actinobacteria	Actinobacteria_(class)	Actinomycetales	Micrococcaceae	Renibacterium	Renibacterium_salmoninarum
213	Actinobacteria	Actinobacteria_(class)	Actinomycetales	Micrococcaceae	Renibacterium	Renibacterium_salmoninarum
214	Actinobacteria	Actinobacteria_(class)	Actinomycetales	Micrococcaceae	Renibacterium	Renibacterium_salmoninarum
215	Actinobacteria	Actinobacteria_(class)	Actinomycetales	Micrococcaceae	Renibacterium	Renibacterium_salmoninarum
216	Actinobacteria	Actinobacteria_(class)	Actinomycetales	Micrococcaceae	Renibacterium	Renibacterium_salmoninarum
217	Actinobacteria	Actinobacteria_(class)	Actinomycetales	Micrococcaceae	Renibacterium	Renibacterium_salmoninarum
218	Actinobacteria	Actinobacteria_(class)	Actinomycetales	Micrococcaceae	Renibacterium	Renibacterium_salmoninarum
219	Actinobacteria	Actinobacteria_(class)	Actinomycetales	Micrococcaceae	Renibacterium	Renibacterium_salmoninarum
220	Actinobacteria	Actinobacteria_(class)	Actinomycetales	Micrococcaceae	Renibacterium	Renibacterium_salmoninarum
221	Actinobacteria	Actinobacteria_(class)	Actinomycetales	Micrococcaceae	Renibacterium	Renibacterium_salmoninarum
222	Actinobacteria	Actinobacteria_(class)	Actinomycetales	Micrococcaceae	Renibacterium	Renibacterium_salmoninarum
223	Actinobacteria	Actinobacteria_(class)	Actinomycetales	Micrococcaceae	Renibacterium	Renibacterium_salmoninarum
224	Actinobacteria	Actinobacteria_(class)	Actinomycetales	Micrococcaceae	Renibacterium	Renibacterium_salmoninarum
225	Actinobacteria	Actinobacteria_(class)	Actinomycetales	Micrococcaceae	Renibacterium	Renibacterium_salmoninarum
226	Actinobacteria	Actinobacteria_(class)	Actinomycetales	Micrococcaceae	Renibacterium	Renibacterium_salmoninarum
227	Actinobacteria	Actinobacteria_(class)	Actinomycetales	Micrococcaceae	Renibacterium	Renibacterium_salmoninarum
228	Actinobacteria	Actinobacteria_(class)	Actinomycetales	Micrococcaceae	Renibacterium	Renibacterium_salmoninarum
229	Actinobacteria	Actinobacteria_(class)	Actinomycetales	Micrococcaceae	Renibacterium	Renibacterium_salmoninarum
230	Actinobacteria	Actinobacteria_(class)	Actinomycetales	Micrococcaceae	Renibacterium	Renibacterium_salmoninarum
231	Actinobacteria	Actinobacteria_(class)	Actinomycetales	Micrococcaceae	Renibacterium	Renibacterium_salmoninarum
232	Actinobacteria	Actinobacteria_(class)	Actinomycetales	Micrococcaceae	Renibacterium	Renibacterium_salmoninarum
233	Actinobacteria	Actinobacteria_(class)	Actinomycetales	Micrococcaceae	Renibacterium	Renibacterium_salmoninarum
234	Actinobacteria	Actinobacteria_(class)	Actinomycetales	Micrococcaceae	Renibacterium	Renibacterium_salmoninarum
235	Actinobacteria	Actinobacteria_(class)	Actinomycetales	Micrococcaceae	Renibacterium	Renibacterium_salmoninarum
236	Actinobacteria	Actinobacteria_(class)	Actinomycetales	Micrococcaceae	Renibacterium	Renibacterium_salmoninarum
237	Actinobacteria	Actinobacteria_(class)	Actinomycetales	Micrococcaceae	Renibacterium	Renibacterium_salmoninarum
238	Actinobacteria	Actinobacteria_(class)	Actinomycetales	Micrococcaceae	Renibacterium	Renibacterium_salmoninarum
239	Actinobacteria	Actinobacteria_(class)	Actinomycetales	Micrococcaceae	Renibacterium	Renibacterium_salmoninarum
240	Actinobacteria	Actinobacteria_(class)	Actinomycetales	Micrococcaceae	Renibacterium	Renibacterium_salmoninarum
241	Actinobacteria	Actinobacteria_(class)	Actinomycetales	Micrococcaceae	Renibacterium	Renibacterium_salmoninarum
242	Actinobacteria	Actinobacteria_(class)	Actinomycetales	Micrococcaceae	Renibacterium	Renibacterium_salmoninarum
243	Actinobacteria	Actinobacteria_(class)	Actinomycetales	Micrococcaceae	Renibacterium	Renibacterium_salmoninarum
244	Actinobacteria	Actinobacteria_(class)	Actinomycetales	Micrococcaceae	Renibacterium	Renibacterium_salmoninarum
245	Actinobacteria	Actinobacteria_(class)	Actinomycetales	Micrococcaceae	Renibacterium	Renibacterium_salmoninarum
246	Actinobacteria	Actinobacteria_(class)	Actinomycetales	Micrococcaceae	Renibacterium	Renibacterium_salmoninarum
247	Actinobacteria	Actinobacteria_(class)	Actinomycetales	Micrococcaceae	Renibacterium	Renibacterium_salmoninarum
248	Actinobacteria	Actinobacteria_(class)	Actinomycetales	Micrococcaceae	Renibacterium	Renibacterium_salmoninarum
249	Actinobacteria	Actinobacteria_(class)	Actinomycetales	Micrococcaceae	Renibacterium	Renibacterium_salmoninarum
250	Actinobacteria	Actinobacteria_(class)	Actinomycetales	Micrococcaceae	Renibacterium	Renibacterium_salmoninarum
251	Actinobacteria	Actinobacteria_(class)	Actinomycetales	Micrococcaceae	Renibacterium	Renibacterium_salmoninarum
252	Actinobacteria	Actinobacteria_(class)	Actinomycetales	Micrococcaceae	Renibacterium	Renibacterium_salmoninarum
253	Actinobacteria	Actinobacteria_(class)	Actinomycetales	Micrococcaceae	Renibacterium	Renibacterium_salmoninarum
254	Actinobacteria	Actinobacteria_(class)	Actinomycetales	Micrococcaceae	Renibacterium	Renibacterium_salmoninarum
255	Actinobacteria	Actinobacteria_(class)	Actinomycetales	Micrococcaceae	Renibacterium	Renibacterium_salmoninarum
256	Actinobacteria	Actinobacteria_(class)	Actinomycetales	Micrococcaceae	Renibacterium	Renibacterium_salmoninarum
257	Actinobacteria	Actinobacteria_(class)	Actinomycetales	Micrococcaceae	Renibacterium	Renibacterium_salmoninarum
258	Actinobacteria	Actinobacteria_(class)	Actinomycetales	Micrococcaceae	Renibacterium	Renibacterium_salmoninarum
259	Actinobacteria	Actinobacteria_(class)	Actinomycetales	Micrococcaceae	Renibacterium	Renibacterium_salmoninarum
260	Actinobacteria	Actinobacteria_(class)	Actinomycetales	Micrococcaceae	Renibacterium	Renibacterium_salmoninarum
261	Actinobacteria	Actinobacteria_(class)	Actinomycetales	Micrococcaceae	Renibacterium	Renibacterium_salmoninarum
262	Actinobacteria	Actinobacteria_(class)	Actinomycetales	Micrococcaceae	Renibacterium	Renibacterium_salmoninarum
263	Actinobacteria	Actinobacteria_(class)	Actinomycetales	Micrococcaceae	Renibacterium	Renibacterium_salmoninarum
264	Actinobacteria	Actinobacteria_(class)	Actinomycetales	Micrococcaceae	Renibacterium	Renibacterium_salmoninarum
265	Actinobacteria	Actinobacteria_(class)	Actinomycetales	Micrococcaceae	Renibacterium	Renibacterium_salmoninarum
266	Actinobacteria	Actinobacteria_(class)	Actinomycetales	Micrococcaceae	Renibacterium	Renibacterium_salmoninarum
267	Actinobacteria	Actinobacteria_(class)	Actinomycetales	Micrococcaceae	Renibacterium	Renibacterium_salmoninarum
268	Actinobacteria	Actinobacteria_(class)	Actinomycetales	Micrococcaceae	Renibacterium	Renibacterium_salmoninarum
269	Actinobacteria	Actinobacteria_(class)	Actinomycetales	Micrococcaceae	Renibacterium	Renibacterium_salmoninarum
270	Actinobacteria	Actinobacteria_(class)	Actinomycetales	Micrococcaceae	Renibacterium	Renibacterium_salmoninarum
271	Actinobacteria	Actinobacteria_(class)	Actinomycetales	Micrococcaceae	Renibacterium	Renibacterium_salmoninarum
272	Actinobacteria	Actinobacteria_(class)	Actinomycetales	Micrococcaceae	Renibacterium	Renibacterium_salmoninarum
273	Actinobacteria	Actinobacteria_(class)	Actinomycetales	Micrococcaceae	Renibacterium	Renibacterium_salmoninarum
274	Actinobacteria	Actinobacteria_(class)	Actinomycetales	Micrococcaceae	Renibacterium	Renibacterium_salmoninarum
275	Actinobacteria	Actinobacteria_(class)	Actinomycetales	Micrococcaceae	Renibacterium	Renibacterium_salmoninarum
276	Actinobacteria	Actinobacteria_(class)	Actinomycetales	Micrococcaceae	Renibacterium	Renibacterium_salmoninarum
277	Actinobacteria	Actinobacteria_(class)	Actinomycetales	Micrococcaceae	Renibacterium	Renibacterium_salmoninarum
278	Actinobacteria	Actinobacteria_(class)	Actinomycetales	Micrococcaceae	Renibacterium	Renibacterium_salmoninarum
279	Actinobacteria	Actinobacteria_(class)	Actinomycetales	Micrococcaceae	Renibacterium	Renibacterium_salmoninarum
280	Actinobacteria	Actinobacteria_(class)	Actinomycetales	Micrococcaceae	Renibacterium	Renibacterium_salmoninarum
281	Actinobacteria	Actinobacteria_(class)	Actinomycetales	Micrococcaceae	Renibacterium	Renibacterium_salmoninarum
282	Actinobacteria	Actinobacteria_(class)	Actinomycetales	Micrococcaceae	Renibacterium	Renibacterium_salmoninarum
283	Actinobacteria	Actinobacteria_(class)	Actinomycetales	Micrococcaceae	Renibacterium	Renibacterium_salmoninarum
284	Actinobacteria	Actinobacteria_(class)	Actinomycetales	Micrococcaceae	Renibacterium	Renibacterium_salmoninarum
285	Actinobacteria	Actinobacteria_(class)	Actinomycetales	Micrococcaceae	Renibacterium	Renibacterium_salmoninarum
286	Actinobacteria	Actinobacteria_(class)	Actinomycetales	Micrococcaceae	Renibacterium	Renibacterium_salmoninarum
287	Actinobacteria	Actinobacteria_(class)	Actinomycetales	Micrococcaceae	Renibacterium	Renibacterium_salmoninarum
288	Actinobacteria	Actinobacteria_(class)	Actinomycetales	Micrococcaceae	Renibacterium	Renibacterium_salmoninarum
289	Actinobacteria	Actinobacteria_(class)	Actinomycetales	Micrococcaceae	Renibacterium	Renibacterium_salmoninarum
290	Actinobacteria	Actinobacteria_(class)	Actinomycetales	Micrococcaceae	Renibacterium	Renibacterium_salmoninarum
291	Actinobacteria	Actinobacteria_(class)	Actinomycetales	Micrococcaceae	Renibacterium	Renibacterium_salmoninarum
292	Actinobacteria	Actinobacteria_(class)	Actinomycetales	Micrococcaceae	Renibacterium	Renibacterium_salmoninarum
293	Actinobacteria	Actinobacteria_(class)	Actinomycetales	Micrococcaceae	Renibacterium	Renibacterium_salmoninarum
294	Actinobacteria	Actinobacteria_(class)	Actinomycetales	Micrococcaceae	Renibacterium	Renibacterium_salmoninarum
295	Actinobacteria	Actinobacteria_(class)	Actinomycetales	Micrococcaceae	Renibacterium	Renibacterium_salmoninarum
296	Actinobacteria	Actinobacteria_(class)	Actinomycetales	Micrococcaceae	Renibacterium	Renibacterium_salmoninarum
297	Actinobacteria	Actinobacteria_(class)	Actinomycetales	Micrococcaceae	Renibacterium	Renibacterium_salmoninarum
298	Actinobacteria	Actinobacteria_(class)	Actinomycetales	Micrococcaceae	Renibacterium	Renibacterium_salmoninarum
299	Actinobacteria	Actinobacteria_(class)	Actinomycetales	Micrococcaceae	Renibacterium	Renibacterium_salmoninarum
300	Actinobacteria	Actinobacteria_(class)	Actinomycetales	Micrococcaceae	Renibacterium	Renibacterium_salmoninarum
301	Actinobacteria	Actinobacteria_(class)	Actinomycetales	Micrococcaceae	Renibacterium	Renibacterium_salmoninarum
302	Actinobacteria	Actinobacteria_(class)	Actinomycetales	Micrococcaceae	Renibacterium	Renibacterium_salmoninarum
303	Actinobacteria	Actinobacteria_(class)	Actinomycetales	Micrococcaceae	Renibacterium	Renibacterium_salmoninarum
304	Actinobacteria	Actinobacteria_(class)	Actinomycetales	Micrococcaceae	Renibacterium	Renibacterium_salmoninarum
305	Actinobacteria	Actinobacteria_(class)	Actinomycetales	Micrococcaceae	Renibacterium	Renibacterium_salmoninarum
306	Actinobacteria	Actinobacteria_(class)	Actinomycetales	Micrococcaceae	Renibacterium	Renibacterium_salmoninarum
307	Actinobacteria	Actinobacteria_(class)	Actinomycetales	Micrococcaceae	Renibacterium	Renibacterium_salmoninarum
308	Actinobacteria	Actinobacteria_(class)	Actinomycetales	Micrococcaceae	Renibacterium	Renibacterium_salmoninarum
309	Actinobacteria	Actinobacteria_(class)	Actinomycetales	Micrococcaceae	Renibacterium	Renibacterium_salmoninarum
310	Actinobacteria	Actinobacteria_(class)	Actinomycetales	Micrococcaceae	Renibacterium	Renibacterium_salmoninarum
311	Actinobacteria	Actinobacteria_(class)	Actinomycetales	Micrococcaceae	Renibacterium	Renibacterium_salmoninarum
312	Actinobacteria	Actinobacteria_(class)	Actinomycetales	Micrococcaceae	Renibacterium	Renibacterium_salmoninarum
313	Actinobacteria	Actinobacteria_(class)	Actinomycetales	Micrococcaceae	Renibacterium	Renibacterium_salmoninarum
314	Actinobacteria	Actinobacteria_(class)	Actinomycetales	Micrococcaceae	Renibacterium	Renibacterium_salmoninarum
315	Actinobacteria	Actinobacteria_(class)	Actinomycetales	Micrococcaceae	Renibacterium	Renibacterium_salmoninarum
316	Actinobacteria	Actinobacteria_(class)	Actinomycetales	Micrococcaceae	Renibacterium	Renibacterium_salmoninarum
317	Actinobacteria	Actinobacteria_(class)	Actinomycetales	Micrococcaceae	Renibacterium	Renibacterium_salmoninarum
318	Actinobacteria	Actinobacteria_(class)	Actinomycetales	Micrococcaceae	Renibacterium	Renibacterium_salmoninarum
319	Actinobacteria	Actinobacteria_(class)	Actinomycetales	Micrococcaceae	Renibacterium	Renibacterium_salmoninarum
320	Actinobacteria	Actinobacteria_(class)	Actinomycetales	Micrococcaceae	Renibacterium	Renibacterium_salmoninarum
321	Actinobacteria	Actinobacteria_(class)	Actinomycetales	Micrococcaceae	Renibacterium	Renibacterium_salmoninarum
322	Actinobacteria	Actinobacteria_(class)	Actinomycetales	Micrococcaceae	Renibacterium	Renibacterium_salmoninarum
323	Actinobacteria	Actinobacteria_(class)	Actinomycetales	Micrococcaceae	Renibacterium	Renibacterium_salmoninarum
324	Actinobacteria	Actinobacteria_(class)	Actinomycetales	Micrococcaceae	Renibacterium	Renibacterium_salmoninarum
325	Actinobacteria	Actinobacteria_(class)	Actinomycetales	Micrococcaceae	Renibacterium	Renibacterium_salmoninarum
326	Actinobacteria	Actinobacteria_(class)	Actinomycetales	Micrococcaceae	Renibacterium	Renibacterium_salmoninarum
327	Actinobacteria	Actinobacteria_(class)	Actinomycetales	Micrococcaceae	Renibacterium	Renibacterium_salmoninarum
328	Actinobacteria	Actinobacteria_(class)	Actinomycetales	Micrococcaceae	Renibacterium	Renibacterium_salmoninarum
329	Actinobacteria	Actinobacteria_(class)	Actinomycetales	Micrococcaceae	Renibacterium	Renibacterium_salmoninarum
330	Actinobacteria	Actinobacteria_(class)	Actinomycetales	Micrococcaceae	Renibacterium	Renibacterium_salmoninarum
331	Actinobacteria	Actinobacteria_(class)	Actinomycetales	Micrococcaceae	Renibacterium	Renibacterium_salmoninarum
332	Actinobacteria	Actinobacteria_(class)	Actinomycetales	Micrococcaceae	Renibacterium	Renibacterium_salmoninarum
333	Actinobacteria	Actinobacteria_(class)	Actinomycetales	Micrococcaceae	Renibacterium	Renibacterium_salmoninarum
334	Actinobacteria	Actinobacteria_(class)	Actinomycetales	Micrococcaceae	Renibacterium	Renibacterium_salmoninarum
335	Actinobacteria	Actinobacteria_(class)	Actinomycetales	Micrococcaceae	Renibacterium	Renibacterium_salmoninarum
336	Actinobacteria	Actinobacteria_(class)	Actinomycetales	Micrococcaceae	Renibacterium	Renibacterium_salmoninarum
337	Actinobacteria	Actinobacteria_(class)	Actinomycetales	Micrococcaceae	Renibacterium	Renibacterium_salmoninarum
338	Actinobacteria	Actinobacteria_(class)	Actinomycetales	Micrococcaceae	Renibacterium	Renibacterium_salmoninarum
339	Actinobacteria	Actinobacteria_(class)	Actinomycetales	Micrococcaceae	Renibacterium	Renibacterium_salmoninarum
340	Actinobacteria	Actinobacteria_(class)	Actinomycetales	Micrococcaceae	Renibacterium	Renibacterium_salmoninarum
341	Actinobacteria	Actinobacteria_(class)	Actinomycetales	Micrococcaceae	Renibacterium	Renibacterium_salmoninarum
342	Actinobacteria	Actinobacteria_(class)	Actinomycetales	Micrococcaceae	Renibacterium	Renibacterium_salmoninarum
343	Actinobacteria	Actinobacteria_(class)	Actinomycetales	Micrococcaceae	Renibacterium	Renibacterium_salmoninarum
344	Actinobacteria	Actinobacteria_(class)	Actinomycetales	Micrococcaceae	Renibacterium	Renibacterium_salmoninarum
345	Actinobacteria	Actinobacteria_(class)	Actinomycetales	Micrococcaceae	Renibacterium	Renibacterium_salmoninarum
346	Actinobacteria	Actinobacteria_(class)	Actinomycetales	Micrococcaceae	Renibacterium	Renibacterium_salmoninarum
347	Actinobacteria	Actinobacteria_(class)	Actinomycetales	Micrococcaceae	Renibacterium	Renibacterium_salmoninarum
348	Actinobacteria	Actinobacteria_(class)	Actinomycetales	Micrococcaceae	Renibacterium	Renibacterium_salmoninarum
349	Actinobacteria	Actinobacteria_(class)	Actinomycetales	Micrococcaceae	Renibacterium	Renibacterium_salmoninarum
350	Actinobacteria	Actinobacteria_(class)	Actinomycetales	Micrococcaceae	Renibacterium	Renibacterium_salmoninarum
351	Actinobacteria	Actinobacteria_(class)	Actinomycetales	Micrococcaceae	Renibacterium	Renibacterium_salmoninarum
352	Actinobacteria	Actinobacteria_(class)	Actinomycetales	Micrococcaceae	Renibacterium	Renibacterium_salmoninarum
353	Actinobacteria	Actinobacteria_(class)	Actinomycetales	Micrococcaceae	Renibacterium	Renibacterium_salmoninarum
354	Actinobacteria	Actinobacteria_(class)	Actinomycetales	Micrococcaceae	Renibacterium	Renibacterium_salmoninarum
355	Actinobacteria	Actinobacteria_(class)	Actinomycetales	Micrococcaceae	Renibacterium	Renibacterium_salmoninarum
356	Actinobacteria	Actinobacteria_(class)	Actinomycetales	Micrococcaceae	Renibacterium	Renibacterium_salmoninarum
357	Actinobacteria	Actinobacteria_(class)	Actinomycetales	Micrococcaceae	Renibacterium	Renibacterium_salmoninarum
358	Actinobacteria	Actinobacteria_(class)	Actinomycetales	Micrococcaceae	Renibacterium	Renibacterium_salmoninarum
359	Actinobacteria	Actinobacteria_(class)	Actinomycetales	Micrococcaceae	Renibacterium	Renibacterium_salmoninarum
360	Actinobacteria	Actinobacteria_(class)	Actinomycetales	Micrococcaceae	Renibacterium	Renibacterium_salmoninarum
361	Actinobacteria	Actinobacteria_(class)	Actinomycetales	Micrococcaceae	Renibacterium	Renibacterium_salmoninarum
362	Actinobacteria	Actinobacteria_(class)	Actinomycetales	Micrococcaceae	Renibacterium	Renibacterium_salmoninarum
363	Actinobacteria	Actinobacteria_(class)	Actinomycetales	Micrococcaceae	Renibacterium	Renibacterium_salmoninarum
364	Actinobacteria	Actinobacteria_(class)	Actinomycetales	Micrococcaceae	Renibacterium	Renibacterium_salmoninarum
365	Actinobacteria	Actinobacteria_(class)	Actinomycetales	Micrococcaceae	Renibacterium	Renibacterium_salmoninarum
366	Actinobacteria	Actinobacteria_(class)	Actinomycetales	Micrococcaceae	Renibacterium	Renibacterium_salmoninarum
367	Actinobacteria	Actinobacteria_(class)	Actinomycetales	Micrococcaceae	Renibacterium	Renibacterium_salmoninarum
368	Actinobacteria	Actinobacteria_(class)	Actinomycetales	Micrococcaceae	Renibacterium	Renibacterium_salmoninarum
369	Actinobacteria	Actinobacteria_(class)	Actinomycetales	Micrococcaceae	Renibacterium	Renibacterium_salmoninarum
370	Actinobacteria	Actinobacteria_(class)	Actinomycetales	Micrococcaceae	Renibacterium	Renibacterium_salmoninarum
371	Actinobacteria	Actinobacteria_(class)	Actinomycetales	Micrococcaceae	Renibacterium	Renibacterium_salmoninarum
372	Actinobacteria	Actinobacteria_(class)	Actinomycetales	Micrococcaceae	Renibacterium	Renibacterium_salmoninarum
373	Actinobacteria	Actinobacteria_(class)	Actinomycetales	Micrococcaceae	Renibacterium	Renibacterium_salmoninarum
374	Actinobacteria	Actinobacteria_(class)	Actinomycetales	Micrococcaceae	Renibacterium	Renibacterium_salmoninarum
375	Actinobacteria	Actinobacteria_(class)	Actinomycetales	Micrococcaceae	Renibacterium	Renibacterium_salmoninarum
376	Actinobacteria	Actinobacteria_(class)	Actinomycetales	Micrococcaceae	Renibacterium	Renibacterium_salmoninarum
377	Actinobacteria	Actinobacteria_(class)	Actinomycetales	Micrococcaceae	Renibacterium	Renibacterium_salmoninarum
378	Actinobacteria	Actinobacteria_(class)	Actinomycetales	Micrococcaceae	Renibacterium	Renibacterium_salmoninarum
379	Actinobacteria	Actinobacteria_(class)	Actinomycetales	Micrococcaceae	Renibacterium	Renibacterium_salmoninarum
380	Actinobacteria	Actinobacteria_(class)	Actinomycetales	Micrococcaceae	Renibacterium	Renibacterium_salmoninarum
381	Actinobacteria	Actinobacteria_(class)	Actinomycetales	Micrococcaceae	Renibacterium	Renibacterium_salmoninarum
382	Actinobacteria	Actinobacteria_(class)	Actinomycetales	Micrococcaceae	Renibacterium	Renibacterium_salmoninarum
383	Actinobacteria	Actinobacteria_(class)	Actinomycetales	Micrococcaceae	Renibacterium	Renibacterium_salmoninarum
384	Actinobacteria	Actinobacteria_(class)	Actinomycetales	Micrococcaceae	Renibacterium	Renibacterium_salmoninarum
385	Actinobacteria	Actinobacteria_(class)	Actinomycetales	Micrococcaceae	Renibacterium	Renibacterium_salmoninarum
386	Actinobacteria	Actinobacteria_(class)	Actinomycetales	Micrococcaceae	Renibacterium	Renibacterium_salmoninarum
387	Actinobacteria	Actinobacteria_(class)	Actinomycetales	Micrococcaceae	Renibacterium	Renibacterium_salmoninarum
388	Actinobacteria	Actinobacteria_(class)	Actinomycetales	Micrococcaceae	Renibacterium	Renibacterium_salmoninarum
389	Actinobacteria	Actinobacteria_(class)	Actinomycetales	Micrococcaceae	Renibacterium	Renibacterium_salmoninarum
390	Actinobacteria	Actinobacteria_(class)	Actinomycetales	Micrococcaceae	Renibacterium	Renibacterium_salmoninarum
391	Actinobacteria	Actinobacteria_(class)	Actinomycetales	Micrococcaceae	Renibacterium	Renibacterium_salmoninarum
392	Actinobacteria	Actinobacteria_(class)	Actinomycetales	Micrococcaceae	Renibacterium	Renibacterium_salmoninarum
393	Actinobacteria	Actinobacteria_(class)	Actinomycetales	Micrococcaceae	Renibacterium	Renibacterium_salmoninarum
394	Actinobacteria	Actinobacteria_(class)	Actinomycetales	Micrococcaceae	Renibacterium	Renibacterium_salmoninarum
395	Actinobacteria	Actinobacteria_(class)	Actinomycetales	Micrococcaceae	Renibacterium	Renibacterium_salmoninarum
396	Actinobacteria	Actinobacteria_(class)	Actinomycetales	Micrococcaceae	Renibacterium	Renibacterium_salmoninarum
397	Actinobacteria	Actinobacteria_(class)	Actinomycetales	Micrococcaceae	Renibacterium	Renibacterium_salmoninarum
398	Actinobacteria	Actinobacteria_(class)	Actinomycetales	Micrococcaceae	Renibacterium	Renibacterium_salmoninarum
399	Actinobacteria	Actinobacteria_(class)	Actinomycetales	Micrococcaceae	Renibacterium	Renibacterium_salmoninarum
400	Actinobacteria	Actinobacteria_(class)	Actinomycetales	Micrococcaceae	Renibacterium	Renibacterium_salmoninarum
401	Actinobacteria	Actinobacteria_(class)	Actinomycetales	Micrococcaceae	Renibacterium	Renibacterium_salmoninarum
402	Actinobacteria	Actinobacteria_(class)	Actinomycetales	Micrococcaceae	Renibacterium	Renibacterium_salmoninarum
403	Actinobacteria	Actinobacteria_(class)	Actinomycetales	Micrococcaceae	Renibacterium	Renibacterium_salmoninarum
404	Actinobacteria	Actinobacteria_(class)	Actinomycetales	Micrococcaceae	Renibacterium	Renibacterium_salmoninarum
405	Actinobacteria	Actinobacteria_(class)	Actinomycetales	Micrococcaceae	Renibacterium	Renibacterium_salmoninarum
406	Actinobacteria	Actinobacteria_(class)	Actinomycetales	Micrococcaceae	Renibacterium	Renibacterium_salmoninarum
407	Actinobacteria	Actinobacteria_(class)	Actinomycetales	Micrococcaceae	Renibacterium	Renibacterium_salmoninarum
408	Actinobacteria	Actinobacteria_(class)	Actinomycetales	Micrococcaceae	Renibacterium	Renibacterium_salmoninarum
409	Actinobacteria	Actinobacteria_(class)	Actinomycetales	Micrococcaceae	Renibacterium	Renibacterium_salmoninarum
410	Actinobacteria	Actinobacteria_(class)	Actinomycetales	Micrococcaceae	Renibacterium	Renibacterium_salmoninarum
411	Actinobacteria	Actinobacteria_(class)	Actinomycetales	Micrococcaceae	Renibacterium	Renibacterium_salmoninarum
412	Actinobacteria	Actinobacteria_(class)	Actinomycetales	Micrococcaceae	Renibacterium	Renibacterium_salmoninarum
413	Actinobacteria	Actinobacteria_(class)	Actinomycetales	Micrococcaceae	Renibacterium	Renibacterium_salmoninarum
414	Actinobacteria	Actinobacteria_(class)	Actinomycetales	Micrococcaceae	Renibacterium	Renibacterium_salmoninarum
415	Actinobacteria	Actinobacteria_(class)	Actinomycetales	Micrococcaceae	Renibacterium	Renibacterium_salmoninarum
416	Actinobacteria	Actinobacteria_(class)	Actinomycetales	Micrococcaceae	Renibacterium	Renibacterium_salmoninarum
417	Actinobacteria	Actinobacteria_(class)	Actinomycetales	Micrococcaceae	Renibacterium	Renibacterium_salmoninarum
418	Actinobacteria	Actinobacteria_(class)	Actinomycetales	Micrococcaceae	Renibacterium	Renibacterium_salmoninarum
419	Actinobacteria	Actinobacteria_(class)	Actinomycetales	Micrococcaceae	Renibacterium	Renibacterium_salmoninarum
420	Actinobacteria	Actinobacteria_(class)	Actinomycetales	Micrococcaceae	Renibacterium	Renibacterium_salmoninarum
421	Actinobacteria	Actinobacteria_(class)	Actinomycetales	Micrococcaceae	Renibacterium	Renibacterium_salmoninarum
422	Actinobacteria	Actinobacteria_(class)	Actinomycetales	Micrococcaceae	Renibacterium	Renibacterium_salmoninarum
423	Actinobacteria	Actinobacteria_(class)	Actinomycetales	Micrococcaceae	Renibacterium	Renibacterium_salmoninarum
424	Actinobacteria	Actinobacteria_(class)	Actinomycetales	Micrococcaceae	Renibacterium	Renibacterium_salmoninarum
425	Actinobacteria	Actinobacteria_(class)	Actinomycetales	Micrococcaceae	Renibacterium	Renibacterium_salmoninarum
426	Actinobacteria	Actinobacteria_(class)	Actinomycetales	Micrococcaceae	Renibacterium	Renibacterium_salmoninarum
427	Actinobacteria	Actinobacteria_(class)	Actinomycetales	Micrococcaceae	Renibacterium	Renibacterium_salmoninarum
428	Actinobacteria	Actinobacteria_(class)	Actinomycetales	Micrococcaceae	Renibacterium	Renibacterium_salmoninarum
429	Actinobacteria	Actinobacteria_(class)	Actinomycetales	Micrococcaceae	Renibacterium	Renibacterium_salmoninarum
430	Actinobacteria	Actinobacteria_(class)	Actinomycetales	Micrococcaceae	Renibacterium	Renibacterium_salmoninarum
431	Actinobacteria	Actinobacteria_(class)	Actinomycetales	Micrococcaceae	Renibacterium	Renibacterium_salmoninarum
432	Actinobacteria	Actinobacteria_(class)	Actinomycetales	Micrococcaceae	Renibacterium	Renibacterium_salmoninarum
433	Actinobacteria	Actinobacteria_(class)	Actinomycetales	Micrococcaceae	Renibacterium	Renibacterium_salmoninarum
434	Actinobacteria	Actinobacteria_(class)	Actinomycetales	Micrococcaceae	Renibacterium	Renibacterium_salmoninarum
435	Actinobacteria	Actinobacteria_(class)	Actinomycetales	Micrococcaceae	Renibacterium	Renibacterium_salmoninarum
436	Actinobacteria	Actinobacteria_(class)	Actinomycetales	Micrococcaceae	Renibacterium	Renibacterium_salmoninarum
437	Actinobacteria	Actinobacteria_(class)	Actinomycetales	Micrococcaceae	Renibacterium	Renibacterium_salmoninarum
438	Actinobacteria	Actinobacteria_(class)	Actinomycetales	Micrococcaceae	Renibacterium	Renibacterium_salmoninarum
439	Actinobacteria	Actinobacteria_(class)	Actinomycetales	Micrococcaceae	Renibacterium	Renibacterium_salmoninarum
440	Actinobacteria	Actinobacteria_(class)	Actinomycetales	Micrococcaceae	Renibacterium	Renibacterium_salmoninarum
441	Actinobacteria	Actinobacteria_(class)	Actinomycetales	Micrococcaceae	Renibacterium	Renibacterium_salmoninarum
442	Actinobacteria	Actinobacteria_(class)	Actinomycetales	Micrococcaceae	Renibacterium	Renibacterium_salmoninarum
443	Actinobacteria	Actinobacteria_(class)	Actinomycetales	Micrococcaceae	Renibacterium	Renibacterium_salmoninarum
444	Actinobacteria	Actinobacteria_(class)	Actinomycetales	Micrococcaceae	Renibacterium	Renibacterium_salmoninarum
445	Actinobacteria	Actinobacteria_(class)	Actinomycetales	Micrococcaceae	Renibacterium	Renibacterium_salmoninarum
446	Actinobacteria	Actinobacteria_(class)	Actinomycetales	Micrococcaceae	Renibacterium	Renibacterium_salmoninarum
447	Actinobacteria	Actinobacteria_(class)	Actinomycetales	Micrococcaceae	Renibacterium	Renibacterium_salmoninarum
448	Actinobacteria	Actinobacteria_(class)	Actinomycetales	Micrococcaceae	Renibacterium	Renibacterium_salmoninarum
449	Actinobacteria	Actinobacteria_(class)	Actinomycetales	Micrococcaceae	Renibacterium	Renibacterium_salmoninarum
450	Actinobacteria	Actinobacteria_(class)	Actinomycetales	Micrococcaceae	Renibacterium	Renibacterium_salmoninarum
451	Actinobacteria	Actinobacteria_(class)	Actinomycetales	Micrococcaceae	Renibacterium	Renibacterium_salmoninarum
452	Actinobacteria	Actinobacteria_(class)	Actinomycetales	Micrococcaceae	Renibacterium	Renibacterium_salmoninarum
453	Actinobacteria	Actinobacteria_(class)	Actinomycetales	Micrococcaceae	Renibacterium	Renibacterium_salmoninarum
454	Actinobacteria	Actinobacteria_(class)	Actinomycetales	Micrococcaceae	Renibacterium	Renibacterium_salmoninarum
455	Actinobacteria	Actinobacteria_(class)	Actinomycetales	Micrococcaceae	Renibacterium	Renibacterium_salmoninarum
456	Actinobacteria	Actinobacteria_(class)	Actinomycetales	Micrococcaceae	Renibacterium	Renibacterium_salmoninarum
457	Actinobacteria	Actinobacteria_(class)	Actinomycetales	Micrococcaceae	Renibacterium	Renibacterium_salmoninarum
458	Actinobacteria	Actinobacteria_(class)	Actinomycetales	Micrococcaceae	Renibacterium	Renibacterium_salmoninarum
459	Actinobacteria	Actinobacteria_(class)	Actinomycetales	Micrococcaceae	Renibacterium	Renibacterium_salmoninarum
460	Actinobacteria	Actinobacteria_(class)	Actinomycetales	Micrococcaceae	Renibacterium	Renibacterium_salmoninarum
461	Actinobacteria	Actinobacteria_(class)	Actinomycetales	Micrococcaceae	Renibacterium	Renibacterium_salmoninarum
462	Actinobacteria	Actinobacteria_(class)	Actinomycetales	Micrococcaceae	Renibacterium	Renibacterium_salmoninarum
463	Actinobacteria	Actinobacteria_(class)	Actinomycetales	Micrococcaceae	Renibacterium	Renibacterium_salmoninarum
464	Actinobacteria	Actinobacteria_(class)	Actinomycetales	Micrococcaceae	Renibacterium	Renibacterium_salmoninarum
465	Actinobacteria	Actinobacteria_(class)	Actinomycetales	Micrococcaceae	Renibacterium	Renibacterium_salmoninarum
466	Actinobacteria	Actinobacteria_(class)	Actinomycetales	Micrococcaceae	Renibacterium	Renibacterium_salmoninarum
467	Actinobacteria	Actinobacteria_(class)	Actinomycetales	Micrococcaceae	Renibacterium	Renibacterium_salmoninarum
468	Actinobacteria	Actinobacteria_(class)	Actinomycetales	Micrococcaceae	Renibacterium	Renibacterium_salmoninarum
469	Actinobacteria	Actinobacteria_(class)	Actinomycetales	Micrococcaceae	Renibacterium	Renibacterium_salmoninarum
470	Actinobacteria	Actinobacteria_(class)	Actinomycetales	Micrococcaceae	Renibacterium	Renibacterium_salmoninarum
471	Actinobacteria	Actinobacteria_(class)	Actinomycetales	Micrococcaceae	Renibacterium	Renibacterium_salmoninarum
472	Actinobacteria	Actinobacteria_(class)	Actinomycetales	Micrococcaceae	Renibacterium	Renibacterium_salmoninarum
473	Actinobacteria	Actinobacteria_(class)	Actinomycetales	Micrococcaceae	Renibacterium	Renibacterium_salmoninarum
474	Actinobacteria	Actinobacteria_(class)	Actinomycetales	Micrococcaceae	Renibacterium	Renibacterium_salmoninarum
475	Actinobacteria	Actinobacteria_(class)	Actinomycetales	Micrococcaceae	Renibacterium	Renibacterium_salmoninarum
476	Actinobacteria	Actinobacteria_(class)	Actinomycetales	Micrococcaceae	Renibacterium	Renibacterium_salmoninarum
477	Actinobacteria	Actinobacteria_(class)	Actinomycetales	Micrococcaceae	Renibacterium	Renibacterium_salmoninarum
478	Actinobacteria	Actinobacteria_(class)	Actinomycetales	Micrococcaceae	Renibacterium	Renibacterium_salmoninarum
479	Actinobacteria	Actinobacteria_(class)	Actinomycetales	Micrococcaceae	Renibacterium	Renibacterium_salmoninarum
480	Actinobacteria	Actinobacteria_(class)	Actinomycetales	Micrococcaceae	Renibacterium	Renibacterium_salmoninarum
481	Actinobacteria	Actinobacteria_(class)	Actinomycetales	Micrococcaceae	Renibacterium	Renibacterium_salmoninarum
482	Actinobacteria	Actinobacteria_(class)	Actinomycetales	Micrococcaceae	Renibacterium	Renibacterium_salmoninarum
483	Actinobacteria	Actinobacteria_(class)	Actinomycetales	Micrococcaceae	Renibacterium	Renibacterium_salmoninarum
484	Actinobacteria	Actinobacteria_(class)	Actinomycetales	Micrococcaceae	Renibacterium	Renibacterium_salmoninarum
485	Actinobacteria	Actinobacteria_(class)	Actinomycetales	Micrococcaceae	Renibacterium	Renibacterium_salmoninarum
486	Actinobacteria	Actinobacteria_(class)	Actinomycetales	Micrococcaceae	Renibacterium	Renibacterium_salmoninarum
487	Actinobacteria	Actinobacteria_(class)	Actinomycetales	Micrococcaceae	Renibacterium	Renibacterium_salmoninarum
488	Actinobacteria	Actinobacteria_(class)	Actinomycetales	Micrococcaceae	Renibacterium	Renibacterium_salmoninarum
489	Actinobacteria	Actinobacteria_(class)	Actinomycetales	Micrococcaceae	Renibacterium	Renibacterium_salmoninarum
490	Actinobacteria	Actinobacteria_(class)	Actinomycetales	Micrococcaceae	Renibacterium	Renibacterium_salmoninarum
491	Actinobacteria	Actinobacteria_(class)	Actinomycetales	Micrococcaceae	Renibacterium	Renibacterium_salmoninarum
492	Actinobacteria	Actinobacteria_(class)	Actinomycetales	Micrococcaceae	Renibacterium	Renibacterium_salmoninarum
493	Actinobacteria	Actinobacteria_(class)	Actinomycetales	Micrococcaceae	Renibacterium	Renibacterium_salmoninarum
494	Actinobacteria	Actinobacteria_(class)	Actinomycetales	Micrococcaceae	Renibacterium	Renibacterium_salmoninarum
495	Actinobacteria	Actinobacteria_(class)	Actinomycetales	Micrococcaceae	Renibacterium	Renibacterium_salmoninarum
496	Actinobacteria	Actinobacteria_(class)	Actinomycetales	Micrococcaceae	Renibacterium	Renibacterium_salmoninarum
497	Actinobacteria	Actinobacteria_(class)	Actinomycetales	Micrococcaceae	Renibacterium	Renibacterium_salmoninarum
498	Actinobacteria	Actinobacteria_(class)	Actinomycetales	Micrococcaceae	Renibacterium	Renibacterium_salmoninarum
499	Actinobacteria	Actinobacteria_(class)	Actinomycetales	Micrococcaceae	Renibacterium	Renibacterium_salmoninarum
500	Actinobacteria	Actinobacteria_(class)	Actinomycetales	Micrococcaceae	Renibacterium	Renibacterium_salmoninarum
501	Actinobacteria	Actinobacteria_(class)	Actinomycetales	Micrococcaceae	Renibacterium	Renibacterium_salmoninarum
502	Actinobacteria	Actinobacteria_(class)	Actinomycetales	Micrococcaceae	Renibacterium	Renibacterium_salmoninarum
503	Actinobacteria	Actinobacteria_(class)	Actinomycetales	Micrococcaceae	Renibacterium	Renibacterium_salmoninarum
504	Actinobacteria	Actinobacteria_(class)	Actinomycetales	Micrococcaceae	Renibacterium	Renibacterium_salmoninarum
505	Actinobacteria	Actinobacteria_(class)	Actinomycetales	Micrococcaceae	Renibacterium	Renibacterium_salmoninarum
506	Actinobacteria	Actinobacteria_(class)	Actinomycetales	Micrococcaceae	Renibacterium	Renibacterium_salmoninarum
507	Actinobacteria	Actinobacteria_(class)	Actinomycetales	Micrococcaceae	Renibacterium	Renibacterium_salmoninarum
508	Actinobacteria	Actinobacteria_(class)	Actinomycetales	Micrococcaceae	Renibacterium	Renibacterium_salmoninarum
509	Actinobacteria	Actinobacteria_(class)	Actinomycetales	Micrococcaceae	Renibacterium	Renibacterium_salmoninarum
510	Actinobacteria	Actinobacteria_(class)	Actinomycetales	Micrococcaceae	Renibacterium	Renibacterium_salmoninarum
511	Actinobacteria	Actinobacteria_(class)	Actinomycetales	Micrococcaceae	Renibacterium	Renibacterium_salmoninarum
512	Actinobacteria	Actinobacteria_(class)	Actinomycetales	Micrococcaceae	Renibacterium	Renibacterium_salmoninarum
513	Actinobacteria	Actinobacteria_(class)	Actinomycetales	Micrococcaceae	Renibacterium	Renibacterium_salmoninarum
514	Actinobacteria	Actinobacteria_(class)	Actinomycetales	Micrococcaceae	Renibacterium	Renibacterium_salmoninarum
515	Actinobacteria	Actinobacteria_(class)	Actinomycetales	Micrococcaceae	Renibacterium	Renibacterium_salmoninarum
516	Actinobacteria	Actinobacteria_(class)	Actinomycetales	Micrococcaceae	Renibacterium	Renibacterium_salmoninarum
517	Actinobacteria	Actinobacteria_(class)	Actinomycetales	Micrococcaceae	Renibacterium	Renibacterium_salmoninarum
518	Actinobacteria	Actinobacteria_(class)	Actinomycetales	Micrococcaceae	Renibacterium	Renibacterium_salmoninarum
519	Actinobacteria	Actinobacteria_(class)	Actinomycetales	Micrococcaceae	Renibacterium	Renibacterium_salmoninarum
520	Actinobacteria	Actinobacteria_(class)	Actinomycetales	Micrococcaceae	Renibacterium	Renibacterium_salmoninarum
521	Actinobacteria	Actinobacteria_(class)	Actinomycetales	Micrococcaceae	Renibacterium	Renibacterium_salmoninarum
522	Actinobacteria	Actinobacteria_(class)	Actinomycetales	Micrococcaceae	Renibacterium	Renibacterium_salmoninarum
523	Actinobacteria	Actinobacteria_(class)	Actinomycetales	Micrococcaceae	Renibacterium	Renibacterium_salmoninarum
524	Actinobacteria	Actinobacteria_(class)	Actinomycetales	Micrococcaceae	Renibacterium	Renibacterium_salmoninarum
525	Actinobacteria	Actinobacteria_(class)	Actinomycetales	Micrococcaceae	Renibacterium	Renibacterium_salmoninarum
526	Actinobacteria	Actinobacteria_(class)	Actinomycetales	Micrococcaceae	Renibacterium	Renibacterium_salmoninarum
527	Actinobacteria	Actinobacteria_(class)	Actinomycetales	Micrococcaceae	Renibacterium	Renibacterium_salmoninarum
528	Actinobacteria	Actinobacteria_(class)	Actinomycetales	Micrococcaceae	Renibacterium	Renibacterium_salmoninarum
529	Actinobacteria	Actinobacteria_(class)	Actinomycetales	Micrococcaceae	Renibacterium	Renibacterium_salmoninarum
530	Actinobacteria	Actinobacteria_(class)	Actinomycetales	Micrococcaceae	Renibacterium	Renibacterium_salmoninarum
531	Actinobacteria	Actinobacteria_(class)	Actinomycetales	Micrococcaceae	Renibacterium	Renibacterium_salmoninarum
532	Actinobacteria	Actinobacteria_(class)	Actinomycetales	Micrococcaceae	Renibacterium	Renibacterium_salmoninarum
533	Actinobacteria	Actinobacteria_(class)	Actinomycetales	Micrococcaceae	Renibacterium	Renibacterium_salmoninarum
534	Actinobacteria	Actinobacteria_(class)	Actinomycetales	Micrococcaceae	Renibacterium	Renibacterium_salmoninarum
535	Actinobacteria	Actinobacteria_(class)	Actinomycetales	Micrococcaceae	Renibacterium	Renibacterium_salmoninarum
536	Actinobacteria	Actinobacteria_(class)	Actinomycetales	Micrococcaceae	Renibacterium	Renibacterium_salmoninarum
537	Actinobacteria	Actinobacteria_(class)	Actinomycetales	Micrococcaceae	Renibacterium	Renibacterium_salmoninarum
538	Actinobacteria	Actinobacteria_(class)	Actinomycetales	Micrococcaceae	Renibacterium	Renibacterium_salmoninarum
539	Actinobacteria	Actinobacteria_(class)	Actinomycetales	Micrococcaceae	Renibacterium	Renibacterium_salmoninarum
540	Actinobacteria	Actinobacteria_(class)	Actinomycetales	Micrococcaceae	Renibacterium	Renibacterium_salmoninarum
541	Actinobacteria	Actinobacteria_(class)	Actinomycetales	Micrococcaceae	Renibacterium	Renibacterium_salmoninarum
542	Actinobacteria	Actinobacteria_(class)	Actinomycetales	Micrococcaceae	Renibacterium	Renibacterium_salmoninarum
543	Actinobacteria	Actinobacteria_(class)	Actinomycetales	Micrococcaceae	Renibacterium	Renibacterium_salmoninarum
544	Actinobacteria	Actinobacteria_(class)	Actinomycetales	Micrococcaceae	Renibacterium	Renibacterium_salmoninarum
545	Actinobacteria	Actinobacteria_(class)	Actinomycetales	Micrococcaceae	Renibacterium	Renibacterium_salmoninarum
546	Actinobacteria	Actinobacteria_(class)	Actinomycetales	Micrococcaceae	Renibacterium	Renibacterium_salmoninarum
547	Actinobacteria	Actinobacteria_(class)	Actinomycetales	Micrococcaceae	Renibacterium	Renibacterium_salmoninarum
548	Actinobacteria	Actinobacteria_(class)	Actinomycetales	Micrococcaceae	Renibacterium	Renibacterium_salmoninarum
549	Actinobacteria	Actinobacteria_(class)	Actinomycetales	Micrococcaceae	Renibacterium	Renibacterium_salmoninarum
550	Actinobacteria	Actinobacteria_(class)	Actinomycetales	Micrococcaceae	Renibacterium	Renibacterium_salmoninarum
551	Actinobacteria	Actinobacteria_(class)	Actinomycetales	Micrococcaceae	Renibacterium	Renibacterium_salmoninarum
552	Actinobacteria	Actinobacteria_(class)	Actinomycetales	Micrococcaceae	Renibacterium	Renibacterium_salmoninarum
553	Actinobacteria	Actinobacteria_(class)	Actinomycetales	Micrococcaceae	Renibacterium	Renibacterium_salmoninarum
554	Actinobacteria	Actinobacteria_(class)	Actinomycetales	Micrococcaceae	Renibacterium	Renibacterium_salmoninarum
555	Actinobacteria	Actinobacteria_(class)	Actinomycetales	Micrococcaceae	Renibacterium	Renibacterium_salmoninarum
556	Actinobacteria	Actinobacteria_(class)	Actinomycetales	Micrococcaceae	Renibacterium	Renibacterium_salmoninarum
557	Actinobacteria	Actinobacteria_(class)	Actinomycetales	Micrococcaceae	Renibacterium	Renibacterium_salmoninarum
558	Actinobacteria	Actinobacteria_(class)	Actinomycetales	Micrococcaceae	Renibacterium	Renibacterium_salmoninarum
559	Actinobacteria	Actinobacteria_(class)	Actinomycetales	Micrococcaceae	Renibacterium	Renibacterium_salmoninarum
560	Actinobacteria	Actinobacteria_(class)	Actinomycetales	Micrococcaceae	Renibacterium	Renibacterium_salmoninarum
561	Actinobacteria	Actinobacteria_(class)	Actinomycetales	Micrococcaceae	Renibacterium	Renibacterium_salmoninarum
562	Actinobacteria	Actinobacteria_(class)	Actinomycetales	Micrococcaceae	Renibacterium	Renibacterium_salmoninarum
563	Actinobacteria	Actinobacteria_(class)	Actinomycetales	Micrococcaceae	Renibacterium	Renibacterium_salmoninarum
564	Actinobacteria	Actinobacteria_(class)	Actinomycetales	Micrococcaceae	Renibacterium	Renibacterium_salmoninarum
565	Actinobacteria	Actinobacteria_(class)	Actinomycetales	Micrococcaceae	Renibacterium	Renibacterium_salmoninarum
566	Actinobacteria	Actinobacteria_(class)	Actinomycetales	Micrococcaceae	Renibacterium	Renibacterium_salmoninarum
567	Actinobacteria	Actinobacteria_(class)	Actinomycetales	Micrococcaceae	Renibacterium	Renibacterium_salmoninarum
568	Actinobacteria	Actinobacteria_(class)	Actinomycetales	Micrococcaceae	Renibacterium	Renibacterium_salmoninarum
569	Actinobacteria	Actinobacteria_(class)	Actinomycetales	Micrococcaceae	Renibacterium	Renibacterium_salmoninarum
570	Actinobacteria	Actinobacteria_(class)	Actinomycetales	Micrococcaceae	Renibacterium	Renibacterium_salmoninarum
571	Actinobacteria	Actinobacteria_(class)	Actinomycetales	Micrococcaceae	Renibacterium	Renibacterium_salmoninarum
572	Actinobacteria	Actinobacteria_(class)	Actinomycetales	Micrococcaceae	Renibacterium	Renibacterium_salmoninarum
573	Actinobacteria	Actinobacteria_(class)	Actinomycetales	Micrococcaceae	Renibacterium	Renibacterium_salmoninarum
574	Actinobacteria	Actinobacteria_(class)	Actinomycetales	Micrococcaceae	Renibacterium	Renibacterium_salmoninarum
575	Actinobacteria	Actinobacteria_(class)	Actinomycetales	Micrococcaceae	Renibacterium	Renibacterium_salmoninarum
576	Actinobacteria	Actinobacteria_(class)	Actinomycetales	Micrococcaceae	Renibacterium	Renibacterium_salmoninarum
577	Actinobacteria	Actinobacteria_(class)	Actinomycetales	Micrococcaceae	Renibacterium	Renibacterium_salmoninarum
578	Actinobacteria	Actinobacteria_(class)	Actinomycetales	Micrococcaceae	Renibacterium	Renibacterium_salmoninarum
579	Firmicutes	Bacilli	Bacillales	Bacillaceae	Oceanobacillus	Oceanobacillus_iheyensis
580	Firmicutes	Bacilli	Bacillales	Bacillaceae	Oceanobacillus	Oceanobacillus_iheyensis
581	Firmicutes	Bacilli	Bacillales	Bacillaceae	Oceanobacillus	Oceanobacillus_iheyensis
582	Firmicutes	Bacilli	Bacillales	Bacillaceae	Oceanobacillus	Oceanobacillus_iheyensis
583	Firmicutes	Bacilli	Bacillales	Bacillaceae	Oceanobacillus	Oceanobacillus_iheyensis
584	Firmicutes	Bacilli	Bacillales	Bacillaceae	Oceanobacillus	Oceanobacillus_iheyensis
585	Firmicutes	Bacilli	Bacillales	Bacillaceae	Oceanobacillus	Oceanobacillus_iheyensis
586	Firmicutes	Bacilli	Bacillales	Bacillaceae	Oceanobacillus	Oceanobacillus_iheyensis
587	Firmicutes	Bacilli	Bacillales	Bacillaceae	Oceanobacillus	Oceanobacillus_iheyensis
588	Firmicutes	Bacilli	Bacillales	Bacillaceae	Oceanobacillus	Oceanobacillus_iheyensis
589	Firmicutes	Bacilli	Bacillales	Bacillaceae	Oceanobacillus	Oceanobacillus_iheyensis
590	Firmicutes	Bacilli	Bacillales	Bacillaceae	Oceanobacillus	Oceanobacillus_iheyensis
591	Firmicutes	Bacilli	Bacillales	Bacillaceae	Oceanobacillus	Oceanobacillus_iheyensis
592	Firmicutes	Bacilli	Bacillales	Bacillaceae	Oceanobacillus	Oceanobacillus_iheyensis
593	Firmicutes	Bacilli	Bacillales	Bacillaceae	Oceanobacillus	Oceanobacillus_iheyensis
594	Firmicutes	Bacilli	Bacillales	Bacillaceae	Oceanobacillus	Oceanobacillus_iheyensis
595	Firmicutes	Bacilli	Bacillales	Bacillaceae	Oceanobacillus	Oceanobacillus_iheyensis
596	Firmicutes	Bacilli	Bacillales	Bacillaceae	Oceanobacillus	Oceanobacillus_iheyensis
597	Firmicutes	Bacilli	Bacillales	Bacillaceae	Oceanobacillus	Oceanobacillus_iheyensis
598	Firmicutes	Bacilli	Bacillales	Bacillaceae	Oceanobacillus	Oceanobacillus_iheyensis
599	Firmicutes	Bacilli	Bacillales	Bacillaceae	Oceanobacillus	Oceanobacillus_iheyensis
600	Firmicutes	Bacilli	Bacillales	Bacillaceae	Oceanobacillus	Oceanobacillus_iheyensis
601	Firmicutes	Bacilli	Bacillales	Bacillaceae	Oceanobacillus	Oceanobacillus_iheyensis
602	Firmicutes	Bacilli	Bacillales	Bacillaceae	Oceanobacillus	Oceanobacillus_iheyensis
603	Firmicutes	Bacilli	Bacillales	Bacillaceae	Oceanobacillus	Oceanobacillus_iheyensis
604	Firmicutes	Bacilli	Bacillales	Bacillaceae	Oceanobacillus	Oceanobacillus_iheyensis
605	Firmicutes	Bacilli	Bacillales	Bacillaceae	Oceanobacillus	Oceanobacillus_iheyensis
606	Firmicutes	Bacilli	Bacillales	Bacillaceae	Oceanobacillus	Oceanobacillus_iheyensis
607	Firmicutes	Bacilli	Bacillales	Bacillaceae	Oceanobacillus	Oceanobacillus_iheyensis
608	Firmicutes	Bacilli	Bacillales	Bacillaceae	Oceanobacillus	Oceanobacillus_iheyensis
609	Firmicutes	Bacilli	Bacillales	Bacillaceae	Oceanobacillus	Oceanobacillus_iheyensis
610	Firmicutes	Bacilli	Bacillales	Bacillaceae	Oceanobacillus	Oceanobacillus_iheyensis
611	Firmicutes	Bacilli	Bacillales	Bacillaceae	Oceanobacillus	Oceanobacillus_iheyensis
612	Firmicutes	Bacilli	Bacillales	Bacillaceae	Oceanobacillus	Oceanobacillus_iheyensis
613	Firmicutes	Bacilli	Bacillales	Bacillaceae	Oceanobacillus	Oceanobacillus_iheyensis
614	Firmicutes	Bacilli	Bacillales	Bacillaceae	Oceanobacillus	Oceanobacillus_iheyensis
615	Firmicutes	Bacilli	Bacillales	Bacillaceae	Oceanobacillus	Oceanobacillus_iheyensis
616	Firmicutes	Bacilli	Bacillales	Bacillaceae	Oceanobacillus	Oceanobacillus_iheyensis
617	Firmicutes	Bacilli	Bacillales	Bacillaceae	Oceanobacillus	Oceanobacillus_iheyensis
618	Firmicutes	Bacilli	Bacillales	Bacillaceae	Oceanobacillus	Oceanobacillus_iheyensis
619	Firmicutes	Bacilli	Bacillales	Bacillaceae	Oceanobacillus	Oceanobacillus_iheyensis
620	Firmicutes	Bacilli	Bacillales	Bacillaceae	Oceanobacillus	Oceanobacillus_iheyensis
621	Firmicutes	Bacilli	Bacillales	Bacillaceae	Oceanobacillus	Oceanobacillus_iheyensis
622	Firmicutes	Bacilli	Bacillales	Bacillaceae	Oceanobacillus	Oceanobacillus_iheyensis
623	Firmicutes	Bacilli	Bacillales	Bacillaceae	Oceanobacillus	Oceanobacillus_iheyensis
624	Firmicutes	Bacilli	Bacillales	Bacillaceae	Oceanobacillus	Oceanobacillus_iheyensis
625	Firmicutes	Bacilli	Bacillales	Bacillaceae	Oceanobacillus	Oceanobacillus_iheyensis
626	Firmicutes	Bacilli	Bacillales	Bacillaceae	Oceanobacillus	Oceanobacillus_iheyensis
627	Firmicutes	Bacilli	Bacillales	Bacillaceae	Oceanobacillus	Oceanobacillus_iheyensis
628	Firmicutes	Bacilli	Bacillales	Bacillaceae	Oceanobacillus	Oceanobacillus_iheyensis
629	Firmicutes	Bacilli	Bacillales	Bacillaceae	Oceanobacillus	Oceanobacillus_iheyensis
630	Firmicutes	Bacilli	Bacillales	Bacillaceae	Oceanobacillus	Oceanobacillus_iheyensis
631	Firmicutes	Bacilli	Bacillales	Bacillaceae	Oceanobacillus	Oceanobacillus_iheyensis
632	Firmicutes	Bacilli	Bacillales	Bacillaceae	Oceanobacillus	Oceanobacillus_iheyensis
633	Firmicutes	Bacilli	Bacillales	Bacillaceae	Oceanobacillus	Oceanobacillus_iheyensis
634	Firmicutes	Bacilli	Bacillales	Bacillaceae	Oceanobacillus	Oceanobacillus_iheyensis
635	Firmicutes	Bacilli	Bacillales	Bacillaceae	Oceanobacillus	Oceanobacillus_iheyensis
636	Firmicutes	Bacilli	Bacillales	Bacillaceae	Oceanobacillus	Oceanobacillus_iheyensis
637	Firmicutes	Bacilli	Bacillales	Bacillaceae	Oceanobacillus	Oceanobacillus_iheyensis
638	Firmicutes	Bacilli	Bacillales	Bacillaceae	Oceanobacillus	Oceanobacillus_iheyensis
639	Firmicutes	Bacilli	Bacillales	Bacillaceae	Oceanobacillus	Oceanobacillus_iheyensis
640	Firmicutes	Bacilli	Bacillales	Bacillaceae	Oceanobacillus	Oceanobacillus_iheyensis
641	Firmicutes	Bacilli	Bacillales	Bacillaceae	Oceanobacillus	Oceanobacillus_iheyensis
642	Firmicutes	Bacilli	Bacillales	Bacillaceae	Oceanobacillus	Oceanobacillus_iheyensis
643	Firmicutes	Bacilli	Bacillales	Bacillaceae	Oceanobacillus	Oceanobacillus_iheyensis
644	Firmicutes	Bacilli	Bacillales	Bacillaceae	Oceanobacillus	Oceanobacillus_iheyensis
645	Firmicutes	Bacilli	Bacillales	Bacillaceae	Oceanobacillus	Oceanobacillus_iheyensis
646	Firmicutes	Bacilli	Bacillales	Bacillaceae	Oceanobacillus	Oceanobacillus_iheyensis
647	Firmicutes	Bacilli	Bacillales	Bacillaceae	Oceanobacillus	Oceanobacillus_iheyensis
648	Firmicutes	Bacilli	Bacillales	Bacillaceae	Oceanobacillus	Oceanobacillus_iheyensis
649	Firmicutes	Bacilli	Bacillales	Bacillaceae	Oceanobacillus	Oceanobacillus_iheyensis
650	Firmicutes	Bacilli	Bacillales	Bacillaceae	Oceanobacillus	Oceanobacillus_iheyensis
651	Firmicutes	Bacilli	Bacillales	Bacillaceae	Oceanobacillus	Oceanobacillus_iheyensis
652	Firmicutes	Bacilli	Bacillales	Bacillaceae	Oceanobacillus	Oceanobacillus_iheyensis
653	Firmicutes	Bacilli	Bacillales	Bacillaceae	Oceanobacillus	Oceanobacillus_iheyensis
654	Firmicutes	Bacilli	Bacillales	Bacillaceae	Oceanobacillus	Oceanobacillus_iheyensis
655	Firmicutes	Bacilli	Bacillales	Bacillaceae	Oceanobacillus	Oceanobacillus_iheyensis
656	Firmicutes	Bacilli	Bacillales	Bacillaceae	Oceanobacillus	Oceanobacillus_iheyensis
657	Firmicutes	Bacilli	Bacillales	Bacillaceae	Oceanobacillus	Oceanobacillus_iheyensis
658	Firmicutes	Bacilli	Bacillales	Bacillaceae	Oceanobacillus	Oceanobacillus_iheyensis
659	Firmicutes	Bacilli	Bacillales	Bacillaceae	Oceanobacillus	Oceanobacillus_iheyensis
660	Firmicutes	Bacilli	Bacillales	Bacillaceae	Oceanobacillus	Oceanobacillus_iheyensis
661	Firmicutes	Bacilli	Bacillales	Bacillaceae	Oceanobacillus	Oceanobacillus_iheyensis
662	Firmicutes	Bacilli	Bacillales	Bacillaceae	Oceanobacillus	Oceanobacillus_iheyensis
663	Firmicutes	Bacilli	Bacillales	Bacillaceae	Oceanobacillus	Oceanobacillus_iheyensis
664	Firmicutes	Bacilli	Bacillales	Bacillaceae	Oceanobacillus	Oceanobacillus_iheyensis
665	Firmicutes	Bacilli	Bacillales	Bacillaceae	Oceanobacillus	Oceanobacillus_iheyensis
666	Firmicutes	Bacilli	Bacillales	Bacillaceae	Oceanobacillus	Oceanobacillus_iheyensis
667	Firmicutes	Bacilli	Bacillales	Bacillaceae	Oceanobacillus	Oceanobacillus_iheyensis
668	Firmicutes	Bacilli	Bacillales	Bacillaceae	Oceanobacillus	Oceanobacillus_iheyensis
669	Firmicutes	Bacilli	Bacillales	Bacillaceae	Oceanobacillus	Oceanobacillus_iheyensis
670	Firmicutes	Bacilli	Bacillales	Bacillaceae	Oceanobacillus	Oceanobacillus_iheyensis
671	Firmicutes	Bacilli	Bacillales	Bacillaceae	Oceanobacillus	Oceanobacillus_iheyensis
672	Firmicutes	Bacilli	Bacillales	Bacillaceae	Oceanobacillus	Oceanobacillus_iheyensis
673	Firmicutes	Bacilli	Bacillales	Bacillaceae	Oceanobacillus	Oceanobacillus_iheyensis
674	Firmicutes	Bacilli	Bacillales	Bacillaceae	Oceanobacillus	Oceanobacillus_iheyensis
675	Firmicutes	Bacilli	Bacillales	Bacillaceae	Oceanobacillus	Oceanobacillus_iheyensis
676	Firmicutes	Bacilli	Bacillales	Bacillaceae	Oceanobacillus	Oceanobacillus_iheyensis
677	Firmicutes	Bacilli	Bacillales	Bacillaceae	Oceanobacillus	Oceanobacillus_iheyensis
678	Firmicutes	Bacilli	Bacillales	Bacillaceae	Oceanobacillus	Oceanobacillus_iheyensis
679	Firmicutes	Bacilli	Bacillales	Bacillaceae	Oceanobacillus	Oceanobacillus_iheyensis
680	Firmicutes	Bacilli	Bacillales	Bacillaceae	Oceanobacillus	Oceanobacillus_iheyensis
681	Firmicutes	Bacilli	Bacillales	Bacillaceae	Oceanobacillus	Oceanobacillus_iheyensis
682	Firmicutes	Bacilli	Bacillales	Bacillaceae	Oceanobacillus	Oceanobacillus_iheyensis
683	Firmicutes	Bacilli	Bacillales	Bacillaceae	Oceanobacillus	Oceanobacillus_iheyensis
684	Firmicutes	Bacilli	Bacillales	Bacillaceae	Oceanobacillus	Oceanobacillus_iheyensis
685	Firmicutes	Bacilli	Bacillales	Bacillaceae	Oceanobacillus	Oceanobacillus_iheyensis
686	Firmicutes	Bacilli	Bacillales	Bacillaceae	Oceanobacillus	Oceanobacillus_iheyensis
687	Firmicutes	Bacilli	Bacillales	Bacillaceae	Oceanobacillus	Oceanobacillus_iheyensis
688	Firmicutes	Bacilli	Bacillales	Bacillaceae	Oceanobacillus	Oceanobacillus_iheyensis
689	Firmicutes	Bacilli	Bacillales	Bacillaceae	Oceanobacillus	Oceanobacillus_iheyensis
690	Firmicutes	Bacilli	Bacillales	Bacillaceae	Oceanobacillus	Oceanobacillus_iheyensis
691	Firmicutes	Bacilli	Bacillales	Bacillaceae	Oceanobacillus	Oceanobacillus_iheyensis
692	Firmicutes	Bacilli	Bacillales	Bacillaceae	Oceanobacillus	Oceanobacillus_iheyensis
693	Firmicutes	Bacilli	Bacillales	Bacillaceae	Oceanobacillus	Oceanobacillus_iheyensis
694	Firmicutes	Bacilli	Bacillales	Bacillaceae	Oceanobacillus	Oceanobacillus_iheyensis
695	Firmicutes	Bacilli	Bacillales	Bacillaceae	Oceanobacillus	Oceanobacillus_iheyensis
696	Firmicutes	Bacilli	Bacillales	Bacillaceae	Oceanobacillus	Oceanobacillus_iheyensis
697	Firmicutes	Bacilli	Bacillales	Bacillaceae	Oceanobacillus	Oceanobacillus_iheyensis
698	Firmicutes	Bacilli	Bacillales	Bacillaceae	Oceanobacillus	Oceanobacillus_iheyensis
699	Firmicutes	Bacilli	Bacillales	Bacillaceae	Oceanobacillus	Oceanobacillus_iheyensis
700	Firmicutes	Bacilli	Bacillales	Bacillaceae	Oceanobacillus	Oceanobacillus_iheyensis
701	Firmicutes	Bacilli	Bacillales	Bacillaceae	Oceanobacillus	Oceanobacillus_iheyensis
702	Firmicutes	Bacilli	Bacillales	Bacillaceae	Oceanobacillus	Oceanobacillus_iheyensis
703	Firmicutes	Bacilli	Bacillales	Bacillaceae	Oceanobacillus	Oceanobacillus_iheyensis
704	Firmicutes	Bacilli	Bacillales	Bacillaceae	Oceanobacillus	Oceanobacillus_iheyensis
705	Firmicutes	Bacilli	Bacillales	Bacillaceae	Oceanobacillus	Oceanobacillus_iheyensis
706	Firmicutes	Bacilli	Bacillales	Bacillaceae	Oceanobacillus	Oceanobacillus_iheyensis
707	Firmicutes	Bacilli	Bacillales	Bacillaceae	Oceanobacillus	Oceanobacillus_iheyensis
708	Firmicutes	Bacilli	Bacillales	Bacillaceae	Oceanobacillus	Oceanobacillus_iheyensis
709	Firmicutes	Bacilli	Bacillales	Bacillaceae	Oceanobacillus	Oceanobacillus_iheyensis
710	Firmicutes	Bacilli	Bacillales	Bacillaceae	Oceanobacillus	Oceanobacillus_iheyensis
711	Firmicutes	Bacilli	Bacillales	Bacillaceae	Oceanobacillus	Oceanobacillus_iheyensis
712	Firmicutes	Bacilli	Bacillales	Bacillaceae	Oceanobacillus	Oceanobacillus_iheyensis
713	Firmicutes	Bacilli	Bacillales	Bacillaceae	Oceanobacillus	Oceanobacillus_iheyensis
714	Firmicutes	Bacilli	Bacillales	Bacillaceae	Oceanobacillus	Oceanobacillus_iheyensis
715	Firmicutes	Bacilli	Bacillales	Bacillaceae	Oceanobacillus	Oceanobacillus_iheyensis
716	Firmicutes	Bacilli	Bacillales	Bacillaceae	Oceanobacillus	Oceanobacillus_iheyensis
717	Firmicutes	Bacilli	Bacillales	Bacillaceae	Oceanobacillus	Oceanobacillus_iheyensis
718	Firmicutes	Bacilli	Bacillales	Bacillaceae	Oceanobacillus	Oceanobacillus_iheyensis
719	Firmicutes	Bacilli	Bacillales	Bacillaceae	Oceanobacillus	Oceanobacillus_iheyensis
720	Firmicutes	Bacilli	Bacillales	Bacillaceae	Oceanobacillus	Oceanobacillus_iheyensis
721	Firmicutes	Bacilli	Bacillales	Bacillaceae	Oceanobacillus	Oceanobacillus_iheyensis
722	Firmicutes	Bacilli	Bacillales	Bacillaceae	Oceanobacillus	Oceanobacillus_iheyensis
723	Firmicutes	Bacilli	Bacillales	Bacillaceae	Oceanobacillus	Oceanobacillus_iheyensis
724	Firmicutes	Bacilli	Bacillales	Bacillaceae	Oceanobacillus	Oceanobacillus_iheyensis
725	Firmicutes	Bacilli	Bacillales	Bacillaceae	Oceanobacillus	Oceanobacillus_iheyensis
726	Firmicutes	Bacilli	Bacillales	Bacillaceae	Oceanobacillus	Oceanobacillus_iheyensis
727	Firmicutes	Bacilli	Bacillales	Bacillaceae	Oceanobacillus	Oceanobacillus_iheyensis
728	Firmicutes	Bacilli	Bacillales	Bacillaceae	Oceanobacillus	Oceanobacillus_iheyensis
729	Firmicutes	Bacilli	Bacillales	Bacillaceae	Oceanobacillus	Oceanobacillus_iheyensis
730	Firmicutes	Bacilli	Bacillales	Bacillaceae	Oceanobacillus	Oceanobacillus_iheyensis
731	Firmicutes	Bacilli	Bacillales	Bacillaceae	Oceanobacillus	Oceanobacillus_iheyensis
732	Firmicutes	Bacilli	Bacillales	Bacillaceae	Oceanobacillus	Oceanobacillus_iheyensis
733	Firmicutes	Bacilli	Bacillales	Bacillaceae	Oceanobacillus	Oceanobacillus_iheyensis
734	Firmicutes	Bacilli	Bacillales	Bacillaceae	Oceanobacillus	Oceanobacillus_iheyensis
735	Firmicutes	Bacilli	Bacillales	Bacillaceae	Oceanobacillus	Oceanobacillus_iheyensis
736	Firmicutes	Bacilli	Bacillales	Bacillaceae	Oceanobacillus	Oceanobacillus_iheyensis
737	Firmicutes	Bacilli	Bacillales	Bacillaceae	Oceanobacillus	Oceanobacillus_iheyensis
738	Firmicutes	Bacilli	Bacillales	Bacillaceae	Oceanobacillus	Oceanobacillus_iheyensis
739	Firmicutes	Bacilli	Bacillales	Bacillaceae	Oceanobacillus	Oceanobacillus_iheyensis
740	Firmicutes	Bacilli	Bacillales	Bacillaceae	Oceanobacillus	Oceanobacillus_iheyensis
741	Firmicutes	Bacilli	Bacillales	Bacillaceae	Oceanobacillus	Oceanobacillus_iheyensis
742	Firmicutes	Bacilli	Bacillales	Bacillaceae	Oceanobacillus	Oceanobacillus_iheyensis
743	Firmicutes	Bacilli	Bacillales	Bacillaceae	Oceanobacillus	Oceanobacillus_iheyensis
744	Firmicutes	Bacilli	Bacillales	Bacillaceae	Oceanobacillus	Oceanobacillus_iheyensis
745	Firmicutes	Bacilli	Bacillales	Bacillaceae	Oceanobacillus	Oceanobacillus_iheyensis
746	Firmicutes	Bacilli	Bacillales	Bacillaceae	Oceanobacillus	Oceanobacillus_iheyensis
747	Firmicutes	Bacilli	Bacillales	Bacillaceae	Oceanobacillus	Oceanobacillus_iheyensis
748	Firmicutes	Bacilli	Bacillales	Bacillaceae	Oceanobacillus	Oceanobacillus_iheyensis
749	Firmicutes	Bacilli	Bacillales	Bacillaceae	Oceanobacillus	Oceanobacillus_iheyensis
750	Firmicutes	Bacilli	Bacillales	Bacillaceae	Oceanobacillus	Oceanobacillus_iheyensis
751	Firmicutes	Bacilli	Bacillales	Bacillaceae	Oceanobacillus	Oceanobacillus_iheyensis
752	Firmicutes	Bacilli	Bacillales	Bacillaceae	Oceanobacillus	Oceanobacillus_iheyensis
753	Firmicutes	Bacilli	Bacillales	Bacillaceae	Oceanobacillus	Oceanobacillus_iheyensis
754	Firmicutes	Bacilli	Bacillales	Bacillaceae	Oceanobacillus	Oceanobacillus_iheyensis
755	Firmicutes	Bacilli	Bacillales	Bacillaceae	Oceanobacillus	Oceanobacillus_iheyensis
756	Firmicutes	Bacilli	Bacillales	Bacillaceae	Oceanobacillus	Oceanobacillus_iheyensis
757	Firmicutes	Bacilli	Bacillales	Bacillaceae	Oceanobacillus	Oceanobacillus_iheyensis
758	Firmicutes	Bacilli	Bacillales	Bacillaceae	Oceanobacillus	Oceanobacillus_iheyensis
759	Firmicutes	Bacilli	Bacillales	Bacillaceae	Oceanobacillus	Oceanobacillus_iheyensis
760	Firmicutes	Bacilli	Bacillales	Bacillaceae	Oceanobacillus	Oceanobacillus_iheyensis
761	Firmicutes	Bacilli	Bacillales	Bacillaceae	Oceanobacillus	Oceanobacillus_iheyensis
762	Firmicutes	Bacilli	Bacillales	Bacillaceae	Oceanobacillus	Oceanobacillus_iheyensis
763	Firmicutes	Bacilli	Bacillales	Bacillaceae	Oceanobacillus	Oceanobacillus_iheyensis
764	Firmicutes	Bacilli	Bacillales	Bacillaceae	Oceanobacillus	Oceanobacillus_iheyensis
765	Firmicutes	Bacilli	Bacillales	Bacillaceae	Oceanobacillus	Oceanobacillus_iheyensis
766	Firmicutes	Bacilli	Bacillales	Bacillaceae	Oceanobacillus	Oceanobacillus_iheyensis
767	Firmicutes	Bacilli	Bacillales	Bacillaceae	Oceanobacillus	Oceanobacillus_iheyensis
768	Firmicutes	Bacilli	Bacillales	Bacillaceae	Oceanobacillus	Oceanobacillus_iheyensis
769	Firmicutes	Bacilli	Bacillales	Bacillaceae	Oceanobacillus	Oceanobacillus_iheyensis
770	Firmicutes	Bacilli	Bacillales	Bacillaceae	Oceanobacillus	Oceanobacillus_iheyensis
771	Firmicutes	Bacilli	Bacillales	Bacillaceae	Oceanobacillus	Oceanobacillus_iheyensis
772	Firmicutes	Bacilli	Bacillales	Bacillaceae	Oceanobacillus	Oceanobacillus_iheyensis
773	Firmicutes	Bacilli	Bacillales	Bacillaceae	Oceanobacillus	Oceanobacillus_iheyensis
774	Firmicutes	Bacilli	Bacillales	Bacillaceae	Oceanobacillus	Oceanobacillus_iheyensis
775	Firmicutes	Bacilli	Bacillales	Bacillaceae	Oceanobacillus	Oceanobacillus_iheyensis
776	Firmicutes	Bacilli	Bacillales	Bacillaceae	Oceanobacillus	Oceanobacillus_iheyensis
777	Firmicutes	Bacilli	Bacillales	Bacillaceae	Oceanobacillus	Oceanobacillus_iheyensis
778	Firmicutes	Bacilli	Bacillales	Bacillaceae	Oceanobacillus	Oceanobacillus_iheyensis
779	Firmicutes	Bacilli	Bacillales	Bacillaceae	Oceanobacillus	Oceanobacillus_iheyensis
780	Firmicutes	Bacilli	Bacillales	Bacillaceae	Oceanobacillus	Oceanobacillus_iheyensis
781	Firmicutes	Bacilli	Bacillales	Bacillaceae	Oceanobacillus	Oceanobacillus_iheyensis
782	Firmicutes	Bacilli	Bacillales	Bacillaceae	Oceanobacillus	Oceanobacillus_iheyensis
783	Firmicutes	Bacilli	Bacillales	Bacillaceae	Oceanobacillus	Oceanobacillus_iheyensis
784	Firmicutes	Bacilli	Bacillales	Bacillaceae	Oceanobacillus	Oceanobacillus_iheyensis
785	Firmicutes	Bacilli	Bacillales	Bacillaceae	Oceanobacillus	Oceanobacillus_iheyensis
786	Firmicutes	Bacilli	Bacillales	Bacillaceae	Oceanobacillus	Oceanobacillus_iheyensis
787	Firmicutes	Bacilli	Bacillales	Bacillaceae	Oceanobacillus	Oceanobacillus_iheyensis
788	Firmicutes	Bacilli	Bacillales	Bacillaceae	Oceanobacillus	Oceanobacillus_iheyensis
789	Firmicutes	Bacilli	Bacillales	Bacillaceae	Oceanobacillus	Oceanobacillus_iheyensis
790	Firmicutes	Bacilli	Bacillales	Bacillaceae	Oceanobacillus	Oceanobacillus_iheyensis
791	Firmicutes	Bacilli	Bacillales	Bacillaceae	Oceanobacillus	Oceanobacillus_iheyensis
792	Firmicutes	Bacilli	Bacillales	Bacillaceae	Oceanobacillus	Oceanobacillus_iheyensis
793	Firmicutes	Bacilli	Bacillales	Bacillaceae	Oceanobacillus	Oceanobacillus_iheyensis
794	Firmicutes	Bacilli	Bacillales	Bacillaceae	Oceanobacillus	Oceanobacillus_iheyensis
795	Firmicutes	Bacilli	Bacillales	Bacillaceae	Oceanobacillus	Oceanobacillus_iheyensis
796	Firmicutes	Bacilli	Bacillales	Bacillaceae	Oceanobacillus	Oceanobacillus_iheyensis
797	Firmicutes	Bacilli	Bacillales	Bacillaceae	Oceanobacillus	Oceanobacillus_iheyensis
798	Firmicutes	Bacilli	Bacillales	Bacillaceae	Oceanobacillus	Oceanobacillus_iheyensis
799	Firmicutes	Bacilli	Bacillales	Bacillaceae	Oceanobacillus	Oceanobacillus_iheyensis
800	Firmicutes	Bacilli	Bacillales	Bacillaceae	Oceanobacillus	Oceanobacillus_iheyensis
801	Firmicutes	Bacilli	Bacillales	Bacillaceae	Oceanobacillus	Oceanobacillus_iheyensis
802	Firmicutes	Bacilli	Bacillales	Bacillaceae	Oceanobacillus	Oceanobacillus_iheyensis
803	Firmicutes	Bacilli	Bacillales	Bacillaceae	Oceanobacillus	Oceanobacillus_iheyensis
804	Firmicutes	Bacilli	Bacillales	Bacillaceae	Oceanobacillus	Oceanobacillus_iheyensis
805	Firmicutes	Bacilli	Bacillales	Bacillaceae	Oceanobacillus	Oceanobacillus_iheyensis
806	Firmicutes	Bacilli	Bacillales	Bacillaceae	Oceanobacillus	Oceanobacillus_iheyensis
807	Firmicutes	Bacilli	Bacillales	Bacillaceae	Oceanobacillus	Oceanobacillus_iheyensis
808	Firmicutes	Bacilli	Bacillales	Bacillaceae	Oceanobacillus	Oceanobacillus_iheyensis
809	Firmicutes	Bacilli	Bacillales	Bacillaceae	Oceanobacillus	Oceanobacillus_iheyensis
810	Firmicutes	Bacilli	Bacillales	Bacillaceae	Oceanobacillus	Oceanobacillus_iheyensis
811	Firmicutes	Bacilli	Bacillales	Bacillaceae	Oceanobacillus	Oceanobacillus_iheyensis
812	Firmicutes	Bacilli	Bacillales	Bacillaceae	Oceanobacillus	Oceanobacillus_iheyensis
813	Firmicutes	Bacilli	Bacillales	Bacillaceae	Oceanobacillus	Oceanobacillus_iheyensis
814	Firmicutes	Bacilli	Bacillales	Bacillaceae	Oceanobacillus	Oceanobacillus_iheyensis
815	Firmicutes	Bacilli	Bacillales	Bacillaceae	Oceanobacillus	Oceanobacillus_iheyensis
816	Firmicutes	Bacilli	Bacillales	Bacillaceae	Oceanobacillus	Oceanobacillus_iheyensis
817	Firmicutes	Bacilli	Bacillales	Bacillaceae	Oceanobacillus	Oceanobacillus_iheyensis
818	Firmicutes	Bacilli	Bacillales	Bacillaceae	Oceanobacillus	Oceanobacillus_iheyensis
819	Firmicutes	Bacilli	Bacillales	Bacillaceae	Oceanobacillus	Oceanobacillus_iheyensis
820	Firmicutes	Bacilli	Bacillales	Bacillaceae	Oceanobacillus	Oceanobacillus_iheyensis
821	Firmicutes	Bacilli	Bacillales	Bacillaceae	Oceanobacillus	Oceanobacillus_iheyensis
822	Firmicutes	Bacilli	Bacillales	Bacillaceae	Oceanobacillus	Oceanobacillus_iheyensis
823	Firmicutes	Bacilli	Bacillales	Bacillaceae	Oceanobacillus	Oceanobacillus_iheyensis
824	Firmicutes	Bacilli	Bacillales	Bacillaceae	Oceanobacillus	Oceanobacillus_iheyensis
825	Firmicutes	Bacilli	Bacillales	Bacillaceae	Oceanobacillus	Oceanobacillus_iheyensis
826	Firmicutes	Bacilli	Bacillales	Bacillaceae	Oceanobacillus	Oceanobacillus_iheyensis
827	Firmicutes	Bacilli	Bacillales	Bacillaceae	Oceanobacillus	Oceanobacillus_iheyensis
828	Firmicutes	Bacilli	Bacillales	Bacillaceae	Oceanobacillus	Oceanobacillus_iheyensis
829	Firmicutes	Bacilli	Bacillales	Bacillaceae	Oceanobacillus	Oceanobacillus_iheyensis
830	Firmicutes	Bacilli	Bacillales	Bacillaceae	Oceanobacillus	Oceanobacillus_iheyensis
831	Firmicutes	Bacilli	Bacillales	Bacillaceae	Oceanobacillus	Oceanobacillus_iheyensis
832	Firmicutes	Bacilli	Bacillales	Bacillaceae	Oceanobacillus	Oceanobacillus_iheyensis
833	Firmicutes	Bacilli	Bacillales	Bacillaceae	Oceanobacillus	Oceanobacillus_iheyensis
834	Firmicutes	Bacilli	Bacillales	Bacillaceae	Oceanobacillus	Oceanobacillus_iheyensis
835	Firmicutes	Bacilli	Bacillales	Bacillaceae	Oceanobacillus	Oceanobacillus_iheyensis
836	Firmicutes	Bacilli	Bacillales	Bacillaceae	Oceanobacillus	Oceanobacillus_iheyensis
837	Firmicutes	Bacilli	Bacillales	Bacillaceae	Oceanobacillus	Oceanobacillus_iheyensis
838	Firmicutes	Bacilli	Bacillales	Bacillaceae	Oceanobacillus	Oceanobacillus_iheyensis
839	Firmicutes	Bacilli	Bacillales	Bacillaceae	Oceanobacillus	Oceanobacillus_iheyensis
840	Firmicutes	Bacilli	Bacillales	Bacillaceae	Oceanobacillus	Oceanobacillus_iheyensis
841	Firmicutes	Bacilli	Bacillales	Bacillaceae	Oceanobacillus	Oceanobacillus_iheyensis
842	Firmicutes	Bacilli	Bacillales	Bacillaceae	Oceanobacillus	Oceanobacillus_iheyensis
843	Firmicutes	Bacilli	Bacillales	Bacillaceae	Oceanobacillus	Oceanobacillus_iheyensis
844	Firmicutes	Bacilli	Bacillales	Bacillaceae	Oceanobacillus	Oceanobacillus_iheyensis
845	Firmicutes	Bacilli	Bacillales	Bacillaceae	Oceanobacillus	Oceanobacillus_iheyensis
846	Firmicutes	Bacilli	Bacillales	Bacillaceae	Oceanobacillus	Oceanobacillus_iheyensis
847	Firmicutes	Bacilli	Bacillales	Bacillaceae	Oceanobacillus	Oceanobacillus_iheyensis
848	Firmicutes	Bacilli	Bacillales	Bacillaceae	Oceanobacillus	Oceanobacillus_iheyensis
849	Firmicutes	Bacilli	Bacillales	Bacillaceae	Oceanobacillus	Oceanobacillus_iheyensis
850	Firmicutes	Bacilli	Bacillales	Bacillaceae	Oceanobacillus	Oceanobacillus_iheyensis
851	Firmicutes	Bacilli	Bacillales	Bacillaceae	Oceanobacillus	Oceanobacillus_iheyensis
852	Firmicutes	Bacilli	Bacillales	Bacillaceae	Oceanobacillus	Oceanobacillus_iheyensis
853	Firmicutes	Bacilli	Bacillales	Bacillaceae	Oceanobacillus	Oceanobacillus_iheyensis
854	Firmicutes	Bacilli	Bacillales	Bacillaceae	Oceanobacillus	Oceanobacillus_iheyensis
855	Firmicutes	Bacilli	Bacillales	Bacillaceae	Oceanobacillus	Oceanobacillus_iheyensis
856	Firmicutes	Bacilli	Bacillales	Bacillaceae	Oceanobacillus	Oceanobacillus_iheyensis
857	Firmicutes	Bacilli	Bacillales	Bacillaceae	Oceanobacillus	Oceanobacillus_iheyensis
858	Firmicutes	Bacilli	Bacillales	Bacillaceae	Oceanobacillus	Oceanobacillus_iheyensis
859	Firmicutes	Bacilli	Bacillales	Bacillaceae	Oceanobacillus	Oceanobacillus_iheyensis
860	Firmicutes	Bacilli	Bacillales	Bacillaceae	Oceanobacillus	Oceanobacillus_iheyensis
861	Firmicutes	Bacilli	Bacillales	Bacillaceae	Oceanobacillus	Oceanobacillus_iheyensis
862	Firmicutes	Bacilli	Bacillales	Bacillaceae	Oceanobacillus	Oceanobacillus_iheyensis
863	Firmicutes	Bacilli	Bacillales	Bacillaceae	Oceanobacillus	Oceanobacillus_iheyensis
864	Firmicutes	Bacilli	Bacillales	Bacillaceae	Oceanobacillus	Oceanobacillus_iheyensis
865	Firmicutes	Bacilli	Bacillales	Bacillaceae	Oceanobacillus	Oceanobacillus_iheyensis
866	Firmicutes	Bacilli	Bacillales	Bacillaceae	Oceanobacillus	Oceanobacillus_iheyensis
867	Firmicutes	Bacilli	Bacillales	Bacillaceae	Oceanobacillus	Oceanobacillus_iheyensis
868	Firmicutes	Bacilli	Bacillales	Bacillaceae	Oceanobacillus	Oceanobacillus_iheyensis
869	Firmicutes	Bacilli	Bacillales	Bacillaceae	Oceanobacillus	Oceanobacillus_iheyensis
870	Firmicutes	Bacilli	Bacillales	Bacillaceae	Oceanobacillus	Oceanobacillus_iheyensis
871	Firmicutes	Bacilli	Bacillales	Bacillaceae	Oceanobacillus	Oceanobacillus_iheyensis
872	Firmicutes	Bacilli	Bacillales	Bacillaceae	Oceanobacillus	Oceanobacillus_iheyensis
873	Firmicutes	Bacilli	Bacillales	Bacillaceae	Oceanobacillus	Oceanobacillus_iheyensis
874	Firmicutes	Bacilli	Bacillales	Bacillaceae	Oceanobacillus	Oceanobacillus_iheyensis
875	Firmicutes	Bacilli	Bacillales	Bacillaceae	Oceanobacillus	Oceanobacillus_iheyensis
876	Firmicutes	Bacilli	Bacillales	Bacillaceae	Oceanobacillus	Oceanobacillus_iheyensis
877	Firmicutes	Bacilli	Bacillales	Bacillaceae	Oceanobacillus	Oceanobacillus_iheyensis
878	Firmicutes	Bacilli	Bacillales	Bacillaceae	Oceanobacillus	Oceanobacillus_iheyensis
879	Firmicutes	Bacilli	Bacillales	Bacillaceae	Oceanobacillus	Oceanobacillus_iheyensis
880	Firmicutes	Bacilli	Bacillales	Bacillaceae	Oceanobacillus	Oceanobacillus_iheyensis
881	Firmicutes	Bacilli	Bacillales	Bacillaceae	Oceanobacillus	Oceanobacillus_iheyensis
882	Firmicutes	Bacilli	Bacillales	Bacillaceae	Oceanobacillus	Oceanobacillus_iheyensis
883	Firmicutes	Bacilli	Bacillales	Bacillaceae	Oceanobacillus	Oceanobacillus_iheyensis
884	Firmicutes	Bacilli	Bacillales	Bacillaceae	Oceanobacillus	Oceanobacillus_iheyensis
885	Firmicutes	Bacilli	Bacillales	Bacillaceae	Oceanobacillus	Oceanobacillus_iheyensis
886	Firmicutes	Bacilli	Bacillales	Bacillaceae	Oceanobacillus	Oceanobacillus_iheyensis
887	Firmicutes	Bacilli	Bacillales	Bacillaceae	Oceanobacillus	Oceanobacillus_iheyensis
888	Firmicutes	Bacilli	Bacillales	Bacillaceae	Oceanobacillus	Oceanobacillus_iheyensis
889	Firmicutes	Bacilli	Bacillales	Bacillaceae	Oceanobacillus	Oceanobacillus_iheyensis
890	Firmicutes	Bacilli	Bacillales	Bacillaceae	Oceanobacillus	Oceanobacillus_iheyensis
891	Firmicutes	Bacilli	Bacillales	Bacillaceae	Oceanobacillus	Oceanobacillus_iheyensis
892	Firmicutes	Bacilli	Bacillales	Bacillaceae	Oceanobacillus	Oceanobacillus_iheyensis
893	Firmicutes	Bacilli	Bacillales	Bacillaceae	Oceanobacillus	Oceanobacillus_iheyensis
894	Firmicutes	Bacilli	Bacillales	Bacillaceae	Oceanobacillus	Oceanobacillus_iheyensis
895	Firmicutes	Bacilli	Bacillales	Bacillaceae	Oceanobacillus	Oceanobacillus_iheyensis
896	Firmicutes	Bacilli	Bacillales	Bacillaceae	Oceanobacillus	Oceanobacillus_iheyensis
897	Firmicutes	Bacilli	Bacillales	Bacillaceae	Oceanobacillus	Oceanobacillus_iheyensis
898	Firmicutes	Bacilli	Bacillales	Bacillaceae	Oceanobacillus	Oceanobacillus_iheyensis
899	Firmicutes	Bacilli	Bacillales	Bacillaceae	Oceanobacillus	Oceanobacillus_iheyensis
900	Firmicutes	Bacilli	Bacillales	Bacillaceae	Oceanobacillus	Oceanobacillus_iheyensis
901	Firmicutes	Bacilli	Bacillales	Bacillaceae	Oceanobacillus	Oceanobacillus_iheyensis
902	Firmicutes	Bacilli	Bacillales	Bacillaceae	Oceanobacillus	Oceanobacillus_iheyensis
903	Firmicutes	Bacilli	Bacillales	Bacillaceae	Oceanobacillus	Oceanobacillus_iheyensis
904	Firmicutes	Bacilli	Bacillales	Bacillaceae	Oceanobacillus	Oceanobacillus_iheyensis
905	Firmicutes	Bacilli	Bacillales	Bacillaceae	Oceanobacillus	Oceanobacillus_iheyensis
906	Firmicutes	Bacilli	Bacillales	Bacillaceae	Oceanobacillus	Oceanobacillus_iheyensis
907	Firmicutes	Bacilli	Bacillales	Bacillaceae	Oceanobacillus	Oceanobacillus_iheyensis
908	Firmicutes	Bacilli	Bacillales	Bacillaceae	Oceanobacillus	Oceanobacillus_iheyensis
909	Firmicutes	Bacilli	Bacillales	Bacillaceae	Oceanobacillus	Oceanobacillus_iheyensis
910	Firmicutes	Bacilli	Bacillales	Bacillaceae	Oceanobacillus	Oceanobacillus_iheyensis
911	Firmicutes	Bacilli	Bacillales	Bacillaceae	Oceanobacillus	Oceanobacillus_iheyensis
912	Firmicutes	Bacilli	Bacillales	Bacillaceae	Oceanobacillus	Oceanobacillus_iheyensis
913	Firmicutes	Bacilli	Bacillales	Bacillaceae	Oceanobacillus	Oceanobacillus_iheyensis
914	Firmicutes	Bacilli	Bacillales	Bacillaceae	Oceanobacillus	Oceanobacillus_iheyensis
915	Firmicutes	Bacilli	Bacillales	Bacillaceae	Oceanobacillus	Oceanobacillus_iheyensis
916	Firmicutes	Bacilli	Bacillales	Bacillaceae	Oceanobacillus	Oceanobacillus_iheyensis
917	Firmicutes	Bacilli	Bacillales	Bacillaceae	Oceanobacillus	Oceanobacillus_iheyensis
918	Firmicutes	Bacilli	Bacillales	Bacillaceae	Oceanobacillus	Oceanobacillus_iheyensis
919	Firmicutes	Bacilli	Bacillales	Bacillaceae	Oceanobacillus	Oceanobacillus_iheyensis
920	Firmicutes	Bacilli	Bacillales	Bacillaceae	Oceanobacillus	Oceanobacillus_iheyensis
921	Firmicutes	Bacilli	Bacillales	Bacillaceae	Oceanobacillus	Oceanobacillus_iheyensis
922	Firmicutes	Bacilli	Bacillales	Bacillaceae	Oceanobacillus	Oceanobacillus_iheyensis
923	Firmicutes	Bacilli	Bacillales	Bacillaceae	Oceanobacillus	Oceanobacillus_iheyensis
924	Firmicutes	Bacilli	Bacillales	Bacillaceae	Oceanobacillus	Oceanobacillus_iheyensis
925	Firmicutes	Bacilli	Bacillales	Bacillaceae	Oceanobacillus	Oceanobacillus_iheyensis
926	Firmicutes	Bacilli	Bacillales	Bacillaceae	Oceanobacillus	Oceanobacillus_iheyensis
927	Firmicutes	Bacilli	Bacillales	Bacillaceae	Oceanobacillus	Oceanobacillus_iheyensis
928	Firmicutes	Bacilli	Bacillales	Bacillaceae	Oceanobacillus	Oceanobacillus_iheyensis
929	Firmicutes	Bacilli	Bacillales	Bacillaceae	Oceanobacillus	Oceanobacillus_iheyensis
930	Firmicutes	Bacilli	Bacillales	Bacillaceae	Oceanobacillus	Oceanobacillus_iheyensis
931	Firmicutes	Bacilli	Bacillales	Bacillaceae	Oceanobacillus	Oceanobacillus_iheyensis
932	Firmicutes	Bacilli	Bacillales	Bacillaceae	Oceanobacillus	Oceanobacillus_iheyensis
933	Firmicutes	Bacilli	Bacillales	Bacillaceae	Oceanobacillus	Oceanobacillus_iheyensis
934	Firmicutes	Bacilli	Bacillales	Bacillaceae	Oceanobacillus	Oceanobacillus_iheyensis
935	Firmicutes	Bacilli	Bacillales	Bacillaceae	Oceanobacillus	Oceanobacillus_iheyensis
936	Firmicutes	Bacilli	Bacillales	Bacillaceae	Oceanobacillus	Oceanobacillus_iheyensis
937	Firmicutes	Bacilli	Bacillales	Bacillaceae	Oceanobacillus	Oceanobacillus_iheyensis
938	Firmicutes	Bacilli	Bacillales	Bacillaceae	Oceanobacillus	Oceanobacillus_iheyensis
939	Firmicutes	Bacilli	Bacillales	Bacillaceae	Oceanobacillus	Oceanobacillus_iheyensis
940	Firmicutes	Bacilli	Bacillales	Bacillaceae	Oceanobacillus	Oceanobacillus_iheyensis
941	Firmicutes	Bacilli	Bacillales	Bacillaceae	Oceanobacillus	Oceanobacillus_iheyensis
942	Firmicutes	Bacilli	Bacillales	Bacillaceae	Oceanobacillus	Oceanobacillus_iheyensis
943	Firmicutes	Bacilli	Bacillales	Bacillaceae	Oceanobacillus	Oceanobacillus_iheyensis
944	Firmicutes	Bacilli	Bacillales	Bacillaceae	Oceanobacillus	Oceanobacillus_iheyensis
945	Firmicutes	Bacilli	Bacillales	Bacillaceae	Oceanobacillus	Oceanobacillus_iheyensis
946	Firmicutes	Bacilli	Bacillales	Bacillaceae	Oceanobacillus	Oceanobacillus_iheyensis
947	Firmicutes	Bacilli	Bacillales	Bacillaceae	Oceanobacillus	Oceanobacillus_iheyensis
948	Firmicutes	Bacilli	Bacillales	Bacillaceae	Oceanobacillus	Oceanobacillus_iheyensis
949	Firmicutes	Bacilli	Bacillales	Bacillaceae	Oceanobacillus	Oceanobacillus_iheyensis
950	Firmicutes	Bacilli	Bacillales	Bacillaceae	Oceanobacillus	Oceanobacillus_iheyensis
951	Firmicutes	Bacilli	Bacillales	Bacillaceae	Oceanobacillus	Oceanobacillus_iheyensis
952	Firmicutes	Bacilli	Bacillales	Bacillaceae	Oceanobacillus	Oceanobacillus_iheyensis
953	Firmicutes	Bacilli	Bacillales	Bacillaceae	Oceanobacillus	Oceanobacillus_iheyensis
954	Firmicutes	Bacilli	Bacillales	Bacillaceae	Oceanobacillus	Oceanobacillus_iheyensis
955	Firmicutes	Bacilli	Bacillales	Bacillaceae	Oceanobacillus	Oceanobacillus_iheyensis
956	Firmicutes	Bacilli	Bacillales	Bacillaceae	Oceanobacillus	Oceanobacillus_iheyensis
957	Firmicutes	Bacilli	Bacillales	Bacillaceae	Oceanobacillus	Oceanobacillus_iheyensis
958	Firmicutes	Bacilli	Bacillales	Bacillaceae	Oceanobacillus	Oceanobacillus_iheyensis
959	Firmicutes	Bacilli	Bacillales	Bacillaceae	Oceanobacillus	Oceanobacillus_iheyensis
960	Firmicutes	Bacilli	Bacillales	Bacillaceae	Oceanobacillus	Oceanobacillus_iheyensis
961	Firmicutes	Bacilli	Bacillales	Bacillaceae	Oceanobacillus	Oceanobacillus_iheyensis
962	Firmicutes	Bacilli	Bacillales	Bacillaceae	Oceanobacillus	Oceanobacillus_iheyensis
963	Firmicutes	Bacilli	Bacillales	Bacillaceae	Oceanobacillus	Oceanobacillus_iheyensis
964	Firmicutes	Bacilli	Bacillales	Bacillaceae	Oceanobacillus	Oceanobacillus_iheyensis
965	Firmicutes	Bacilli	Bacillales	Bacillaceae	Oceanobacillus	Oceanobacillus_iheyensis
966	Firmicutes	Bacilli	Bacillales	Bacillaceae	Oceanobacillus	Oceanobacillus_iheyensis
967	Firmicutes	Bacilli	Bacillales	Bacillaceae	Oceanobacillus	Oceanobacillus_iheyensis
968	Firmicutes	Bacilli	Bacillales	Bacillaceae	Oceanobacillus	Oceanobacillus_iheyensis
969	Firmicutes	Bacilli	Bacillales	Bacillaceae	Oceanobacillus	Oceanobacillus_iheyensis
970	Firmicutes	Bacilli	Bacillales	Bacillaceae	Oceanobacillus	Oceanobacillus_iheyensis
971	Firmicutes	Bacilli	Bacillales	Bacillaceae	Oceanobacillus	Oceanobacillus_iheyensis
972	Firmicutes	Bacilli	Bacillales	Bacillaceae	Oceanobacillus	Oceanobacillus_iheyensis
973	Firmicutes	Bacilli	Bacillales	Bacillaceae	Oceanobacillus	Oceanobacillus_iheyensis
974	Firmicutes	Bacilli	Bacillales	Bacillaceae	Oceanobacillus	Oceanobacillus_iheyensis
975	Firmicutes	Bacilli	Bacillales	Bacillaceae	Oceanobacillus	Oceanobacillus_iheyensis
976	Firmicutes	Bacilli	Bacillales	Bacillaceae	Oceanobacillus	Oceanobacillus_iheyensis
977	Firmicutes	Bacilli	Bacillales	Bacillaceae	Oceanobacillus	Oceanobacillus_iheyensis
978	Firmicutes	Bacilli	Bacillales	Bacillaceae	Oceanobacillus	Oceanobacillus_iheyensis
979	Firmicutes	Bacilli	Bacillales	Bacillaceae	Oceanobacillus	Oceanobacillus_iheyensis
980	Firmicutes	Bacilli	Bacillales	Bacillaceae	Oceanobacillus	Oceanobacillus_iheyensis
981	Firmicutes	Bacilli	Bacillales	Bacillaceae	Oceanobacillus	Oceanobacillus_iheyensis
982	Firmicutes	Bacilli	Bacillales	Bacillaceae	Oceanobacillus	Oceanobacillus_iheyensis
983	Firmicutes	Bacilli	Bacillales	Bacillaceae	Oceanobacillus	Oceanobacillus_iheyensis
984	Firmicutes	Bacilli	Bacillales	Bacillaceae	Oceanobacillus	Oceanobacillus_iheyensis
985	Firmicutes	Bacilli	Bacillales	Bacillaceae	Oceanobacillus	Oceanobacillus_iheyensis
986	Firmicutes	Bacilli	Bacillales	Bacillaceae	Oceanobacillus	Oceanobacillus_iheyensis
987	Firmicutes	Bacilli	Bacillales	Bacillaceae	Oceanobacillus	Oceanobacillus_iheyensis
988	Firmicutes	Bacilli	Bacillales	Bacillaceae	Oceanobacillus	Oceanobacillus_iheyensis
989	Firmicutes	Bacilli	Bacillales	Bacillaceae	Oceanobacillus	Oceanobacillus_iheyensis
990	Firmicutes	Bacilli	Bacillales	Bacillaceae	Oceanobacillus	Oceanobacillus_iheyensis
991	Firmicutes	Bacilli	Bacillales	Bacillaceae	Oceanobacillus	Oceanobacillus_iheyensis
992	Firmicutes	Bacilli	Bacillales	Bacillaceae	Oceanobacillus	Oceanobacillus_iheyensis
993	Firmicutes	Bacilli	Bacillales	Bacillaceae	Oceanobacillus	Oceanobacillus_iheyensis
994	Firmicutes	Bacilli	Bacillales	Bacillaceae	Oceanobacillus	Oceanobacillus_iheyensis
995	Firmicutes	Bacilli	Bacillales	Bacillaceae	Oceanobacillus	Oceanobacillus_iheyensis
996	Firmicutes	Bacilli	Bacillales	Bacillaceae	Oceanobacillus	Oceanobacillus_iheyensis
997	Firmicutes	Bacilli	Bacillales	Bacillaceae	Oceanobacillus	Oceanobacillus_iheyensis
998	Firmicutes	Bacilli	Bacillales	Bacillaceae	Oceanobacillus	Oceanobacillus_iheyensis
999	Firmicutes	Bacilli	Bacillales	Bacillaceae	Oceanobacillus	Oceanobacillus_iheyensis
1000	Firmicutes	Bacilli	Bacillales	Bacillaceae	Oceanobacillus	Oceanobacillus_iheyensis
1001	Firmicutes	Bacilli	Bacillales	Bacillaceae	Oceanobacillus	Oceanobacillus_iheyensis
1002	Firmicutes	Bacilli	Bacillales	Bacillaceae	Oceanobacillus	Oceanobacillus_iheyensis
1003	Firmicutes	Bacilli	Bacillales	Bacillaceae	Oceanobacillus	Oceanobacillus_iheyensis
1004	Firmicutes	Bacilli	Bacillales	Bacillaceae	Oceanobacillus	Oceanobacillus_iheyensis
1005	Firmicutes	Bacilli	Bacillales	Bacillaceae	Oceanobacillus	Oceanobacillus_iheyensis
1006	Firmicutes	Bacilli	Bacillales	Bacillaceae	Oceanobacillus	Oceanobacillus_iheyensis
1007	Firmicutes	Bacilli	Bacillales	Bacillaceae	Oceanobacillus	Oceanobacillus_iheyensis
1008	Firmicutes	Bacilli	Bacillales	Bacillaceae	Oceanobacillus	Oceanobacillus_iheyensis
1009	Firmicutes	Bacilli	Bacillales	Bacillaceae	Oceanobacillus	Oceanobacillus_iheyensis
1010	Firmicutes	Bacilli	Bacillales	Bacillaceae	Oceanobacillus	Oceanobacillus_iheyensis
1011	Firmicutes	Bacilli	Bacillales	Bacillaceae	Oceanobacillus	Oceanobacillus_iheyensis
1012	Firmicutes	Bacilli	Bacillales	Bacillaceae	Oceanobacillus	Oceanobacillus_iheyensis
1013	Firmicutes	Bacilli	Bacillales	Bacillaceae	Oceanobacillus	Oceanobacillus_iheyensis
1014	Firmicutes	Bacilli	Bacillales	Bacillaceae	Oceanobacillus	Oceanobacillus_iheyensis
1015	Firmicutes	Bacilli	Bacillales	Bacillaceae	Oceanobacillus	Oceanobacillus_iheyensis
1016	Firmicutes	Bacilli	Bacillales	Bacillaceae	Oceanobacillus	Oceanobacillus_iheyensis
1017	Firmicutes	Bacilli	Bacillales	Bacillaceae	Oceanobacillus	Oceanobacillus_iheyensis
1018	Firmicutes	Bacilli	Bacillales	Bacillaceae	Oceanobacillus	Oceanobacillus_iheyensis
1019	Firmicutes	Bacilli	Bacillales	Bacillaceae	Oceanobacillus	Oceanobacillus_iheyensis
1020	Firmicutes	Bacilli	Bacillales	Bacillaceae	Oceanobacillus	Oceanobacillus_iheyensis
1021	Firmicutes	Bacilli	Bacillales	Bacillaceae	Oceanobacillus	Oceanobacillus_iheyensis
1022	Firmicutes	Bacilli	Bacillales	Bacillaceae	Oceanobacillus	Oceanobacillus_iheyensis
1023	Firmicutes	Bacilli	Bacillales	Bacillaceae	Oceanobacillus	Oceanobacillus_iheyensis
1024	Firmicutes	Bacilli	Bacillales	Bacillaceae	Oceanobacillus	Oceanobacillus_iheyensis
1025	Firmicutes	Bacilli	Bacillales	Bacillaceae	Oceanobacillus	Oceanobacillus_iheyensis
1026	Firmicutes	Bacilli	Bacillales	Bacillaceae	Oceanobacillus	Oceanobacillus_iheyensis
1027	Firmicutes	Bacilli	Bacillales	Bacillaceae	Oceanobacillus	Oceanobacillus_iheyensis
1028	Firmicutes	Bacilli	Bacillales	Bacillaceae	Oceanobacillus	Oceanobacillus_iheyensis
1029	Firmicutes	Bacilli	Bacillales	Bacillaceae	Oceanobacillus	Oceanobacillus_iheyensis
1030	Firmicutes	Bacilli	Bacillales	Bacillaceae	Oceanobacillus	Oceanobacillus_iheyensis
1031	Firmicutes	Bacilli	Bacillales	Bacillaceae	Oceanobacillus	Oceanobacillus_iheyensis
1032	Firmicutes	Bacilli	Bacillales	Bacillaceae	Oceanobacillus	Oceanobacillus_iheyensis
1033	Firmicutes	Bacilli	Bacillales	Bacillaceae	Oceanobacillus	Oceanobacillus_iheyensis
1034	Firmicutes	Bacilli	Bacillales	Bacillaceae	Oceanobacillus	Oceanobacillus_iheyensis
1035	Firmicutes	Bacilli	Bacillales	Bacillaceae	Oceanobacillus	Oceanobacillus_iheyensis
1036	Firmicutes	Bacilli	Bacillales	Bacillaceae	Oceanobacillus	Oceanobacillus_iheyensis
1037	Firmicutes	Bacilli	Bacillales	Bacillaceae	Oceanobacillus	Oceanobacillus_iheyensis
1038	Firmicutes	Bacilli	Bacillales	Bacillaceae	Oceanobacillus	Oceanobacillus_iheyensis
1039	Firmicutes	Bacilli	Bacillales	Bacillaceae	Oceanobacillus	Oceanobacillus_iheyensis
1040	Firmicutes	Bacilli	Bacillales	Bacillaceae	Oceanobacillus	Oceanobacillus_iheyensis
1041	Firmicutes	Bacilli	Bacillales	Bacillaceae	Oceanobacillus	Oceanobacillus_iheyensis
1042	Firmicutes	Bacilli	Bacillales	Bacillaceae	Oceanobacillus	Oceanobacillus_iheyensis
1043	Firmicutes	Bacilli	Bacillales	Bacillaceae	Oceanobacillus	Oceanobacillus_iheyensis
1044	Firmicutes	Bacilli	Bacillales	Bacillaceae	Oceanobacillus	Oceanobacillus_iheyensis
1045	Firmicutes	Bacilli	Bacillales	Bacillaceae	Oceanobacillus	Oceanobacillus_iheyensis
1046	Firmicutes	Bacilli	Bacillales	Bacillaceae	Oceanobacillus	Oceanobacillus_iheyensis
1047	Firmicutes	Bacilli	Bacillales	Bacillaceae	Oceanobacillus	Oceanobacillus_iheyensis
1048	Firmicutes	Bacilli	Bacillales	Bacillaceae	Oceanobacillus	Oceanobacillus_iheyensis
1049	Firmicutes	Bacilli	Bacillales	Bacillaceae	Oceanobacillus	Oceanobacillus_iheyensis
1050	Firmicutes	Bacilli	Bacillales	Bacillaceae	Oceanobacillus	Oceanobacillus_iheyensis
1051	Firmicutes	Bacilli	Bacillales	Bacillaceae	Oceanobacillus	Oceanobacillus_iheyensis
1052	Firmicutes	Bacilli	Bacillales	Bacillaceae	Oceanobacillus	Oceanobacillus_iheyensis
1053	Firmicutes	Bacilli	Bacillales	Bacillaceae	Oceanobacillus	Oceanobacillus_iheyensis
1054	Firmicutes	Bacilli	Bacillales	Bacillaceae	Oceanobacillus	Oceanobacillus_iheyensis
1055	Firmicutes	Bacilli	Bacillales	Bacillaceae	Oceanobacillus	Oceanobacillus_iheyensis
1056	Firmicutes	Bacilli	Bacillales	Bacillaceae	Oceanobacillus	Oceanobacillus_iheyensis
1057	Firmicutes	Bacilli	Bacillales	Bacillaceae	Oceanobacillus	Oceanobacillus_iheyensis
1058	Firmicutes	Bacilli	Bacillales	Bacillaceae	Oceanobacillus	Oceanobacillus_iheyensis
1059	Firmicutes	Bacilli	Bacillales	Bacillaceae	Oceanobacillus	Oceanobacillus_iheyensis
1060	Firmicutes	Bacilli	Bacillales	Bacillaceae	Oceanobacillus	Oceanobacillus_iheyensis
1061	Firmicutes	Bacilli	Bacillales	Bacillaceae	Oceanobacillus	Oceanobacillus_iheyensis
1062	Firmicutes	Bacilli	Bacillales	Bacillaceae	Oceanobacillus	Oceanobacillus_iheyensis
1063	Firmicutes	Bacilli	Bacillales	Bacillaceae	Oceanobacillus	Oceanobacillus_iheyensis
1064	Firmicutes	Bacilli	Bacillales	Bacillaceae	Oceanobacillus	Oceanobacillus_iheyensis
1065	Firmicutes	Bacilli	Bacillales	Bacillaceae	Oceanobacillus	Oceanobacillus_iheyensis
1066	Firmicutes	Bacilli	Bacillales	Bacillaceae	Oceanobacillus	Oceanobacillus_iheyensis
1067	Firmicutes	Bacilli	Bacillales	Bacillaceae	Oceanobacillus	Oceanobacillus_iheyensis
1068	Firmicutes	Bacilli	Bacillales	Bacillaceae	Oceanobacillus	Oceanobacillus_iheyensis
1069	Firmicutes	Bacilli	Bacillales	Bacillaceae	Oceanobacillus	Oceanobacillus_iheyensis
1070	Firmicutes	Bacilli	Bacillales	Bacillaceae	Oceanobacillus	Oceanobacillus_iheyensis
1071	Firmicutes	Bacilli	Bacillales	Bacillaceae	Oceanobacillus	Oceanobacillus_iheyensis
1072	Firmicutes	Bacilli	Bacillales	Bacillaceae	Oceanobacillus	Oceanobacillus_iheyensis
1073	Firmicutes	Bacilli	Bacillales	Bacillaceae	Oceanobacillus	Oceanobacillus_iheyensis
1074	Firmicutes	Bacilli	Bacillales	Bacillaceae	Oceanobacillus	Oceanobacillus_iheyensis
1075	Firmicutes	Bacilli	Bacillales	Bacillaceae	Oceanobacillus	Oceanobacillus_iheyensis
1076	Firmicutes	Bacilli	Bacillales	Bacillaceae	Oceanobacillus	Oceanobacillus_iheyensis
1077	Firmicutes	Bacilli	Bacillales	Bacillaceae	Oceanobacillus	Oceanobacillus_iheyensis
1078	Firmicutes	Bacilli	Bacillales	Bacillaceae	Oceanobacillus	Oceanobacillus_iheyensis
1079	Firmicutes	Bacilli	Bacillales	Bacillaceae	Oceanobacillus	Oceanobacillus_iheyensis
1080	Firmicutes	Bacilli	Bacillales	Bacillaceae	Oceanobacillus	Oceanobacillus_iheyensis
1081	Firmicutes	Bacilli	Bacillales	Bacillaceae	Oceanobacillus	Oceanobacillus_iheyensis
1082	Firmicutes	Bacilli	Bacillales	Bacillaceae	Oceanobacillus	Oceanobacillus_iheyensis
1083	Firmicutes	Bacilli	Bacillales	Bacillaceae	Oceanobacillus	Oceanobacillus_iheyensis
1084	Firmicutes	Bacilli	Bacillales	Bacillaceae	Oceanobacillus	Oceanobacillus_iheyensis
1085	Firmicutes	Bacilli	Bacillales	Bacillaceae	Oceanobacillus	Oceanobacillus_iheyensis
1086	Firmicutes	Bacilli	Bacillales	Bacillaceae	Oceanobacillus	Oceanobacillus_iheyensis
1087	Firmicutes	Bacilli	Bacillales	Bacillaceae	Oceanobacillus	Oceanobacillus_iheyensis
1088	Firmicutes	Bacilli	Bacillales	Bacillaceae	Oceanobacillus	Oceanobacillus_iheyensis
1089	Firmicutes	Bacilli	Bacillales	Bacillaceae	Oceanobacillus	Oceanobacillus_iheyensis
1090	Firmicutes	Bacilli	Bacillales	Bacillaceae	Oceanobacillus	Oceanobacillus_iheyensis
1091	Firmicutes	Bacilli	Bacillales	Bacillaceae	Oceanobacillus	Oceanobacillus_iheyensis
1092	Firmicutes	Bacilli	Bacillales	Bacillaceae	Oceanobacillus	Oceanobacillus_iheyensis
1093	Firmicutes	Bacilli	Bacillales	Bacillaceae	Oceanobacillus	Oceanobacillus_iheyensis
1094	Firmicutes	Bacilli	Bacillales	Bacillaceae	Oceanobacillus	Oceanobacillus_iheyensis
1095	Firmicutes	Bacilli	Bacillales	Bacillaceae	Oceanobacillus	Oceanobacillus_iheyensis
1096	Firmicutes	Bacilli	Bacillales	Bacillaceae	Oceanobacillus	Oceanobacillus_iheyensis
1097	Firmicutes	Bacilli	Bacillales	Bacillaceae	Oceanobacillus	Oceanobacillus_iheyensis
1098	Firmicutes	Bacilli	Bacillales	Bacillaceae	Oceanobacillus	Oceanobacillus_iheyensis
1099	Firmicutes	Bacilli	Bacillales	Bacillaceae	Oceanobacillus	Oceanobacillus_iheyensis
1100	Firmicutes	Bacilli	Bacillales	Bacillaceae	Oceanobacillus	Oceanobacillus_iheyensis
1101	Firmicutes	Bacilli	Bacillales	Bacillaceae	Oceanobacillus	Oceanobacillus_iheyensis
1102	Firmicutes	Bacilli	Bacillales	Bacillaceae	Oceanobacillus	Oceanobacillus_iheyensis
1103	Firmicutes	Bacilli	Bacillales	Bacillaceae	Oceanobacillus	Oceanobacillus_iheyensis
1104	Firmicutes	Bacilli	Bacillales	Bacillaceae	Oceanobacillus	Oceanobacillus_iheyensis
1105	Firmicutes	Bacilli	Bacillales	Bacillaceae	Oceanobacillus	Oceanobacillus_iheyensis
1106	Firmicutes	Bacilli	Bacillales	Bacillaceae	Oceanobacillus	Oceanobacillus_iheyensis
1107	Firmicutes	Bacilli	Bacillales	Bacillaceae	Oceanobacillus	Oceanobacillus_iheyensis
1108	Firmicutes	Bacilli	Bacillales	Bacillaceae	Oceanobacillus	Oceanobacillus_iheyensis
1109	Firmicutes	Bacilli	Bacillales	Bacillaceae	Oceanobacillus	Oceanobacillus_iheyensis
1110	Firmicutes	Bacilli	Bacillales	Bacillaceae	Oceanobacillus	Oceanobacillus_iheyensis
1111	Firmicutes	Bacilli	Bacillales	Bacillaceae	Oceanobacillus	Oceanobacillus_iheyensis
1112	Firmicutes	Bacilli	Bacillales	Bacillaceae	Oceanobacillus	Oceanobacillus_iheyensis
1113	Firmicutes	Bacilli	Bacillales	Bacillaceae	Oceanobacillus	Oceanobacillus_iheyensis
1114	Firmicutes	Bacilli	Bacillales	Bacillaceae	Oceanobacillus	Oceanobacillus_iheyensis
1115	Firmicutes	Bacilli	Bacillales	Bacillaceae	Oceanobacillus	Oceanobacillus_iheyensis
1116	Firmicutes	Bacilli	Bacillales	Bacillaceae	Oceanobacillus	Oceanobacillus_iheyensis
1117	Firmicutes	Bacilli	Bacillales	Bacillaceae	Oceanobacillus	Oceanobacillus_iheyensis
1118	Firmicutes	Bacilli	Bacillales	Bacillaceae	Oceanobacillus	Oceanobacillus_iheyensis
1119	Firmicutes	Bacilli	Bacillales	Bacillaceae	Oceanobacillus	Oceanobacillus_iheyensis
1120	Firmicutes	Bacilli	Bacillales	Bacillaceae	Oceanobacillus	Oceanobacillus_iheyensis
1121	Firmicutes	Bacilli	Bacillales	Bacillaceae	Oceanobacillus	Oceanobacillus_iheyensis
1122	Firmicutes	Bacilli	Bacillales	Bacillaceae	Oceanobacillus	Oceanobacillus_iheyensis
1123	Firmicutes	Bacilli	Bacillales	Bacillaceae	Oceanobacillus	Oceanobacillus_iheyensis
1124	Firmicutes	Bacilli	Bacillales	Bacillaceae	Oceanobacillus	Oceanobacillus_iheyensis
1125	Firmicutes	Bacilli	Bacillales	Bacillaceae	Oceanobacillus	Oceanobacillus_iheyensis
1126	Firmicutes	Bacilli	Bacillales	Bacillaceae	Oceanobacillus	Oceanobacillus_iheyensis
1127	Firmicutes	Bacilli	Bacillales	Bacillaceae	Oceanobacillus	Oceanobacillus_iheyensis
1128	Firmicutes	Bacilli	Bacillales	Bacillaceae	Oceanobacillus	Oceanobacillus_iheyensis
1129	Firmicutes	Bacilli	Bacillales	Bacillaceae	Oceanobacillus	Oceanobacillus_iheyensis
1130	Firmicutes	Bacilli	Bacillales	Bacillaceae	Oceanobacillus	Oceanobacillus_iheyensis
1131	Firmicutes	Bacilli	Bacillales	Bacillaceae	Oceanobacillus	Oceanobacillus_iheyensis
1132	Firmicutes	Bacilli	Bacillales	Bacillaceae	Oceanobacillus	Oceanobacillus_iheyensis
1133	Firmicutes	Bacilli	Bacillales	Bacillaceae	Oceanobacillus	Oceanobacillus_iheyensis
1134	Firmicutes	Bacilli	Bacillales	Bacillaceae	Oceanobacillus	Oceanobacillus_iheyensis
1135	Firmicutes	Bacilli	Bacillales	Bacillaceae	Oceanobacillus	Oceanobacillus_iheyensis
1136	Firmicutes	Bacilli	Bacillales	Bacillaceae	Oceanobacillus	Oceanobacillus_iheyensis
1137	Firmicutes	Bacilli	Bacillales	Bacillaceae	Oceanobacillus	Oceanobacillus_iheyensis
1138	Firmicutes	Bacilli	Bacillales	Bacillaceae	Oceanobacillus	Oceanobacillus_iheyensis
1139	Firmicutes	Bacilli	Bacillales	Bacillaceae	Oceanobacillus	Oceanobacillus_iheyensis
1140	Firmicutes	Bacilli	Bacillales	Bacillaceae	Oceanobacillus	Oceanobacillus_iheyensis
1141	Firmicutes	Bacilli	Bacillales	Bacillaceae	Oceanobacillus	Oceanobacillus_iheyensis
1142	Firmicutes	Bacilli	Bacillales	Bacillaceae	Oceanobacillus	Oceanobacillus_iheyensis
1143	Firmicutes	Bacilli	Bacillales	Bacillaceae	Oceanobacillus	Oceanobacillus_iheyensis
1144	Firmicutes	Bacilli	Bacillales	Bacillaceae	Oceanobacillus	Oceanobacillus_iheyensis
1145	Firmicutes	Bacilli	Bacillales	Bacillaceae	Oceanobacillus	Oceanobacillus_iheyensis
1146	Firmicutes	Bacilli	Bacillales	Bacillaceae	Oceanobacillus	Oceanobacillus_iheyensis
1147	Firmicutes	Bacilli	Bacillales	Bacillaceae	Oceanobacillus	Oceanobacillus_iheyensis
1148	Firmicutes	Bacilli	Bacillales	Bacillaceae	Oceanobacillus	Oceanobacillus_iheyensis
1149	Firmicutes	Bacilli	Bacillales	Bacillaceae	Oceanobacillus	Oceanobacillus_iheyensis
1150	Firmicutes	Bacilli	Bacillales	Bacillaceae	Oceanobacillus	Oceanobacillus_iheyensis
1151	Firmicutes	Bacilli	Bacillales	Bacillaceae	Oceanobacillus	Oceanobacillus_iheyensis
1152	Firmicutes	Bacilli	Bacillales	Bacillaceae	Oceanobacillus	Oceanobacillus_iheyensis
1153	Firmicutes	Bacilli	Bacillales	Bacillaceae	Oceanobacillus	Oceanobacillus_iheyensis
1154	Firmicutes	Bacilli	Bacillales	Bacillaceae	Oceanobacillus	Oceanobacillus_iheyensis
1155	Firmicutes	Bacilli	Bacillales	Bacillaceae	Oceanobacillus	Oceanobacillus_iheyensis
1156	Firmicutes	Bacilli	Bacillales	Bacillaceae	Oceanobacillus	Oceanobacillus_iheyensis
1157	Firmicutes	Bacilli	Bacillales	Bacillaceae	Oceanobacillus	Oceanobacillus_iheyensis
1158	Firmicutes	Bacilli	Bacillales	Bacillaceae	Oceanobacillus	Oceanobacillus_iheyensis
1159	Firmicutes	Bacilli	Bacillales	Bacillaceae	Oceanobacillus	Oceanobacillus_iheyensis
1160	Firmicutes	Bacilli	Bacillales	Staphylococcaceae	Staphylococcus	Staphylococcus_aureus
1161	Firmicutes	Bacilli	Bacillales	Staphylococcaceae	Staphylococcus	Staphylococcus_epidermidis
1162	Firmicutes	Bacilli	Bacillales	Staphylococcaceae	Staphylococcus	Staphylococcus_aureus
1163	Firmicutes	Bacilli	Bacillales	Staphylococcaceae	Staphylococcus	Staphylococcus_aureus
1164	Firmicutes	Bacilli	Bacillales	Staphylococcaceae	Staphylococcus	Staphylococcus_aureus
1165	Firmicutes	Bacilli	Bacillales	Staphylococcaceae	Staphylococcus	Staphylococcus_aureus
1166	Firmicutes	Bacilli	Bacillales	Staphylococcaceae	Staphylococcus	Staphylococcus_aureus
1167	Firmicutes	Bacilli	Bacillales	Staphylococcaceae	Staphylococcus	Staphylococcus_aureus
1168	Firmicutes	Bacilli	Bacillales	Staphylococcaceae	Staphylococcus	Staphylococcus_aureus
1169	Firmicutes	Bacilli	Bacillales	Staphylococcaceae	Staphylococcus	Staphylococcus_aureus
1170	Firmicutes	Bacilli	Bacillales	Staphylococcaceae	Staphylococcus	Staphylococcus_aureus
1171	Firmicutes	Bacilli	Bacillales	Staphylococcaceae	Staphylococcus	Staphylococcus_aureus
1172	Firmicutes	Bacilli	Bacillales	Staphylococcaceae	Staphylococcus	Staphylococcus_aureus
1173	Firmicutes	Bacilli	Bacillales	Staphylococcaceae	Staphylococcus	Staphylococcus_aureus
1174	Firmicutes	Bacilli	Bacillales	Staphylococcaceae	Staphylococcus	Staphylococcus_aureus
1175	Firmicutes	Bacilli	Bacillales	Staphylococcaceae	Staphylococcus	Staphylococcus_aureus
1176	Firmicutes	Bacilli	Bacillales	Staphylococcaceae	Staphylococcus	Staphylococcus_aureus
1177	Firmicutes	Bacilli	Bacillales	Staphylococcaceae	Staphylococcus	Staphylococcus_aureus
1178	Firmicutes	Bacilli	Bacillales	Staphylococcaceae	Staphylococcus	Staphylococcus_aureus
1179	Firmicutes	Bacilli	Bacillales	Staphylococcaceae	Staphylococcus	Staphylococcus_aureus
1180	Firmicutes	Bacilli	Bacillales	Staphylococcaceae	Staphylococcus	Staphylococcus_aureus
1181	Firmicutes	Bacilli	Bacillales	Staphylococcaceae	Staphylococcus	Staphylococcus_aureus
1182	Firmicutes	Bacilli	Bacillales	Staphylococcaceae	Staphylococcus	Staphylococcus_aureus
1183	Firmicutes	Bacilli	Bacillales	Staphylococcaceae	Staphylococcus	Staphylococcus_aureus
1184	Firmicutes	Bacilli	Bacillales	Staphylococcaceae	Staphylococcus	Staphylococcus_aureus
1185	Firmicutes	Bacilli	Bacillales	Staphylococcaceae	Staphylococcus	Staphylococcus_aureus
1186	Firmicutes	Bacilli	Bacillales	Staphylococcaceae	Staphylococcus	Staphylococcus_aureus
1187	Firmicutes	Bacilli	Bacillales	Staphylococcaceae	Staphylococcus	Staphylococcus_aureus
1188	Firmicutes	Bacilli	Bacillales	Staphylococcaceae	Staphylococcus	Staphylococcus_aureus
1189	Firmicutes	Bacilli	Bacillales	Staphylococcaceae	Staphylococcus	Staphylococcus_aureus
1190	Firmicutes	Bacilli	Bacillales	Staphylococcaceae	Staphylococcus	Staphylococcus_aureus
1191	Firmicutes	Bacilli	Bacillales	Staphylococcaceae	Staphylococcus	Staphylococcus_aureus
1192	Firmicutes	Bacilli	Bacillales	Staphylococcaceae	Staphylococcus	Staphylococcus_aureus
1193	Firmicutes	Bacilli	Bacillales	Staphylococcaceae	Staphylococcus	Staphylococcus_aureus
1194	Firmicutes	Bacilli	Bacillales	Staphylococcaceae	Staphylococcus	Staphylococcus_aureus
1195	Firmicutes	Bacilli	Bacillales	Staphylococcaceae	Staphylococcus	Staphylococcus_aureus
1196	Firmicutes	Bacilli	Bacillales	Staphylococcaceae	Staphylococcus	Staphylococcus_aureus
1197	Firmicutes	Bacilli	Bacillales	Staphylococcaceae	Staphylococcus	Staphylococcus_aureus
1198	Firmicutes	Bacilli	Bacillales	Staphylococcaceae	Staphylococcus	Staphylococcus_epidermidis
1199	Firmicutes	Bacilli	Bacillales	Staphylococcaceae	Staphylococcus	Staphylococcus_aureus
1200	Firmicutes	Bacilli	Bacillales	Staphylococcaceae	Staphylococcus	Staphylococcus_aureus
1201	Firmicutes	Bacilli	Bacillales	Staphylococcaceae	Staphylococcus	Staphylococcus_aureus
1202	Firmicutes	Bacilli	Bacillales	Staphylococcaceae	Staphylococcus	Staphylococcus_epidermidis
1203	Firmicutes	Bacilli	Bacillales	Staphylococcaceae	Staphylococcus	Staphylococcus_aureus
1204	Firmicutes	Bacilli	Bacillales	Staphylococcaceae	Staphylococcus	Staphylococcus_aureus
1205	Firmicutes	Bacilli	Bacillales	Staphylococcaceae	Staphylococcus	Staphylococcus_aureus
1206	Firmicutes	Bacilli	Bacillales	Staphylococcaceae	Staphylococcus	Staphylococcus_aureus
1207	Firmicutes	Bacilli	Bacillales	Staphylococcaceae	Staphylococcus	Staphylococcus_aureus
1208	Firmicutes	Bacilli	Bacillales	Staphylococcaceae	Staphylococcus	Staphylococcus_aureus
1209	Firmicutes	Bacilli	Bacillales	Staphylococcaceae	Staphylococcus	Staphylococcus_aureus
1210	Firmicutes	Bacilli	Bacillales	Staphylococcaceae	Staphylococcus	Staphylococcus_aureus
1211	Firmicutes	Bacilli	Bacillales	Staphylococcaceae	Staphylococcus	Staphylococcus_aureus
1212	Firmicutes	Bacilli	Bacillales	Staphylococcaceae	Staphylococcus	Staphylococcus_aureus
1213	Firmicutes	Bacilli	Bacillales	Staphylococcaceae	Staphylococcus	Staphylococcus_aureus
1214	Firmicutes	Bacilli	Bacillales	Staphylococcaceae	Staphylococcus	Staphylococcus_aureus
1215	Firmicutes	Bacilli	Bacillales	Staphylococcaceae	Staphylococcus	Staphylococcus_aureus
1216	Firmicutes	Bacilli	Bacillales	Staphylococcaceae	Staphylococcus	Staphylococcus_aureus
1217	Firmicutes	Bacilli	Bacillales	Staphylococcaceae	Staphylococcus	Staphylococcus_aureus
1218	Firmicutes	Bacilli	Bacillales	Staphylococcaceae	Staphylococcus	Staphylococcus_aureus
1219	Firmicutes	Bacilli	Bacillales	Staphylococcaceae	Staphylococcus	Staphylococcus_aureus
1220	Firmicutes	Bacilli	Bacillales	Staphylococcaceae	Staphylococcus	Staphylococcus_aureus
1221	Firmicutes	Bacilli	Bacillales	Staphylococcaceae	Staphylococcus	Staphylococcus_aureus
1222	Firmicutes	Bacilli	Bacillales	Staphylococcaceae	Staphylococcus	Staphylococcus_aureus
1223	Firmicutes	Bacilli	Bacillales	Staphylococcaceae	Staphylococcus	Staphylococcus_aureus
1224	Firmicutes	Bacilli	Bacillales	Staphylococcaceae	Staphylococcus	Staphylococcus_aureus
1225	Firmicutes	Bacilli	Bacillales	Staphylococcaceae	Staphylococcus	Staphylococcus_aureus
1226	Firmicutes	Bacilli	Bacillales	Staphylococcaceae	Staphylococcus	Staphylococcus_aureus
1227	Firmicutes	Bacilli	Bacillales	Staphylococcaceae	Staphylococcus	Staphylococcus_aureus
1228	Firmicutes	Bacilli	Bacillales	Staphylococcaceae	Staphylococcus	Staphylococcus_aureus
1229	Firmicutes	Bacilli	Bacillales	Staphylococcaceae	Staphylococcus	Staphylococcus_aureus
1230	Firmicutes	Bacilli	Bacillales	Staphylococcaceae	Staphylococcus	Staphylococcus_aureus
1231	Firmicutes	Bacilli	Bacillales	Staphylococcaceae	Staphylococcus	Staphylococcus_aureus
1232	Firmicutes	Bacilli	Bacillales	Staphylococcaceae	Staphylococcus	Staphylococcus_aureus
1233	Firmicutes	Bacilli	Bacillales	Staphylococcaceae	Staphylococcus	Staphylococcus_aureus
1234	Firmicutes	Bacilli	Bacillales	Staphylococcaceae	Staphylococcus	Staphylococcus_aureus
1235	Firmicutes	Bacilli	Bacillales	Staphylococcaceae	Staphylococcus	Staphylococcus_aureus
1236	Firmicutes	Bacilli	Bacillales	Staphylococcaceae	Staphylococcus	Staphylococcus_aureus
1237	Firmicutes	Bacilli	Bacillales	Staphylococcaceae	Staphylococcus	Staphylococcus_aureus
1238	Firmicutes	Bacilli	Bacillales	Staphylococcaceae	Staphylococcus	Staphylococcus_aureus
1239	Firmicutes	Bacilli	Bacillales	Staphylococcaceae	Staphylococcus	Staphylococcus_aureus
1240	Firmicutes	Bacilli	Bacillales	Staphylococcaceae	Staphylococcus	Staphylococcus_aureus
1241	Firmicutes	Bacilli	Bacillales	Staphylococcaceae	Staphylococcus	Staphylococcus_aureus
1242	Firmicutes	Bacilli	Bacillales	Staphylococcaceae	Staphylococcus	Staphylococcus_aureus
1243	Firmicutes	Bacilli	Bacillales	Staphylococcaceae	Staphylococcus	Staphylococcus_aureus
1244	Firmicutes	Bacilli	Bacillales	Staphylococcaceae	Staphylococcus	Staphylococcus_aureus
1245	Firmicutes	Bacilli	Bacillales	Staphylococcaceae	Staphylococcus	Staphylococcus_aureus
1246	Firmicutes	Bacilli	Bacillales	Staphylococcaceae	Staphylococcus	Staphylococcus_aureus
1247	Firmicutes	Bacilli	Bacillales	Staphylococcaceae	Staphylococcus	Staphylococcus_aureus
1248	Firmicutes	Bacilli	Bacillales	Staphylococcaceae	Staphylococcus	Staphylococcus_aureus
1249	Firmicutes	Bacilli	Bacillales	Staphylococcaceae	Staphylococcus	Staphylococcus_aureus
1250	Firmicutes	Bacilli	Bacillales	Staphylococcaceae	Staphylococcus	Staphylococcus_aureus
1251	Firmicutes	Bacilli	Bacillales	Staphylococcaceae	Staphylococcus	Staphylococcus_aureus
1252	Firmicutes	Bacilli	Bacillales	Staphylococcaceae	Staphylococcus	Staphylococcus_aureus
1253	Firmicutes	Bacilli	Bacillales	Staphylococcaceae	Staphylococcus	Staphylococcus_aureus
1254	Firmicutes	Bacilli	Bacillales	Staphylococcaceae	Staphylococcus	Staphylococcus_aureus
1255	Firmicutes	Bacilli	Bacillales	Staphylococcaceae	Staphylococcus	Staphylococcus_aureus
1256	Firmicutes	Bacilli	Bacillales	Staphylococcaceae	Staphylococcus	Staphylococcus_aureus
1257	Firmicutes	Bacilli	Bacillales	Staphylococcaceae	Staphylococcus	Staphylococcus_aureus
1258	Firmicutes	Bacilli	Bacillales	Staphylococcaceae	Staphylococcus	Staphylococcus_aureus
1259	Firmicutes	Bacilli	Bacillales	Staphylococcaceae	Staphylococcus	Staphylococcus_aureus
1260	Firmicutes	Bacilli	Bacillales	Staphylococcaceae	Staphylococcus	Staphylococcus_aureus
1261	Firmicutes	Bacilli	Bacillales	Staphylococcaceae	Staphylococcus	Staphylococcus_aureus
1262	Firmicutes	Bacilli	Bacillales	Staphylococcaceae	Staphylococcus	Staphylococcus_aureus
1263	Firmicutes	Bacilli	Bacillales	Staphylococcaceae	Staphylococcus	Staphylococcus_aureus
1264	Firmicutes	Bacilli	Bacillales	Staphylococcaceae	Staphylococcus	Staphylococcus_aureus
1265	Firmicutes	Bacilli	Bacillales	Staphylococcaceae	Staphylococcus	Staphylococcus_aureus
1266	Firmicutes	Bacilli	Bacillales	Staphylococcaceae	Staphylococcus	Staphylococcus_aureus
1267	Firmicutes	Bacilli	Bacillales	Staphylococcaceae	Staphylococcus	Staphylococcus_aureus
1268	Firmicutes	Bacilli	Bacillales	Staphylococcaceae	Staphylococcus	Staphylococcus_aureus
1269	Firmicutes	Bacilli	Bacillales	Staphylococcaceae	Staphylococcus	Staphylococcus_aureus
1270	Firmicutes	Bacilli	Bacillales	Staphylococcaceae	Staphylococcus	Staphylococcus_aureus
1271	Firmicutes	Bacilli	Bacillales	Staphylococcaceae	Staphylococcus	Staphylococcus_aureus
1272	Firmicutes	Bacilli	Bacillales	Staphylococcaceae	Staphylococcus	Staphylococcus_aureus
1273	Firmicutes	Bacilli	Bacillales	Staphylococcaceae	Staphylococcus	Staphylococcus_aureus
1274	Firmicutes	Bacilli	Bacillales	Staphylococcaceae	Staphylococcus	Staphylococcus_aureus
1275	Firmicutes	Bacilli	Bacillales	Staphylococcaceae	Staphylococcus	Staphylococcus_aureus
1276	Firmicutes	Bacilli	Bacillales	Staphylococcaceae	Staphylococcus	Staphylococcus_aureus
1277	Firmicutes	Bacilli	Bacillales	Staphylococcaceae	Staphylococcus	Staphylococcus_aureus
1278	Firmicutes	Bacilli	Bacillales	Staphylococcaceae	Staphylococcus	Staphylococcus_aureus
1279	Firmicutes	Bacilli	Bacillales	Staphylococcaceae	Staphylococcus	Staphylococcus_aureus
1280	Firmicutes	Bacilli	Bacillales	Staphylococcaceae	Staphylococcus	Staphylococcus_aureus
1281	Firmicutes	Bacilli	Bacillales	Staphylococcaceae	Staphylococcus	Staphylococcus_aureus
1282	Firmicutes	Bacilli	Bacillales	Staphylococcaceae	Staphylococcus	Staphylococcus_aureus
1283	Firmicutes	Bacilli	Bacillales	Staphylococcaceae	Staphylococcus	Staphylococcus_aureus
1284	Firmicutes	Bacilli	Bacillales	Staphylococcaceae	Staphylococcus	Staphylococcus_aureus
1285	Firmicutes	Bacilli	Bacillales	Staphylococcaceae	Staphylococcus	Staphylococcus_aureus
1286	Firmicutes	Bacilli	Bacillales	Staphylococcaceae	Staphylococcus	Staphylococcus_aureus
1287	Firmicutes	Bacilli	Bacillales	Staphylococcaceae	Staphylococcus	Staphylococcus_aureus
1288	Firmicutes	Bacilli	Bacillales	Staphylococcaceae	Staphylococcus	Staphylococcus_aureus
1289	Firmicutes	Bacilli	Bacillales	Staphylococcaceae	Staphylococcus	Staphylococcus_aureus
1290	Firmicutes	Bacilli	Bacillales	Staphylococcaceae	Staphylococcus	Staphylococcus_aureus
1291	Firmicutes	Bacilli	Bacillales	Staphylococcaceae	Staphylococcus	Staphylococcus_aureus
1292	Firmicutes	Bacilli	Bacillales	Staphylococcaceae	Staphylococcus	Staphylococcus_aureus
1293	Firmicutes	Bacilli	Bacillales	Staphylococcaceae	Staphylococcus	Staphylococcus_aureus
1294	Firmicutes	Bacilli	Bacillales	Staphylococcaceae	Staphylococcus	Staphylococcus_aureus
1295	Firmicutes	Bacilli	Bacillales	Staphylococcaceae	Staphylococcus	Staphylococcus_aureus
1296	Firmicutes	Bacilli	Bacillales	Staphylococcaceae	Staphylococcus	Staphylococcus_aureus
1297	Firmicutes	Bacilli	Bacillales	Staphylococcaceae	Staphylococcus	Staphylococcus_aureus
1298	Firmicutes	Bacilli	Bacillales	Staphylococcaceae	Staphylococcus	Staphylococcus_aureus
1299	Firmicutes	Bacilli	Bacillales	Staphylococcaceae	Staphylococcus	Staphylococcus_aureus
1300	Firmicutes	Bacilli	Bacillales	Staphylococcaceae	Staphylococcus	Staphylococcus_aureus
1301	Firmicutes	Bacilli	Bacillales	Staphylococcaceae	Staphylococcus	Staphylococcus_aureus
1302	Firmicutes	Bacilli	Bacillales	Staphylococcaceae	Staphylococcus	Staphylococcus_aureus
1303	Firmicutes	Bacilli	Bacillales	Staphylococcaceae	Staphylococcus	Staphylococcus_aureus
1304	Firmicutes	Bacilli	Bacillales	Staphylococcaceae	Staphylococcus	Staphylococcus_epidermidis
1305	Firmicutes	Bacilli	Bacillales	Staphylococcaceae	Staphylococcus	Staphylococcus_aureus
1306	Firmicutes	Bacilli	Bacillales	Staphylococcaceae	Staphylococcus	Staphylococcus_aureus
1307	Firmicutes	Bacilli	Bacillales	Staphylococcaceae	Staphylococcus	Staphylococcus_aureus
1308	Firmicutes	Bacilli	Bacillales	Staphylococcaceae	Staphylococcus	Staphylococcus_aureus
1309	Firmicutes	Bacilli	Bacillales	Staphylococcaceae	Staphylococcus	Staphylococcus_aureus
1310	Firmicutes	Bacilli	Bacillales	Staphylococcaceae	Staphylococcus	Staphylococcus_aureus
1311	Firmicutes	Bacilli	Bacillales	Staphylococcaceae	Staphylococcus	Staphylococcus_aureus
1312	Firmicutes	Bacilli	Bacillales	Staphylococcaceae	Staphylococcus	Staphylococcus_aureus
1313	Firmicutes	Bacilli	Bacillales	Staphylococcaceae	Staphylococcus	Staphylococcus_aureus
1314	Firmicutes	Bacilli	Bacillales	Staphylococcaceae	Staphylococcus	Staphylococcus_aureus
1315	Firmicutes	Bacilli	Bacillales	Staphylococcaceae	Staphylococcus	Staphylococcus_aureus
1316	Firmicutes	Bacilli	Bacillales	Staphylococcaceae	Staphylococcus	Staphylococcus_aureus
1317	Firmicutes	Bacilli	Bacillales	Staphylococcaceae	Staphylococcus	Staphylococcus_aureus
1318	Firmicutes	Bacilli	Bacillales	Staphylococcaceae	Staphylococcus	Staphylococcus_aureus
1319	Firmicutes	Bacilli	Bacillales	Staphylococcaceae	Staphylococcus	Staphylococcus_aureus
1320	Firmicutes	Bacilli	Bacillales	Staphylococcaceae	Staphylococcus	Staphylococcus_aureus
1321	Firmicutes	Bacilli	Bacillales	Staphylococcaceae	Staphylococcus	Staphylococcus_aureus
1322	Firmicutes	Bacilli	Bacillales	Staphylococcaceae	Staphylococcus	Staphylococcus_aureus
1323	Firmicutes	Bacilli	Bacillales	Staphylococcaceae	Staphylococcus	Staphylococcus_aureus
1325	Firmicutes	Bacilli	Bacillales	Staphylococcaceae	Staphylococcus	Staphylococcus_aureus
1326	Firmicutes	Bacilli	Bacillales	Staphylococcaceae	Staphylococcus	Staphylococcus_aureus
1327	Firmicutes	Bacilli	Bacillales	Staphylococcaceae	Staphylococcus	Staphylococcus_aureus
1328	Firmicutes	Bacilli	Bacillales	Staphylococcaceae	Staphylococcus	Staphylococcus_aureus
1329	Firmicutes	Bacilli	Bacillales	Staphylococcaceae	Staphylococcus	Staphylococcus_epidermidis
1330	Firmicutes	Bacilli	Bacillales	Staphylococcaceae	Staphylococcus	Staphylococcus_aureus
1331	Firmicutes	Bacilli	Bacillales	Staphylococcaceae	Staphylococcus	Staphylococcus_aureus
1332	Firmicutes	Bacilli	Bacillales	Staphylococcaceae	Staphylococcus	Staphylococcus_aureus
1333	Firmicutes	Bacilli	Bacillales	Staphylococcaceae	Staphylococcus	Staphylococcus_aureus
1334	Firmicutes	Bacilli	Bacillales	Staphylococcaceae	Staphylococcus	Staphylococcus_aureus
1335	Firmicutes	Bacilli	Bacillales	Staphylococcaceae	Staphylococcus	Staphylococcus_aureus
1336	Firmicutes	Bacilli	Bacillales	Staphylococcaceae	Staphylococcus	Staphylococcus_aureus
1337	Firmicutes	Bacilli	Bacillales	Staphylococcaceae	Staphylococcus	Staphylococcus_aureus
1338	Firmicutes	Bacilli	Bacillales	Staphylococcaceae	Staphylococcus	Staphylococcus_aureus
1339	Firmicutes	Bacilli	Bacillales	Staphylococcaceae	Staphylococcus	Staphylococcus_aureus
1340	Firmicutes	Bacilli	Bacillales	Staphylococcaceae	Staphylococcus	Staphylococcus_aureus
1341	Firmicutes	Bacilli	Bacillales	Staphylococcaceae	Staphylococcus	Staphylococcus_aureus
1342	Firmicutes	Bacilli	Bacillales	Staphylococcaceae	Staphylococcus	Staphylococcus_aureus
1343	Firmicutes	Bacilli	Bacillales	Staphylococcaceae	Staphylococcus	Staphylococcus_aureus
1344	Firmicutes	Bacilli	Bacillales	Staphylococcaceae	Staphylococcus	Staphylococcus_aureus
1345	Firmicutes	Bacilli	Bacillales	Staphylococcaceae	Staphylococcus	Staphylococcus_aureus
1346	Firmicutes	Bacilli	Bacillales	Staphylococcaceae	Staphylococcus	Staphylococcus_aureus
1347	Firmicutes	Bacilli	Bacillales	Staphylococcaceae	Staphylococcus	Staphylococcus_aureus
1348	Firmicutes	Bacilli	Bacillales	Staphylococcaceae	Staphylococcus	Staphylococcus_aureus
1349	Firmicutes	Bacilli	Bacillales	Staphylococcaceae	Staphylococcus	Staphylococcus_aureus
1350	Firmicutes	Bacilli	Bacillales	Staphylococcaceae	Staphylococcus	Staphylococcus_aureus
1351	Firmicutes	Bacilli	Bacillales	Staphylococcaceae	Staphylococcus	Staphylococcus_aureus
1352	Firmicutes	Bacilli	Bacillales	Staphylococcaceae	Staphylococcus	Staphylococcus_aureus
1353	Firmicutes	Bacilli	Bacillales	Staphylococcaceae	Staphylococcus	Staphylococcus_aureus
1354	Firmicutes	Bacilli	Bacillales	Staphylococcaceae	Staphylococcus	Staphylococcus_aureus
1355	Firmicutes	Bacilli	Bacillales	Staphylococcaceae	Staphylococcus	Staphylococcus_aureus
1356	Firmicutes	Bacilli	Bacillales	Staphylococcaceae	Staphylococcus	Staphylococcus_aureus
1357	Firmicutes	Bacilli	Bacillales	Staphylococcaceae	Staphylococcus	Staphylococcus_aureus
1358	Firmicutes	Bacilli	Bacillales	Staphylococcaceae	Staphylococcus	Staphylococcus_aureus
1359	Firmicutes	Bacilli	Bacillales	Staphylococcaceae	Staphylococcus	Staphylococcus_aureus
1360	Firmicutes	Bacilli	Bacillales	Staphylococcaceae	Staphylococcus	Staphylococcus_aureus
1361	Firmicutes	Bacilli	Bacillales	Staphylococcaceae	Staphylococcus	Staphylococcus_aureus
1362	Firmicutes	Bacilli	Bacillales	Staphylococcaceae	Staphylococcus	Staphylococcus_aureus
1363	Firmicutes	Bacilli	Bacillales	Staphylococcaceae	Staphylococcus	Staphylococcus_aureus
1364	Firmicutes	Bacilli	Bacillales	Staphylococcaceae	Staphylococcus	Staphylococcus_aureus
1365	Firmicutes	Bacilli	Bacillales	Staphylococcaceae	Staphylococcus	Staphylococcus_aureus
1366	Firmicutes	Bacilli	Bacillales	Staphylococcaceae	Staphylococcus	Staphylococcus_aureus
1367	Firmicutes	Bacilli	Bacillales	Staphylococcaceae	Staphylococcus	Staphylococcus_aureus
1368	Firmicutes	Bacilli	Bacillales	Staphylococcaceae	Staphylococcus	Staphylococcus_aureus
1369	Firmicutes	Bacilli	Bacillales	Staphylococcaceae	Staphylococcus	Staphylococcus_aureus
1370	Firmicutes	Bacilli	Bacillales	Staphylococcaceae	Staphylococcus	Staphylococcus_aureus
1371	Firmicutes	Bacilli	Bacillales	Staphylococcaceae	Staphylococcus	Staphylococcus_aureus
1372	Firmicutes	Bacilli	Bacillales	Staphylococcaceae	Staphylococcus	Staphylococcus_aureus
1373	Firmicutes	Bacilli	Bacillales	Staphylococcaceae	Staphylococcus	Staphylococcus_aureus
1374	Firmicutes	Bacilli	Bacillales	Staphylococcaceae	Staphylococcus	Staphylococcus_aureus
1375	Firmicutes	Bacilli	Bacillales	Staphylococcaceae	Staphylococcus	Staphylococcus_aureus
1376	Firmicutes	Bacilli	Bacillales	Staphylococcaceae	Staphylococcus	Staphylococcus_aureus
1377	Firmicutes	Bacilli	Bacillales	Staphylococcaceae	Staphylococcus	Staphylococcus_aureus
1378	Firmicutes	Bacilli	Bacillales	Staphylococcaceae	Staphylococcus	Staphylococcus_aureus
1379	Firmicutes	Bacilli	Bacillales	Staphylococcaceae	Staphylococcus	Staphylococcus_aureus
1380	Firmicutes	Bacilli	Bacillales	Staphylococcaceae	Staphylococcus	Staphylococcus_aureus
1381	Firmicutes	Bacilli	Bacillales	Staphylococcaceae	Staphylococcus	Staphylococcus_aureus
1382	Firmicutes	Bacilli	Bacillales	Staphylococcaceae	Staphylococcus	Staphylococcus_aureus
1383	Firmicutes	Bacilli	Bacillales	Staphylococcaceae	Staphylococcus	Staphylococcus_aureus
1384	Firmicutes	Bacilli	Bacillales	Staphylococcaceae	Staphylococcus	Staphylococcus_aureus
1385	Firmicutes	Bacilli	Bacillales	Staphylococcaceae	Staphylococcus	Staphylococcus_aureus
1386	Firmicutes	Bacilli	Bacillales	Staphylococcaceae	Staphylococcus	Staphylococcus_aureus
1387	Firmicutes	Bacilli	Bacillales	Staphylococcaceae	Staphylococcus	Staphylococcus_aureus
1388	Firmicutes	Bacilli	Bacillales	Staphylococcaceae	Staphylococcus	Staphylococcus_aureus
1389	Firmicutes	Bacilli	Bacillales	Staphylococcaceae	Staphylococcus	Staphylococcus_aureus
1390	Firmicutes	Bacilli	Bacillales	Staphylococcaceae	Staphylococcus	Staphylococcus_aureus
1391	Firmicutes	Bacilli	Bacillales	Staphylococcaceae	Staphylococcus	Staphylococcus_aureus
1392	Firmicutes	Bacilli	Bacillales	Staphylococcaceae	Staphylococcus	Staphylococcus_aureus
1393	Firmicutes	Bacilli	Bacillales	Staphylococcaceae	Staphylococcus	Staphylococcus_aureus
1394	Firmicutes	Bacilli	Bacillales	Staphylococcaceae	Staphylococcus	Staphylococcus_aureus
1395	Firmicutes	Bacilli	Bacillales	Staphylococcaceae	Staphylococcus	Staphylococcus_aureus
1396	Firmicutes	Bacilli	Bacillales	Staphylococcaceae	Staphylococcus	Staphylococcus_aureus
1397	Firmicutes	Bacilli	Bacillales	Staphylococcaceae	Staphylococcus	Staphylococcus_aureus
1398	Firmicutes	Bacilli	Bacillales	Staphylococcaceae	Staphylococcus	Staphylococcus_aureus
1399	Firmicutes	Bacilli	Bacillales	Staphylococcaceae	Staphylococcus	Staphylococcus_aureus
1400	Firmicutes	Bacilli	Bacillales	Staphylococcaceae	Staphylococcus	Staphylococcus_haemolyticus
1401	Firmicutes	Bacilli	Bacillales	Staphylococcaceae	Staphylococcus	Staphylococcus_aureus
1402	Firmicutes	Bacilli	Bacillales	Staphylococcaceae	Staphylococcus	Staphylococcus_aureus
1403	Firmicutes	Bacilli	Bacillales	Staphylococcaceae	Staphylococcus	Staphylococcus_epidermidis
1404	Firmicutes	Bacilli	Bacillales	Staphylococcaceae	Staphylococcus	Staphylococcus_aureus
1406	Firmicutes	Bacilli	Bacillales	Staphylococcaceae	Staphylococcus	Staphylococcus_aureus
1407	Firmicutes	Bacilli	Bacillales	Staphylococcaceae	Staphylococcus	Staphylococcus_aureus
1408	Firmicutes	Bacilli	Bacillales	Staphylococcaceae	Staphylococcus	Staphylococcus_aureus
1409	Firmicutes	Bacilli	Bacillales	Staphylococcaceae	Staphylococcus	Staphylococcus_aureus
1410	Firmicutes	Bacilli	Bacillales	Staphylococcaceae	Staphylococcus	Staphylococcus_aureus
1411	Firmicutes	Bacilli	Bacillales	Staphylococcaceae	Staphylococcus	Staphylococcus_aureus
1412	Firmicutes	Bacilli	Bacillales	Staphylococcaceae	Staphylococcus	Staphylococcus_aureus
1413	Firmicutes	Bacilli	Bacillales	Staphylococcaceae	Staphylococcus	Staphylococcus_aureus
1414	Firmicutes	Bacilli	Bacillales	Staphylococcaceae	Staphylococcus	Staphylococcus_aureus
1415	Firmicutes	Bacilli	Bacillales	Staphylococcaceae	Staphylococcus	Staphylococcus_aureus
1416	Firmicutes	Bacilli	Bacillales	Staphylococcaceae	Staphylococcus	Staphylococcus_aureus
1417	Firmicutes	Bacilli	Bacillales	Staphylococcaceae	Staphylococcus	Staphylococcus_aureus
1418	Firmicutes	Bacilli	Bacillales	Staphylococcaceae	Staphylococcus	Staphylococcus_aureus
1419	Firmicutes	Bacilli	Bacillales	Staphylococcaceae	Staphylococcus	Staphylococcus_aureus
1420	Firmicutes	Bacilli	Bacillales	Staphylococcaceae	Staphylococcus	Staphylococcus_aureus
1421	Firmicutes	Bacilli	Bacillales	Staphylococcaceae	Staphylococcus	Staphylococcus_aureus
1422	Firmicutes	Bacilli	Bacillales	Staphylococcaceae	Staphylococcus	Staphylococcus_aureus
1423	Firmicutes	Bacilli	Bacillales	Staphylococcaceae	Staphylococcus	Staphylococcus_aureus
1424	Firmicutes	Bacilli	Bacillales	Staphylococcaceae	Staphylococcus	Staphylococcus_aureus
1425	Firmicutes	Bacilli	Bacillales	Staphylococcaceae	Staphylococcus	Staphylococcus_aureus
1426	Firmicutes	Bacilli	Bacillales	Staphylococcaceae	Staphylococcus	Staphylococcus_aureus
1427	Firmicutes	Bacilli	Bacillales	Staphylococcaceae	Staphylococcus	Staphylococcus_aureus
1428	Firmicutes	Bacilli	Bacillales	Staphylococcaceae	Staphylococcus	Staphylococcus_aureus
1429	Firmicutes	Bacilli	Bacillales	Staphylococcaceae	Staphylococcus	Staphylococcus_aureus
1430	Firmicutes	Bacilli	Bacillales	Staphylococcaceae	Staphylococcus	Staphylococcus_aureus
1431	Firmicutes	Bacilli	Bacillales	Staphylococcaceae	Staphylococcus	Staphylococcus_aureus
1432	Firmicutes	Bacilli	Bacillales	Staphylococcaceae	Staphylococcus	Staphylococcus_aureus
1433	Firmicutes	Bacilli	Bacillales	Staphylococcaceae	Staphylococcus	Staphylococcus_aureus
1434	Firmicutes	Bacilli	Bacillales	Staphylococcaceae	Staphylococcus	Staphylococcus_aureus
1435	Firmicutes	Bacilli	Bacillales	Staphylococcaceae	Staphylococcus	Staphylococcus_aureus
1436	Firmicutes	Bacilli	Bacillales	Staphylococcaceae	Staphylococcus	Staphylococcus_aureus
1437	Firmicutes	Bacilli	Bacillales	Staphylococcaceae	Staphylococcus	Staphylococcus_aureus
1438	Firmicutes	Bacilli	Bacillales	Staphylococcaceae	Staphylococcus	Staphylococcus_aureus
1439	Firmicutes	Bacilli	Bacillales	Staphylococcaceae	Staphylococcus	Staphylococcus_aureus
1440	Firmicutes	Bacilli	Bacillales	Staphylococcaceae	Staphylococcus	Staphylococcus_aureus
1441	Firmicutes	Bacilli	Bacillales	Staphylococcaceae	Staphylococcus	Staphylococcus_aureus
1442	Firmicutes	Bacilli	Bacillales	Staphylococcaceae	Staphylococcus	Staphylococcus_aureus
1443	Firmicutes	Bacilli	Bacillales	Staphylococcaceae	Staphylococcus	Staphylococcus_aureus
1444	Firmicutes	Bacilli	Bacillales	Staphylococcaceae	Staphylococcus	Staphylococcus_aureus
1445	Firmicutes	Bacilli	Bacillales	Staphylococcaceae	Staphylococcus	Staphylococcus_aureus
1446	Firmicutes	Bacilli	Bacillales	Staphylococcaceae	Staphylococcus	Staphylococcus_aureus
1447	Firmicutes	Bacilli	Bacillales	Staphylococcaceae	Staphylococcus	Staphylococcus_aureus
1448	Firmicutes	Bacilli	Bacillales	Staphylococcaceae	Staphylococcus	Staphylococcus_aureus
1449	Firmicutes	Bacilli	Bacillales	Staphylococcaceae	Staphylococcus	Staphylococcus_aureus
1450	Firmicutes	Bacilli	Bacillales	Staphylococcaceae	Staphylococcus	Staphylococcus_aureus
1451	Firmicutes	Bacilli	Bacillales	Staphylococcaceae	Staphylococcus	Staphylococcus_aureus
1452	Firmicutes	Bacilli	Bacillales	Staphylococcaceae	Staphylococcus	Staphylococcus_aureus
1453	Firmicutes	Bacilli	Bacillales	Staphylococcaceae	Staphylococcus	Staphylococcus_aureus
1454	Firmicutes	Bacilli	Bacillales	Staphylococcaceae	Staphylococcus	Staphylococcus_aureus
1455	Firmicutes	Bacilli	Bacillales	Staphylococcaceae	Staphylococcus	Staphylococcus_aureus
1456	Firmicutes	Bacilli	Bacillales	Staphylococcaceae	Staphylococcus	Staphylococcus_aureus
1457	Firmicutes	Bacilli	Bacillales	Staphylococcaceae	Staphylococcus	Staphylococcus_aureus
1458	Firmicutes	Bacilli	Bacillales	Staphylococcaceae	Staphylococcus	Staphylococcus_aureus
1459	Firmicutes	Bacilli	Bacillales	Staphylococcaceae	Staphylococcus	Staphylococcus_aureus
1460	Firmicutes	Bacilli	Bacillales	Staphylococcaceae	Staphylococcus	Staphylococcus_aureus
1461	Firmicutes	Bacilli	Bacillales	Staphylococcaceae	Staphylococcus	Staphylococcus_aureus
1462	Firmicutes	Bacilli	Bacillales	Staphylococcaceae	Staphylococcus	Staphylococcus_aureus
1463	Firmicutes	Bacilli	Bacillales	Staphylococcaceae	Staphylococcus	Staphylococcus_aureus
1464	Firmicutes	Bacilli	Bacillales	Staphylococcaceae	Staphylococcus	Staphylococcus_aureus
1465	Firmicutes	Bacilli	Bacillales	Staphylococcaceae	Staphylococcus	Staphylococcus_aureus
1466	Firmicutes	Bacilli	Bacillales	Staphylococcaceae	Staphylococcus	Staphylococcus_aureus
1467	Firmicutes	Bacilli	Bacillales	Staphylococcaceae	Staphylococcus	Staphylococcus_epidermidis
1468	Firmicutes	Bacilli	Bacillales	Staphylococcaceae	Staphylococcus	Staphylococcus_aureus
1469	Firmicutes	Bacilli	Bacillales	Staphylococcaceae	Staphylococcus	Staphylococcus_aureus
1470	Firmicutes	Bacilli	Bacillales	Staphylococcaceae	Staphylococcus	Staphylococcus_aureus
1471	Firmicutes	Bacilli	Bacillales	Staphylococcaceae	Staphylococcus	Staphylococcus_aureus
1472	Firmicutes	Bacilli	Bacillales	Staphylococcaceae	Staphylococcus	Staphylococcus_aureus
1473	Firmicutes	Bacilli	Bacillales	Staphylococcaceae	Staphylococcus	Staphylococcus_aureus
1474	Firmicutes	Bacilli	Bacillales	Staphylococcaceae	Staphylococcus	Staphylococcus_aureus
1475	Firmicutes	Bacilli	Bacillales	Staphylococcaceae	Staphylococcus	Staphylococcus_aureus
1476	Firmicutes	Bacilli	Bacillales	Staphylococcaceae	Staphylococcus	Staphylococcus_aureus
1477	Firmicutes	Bacilli	Bacillales	Staphylococcaceae	Staphylococcus	Staphylococcus_aureus
1478	Firmicutes	Bacilli	Bacillales	Staphylococcaceae	Staphylococcus	Staphylococcus_aureus
1479	Firmicutes	Bacilli	Bacillales	Staphylococcaceae	Staphylococcus	Staphylococcus_aureus
1480	Firmicutes	Bacilli	Bacillales	Staphylococcaceae	Staphylococcus	Staphylococcus_aureus
1481	Firmicutes	Bacilli	Bacillales	Staphylococcaceae	Staphylococcus	Staphylococcus_aureus
1482	Firmicutes	Bacilli	Bacillales	Staphylococcaceae	Staphylococcus	Staphylococcus_aureus
1483	Firmicutes	Bacilli	Bacillales	Staphylococcaceae	Staphylococcus	Staphylococcus_aureus
1484	Firmicutes	Bacilli	Bacillales	Staphylococcaceae	Staphylococcus	Staphylococcus_aureus
1485	Firmicutes	Bacilli	Bacillales	Staphylococcaceae	Staphylococcus	Staphylococcus_aureus
1486	Firmicutes	Bacilli	Bacillales	Staphylococcaceae	Staphylococcus	Staphylococcus_aureus
1487	Firmicutes	Bacilli	Bacillales	Staphylococcaceae	Staphylococcus	Staphylococcus_aureus
1488	Firmicutes	Bacilli	Bacillales	Staphylococcaceae	Staphylococcus	Staphylococcus_aureus
1489	Firmicutes	Bacilli	Bacillales	Staphylococcaceae	Staphylococcus	Staphylococcus_aureus
1490	Firmicutes	Bacilli	Bacillales	Staphylococcaceae	Staphylococcus	Staphylococcus_aureus
1491	Firmicutes	Bacilli	Bacillales	Staphylococcaceae	Staphylococcus	Staphylococcus_aureus
1492	Firmicutes	Bacilli	Bacillales	Staphylococcaceae	Staphylococcus	Staphylococcus_aureus
1493	Firmicutes	Bacilli	Bacillales	Staphylococcaceae	Staphylococcus	Staphylococcus_aureus
1494	Firmicutes	Bacilli	Bacillales	Staphylococcaceae	Staphylococcus	Staphylococcus_aureus
1495	Firmicutes	Bacilli	Bacillales	Staphylococcaceae	Staphylococcus	Staphylococcus_aureus
1496	Firmicutes	Bacilli	Bacillales	Staphylococcaceae	Staphylococcus	Staphylococcus_aureus
1497	Firmicutes	Bacilli	Bacillales	Staphylococcaceae	Staphylococcus	Staphylococcus_aureus
1498	Firmicutes	Bacilli	Bacillales	Staphylococcaceae	Staphylococcus	Staphylococcus_aureus
1499	Firmicutes	Bacilli	Bacillales	Staphylococcaceae	Staphylococcus	Staphylococcus_aureus
1500	Firmicutes	Bacilli	Bacillales	Staphylococcaceae	Staphylococcus	Staphylococcus_aureus
1501	Firmicutes	Bacilli	Bacillales	Staphylococcaceae	Staphylococcus	Staphylococcus_aureus
1502	Firmicutes	Bacilli	Bacillales	Staphylococcaceae	Staphylococcus	Staphylococcus_aureus
1503	Firmicutes	Bacilli	Bacillales	Staphylococcaceae	Staphylococcus	Staphylococcus_aureus
1504	Firmicutes	Bacilli	Bacillales	Staphylococcaceae	Staphylococcus	Staphylococcus_aureus
1505	Firmicutes	Bacilli	Bacillales	Staphylococcaceae	Staphylococcus	Staphylococcus_aureus
1506	Firmicutes	Bacilli	Bacillales	Staphylococcaceae	Staphylococcus	Staphylococcus_aureus
1507	Firmicutes	Bacilli	Bacillales	Staphylococcaceae	Staphylococcus	Staphylococcus_aureus
1508	Firmicutes	Bacilli	Bacillales	Staphylococcaceae	Staphylococcus	Staphylococcus_aureus
1509	Firmicutes	Bacilli	Bacillales	Staphylococcaceae	Staphylococcus	Staphylococcus_aureus
1510	Firmicutes	Bacilli	Bacillales	Staphylococcaceae	Staphylococcus	Staphylococcus_epidermidis
1511	Firmicutes	Bacilli	Bacillales	Staphylococcaceae	Staphylococcus	Staphylococcus_aureus
1512	Firmicutes	Bacilli	Bacillales	Staphylococcaceae	Staphylococcus	Staphylococcus_aureus
1513	Firmicutes	Bacilli	Bacillales	Staphylococcaceae	Staphylococcus	Staphylococcus_aureus
1514	Firmicutes	Bacilli	Bacillales	Staphylococcaceae	Staphylococcus	Staphylococcus_aureus
1515	Firmicutes	Bacilli	Bacillales	Staphylococcaceae	Staphylococcus	Staphylococcus_aureus
1516	Firmicutes	Bacilli	Bacillales	Staphylococcaceae	Staphylococcus	Staphylococcus_aureus
1517	Firmicutes	Bacilli	Bacillales	Staphylococcaceae	Staphylococcus	Staphylococcus_aureus
1518	Firmicutes	Bacilli	Bacillales	Staphylococcaceae	Staphylococcus	Staphylococcus_aureus
1519	Firmicutes	Bacilli	Bacillales	Staphylococcaceae	Staphylococcus	Staphylococcus_aureus
1520	Firmicutes	Bacilli	Bacillales	Staphylococcaceae	Staphylococcus	Staphylococcus_aureus
1521	Firmicutes	Bacilli	Bacillales	Staphylococcaceae	Staphylococcus	Staphylococcus_aureus
1522	Firmicutes	Bacilli	Bacillales	Staphylococcaceae	Staphylococcus	Staphylococcus_aureus
1523	Firmicutes	Bacilli	Bacillales	Staphylococcaceae	Staphylococcus	Staphylococcus_aureus
1524	Firmicutes	Bacilli	Bacillales	Staphylococcaceae	Staphylococcus	Staphylococcus_aureus
1525	Firmicutes	Bacilli	Bacillales	Staphylococcaceae	Staphylococcus	Staphylococcus_aureus
1526	Firmicutes	Bacilli	Bacillales	Staphylococcaceae	Staphylococcus	Staphylococcus_aureus
1527	Firmicutes	Bacilli	Bacillales	Staphylococcaceae	Staphylococcus	Staphylococcus_aureus
1528	Firmicutes	Bacilli	Bacillales	Staphylococcaceae	Staphylococcus	Staphylococcus_haemolyticus
1529	Firmicutes	Bacilli	Bacillales	Staphylococcaceae	Staphylococcus	Staphylococcus_aureus
1530	Firmicutes	Bacilli	Bacillales	Staphylococcaceae	Staphylococcus	Staphylococcus_aureus
1531	Firmicutes	Bacilli	Bacillales	Staphylococcaceae	Staphylococcus	Staphylococcus_epidermidis
1532	Firmicutes	Bacilli	Bacillales	Staphylococcaceae	Staphylococcus	Staphylococcus_aureus
1533	Firmicutes	Bacilli	Bacillales	Staphylococcaceae	Staphylococcus	Staphylococcus_aureus
1534	Firmicutes	Bacilli	Bacillales	Staphylococcaceae	Staphylococcus	Staphylococcus_aureus
1535	Firmicutes	Bacilli	Bacillales	Staphylococcaceae	Staphylococcus	Staphylococcus_aureus
1536	Firmicutes	Bacilli	Bacillales	Staphylococcaceae	Staphylococcus	Staphylococcus_aureus
1537	Firmicutes	Bacilli	Bacillales	Staphylococcaceae	Staphylococcus	Staphylococcus_aureus
1538	Firmicutes	Bacilli	Bacillales	Staphylococcaceae	Staphylococcus	Staphylococcus_aureus
1539	Firmicutes	Bacilli	Bacillales	Staphylococcaceae	Staphylococcus	Staphylococcus_aureus
1540	Firmicutes	Bacilli	Bacillales	Staphylococcaceae	Staphylococcus	Staphylococcus_aureus
1541	Firmicutes	Bacilli	Bacillales	Staphylococcaceae	Staphylococcus	Staphylococcus_aureus
1542	Firmicutes	Bacilli	Bacillales	Staphylococcaceae	Staphylococcus	Staphylococcus_aureus
1543	Firmicutes	Bacilli	Bacillales	Staphylococcaceae	Staphylococcus	Staphylococcus_aureus
1544	Firmicutes	Bacilli	Bacillales	Staphylococcaceae	Staphylococcus	Staphylococcus_aureus
1545	Firmicutes	Bacilli	Bacillales	Staphylococcaceae	Staphylococcus	Staphylococcus_aureus
1546	Firmicutes	Bacilli	Bacillales	Staphylococcaceae	Staphylococcus	Staphylococcus_aureus
1547	Firmicutes	Bacilli	Bacillales	Staphylococcaceae	Staphylococcus	Staphylococcus_aureus
1548	Firmicutes	Bacilli	Bacillales	Staphylococcaceae	Staphylococcus	Staphylococcus_aureus
1549	Firmicutes	Bacilli	Bacillales	Staphylococcaceae	Staphylococcus	Staphylococcus_aureus
1550	Firmicutes	Bacilli	Bacillales	Staphylococcaceae	Staphylococcus	Staphylococcus_aureus
1551	Firmicutes	Bacilli	Bacillales	Staphylococcaceae	Staphylococcus	Staphylococcus_aureus
1552	Firmicutes	Bacilli	Bacillales	Staphylococcaceae	Staphylococcus	Staphylococcus_aureus
1553	Firmicutes	Bacilli	Bacillales	Staphylococcaceae	Staphylococcus	Staphylococcus_aureus
1554	Firmicutes	Bacilli	Bacillales	Staphylococcaceae	Staphylococcus	Staphylococcus_aureus
1555	Firmicutes	Bacilli	Bacillales	Staphylococcaceae	Staphylococcus	Staphylococcus_aureus
1556	Firmicutes	Bacilli	Bacillales	Staphylococcaceae	Staphylococcus	Staphylococcus_aureus
1557	Firmicutes	Bacilli	Bacillales	Staphylococcaceae	Staphylococcus	Staphylococcus_aureus
1558	Firmicutes	Bacilli	Bacillales	Staphylococcaceae	Staphylococcus	Staphylococcus_aureus
1559	Firmicutes	Bacilli	Bacillales	Staphylococcaceae	Staphylococcus	Staphylococcus_aureus
1560	Firmicutes	Bacilli	Bacillales	Staphylococcaceae	Staphylococcus	Staphylococcus_aureus
1561	Firmicutes	Bacilli	Bacillales	Staphylococcaceae	Staphylococcus	Staphylococcus_aureus
1562	Firmicutes	Bacilli	Bacillales	Staphylococcaceae	Staphylococcus	Staphylococcus_aureus
1563	Firmicutes	Bacilli	Bacillales	Staphylococcaceae	Staphylococcus	Staphylococcus_aureus
1564	Firmicutes	Bacilli	Bacillales	Staphylococcaceae	Staphylococcus	Staphylococcus_aureus
1565	Firmicutes	Bacilli	Bacillales	Staphylococcaceae	Staphylococcus	Staphylococcus_aureus
1566	Firmicutes	Bacilli	Bacillales	Staphylococcaceae	Staphylococcus	Staphylococcus_aureus
1567	Firmicutes	Bacilli	Bacillales	Staphylococcaceae	Staphylococcus	Staphylococcus_aureus
1568	Firmicutes	Bacilli	Bacillales	Staphylococcaceae	Staphylococcus	Staphylococcus_aureus
1569	Firmicutes	Bacilli	Bacillales	Staphylococcaceae	Staphylococcus	Staphylococcus_aureus
1570	Firmicutes	Bacilli	Bacillales	Staphylococcaceae	Staphylococcus	Staphylococcus_aureus
1571	Firmicutes	Bacilli	Bacillales	Staphylococcaceae	Staphylococcus	Staphylococcus_aureus
1572	Firmicutes	Bacilli	Bacillales	Staphylococcaceae	Staphylococcus	Staphylococcus_aureus
1573	Firmicutes	Bacilli	Bacillales	Staphylococcaceae	Staphylococcus	Staphylococcus_aureus
1574	Firmicutes	Bacilli	Bacillales	Staphylococcaceae	Staphylococcus	Staphylococcus_aureus
1575	Firmicutes	Bacilli	Bacillales	Staphylococcaceae	Staphylococcus	Staphylococcus_aureus
1576	Firmicutes	Bacilli	Bacillales	Staphylococcaceae	Staphylococcus	Staphylococcus_aureus
1577	Firmicutes	Bacilli	Bacillales	Staphylococcaceae	Staphylococcus	Staphylococcus_aureus
1578	Firmicutes	Bacilli	Bacillales	Staphylococcaceae	Staphylococcus	Staphylococcus_aureus
1579	Firmicutes	Bacilli	Bacillales	Staphylococcaceae	Staphylococcus	Staphylococcus_aureus
1580	Firmicutes	Bacilli	Bacillales	Staphylococcaceae	Staphylococcus	Staphylococcus_aureus
1581	Firmicutes	Bacilli	Bacillales	Staphylococcaceae	Staphylococcus	Staphylococcus_aureus
1582	Firmicutes	Bacilli	Bacillales	Staphylococcaceae	Staphylococcus	Staphylococcus_aureus
1583	Firmicutes	Bacilli	Bacillales	Staphylococcaceae	Staphylococcus	Staphylococcus_aureus
1584	Firmicutes	Bacilli	Bacillales	Staphylococcaceae	Staphylococcus	Staphylococcus_aureus
1585	Firmicutes	Bacilli	Bacillales	Staphylococcaceae	Staphylococcus	Staphylococcus_aureus
1586	Firmicutes	Bacilli	Bacillales	Staphylococcaceae	Staphylococcus	Staphylococcus_aureus
1587	Proteobacteria	Betaproteobacteria	Rhodocyclales	Rhodocyclaceae	Aromatoleum	Aromatoleum_aromaticum
1588	Proteobacteria	Betaproteobacteria	Rhodocyclales	Rhodocyclaceae	Aromatoleum	Aromatoleum_aromaticum
1589	Proteobacteria	Betaproteobacteria	Rhodocyclales	Rhodocyclaceae	Aromatoleum	Aromatoleum_aromaticum
1590	Proteobacteria	Betaproteobacteria	Rhodocyclales	Rhodocyclaceae	Aromatoleum	Aromatoleum_aromaticum
1591	Proteobacteria	Betaproteobacteria	Rhodocyclales	Rhodocyclaceae	Aromatoleum	Aromatoleum_aromaticum
1592	Proteobacteria	Betaproteobacteria	Rhodocyclales	Rhodocyclaceae	Aromatoleum	Aromatoleum_aromaticum
1593	Proteobacteria	Betaproteobacteria	Rhodocyclales	Rhodocyclaceae	Aromatoleum	Aromatoleum_aromaticum
1594	Proteobacteria	Betaproteobacteria	Rhodocyclales	Rhodocyclaceae	Aromatoleum	Aromatoleum_aromaticum
1595	Proteobacteria	Betaproteobacteria	Rhodocyclales	Rhodocyclaceae	Aromatoleum	Aromatoleum_aromaticum
1596	Proteobacteria	Betaproteobacteria	Rhodocyclales	Rhodocyclaceae	Aromatoleum	Aromatoleum_aromaticum
1597	Proteobacteria	Betaproteobacteria	Rhodocyclales	Rhodocyclaceae	Aromatoleum	Aromatoleum_aromaticum
1598	Proteobacteria	Betaproteobacteria	Rhodocyclales	Rhodocyclaceae	Aromatoleum	Aromatoleum_aromaticum
1599	Proteobacteria	Betaproteobacteria	Rhodocyclales	Rhodocyclaceae	Aromatoleum	Aromatoleum_aromaticum
1600	Proteobacteria	Betaproteobacteria	Rhodocyclales	Rhodocyclaceae	Aromatoleum	Aromatoleum_aromaticum
1601	Proteobacteria	Betaproteobacteria	Rhodocyclales	Rhodocyclaceae	Aromatoleum	Aromatoleum_aromaticum
1602	Proteobacteria	Betaproteobacteria	Rhodocyclales	Rhodocyclaceae	Aromatoleum	Aromatoleum_aromaticum
1603	Proteobacteria	Betaproteobacteria	Rhodocyclales	Rhodocyclaceae	Aromatoleum	Aromatoleum_aromaticum
1604	Proteobacteria	Betaproteobacteria	Rhodocyclales	Rhodocyclaceae	Aromatoleum	Aromatoleum_aromaticum
1605	Proteobacteria	Betaproteobacteria	Rhodocyclales	Rhodocyclaceae	Aromatoleum	Aromatoleum_aromaticum
1606	Proteobacteria	Betaproteobacteria	Rhodocyclales	Rhodocyclaceae	Aromatoleum	Aromatoleum_aromaticum
1607	Proteobacteria	Betaproteobacteria	Rhodocyclales	Rhodocyclaceae	Aromatoleum	Aromatoleum_aromaticum
1608	Proteobacteria	Betaproteobacteria	Rhodocyclales	Rhodocyclaceae	Aromatoleum	Aromatoleum_aromaticum
1609	Proteobacteria	Betaproteobacteria	Rhodocyclales	Rhodocyclaceae	Aromatoleum	Aromatoleum_aromaticum
1610	Proteobacteria	Betaproteobacteria	Rhodocyclales	Rhodocyclaceae	Aromatoleum	Aromatoleum_aromaticum
1611	Proteobacteria	Betaproteobacteria	Rhodocyclales	Rhodocyclaceae	Aromatoleum	Aromatoleum_aromaticum
1612	Proteobacteria	Betaproteobacteria	Rhodocyclales	Rhodocyclaceae	Aromatoleum	Aromatoleum_aromaticum
1613	Proteobacteria	Betaproteobacteria	Rhodocyclales	Rhodocyclaceae	Aromatoleum	Aromatoleum_aromaticum
1614	Proteobacteria	Betaproteobacteria	Rhodocyclales	Rhodocyclaceae	Aromatoleum	Aromatoleum_aromaticum
1615	Proteobacteria	Betaproteobacteria	Rhodocyclales	Rhodocyclaceae	Aromatoleum	Aromatoleum_aromaticum
1616	Proteobacteria	Betaproteobacteria	Rhodocyclales	Rhodocyclaceae	Aromatoleum	Aromatoleum_aromaticum
1617	Proteobacteria	Betaproteobacteria	Rhodocyclales	Rhodocyclaceae	Aromatoleum	Aromatoleum_aromaticum
1618	Proteobacteria	Betaproteobacteria	Rhodocyclales	Rhodocyclaceae	Aromatoleum	Aromatoleum_aromaticum
1619	Proteobacteria	Betaproteobacteria	Rhodocyclales	Rhodocyclaceae	Aromatoleum	Aromatoleum_aromaticum
1620	Proteobacteria	Betaproteobacteria	Rhodocyclales	Rhodocyclaceae	Aromatoleum	Aromatoleum_aromaticum
1621	Proteobacteria	Betaproteobacteria	Rhodocyclales	Rhodocyclaceae	Aromatoleum	Aromatoleum_aromaticum
1622	Proteobacteria	Betaproteobacteria	Rhodocyclales	Rhodocyclaceae	Aromatoleum	Aromatoleum_aromaticum
1623	Proteobacteria	Betaproteobacteria	Rhodocyclales	Rhodocyclaceae	Aromatoleum	Aromatoleum_aromaticum
1624	Proteobacteria	Betaproteobacteria	Rhodocyclales	Rhodocyclaceae	Aromatoleum	Aromatoleum_aromaticum
1625	Proteobacteria	Betaproteobacteria	Rhodocyclales	Rhodocyclaceae	Aromatoleum	Aromatoleum_aromaticum
1626	Proteobacteria	Betaproteobacteria	Rhodocyclales	Rhodocyclaceae	Aromatoleum	Aromatoleum_aromaticum
1627	Proteobacteria	Betaproteobacteria	Rhodocyclales	Rhodocyclaceae	Aromatoleum	Aromatoleum_aromaticum
1628	Proteobacteria	Betaproteobacteria	Rhodocyclales	Rhodocyclaceae	Aromatoleum	Aromatoleum_aromaticum
1629	Proteobacteria	Betaproteobacteria	Rhodocyclales	Rhodocyclaceae	Aromatoleum	Aromatoleum_aromaticum
1630	Proteobacteria	Betaproteobacteria	Rhodocyclales	Rhodocyclaceae	Aromatoleum	Aromatoleum_aromaticum
1631	Proteobacteria	Betaproteobacteria	Rhodocyclales	Rhodocyclaceae	Aromatoleum	Aromatoleum_aromaticum
1632	Proteobacteria	Betaproteobacteria	Rhodocyclales	Rhodocyclaceae	Aromatoleum	Aromatoleum_aromaticum
1633	Proteobacteria	Betaproteobacteria	Rhodocyclales	Rhodocyclaceae	Aromatoleum	Aromatoleum_aromaticum
1634	Proteobacteria	Betaproteobacteria	Rhodocyclales	Rhodocyclaceae	Aromatoleum	Aromatoleum_aromaticum
1635	Proteobacteria	Betaproteobacteria	Rhodocyclales	Rhodocyclaceae	Aromatoleum	Aromatoleum_aromaticum
1636	Proteobacteria	Betaproteobacteria	Rhodocyclales	Rhodocyclaceae	Aromatoleum	Aromatoleum_aromaticum
1637	Proteobacteria	Betaproteobacteria	Rhodocyclales	Rhodocyclaceae	Aromatoleum	Aromatoleum_aromaticum
1638	Proteobacteria	Betaproteobacteria	Rhodocyclales	Rhodocyclaceae	Aromatoleum	Aromatoleum_aromaticum
1639	Proteobacteria	Betaproteobacteria	Rhodocyclales	Rhodocyclaceae	Aromatoleum	Aromatoleum_aromaticum
1640	Proteobacteria	Betaproteobacteria	Rhodocyclales	Rhodocyclaceae	Aromatoleum	Aromatoleum_aromaticum
1641	Proteobacteria	Betaproteobacteria	Rhodocyclales	Rhodocyclaceae	Aromatoleum	Aromatoleum_aromaticum
1642	Proteobacteria	Betaproteobacteria	Rhodocyclales	Rhodocyclaceae	Aromatoleum	Aromatoleum_aromaticum
1643	Proteobacteria	Betaproteobacteria	Rhodocyclales	Rhodocyclaceae	Aromatoleum	Aromatoleum_aromaticum
1644	Proteobacteria	Betaproteobacteria	Rhodocyclales	Rhodocyclaceae	Aromatoleum	Aromatoleum_aromaticum
1645	Proteobacteria	Betaproteobacteria	Rhodocyclales	Rhodocyclaceae	Aromatoleum	Aromatoleum_aromaticum
1646	Proteobacteria	Betaproteobacteria	Rhodocyclales	Rhodocyclaceae	Aromatoleum	Aromatoleum_aromaticum
1647	Proteobacteria	Betaproteobacteria	Rhodocyclales	Rhodocyclaceae	Aromatoleum	Aromatoleum_aromaticum
1648	Proteobacteria	Betaproteobacteria	Rhodocyclales	Rhodocyclaceae	Aromatoleum	Aromatoleum_aromaticum
1649	Proteobacteria	Betaproteobacteria	Rhodocyclales	Rhodocyclaceae	Aromatoleum	Aromatoleum_aromaticum
1650	Proteobacteria	Betaproteobacteria	Rhodocyclales	Rhodocyclaceae	Aromatoleum	Aromatoleum_aromaticum
1651	Proteobacteria	Betaproteobacteria	Rhodocyclales	Rhodocyclaceae	Aromatoleum	Aromatoleum_aromaticum
1652	Proteobacteria	Betaproteobacteria	Rhodocyclales	Rhodocyclaceae	Aromatoleum	Aromatoleum_aromaticum
1653	Proteobacteria	Betaproteobacteria	Rhodocyclales	Rhodocyclaceae	Aromatoleum	Aromatoleum_aromaticum
1654	Proteobacteria	Betaproteobacteria	Rhodocyclales	Rhodocyclaceae	Aromatoleum	Aromatoleum_aromaticum
1655	Proteobacteria	Betaproteobacteria	Rhodocyclales	Rhodocyclaceae	Aromatoleum	Aromatoleum_aromaticum
1656	Proteobacteria	Betaproteobacteria	Rhodocyclales	Rhodocyclaceae	Aromatoleum	Aromatoleum_aromaticum
1657	Proteobacteria	Betaproteobacteria	Rhodocyclales	Rhodocyclaceae	Aromatoleum	Aromatoleum_aromaticum
1658	Proteobacteria	Betaproteobacteria	Rhodocyclales	Rhodocyclaceae	Aromatoleum	Aromatoleum_aromaticum
1659	Proteobacteria	Betaproteobacteria	Rhodocyclales	Rhodocyclaceae	Aromatoleum	Aromatoleum_aromaticum
1660	Proteobacteria	Betaproteobacteria	Rhodocyclales	Rhodocyclaceae	Aromatoleum	Aromatoleum_aromaticum
1661	Proteobacteria	Betaproteobacteria	Rhodocyclales	Rhodocyclaceae	Aromatoleum	Aromatoleum_aromaticum
1662	Proteobacteria	Betaproteobacteria	Rhodocyclales	Rhodocyclaceae	Aromatoleum	Aromatoleum_aromaticum
1663	Proteobacteria	Betaproteobacteria	Rhodocyclales	Rhodocyclaceae	Aromatoleum	Aromatoleum_aromaticum
1664	Proteobacteria	Betaproteobacteria	Rhodocyclales	Rhodocyclaceae	Aromatoleum	Aromatoleum_aromaticum
1665	Proteobacteria	Betaproteobacteria	Rhodocyclales	Rhodocyclaceae	Aromatoleum	Aromatoleum_aromaticum
1666	Proteobacteria	Betaproteobacteria	Rhodocyclales	Rhodocyclaceae	Aromatoleum	Aromatoleum_aromaticum
1667	Proteobacteria	Betaproteobacteria	Rhodocyclales	Rhodocyclaceae	Aromatoleum	Aromatoleum_aromaticum
1668	Proteobacteria	Betaproteobacteria	Rhodocyclales	Rhodocyclaceae	Aromatoleum	Aromatoleum_aromaticum
1669	Proteobacteria	Betaproteobacteria	Rhodocyclales	Rhodocyclaceae	Aromatoleum	Aromatoleum_aromaticum
1670	Proteobacteria	Betaproteobacteria	Rhodocyclales	Rhodocyclaceae	Aromatoleum	Aromatoleum_aromaticum
1671	Proteobacteria	Betaproteobacteria	Rhodocyclales	Rhodocyclaceae	Aromatoleum	Aromatoleum_aromaticum
1672	Proteobacteria	Betaproteobacteria	Rhodocyclales	Rhodocyclaceae	Aromatoleum	Aromatoleum_aromaticum
1673	Proteobacteria	Betaproteobacteria	Rhodocyclales	Rhodocyclaceae	Aromatoleum	Aromatoleum_aromaticum
1674	Proteobacteria	Betaproteobacteria	Rhodocyclales	Rhodocyclaceae	Aromatoleum	Aromatoleum_aromaticum
1675	Proteobacteria	Betaproteobacteria	Rhodocyclales	Rhodocyclaceae	Aromatoleum	Aromatoleum_aromaticum
1676	Proteobacteria	Betaproteobacteria	Rhodocyclales	Rhodocyclaceae	Aromatoleum	Aromatoleum_aromaticum
1677	Proteobacteria	Betaproteobacteria	Rhodocyclales	Rhodocyclaceae	Aromatoleum	Aromatoleum_aromaticum
1678	Proteobacteria	Betaproteobacteria	Rhodocyclales	Rhodocyclaceae	Aromatoleum	Aromatoleum_aromaticum
1679	Proteobacteria	Betaproteobacteria	Rhodocyclales	Rhodocyclaceae	Aromatoleum	Aromatoleum_aromaticum
1680	Proteobacteria	Betaproteobacteria	Rhodocyclales	Rhodocyclaceae	Aromatoleum	Aromatoleum_aromaticum
1681	Proteobacteria	Betaproteobacteria	Rhodocyclales	Rhodocyclaceae	Aromatoleum	Aromatoleum_aromaticum
1682	Proteobacteria	Betaproteobacteria	Rhodocyclales	Rhodocyclaceae	Aromatoleum	Aromatoleum_aromaticum
1683	Proteobacteria	Betaproteobacteria	Rhodocyclales	Rhodocyclaceae	Aromatoleum	Aromatoleum_aromaticum
1684	Proteobacteria	Betaproteobacteria	Rhodocyclales	Rhodocyclaceae	Aromatoleum	Aromatoleum_aromaticum
1685	Proteobacteria	Betaproteobacteria	Rhodocyclales	Rhodocyclaceae	Aromatoleum	Aromatoleum_aromaticum
1686	Proteobacteria	Betaproteobacteria	Rhodocyclales	Rhodocyclaceae	Aromatoleum	Aromatoleum_aromaticum
1687	Proteobacteria	Betaproteobacteria	Rhodocyclales	Rhodocyclaceae	Aromatoleum	Aromatoleum_aromaticum
1688	Proteobacteria	Betaproteobacteria	Rhodocyclales	Rhodocyclaceae	Aromatoleum	Aromatoleum_aromaticum
1689	Proteobacteria	Betaproteobacteria	Rhodocyclales	Rhodocyclaceae	Aromatoleum	Aromatoleum_aromaticum
1690	Proteobacteria	Betaproteobacteria	Rhodocyclales	Rhodocyclaceae	Aromatoleum	Aromatoleum_aromaticum
1691	Proteobacteria	Betaproteobacteria	Rhodocyclales	Rhodocyclaceae	Aromatoleum	Aromatoleum_aromaticum
1692	Proteobacteria	Betaproteobacteria	Rhodocyclales	Rhodocyclaceae	Aromatoleum	Aromatoleum_aromaticum
1693	Proteobacteria	Betaproteobacteria	Rhodocyclales	Rhodocyclaceae	Aromatoleum	Aromatoleum_aromaticum
1694	Proteobacteria	Betaproteobacteria	Rhodocyclales	Rhodocyclaceae	Aromatoleum	Aromatoleum_aromaticum
1695	Proteobacteria	Betaproteobacteria	Rhodocyclales	Rhodocyclaceae	Aromatoleum	Aromatoleum_aromaticum
1696	Proteobacteria	Betaproteobacteria	Rhodocyclales	Rhodocyclaceae	Aromatoleum	Aromatoleum_aromaticum
1697	Proteobacteria	Betaproteobacteria	Rhodocyclales	Rhodocyclaceae	Aromatoleum	Aromatoleum_aromaticum
1698	Proteobacteria	Betaproteobacteria	Rhodocyclales	Rhodocyclaceae	Aromatoleum	Aromatoleum_aromaticum
1699	Proteobacteria	Betaproteobacteria	Rhodocyclales	Rhodocyclaceae	Aromatoleum	Aromatoleum_aromaticum
1700	Proteobacteria	Betaproteobacteria	Rhodocyclales	Rhodocyclaceae	Aromatoleum	Aromatoleum_aromaticum
1701	Proteobacteria	Betaproteobacteria	Rhodocyclales	Rhodocyclaceae	Aromatoleum	Aromatoleum_aromaticum
1702	Proteobacteria	Betaproteobacteria	Rhodocyclales	Rhodocyclaceae	Aromatoleum	Aromatoleum_aromaticum
1703	Proteobacteria	Betaproteobacteria	Rhodocyclales	Rhodocyclaceae	Aromatoleum	Aromatoleum_aromaticum
1704	Proteobacteria	Betaproteobacteria	Rhodocyclales	Rhodocyclaceae	Aromatoleum	Aromatoleum_aromaticum
1705	Proteobacteria	Betaproteobacteria	Rhodocyclales	Rhodocyclaceae	Aromatoleum	Aromatoleum_aromaticum
1706	Proteobacteria	Betaproteobacteria	Rhodocyclales	Rhodocyclaceae	Aromatoleum	Aromatoleum_aromaticum
1707	Proteobacteria	Betaproteobacteria	Rhodocyclales	Rhodocyclaceae	Aromatoleum	Aromatoleum_aromaticum
1709	Proteobacteria	Betaproteobacteria	Rhodocyclales	Rhodocyclaceae	Aromatoleum	Aromatoleum_aromaticum
1710	Proteobacteria	Betaproteobacteria	Rhodocyclales	Rhodocyclaceae	Aromatoleum	Aromatoleum_aromaticum
1711	Proteobacteria	Betaproteobacteria	Rhodocyclales	Rhodocyclaceae	Aromatoleum	Aromatoleum_aromaticum
1712	Proteobacteria	Betaproteobacteria	Rhodocyclales	Rhodocyclaceae	Aromatoleum	Aromatoleum_aromaticum
1713	Proteobacteria	Betaproteobacteria	Rhodocyclales	Rhodocyclaceae	Aromatoleum	Aromatoleum_aromaticum
1714	Proteobacteria	Betaproteobacteria	Rhodocyclales	Rhodocyclaceae	Aromatoleum	Aromatoleum_aromaticum
1715	Proteobacteria	Betaproteobacteria	Rhodocyclales	Rhodocyclaceae	Aromatoleum	Aromatoleum_aromaticum
1716	Proteobacteria	Betaproteobacteria	Rhodocyclales	Rhodocyclaceae	Aromatoleum	Aromatoleum_aromaticum
1717	Proteobacteria	Betaproteobacteria	Rhodocyclales	Rhodocyclaceae	Aromatoleum	Aromatoleum_aromaticum
1718	Proteobacteria	Betaproteobacteria	Rhodocyclales	Rhodocyclaceae	Aromatoleum	Aromatoleum_aromaticum
1719	Proteobacteria	Betaproteobacteria	Rhodocyclales	Rhodocyclaceae	Aromatoleum	Aromatoleum_aromaticum
1720	Proteobacteria	Betaproteobacteria	Rhodocyclales	Rhodocyclaceae	Aromatoleum	Aromatoleum_aromaticum
1721	Proteobacteria	Betaproteobacteria	Rhodocyclales	Rhodocyclaceae	Aromatoleum	Aromatoleum_aromaticum
1722	Proteobacteria	Betaproteobacteria	Rhodocyclales	Rhodocyclaceae	Aromatoleum	Aromatoleum_aromaticum
1723	Proteobacteria	Betaproteobacteria	Rhodocyclales	Rhodocyclaceae	Aromatoleum	Aromatoleum_aromaticum
1724	Proteobacteria	Betaproteobacteria	Rhodocyclales	Rhodocyclaceae	Aromatoleum	Aromatoleum_aromaticum
1725	Proteobacteria	Betaproteobacteria	Rhodocyclales	Rhodocyclaceae	Aromatoleum	Aromatoleum_aromaticum
1726	Proteobacteria	Betaproteobacteria	Rhodocyclales	Rhodocyclaceae	Aromatoleum	Aromatoleum_aromaticum
1727	Proteobacteria	Betaproteobacteria	Rhodocyclales	Rhodocyclaceae	Aromatoleum	Aromatoleum_aromaticum
1728	Proteobacteria	Betaproteobacteria	Rhodocyclales	Rhodocyclaceae	Aromatoleum	Aromatoleum_aromaticum
1729	Proteobacteria	Betaproteobacteria	Rhodocyclales	Rhodocyclaceae	Aromatoleum	Aromatoleum_aromaticum
1730	Proteobacteria	Betaproteobacteria	Rhodocyclales	Rhodocyclaceae	Aromatoleum	Aromatoleum_aromaticum
1731	Proteobacteria	Betaproteobacteria	Rhodocyclales	Rhodocyclaceae	Aromatoleum	Aromatoleum_aromaticum
1732	Proteobacteria	Betaproteobacteria	Rhodocyclales	Rhodocyclaceae	Aromatoleum	Aromatoleum_aromaticum
1733	Proteobacteria	Betaproteobacteria	Rhodocyclales	Rhodocyclaceae	Aromatoleum	Aromatoleum_aromaticum
1734	Proteobacteria	Betaproteobacteria	Rhodocyclales	Rhodocyclaceae	Aromatoleum	Aromatoleum_aromaticum
1735	Proteobacteria	Betaproteobacteria	Rhodocyclales	Rhodocyclaceae	Aromatoleum	Aromatoleum_aromaticum
1736	Proteobacteria	Betaproteobacteria	Rhodocyclales	Rhodocyclaceae	Aromatoleum	Aromatoleum_aromaticum
1737	Proteobacteria	Betaproteobacteria	Rhodocyclales	Rhodocyclaceae	Aromatoleum	Aromatoleum_aromaticum
1738	Proteobacteria	Betaproteobacteria	Rhodocyclales	Rhodocyclaceae	Aromatoleum	Aromatoleum_aromaticum
1739	Proteobacteria	Betaproteobacteria	Rhodocyclales	Rhodocyclaceae	Aromatoleum	Aromatoleum_aromaticum
1740	Proteobacteria	Betaproteobacteria	Rhodocyclales	Rhodocyclaceae	Aromatoleum	Aromatoleum_aromaticum
1741	Proteobacteria	Betaproteobacteria	Rhodocyclales	Rhodocyclaceae	Aromatoleum	Aromatoleum_aromaticum
1742	Proteobacteria	Betaproteobacteria	Rhodocyclales	Rhodocyclaceae	Aromatoleum	Aromatoleum_aromaticum
1743	Proteobacteria	Betaproteobacteria	Rhodocyclales	Rhodocyclaceae	Aromatoleum	Aromatoleum_aromaticum
1744	Proteobacteria	Betaproteobacteria	Rhodocyclales	Rhodocyclaceae	Aromatoleum	Aromatoleum_aromaticum
1745	Proteobacteria	Betaproteobacteria	Rhodocyclales	Rhodocyclaceae	Aromatoleum	Aromatoleum_aromaticum
1746	Proteobacteria	Betaproteobacteria	Rhodocyclales	Rhodocyclaceae	Aromatoleum	Aromatoleum_aromaticum
1747	Proteobacteria	Betaproteobacteria	Rhodocyclales	Rhodocyclaceae	Aromatoleum	Aromatoleum_aromaticum
1748	Proteobacteria	Betaproteobacteria	Rhodocyclales	Rhodocyclaceae	Aromatoleum	Aromatoleum_aromaticum
1749	Proteobacteria	Betaproteobacteria	Rhodocyclales	Rhodocyclaceae	Aromatoleum	Aromatoleum_aromaticum
1750	Proteobacteria	Betaproteobacteria	Rhodocyclales	Rhodocyclaceae	Aromatoleum	Aromatoleum_aromaticum
1751	Proteobacteria	Betaproteobacteria	Rhodocyclales	Rhodocyclaceae	Aromatoleum	Aromatoleum_aromaticum
1752	Proteobacteria	Betaproteobacteria	Rhodocyclales	Rhodocyclaceae	Aromatoleum	Aromatoleum_aromaticum
1753	Proteobacteria	Betaproteobacteria	Rhodocyclales	Rhodocyclaceae	Aromatoleum	Aromatoleum_aromaticum
1754	Proteobacteria	Betaproteobacteria	Rhodocyclales	Rhodocyclaceae	Aromatoleum	Aromatoleum_aromaticum
1755	Proteobacteria	Betaproteobacteria	Rhodocyclales	Rhodocyclaceae	Aromatoleum	Aromatoleum_aromaticum
1756	Proteobacteria	Betaproteobacteria	Rhodocyclales	Rhodocyclaceae	Aromatoleum	Aromatoleum_aromaticum
1757	Proteobacteria	Betaproteobacteria	Rhodocyclales	Rhodocyclaceae	Aromatoleum	Aromatoleum_aromaticum
1758	Proteobacteria	Betaproteobacteria	Rhodocyclales	Rhodocyclaceae	Aromatoleum	Aromatoleum_aromaticum
1759	Proteobacteria	Betaproteobacteria	Rhodocyclales	Rhodocyclaceae	Aromatoleum	Aromatoleum_aromaticum
1760	Proteobacteria	Betaproteobacteria	Rhodocyclales	Rhodocyclaceae	Aromatoleum	Aromatoleum_aromaticum
1761	Proteobacteria	Betaproteobacteria	Rhodocyclales	Rhodocyclaceae	Aromatoleum	Aromatoleum_aromaticum
1762	Proteobacteria	Betaproteobacteria	Rhodocyclales	Rhodocyclaceae	Aromatoleum	Aromatoleum_aromaticum
1763	Proteobacteria	Betaproteobacteria	Rhodocyclales	Rhodocyclaceae	Aromatoleum	Aromatoleum_aromaticum
1764	Proteobacteria	Betaproteobacteria	Rhodocyclales	Rhodocyclaceae	Aromatoleum	Aromatoleum_aromaticum
1765	Proteobacteria	Betaproteobacteria	Rhodocyclales	Rhodocyclaceae	Aromatoleum	Aromatoleum_aromaticum
1766	Proteobacteria	Betaproteobacteria	Rhodocyclales	Rhodocyclaceae	Aromatoleum	Aromatoleum_aromaticum
1767	Proteobacteria	Betaproteobacteria	Rhodocyclales	Rhodocyclaceae	Aromatoleum	Aromatoleum_aromaticum
1768	Proteobacteria	Betaproteobacteria	Rhodocyclales	Rhodocyclaceae	Aromatoleum	Aromatoleum_aromaticum
1769	Proteobacteria	Betaproteobacteria	Rhodocyclales	Rhodocyclaceae	Aromatoleum	Aromatoleum_aromaticum
1770	Proteobacteria	Betaproteobacteria	Rhodocyclales	Rhodocyclaceae	Aromatoleum	Aromatoleum_aromaticum
1771	Proteobacteria	Betaproteobacteria	Rhodocyclales	Rhodocyclaceae	Aromatoleum	Aromatoleum_aromaticum
1772	Proteobacteria	Betaproteobacteria	Rhodocyclales	Rhodocyclaceae	Aromatoleum	Aromatoleum_aromaticum
1773	Proteobacteria	Betaproteobacteria	Rhodocyclales	Rhodocyclaceae	Aromatoleum	Aromatoleum_aromaticum
1774	Proteobacteria	Betaproteobacteria	Rhodocyclales	Rhodocyclaceae	Aromatoleum	Aromatoleum_aromaticum
1775	Proteobacteria	Betaproteobacteria	Rhodocyclales	Rhodocyclaceae	Aromatoleum	Aromatoleum_aromaticum
1776	Proteobacteria	Betaproteobacteria	Rhodocyclales	Rhodocyclaceae	Aromatoleum	Aromatoleum_aromaticum
1777	Proteobacteria	Betaproteobacteria	Rhodocyclales	Rhodocyclaceae	Aromatoleum	Aromatoleum_aromaticum
1778	Proteobacteria	Betaproteobacteria	Rhodocyclales	Rhodocyclaceae	Aromatoleum	Aromatoleum_aromaticum
1779	Proteobacteria	Betaproteobacteria	Rhodocyclales	Rhodocyclaceae	Aromatoleum	Aromatoleum_aromaticum
1780	Proteobacteria	Betaproteobacteria	Rhodocyclales	Rhodocyclaceae	Aromatoleum	Aromatoleum_aromaticum
1781	Proteobacteria	Betaproteobacteria	Rhodocyclales	Rhodocyclaceae	Aromatoleum	Aromatoleum_aromaticum
1782	Proteobacteria	Betaproteobacteria	Rhodocyclales	Rhodocyclaceae	Aromatoleum	Aromatoleum_aromaticum
1783	Proteobacteria	Betaproteobacteria	Rhodocyclales	Rhodocyclaceae	Aromatoleum	Aromatoleum_aromaticum
1784	Proteobacteria	Betaproteobacteria	Rhodocyclales	Rhodocyclaceae	Aromatoleum	Aromatoleum_aromaticum
1785	Proteobacteria	Betaproteobacteria	Rhodocyclales	Rhodocyclaceae	Aromatoleum	Aromatoleum_aromaticum
1786	Proteobacteria	Betaproteobacteria	Rhodocyclales	Rhodocyclaceae	Aromatoleum	Aromatoleum_aromaticum
1787	Proteobacteria	Betaproteobacteria	Rhodocyclales	Rhodocyclaceae	Aromatoleum	Aromatoleum_aromaticum
1788	Proteobacteria	Betaproteobacteria	Rhodocyclales	Rhodocyclaceae	Aromatoleum	Aromatoleum_aromaticum
1789	Proteobacteria	Betaproteobacteria	Rhodocyclales	Rhodocyclaceae	Aromatoleum	Aromatoleum_aromaticum
1790	Proteobacteria	Betaproteobacteria	Rhodocyclales	Rhodocyclaceae	Aromatoleum	Aromatoleum_aromaticum
1791	Proteobacteria	Betaproteobacteria	Rhodocyclales	Rhodocyclaceae	Aromatoleum	Aromatoleum_aromaticum
1792	Proteobacteria	Betaproteobacteria	Rhodocyclales	Rhodocyclaceae	Aromatoleum	Aromatoleum_aromaticum
1793	Proteobacteria	Betaproteobacteria	Rhodocyclales	Rhodocyclaceae	Aromatoleum	Aromatoleum_aromaticum
1794	Proteobacteria	Betaproteobacteria	Rhodocyclales	Rhodocyclaceae	Aromatoleum	Aromatoleum_aromaticum
1795	Proteobacteria	Betaproteobacteria	Rhodocyclales	Rhodocyclaceae	Aromatoleum	Aromatoleum_aromaticum
1796	Proteobacteria	Betaproteobacteria	Rhodocyclales	Rhodocyclaceae	Aromatoleum	Aromatoleum_aromaticum
1797	Proteobacteria	Betaproteobacteria	Rhodocyclales	Rhodocyclaceae	Aromatoleum	Aromatoleum_aromaticum
1798	Proteobacteria	Betaproteobacteria	Rhodocyclales	Rhodocyclaceae	Aromatoleum	Aromatoleum_aromaticum
1799	Proteobacteria	Betaproteobacteria	Rhodocyclales	Rhodocyclaceae	Aromatoleum	Aromatoleum_aromaticum
1800	Proteobacteria	Betaproteobacteria	Rhodocyclales	Rhodocyclaceae	Aromatoleum	Aromatoleum_aromaticum
1801	Proteobacteria	Betaproteobacteria	Rhodocyclales	Rhodocyclaceae	Aromatoleum	Aromatoleum_aromaticum
1802	Proteobacteria	Betaproteobacteria	Rhodocyclales	Rhodocyclaceae	Aromatoleum	Aromatoleum_aromaticum
1803	Proteobacteria	Betaproteobacteria	Rhodocyclales	Rhodocyclaceae	Aromatoleum	Aromatoleum_aromaticum
1804	Proteobacteria	Betaproteobacteria	Rhodocyclales	Rhodocyclaceae	Aromatoleum	Aromatoleum_aromaticum
1805	Proteobacteria	Betaproteobacteria	Rhodocyclales	Rhodocyclaceae	Aromatoleum	Aromatoleum_aromaticum
1806	Proteobacteria	Betaproteobacteria	Rhodocyclales	Rhodocyclaceae	Aromatoleum	Aromatoleum_aromaticum
1807	Proteobacteria	Betaproteobacteria	Rhodocyclales	Rhodocyclaceae	Aromatoleum	Aromatoleum_aromaticum
1808	Proteobacteria	Betaproteobacteria	Rhodocyclales	Rhodocyclaceae	Aromatoleum	Aromatoleum_aromaticum
1809	Proteobacteria	Betaproteobacteria	Rhodocyclales	Rhodocyclaceae	Aromatoleum	Aromatoleum_aromaticum
1810	Proteobacteria	Betaproteobacteria	Rhodocyclales	Rhodocyclaceae	Aromatoleum	Aromatoleum_aromaticum
1811	Proteobacteria	Betaproteobacteria	Rhodocyclales	Rhodocyclaceae	Aromatoleum	Aromatoleum_aromaticum
1812	Proteobacteria	Betaproteobacteria	Rhodocyclales	Rhodocyclaceae	Aromatoleum	Aromatoleum_aromaticum
1813	Proteobacteria	Betaproteobacteria	Rhodocyclales	Rhodocyclaceae	Aromatoleum	Aromatoleum_aromaticum
1814	Proteobacteria	Betaproteobacteria	Rhodocyclales	Rhodocyclaceae	Aromatoleum	Aromatoleum_aromaticum
1815	Proteobacteria	Betaproteobacteria	Rhodocyclales	Rhodocyclaceae	Aromatoleum	Aromatoleum_aromaticum
1816	Proteobacteria	Betaproteobacteria	Rhodocyclales	Rhodocyclaceae	Aromatoleum	Aromatoleum_aromaticum
1817	Proteobacteria	Betaproteobacteria	Rhodocyclales	Rhodocyclaceae	Aromatoleum	Aromatoleum_aromaticum
1818	Proteobacteria	Betaproteobacteria	Rhodocyclales	Rhodocyclaceae	Aromatoleum	Aromatoleum_aromaticum
1819	Proteobacteria	Betaproteobacteria	Rhodocyclales	Rhodocyclaceae	Aromatoleum	Aromatoleum_aromaticum
1820	Proteobacteria	Betaproteobacteria	Rhodocyclales	Rhodocyclaceae	Aromatoleum	Aromatoleum_aromaticum
1821	Proteobacteria	Betaproteobacteria	Rhodocyclales	Rhodocyclaceae	Aromatoleum	Aromatoleum_aromaticum
1822	Proteobacteria	Betaproteobacteria	Rhodocyclales	Rhodocyclaceae	Aromatoleum	Aromatoleum_aromaticum
1823	Proteobacteria	Betaproteobacteria	Rhodocyclales	Rhodocyclaceae	Aromatoleum	Aromatoleum_aromaticum
1824	Proteobacteria	Betaproteobacteria	Rhodocyclales	Rhodocyclaceae	Aromatoleum	Aromatoleum_aromaticum
1825	Proteobacteria	Betaproteobacteria	Rhodocyclales	Rhodocyclaceae	Aromatoleum	Aromatoleum_aromaticum
1826	Proteobacteria	Betaproteobacteria	Rhodocyclales	Rhodocyclaceae	Aromatoleum	Aromatoleum_aromaticum
1827	Proteobacteria	Betaproteobacteria	Rhodocyclales	Rhodocyclaceae	Aromatoleum	Aromatoleum_aromaticum
1828	Proteobacteria	Betaproteobacteria	Rhodocyclales	Rhodocyclaceae	Aromatoleum	Aromatoleum_aromaticum
1829	Proteobacteria	Betaproteobacteria	Rhodocyclales	Rhodocyclaceae	Aromatoleum	Aromatoleum_aromaticum
1830	Proteobacteria	Betaproteobacteria	Rhodocyclales	Rhodocyclaceae	Aromatoleum	Aromatoleum_aromaticum
1831	Proteobacteria	Betaproteobacteria	Rhodocyclales	Rhodocyclaceae	Aromatoleum	Aromatoleum_aromaticum
1832	Proteobacteria	Betaproteobacteria	Rhodocyclales	Rhodocyclaceae	Aromatoleum	Aromatoleum_aromaticum
1833	Proteobacteria	Betaproteobacteria	Rhodocyclales	Rhodocyclaceae	Aromatoleum	Aromatoleum_aromaticum
1834	Proteobacteria	Betaproteobacteria	Rhodocyclales	Rhodocyclaceae	Aromatoleum	Aromatoleum_aromaticum
1835	Proteobacteria	Betaproteobacteria	Rhodocyclales	Rhodocyclaceae	Aromatoleum	Aromatoleum_aromaticum
1836	Proteobacteria	Betaproteobacteria	Rhodocyclales	Rhodocyclaceae	Aromatoleum	Aromatoleum_aromaticum
1837	Proteobacteria	Betaproteobacteria	Rhodocyclales	Rhodocyclaceae	Aromatoleum	Aromatoleum_aromaticum
1838	Proteobacteria	Betaproteobacteria	Rhodocyclales	Rhodocyclaceae	Aromatoleum	Aromatoleum_aromaticum
1839	Proteobacteria	Betaproteobacteria	Rhodocyclales	Rhodocyclaceae	Aromatoleum	Aromatoleum_aromaticum
1840	Proteobacteria	Betaproteobacteria	Rhodocyclales	Rhodocyclaceae	Aromatoleum	Aromatoleum_aromaticum
1841	Proteobacteria	Betaproteobacteria	Rhodocyclales	Rhodocyclaceae	Aromatoleum	Aromatoleum_aromaticum
1842	Proteobacteria	Betaproteobacteria	Rhodocyclales	Rhodocyclaceae	Aromatoleum	Aromatoleum_aromaticum
1843	Proteobacteria	Betaproteobacteria	Rhodocyclales	Rhodocyclaceae	Aromatoleum	Aromatoleum_aromaticum
1844	Proteobacteria	Betaproteobacteria	Rhodocyclales	Rhodocyclaceae	Aromatoleum	Aromatoleum_aromaticum
1845	Proteobacteria	Betaproteobacteria	Rhodocyclales	Rhodocyclaceae	Aromatoleum	Aromatoleum_aromaticum
1846	Proteobacteria	Betaproteobacteria	Rhodocyclales	Rhodocyclaceae	Aromatoleum	Aromatoleum_aromaticum
1847	Proteobacteria	Betaproteobacteria	Rhodocyclales	Rhodocyclaceae	Aromatoleum	Aromatoleum_aromaticum
1848	Proteobacteria	Betaproteobacteria	Rhodocyclales	Rhodocyclaceae	Aromatoleum	Aromatoleum_aromaticum
1849	Proteobacteria	Betaproteobacteria	Rhodocyclales	Rhodocyclaceae	Aromatoleum	Aromatoleum_aromaticum
1850	Proteobacteria	Betaproteobacteria	Rhodocyclales	Rhodocyclaceae	Aromatoleum	Aromatoleum_aromaticum
1851	Proteobacteria	Betaproteobacteria	Rhodocyclales	Rhodocyclaceae	Aromatoleum	Aromatoleum_aromaticum
1852	Proteobacteria	Betaproteobacteria	Rhodocyclales	Rhodocyclaceae	Aromatoleum	Aromatoleum_aromaticum
1853	Proteobacteria	Betaproteobacteria	Rhodocyclales	Rhodocyclaceae	Aromatoleum	Aromatoleum_aromaticum
1854	Proteobacteria	Betaproteobacteria	Rhodocyclales	Rhodocyclaceae	Aromatoleum	Aromatoleum_aromaticum
1855	Proteobacteria	Betaproteobacteria	Rhodocyclales	Rhodocyclaceae	Aromatoleum	Aromatoleum_aromaticum
1856	Proteobacteria	Betaproteobacteria	Rhodocyclales	Rhodocyclaceae	Aromatoleum	Aromatoleum_aromaticum
1857	Proteobacteria	Betaproteobacteria	Rhodocyclales	Rhodocyclaceae	Aromatoleum	Aromatoleum_aromaticum
1858	Proteobacteria	Betaproteobacteria	Rhodocyclales	Rhodocyclaceae	Aromatoleum	Aromatoleum_aromaticum
1859	Proteobacteria	Betaproteobacteria	Rhodocyclales	Rhodocyclaceae	Aromatoleum	Aromatoleum_aromaticum
1860	Proteobacteria	Betaproteobacteria	Rhodocyclales	Rhodocyclaceae	Aromatoleum	Aromatoleum_aromaticum
1861	Proteobacteria	Betaproteobacteria	Rhodocyclales	Rhodocyclaceae	Aromatoleum	Aromatoleum_aromaticum
1862	Proteobacteria	Betaproteobacteria	Rhodocyclales	Rhodocyclaceae	Aromatoleum	Aromatoleum_aromaticum
1863	Proteobacteria	Betaproteobacteria	Rhodocyclales	Rhodocyclaceae	Aromatoleum	Aromatoleum_aromaticum
1864	Proteobacteria	Betaproteobacteria	Rhodocyclales	Rhodocyclaceae	Aromatoleum	Aromatoleum_aromaticum
1865	Proteobacteria	Betaproteobacteria	Rhodocyclales	Rhodocyclaceae	Aromatoleum	Aromatoleum_aromaticum
1866	Proteobacteria	Betaproteobacteria	Rhodocyclales	Rhodocyclaceae	Aromatoleum	Aromatoleum_aromaticum
1867	Proteobacteria	Betaproteobacteria	Rhodocyclales	Rhodocyclaceae	Aromatoleum	Aromatoleum_aromaticum
1868	Proteobacteria	Betaproteobacteria	Rhodocyclales	Rhodocyclaceae	Aromatoleum	Aromatoleum_aromaticum
1869	Proteobacteria	Betaproteobacteria	Rhodocyclales	Rhodocyclaceae	Aromatoleum	Aromatoleum_aromaticum
1870	Proteobacteria	Betaproteobacteria	Rhodocyclales	Rhodocyclaceae	Aromatoleum	Aromatoleum_aromaticum
1871	Proteobacteria	Betaproteobacteria	Rhodocyclales	Rhodocyclaceae	Aromatoleum	Aromatoleum_aromaticum
1872	Proteobacteria	Betaproteobacteria	Rhodocyclales	Rhodocyclaceae	Aromatoleum	Aromatoleum_aromaticum
1873	Proteobacteria	Betaproteobacteria	Rhodocyclales	Rhodocyclaceae	Aromatoleum	Aromatoleum_aromaticum
1874	Proteobacteria	Betaproteobacteria	Rhodocyclales	Rhodocyclaceae	Aromatoleum	Aromatoleum_aromaticum
1875	Proteobacteria	Betaproteobacteria	Rhodocyclales	Rhodocyclaceae	Aromatoleum	Aromatoleum_aromaticum
1876	Proteobacteria	Betaproteobacteria	Rhodocyclales	Rhodocyclaceae	Aromatoleum	Aromatoleum_aromaticum
1877	Proteobacteria	Betaproteobacteria	Rhodocyclales	Rhodocyclaceae	Aromatoleum	Aromatoleum_aromaticum
1878	Proteobacteria	Betaproteobacteria	Rhodocyclales	Rhodocyclaceae	Aromatoleum	Aromatoleum_aromaticum
1879	Proteobacteria	Betaproteobacteria	Rhodocyclales	Rhodocyclaceae	Aromatoleum	Aromatoleum_aromaticum
1880	Proteobacteria	Betaproteobacteria	Rhodocyclales	Rhodocyclaceae	Aromatoleum	Aromatoleum_aromaticum
1881	Proteobacteria	Betaproteobacteria	Rhodocyclales	Rhodocyclaceae	Aromatoleum	Aromatoleum_aromaticum
1882	Proteobacteria	Betaproteobacteria	Rhodocyclales	Rhodocyclaceae	Aromatoleum	Aromatoleum_aromaticum
1883	Proteobacteria	Betaproteobacteria	Rhodocyclales	Rhodocyclaceae	Aromatoleum	Aromatoleum_aromaticum
1884	Proteobacteria	Betaproteobacteria	Rhodocyclales	Rhodocyclaceae	Aromatoleum	Aromatoleum_aromaticum
1885	Proteobacteria	Betaproteobacteria	Rhodocyclales	Rhodocyclaceae	Aromatoleum	Aromatoleum_aromaticum
1886	Proteobacteria	Betaproteobacteria	Rhodocyclales	Rhodocyclaceae	Aromatoleum	Aromatoleum_aromaticum
1887	Proteobacteria	Betaproteobacteria	Rhodocyclales	Rhodocyclaceae	Aromatoleum	Aromatoleum_aromaticum
1888	Proteobacteria	Betaproteobacteria	Rhodocyclales	Rhodocyclaceae	Aromatoleum	Aromatoleum_aromaticum
1889	Proteobacteria	Betaproteobacteria	Rhodocyclales	Rhodocyclaceae	Aromatoleum	Aromatoleum_aromaticum
1890	Proteobacteria	Betaproteobacteria	Rhodocyclales	Rhodocyclaceae	Aromatoleum	Aromatoleum_aromaticum
1891	Proteobacteria	Betaproteobacteria	Rhodocyclales	Rhodocyclaceae	Aromatoleum	Aromatoleum_aromaticum
1892	Proteobacteria	Betaproteobacteria	Rhodocyclales	Rhodocyclaceae	Aromatoleum	Aromatoleum_aromaticum
1893	Proteobacteria	Betaproteobacteria	Rhodocyclales	Rhodocyclaceae	Aromatoleum	Aromatoleum_aromaticum
1894	Proteobacteria	Betaproteobacteria	Rhodocyclales	Rhodocyclaceae	Aromatoleum	Aromatoleum_aromaticum
1895	Proteobacteria	Betaproteobacteria	Rhodocyclales	Rhodocyclaceae	Aromatoleum	Aromatoleum_aromaticum
1896	Proteobacteria	Betaproteobacteria	Rhodocyclales	Rhodocyclaceae	Aromatoleum	Aromatoleum_aromaticum
1897	Proteobacteria	Betaproteobacteria	Rhodocyclales	Rhodocyclaceae	Aromatoleum	Aromatoleum_aromaticum
1898	Proteobacteria	Betaproteobacteria	Rhodocyclales	Rhodocyclaceae	Aromatoleum	Aromatoleum_aromaticum
1899	Proteobacteria	Betaproteobacteria	Rhodocyclales	Rhodocyclaceae	Aromatoleum	Aromatoleum_aromaticum
1900	Proteobacteria	Betaproteobacteria	Rhodocyclales	Rhodocyclaceae	Aromatoleum	Aromatoleum_aromaticum
1901	Proteobacteria	Betaproteobacteria	Rhodocyclales	Rhodocyclaceae	Aromatoleum	Aromatoleum_aromaticum
1902	Proteobacteria	Betaproteobacteria	Rhodocyclales	Rhodocyclaceae	Aromatoleum	Aromatoleum_aromaticum
1903	Proteobacteria	Betaproteobacteria	Rhodocyclales	Rhodocyclaceae	Aromatoleum	Aromatoleum_aromaticum
1904	Proteobacteria	Betaproteobacteria	Rhodocyclales	Rhodocyclaceae	Aromatoleum	Aromatoleum_aromaticum
1905	Proteobacteria	Betaproteobacteria	Rhodocyclales	Rhodocyclaceae	Aromatoleum	Aromatoleum_aromaticum
1906	Proteobacteria	Betaproteobacteria	Rhodocyclales	Rhodocyclaceae	Aromatoleum	Aromatoleum_aromaticum
1907	Proteobacteria	Betaproteobacteria	Rhodocyclales	Rhodocyclaceae	Aromatoleum	Aromatoleum_aromaticum
1908	Proteobacteria	Betaproteobacteria	Rhodocyclales	Rhodocyclaceae	Aromatoleum	Aromatoleum_aromaticum
1909	Proteobacteria	Betaproteobacteria	Rhodocyclales	Rhodocyclaceae	Aromatoleum	Aromatoleum_aromaticum
1910	Proteobacteria	Betaproteobacteria	Rhodocyclales	Rhodocyclaceae	Aromatoleum	Aromatoleum_aromaticum
1911	Proteobacteria	Betaproteobacteria	Rhodocyclales	Rhodocyclaceae	Aromatoleum	Aromatoleum_aromaticum
1912	Proteobacteria	Betaproteobacteria	Rhodocyclales	Rhodocyclaceae	Aromatoleum	Aromatoleum_aromaticum
1913	Proteobacteria	Betaproteobacteria	Rhodocyclales	Rhodocyclaceae	Aromatoleum	Aromatoleum_aromaticum
1914	Proteobacteria	Betaproteobacteria	Rhodocyclales	Rhodocyclaceae	Aromatoleum	Aromatoleum_aromaticum
1915	Proteobacteria	Betaproteobacteria	Rhodocyclales	Rhodocyclaceae	Aromatoleum	Aromatoleum_aromaticum
1916	Proteobacteria	Betaproteobacteria	Rhodocyclales	Rhodocyclaceae	Aromatoleum	Aromatoleum_aromaticum
1917	Proteobacteria	Betaproteobacteria	Rhodocyclales	Rhodocyclaceae	Aromatoleum	Aromatoleum_aromaticum
1918	Proteobacteria	Betaproteobacteria	Rhodocyclales	Rhodocyclaceae	Aromatoleum	Aromatoleum_aromaticum
1919	Proteobacteria	Betaproteobacteria	Rhodocyclales	Rhodocyclaceae	Aromatoleum	Aromatoleum_aromaticum
1920	Proteobacteria	Betaproteobacteria	Rhodocyclales	Rhodocyclaceae	Aromatoleum	Aromatoleum_aromaticum
1921	Proteobacteria	Betaproteobacteria	Rhodocyclales	Rhodocyclaceae	Aromatoleum	Aromatoleum_aromaticum
1922	Proteobacteria	Betaproteobacteria	Rhodocyclales	Rhodocyclaceae	Aromatoleum	Aromatoleum_aromaticum
1923	Proteobacteria	Betaproteobacteria	Rhodocyclales	Rhodocyclaceae	Aromatoleum	Aromatoleum_aromaticum
1924	Proteobacteria	Betaproteobacteria	Rhodocyclales	Rhodocyclaceae	Aromatoleum	Aromatoleum_aromaticum
1925	Proteobacteria	Betaproteobacteria	Rhodocyclales	Rhodocyclaceae	Aromatoleum	Aromatoleum_aromaticum
1926	Proteobacteria	Betaproteobacteria	Rhodocyclales	Rhodocyclaceae	Aromatoleum	Aromatoleum_aromaticum
1927	Proteobacteria	Betaproteobacteria	Rhodocyclales	Rhodocyclaceae	Aromatoleum	Aromatoleum_aromaticum
1928	Proteobacteria	Betaproteobacteria	Rhodocyclales	Rhodocyclaceae	Aromatoleum	Aromatoleum_aromaticum
1929	Proteobacteria	Betaproteobacteria	Rhodocyclales	Rhodocyclaceae	Aromatoleum	Aromatoleum_aromaticum
1930	Proteobacteria	Betaproteobacteria	Rhodocyclales	Rhodocyclaceae	Aromatoleum	Aromatoleum_aromaticum
1931	Proteobacteria	Betaproteobacteria	Rhodocyclales	Rhodocyclaceae	Aromatoleum	Aromatoleum_aromaticum
1932	Proteobacteria	Betaproteobacteria	Rhodocyclales	Rhodocyclaceae	Aromatoleum	Aromatoleum_aromaticum
1933	Proteobacteria	Betaproteobacteria	Rhodocyclales	Rhodocyclaceae	Aromatoleum	Aromatoleum_aromaticum
1934	Proteobacteria	Betaproteobacteria	Rhodocyclales	Rhodocyclaceae	Aromatoleum	Aromatoleum_aromaticum
1935	Proteobacteria	Betaproteobacteria	Rhodocyclales	Rhodocyclaceae	Aromatoleum	Aromatoleum_aromaticum
1936	Proteobacteria	Betaproteobacteria	Rhodocyclales	Rhodocyclaceae	Aromatoleum	Aromatoleum_aromaticum
1937	Proteobacteria	Betaproteobacteria	Rhodocyclales	Rhodocyclaceae	Aromatoleum	Aromatoleum_aromaticum
1938	Proteobacteria	Betaproteobacteria	Rhodocyclales	Rhodocyclaceae	Aromatoleum	Aromatoleum_aromaticum
1939	Proteobacteria	Betaproteobacteria	Rhodocyclales	Rhodocyclaceae	Aromatoleum	Aromatoleum_aromaticum
1940	Proteobacteria	Betaproteobacteria	Rhodocyclales	Rhodocyclaceae	Aromatoleum	Aromatoleum_aromaticum
1941	Proteobacteria	Betaproteobacteria	Rhodocyclales	Rhodocyclaceae	Aromatoleum	Aromatoleum_aromaticum
1942	Proteobacteria	Betaproteobacteria	Rhodocyclales	Rhodocyclaceae	Aromatoleum	Aromatoleum_aromaticum
1943	Proteobacteria	Betaproteobacteria	Rhodocyclales	Rhodocyclaceae	Aromatoleum	Aromatoleum_aromaticum
1944	Proteobacteria	Betaproteobacteria	Rhodocyclales	Rhodocyclaceae	Aromatoleum	Aromatoleum_aromaticum
1945	Proteobacteria	Betaproteobacteria	Rhodocyclales	Rhodocyclaceae	Aromatoleum	Aromatoleum_aromaticum
1946	Proteobacteria	Betaproteobacteria	Rhodocyclales	Rhodocyclaceae	Aromatoleum	Aromatoleum_aromaticum
1947	Proteobacteria	Betaproteobacteria	Rhodocyclales	Rhodocyclaceae	Aromatoleum	Aromatoleum_aromaticum
1948	Proteobacteria	Betaproteobacteria	Rhodocyclales	Rhodocyclaceae	Aromatoleum	Aromatoleum_aromaticum
1949	Proteobacteria	Betaproteobacteria	Rhodocyclales	Rhodocyclaceae	Aromatoleum	Aromatoleum_aromaticum
1950	Proteobacteria	Betaproteobacteria	Rhodocyclales	Rhodocyclaceae	Aromatoleum	Aromatoleum_aromaticum
1951	Proteobacteria	Betaproteobacteria	Rhodocyclales	Rhodocyclaceae	Aromatoleum	Aromatoleum_aromaticum
1952	Proteobacteria	Betaproteobacteria	Rhodocyclales	Rhodocyclaceae	Aromatoleum	Aromatoleum_aromaticum
1953	Proteobacteria	Betaproteobacteria	Rhodocyclales	Rhodocyclaceae	Aromatoleum	Aromatoleum_aromaticum
1954	Proteobacteria	Betaproteobacteria	Rhodocyclales	Rhodocyclaceae	Aromatoleum	Aromatoleum_aromaticum
1955	Proteobacteria	Betaproteobacteria	Rhodocyclales	Rhodocyclaceae	Aromatoleum	Aromatoleum_aromaticum
1956	Proteobacteria	Betaproteobacteria	Rhodocyclales	Rhodocyclaceae	Aromatoleum	Aromatoleum_aromaticum
1957	Proteobacteria	Betaproteobacteria	Rhodocyclales	Rhodocyclaceae	Aromatoleum	Aromatoleum_aromaticum
1958	Proteobacteria	Betaproteobacteria	Rhodocyclales	Rhodocyclaceae	Aromatoleum	Aromatoleum_aromaticum
1959	Proteobacteria	Betaproteobacteria	Rhodocyclales	Rhodocyclaceae	Aromatoleum	Aromatoleum_aromaticum
1960	Proteobacteria	Betaproteobacteria	Rhodocyclales	Rhodocyclaceae	Aromatoleum	Aromatoleum_aromaticum
1961	Proteobacteria	Betaproteobacteria	Rhodocyclales	Rhodocyclaceae	Aromatoleum	Aromatoleum_aromaticum
1962	Proteobacteria	Betaproteobacteria	Rhodocyclales	Rhodocyclaceae	Aromatoleum	Aromatoleum_aromaticum
1963	Proteobacteria	Betaproteobacteria	Rhodocyclales	Rhodocyclaceae	Aromatoleum	Aromatoleum_aromaticum
1964	Proteobacteria	Betaproteobacteria	Rhodocyclales	Rhodocyclaceae	Aromatoleum	Aromatoleum_aromaticum
1965	Proteobacteria	Betaproteobacteria	Rhodocyclales	Rhodocyclaceae	Aromatoleum	Aromatoleum_aromaticum
1966	Proteobacteria	Betaproteobacteria	Rhodocyclales	Rhodocyclaceae	Aromatoleum	Aromatoleum_aromaticum
1967	Proteobacteria	Betaproteobacteria	Rhodocyclales	Rhodocyclaceae	Aromatoleum	Aromatoleum_aromaticum
1968	Proteobacteria	Betaproteobacteria	Rhodocyclales	Rhodocyclaceae	Aromatoleum	Aromatoleum_aromaticum
1969	Proteobacteria	Betaproteobacteria	Rhodocyclales	Rhodocyclaceae	Aromatoleum	Aromatoleum_aromaticum
1970	Proteobacteria	Betaproteobacteria	Rhodocyclales	Rhodocyclaceae	Aromatoleum	Aromatoleum_aromaticum
1971	Proteobacteria	Betaproteobacteria	Rhodocyclales	Rhodocyclaceae	Aromatoleum	Aromatoleum_aromaticum
1972	Proteobacteria	Betaproteobacteria	Rhodocyclales	Rhodocyclaceae	Aromatoleum	Aromatoleum_aromaticum
1973	Proteobacteria	Betaproteobacteria	Rhodocyclales	Rhodocyclaceae	Aromatoleum	Aromatoleum_aromaticum
1974	Proteobacteria	Betaproteobacteria	Rhodocyclales	Rhodocyclaceae	Aromatoleum	Aromatoleum_aromaticum
1975	Proteobacteria	Betaproteobacteria	Rhodocyclales	Rhodocyclaceae	Aromatoleum	Aromatoleum_aromaticum
1976	Proteobacteria	Betaproteobacteria	Rhodocyclales	Rhodocyclaceae	Aromatoleum	Aromatoleum_aromaticum
1977	Proteobacteria	Betaproteobacteria	Rhodocyclales	Rhodocyclaceae	Aromatoleum	Aromatoleum_aromaticum
1978	Proteobacteria	Betaproteobacteria	Rhodocyclales	Rhodocyclaceae	Aromatoleum	Aromatoleum_aromaticum
1979	Proteobacteria	Betaproteobacteria	Rhodocyclales	Rhodocyclaceae	Aromatoleum	Aromatoleum_aromaticum
1980	Proteobacteria	Betaproteobacteria	Rhodocyclales	Rhodocyclaceae	Aromatoleum	Aromatoleum_aromaticum
1981	Proteobacteria	Betaproteobacteria	Rhodocyclales	Rhodocyclaceae	Aromatoleum	Aromatoleum_aromaticum
1982	Proteobacteria	Betaproteobacteria	Rhodocyclales	Rhodocyclaceae	Aromatoleum	Aromatoleum_aromaticum
1983	Proteobacteria	Betaproteobacteria	Rhodocyclales	Rhodocyclaceae	Aromatoleum	Aromatoleum_aromaticum
1984	Proteobacteria	Betaproteobacteria	Rhodocyclales	Rhodocyclaceae	Aromatoleum	Aromatoleum_aromaticum
1985	Proteobacteria	Betaproteobacteria	Rhodocyclales	Rhodocyclaceae	Aromatoleum	Aromatoleum_aromaticum
1986	Proteobacteria	Betaproteobacteria	Rhodocyclales	Rhodocyclaceae	Aromatoleum	Aromatoleum_aromaticum
1987	Proteobacteria	Betaproteobacteria	Rhodocyclales	Rhodocyclaceae	Aromatoleum	Aromatoleum_aromaticum
1988	Proteobacteria	Betaproteobacteria	Rhodocyclales	Rhodocyclaceae	Aromatoleum	Aromatoleum_aromaticum
1989	Proteobacteria	Betaproteobacteria	Rhodocyclales	Rhodocyclaceae	Aromatoleum	Aromatoleum_aromaticum
1990	Proteobacteria	Betaproteobacteria	Rhodocyclales	Rhodocyclaceae	Aromatoleum	Aromatoleum_aromaticum
1991	Proteobacteria	Betaproteobacteria	Rhodocyclales	Rhodocyclaceae	Aromatoleum	Aromatoleum_aromaticum
1992	Proteobacteria	Betaproteobacteria	Rhodocyclales	Rhodocyclaceae	Aromatoleum	Aromatoleum_aromaticum
1993	Proteobacteria	Betaproteobacteria	Rhodocyclales	Rhodocyclaceae	Aromatoleum	Aromatoleum_aromaticum
1994	Proteobacteria	Betaproteobacteria	Rhodocyclales	Rhodocyclaceae	Aromatoleum	Aromatoleum_aromaticum
1995	Proteobacteria	Betaproteobacteria	Rhodocyclales	Rhodocyclaceae	Aromatoleum	Aromatoleum_aromaticum
1996	Proteobacteria	Betaproteobacteria	Rhodocyclales	Rhodocyclaceae	Aromatoleum	Aromatoleum_aromaticum
1997	Proteobacteria	Betaproteobacteria	Rhodocyclales	Rhodocyclaceae	Aromatoleum	Aromatoleum_aromaticum
1998	Proteobacteria	Betaproteobacteria	Rhodocyclales	Rhodocyclaceae	Aromatoleum	Aromatoleum_aromaticum
1999	Proteobacteria	Betaproteobacteria	Rhodocyclales	Rhodocyclaceae	Aromatoleum	Aromatoleum_aromaticum
2000	Proteobacteria	Betaproteobacteria	Rhodocyclales	Rhodocyclaceae	Aromatoleum	Aromatoleum_aromaticum
2001	Proteobacteria	Betaproteobacteria	Rhodocyclales	Rhodocyclaceae	Aromatoleum	Aromatoleum_aromaticum
2002	Proteobacteria	Betaproteobacteria	Rhodocyclales	Rhodocyclaceae	Aromatoleum	Aromatoleum_aromaticum
[truncated: 47,561 more rows]
