# Supplementary material for: Consistency of metagenomic assignment programs in simulated and real data
Source: BMC Bioinformatics. 2014 Mar 28;15:90. doi: 10.1186/1471-2105-15-90 (PMC3986635; doi:10.1186/1471-2105-15-90)
Supplement: Additional file 5 — Simulated sequences generated using iMESS in FASTA format, and their keys. [file 1471-2105-15-90-S5.zip › iMESS2.fas]

>read_1|beg|5373|length|252|forward|gi
TTATTTGAAAATAAAGTCTTTGGCTTTAAGTAATTTATGATCCGATTGGCAGGCCAATGTGATGTCCCGCGGTATGGTGGGGGACCTAAAAGGAGAGTTAATGGTGGCGTCTCCTTTGCAAAAGCAACATTACAGCTTAAACACTGGGGTTGTATGGACGATGAGGCCATTTCTATTCCCACATTTGAAACAAAGATTGAAAATCAATCTGTCTGGGTAAAGTTTAAATGAATCGTCCCGTGTTTTTA
>read_2|beg|554091|length|255|forward|gi
GTTGTTTTTGCAGGCGACAGTGGTAATGACCTTCCAGTATTAACCACGTGAAATTCATTCAGTATTGGTCGCCAATGCCAGTGTATGACATAAAAAAAACAGGCCATACAATTGGCACACGCCGAATAACACAATGGATGCCCTCTACCTCGCACAAAACCAGTCCGATCAAAACGGTAACTACGCTGCGGGTGTTTTGCAGGGCGTTGGGCATTATATTCCCGCATTTCAAAACATATAAAAGGTGATGCACG
>read_3|beg|390799|length|256|forward|gi
ACCGGGTTGTTAAAATCAGGCATTAAAGTCACGCCGGTGATGACGAAAAGTGTCTAAAGGCGCAACCAAACAAGCCTTAAACCGAAAAGCACGTTGGATTGACGTGGGGAAATGCACCTCCGGCAACGTTTAAGTATGGTCGAAGCGACCGGGTTAATGTACGCGTTTAAATTATTGCGTAACAGCTTGTTTCCTAGAAAGCCACACGAACCCGATTAATGCGATACCTGCGACAGATCATTTGAACTCACC
>read_4|beg|1691384|length|253|forward|gi
GAGCTTCTTCACTTAATTCCAGTAAAGTTTGACCCGTTTCCTGACGTTGCGCTCTTTTAACGATTGTGAGGTGTACCACCAGTAACATGACGGCAATGTTTTCGGCTGTCAGTGGTATGGCTGTAGTTGATGCGAGGGTCGGGTGCTTGCCCGCTTTTAAAATCAATGACGGAACGAATCGCGATGTCCAAATCCAGCTCTTCCCCTTCTTCCTGAAACCGAATGCGTTTTTTGTTTTGAGGTTTAAGGGCTTC
>read_5|beg|666143|length|256|forward|gi
TTATAGGCCACCTTTTTAAGCCATGGTTTTCTTAGATAAGTCTTCTCGAATAGCCACCTTGTCCCTCATGGTACGTCTAAATAAAGATTGTACGTATCATATCGAGAGATGCCGTTACGTTTGAAGGATTGATAGTTATACCAGCCAACTAAAATCCATCGTAGTCTTCAATATTCGTACGTCTTGCTGACCAGTTCCCGGTTGATTTCTGGTAGTCATACCAAGCCGGGTCTTGTGCTTGAGTATAACCAT
>read_6|beg|1869040|length|252|reverse|gi
GACGGATTCATTAATCTGAACCATAATCTCGTCCATACTAAAGCGACCAACATCGGCTTTTACCAAGAGGGATTTCGATTGAAGAGGAGATACTTTCAGCCAGGCTGACATTTGCGTTTCCGGCAAATAATCGGACATTTTTGTAAGCCATTTAAGGCAACTCCTATGGCGAATACCAGGGAAAAAATGATTTGAAGAATTAGGATAGGATAATGGCTGGGCTAGCAGGATTCGAACCTGCGCATAGACTGG
>read_7|beg|561218|length|253|forward|gi
TCTGGTGGCCATTTCTGCCCATGGAAAACTTAGGGATTATTATTGCGTACCAGCTCACTGGCACTGCTGGCTATATTAGGGGCGGTTGCAGCCAAAACCGGGGCGCGAATATGCTAAAAGGGGCACTAAGAATGTCTATCGTGGGGCTTTTTAGTCCATGGTCATTAACCACTTATGTAGGACTTGTCTTTGGGGCAATGGGCTAGTCCCGGCACCTAGATTGGTTATCGAGTAGGCGACTGTATTTGCTTTTTT
>read_8|beg|958445|length|254|reverse|gi
TGCAAAAACAAGTCGCGACCCATGTCGATGAGCGTTTAGACTTGGTCCTTCGTCAAACCCAAAACCATTTTGGATAGTCGGTGCCGGCACCGGAATTTTAACCAGCAAACTGGTTCAGCGCTATCCAGGCGCCAAAATACTGGGTCTTGACTTGTCTCACAACATGCTCGAAAAAGCTCAGCAAAATTTAGCGCGCCCAGGCTGGAAAGGCTTACCGTCATTTTTATCAAACGCTCTAGGCTTAACGAAGCA
>read_9|beg|394944|length|253|reverse|gi
CCGGGGCGCCACTCACGCCAACAGCACCAATTTTTGATACCCGCTAGCTTTAATAGGAATCCCGCCTTCCCATGACAATTAAGCCGTCAATATAGATTGAGTTACCGGACGAATATCCGCTCTTAACTGACGAAACTCACCTGACTTGATTCCTGACATCACTACCATATTGGCTTTTTCTTGAGCAATTTGTAATGTAAATCTCGGCGCAAGATCATCTCTCATGGCCGAACGCAGCACACCGTTACGATCAAC
>read_10|beg|1361643|length|251|reverse|gi
ATACGTTACTATGGCAAAAAAATTTGAAATTGTCTCCTCAATATGAGCCCGCGGGGGATCAACCGGTCGCCATTACACAATTGGTGGAACGGGTTACGAAGACGGTGAAGCCTTCCAAACCTTACTCGGGGTAACGGGGTCGGGTAAAACCTTTACCATGGCAAATGTCATCGCCAAGGTACAACGGCCAACCATTATCCTGGCGCATAATAAAAACACTGGCCGCGCAGCTTTATGGCGAAATGAAAAGCTTT
>read_11|beg|2041311|length|254|forward|gi
TCCTGTGGCAACAGTCCATCTGTTTCCGCTTGATTTAGACGTTCTTTAACGGCTCTTTCTACGCGAACTAAACCTACTCGGAAACATTTTCACGCCATTTCACCAACAGCACGAATACGTCTGTACCTAGTGTATCAATATCATCAATCGTGCTTAAACCATTACGGATATTCGAGTAACTCTTTAACCACGTCTACAACATCCTGGTTTTCAAGCACCCAAGCTGCCTTCATTGTCTTTGCGTCCTAAGC
>read_12|beg|838686|length|257|forward|gi
AAATAAAGGAAGACTAAAAATAATGGCTTTTTAAGCGCTTTCTTTACCTGATGAACGCGGTGTTTTTACTGGTTGATCCATTTATTAAATCCTTATGTTGAGTTTTCGGTGAGAGGAACCAAAAACTATCCTAAGACATGAAATGTATTTTTGCTTGAAAAAGCATGACTGTTTTTAAATGATCAGAATCAGAGTAGAATAAAATTTCTAAGTCGTTGAATACTCAATCTAAAATTAATAATCACACTTT
>read_13|beg|2300070|length|256|forward|gi
TTTTCAGAAATAGGGCTACAAACTCCGATAGCTCCAACCTTGACTTAGCGAGGGTCTATGCAATCGAATCTTTAGCTACAAACAAACGGAATAAAAAATATTACATCAACCCTCCGGTATGCCACAAGAGCTTTAGGAGAGTTAACTAAAGACGATAAGTCGAATTGGAGCAAAGTGATTTTGATAACCTGTCAAAGGCTTTCAACAAAAAGGGGTTTTCTGAAACGCACTGCTCAATATTTTGGACACTGGTGC
>read_14|beg|982860|length|252|reverse|gi
GGTCGGCTATGCAGGCGACTTTGCGGATTTGGATGTTCAGCGCCTGCTTTCAACCAAAATCAAAACATTTATGAAGTGGAACAGGTTCAAGATGAAGCACTCTCAGACATCATCGCAATCAAACTTCCTGGGCCTTATCACTGCTACAGTTTTTTTGGTCCGGTTGAACAAGCCAAGTCACTTTGGGACACTTTGAAAAACAATGGTGAATTCACCAACACTCAAGACTGGAACTTAATCCGATATTGTC
>read_15|beg|249517|length|252|forward|gi
TCTGAATTTGAAGGATAGAGCGTAAATGAGCAAACAAAAAATAATTGAAGTGACGTATAGATGATTTACCTTTGTCGATGTCCGAGACAGGAAGACACTCAATGGAATTCTCATCCGAAAGTGATGTTGCCCATTGAAGAGACAGGTCAAATCTAAGTGCCCTTATTGCGGAACGGATTATGTTTTAAAAGACTGGGATACCGAAGTCACAGCCATCATTAAAAATTGTTAAAACATCCAGGCCTGGTTAGTTTTGA
>read_16|beg|2177921|length|259|forward|gi
TTCGCTTCTTACCCTTCTTATTCTTATATAGGCCTAGCATGGGACAATAGCTTCAGTGAATTCCTGGATTTATTAAAAATCGTTAATCAGACAACCCAGTGGTCGTCGGAGCAGAACATTCTTTTTTTAGGGTGCTGCAACGCGAACTGGAAGAACCGTGGTGCCAAAGTAACCTGGTATGAAGGGTTATTGGTGGCGCAGGGAAATGCGCCGGAAAGCTGTACACTTTTCAAGCCATATTGACCGCCGACGGACT
>read_17|beg|72575|length|253|forward|gi
CTTTGACAGAGGACGAGCTGCAACGTTATCGCCGTTTGGTTAGCGATGCAGTTGGTTTGGATGAAGCACGAGGGGATACTTTAAGTATTCGTGAACGCCTCCTTTTTCAAGAGAAACAAGAAGATTTTGCAGGGCCGGAAATTTGGGAAGAACCTTGGTTCTGGACGTTGGTTAAGCAAATCTTAGCAGGCCGTGGCTGTTTTAATTATTATCTTCGGTGTGATCAGACCAATGCCTGAAAGATCTGTCAAA
>read_18|beg|557246|length|257|reverse|gi
TTACCTAAAGCGACCGGTGGTGAAACGTCTGTCGCTAGGAACGGTATAAACCAGCCAATACCAAAGCCGCTGTACGATAAAACCGTGGTGGTGATGCCTAAAGAAACAAAACAGGTTCCTGCCGCTCAAACGATCGAAATGGTCAAGGTAAATCCTGAGGCTGGCTAAAAAAATGGATAAAGTAAGTTCGCAAGTGGTCGTTACACAGAGAAGGATTGCGGAAGTGAATCGACGCATTAAATCGTTACAGTCTC
>read_19|beg|787366|length|253|reverse|gi
TCAAAGCGCTCTGTTTGGTAAATGGGTCCCTTATCATAATCCAGACCTAACACGCCATCCCATCCAGGATCGCTTGAACAGATTCCTGAGTTGAACGCTCTAAGTCCGTGTCTTCAATACGTAAGGTAAACTCCCCTTTTTTCTAGCTTAGCATAAAGCCATGAAAAAGCGCTGTACGAACGCCACCAATGTGCAAATAGCCTGTTGGGCTGGGAGCAAAGCGAGTTTTGACCACAAAAAATCTCCTAAA
>read_20|beg|1756024|length|252|reverse|gi
GAAACACGATTACTTTATTTTTACTGGATAACTTATGTCACAAAACAACATTCATGAACATCGCATTTTTAATTCTAGACTTTGGGTTCAATACACGCAGTTGATCGCTCGACGCATTCGAGAAATCGGTGTGTATTGTGAAGTGGAGCCATGGGATATTGATGTTGGGATATTGTGAAACTTTGGCGCAAGTAGGCTTATTTTATCCGGTGGACCTGAAACCGTGACGGGTGATAATGCACCGGTCGCG
>read_21|beg|1800931|length|250|reverse|gi
TTTCTGGTGGTACGGAACAGACGATTGTCTGGTTTATACAGGGGACTTAAATTACACGCGGGATTACCCGACGGTATTGAAAGGGTTTTTAGACCTGGTCGTCATCTTCTACTGGATTAATGAATATCGTGTATAGTTGTCGTGATTTTGTCGGTTCAAGGAAGTGCGTCGGTGGCTTTTATTCAAATGGTTTACCCGTTTACTGGACCGAGCCCATTTGTTGATTAGGACTCAGTCTTATGGTGAAACAGGATGTGT
>read_22|beg|2026783|length|254|forward|gi
ATCTGAAAGAACCGTCATAGGAGCCGCCATTAAAGCACCTCCGCTTAAAGAAAGCGCACCTGCAAGTGCGGCAACAATCAGTGAATGTTTCATCGTTGTAACTACCTTATATTGGGACTATCACTAAATGACAGTGATTACCTCAAATCCAGTATAGGAGATATTCTCACTACTCATTTATTAATCATAAATTGAGGAATATTACTTAGTCAATTAATAAGGTGATGCGAAAATGTAATACCGTTACCCCCAG
>read_23|beg|494109|length|252|reverse|gi
TGAAACCCGGCCAAACGAAAACTGAGATCGGAATAGACACTGGCATCATTCGATAGAATGCCCTTTCAATAAATCATGACGTAAAAGCGGAGTTAACAGTGGTTGTAAACTCGCCGCCAATGTTTCCCGTTGTTTGACATCCAACCAGAACGCAATGCCTAAAGAACCGAACGCAATCATAAACGTCACAGCGAGAAATCCAAATCATCAGTTGTACTTTGATGCTGAGTTTACGCCACATACTCACTTCCT
>read_24|beg|1494981|length|255|reverse|gi
TGGTTCTGCGTTCTTTCGTTCAAATCCATGTTGCCTCGGCTCACCTGAGTGACATTCTGGTCTGGAACCATCAGACATGAATTTGATTTCGGTAAACATGCTTCAATGTTGTTTAAGGAACTGTTGATGATGTCCTGTAACTTGGCGAGCTGCCCTGAGAACGTTCACCCCTCGACTCGAGTAGTCAGATCCCCAGACGTTAACTGAGTCAAACTGTGAGTGAAGCCGTTAAAGCCATTTTCCAAACCGACCA
>read_25|beg|1090373|length|251|forward|gi
CTGTGCGACCGATTCGGTGAATGTACTTCTTCTGCAGGGTAAGGCGAGGTCGTAGTTTACGACGCGGCTAAGATTGTCTATATCAATCCCTCGGGCGGCAATGCCGGTGGCGATTAAAAATTTCAATTTCCCTGATTTAAACTCCGACAAAACCTGTTCTCGCGCCGCTTGGCTTCGACCACTGTGAATAGGAATCGGCGATAATGCCTCGCTTGCCAAGTTGTTCAACGAGTTTGGCGGCGGATGTTTTTT
>read_26|beg|204970|length|251|reverse|gi
CGGAGTTCCTTTAATCATCTCAATGACATAAAAGAAGAGATGCCCGCCATCCAATACGGTATGGGGAGTAAATTTAAAATCCCTAAACTCAAGCTTAACAACCCTAATAAACTTAAAAAAAGGCGATCCATACCATTTTGAAAGCGCTTGCCCAGAAAACGTCTGCAATACTAACAGGTCCAGAAAGGTTTTTAATTGAGACTTCACCTATGATCATTCTTTTAATCATATTGACGGTCATATCAAGCAACGCC
>read_27|beg|983580|length|251|forward|gi
GAACTGGTAAGCGGTGGATACAACAAATGTAGAGCCGATGTCTCATCCCTTGGATCAAGTTCGAGAGATTAAGAGAAGATGTGGTGACCGAAACCGATCATCACGAAGAGTATCAAAAGTTAGCACCTGCAGCTGAAAAAGGCATGTATTTGGTGCCGCAAGTAATTGATTAAGTAGACAGAGACAAACATAGATGCATACTTTATCTGTTAAAGAAATGAGCGAAAAGCTCCGTAATAAAGAAATTACCAGTG
>read_28|beg|1782402|length|254|reverse|gi
AATGATCAAGACTTTTCCATGGGATAATGCTGTGTTTGTTACAGCCTTCTTTGTTACTCGCCCAGACGCCCCAGCTTTCTTCGGAACGATTCTTCTAAATCGCTTGAAGAACCTTCCAAAAAAAATCCTTCATCAGAATCAACTTCCAGCCGGACGAAAAAGACTATTTTCTAGAAGGTCGTGAAGGCCCGCTTATGAACTCCACTTTAAATTATCTCGACAGTGTGCATTCATGGTTAGGAGGGTATGTT
>read_29|beg|2029457|length|253|reverse|gi
GTATACGCAATGTGATGAGCATCAAAAATCAACGTAATAACAGCATCGTCGCGCAAACGACGATACCCAGGCAATGGAACCGAAACTGATAAAAGGCATTCAAACCGAATCCCATTAAAAACAGGACAAACACCACCGTTCGATCAAGTACTTTAGGTTTGGCTCAACAAAGCGTTTCGCAGCATTAAAATCAGCCAAACGGATACCATCGCAATTAAAGCGGCCGTTGATAAGTTAAGCCCGTCAATGC
>read_30|beg|2363456|length|250|reverse|gi
TCTGCCTCAGGCATTTCAACCGCCAAGTTTGTCAGACAGGGTTCTCATTCCTTGAAAAATATTCACATCCATTAACGGCGTGTTACCGGAAGCCATTAATACAATCATCGTTTCACCAATGCCCGACCAAAGCCAAGATAACTCGCAGAGAAAATTCCTGGGCTAGCCGTTGGTAAAACCACACCGACTAATGTTTGCCAACCGCTGGCACCTAACGCTAAAGACCCGTTAACCAAGTAACTCGGCACAT
>read_31|beg|807030|length|257|forward|gi
CCTGGTCATTTTTAGTTGAAAGTAATCCGAAGTGTTAGCTCTTCAGCAGCAATGGCTGGCCTCTCAAAAACAAGTGTCATATGAAAAAAACAAAGACACCTTTCAGTTAGAAGCATTTGGTGCTTATGTTTATAACGAACTCGGATAATCATTTTTATGACGATATGCAAGGCGCTCGAGGCGGTATTCAGCTAAATGTACCGCTTTATTTAGGGGGTCGGACCGATGCGTCTGTTTTCCATGCAGCGCAA
>read_32|beg|509455|length|254|forward|gi
GCCTTTATGGATTTTATGAAAACATCTAAAGCCACGAGCAATCATTAAACGTTTTGGTTATAACGTTCATTAACGATCAAGGTATAATGCGTCCCAAAACAGCCAGGCCTGGTTGTTGTTAGGCCATCCCATTGATTTAAACGAGGGTTGAATTTAAGGAAAGTCATGCTGGAAAATTTTCGGGTCAGAAGTTAATCTAGCGCCTATTTGGTTAACGCTAGAAGTCGCAACCATGACGACAATCATTCTCTTAA
>read_33|beg|1607964|length|253|reverse|gi
GATGGTGAATATTTTGGGGCCACAGCTTTATCGAATCCGAATGAAGTATTTTGCTGGCATTGAAGACTTGAAGCTGTCTGCCGAGGAAACGGAAGATGGTTATATTATTAATGGAAACCTTGCCTTGGGTATCGAACTTATTAGAAGGATCGGATAAACATTTCTTTGGCTCGATTTCAATGTACATGATCATGATAAAAAAAATAAAAAAGATGTGATGGCGATCATTCCATGTAACTTGGAAGGATTGA
>read_34|beg|2081608|length|250|forward|gi
GAAATCTTGGTCTTATACGGAAGATGACGGCACTTTTCTTGGGCAGCAAGTCACATGTCTTGATCGTGTCGGACTATATGTTCCGGGCGGAAAAGCAGCCTATCCTTCGTCTGTCATTATGAACGCAATTCCCGCTAAAGTGGCTGGGGTGCCAGAGTTATTATGGTTGTGCCTACACCAGACGGTGAAGTCAATGATATAGGTGCTGGCGGCCGCGGCGATTTGTGGTGTCGATCGAGTCTTTACTTTA
>read_35|beg|1704374|length|254|reverse|gi
ACGATTTAGAACGATGGCGCACGTCATGTTTTTCACTGACTTATTGGTGGCCATTGATCGTTACGACTTATACGGCAAAGTCACCTTGCCTAAACATCATCAGCGTAGATCAAGTGTCCGTTTATCTACCGAATTGCCGCCGCCTCTGGCGGGGTGTTTGTCAACCCGGCTTTAACCGAACCGTTCGGATTGACTTTAATTGAACGCCGCCGCATCCGGCCTGCCAATTGTCGCCACAGAAGATGGCGGCCCCACG
>read_36|beg|692063|length|253|reverse|gi
TAGATATCAGTCAATTATTGCCTGGTCAAAATGTTAACCGTTTCATGGCGAGGTAAACCGGTATGGGTGGTACGCCGTACCCCTGAAATGCTGGATATTCTGCCGACACTTGATGACAATTTAAGAGATCCTCATTCCGAAGTTTCAGAACAGCCTGAATTATTGTGAAAATGAAGTTCGCGCCATCAAGGAAGAATTCCTTGTGGGTTGTTGGGGTGTGTACGCATTTAGGGTGTGCGCCTTATATCGTCCA
>read_37|beg|765485|length|255|forward|gi
CGTTTCTCGCCTTAAGGACAGCGTACGTATGTTGAATTTCATATGAATAATGCTGGAAAAAGTAACGTCGGCTTACCAGTTATTTCGAATATCGAACAATTGAATTTCAAAATGTAGAACCCCAGTACAAACCTCGAGCGGTCGCGCTTGAAATCATGAAACAAATCGGACAACCCACTCAGGTGCTTCGTAAAGGTTGGGGCGGCATGCCAGGTTATAATAGCTTATATCTGGAAAAATGACCTCATGACTGTT
>read_38|beg|1276684|length|254|reverse|gi
AACAACTTACAAATCCATTAGTGACGCCTACTATAAATAACCAATATGCATACACTGGAGACGGCACGGCTGGATAAACCCTATTAAACCATGGGTAAACAGGTTTTCGGTCACCGTTTCAATCTCACTCGACTTCATAGCTTTCCGGCAAGCCGGTGCGTTCATCGTACAAGAAATCATAAATAGTTTGTTTGACGGCATCACGGGTCGCTTGTTTTTCACGCCAATTGTCAACCGTTTAAGCTTCTCGGCTT
>read_39|beg|1417458|length|252|reverse|gi
TCCGGATTTATTATTTGAAGTTGTACAAAGAAGGCTGTACTTCTGAATTTTCACACGGCTGATATTGAAAAACTTTACTTTAAAACCGGAACAGTTTGTGGGCAAAAGGGTGAATGAAGTCCTTCCAGATTCGGTCGGTGATGTTATTTTTCAGCGATGGCTGAAGCCCTTGAAACAGGGACGGTACAAGGTTTGGAGTATTCTCTGGCGCAGAATGGAAAACAACTCTTCTATGAATTGTCTGTTTCAACC
>read_40|beg|466837|length|253|reverse|gi
GCCAGTGAAACCCCCGCCCTCGTGGTGACGGTTATGCGAGGAGGTCCTTCCACCGGCATCCCGACAAAATCAGAACGAAACCGATTTAAACCAAGTGCTTTATGGGTTTCATGGGGAAGCACCTCATGTTGTATGCGCCATTGAATGTGCAGGAAATGGTGACAATCTCACAATGGTCTCTAGGGTTGGCCGAAGCGATTACAAACTCTGGTCGTCGAGGTTTCAGACCAACACTTAGGGCAATCACGTG
>read_41|beg|1123827|length|257|forward|gi
AACGTAAAGTGAAAGAAGAAGTGAAAGAAGAAGACTACCACCGTGTTGAAAGCCGTTATGGTAAGTTTGAACGCGAGTTTCACTCTGCCGGATAATGTCGATAGCGGAAAACGTTGATAGCCAGCACCACTGATGGTTTTTAGAAGTGGTGCTACCGAAGAAAGAACGCAGTACTAGCAAGAAAATTGAAGTGAAGTGAAGTGAAGTAAGATTGGTTTTTTTAAATATTTAAAACAATAAACCGGTGTTAAA
>read_42|beg|926300|length|253|forward|gi
CACGCCGAAAAAGTAACCAGGCCTGGCTGATTTTGGGTTGTGAATTGCCAGCGTTGGGTTTTGCGTTGCCCATCTTCTTTGTATTGAATTTCGGCTTGATATTGGCTGTTCCAGTTCAAACGGTGTTTTGGAAAAAAAGGCAATCCATCGATCTTTTTTAGAAGAGGCGTTTGGGAGCATTTCGGAGGCGTTCAGCGCGGTAACAGGGTTGCTTTGATTGTCAAAAATGGTTTCGGCGACAACAGGAAGGT
>read_43|beg|309077|length|255|reverse|gi
GGCAAACCAAGAAAGCGCAAGAATCATGGTCAGCAATTCGGTTTTGCTACGCCAGAATCGGTACGAATATGATGCCCTGAAGATGTGTATTTAGTCAGCAACATTTAACGGCAGTCCGTTCGAAGCGGATGACAATGGGTTTATCTCAAAACTGAGCCCTGACGGCAAAGTGACTTGACCTAAAGTGGATTGATGGCGCCAGTGACAACGTTGTAATTACACGCCCCTAAAAGGCATGACCATTATCGGCAAT
>read_44|beg|1316181|length|257|reverse|gi
TCCCAAAGCATGACATTACTCTCGATGTCCCAGTCCCATTGCCAATTTTGCCTGGCCGAAAGAACTCGAATTCAAGACGTTCATCTTTTTCGACCAACTCTTTTGACTGTTGCACTCGCGCCGTGACATCTCGCGCTAGGAAAAGAAAAGAAACAACCTCATTTTTCTGATTGATTTTGGTTGAAACAGACAATTCATAGCAAGATTGTTTTCCATTCTGCGCCAGAGAATACTCCAAAACCTTGTGACCGTC
>read_45|beg|1201874|length|254|reverse|gi
ATAACTTGAGCATTCACGCATGATGTTATGGTTGACCAGTTGTTCGATTTCGAGCAGTTGCTCGGCTGAAATCGGTTCAAAATGCAGAAATCGAATCGTAATCTTTCTGGTTGTACCAACGACCCTTTCTGCCCCACATGCGTCCCTAACACCGTTTCTTAATGTCGGCATGCAATAAATGCGTTGCGGAACTGGTTACGCGTACGGACGCACGACGGGCTTTCACATCAATGTGTGCAAGAATGGTTTGCCCCA
>read_46|beg|290133|length|254|forward|gi
GCGGCTCTGATTCCAGCGAATCAGAAACAGAAGAAGTAAAATTAGCTTTGCCGGATGATGTGGATCCAGACGGTGATATTACCGATGATGAATTTGAAGCTCTTTAAATCAAAGAATATGCTGGAAGGAATTCAAGAGCCACAGGAAACGGTTTCAGCAACACCGCCGCCCGCACCAGAAACTGTCAAGCCAACGGCCGCCCGCCCGCGCCTAAAAAAGAATCAAAACCTGAGACCCCTAAGCCAAAGC
>read_47|beg|1809799|length|253|forward|gi
GGCTTTAAGTGCGACACCTGTCCTTTCACTGGACGAATCGGTAAATTCAGTTGTTCGTTACAGATCCCCATTTAAACGTCCCCTTAGCGACCACACAACGATCCGTCCTGATACGTACTATTGGGAGTCATAATCTGCCAGGTCCTGGCTGTTTTGATCCGGTACTGGCTGAATGGAAACCACCGCCTTCTTCTTGCTTTAACGCAATCGCTTCATGCGCCAGACATTGCGTCACCACAGAAGTGGGCTGAACC
>read_48|beg|1546496|length|251|reverse|gi
ACGCTCAAACCATCAAGGCTGGCGATGTAGTAAACAAAAAATACTATGTCACGGTTGAGAATTTGTGAAACGTCGATTGATGGTGTTCCAGCCGCGGCATTCGATTTTCTATCGGTGAACTGAAGTTCGGCACGACTGATATTCTAGCCGAACGTTAAAGCACAGCTTGGACTTGTAGGAGTCGTCATGAATCCAGTATGAAGTTTTGAAAGGATGTTGGCTTGGTAAGAAAGGCGACATCATCGGGTTGAAT
>read_49|beg|588437|length|259|reverse|gi
CGTATCTGTCGTCTGCGTTAAAATCCTCGCATCCTGCGGACTGGATGCCAGCGTTGCAAGGATTGATCCGTAAAGCATTATCGGAGACAGAACAAGACATTCTGGTCGTTTTTGGCGGGTACAAAGCGATATTCGAAGACTGCAAAAACAACTGGAGGATTCTTTGTCGGAAGATTTTGTTATTCGCTGTTTTGTTTGGGGGGTTGAGTCTGGAAGAGCAAGAGTTGGGCGTTGTTACCTGATGCTCAAAAACG
>read_50|beg|797374|length|253|reverse|gi
TTTAGCCGAAGCCTTGCCTTATATCCAACGTTTTTCCGGAAAAACAATCGTGGTGAAATATGGTGGGAACGCGATGACGGAAGAAGCGTTAAAAAATGGTTTTGCTCGTGACATTGTCTTGATGAAGCTTGTTGGCTAGAACCCTGTGTGGTACATGGTGGCGGGCCACAAATCGGCCATTTGCTTGAGCGTGTCGGGAAGCAATCCGAGTTCATTCAAGGGATGCGTGTAACGGATTCTGAAACAATG
>read_51|beg|2079537|length|252|reverse|gi
AAGGCTTTTGGAATAGCCACCGGTGCTTTTTTCAGGGTGTTAGGCTTCGCGTCAAAAATGGGACCGGTGACGACCCAAAAAGTGCCGACTTGTTTTGAAAAAACATCGGCACTGACCTCTTCCCGTCGTTGCCAGATTTTTCTGTATTAAAACTGGGTTTTTGTGGGGTGATATTCGTCATCAGAAACGTTTCTTTTTGAGCTTCATAGCCATAACGGCTGGCGATGACATAGTTAGGCGCCATATGCCCG
>read_52|beg|1757636|length|252|forward|gi
GGAGTTGATTACAAAACAATCAAGTCGTGGTCATTGCTGGTGAGACAGGGTCGGGGAAAACAACTCAAATTCCAAAAATCTGTCTGGAAGCGGGTCGGGGTGTGTTTGGCCGCATCGGTTGTACGCAACCGAGAAGATTTGGCTGCACGCAGTGTGGCGGAGCGTATTGTACTGAAGAGCTCGGTTCAAGTCTTAGGTCAGTTGGTGGGTTATCAGGTTCGATTTCATAGATCAAGTGCACCAGCAAAGTTTGTTG
>read_53|beg|1210088|length|254|forward|gi
AAAAGCGCATTGATGACGCATGCAACAGCCAATCGTACAGACCACATTCAATTACTGGCCGTTAGTAAAACCAAACCCATTGAAGTACATTATCGCTTTGGCCGACTTGGGCAACGAGCCTTTGGGGAAAACTACGTTCAAGAAGCACTGGATAAAATAGCCCAACGGCCGGATTTAGGAATGGCATTTTATCGGACCGATTCAGTCCAACAAAACCAAAACCCATCGCAGAAAATGTTCAGTGGGTTCA
>read_54|beg|2192189|length|262|forward|gi
GAAACAGTTTGAACCGGATGCCTTTGCACTTGCCTGGCGGCCCACAAAGTTGAAACCGTTGCCTGGTGCAGTGGCGGGGCGCAAGGTTACATTGAAAAAGCGATTGAATGGGGCGCGGATGTTTATATTAGTGGTGAAGTTTCAGAGCAAACCACGCATCAAGCACTCGAAAACCAAATTCATTACTTGGCGGCCGGTCATCATGCCACTGAAAGGCTTGGAGTTAAAGCGCTAGGCGAGCATTTAGC
>read_55|beg|2224968|length|252|forward|gi
GAACTAGTCTACTTACAGTACCATGCCTTGAATATAACTATGCTAAGGGGCACCTCAATTTATGAACATAGAGAATACAAGCGGATAGCAAGAAAATATAAAACCAAAAACGTCAAAATCAAGATCTCATGCTGGCTAAGATTTCGACAAAAAAATGAAAGAGATAAAATCACGACGGACAAAATGCCAGAAGAAAACTCAGGTCACAACTCAAAAAACATACTCGAATTGAAAAATTGGAGCACCGACTT
>read_56|beg|991875|length|257|reverse|gi
TGCGATATTACCTATCACTGATGAAGAGCAAAGTGAAAACCGTTTATTGGACAAGAGTATTTTAGGGTTGTATCCATACTACTTTGCTCTAGATTCACTTGGATAAAAATTTTATTAATAAACCTATGTTTATGGAGCCTACCGCTTTTGAATCAATGTTAAATCAGTATAGAAGTAGTTATAAGCTTTTTGTTTTTCGAGATTACTCAGTCTTATGTTCTCTTTGAAATTGGATCAATGGTGAAAAAGCCATTA
>read_57|beg|164278|length|258|reverse|gi
ATGTGGTCTGGTTTCAGCCCCCATTCTTGAGCGCTGAGGATAATCTTTTACCCAGTTCATCCGTTCCGACCCTTGAGATAAAGATAGGAGAATCGCCCAATGCCTGAAGATGCCAGGCGATATTAAAGGGTGCACCACCCCAATACTTTTTCACCTGTTGGGAACAATCAAACAGTACTTACACCAAAAATGGCAATTTTAGAAGGAGTCGTCATAAGCGCGTGCATCACCTTTTATATGTTTTGAAATG
>read_58|beg|463942|length|249|forward|gi
AATTTGCATGCCTTTTGAGCGTTAAACTGGTATTGATACTGGTTTTAAGCTTGGATGGTTCGCAAGTGTTTTGTTAATCGCCGTCGTTAAATCGACCAATTCAGTTGGCTGCGTTTGTGCCAAGCTCGCAAATGAGGTTAACGATAAAGAGATCGAGGGTTGCCGCACTCAAAAGTGATTAACGGTACGTTCGTATTATGTAATCTATATGGGGTATGAAATAACATCGATACAATCCATTTATTGGAACGC
>read_59|beg|1948033|length|252|forward|gi
CCGTCAAGCAGCCCATTCTCGATCATCGGTAAAATCGCCGCGTTCCTTTAGTTCTCGCATGCACCACACAGCACTCGATTGAAATAAATCGCGATAGGTAAGTGGTCTTTCTTGGCCTGTTGTCCCAGTTGGGCAAAATCATCAATGGCATTCAATCGCCATTCATCAGCATTCGCATTCAGTGAAGTCCCCAGTGTCAATAAAACCATCAAGCAAGCTTGTTGAATCAATGTCATAAGGTATCTCGTC
>read_60|beg|831599|length|250|forward|gi
TTGGCATCAAGTGTTTGCTTTTCTGGCTTTTTATGCGGTGTTGTTGTCTTTTCTTGTAAAGAAAGGGCTGCCTGAAACCGTGACGATTGAGCGAAAACAAAAGATGCGATCTCAACCCTGGTATCAATTTGCGATTGAATTACCGTCAAGTCATCACGCATTGGCAGGGATTGGGCTTCTTATTGCGCAGGGGATTTGCGAGCAGCGTTTTATTTGTTTACATCACGGAATCCCCCTTTTATTTATATGGAA
>read_61|beg|2091275|length|254|forward|gi
GATGCGTGTGTTTGGTGGAACGGGGTTGGGTTGACCATTTCAAAACAGATTTTTGAGTTTGTTGGGTGGTCATATTTCAGTGAAAAGTGCGTTTGGGAAAAGGCGCTTGTTTTTTGTTTACGATATCCCTTACCGAGTGATGGATTCAAATAATTGTTTGGCTGCATTCGAGGCGGAAATACCCCTGATTTGGTTGATGCCTAACGATGCGCTTAAGCCTAAAATGGTTGATTTTTTCAAAGAGCTCAAAT
>read_62|beg|1049475|length|252|reverse|gi
TAATGTTGTAGGTTCAAATAATACGTGTCCATTACCAGAAAGCAAAAAAGTTAATAAACGCTTGTGCGTTTTTTAATTTCGTTCCATGACACTGCAGTACATATCAATATCTGGTTTTTTCATATTCTTCTTGTAGTCTAGTCTTTAGTTCATAATATGTTGTTCTTTATACTAACGTAAGAAAACTTACTTGAAAATAAATTAGTATTATTTTGGTATTTAATGGTTGGTCTTGTTTAGATAGGCAGGAAATAA
>read_63|beg|1483027|length|255|reverse|gi
GTAGGAACAAACGCCTCCGTTGTTTTTTGGTTCGAAAATCCGTTTCAAAAGCAGCCAGGCACTCAATGTCTGGCTCTAATTGGTTGGATCAGCTTACAACAAGGCGATCGTTTTGGGTGGGTTTGTATTCAATCATTTGAACCAACACTGGGTGGAGCCGCGCCATAACGGAAAAACCACTGATGCAACTTGTTGCACCCAAAGCCTGGCTCTACAGCAGCAACTTAAATCGCCGGCGGCCTTAGTCACAGGATT
>read_64|beg|445475|length|259|forward|gi
CGGCGTGAAGCCGCCATCTTGGCTCTAGCGGAAGTGGATGCAGAGTTTGGTCGCAACAACTGACCCTGTTCGTATGTATATGCGTGAAAATGGGATCGGTTGAGCTGTTGACGCGCCAAGGCGAAGTCGAGATTGCAAACGTATTGAATACGGCATTCGTGACATGCTTGAACGCCATGGCCAAATACCCACAGGTTGCCATGGAGCTGTTAGCGTCTTCTCCGAATCGAAGACGGTGAAGGAAAAACCGC
>read_65|beg|416092|length|253|reverse|gi
AATTGAGCAATCAAAACACGCATATTGGCGCTTAGCACCGTTTTTAGAAGGTGTTTCGGAGTTTTTTGGCTAGCGCTGATGCCTAACATGTAGCTCAAGCGGACGGCTCAAAACCGCCGTCGTCGCTTAGCTTGGACGTTAAATACAAAATGACAAAAGAAACTAACGAAGTTATTGAAACTGCCAAGGCTACTCAAGAACGTCGCAAAACACATCCAAGACTTTTGGAAACCGCTGAGAAAGCTAGGCGGCT
>read_66|beg|852800|length|253|forward|gi
TAATTTTGTTTAAACTTGGTTTTACTAGGCATGCTCATTCACAATTAATCGTGAACTGATGTCCGCAATATGCTCTTCCGGAACCAAGCCATTGGCTTTCCAAAGTATTTCCAGTATCCACCAAATCGACAATCTTATCGGCCAAATCAATTAAAGGTGCAATCTCCATTGAGCCATAAAGTTTAATCAAATCAACTTGCTGACCGTTTTTGCGCATAGTAAGCTTTAGCCGATTGAATGTATTTGGTCGCAAT
>read_67|beg|493513|length|255|forward|gi
ACAGGCTCTCAACGTATAGCCAGCGTTGTCAGGTGCCTTTACGTGCTTTTGAAACCGAAACTGGCTACATTATAACCAACTGTCAACGAGTCTGGACAACCCTATAAGTTTTTCACCCTTTTACAACACCCTAAGCCGGAAGCTAGTCCGAATTGGAACCCTTTTCGGATCCGATAGACACGTTTGGAAAAAACCGCCCGAACCGTCTGCCAATCAGGACAGGATCAAAACCTTCCCCAAAGCTTAAAC
>read_68|beg|488672|length|255|reverse|gi
AAAAAGGCAATCGAAAACCATTTTAAAATTTGTTCGATTTTAGCGGCCATGTGAGACCAACGTGCCAGTACCAGCATGCCAAGTGCGACGGGGATCACAGTGATGACTAACAGTTGCATGATGGTTTGCGAATCGGCAAACTGAATTCGGTGGTGTTACCCATAAAATAGGTCATGCTCAAAAGCCGTGATGATTGGAATGCTGAAGGGTGCAATCAAACTCACGACGGCGGTCAAACTGATCGAAAGCG
>read_69|beg|1499339|length|248|forward|gi
CCATTGATAAAAGCTTGTACTTGTTTGTGTAGGCCATTGTGCGTCATCCAGCTCCAGCGCTTTTAACAGGCGCTTAATCGACTCGCTTTTGGTCATCCGAATCCAGTAATTTGAAAAACTCTGTGGCAATCCAACCTCTTTATAGTGTGTGCGGAGCAATCGATAAGCGATACCATGAAAGGTGCCCATCGTCATGCCTTAGTGACTGATTGCCGATCAACGCTTCAACTCGCGCACGCATTTCGCTGGCCGCCT
>read_70|beg|2176073|length|249|forward|gi
ACATTTCTACTTCATGCACTCTGCCACCATAGCGAGAAAAACTCTGTAACCACCCTTTTATTGAATTGTGTTTACGACTCCAAATAGGATGACAGCGAGTTTTTTAATTCCTTTTGAGAGGGATAAATGAGCATAGTGTGCACGCTGATGTTGTCTGATAAAAGATACCTCTGATGTCGAAATCACCATGTTCAATAAATAATCATCAGGCACGTTTAAAGAATCCACTGGCCAAGTAATCCACGATTAAT
>read_71|beg|258477|length|256|forward|gi
AATCGTTGTGAACGACTTCGAAACTAGAAGAAATCCCAACCGCGCCCAAAATCAAATCTTATTAATGATCGGACGAAATAATTGTGTCGCGCCCTCTTCGGATAATTGCGTCAACCCTTTTTGTAACGCTTTCATTTTCATCGGATCTTTTAACTGACGCACGCCTAAACAATTCTGGTGCAAAGTTTGGAATCCCAGTAAATTTTAAATCTTCTCCTTGAGTAAAGGTATCTCCGATTTTAATCGTAGCCGT
>read_72|beg|1576414|length|255|reverse|gi
TGCAATTTAAAAACGCTTTCAAGTCTTTAAGGTAACCTTCATCTAACCGGTTCGGGCCGCCTAAGTCGAGCGAAAGACCATGACAGGTAAAAGGATACCGTTCCGAAAGGGTTCTTAATGCGCCGTCCCGTGTACGACCACCAAAACGGTAGCCAGTTTTCAGGCGCAATCTCCAAAAAATCAATATCAAGTTCTGATCGATTCAATAATTCATCAAAAAAATCACGCCTTAAGCCTAAGCCGACCCTTCGA
>read_73|beg|263812|length|256|forward|gi
CTGCTGAATTTTTTGCCAGACAGGTCCCGGTTTAGGCTTGACCAAACAGGTTGGCCATTCAGCTCCGTCACTGGAAGTGCGTCTTTGGTCGAGCTGGTCAGCCAGATTTCATCTGCATTTTTCTAAATCGAGATAAGGTTAAATCCATTTCCGTAAGAGGCAAACTATGTTGTTCCGCTAAGGACTGAACTACCGACCGTGTGATGCCCGGAAGAATGTCGTGATCCGTTTTTAGGCGTAAATAAGGCGTTGTCT
>read_74|beg|163241|length|251|reverse|gi
CGAGGTGAGGCGAGTCATTTTTTCATCGACAGCTCATCTGGTTAAAAAAGATTTTGATAACGTACATTTGAAAAATAAGTAAGAGCGTTTGACTGTTCTTGAGCGGTGTTGGCAGGAAGGGTGTGATTTTTTATTGGGTTAAACATGGAATATTAAGGAAAACTTATATATAATTCGAACCCCATTATAAGGAAATTGCTAACTACTCTAATAAGTTTGAGTTATCGTGCGAAGGTCGGTAATGTTTACTTTT
>read_75|beg|1986691|length|252|forward|gi
GAAATGGTATGGTTACACAGCCGAATCTCGGGCGGGTGAATTATTACTCGGTCTAGAAATTCGGTGGAGCAGCATTTTGGACTGATGTCTGAAATTGCGCCCGGTTGGAAGCTTCGAGTTTTGTTAGCTCAGGCGTTGTTTGCTAATCCAGTATATCTTATTGCTTGACGAACCAACCAACAACTTAGGATATCAATACCATCCGCTGGCTGGAAGGGGTGCTGAATGAACGTAAAAGCACCATGATTATTA
>read_76|beg|657349|length|250|reverse|gi
CATTTGAGTCTGTTGAAGTTCATCGCAGCGCTTTAAGCTGTGTACATGGGATGGGTGAAACCATAACGTGTCGAAAATCGAATGTGTTAGATAAGTATATGACATCAAGTCAGGAGAGAAAAATGCATCAAATCAAACAGTTTTTTTTAATTTTTTATGGTGGTGGTTTTTTATTGGCCGGTTGTTCTTTTAACGAGCCTACCGAAGCTTCTAAGCAAGTGATGCTGGTGAAAGATTATAATGTGACGACG
>read_77|beg|1621409|length|252|reverse|gi
GTTCAGCCCCTTTCTGCACTTTCAGCTTCGGAAATTAAGAGCATCTGTTGGCGCTCGACACCAACGGTTCCTTTTTTAGTGGTGGCGCCGCTACAACTTAACAGTCCAAGCGTACTGATGGATATGACAACGGGAAAACAAAAGGACTTTAAAGGCATGGCGTTTCTCTCAGATATGATCGGAATATTTTAAAGAAGTTATAAGGGTTTTTCTATAAAATACAAGCTAAATAAACCAAGGAAATTCTATGT
>read_78|beg|2100617|length|255|forward|gi
TAATAGTCCGGGTTGACACTGCGTGGAATCAGTTTTCCTACATCCTGATAGCTTTTCAAATTGGGTTCAATCCAGAAAATGGCAGTATTTTTGGGGTGTTGTCATTTGTTGGAAGGCATAACCTGGCACGTGTTTTGGCCAAGCCGGAACTGATTTGTGCAATCAGGTGAGACAGCCACCTTTTTGGTGGGGGGAGAAGTTGCCATCCCAGTTGCTCAAAATGCAGATACCATTACCGTTTCCTATAAAGAATAT
>read_79|beg|2066861|length|255|forward|gi
CATTTACGTATTCTGTCTGGTTTGTATGGGCTATTAAAGCCATTGGATGGTATTTTGCCTTATCGTTTGGAAATGGGGACGAAGTTTTACAAAATGCCAAAGGCAAAGATTTATATGCCTTTTGGGGGAGAGCAAATTACAGAGTTGCTGAATCAGCAGTTAGCAGAACAAGGTAGCCGTACTTTAATTAACTTAGCTTCCAATGAATACTTTAAAAGCGGTTAAGAAACAGAAATTGAATGCGGACATTATCA
>read_80|beg|2189354|length|251|forward|gi
ACCACGGTGAATTTGGCCGCGTACACCCACCAGTTGTTTTACCAATATATTGCGCAGCATTGGTGTCTTGATACTCATCCACCAAGAGGTAACGGGACTTTGTTTTGCCACTTGTCTAATATTTGCGGGTTTTCATTGAACAAGCGCACCGGCAGGCCAATTAAGTCATCAAAGTCGTACCGAGTTGTAAGCATGCAGCTGCTTTTGATAGTAATCGTATAAAATGGCGCGTGCCTGTTGCAGGTTGTACTT
>read_81|beg|1330804|length|249|forward|gi
TTGTTGAGCGATCAAACGACGGCCGGCCATTGCGTGTTATTGGCGCGCACAATAATATTGATGAAGTAAAGCTCGCTCAAGAAGCTTTAAAACAACAAAATCATTTGTTAAAAAAATACCAATGCCTCACTTGAAGAACAAATCCATGAGCGGACAGAGCAGTTGACTGCTTCTCAATCAGTCCTTAGAAGAAAAAATAGAACAGGCTCGTTTCATGCGTGTCATGATGGGTTAACAGAATTGTTTAACAG
>read_82|beg|1304121|length|250|reverse|gi
GGCATCTTGCGACGAGACTGTTGAAGCCCTTCTCAAAGAACACCCCCTTGATTTATTGATCCTCGATTGCGATCAACCGTCCTCAGGAAAAAGCTCCCCCGCAATCACAACGATCTAACCCGAGCCTTAGACGTGTATAGAATCAATTCAGCCGAAACAACTTATATTCCCACATTCGTCATCATTTAGACGGAATACTTTATAACCCATCCAGATTGCCTACCTAGATGGCGTTGCCATTGGATTAGACAGCC
>read_83|beg|1010429|length|249|reverse|gi
ACCCGATACAACAGACATTGCTGTCGCTACGAACACAACCTGGAAGAAGAAGTCAGACATGTTTGAATAATAAGGTGCACATCACCACCCGCTACTACGGCTGCTGTTGCGTTGTCACCACCTAATAGGAAGTCTTAAACCAGGAATCACTGAGTTAATTGCATCGACCATACATAATGTTGTAACCAACCAACATATACATAATACAGGCAATGGCGAAAAGCCCAACGTTCTTAGCTAAAATTTCAGTT
>read_84|beg|2185140|length|256|forward|gi
GGGGTTCATACAACTTAATATAGGATACATCGGCTCCTTTTTGAGAAACGACCAATCCAAAATCACGCCAGCTCCCTCGGTCGCAGATGCTGCAGAATCAATACCTTCATTATTTATCCTTCATTAACGAAATGTTTGATCAAGTCGATCATACGACTGACAAAACATAAAAATCAATGTGGCAGTAAATGGTTATTTTTAACAAAAAAAGCCGATTGACAAAGTCATCGGCGATTTATATCACTCTATCTAT
>read_85|beg|2303885|length|252|forward|gi
AAAGCCCACGCCCATGGCTTTGCGGCTTCATTTAGTGTGTAGCCTTGGTCAACAACCAGTTGGGCTGATTCGAGTTTAAACTCGGCTGGAAAATGTTGGTCTTGTTTTTGTCATCTTACGGTCACCTTTTATATGAGATGCATTTTAGCATCTCTATTTAGGTGGCCAATTTCACTTTACCACTACAGAGTGATATTTCATTTATGAGAGCTATTAGGTAAAGGTAGGTTTAACTTTATCACTACAATTAA
>read_86|beg|1606447|length|251|forward|gi
CTTAAATGCCGGACGTACAGAATTGCATACCGAAGCTGAGAACGATTTTTGAAAAAGCGTTGATTGAAGTGGCGATGAAACACAGCATGAATCACCGTCAAAAAGCGGCTCAGTTATTGGGATGGGGCCGAAATACTTTGACGCGGAAAACCCAAGTCTCGGGTTGGATGATTAGACGAAAGTCGTTCTGTTTTGATTCAGGAAATCTTCCAGTTTCTCACCACGAGACCTGCGCTTCCTTATGCTAA
>read_87|beg|422635|length|251|reverse|gi
AAAAGAACACAACGCCTGCTGCCACGCGCCAGTAACGTTAAGATGGATGTCATGTGCCGGATTTCTTTTTTCGATACGGTGTTACCGTCACGGCGACTTTCCGCTGTCATTGAGCAATTTTTCCGAATTCAGTGGCATTTCCGGTTGCAATAACAATGGCCACACCGTTTCCATTAGTACACTGCTGACCCCGGCAAACACCATATTCTTGCGCTAATTACGCGCTGTGCATCTCCAGGATTTAAACTTCGAAC
>read_88|beg|1426205|length|257|reverse|gi
TGTTTAAACCGGTACAAGATAATGAACACTGTGGAAGGCGTCGTACCCGGAAGAGGCGGCGATGACCGAAGCGTTTAGATCAACCCAATTTTTGAAAATCCACTGGCCGAGGTTTTTGGCTCAAGCCGCTCTGGAAGCAGGCGAACAACAGGCCGTATCAGTGGGAATCTTCGGTTCAGTTGATGACATTGCATGCGGCGAAGGGTCTTAGAGTTCCCACTGGTGTTTATGATTGGCTTGGAAGAGGGGCTTTTCCC
>read_89|beg|973721|length|258|reverse|gi
AATTTAAAGGTTATAAATAAGTGACTGGCGACTTTCAAAGAATTTAAACGGCTCCCTCCCTATGTATTCAATATTGTAGGTGATTTAAAAGCAGAAGTCCCGACGTCGGGGTGAAGATATCATCGATTTTGGTATGGGGAACCCAGACCAAGATACTCCAAAAACATATTGTCGATAAGTTGATCGAAGTGGTGCAGCGTGAAGGCACGCACCGTTATTCGGTTTCACAAGGGATTCCACGTTTACGAAAAGC
>read_90|beg|124092|length|252|forward|gi
AGCACCAAACCCAGCTCAAAAACTGTATGCGGCCAGTGCGAAAAACAATACCACTGCGGCGGGTCGCCAGAACGTCTGGTGCCTCTCGATTTTTAGGGCCTTTAGGCCGGTATTGCCGCGGGTGGTTTATTGGCCGCGATGCTGTTTGGAGATGGGTTTGATGGAATTCAATTATTGGATATTTTATTGTATCGCATTGGTCGCCTTTTTGTTATTCAGCTTTTTGAAAAAACGCCAGGCAAGATGATGCAAC
>read_91|beg|788800|length|252|reverse|gi
CGGCACTACGTCAGCGGCAACATTTGCAGCTTCGATAAACTGGAACATGGTTGTTGTAATGTTTTTTGTCCGGTTTGGTGGACACGTTGAGGGCGTTGCTCTTCTGGTAAGAGTGACGAACGCTTCCGGCACCATTTCATTTAACGCCAAAGCGCCTCGACTGCCCCCTAACACTAACAAATGCCGTGGAGAATGTGCTTTTACAACGGGCAAGCTTTCCAGTCCACTCCTAACCGGGTTTCCAATCACCGTC
>read_92|beg|398434|length|254|forward|gi
AGTCAGCACGATCGTAGCGGGAGCAATGATAAATCCGAAGAAAGTGGAAAACCGAGAAAAAACGTTTAAATCGGCTGCGTTTTTTCGTTGGCGGCGTATCGTTTTTTTCAGGCGTCTGCGAATTTGAGTCTGTGGTCATAGTTGCGTTTTTTACCGTTTAAAATTAAGGAATCTTTATAATATCAACTACCTAGGATTGGTTTAAGCAGCCTGCTGAATTATCGCATGTCTTTTGACAATACCAAAAAGATT
>read_93|beg|1500811|length|253|forward|gi
AACTAACTTTTTTCTATTGATATTAAAAGTTAAACTTATCACTTCAATACAAACTTTATATTATTACTTCCTTATAGAACAAGGTAAATTACTTAACCGCTTTTACACCGATACACTACAAATAGGAAAAAAATAATGAAAAAAACATTTAGCACTCTGCCGCCGCTTAGCTCTGATCTTTTCAGTGAACAGCTTTGCCTCTCCGGCCCCAACGGATCCTAAAAAACAAACCCCACAAGGATTGTATGCC
>read_94|beg|2214335|length|250|reverse|gi
GACTCGGTGAATTAGTGAACTTACCAATCTGCCGGGACGGTGGAATATGTCTACGACTGCCGATACGAATCAATATTACTTTTTAGAAGTCAATACGCGCTTACAGGTAGAACACGGGATTACCGAAGCGGTGCGTGATGTGGATTTGGTTCAATGGATGATTCAAGTTGCTTACGATCAAACGTTTCCGGAAGCGGTCAAGCCTGCGCGAGGGTCACGCCATTGAAGTACGTGTCACGCCGAAGATCCTTT
>read_95|beg|223521|length|255|reverse|gi
TTTATAATGGGGAACCGCGCCTTTGCCATAAAGGTATTCACGAGGGGAATTTGATAATGTTTTGAAAGGCTTCCAATTGACGGTCTGGCATTCGCTCTAACCGCGCCGTTTCCCAACCAAGATAAGCGGTTTTTTAGCGTTGCGTAGGATAATGGAGGCGGCTTTTTCAATTAATTTATGATCGGCAATGACAAACGAGATTGAATAACCGGTAAGGGTTTTTCAGGCGTCAGCATTTCACTGACATTTTCC
>read_96|beg|2198645|length|254|forward|gi
GCTTCGGAAAACCATCCACATCGCAAGGCCACCTTAATTTGCCCATGCGCTGTGATTGGGAAAACCGGCCCGTTACAAATAATCGCTTGAAACAGGGAAAGGCGGCCAGCACTCACTGGAAATTAACGGCACAATACGATAATGCTTTTGTAAGTAAATTTAACCCCGGTCACTGGCCGCTCACATCAATTAAGACTCCACATGAAAATGCTTGGTCATCCCATATTAGGAGACAATCTTTACGTCGGACCC
>read_97|beg|1257911|length|255|reverse|gi
TAGAGAAAAACTCTCGTAACCAATCTCGAATTGTCAGCCGCACTAGAATTAAGTGCACAAGCTGGTAACTGTCGGTTGGGTTAGAAGTTGATTCTAGTAAGTTTGAAGGTGTCTTCGAAAACTGTACCAGATCGTTCTGACTTATCTGCGGATATTTCAGAAAACTTAATTGTCGAGCTTTACTCTAGTAAACCCTTTGAAACGGAGATAACTTCTAATGCAAGAGATGTTAGAGCAGCTACTAACTCCACGTT
>read_98|beg|1707464|length|251|forward|gi
TACACATATTCGCAAGACGTTTGCGCAATTTCTTTATAATTCAAGAAAAAACCGTCATGATCCCGTTGCCAAGATCCCAAGTGAACTTCATAAATATTAATCGGCGATGCCTGCCAATCAAAATGTGCGCGAGCAGCTAACCAGTCGACGGTCTTGCCATTGAAACGTCGAGTCATACACAATCGATCCAGTTTGAGGCCTGAACTCCATGGCTTTTGCATAAGGGTCCGTTTTAACCCAGTCAGTTGATCGGT
>read_99|beg|1471386|length|252|reverse|gi
AATTAAATGTCAAAATCAGAAAACCCACAATTGCAAACATAAAAGCTCAAGCAAATACCCTACACAGACTTTTAAACACTTCAGCAGCACGAAGCTCTAAGAATTATATCTAAAGCTTTTTATCACTGTCGCAAGCTATGAAGATCTCCGCCAGAGAATAAAAGATAACAAACAAACTCAAGGTGGTTTGAGATTGCAAGCATTTCGTAATCAGTCATTCCAGAAAAGCTTGCCTTATTTAAAAAAACTATG
>read_100|beg|486376|length|248|reverse|gi
CTTACCAATTTCAGGCTCGCTGTGTAAACGAATATAATCCATCAAAACATCAAAACGTTTTCTTGCACGGACTGACTGCTCCAAAATAAAGCAGTCCTTGATAGCCTCTTTCTTGAATGGCGTGCTGGTGGCGTTTAATAATTCGTCTGACGCTTTTATCACTGAGTTTCATTCACTAGAATCTTTTTAAAAAAATTATTATGCCGTTTCCAGACTTTTTAACCAATTAATTTCTTCTTCGCTAAACCCG
>read_101|beg|1024436|length|256|reverse|gi
TCTCAAACATTAGCCGTCTAAAGGTTCTTTGGGATTGGCGATAAAATTGTTGAACAACTTTCACCGAAATTACCCTCGATGACCTCAACGCAATACTAAAGAATTGCTCGAGAGCCGAGAGAATAAGCAGGCTTCACAATCAGATGATTTGCCTATAGAACTCAAAGAAACCGGTGCAAACGACTTCAGATAGCTTGGCTTTTAAGACAATTAAAATAAATGAGTCGGCTTAACTTTAGACTAGAAAAAGGA
>read_102|beg|1112952|length|256|reverse|gi
TGGATGCAATCCAATGCCATCAACCCAATCTACACCTTGCCTGCTTGATAGCGGTATTCATGTCGAAATTATGCTGCCAACTTAGTTGGTGGCATAAACCTTATTACAAGCTTTTGAATACTGTTGGTGTGCCGGACATATTGTTCCGGTTGGGTTTATTCAGACGGTGCCACAGTTCCACGCATTTTATGGCCGATCTTTCCAACAATCGGTCGTCTACCTGAAAGCAACGCTGGTAGCATGATTACTATT
>read_103|beg|2184210|length|249|forward|gi
CGTCGCGATTAGCATCATAGGCACGAGACGCTTTCGCAGGCGTATCGTTATATTTCGTTGAAAGTGCACCCATCGCATCAAATAAAACAGACATGGTCCAATGCAGTTCTTCACCACCACCAGCAAAAACAATGTCTTGTTTGCCCAGCTGGATTTGTTCTACCGCAGTACCAATACAATGTGCCGATGTTGAGCACGCTGAAACTGATTGAATAGTTAATCCCTTTTATTTTGAACGGAGTCGCTAAACA
>read_104|beg|198894|length|256|forward|gi
CTGAACACGTTTATGAATGCTTTTACGTCAAGTGATTGGACGGCTTATCCGATTTGCGACAGAGAACAGAAAGACTTTCAGAATTTATTGGAAGTCTATATGGATGCTGTGTTTTTTCCAAACATTGACCCGCTGGACTTTGCTCGGAAGGGCATCGTTTAGAGTTTGAAGAAACTGGAGAATGCCAACTCTAACCTTATGTATAAAGGGGTGGTTTTTTAATGAGATGAAAGGGGCCATGAGCTCGCCTAG
>read_105|beg|1195909|length|255|forward|gi
GTTTCCTTTGTTTTTTATGTGGTATTAAAACGTGTAAAATACGGTCTGTTTATGCGAAAAATGAGGTGTGAAATGAAATGGATTGTACGTTCCTGTGGTGTTGTTCAACCTTATGGTTTTGTCGGGCTGTGAAAAAGTGTCCAATACGGCCAAAAACATTCAACTCGGATTGGGTAGGATTGGATCGTAAAATAGAAATTTACAGCTGTTATTCCGGTAAATTAGATGAAAACCTATCAAGGCAGTGTCCGGC
>read_106|beg|899881|length|250|reverse|gi
ATGGGTTCCGATGCCCCTTTTGTTCCCGGTCTGGGACTGTCATGGATTGCCAATTGAACTGAACGTTGAAAAGAAAAAAGGTAAGGTCGGGCAAAAAATCGGTGCGACTGAATTCCGTCAAGCGTGTCGGGATTATGTCACAAAAGCAAGTCGATGGACAGATGGCGGACTTTCAACGCTTAGGGGTGATGGTCAGATTGGGAAAAACCCACTATTTAACCAAAGACTTTAGCTTTGAAGCGAATGAAATTCGTG
>read_107|beg|1205782|length|255|reverse|gi
GTCTTATATTTGAGACCTGTAACGATTTAATGCGTCGATTCACTTCCGCAATCCCTTCTCTGTGTAACGACCACTTGCGAACTTACTTTATCCATTTTTTTAGCCAAGCTCAGGATTTACCTTGACCATTTCGATCGTTTGAGCGGGCAGGAACCTGTTTTGTTTCTTTAGGCATCACCACCACGGTTTTATCTACAGCGGCTTTGGTATTGGCTGGTTTATCCGTTCCAGCGACAGACGTTTCACCACCGGTCG
>read_108|beg|1818569|length|254|forward|gi
GGAAAAGTCAGAGCGGGCAAAAATCTTTGCAGATCTTTGATTGAAGGGGCCTCGAAACCAGAGATGAGATTGATGTGCTGTTTACCAAATCAACCGAAGCGGAAGCGGTTAAATTATTTTCAAATACGTACTTAGCCATGTAGGGTTGCGTATTTTAACTGAACTGGACACTTACTGTGAACGCATAACTTAGATTCTCGTCAAGTAACTTGAAGGTGTTGGGTTAGACCCTCGTATTGGTAATCATTAC
>read_109|beg|1331934|length|252|reverse|gi
AAGTTATTTGGAAAAATATATAAATGAATTGGAACTAGTCATAATTGTAAGCTTACTCATTTTTTTGATAGCTCATAACGCCTTTTTTTATAACTTCACATTAAACTGAACGATCGTTTCTGAATACCACACAGGTATGGACGCAAAATCTTTTAACAGCTGATTGTATCTGACTGCTCCATTCAACCATGGAATACAGATTATCGGGCCAGTCCTGTAAAAGCCACCAAGCACACCCAATAATTTGTATGG
>read_110|beg|1539014|length|254|forward|gi
ACCGTTAGCAACTCCATGCAAAGTAAAGGCTCGATTAGGTTGGGCTAAACTACATCGGTGCCAACATCACGTCGGGGGGGAATAGGGAAAAAAGAGGCTTCTGCAAAACTCATCCCTCCTAAATATTTAGTGGCTTTAGGGTGTTTTGCCCAAAGTAATGCTACGATCATAAAGAGCAGTAAAAATTTTACATTCAATCTTCTTTCCATTTTCAGTTCTAAAATTAAGACTCGATGCCTTTCAACGATTGGGACAAAAC
>read_111|beg|876734|length|258|reverse|gi
ACCAATTGCGGCAACCATAGGGTATGGCACCAAATCAAATGTTATTACGCCTATCTCGATGGACTTAAACGGTAATGCAATCACCGTTTCTAATAAAACCTGGGCGGCGATGAAACCCAATGTTAGAAATGGAAACGGTAAGCCTAAACATCCAATCAGTGCATCGGCATTAAAAGCCTGTGGTGGAATCTTATAAAAATGCCGGTAAGGCTTTTAAGACTGGGAATGGTTTTCCTGTTTCAACTCATAAT
>read_112|beg|439467|length|250|reverse|gi
CCGCCATTCGAGTACAGAACTTCGACCAAGTGACCGCTTTCTTCCCCTGCTCGTAACCGTGGCCACATAGTCTCTGGGTAAAATTAAACCCCGAGCTGGTTAACGCTTAGAGCATAGGTAATGTCCTTCCGATACTTTTTCAAAAATGCCCGTTGCAAAGCGTTTCATCGAGTTTGTTTTCGGCTTGATTACGCCACCGAACGCAAGGCATCTGCCATAGGCATTCCTGCCCCTAACAACGTAAATATCTGACGTGT
>read_113|beg|95879|length|250|reverse|gi
ATCCCCCCTTTGACTCTTAAACGCCCCTTGATGCCGTCTCCTTTAACAAGAGCCGCCTTTAACCAATTTTCAAGCTTGGAAGACATCAAGCCATATGGAAGATACTGTTTAACGAAAGACAGCTTGTCGGGCTCAATTGTCATATCCAAATCAAGCTTTCCAGAAAGTCACCCGTGCGGTTAAATTCACAGGCATTGAATTAAGTGTAAAACGCGCATCATTTGTTTGCCACTGACTGATTCTGATGAATA
>read_114|beg|13718|length|250|forward|gi
CGCCGGTTTTAAGCTGCTCGACAAAGCAGTAGAATGCTGTTAACGTTATCTAATGCTTCCATGCCCGGTGTCCACATATGGGCGTTTTGTTTGGCATTAGTGTAGTCGGTACCGGCGATCATCAAAGGCGGCGTGGTTGGAGTTGATGTTAAAGCTAGCGCCATAGAGCTAGCCAAAAAAGTTTTTGAAATTTCATAAATATTTCCTCTTCTAAAACTTACTCTGTAGCATCGACAATACGAAACGGTTTC
>read_115|beg|863923|length|251|forward|gi
TCGATTCCCGAAGTGGTTGGGCCAATACTGACCCAGCGACCAGAAAATACGCAACTGTTTGAAATGCCACAGCACTGTCCTGAATGTGGTTCGGATGTGGTTAAAGAGTTGGATAAAGCGGTTTTTCGTTGTACAGGTGGTTTGGTCTGTCCTGCACAGCGCAAGCGTGCCCTACATCATTTTGTTTCGCGAAAAGCGATGGACATTCAAGGGTTGGGTGATAAGTTAATTGATCAGTTGGTGGATAAAGG
>read_116|beg|1758720|length|254|forward|gi
ACAAATACTTGCCACTTATGGGAATAAATGCGAGTATAACTGCTATAAAAAGAATAATGACAAAACGCAAAAATTAATCGCAGATAGGTTTTGCCGAATTATGCAAAAAAAGTGGGATCCAGCTGAAGGAATAAAACATATAAGATTCTACCGGGTGAATTTTACGTTACGAAAGAGAACGAACGTATTGAAACTGTACTGGGTTCCTGTATCTCTGCTTGTGTTAGAGACCCTGTGACAGGGGTTGGCG
>read_117|beg|737464|length|252|forward|gi
CGGATTTTACGTTGAACGTAAAAGAAACGCGCCGCATCGGCACCGACTTCATCTCGTAGTCTCACGTAACGTCACAAACTGCCGGAACGTGTCGACATGGCGAGTTTTTCACCGCCACGGTACAGCACGGCAAATTGTACCAGCAACACCTACCAAAGCCTCTGGATTGGTGTCCAGCGCCTGCATCGCGGCCTTCACACGAGGCACATAGCCATGATGATCTGATCCCCAGATATCAATCAATACGTCAAA
>read_118|beg|174188|length|255|reverse|gi
CAACCCTAACACAATCAACAGCTTGAACATCATCCCAGCTCAATTCTGGCGTCACTGGTTTCTTCGAGCTTCGGATTCCTCTGTTGAAACGGCTTCAGGCAAAGGTGTTTACTTGTTGTTTTTTATAAATTAAATAAGCGCCCCCACCGGCAATCGCTGCAAACGATAAAAATGCCGGTTTGGCATCCCAGGGATAACACCGAACACCGCAACAATTCCGGCCGTCATACCCAAGGCCTTAGGTTGGCGAAAC
>read_119|beg|456755|length|251|reverse|gi
CGGGGTTGTTGCCAAACGATTGGGTAAAATTCCAGAAGAGGATGAGGTCTTTGAAATTGAAGGGTTGAGACTGACCGTTTTGTAAAGCCGATGAGTCGACGTGTCGAAAGTTTTTTGGTGGAAGTAAAAGTCGGTTTTGATGAAGATGGATCCGACCCCGGAAGAGGTCACCACTAGATTCAGAATCACCAGAGGGTAGCGAGATTTCGAGACCCCGATCAGATCAACCGACAGAGAAAAACGAAACGGGTGCT
>read_120|beg|37845|length|253|reverse|gi
TAAGCGTTAGACGAATTAAGACGGGTAGTCAAATGAATCACTGAAGTAGACGTTTGAGTCGGCTGAAGGCGCTACTTGAAACCCTTGCTGACTCAATGCCATGTTGAATCAAACCCGCCCACTTTTGGCTTGAGTGGTCGGCTTCAATTTTCCACTGAATCTGTGACTTAGTTGATTGGTACGCTGTTGATAATGCGTTAAAAACTGGTGATACGATTGCATTGAAACCGTCGGGTTTAACTGTTTTCAGAA
>read_121|beg|2404576|length|249|reverse|gi
CAGAACGAACCGGTTCAATCTCAGGAATGGCACGATGACGTTCATATTCCGTACAAAGATCTGAGCCTGTTCAGGCGTTAGCAAATACTCCAGCAGCACCCAATCAAACTCAACCGGACCCAATACCAGAGCATCTAAATCGGTTAACCCGGTTAAGGTTCCCTCTTGCTGCAAAAACTGGTCCCACCTTAAATCCGGCATAATCACTCCAAATGCCGACGGTTGAAAACGGGCATCGATTTGACCGAG
>read_122|beg|1629213|length|253|forward|gi
GCCGTATTACTCATTATTTCAGAATTTTGGTTGAAACCTCGACACGAAAAAAAAGGCACACTCGACTGAGGAGTCGGTTTGAGTTCTCTACCGACGTCACAAACCGTTGTTAGCACGAAGATTGGGTGGGGCTTTTAACAGCGTATTGCTTACATCAAGCCGGACATTCTGTTACCTTGCTTTGGGGTGCCGAATTCTAACGAAATACCCAAAACACTTTTGTTGGAAGGGCTGACCCCTTGGTCGGGAAACGTC
>read_123|beg|1948528|length|251|reverse|gi
TAACAGGAGATGTCACCATGGCTCATAAAAAGGCTGCAGGTAGTACGTAAAAACGGTCGCGATTCTAATGCTAAGCGATTAGGCGTTAAACGTTTTGGTGGTGAGCAAGTTCGTAGCAGGAAGCATTATTTGTTCGTCAAACGTGGTAACGTAAGTTTCATGGGGTGATAATGTTGGTCGCGGTAAAGACGATACTTTGTTTGCAAAAGTCAACCGGTGAACGTTGCTTTCGAACAAAAGGTAAGCCACTACGTAC
>read_124|beg|936200|length|253|forward|gi
AAATTCTTAACAAAGGCCATGATGGTCTGGATGACGTCAAAGATCGCATTCTGGAGTTTTTAGCCGTTGGTGCCTTAAAAGGGTGAAATTTCCGGCTCCATTATCTGCTTGGTCGGTCCACCAGGGGTGGGGAAAACCTCTATACGGCCGATCCATTGCAGATACGTTGGGGCGTAAATTTTATCGTTTTTCTGTAGGAGGCATGCGAGACGAAGCCGAAATTAAAGGGCATCGTCGTACGTACATTGGGGGC
>read_125|beg|1305192|length|251|forward|gi
CTGATGGAAGAAGAAAATGTGTCTGTAAATTATCGATGCTTTACGTGAAAACGTCGATTGAAACGATGATAGACCGGCTTTATTCCGCCAGGCAGCATCGAAGAGCAATGGAACGTGGCGGGTCTGGAAAAGCAGCTGCAGGAAGATCTAGGGTTAAACCTTCCCAATTTCAGATTGGTTGCAGGTAAGTATAAAGGATTGTTCGAAGAAAACTGCGTGAAAAAATTATCGCCGAAGCTAAAGCGCGTTTATCAAA
>read_126|beg|1796425|length|249|forward|gi
CTTTATCCAACCGATGAACAATCCAGCAAGGGTCGTTTTTCAGGCGGTTCTTTAAAAAGATAATGGGTTCAATCCATCGATTAAGCTGGTATGGTCGTCCCCATTTTGACCCTTGTGACAACACACCTTTCGGTTTGTACCGAAACACTGAAATCATCGGCACTCTTCTATTAAAACAGGGTCCGGTATTGTTGCGTTTAAAACGCTTTCATTAAAATAAAAAGAGACTTCAGACCCTTTTTTAAGTTGTTT
>read_127|beg|352790|length|251|forward|gi
TAGGGGTGCAGGACTTTTGACCCTAACGTACAAAAAGCCGTGAATCGAATTCAAACCGAGGCGCAAACCTTTGAGGTGCTGGTAGGGCGCGTCGTGAAGCCGGATTTATGTCGGTGAATGTGGATTTGATTTACGGGTTACCGCACCAAACCGAGTCCGGTTTTATGGCGACTTTAGATAAGGTGCTGGAAGTGGCGCCGGATCGCTTTCGATTTTTAACTATGCCCACATGCCAAGCATGTTCCCGTACACA
>read_128|beg|247980|length|249|forward|gi
GGTGAAACGAGGGATACTTCGTGACCACATACGTCAATAGACGGTTCAAACGAAGCAGGTGTTGCCCCATCAGTAATATCGTTACTCAATTCGATCCAACGTATAACCGTACCGCTAATTTAGCAGCGACTTTTGCAATTGGGAAACCGGTCGCTTTCGAAGCCAAAGCCGAAGTAACGCGAAACACGTGGTTCATTTCAATTATGATCATTCGACCCGATTCCGGATTGATTGAGAACTGAACGTTAGACCCA
>read_129|beg|1866498|length|254|reverse|gi
ACCACCACCGGCAACAATCCCTTCTTGAACCGCGGCACGAGTCGCATCAATGCATCATCCACGACGGTCTTTCTTCTCTTTCATTACAACTTCAGTACGCCGCACCTAGCTTGATAACACGCCACACCGCCTGCCAACTTAGCCAAACGCTCTTGAAGTTTTTCTGAATCGTATTGAGACGTTGTGTTTTCAGCTTGAGAGCGAATTTGAGCACAACGTGCGTTCGATATCTGCTTTCGCACCTGCACCGTCA
>read_130|beg|1657144|length|249|forward|gi
TGATTCGTCATATTTAAAGGCCTTGAAGTCGTTTTATCGGACGCCGGATCCCACGATTGAAAGTTTGGTGTTATTAGACGAAAAAGATGAAGTGATTCCTTACCAGATTGCACAACAGCAGTATCAGGGCGTTAGCAAAGGTGTTGATTTTCAAAGGTGGTAATCATGCCTTTCAGCATTTAGAGCAGGCTTCGCCTGAGATGCGTTCTTTTGTAGCAAAGAATAACTGTCAATAAGATTGAAAGGGAACG
>read_131|beg|1398866|length|250|reverse|gi
CCGGCGCCACCACCGCATCCACGTTTGATGCCGTATCGGCTGAATTACAACAGTGGCGCTGGATTCCAGAATTACGCTTTTCCGTAACTACCACAAACATCCAGGCTATATAAAAGCCTTAGCCAAACAGCATTCGCGAACATACAAGCGGAGTCATGGTAAACCGGATTTACTGGTCATGTCTTATCACGGTATCCCACAACGCTATTTTTAGACAATGGTGACCCTTACCCGTGTGAATGCCGCGCCACGTC
>read_132|beg|71349|length|254|reverse|gi
GTTCATCCCGACTCAATCTTACGAAGCATTAGAAAGCCTAGACACAGCAAGCGGAATCCATTTTGCAGAAGCTAGAGTTGCCTTATCGAGTTATGTCGCTCTGTACCGGTGATATTGGCTTCTCAGCGGCAAAAACCGTATGACTTGGAAGTCTGGTTGCCCAGGACAGCAAGCGTACCGTGAAATTTCTTCGTAGTTCAAATTTTGAAGACTTTCAAGCGCGTCGTTTTAAAAGCGCGTTTCACGAAAAGGGCAAG
>read_133|beg|998241|length|254|reverse|gi
CAAAATTTGGTAGCCAGGCCTTTCCTATTCGAATTTTCAACGCGTACCGAATTAACACGCCTAGAAGATGTCGATTTAGAGAATCTACCATGGTTGTCTTACGTTGAAGACGGTGTCTCTAGAGAGTATGACGTAGACACTGATACATGGACGCAAAGTCAAGACGAGAGTACTTAGTCGACCCCATCGGGTTACCTGAAAAAAGTACTGAAGATGATGTGGGAAAACCATCGAAATGGGGTTCTGGGGGTACCGC
>read_134|beg|1033025|length|256|forward|gi
CTGTGATGACGTTCGGTATTGTATAGTTCGATCAACCAACCACTCCTCATTATCCATTTCTAATACGAAATGGTGCACGTTACATGAATTTTCTGAGCGTCCGGTCAATCGAATACGTATACTTCATGAATCGTTAAGCGACCGGTACCACAGGCATGAATTCATCCAGTAGTTTCGGAAGAATATAACGCCAATTCATGCCAATGACTCTTTGCGAACTCAATTGCAGCAACTCGGCACCGGCTAGGTTAA
>read_135|beg|2128961|length|253|reverse|gi
TGATGTCTTTATCCAAAATGGGCTTTTGATCCGGACGAATTTTATACGATCCCAAATCAAACACGATTATTTGTCACCACTAAGCTTTTAGGTTCGCAACCGTATTGGTTAACCGTCACACCGATCGGGGTGTTAGGGCATTGATCCTTAGTTGTTTAAAACACCGTCTCTATCAAGATCGGTATCAAGGCGGCAGCCAGCTTTGTTGACGACCACCCCTGGCAGAGTGCCTGGACACTGATCTAAAGAGTC
>read_136|beg|2217476|length|250|forward|gi
CCAGCCAGAACACACGTCCAAATTTTCATGCCGTGCCCTTTTATTGAGAAATTTGTGTACTAACGTCTTTTCGCGGTTTCAGCATGATTCGATCAATTCGAACCACAGCTTGGTTAATTTCATCAACCGGTTCTTGTCTGCAGTTGACTCTGCCATTAAATAAAGGTCGCTTTGCGATCTTCCCAGCTCACCTTGCGCTTCTTTGACCACCCCTAAATTATAAGCCGCGACATACGATCGATTCTGTGTTGAAGTTAAC
>read_137|beg|2407891|length|253|forward|gi
GCTCGATATAAGGACTAAGGTTAAGATCCAGCCAATGTAATCGATGGTTCAAAGCGGCTGTAAAGAATGAGAACTTTCCAAAGAAGCCCGATAAAGGCGGCATTCCCACCGATAGCGATAGCCGCAAAGATAAAAGTCGAGCCGATCAGAATGGCCTGTGGTACGGCCGGGCCGGGTTTAAAGTGATCTTCTAAGGAACCTTTGCCTCGGGCGGATGATATCGGCTAATAAGAAGAAACACCGTGCAATCAGA
>read_138|beg|1497399|length|252|reverse|gi
TCGGGTCGTAAAAGGCCCCGCCTTGTTGTGCAATCTCAGGCCAGTTTAGCACGCATAAGAATTGCGGCTGCCACATTCTCTTTTAACGGTGTCTTCCACTTGAATGCCTTCACGGTAGTCCCACGCTGATGCAAGCTGTAGCCGGACAAATCCAAACTTAACGTTAACTAGGTTGCGATTCAAGTGACCATGTCACTCTAATATCAGGGACTTCAGTATCAATGGATGGTACGGACTTGTAATGTTCGCGGAAAATA
>read_139|beg|2320940|length|251|forward|gi
AACGGACGGGCGGCATTCAGAACACAATAACGCTGTGGTGCCTGTTCAGCGCGATACAAATACGCCGCCCGAACTTTTTCAAAAAATTCCATTTTTTCTTTGCTCGAAACGGTCAATGGCTTGCCCCGATAATTTCGAACGCGCTGCAACTCGCTTCATGCCTTCTTCAATAGGCAAGTCGAACACAAAGGTCATGTACGGGATAACATCCTTGTTGCACCCAGTTTTCAATCTCTGCAATACCGATCATAGG
>read_140|beg|57262|length|250|reverse|gi
GCCTTTTGCTTGCATTTCAGTGGTAATGGCTTTTTCAATGCGTTTTGCAATTAAAAGGATTTTCTTAGCAAATTCTGTAGCTTTGGGATCAATCTGCTTGTCATCAGGCACCCATTGCAATGTTTTTATGTTAGGTGAAACTTGGCTTTATCATCGTAGTCTTGGGCTTACTTGAATGCCTGAGAAGCACTCAATAGTCCTAGAACAGACAAAACCCACACGGCGTTTAATATTCGTTTTTACATACTAGAG
>read_141|beg|2080559|length|251|forward|gi
AAAAATTCGATGCAGGGAGCTCGGTTTAAAAGCACCGCATTACAACACGCTAAGAGCTTGGATTAAAAAAGTAACACCCTAAAGACATAGAAAGGTTGCGTGAAGGTGATAAAAAACGGCTGAAAATACAGCCCGATTCGCGGAGAGTTCCCAGGAGCCGAATGGCCATTTTCGTTCGTTCAAGTGGATCACACACAATTGGATATTCAATTTGTGTGATGATTATTGGCGTAAACCAGTCGGAAGACCT
>read_142|beg|1478359|length|255|forward|gi
GGTTCAGGCATCATAATCACAAACTCTTCGCCTCCGACACGACAGAAACGTCGGGTACTCCGGAGCAATGAACTGATATTTTTTGCCAGACTCACCAACACCGCATCCACCCACATCGTGACCATAAGTATCATTAATCATCTTAAAGTGATCAATGTCCATAAACGCCATTGAAAACGGCGATTGATAACGTCTGTATGGCGTTTAATTTCCTGTTACAACGCGTGCGGTTAAAGTAGTGCCTGTTATAAACA
>read_143|beg|1581146|length|253|reverse|gi
GCCATCACTATTCATGGACGCACCCGCGCCGATAAATTTAATGGCCAGGCCGAATATGATACCATCAAAGCCGTCAAACAGGCGGTTGACATCCCACGTTATTGCAAACGGTGATATTTGCAGCCCAAAAGAGGCTCAATTTGTACTTAAATAATACCGGTTCAGATGGTCATTATGATTGGTCGAGCCGCCCAAGGAATCCTTGGATTTTCAGAGAGATAGCACACTTTTTAAAGACTGGGGATTGTTTAC
>read_144|beg|2196637|length|251|reverse|gi
TTCATTGGCTTTAATGAGGCCGCCTTCCGATTTAGCGAATCTCAGAATCTTGCGACCAGGCCGGTCCTGTCATCCCAGGCATGAATAAAATTAAATCCGCTTCAACTCTCACCGCCTTCGGTGTCACCTTATTCGGTTCAAAAGCCGTTTCATTTTATGGCCAAGATGGGTTTGGACTGTCACGTTTAGCCATCATTTTCAAGACAGCATCGGGGACTTTATCGCCCACGTCGTTTTCCAGGTTTTGGTGCGGGG
>read_145|beg|1718159|length|256|forward|gi
AATAAACGCTTTAAGTTGAACCCGTTTTTACAGCGGTAAAATCAGCACTTTATCTTCATTAAAGAGCGGAATCAGTAAGCGATTACGCTTTTGTGTCGACGCCCATATCGGCAGGGGAGTTCAGAAACTCGGCAATGGTTTCATATTCACCGTTTTTATAGACATCATTTGACGAGCTTTCCCAGCTAGACATCGCCAAGCTCCATACCGGTAATTTCACCAGACCGTCTAACCTTGCACCGAATGGTTTC
>read_146|beg|1657254|length|252|reverse|gi
ACGAAAATTGAAAATTTGTGAACGTTCTTACAATGTTCTGACGCAAAAAGTGGGCTTTTTTACCCCAAGACATCATTTTGACCCTAACATCTTCGCCGTGGCCGACCGGGATTGAAGAGCATAATAACTATGGTCTAGACTTTATCAATGCGGTCACTTGGATCAAACAAACCTGCCTTATGCCAAAATTTCCGGCGGGGTATCCAACGTCTCTTTTCTCTTTCCGAGGAAACAACCCGGTCCGTGAAGCC
>read_147|beg|191286|length|251|forward|gi
TGGGGACTAAGACCTATCCTTTAGTGGCGGTTATCAGTGTGTATCGATGAAGGAGAGGGGATTCCGCCAGATGTTTTCACTCCATTTTTTATCCCATGGTGAGCAGCAAAAAGACGGTTCTGGATTGGGGTTGTCGGTATCACAAAATAATTGTGCGCCAACATGGTGGGCTGATTGTTGCGAGCAGTGAACCTGGGAACACCGTGTTTAATATTTATTTGCCGTTTGATCACAATCGTATCGAAGGGCAA
>read_148|beg|1309614|length|253|reverse|gi
AGAGTTCCCCGTGTCTTTAGTAAAAAACTGAACGTCGATAGATTTCACGTCTTGCTGCTATTTCGGTTGATGCCTCAGAAGTCGATCAATTGACGGGCTAAAATTTCTAATGTTCTTGATCTTTTTCAACGAATGGAAGCGGTGGATACAACGAAATGTAGAGCCGATGTCTCATCCCTTGGATCAAGTTCAGAGATTAAGAGAAGATGTGGTGACCGAAACCGATCATCACGAAGAGTATCAAAAGTTAGCAC
>read_149|beg|1828907|length|259|forward|gi
ATGCTAAAATGCATCTCATAATAACTTAGGTGACTAAAATGCCAAAACCAGTACGAACATTTTCATCAGAATTTAAACTCGAATCAGCACAGCTTGTCGTTGACCAGGGCTATAGCTGTAAAGAAGCTGCTGAAGCTATGGGAGTTGGTTTATCAACGATGAATAAAGTGGGTTAAGCAGTTGCGTGAAGAACGCAAAGGTAAAACGCCTAAAGCCAGTGTCTTTAACGCCTGAACAGATTGAGATTCAGCAG
>read_150|beg|224323|length|252|reverse|gi
GGGGTAATTAGGCTGCTCAATTAGACCGGCATACTTTAAGTTATCTAAGACTTTTATTTTGTCGACAGGGCAGCCTAGGGCCACAAACCTATCTGTTCCGATTGGCTTCGCGCTAAAATTTGGCTGACAAATTGAAGTGTTTTACGATAAATGGTTTTGAGCCATGTAGGGCTGCTTAAGGTTTTTCGGGAGAGTCGGGGCATTAATCAGGGTAATCGAAACGCCTTTTTTGTATGTCAGTCGATAGAGG
>read_151|beg|1780993|length|252|forward|gi
TACTTATATCGGTAGAACGGTTTTTATTAAACTGGTAAGCCTGCCAAACAGACTTTTCTAGGAGAACTACCAAGGAGAAGGTTCTGGCAAAGTGATGAATGGTGCGTCCCTGATGCAGGAAAACTTAGGCGATGCGTCACATCTGATTCTGTACGGATAAAGAAAAGACCAAGTCAGGATATGAATACTGTTGTGGTTCCGGAAGGTTATTATTTCATGATGGGGGATAATACGTGACCACAGTAATGACAGCCCGT
>read_152|beg|1532695|length|254|reverse|gi
ATTAAAGGCACGATTTACACGTTGGTCAGTGCGGCGGACCCTAAAAAACTCGAACGCATACCGTTAAATTGAGCTTAGCCCTCAATGGTAAGCGTGAACAGTGGAACGTTTGCTCGTGTTGGGTTTAAACGGGGTGTAAAGACAAACGATGATGGTTCCAAAAACTGCGGTATTGAACCGTTCGGTATTGAAGGCGTTTTGTTCGTCGAAGTAGGGTAAAGCCTATTTTCATATGGTGCGTTTAGGCGAAGAAA
>read_153|beg|1587429|length|248|forward|gi
GCAAGTATTTTTTAGACCGTAATTTTGTGTAGAAAAAAGAAAAAAATTTAAAAATATTTCTTCAAAAAAACTATTAAATTTACTTATTAATTAATTAGCATTTTATTTAAGATTTAATTATTTCATTATGCATCATACATTTAAGATATATTTTGCTAGAATGAATCCAGTTTAATTCACGACAAATAAGATGTTTGAAATAATATGACAGAAAAACACGTCTGGTTTTAACGCCAGTTGCGCCAAGTGTGCA
>read_154|beg|1262443|length|252|forward|gi
CCATTTCCATGAAAACAATCCCTGCCGACTTAACATGTCCAAGCGTCTCACCTTGCGAGCCCATTAAACTCTTCACCCTGTTCAACATGGCCTAAATAAATGGCACCGACACCCTTCGAAGCCAAACTGACCAAATGCGTTTGATCCGATTGATCCGTCCACAATTTCAAATGCTGGAAAAATCGGATCCGCTTCATCAATCCAACCATTGCCATCCACTCAAATGTGGCTAAGTGGCGAACGCTTTGTC
>read_155|beg|430354|length|254|forward|gi
GAAAGATTTGATAATAGCTTACGGGGCTTTTGGATAAAAGAGTTCGTATCGAAAAAGAAGAAATCCTACAAAAAATACGGCAAGAGAATGAAGTCGGTTTTGTCAGAATTAAGACGTACGATTGCAAAATTAGAAGATAATAAAAAAACCTAATAAATTCATAAAGAAAAGTGCTTAAGTGTTTGCCGATATAAGCTTTGTTGGGGGCTAGCCGATAAAATTAATTTTGACATTTTTTGAAGATAGAACTATAG
>read_156|beg|1281828|length|249|reverse|gi
ATTCAACTGGTTCCGCCAAGGGTCACACCGATGATACAGCGTACAGTCATCGCCGAATTTCAGCGGTTTCCCCAATGACGACGCCCAATGCCATGATCAATGAAAAAACGATGACCGATTTTGGCGGCCGGTATGAATCTACAATGCCGGTAAACCAGCGTGCCAACCCAGAAATAAAACGGGCTAACCACTTCAAGCCTTTACCCCATAACCAATCGACAGCCGATACCAAAGTATGGCATGCACACCCGGA
>read_157|beg|119290|length|257|reverse|gi
GCCGACTCTATTCACGGAAGGTACTGAAAATGGGTACTGTTGACAGACCTATCAATGCCACTTTCTTGGATGATAGTGGTGAAAGCGTCAATAACTACATTCGCCATCTGGTAAAAGAAGGTGCTTTGATTGGTGGTGAATGCTGGGTTGATACCGAGTTGAGCACTGCTGACCAGCTCACACTTGGTAAGGTTGCATTCAAATACGACTATACCGCACCGGCACCAGCTGAACAGATTGGGTTGACTGCTGTTC
>read_158|beg|471830|length|251|reverse|gi
GGTTATTATAAAGCAAAGCTTTCCATGAAAAAGAGACTTTCTAAAGAAAGGTGAGACTTAATGTTACGAAGAGGCGTTATTTTGATTCTTAATGGAATTTTCTTGACTCATCAGAAACAAAAACGCCCTCTTTATGAGGGCGTTAAAAATGAATTAATAATAGCGTTGTTATTATCTGATTTTAAACGATTAATACCGAGCATTTTCATAATAGTATTTTTGATAGATTGGTTCAGAATTTCCCGCTTTCATAT
>read_159|beg|1010072|length|253|forward|gi
GACCGATGTTGATTTTGGTTTTCTCGATGGACGTGGCCTGGTTACCGGTCAGCGGTGCTGAGCAACCTTTATCATGGCTGTTACCTGCCATTACTTTAGGAACCGTCCTTGTCAGCGATTTTAGCGAGAATGTTACGCGCTTCGCTGTTAGAAATTTTTCCATGAAGATTACACTTCGCACTGCACAAGCCAAAGGATTGTCTCTTCTCGCGTCTATGGGCAGCATGCCTTACGCAATGCATTGTTACCTGT
>read_160|beg|2255854|length|253|forward|gi
AAAGCATCGGATATTGAGATACGAAATCATCAGGCCCGACTCACAGCGCCGGTTTTAATTTACGTTGGACGGAATTGCAAAGGGTTACGCCGTTGATTAGCCATTGATGTTTATGAAACAACACAACATTGTGGCGGGCTGGGTGAATGCCGGTGGGAGGACATGAAAGTCTTTGGCGACCTGACATTACCTGTCAGCCAGCGCCAGAAACACACAAGCCTTCAGCCACTTGTTCAACTTAACAATCAAGCGC
>read_161|beg|2276302|length|251|forward|gi
AAAAAGAGGGTTCAGCACCTTGCACGACTTAAATACGTTGACGCACATGGCCACTAAATCGATTCCAACCTGGTCATAGCTTACCGCTTTCAATGGCTAGACGAAGTTTGGTGCCAACACCATCTGTTCCTGAAACCAGTAGTGGGTTTTTTATATTTATCCATAGGAAGTTCGAAAAGCGCACCAAACCCTCCTAAGGAGGTTGAGACTTCTGGTCTGGCTAGTTGCTTTTGCGATAGGTTTGATGGCTTCAACAA
>read_162|beg|2313533|length|252|forward|gi
TTGATCGGTATCGGTCATTGGTACGGTGAAATTTTAATGAGACCTAGAACCGGTGCTGGTATTGGTTATGACGATGTGTTTTGGATTCCGAAGTTATTGAAATCGGTGTCGGAAATTCCATTTGAATTGAAGAACCAATCAGCCACCGCGCCAGAGCCGTAACAATCGGTTGTTCAACAACTAGACAGAAAGGGGGCGGACGATGATTGAATTACGTACGTATGTGTTTTTAGGATTCGCTTCAGCCCCAGTT
>read_163|beg|1105364|length|254|reverse|gi
CCTTGTGCCCTTGTGTTTCAATGCGTTCGATTGTTTAGGTAAAAGACTTCAATTGACGTAACTGCGCCTGAATGAACTGCATTAAGCCTTCAGTGGTCTTCAATGTGGACGCCGGTAACACTGGACCACGCTGCAACTTTAGGCAATTGTTCATTGAGCCAGTCCCATTTTTTGCTGATTAACGGCCAGCTTTTGTTGTAGCTTGCGTGTTTGGCGTGTTCACTTGGTAGCCAAACTTAAAAAGTACAACACGGC
>read_164|beg|1734477|length|253|reverse|gi
TGCCACTGAGTTTGAAATAGTTGAAGCAGTTTGCCTTAACCGGTGAGCGAGGGCGTTGTGACTTATGATACGTTACAAGAGTCGACTCAAGGGGTGGTTGAACGAAATACCATCAACACTCATATTTGTCGAACTCAGATCGGCGTTTAACGAAAATCGACCCTGAATTCAATTTGATTCACAAATGAATATGGACGAGGGTACGAGCGTGGCAAAAAAAATAACCAGACCTGGCCAGTTTTGACTAATAGGATTGT
>read_165|beg|1468960|length|250|forward|gi
TCGACTGCCGTTTCGAGTAACTTTATTTCGTGCTTCGACAATCAGACCCGCGGCCCATTTTTTATTCCATTTTTCTGGGCGTCAGCGCAGACAGTTTCTGTTCAACCATCTTGTCCAGCTCTTCACGGTAAATTTCAATCGGATGCCCGGTCATGTAAAGACCTAATACATCCTTCTACCCCTTTCAAACCGGAGTTTTTTCAGGCATTTCTGGCACATCAACCAGTTTGGATTCATTCTCGGCCTCAAAAGAG
>read_166|beg|1802401|length|253|forward|gi
TTCTGAAGTGAGCTCCAATTATGTGGAACATTTATATGAGGTCGTTGCTGGAGACCGAAAAAGAATTGGAACCCGGTATCGTCAACGGTTGCGGTGGTGCGACTACAACGGACCTCAAGCCAACAAGGTGCAAATTTCAGCGGGATTAATATTGAACTGGCCGAACCGGATGAGCGTGTATACGCGTAATGATGAGTTTATTCGGGTTTGGCAACAAAAAGCCGGTAGTGGTCCCAGGGTTGGATGTGTTAACG
>read_167|beg|1024385|length|249|reverse|gi
GTTATTCAGAGGGAAGCAAAGCCCTACAAGGTGGTGATTTAGGCGTGGTTAGGAATCGATCAGATCCCAACCTTCTTTAACGATGCGTTGAACCCAACTAGGAAATCGGCGAAACCAGTGATGTCATCCGAAGCCCTGTCGGGTTTCATATCATCCAACTGCAAGGCAAGCGCAACAAAAACAGTCAGATCGTTAAACAATATCACCTCTACCGATTTATTCTTTTATCCGAAGATGCCCAGAACAAACAACA
>read_168|beg|741168|length|250|forward|gi
GAAAGATTCTAATTTGTTTAGATGACTAAATGGTGCATTGTAAATTAGTGGCGGTTCACAGAGAACACTATGATACTCAAGGGGGCAAAACTTTAGATTGCAGTCAGGGAGGGCATTTTTTACACTGCCGGTGACAATTGGCTGCTTCAGTGGTGTAAGATACTCACCATTGAAATAGACCTGAGTTTGCCGACATTAAGAGTTACACATGTGTTGAACGTATCACAGCTTGGCGAGATTATCCGATGGAG
>read_169|beg|2404339|length|249|forward|gi
TGTATTGGGGTACTTTTCTTTATAAACGGTGGTTCCCTTTGGGGCATCAATCGCTTTAACTGTACCTGCCACGGGCGCCTTTATCACATAACTATTTTGACCAGGTCTGGCCCATTTCAAGCTCGGCCAGGGGCTTTTTAGGTGCTGCTGCTGTGTCGACAATCGTACGCGAGTTGAGCGGCATCCAACTTCTCGCGTTGGCGGTAAACCGTTCTGTCATATAGATCCAATGCTTGATCCAGTTCAATCTTTGCATCCC
>read_170|beg|1547736|length|253|reverse|gi
AGAGTGACCGGCTTCACGCAGAGCCGCTAATTTTGTCACGTCGTTCCGCAATGATTTTATTTTCATCGACTTCAGGAGTTGGGTTTTCAGGGTTTGCCATGTTGCTTCCTATTCAATACTTGTAGTTAGTTAGGGTTGAATTCTATTATTGATCTTTTATTGCGTTATACGCCGGCGTTTTAAGCTTGGGATTATAAACTGATCCAAATCTCCGTCCAATACGCCGTTGGTGTTACCTGTTTACAACGTTGGT
>read_171|beg|2408030|length|249|reverse|gi
TTGAATGCGGAATCTGTTGCCGCTTTGATTGTAAGATGGCACTATCTATGGTGGCATGTTGCCTAAAATCCAATGTGCTTTGGATGCAGTACAAAATGGCGTTGAATCGTTCATATTATTGATGGGCGTGTAGAGTCATGCGGTTATAGCTGGAAGTCTTTACGGATGAAGGGGTGGGGACATAATTACCTCTCATTAATTTCATTCGATACGTTAGTGTCATGGAAAGTATCTCTGACCAACTTGTTTTAT
>read_172|beg|337890|length|254|forward|gi
GCGTACATACCGAGTTTAAGAAGTGACGGTCATGCGAAATAATAATCATGGTGCTTTTACGTTCATTCAGCACCCCTTCCAGCCAGCGGATGGTATTGATATCCAAGTTGTTGGTTGGTTCGTCAAGCAATAAGATATCTGGATTAGCAAACAACGCCGTGAGCTAACAAAACTCGAAGCTTCCCAACCGGGCGCAATTTTCAGACATCAGTCCAAAATGCTGCTCCACCGGAATTTCTGACCGAGTAATAA
>read_173|beg|2303811|length|258|reverse|gi
GAGGAAATAGAAAATGAGTAAGGAAGTTTTAGTCAGTTGTTGAAATCATGTCGTAACGAAAAAGGCGTGGAAAAAGAAATTATCTTTGAAGCCATTGAAGCGGCTACTAGCGACAGCAACTAGAAAAAGTCATAATGATGAAATTGACGCCCGTGTTTCTACTTGATCGACATACGGGTGATTACGAAACTTTCCGTCGCTGGAAGTGATTGAAGACGATGTCGAGATTGAAGACCACGTTGGTTGGTATATTC
>read_174|beg|322549|length|253|forward|gi
CCAATAACTACAATATCAACAGCCCAAGCCCCCAACCACGATGCCGCATACCCAATTTGGCATCAATTTCTGAGGACCGAGTTTATTGACGGTATTTCCCCAATAAAACTATGCGGACAGACCGTACAGAAAAGTGGTCCAAACGTCACCATTAGACACCACTAAAAAGAAACGGCCGAGAACAGAGACCAAAAAAATGGCAACCGTATAAGGGTTTTCAGCCCTCCGTTGGATAATGTGATGTCCAAAATAAACCGCACTG
>read_175|beg|2276006|length|257|forward|gi
TATTTTTAGCTTCCAGATTAACAGAAAGAGATTTAATTTCTTGCTCAATAGACGTAACTTTTTGAGCATGTTTCTCCCAAATAAAAGATAAACTTTTCCAACTTTTTTAGGAGAGTTCACAAAATTTATTGCAGGATAATCGTGAGTAATAGTCAATAAAAACTTAAGAAAAAGCCCAAAGCCATACAGCATAAATCACTACGAATAAACAGTGAAGGATTGCTATGTATTTTTATTGAAAAATTTCCAAGA
>read_176|beg|934376|length|253|reverse|gi
CATTTTCGGCCTGAACGATAGACAACGTCCTTATCGACGCTTTTTGGCGGCCGTTCTCAAACGCAACTGTCATTCAGCTTAATAAAGCCTTCAGCATCTTTATGGTTATACGCGCCTCCACTCATCTTCGAACGTAGTCGATGTCTTCATCAAACAAACTGTTTTTCAGAAGTACGACCGACCACAATAACATTGTCCTTTGTACAGCTTCAGACGAACATCTCCTGACACATAGTCTTGAGACTGATCAATCAACG
>read_177|beg|1278075|length|249|reverse|gi
ACTGCGTACATTCCAATCCGCTGTCACCAATGGATGAATCGCCCCACGTCTAAATTACCGGATGCCTGTTGAGCAACGGCTTTTTCCTAGTTCCAAAACGGTCACAGAAAGCCCTTGCGAGGGCGAAGCTGGTAAGCCCACCGTCGCCCCGGCCAGTCCGGCACCAATCACAATCGCTTTTTTTGGAGACGGATGACCTCCGTTTAGCTCTTTCGAACCAAGGGGGCTTTGGAAGAAAATGGTCGGGAGTGTGCATAA
>read_178|beg|2342065|length|252|forward|gi
AATATACATTGGATTTAACCGAACGTGCTCGGAGCGGGAATTGGACCCTGTGATTGGCCGAGACGATGAAATTCGTCGAGCGGTGCAGGTGTTACAGCGTCGAACGAAAAACAATCCGGTTTAATCGGGGAGCCAGGGGTTGGGAAAACCGCCATTGTTGAAGGGTTTGGCGCAACGTATTGTGAATGGCGAAGTGCCGGAAGGTTTGAAAAACAAACGCCTTTTATCCTTAGATTTGGCAGGACTCTT
>read_179|beg|977643|length|256|forward|gi
CGCCATTTGATAGCCGCACGAGCCACACTGAATCTTGTGTATAGACGGTTTTGCAGGTGCCATAGCCGCCGCTTGTATTTGTTGTGCTTTTAAGAGCGTTGCTTCAGGATTTCCTGCAATCGGACTCGTATCAATGCCAACTTCCCCACCTATAGCATAACGTATTGCCATCTGGACCGGTCTGATAGTACATAATTTGCACCGCTGGTGACATATTGTCCACCCGCGCTCAAATGAGCCTGTTCATGCGTT
>read_180|beg|1245653|length|252|reverse|gi
TTGCCTTGCAACCCGCTTTGCACTTTCAAGTAACCATGGTCCATATCCAGTTGGCCATCGAAAATGCCTGTGTTTAGGTGTTGACCAATCGCGATAAAGACACCGGCCACATCAATTTCTTTGCTTTCATTGGTTGGTTGTTTTTGATGCGCACGTCCGTTAAACGCCCATTTTATCGCCAAGCACTTCTTCTAAAGCGCTGTTGAATTCAATGTTAATATTGCCTTTTCGGCTTTTTCCAATAATTGTT
>read_181|beg|1472021|length|253|forward|gi
GACAGGCACTTCAAATAAATAATTTAATCCTGTATTCATTTTGCAATACCCCGATACCCTAATGAGGTGGCAATCCCGAACTACCGTTCCAATGACCGCAAAGACGTCCACTGCATGCCCTATCGGCCCCATAAATACGTTCACCAATCAAAGGATATAAAGCCGAGCGCATCGTTAACGGCAAGCCATGACGATAACTAAAGAACGCCAAAATTAAGGCCACAATGGCATAGATCGCCCAAGCATGTAACCCC
>read_182|beg|172920|length|251|reverse|gi
GGGCCCAAGTCATCGGGGGCACAATTGATTTCGAATACGTCTTCCACTTCATCCAACAGCTCTATCGGTTCTTTTCCTTCACGGCAAGCTTGTTGATGAATGTTAAAATAGGAGTATCTCGTAAGCGACAGACTTCCATTAATTTAATGGTTCGGTCCTACAACCCCTTTGGCAACATCAATGACCATTAGAGCGGAATCAACCGTGTTAAAGTTCGATAGGTGTCTTCCGAAAAGTCTTCATGCCCGGGGG
>read_183|beg|1436333|length|252|forward|gi
GGCAGAGTCGATTCGCAATGCGGCCATTAAATTTTACCAGTCAGTGGCGTGATCATCATACTAAGCACAGCTGAGGTTAATAGGATTTGTCCCAGTTCGCCAGAAAGCAGTTCATAAGACAGTGCGAGCGTAATTAACACCAGTCCAAAATTCACCTACTTGAGCCAACGATACCGCCGCACGAATGCTGACGCCTTCCGGTTTTTTTGAAGGTTTTCATAATACCGAAAATACACCACAGCTTTAATGAGTCAT
>read_184|beg|638458|length|251|reverse|gi
TTCCATGCTCAAGCAAGGCGTCGCCAAAACAAACAACAAACAACAAACAATAAACATCAAATTTAATACTTCACTGATTTAGGAGTTCAAAATGGGAATTAAGTGCGGCATTAGTTGGGTTGCCAAACTGTGGGTAAGTCAACTTTATTTAATGCATTAACCGAATGCAGGTATTGAAATCTGCCCAACTACCCGTTTTTGCACCGACGAGCCAAATGTCGGCGTGGTTCCTGTTCCAGATCCTCGCGAACAAGTCCCT
>read_185|beg|1076208|length|249|reverse|gi
TTTTCATTGAAAGCTCTGGCTTGAGCAGCTTTCTTTCATGGTTGGTCCATTGTTTCGTTTACATAATCTTTCTGAAATTACCATCAAGCAAAATTTAGAGTCATCCCTATAGATCTTCGTTAGGTGTACATAGACGATCTTTCCCCCATAAATTTAGCTTTTTCATACTCGTCATAGAAGACATTGATCCCCTAGTGACGAGATTTGGAAGCGATTGACTCTGCTACCGCTCATCCTCGCCTGCAAAAAGAAA
>read_186|beg|2427243|length|254|reverse|gi
ATGTGATCGATTTGCATGAAAACGCCATTAATGATGGCTCAATACGATCTTTTTTGGGCGTTCAGCATTGTGTTGCGTTCTTTTAAACTGTGTTAATGGTAATGAAAGGACATGCCTAAAATACTGACAGTCACTAATAAGATGAGTTTGATTTTAATGCCAAGATTGAGGAAAAATTTACATGCCCGATCTCCAGCGAATGAGCAGGTAGGCATGCTTAGCCTAAGTGCAACCTAATAAGTATTTTATATTT
>read_187|beg|615464|length|252|forward|gi
TAAAATGCCATTTTTACTCTGAGACGCTAATCAGGGCGCGGTCGAACAGGTTTCATAAGGGAATTATCTCCAAAATTGGTTAGTCAGTAAAAAGGGTAGCCTGCTAGAGGTCGAATTCGTTATGCAGGTTGTTATTTTATAAAGCTGCATTTTCTTTCTTAAGGTATTTCGGTTAATACCTAATATTTCGGCTGATCGACTTTGATTAAACGCGGTCTCGTTTAAAACAAACTCAATGAGCGGGCGTTCCACTTG
>read_188|beg|1053479|length|254|reverse|gi
CAGCTTGCAAGAAATTTACAACTCTCTCCCGGAAGTGAATTGGTTACTGGTCACACAAGCGATTGACGGAAGTATAGGAAACGCTCTTTTTGAAGTCACGGGAATCTTAAGGCCGCTTGAACCCAACTTTGATCGCATGGGCGTTTTAATGTCGATTAAAGCGTAATCAAAGCCTTATGTATCAAGAGGATGGCTTTCACTGAATTGGCAACTTTAAAACGCACAATATTGATCACTTAAACACCCTGCAAAAAC
>read_189|beg|1766456|length|252|reverse|gi
CCTGGCCGAAATTCAACTACCTGCACTTCAACCTGGAGCTCCATCATGCCGGCAAAGTGAACCCGGTTATTCCAGAAGCGGTTTGCATGGTCGCGGCACAAATCACTGGGAAATCATACGGCGATCACCATAGGGGCAAGCCGGTAATTTCCAGCTGGAACGTCATGCTTCCGATGATTCCAACAACCTGCTGCAGAGCTTGGAAATTGCCGCAATGCCGTCCGACGTTTTTAGCCGACAAAGCCATT
>read_190|beg|229331|length|252|reverse|gi
GTTATGATGAAGCCGCCGTCCTGCAAAAACAAGTCGCGACCCATGTCGATGAGCGTTTAGACTTGGTCCTCGTCAAACCCAAAACCATTTTGGATGTCGGTGCCGGCACCGGAATTTTAACCAGCAAACTGGTTCAGCGCTATCCAGGCGCCAAATACTGGGTCTTGACTTGTCTCACAACATGCTCGAAAAAGCTCAGCAAAATTTAGCGCGCCAGGCTGGAAAGGCTTACCGTCATTTTTATACAAA
>read_191|beg|1903477|length|254|reverse|gi
TTTGCGGTTTATCAATAAAGAAAGTTGGGCGTTGCTCATATATGTTCTTAACGTTTTCTGTGAAAATGACCGTTATTTTATCAGCTTGTGGTTTTCTATTCCGGGTAAACTGATCGCTTTTCCTGTAAATTTTCATCTTTTTAGACATATTTGGCGGCCAGAAACTTTCTTGAATCCGGCATAAAACCAAGTTCTTTGAAGGCTGAGTGGTTTTGTCATACTTTTGTATTTGTGCCGAATAAAAACAATGTGTTAC
>read_192|beg|2195052|length|252|forward|gi
GTGCCGAATATGGTTTGTTGTCTAACTTGTATTAAAGCGGTTAACGCGCACCCCTAAGTTCGATTGTCAGCTTCTAGGTCACAGGAGCGCATTTGGTTTCTGAACAAGGCCTAACGGTTGAGCACATTCGAGCGAGCGGTGTTGTAGATTGCGGCTGAAGTTCCAATTTTTTCGAAAACGACGACAACTGACTAATGAAAATGTGGTCTTGTCGGACGCCATCGCTGAAGCAACATCCGGTTTTGCACGGACATT
>read_193|beg|243996|length|252|reverse|gi
CTCTGAAGAGAAATGCGTTAGAAATTGCGAACGAACACGCCTTATGGACTGGCCGCCTCGATTTGGACTGCGGATACGGATAAAGCTCGTCGAATGGCCGCCGAAATTGTAAGCCGGGCAGGTCGCAATTAACGGTATTGTGAAAACCGATCCCGTTTAACCGAGTGGCGGGGTCAAAAAGTCCGGTTACGGACGTGAAATTGGACCGCACTGGTCATTATGGAATTTGTAAACGTGCAGCAAGTCTAGGGTCGGT
>read_194|beg|2348034|length|255|reverse|gi
TAATTCAAGCTGTTAGACTGGCCACACGCTTGGCTTGTTGCGGATCATGCGTGACCCAAACAGCACATGCCTGCTGCTCAGACAAATACTCTGAAATACAAGGCTTCCCACCGCTAAGGTGGATTTTGTCAAGATTCGCCGTAACCTCATCCAGTAACAACACCGAGGGCGTTCAATCAATCCTCGAATCAACGCCAGGCGCTGCTTTTCGCCACTGGTAAAGTTTATCCACCGATTTCTTTAAAATGCTG
>read_195|beg|1970365|length|255|forward|gi
CTATACGGCGGGACCGGGTTTTAATGGGCGCCCTCTTTCGGGCGCATCGGTGGCTCGCAGCCTGGCTTTTGCCTGGCAATTCCGGCCATTGCCATTCGATCATATGGAAGGCCATTTACTGGCACCGATGTTGGAAGAAACCCAGCCGGAATTTCCATTTGTCTGTCTGTTGGTGTCTGGCGGTCACACGATGATTATTCGTAGTGGACGGCATTGGTACGTTATAAATTACTCGGCGACACCTTAGATGAT
>read_196|beg|699369|length|251|forward|gi
GCCTGACCAATAATTCTCAACCCCTCAATCGTGTTGTAACTTTTCTGTTGCTTCGGGTCAATAATTGATTTTCATACTGAGCGATATTCTCAAGACCAATATCCAACATAAAATCAATGGCGGACCCAAACCGATGCCACCAGCGATATGTGGCGTGCCGCCTCGAACTTATAAGGTAATTCATTGTATTCCGTTTTATCAAACGTGACGGAGTAGATCATATACTCCGCCCCCTTATAAGGAGGCATTG
>read_197|beg|287116|length|257|reverse|gi
TTGATCCCAATAAAGGCATGCCTTTTTTGATTATTGGTTACGGTAAGCTAGGTGGAATTGAACTTGGGTATGGTTCTGATTTGGATATTGTGTTCTTTACGACGAACTCGATCCTTCTTCCGCCAGTGATGGTGATAAGCCGTTGGAAAACAATCTTTACTTTTATGCGTATGGCACAAAAGATCATTTCTTTGTTAACGACGTTTACTGCCGGACAGGAACTTTGTATGAAGTGGATACTCGGCTTCGTCC
>read_198|beg|1985698|length|256|reverse|gi
ATAATTCCGCTTCTTAGTTTTTCACAGTCTTGAACGGGCTGTTTTAACATAGAAATATTCGAATATTTTTAATGTGTGGTTAGTTTTCATTAACTAGCCGTTTTTTGAGAGGAATTGAGAAATGTCTAAAAATATGCCAAGTAACAGGTAAAAAACCTGTGGTCGGTAACAATGTTTCCCACGTCTCATCGTAAAACCGTCGTCGTTTTTTACCAAACCTACAAACTCAACCGTTTTTTGGGTTGTAGAACGAAA
>read_199|beg|775122|length|253|forward|gi
TTTTTTCGCCAGATCCACGGCAAAAGAAGACGATTTATAACAAGCTTCACGGCAACGAATATCAGGATGGTATTTCATCGGCACACTCCTCTCCATACTTTTCACGATAAATCGTACTTCTTGCGTCTTGAATCATCGGAGTGTCTTCACAGTGTGTGGTAATCAAAAGTCGGACTGTGGGTGAAAATATCGGTTAACGCTTTTTCACGGTCTACCAACATATTCCCAGTTGACGCCCCCATGAATATCTTAACC
>read_200|beg|1002562|length|249|forward|gi
ATTTATCTTGATCCAATGTACCCGGAAAAGAAAAAAACCGCCGCGACCAAAAAGGAAAATCAAGCCGTTGCAACACTTGGTGGGGCCTGACATCGATAGTGAGACTCTTCTGGCGGCAGCCCTGCATGTTGCGCAAAAAAGGGTCGTCGTCAAACGTCCCAAAAACGCCCCCGCCTTGACGGGAATACAACCCAACGCGTCCATTCAAAGCCCCAATACAGTTACACATTTATGCCGATCAAAGCGCTACA
>read_201|beg|589036|length|254|reverse|gi
AGGGCTACCCAATTCCAAAGAACTGATGCCGGTCCACTTTCCAGTTCCCTTTTGACCGGCGGCATCCAATATCGTTGTCCACGAGAGGCTCACCATCCTTATCGTTTAAAACTTAAGATGTCGGCTGTTATTTCAATCAAATACGAATCCAACACCCATTGTTCCAATCAGAAAAGACTTGATGACATTCATCGGCAGACAATCCTAACCCTTCTCTCATTAATTGATAAGCTTCAGTGATGAGCTGCA
>read_202|beg|1251524|length|255|forward|gi
CACCAGGTTGATTGTTGAGTAGTCATCTACTGGAGTACACTCCCATAACCATGTTCAGTGGCGGTTAAGATCAAGGTGTCTTTCGTGCCACCTGTCATGCTGTATGATGGACATGCCATCTTTCAGCTTCATGCCGCGAACCCCACGTGCTTGACGCCCCATGACACGAACATCGTTTTCATCAAAAGCGGATGGTCTTTACCTATGTTGCTGAAAGCATAATGTCTTGTTCGCCATCGGTAATGGCTGT
>read_203|beg|775448|length|251|forward|gi
TCAGTATTTACCGAAACCAAGGACAACTTGCCAGATTGACCGAGGCTGGCGGGGAAATACAGTTTTTTTCAACCCTTATTCAAAACGTGTTTAACAGTCAGTTGAATTTAAGAAACCATCTAAAATTTATTTGATTGACGATCACACCCTTTTTACAGGCGGCATGAATCTTTCTAATAATTATTTTGGCTCGCAAGAAAACGAACCCCAAGGAAGGTTACTGGAAGACTTGCTGTTTAAAATCGAAGG
>read_204|beg|1452172|length|254|forward|gi
TTCCAATCGCTCCGTGCCCTGACCGATTTTACGCAAAGGAAGCCGAACCACCAACTTTGGACAGTCCAACGGTGCTTTTGCTTATAGCCGACAGTGATGGCAACGAAGTTCATTCACTTGCTGATGAAAGGTCATATTGGCATCACAACTCGGGCAAGCCGCTTGCCAGCCACAGTCATGGCACATCAACACTGGCGCAAAGGCCTCGTCGATTTAAAAAATAACAGCACTTAGCCCGCCGGCTTTTAAATGGGTT
>read_205|beg|1717550|length|253|forward|gi
TGTAACCATAGTTTCTTAGATGAGTTTATGGATGCCAAAAGCGGCCAAAAACGCTATCAATGTTCTGATTCTGACTATTGTCACGAAACAGTTAAACTTTATAAAACCAGCACATCAAATCAGCATTCGGAGGGATAGGATGCAAACGACAAAATACTAGAAGTCCGTAATCTCTCAAAAGTATACGGAAAAGGGTGTTCTAAATGTTTAGGTCAACGAGGCCCCAAACACGATACCAATATTTGCCCGCAT
>read_206|beg|132250|length|252|forward|gi
ATTTTAAAATGATAGATTCACAAATAATGAAGAAAAAAAAAGCCTTTCGTGCTCAAAAGCAGAAAGGCTTTTAATAAACGCTTTAAGCCAAAAACTTAGTATGAAAATTCAGCTCGACGGTTCTTAGCCCATGTCTGCTTCATTATGCGTGGATCAACAGGGTTTTCTTCACCAAAGCTGATGACTTAATACGGCTTGGACTGACGCCTTACTGCTACCAAGGCATTCTTAACGGCATTCGCACGACGCTC
>read_207|beg|1449258|length|251|forward|gi
ATCCATTCCATCCGGAACTAACATCACTGTGAAAATACCCTTCGTCAATAAGTCGTTTGTAAAAAACTCGCTTGCAAAACCTGTAGCGCCAATAGGAAGTAATACAAGACCTTCTCTCGTGCAATTTCAAACTCTTTTGATTAAGCCATCTGACTCAATAACTTCATCTTTAACCAACTTATTTCCAAAAAGAAACTATCGCTATTCCTGCATAAGAAATCATGTCATTTCTATAATCATGCCACAACTCA
>read_208|beg|2203121|length|255|forward|gi
GCAGAAGAGGTGTTAAATCGTCTGTGGTGACTGAGTTACCGCAAATGTATGTTGGCACTGCTTAAAAAATACGTTGACGGCCAGTTATTTATCAACCTTGTGTCAGTAAAGGCATACGCTTAACAAAGGTAACGGTGGTGCACATTTTCTTTCAACGCCTAATGCTGGGCGTTTTGGGGTGGTTTGTTTTCAGTGGGGTTGCTTGGTCAAAACCACTTTCTCAACCCGCTCAAAGCAAACGGTCTTAAAAATTCAGC
>read_209|beg|1213901|length|255|reverse|gi
GCCTGGCTTTTCGATCACAGGACCAGAGGTTTTGTCGAAGAGTGACCCCCCATTTCTTGAGCAATGATATTAGACAGGGTAGTTTTTCCCAAGCCCGTGGTCGGACCATACAACAAAACATGGTCTAAATGTTCTTGTACGCATTTTAGGCGGCATTAATCGAAAGCTGAAGCTGTTCGCGAACGGCTTAGTTGACCAATATAGTCGGTAATTATTTGAGGACGTACAGTCGGCTGAACATACATATCTTCTTCAAGC
>read_210|beg|680894|length|252|reverse|gi
AGAACAGTATTTTGATACATAAGTATTCAGCGCTTAGAATCAGGTGGGAGTGACCGTCGTGACGTTTGTCTACTGTGGACTCTTTGCAGGTGTTGAATGATCAATCCATGTGGAGGGGTGTATGCCAGATCCTAGTACCACACGAAATAGAACTCAAATTGCTGAAATAAGCTGATTGATATTGAGCTGCCAACAGCGCCCGGCGATCGATTGGTTGGCTTGGTTGCAAATCTTAGGGGCGCTGTTGCTGAC
>read_211|beg|772219|length|250|forward|gi
TAGTAATCGAAGACCCACTTCACCAATCGCCAATACCTTTGGGTGCTTCGCGGCTTCCAGTTACAGCGTTATCCGTCACCACAACCTCTTTCGTTTCACACGGGTGAACTCCGATCGCGGCGTACACTTCTTCATAGGTATCAGCCAACGCTAACACTTCATGCCATTGTTCAGGACCAATTGCAATACACATCATTTTATCAACGCCCAACTCTAGACCTGTTGAATCGACTTCTTCCGTGGTACCAATTT
>read_212|beg|1730771|length|253|reverse|gi
CATGTTGCAAGTAGCGTCGCGAGTTTGGCGAGTTTCTACCCGACGTACGGAATATATGAAGGGTGGTACCGGAAAACCAGGAATACATTAACGAACGTGACGGTGAACATACATTTCGCATATGGGAACGCTCGTGGCCATGTGGGAACACATGCGTAATGGGTTTGATCCGATTGAGCCGCGTAAAGACCTGACCTACGCCGAAAACTTTTTATATATGGTAAACGGGTGAAGAGCCTGATAAAGATTGGGCA
>read_213|beg|1193326|length|253|reverse|gi
AAACCTTTACAACCAGCTTACGCTCTTTTTCATGTTGCACAGACGCATACTGTTCCAACGCCGCCTTTGACTTTCCTTTAGCCTGAGTCAAACTCGTTCTTCAAGGTGCAATTGTTGGTCCATTTCAGAATCACCAATCGGCAACACACGGTTTACGGATCGACTCTTTAAACCAGGCATTCTTTGTTTGTCGCCGATGAAGTTTCGCCCTTCGAGGTGAATAAACTATAAACATAGCCTTCACTCCTTTTAA
>read_214|beg|507214|length|256|reverse|gi
CACGCTTTAAGGCACGGATTTGTGTAGCCATATTCTGAACCACCGTAAATAGGAAAGGACATGAAGGCCTTTACGCCGCGAGAAACGTTTGGAATGCCTCGGCTACCTGAATAGCGAGTTCGCGAGTTGGCGCAAGGACTAAAACCTGTGGGTCTTTTTGTTTAAGGTCGATCTTGGACAGAATCGGTAAGGCAAACGCGGTCTGTTTTACCTGTCCCTGTTTGAGCCATCCCTAAGATTCTCCGCCTTT
>read_215|beg|484594|length|258|reverse|gi
CTCCAAGACTGTTTCAACAAATCCGTAAAAAACTTAACCTACGCCGCCATCGAAACACAGTCTGGGTTAAACACGTCTTACCAAATCATTCGGATCATGTTGCCGATTTACGGGATATACACAACAATAAGTCACTATGCCTTGCAAGCCGTTTTTTCGATTCCTGAACAATTAACGCCACTTAGCCGATACGGTTCGAATTTCGGCCAGCCAATATCAACGAATTGTCTTATCTGAAAGGCCCGCTTAAACCAG
>read_216|beg|2417771|length|254|forward|gi
ATGGTCACTTTATAACTCATGATCATTGCCGGAATAAAGGCCACTTTTTTCATCACGTAACATTAACGGCATCGTCACCACACTGACTCGTAAAGACCAATGCCAAAAACGACGGCCCCTAATAAGAAAAAGCCACTCATAAATACCATGCCTGCTTCAGAGGTCAAGAAACCCTAGCATACCTTGGCTGGTATCGACAATTAATAAAGCCTCCGATCTTGCACCACCGGCTATGACAATGGCCATCATTAACC
>read_217|beg|2092668|length|253|forward|gi
GAATCAACTTGTCGATAGGAAATTTTCGTAGGCCGGATTCTGACGTAATCGTTTTTTGAGTACGATCAATATCGATGACTTTATCTTTCAAATACAGCTGAATACCATTTTCCTCATAGAGCCCCGGCTTAACCAAGCTCAAAATCTTCAGCCGTTTTGCCTGAAAAGTAAGAAGATAACTACACACGATCTATGCTTTGCGACGGTTCCTCTCCAAAAACTGTTACCCTCAAAGTTTTCAAACCCCTCGCTGGC
>read_218|beg|2254807|length|254|forward|gi
AAATCAACCAGGCCTGACTGAGAGAACAAGGAAACGTTATCTAAACCCCTGTGCCATTTGCCATAACACATTGTCCTAAATCGGAAGCGGTAATAACTGTACCCCAAAGCAGGCACCTTCATTTCAGCCGCATAGTAAATGTGTTAATCCCAGATACCTTTTTGAGACACATGAACGTGTTCAATCGGCGTCGTATACGACTTAAGTCCCGACCAAATGCCTACGACTCTAAAAAAAAACACTGCCATACG
>read_219|beg|1443528|length|253|forward|gi
TTTTAAAGACTCGGGTAGAGCCACCCACATTAATAACCCAACCACTTCAGGCTCACGAGCAATAATCCCAGTGTCATGATAATGGCTGATCCAACATCCTCTAACCCGATACTCTGCATGCCGATCCTTTCTACTTTATAAATCAATCAAATTTAATAGGTAAAATTTCCCTTTGCAAAGGGCTTGTAACATTCTACAATACAGGAGCAATTTATATGATAAATAATCTCTTAAAACAAGTTGAAGAAGTGT
>read_220|beg|1141130|length|254|forward|gi
TCTATCCAAATACATGAAACCGACTTAAAGACTTTATCAGAATCAGAACTTTCAGACTTTCGTTTATTTCAGCTGGGGTTTATTTTCAGGCCTACGAATCTGGTTCCAGTATTAAATGCACCGAAAATGTAGAACTGGTCATGGTACTCCAAGGGCGCCCGAAAAATAAACGCCGTGAAAGAGCGGAACATTACTTAGGGTTAGTCGGCTTACAGGATGTGTGACCCGCCGCCCGTCCGCTTTAAGTG
>read_221|beg|1817098|length|251|forward|gi
CAGCCTTGTCTGCCGACGGATTGATCTCCATTAAAAGCCCCTATTCGGCTAAACAAACCATGCAAAAATTAGGAAGCGGCTGTCAAAGCAAACGGCTTGAAGGTTTTTTATCAAAGTGAACCATACCGCGGGCGCCAAGTCACGTTGGGCAATCCTTACGACCTACGTCTGTATTGATCTTTGGCAACCCCCAAAGGCGGCACCCCTTTTTATGCGCTGCGCCCAAACAATTGGCCATTGATATGCCCTTAAAAGC
>read_222|beg|1299511|length|254|reverse|gi
TTGGCCGATAAAGCGAACGAATACATTGATGAAACAGCACCTTGGGTTCTGGCGAAACAAGAACGGCAAGGAAGCAGAACTTTATGAGTCTGTCAGCTTAGGAACTTAATTTATCCGAGTCTTGATCACGTACTTGGGCGCCAGTCATTCCGACTACGGCAGAAAAAGCACAAGCGTTCTTACAAGTTGACACCCTAAATTGGACAGACACTCAATACCCCCATTAAAAGATCATAGAAATACACCAAGTTCAAAG
>read_223|beg|707341|length|252|reverse|gi
GTAAGCAGGTTATGCGGAAACAGCAACGGGGTCAGCCCTAGAATCATCCCCAGAACAAACGACAGGGCAATTTGGCCGGGATACTGGTTCGATTTAATGCTTTGAACAGTTTAATCAACAATGACATGCTTTCTCCTAGTCCACTTTTTAGCGGGGTTTTAACTCACTTTCCTGTGGATCAACATCTAACGACCACGAACTTTCTTAGCTTGATTGGACGTATAAAGCTGCGTTTCAACCTGAGCCAAC
>read_224|beg|1461814|length|255|reverse|gi
TTCTGCCGCACTCATTCGGGCAATTTCATTCTACTGGTTAAGAGTTCGTAATAAGCGTCCGATCATATCGTCTCGCTTTTCTTTACGGGAACCGGGGCGATGAAATCTTGCCAGTAATTCGGGTAAAATCCGGTTAGGCACCTTCTTGATAAAACCAGCGGGTATCTTCCTCGCGGCATAAGAAAATACCGCGTAACACCATAGAGATGACGCGCTCTGGTATAACGCTTCAGCATAGAGTAAACTCAGTGTTGAG
>read_225|beg|1750590|length|251|forward|gi
GGGGTGACCGCTCAGCAACAAGAAGACTTTTTGACGTCTTCTCCCTCTGAGGAATCGATTGAAGATGCTGAAGCGGGTAGAGTCTGAAAACAATCCAACTAACCAATTACACGTGTTAATCTCGAATGAAGAAGTTGAGATGGGGCGCATTGATCCAATTATTGGACGCGAAGGGAATTGACTCGAACATTAGAACGTTTTGAGTCGACGTCGTAAAAACAAATCCTTTACTGGTCGGAGAGCCGGGTGTCGGGA
>read_226|beg|323730|length|250|reverse|gi
CGACTCTTGCCCGTGGAAGACCAGGAAGAACATTCTAAAGCTGTAGAAAGCGGTGACAAACACCCCGATTAACAACAGGATTTGTGCATAGCCCGCGCCAAACACATCGGTTTGACCCACGGCCATTAAGACACTGTCTTTTGAGAAGAAACCAGAAAAACCTGGGAACCCGATCAACGCTAGTGTTCCAACCAACAAGGCAATGTAGGTCACGGGCATATGCTTACGCAAGCCACCCATTTGACGAATA
>read_227|beg|1037923|length|253|reverse|gi
GAACATCAAGGCAATCCCTAACGAAATCGCATTAATTGGATCGGAAACAAACCCACCCGAATACAGAATATCCATGTTGTTACCACGGTTTTCTACAGCTGTTTTAAACAAGGTTTCAAAAGCTGAAGCCCATGTTATACATAACCGGCCACGGCAATGAATGTCGCCCCAGACAGTAGCAGAACCGCTTTGATAGATTTTGCACCCAAGTCGTTGCCAACATACCACCAAAATGATACATAAGCAATAATCAAG
>read_228|beg|2102421|length|250|reverse|gi
ACGCCTCTTTTTACTCTTGCCATCAGTCAATCTCCTTTACGCGTATGGAAGCATGCGGCGAACCATTGCCACATCGTTATCATGAATCATGCTTGCAGCACGTAAATGACCTTACGCTTTAGTTGATTTCTTGGTCAACGATATGTACGAAGATGCGATTGTTTACACTTAAAACGGCCTGAACCCGGTTTTTTTAAAGCGCTTTTGAGCACTTTTATTTGTTTTCATCTTAGGCATTGCTAAAACTCCATTCC
>read_229|beg|1601874|length|251|reverse|gi
CGCCCTTTCACGGCGGTAACAGGGGTTCGACTCCCCTACGGGACGCCATTACGCGGGAATAGCTACAGCGGTAGAGCACAACCTTGCCAAGGTTGGGGTCGCGAGTTCGATCCTCGTTTCCCGCTCCATATTTAAGTGGGATGAATTGTCTACTTCTAGGTCAGTAGGTTAAGTCACTTCATTTCACTGCTTGTTGAAATACAGGCACGAATGACAAGTCATTCAAAACTTGTCCCGTTCGTCTAGAGGCCT
>read_230|beg|2407403|length|251|forward|gi
GATTCTAATCACCTCTTTTTGAAGACTAAGCAACCAGAAAATAGTCAAACGTTACTGCAGACCGATAAACGAAAAATTCAACACAAATACTATTAACATATCAGTATTGCCACCATTTGTTGCCATTTCATGGCTCAACACATGTTCATTAACGGCAGTCAATCTTCCTTAGTTCATTCACATACTTTATAGTGAAGTAGATATAAGCTCTACGTACTAGACTATCGTTCGACACATTATTCCTACTGACAACC
>read_231|beg|1576975|length|252|reverse|gi
CTAGTTGAATCACAGCGACGAGTCTTCAGAAGCCATTTTGCTCAATCAAACTGACCAACGCAGAACCAACAATAATGGCATCGCCAAGCTTGGCCATTTCATAAGCCGTGTTGCCATCACGAATACCAAATCCAATGGCCACAGGCATCGACATTTTTTCTCTTAAATGGCCAACGTGCTGAGCCACATCGTCGACATCCAATGCTTTGGAACCGGTTACGACCTTTTAAAGAAGACATACGTATACAAACTCCACTG
>read_232|beg|1832582|length|251|reverse|gi
CTTGCGAACCAATTGACCCAATAAAATCCTACACACGCCAACCACCAATCTGCACCATGCCGGTTTAAACGGCCAAAGGAAGTGATTTCAAGCGGCCAGCAAATTTTATTGACCCAACAGTCAGACGCCAGTGATTCTTCAGAAAACGAAAACACACACGCAACGTCTTAACTTTTAACCTGACTCCCAAAAAAGAATTCCTATGAAAGAATCCATTCGCAGCAAACTTGAAAACCTGGTCGAACGACTC
>read_233|beg|936942|length|257|forward|gi
CATGTCAAAATCGATTACCCGAATTCCGAATCGGAAAAACGTATTTTGGACTTGGTCGAGCTGGAAGCAAGAGATCAAAATGAACCCACTCCGGAACTGCTTTCACAGGACGAACTTTTCAGCCACGAGAAGAAATCTTAAACCTTTATTTATCCGAAGAAACCAAGACCTATATCGTGGAACTGGTAGATGGCCACCCGTCAGGCAGAAAAATATGATAGAGACGCTGGCACGTGCCATTGATACGGCG
>read_234|beg|2035721|length|254|reverse|gi
TATTTCTCACTTATTACAGAAGCACTTTATTTTCATTTAAAATTCAACAACTTAAAAACCCAATTCCGGGCGTGTTTTAACTACTACAAAAAAAGACAAATTATGGTAAAATTGTCTGGCTAATTTGCACGCTAACCCCCTAAAAAATAATACATTGAAGATACTCATTTATACTCAAGAAGCTGAAAATCCGATCCAACCAGAATACGATTCTTCCTCGATTAAGGGTTCTTAAAGGACTCGACGCCGT
>read_235|beg|1996308|length|250|reverse|gi
GGTATTACGAGTGTCAGCACTGTCATGCCATGTAACCCCTGAGAAGGGCGATTGTTGCGTGTTCTGTTCATATGGAACCGTTCCTTGTCCGCCTATTCAGAATGACGATCGTACTGTTGTTCCAATAAACATGCTGAAAAAGATTACTCGTGAGTGATCTTAACCGACTTGTAGACGTTGCGGGTCTTGCGCCTTTTTTTAACCAGCTGTTGGCGGCGCTTTGCACTGAGCGTTCTATGGCGGCACGCTTT
>read_236|beg|2206079|length|253|forward|gi
GCGTACAAACTCACGTTGCCTTACGGTGTGCCCGGTTTTAACAATGTTGACATTGAAGCCGCACGACAGCATGGCCTCACCATTTTACGCGTTCCGGCCTATTCGCCGATGGCTGTTGCAGAGCATGCCTTGGCACTAATGAGAGCTTGAACCGAAAAACCTACCGTGCTTATAACCGTATTCGAGATGGAAACTTTGCCCTAGAAGGGTTATTGGGCTTTGTATATGTTTCAAAAAACCGCCGGGATTATGGG
>read_237|beg|1013980|length|251|reverse|gi
TTCCATAATCTACGGCAGGAAGTTTTGGTTTCTCTTGTTCTTCTGGTACATGAACAGAACCTTCTGGTCCACTTTTCTAAAAAAGATTCAACTGTTGATACTGACGAAAGAAGTGCATTTAGATTAGCGTCAAGCTCTACTAAGTCTTTTTTTTAGTTTTTTATAGCCGTTGATCACTGAAATAACTTTTTCAATTTCAGAGTCTTTTAGCGATACTTTTAGTTTTTCCTGATTTGATGTAATAAAAAATGG
>read_238|beg|1051054|length|254|forward|gi
TAATTGGTCACGGTAATGTGTGTGCTCCACATGGAACGTGGAGCTCATGCGGCATGTACTTATTTCAATATCATCGGTACGCATGGTCACCCAATTCTTCCGAAGAAGAAGGGTAGAATGGCAATCGTGCATCCAAATCGGCTTTGGTGGCCCCCCACTCTGAACCGCGAACAGCAAACCCTTGCAACATTTCATCTGCACCGTCACCGACTATATGAATTCCAACAACTTTTTGCTCTTCCCCGACACAAACCA
>read_239|beg|388781|length|257|forward|gi
CCTCCAGGTAACGACACGGTTACCACATCATCCACCTCACCAAGGTTTCTCAACACAACCATCGCCGCGCAAGCTCCGGTGCCGCAGGCCAACGTTTCGGCTGCGCCACGCTCGAAAACACGTAACTTGATGTGCTGACGATCCAACGTTTCAGCAAACCCGACATTCACTCTTTCCGGAAAAAGACGGTAGCGATTCAATTTTCTCGCCTATTCTGCGACCGGCGCGGCGCCGTAAATCGGCCACACGTA
>read_240|beg|897045|length|254|forward|gi
GTGAGATAAGGCTGTTTGCTTATGACAATTAAGATCAATGCCAAACAAAATGTAAGAGATTGTTAACAAATAAAAAATAAATCATTCAATAGCGTGAGTAGCATTCAAGACCATTTTTGTTACTTTTTATTGAATCGATAAATTGGGGCAGATAAATTCGTTTTTTTTTTTCATAAGACGATAAAATAAAACGTATGTACACATCCCCGATTTAATTGCCAGCATTTTACTCACCTTCGGTGGCCTGTTTTTG
>read_241|beg|1833828|length|253|forward|gi
GGGTGATCGCTTTTGGGTTGTTGACGATTTTATACGCCCCGATTCTGGCACGCCCGAGCCCTGAAAAAGACACCGGTATTCGATTGTAATAACCGCCAGGCCTGGCCGTTTTTACGGCGAAATGGCATCGTTTAAAAGTTTGCTAGCCTGGCTTCCGTGTCTCGTAAGTATTTTAAAAGTTGCTGCGATGGCTTAATGTCAAAGCTTTCCGTTGCTTCAAAGCAATTGGGTGGATAGGTTTTTAACGTC
>read_242|beg|1347334|length|253|forward|gi
GCTTGGTATGATGAAGGAGGCAATGTTTATGTTGCTCGCTCTGAAGAAGAAGTCCGTGCTAAATATAACCTAGATACGAGCCATTCTCTCCAACAGGATGACGATGTGTTAGACACGTGGTTCAGTTCAGCGTTATGGACGTTTTCAACTCTAGGACTGGCCTGAAAAAACACCCGAACTTAGAAAAATTCCATCCGACATCCGTACTCGTTACCGGGTTTGACACTCATTTTCTTCGTGGGTGGCAAGAATG
>read_243|beg|685180|length|250|forward|gi
TGGATAATAGTGCCGCGGCTTGTTTAATTAAGGTTTGCATAAAACGATACGTAGTTACATATAGGGGGGAATTTTATCAGTCCGTATTTTAAAGTGGAATGTTTACAAATCAAAAATTGATTTCGTTCATAAAATAATTAATTAACATTTAAAAATCATAGTGTTACTACTTTTAAGAAATGAATCATAAGTGAGTGTATGTCATGACTGTTTCGCTCAATTCCATATCACCTCATGTGTCTTCGCACGGT
>read_244|beg|1029983|length|254|forward|gi
GTCGTCTCGAACCTTAGGAAACGCTGGCGAACCATTTGGCCAAAAAGCAAACCTGATCATCAGGACGTGCTCGATTTGCGGTGTTATCAGAAGCCAGTTTGAATGCCTTGCTTAAAAAGTTGCGACTTCGAGATGTGTGGGGCGTCGGCAAAGGATTGTCCGCCAACTGGAAATGCAGGGCATTCGTTTCAGCGTATGATTTAAAAGTCGAGTGATCTTAAGTTCATCCGAAAACGCTATTCCATTTACGTTG
>read_245|beg|600530|length|255|reverse|gi
TGACGAATCAGATTGGCAGCTTTCAGACAACGCAAAATATGTTCACATCTGCCAAAATGAAACCATTACCGGTAGTTGAATTTACAAACCCTTCCTAAAACAGACAAACCGATTATCGCCGATTTTTCTTCCACCATCTTGTCTCGACCAATCAACGTTGCAGACTTGGAGTGATTATGCCGGTGCTCAAAAGAATATAGGCCCCAGCCGGGTTAGCCATCGTGATTGTTCGTGAAGACTTGATTGGTCAA
>read_246|beg|359448|length|251|reverse|gi
GTCTTATGAATTTTATACTGAGGAGCCTTCATTACAATAGCGGTTCCATGATCCCTTACGCTCAAAAACTGAATATCTTCTTCTTCAATTGGTTCTAAGAGTGATCTTCTCCAACTTCTCTAGATAATATAAATCCTGACTTGTCACCACCCTCTTATAGTTTTTACTTCTACTTCTTTAGATACGGCCAGTGCTGCTAACTTACCAACTCCTTTTCGTCCCATTTTTTCCTTAACCTATTACTCCCCT
>read_247|beg|1613656|length|252|reverse|gi
AACTTTGCAACGACTGCTTCAACGAATGAAGAAGCAAAAGCTCTTTTAGAAGCCTTTAATTTCCATTTAAAAGCAATAGAGGTTTCTCATGGCAAAGCAATCAATGATTGAAAGAGAAAAAGAAAAGAGCAAAGATGGTTGCTAAATATTCAGCGAAAAGAAGCTGAGTTAAAAAAAGATCTAGTTGATATGTCTCTAAGCTTTGAAGAACGTATAGGAAGCTATGGATAAGTTGGCAAAACTTCCTAGAA
>read_248|beg|107440|length|248|reverse|gi
GATGGCAATCGCGGCGGCCAATAAAAACCAGAGCAATAATGCAATGGCCGTTTTCCACAGCTCAATATAAGCATAGCCTGGGTGACTTTGCACAATCAGATGCCCACTCGGAACCCAGCCAGATTAACTAAAGCTTCAGCATCGGGCGCTTCAATTGAAATCAGACCAATGAACCAATTCGGTATGCCGTTTATTTTCTGTGCATTGCTTTTTCATAAATCAGTTCGCCATCCATATCGTCGCATGGTG
>read_249|beg|806540|length|251|forward|gi
CAAATTCGGCCGAAGAATAAGGTGTCATCGCTTCTAATGTTGGACGGAAATGTCATAGTGATTTTGCCCGAACTGTCTCGATGTAAATCCGGAAAGAAAATATATTCAAAATCCTTTAAAGTGCTGTAGCCGTTTGTGTCGGATGTGGGCGGCTTGGGCAAAGTCGTTTGGCAGAAAACGATTCAGGGTTAGGCTGATTGTTTAGAATACGTTGCTTCAGCTCAAGCATTTTCCCATTCGTTATTGAGAACGGC
>read_250|beg|1366348|length|256|forward|gi
TACGAAACGAAATGGACAACATTATGAAATGACCATCCTCCCAGGCCTGGACAATTTTCCTTCTGGCAATGATTATTCAGACATTTTTAAGGCTACACCAACTCTATGAAGCCGAATAAAAGCAAACCCAGCACAATACCTTTGGACACATAATCGCTGGAACCTTAAAAAGGACGTGATTTTTAATTTTTGGAGCGCAAAAATTCGCAACCCCTATGATTTTACGCGACTCGCTGCCCATATTTATCA
>read_251|beg|1777892|length|258|forward|gi
TCAGGGGTCTTAGAAGTGAAAGCCTAGCGTGATTTAGGGTTAAGTAGGCCTTGTTGTGGGTGGGCGGTAATATTCTTCAGAGGCGCTCAGATTGTAAGGTGCTGGGATTCAGCGCACGACAGGTGATCATATGGGCATGATGGCGACAGTGATCAATGCGTTGGCGTTGCGCGATGTGATTGAAGATATGGGGATGTCTTCGGTTGTTATTCTGCAATGGCGATTGTAAGGTGTTTCTCATGGGTTTAAT
>read_252|beg|1199978|length|250|reverse|gi
GCTTTAAGTAAATACTTATTGGCGGCGACATTATGGAATAAAAGGGAAAGTCAGATATGTTTGAAATTTTATTGGCATTGCTGATTATCGTCGGCGCTTCATTTACCCTGATCGGTTCGTTTGGTTTATTCAAAACTGCCGTAGATTTTTTTATGCGCTTCACGGCCAACCAAAGCCACAACATTAGGAGTGGGCGCCATTTTTAACTCGCATACCGCTCTCTATTTCAGTTTTGAAAAAGACACGTTAAGTCT
>read_253|beg|2134530|length|257|reverse|gi
TTAACAATATACCATTACGCAACCGCACTTCCTTGTCTAACGCCAGTCGCTGCCATTTTCGGTTCGGCGCTTCTTCAACAAAATCAGCACGGTCGATATACAACTCTTTGCCAAAGAAAAATTTCGCGTTTTGCCCATGGCTTACATTCTGCGGATGTACTGGTGCATTGATGGATTCCACTTCATTTTCGAGGATAATTTTCAATCACCAGTTTAATCGGGTCTATGACGTCCCATGGTTCTAGGCGCCACCA
>read_254|beg|982509|length|255|forward|gi
AAGCATTGAGGTTCAACAAAAACGAAAATAATTTCGTGTTGTTTGCGGTTGTTGAAGGCGAACGTTTGCGAATGGCCGACTTGAAAAACGCTGGGATGAGCCGTTGCACGAAAACATTTTATGGACGCATTGGATCAGGTTGAAGAAGCCTTAAACAAAGGGTTGACGCATTTTCCATTTTTACAGCATGAGTATATGGAATGCGGGTAAAAAATTGAATACCGATGTTACCAATGAGCATTTAGAGCCTTTAATT
>read_255|beg|638659|length|254|reverse|gi
TTGGCAAACAGTCATTTGGAAAAAATGATGGAGCTGGAAGCCGATCGGATGCGAAATGTGGTGATTACCGATGCAGACTTTCAAAAAGAAAGAGATGTGGTGACCGAAGAACGCCGATGGCGCACAAAGATCAACCCGAATCAAAACTGTATGAGCTGTTTAAAGCGACTGCTTTTGTGAACAGCCCGCAGTCATCATCCGGTCATCGGTTGGATGACCGATATTCGGGCATTGGACGAAGGAACGATGTCCG
>read_256|beg|55507|length|254|forward|gi
CCAAGTCGTTATAAGGCCCAACCCATTCGGTCGCATCCAACGCTCCGGACTGCATCGAAGGGAAAAGCTCACCGCCTGGCAACGTCACTGGCACACCGCCAGCTCTTTTCAACACTTCCCCACCTAACCCCGGGATGCGCATTTTTCAAACCTTTCAAATCGGCTAGGAATTAATTTCTTTATTAAACCAACCCCCCATTTGAGTACCGGAATTACCCGCCGGATTGGGAATCAAAACCAAAGGCTTATA
>read_257|beg|2099990|length|251|reverse|gi
CACCCGTGTTGAATTGACGTCTTGCCTGACGAATGGCCTGGGTTTGCGGGAAAGAGGCCAATAGGTGGTGGTCGGGAAAAAGCGGTAACTGGAACTTGGCTTTTTGCCCCTTCGTACGCTCGGCATAAGCCGTCGCTCGATCCAACGCGATGCTGTCCAGTGTTGCGATTCGCGCTTGTACCTTAGCATCATGAATTAACGTAGAGGCCGCTTTTTCTTCAAGCGCTTGGCGATTGATCTGTAGCGCCTCTTC
>read_258|beg|1792947|length|251|reverse|gi
TTCAATTGAATCCAACCATGTTTAGGCTGGATGAGATGGCCGATTATGTCAGTCATTTAACCAAGTCGATTGCTTCTGAAAAACGGCATTTTTGTTTCATTTTCACTTAACAGTCAAAATAATTAGTTTTATGGTGATACTTGTTCGTATCTCACAAGGCTGGTTAATTTGATCGTGAATGCGATTAAGTTCACGGAGTTTGGGAGGGGTCTTTGTTGAAATTAAGGGATCCGATAAACAGCTTGAGCTGAA
>read_259|beg|900969|length|252|reverse|gi
TAAGCTAGGAATAATGCGCTCTTGCAATGCTTCTTGCGTATGCAGAGAACTGTTTTAGCTCTTGGTAGAGTACAAATAATTGTGTTTCAACTTGCGTTTTTAAGCGCGGTAAACTCAGACTGGTTTGGTTTTTTGTGCGGTTAAAGCGGCAATAAAACCTTGGTTTCTATTACGCTGCATAATTGGTACGCTTACACCTGCAATTAAGCCAAAATCGCCCGATGATTGCAGGCGTTTAACTCCTGCTTGAG
>read_260|beg|1770354|length|247|forward|gi
ACAGCGGCATAAGGTGTGAAATTTGCAAAGCCTTTGAACACCACTTCTGCACCGTAGCTATTAACTTCAATGCATCGACTACCACTGGTTTGAGCATAATTACCACTGATGCCAATCGCTGGGTATAAAGCACCCCCTTCAATTAAAGCATAGCTGATCTTTCCGCCCCAGGTTTCAATGTTTGCTGCTGGGTGATTTGTCTGTAATTTAAGCCAAAATCAACCCCGAAAAGGCAGGCCCTTGACGGCGT
>read_261|beg|2239926|length|257|forward|gi
CATTTAAACAACCTTTCGAATTTTACCATTTTTAACCCAGTAAAAGGGCTTTGATAACAAACCACACCTGAAAGTCTTTCTTGTGGTGTGAGTCCTGTGCCGTTACAATCACGCGCATCCTCTACTAACTAAAAGGAATGGGCATGAAACGGTTGAGCTTAGCGTTGCTTATGTTAGTTGTTTTTAACAGGTTGCACCACCGTACCACATCGATTTTCAAATGAAGAAGTTATTGATTTTACAAAACAAAA
>read_262|beg|1302177|length|251|forward|gi
GGTATTAAGTACCCTGTTGCCACCATACCGTTGTATCACCGACAGCCAGATGAAACGCAATAACGCCCACCCCAGTCTATCAGCATAGCTAAACTTAAACTCAAGGCTAATGAATTGGTGTTCTTCAACACCAAGCTCAATACGCCAAACAGGCAGCATGTATTCGACAATGGCAACAATACCCGGCCAGACAGACGCCGGACATGAGTAAGGTCGCCACCACCGTTGTAACCATGGCTGTCCGCTAGGATTTTT
>read_263|beg|358502|length|253|forward|gi
ATTGATGAAAAACATACCGATCTCAGCCGCAGTCACCTTACAGTGCAAGTAAAATCGGTGCCGATGCCGATGGCAATGTCGTATTTCAATGCCTTCGAAATGCCTGTTTCGATTGCACGTCCATTTAATACTTACGGTCCGAGACAGTCTGCTAGAGCGGTGATTCCAACCATTATTACGCAATTGTCCAATGGCATGAAAGAAATCAAACTAGGGGACACTTCCCCAACACGAGACTTTAATTTTGTGACCG
>read_264|beg|1177439|length|257|forward|gi
CACTTTGGATTACGAATCGGCCGATCAAGTCTTGATGCAACTGCATACTGGGCAGTTAGATTTATTATATGTGTCTCCAGACGCGCTTACTGAACCAAACGTTTTTTCAACAGTTACAACAGTTGCCGATTGCATTATTTGCGATTGATGAGGCGCACTGATTTTCACAATGGGGACATGACTTCCGACCGGAATACAGCAAAATTGGGCAACTGCGAGACTATTTTCCACAGGTACCTTTTATTGCCTTA
>read_265|beg|1068422|length|257|reverse|gi
ACTGTTTTTTACAGAGGGGTTAGGGAAAGCACCTGATATTACCGTCAAGACCGCACAAGGCGAAAGCGATTCAACTCAACAAATCCATGAAACCGGTTTTAGTGAACGTTCTAGGGCCACAACTTGCCCTGGATGCATTGCCGAAATGCCTCACCTGGCACAAATGAAAGCGGAAATTTGGTGACAAGTTCGAGCTGGTGGCGGTGTCCATAGAATTAATGACCCGGCTGAACAAGTTCAAAAGTTCATGCAAAAA
>read_266|beg|363622|length|252|reverse|gi
AGTAGTTTTACACGAGATCGAAGTTGTTTATCACGAACGTTCCTTAGCCATTATGTTTTTCCGTTGCTTACTTAAAATTTAAAAAATATGGGGGATTATAGCATTTTCCACTGATAAATATGGGCAGCGAGTCGTCTAAAATCATAGGGGTTGCGAATTTTTGCGCATCCAAAAATTAAAAATCACGTCCTTTTTTAAGGTTCCAGCGATTATGTGTCCAAAGGTATTGTGCTGGGTTTCTTTTTATTTCGG
>read_267|beg|2233272|length|252|reverse|gi
AGAGTCAGAGCACACGTTGGGACGGATTTAATTCCGGCAACAGGTAAAAGTCATGACGGCCCATCCAACGAACTTCCATATTAAGGGCACGGATGCGAAAATCGGTGGTATATACCGCTGTTTCACAGTCATTTTGTGAATCTTGTAATCGGGTAAGATTGACGGCAAGAGGCGTGCTGGCACTGTGTTTGGGTCAAGAAGATTCGGTGGATTTAAGAACCCCAATACGCGAAGGTATTTCAGATGAAGCG
>read_268|beg|203661|length|253|reverse|gi
GCGGCCACCATAAACGAAGGCTGCGGAAGAGATTCAGTAAGGTACATCGATATTTTTAGCCGTTAACTTGCCACCACCTGCTAAAGTCACTTTACGTTTGCATTTCGTCCAGTTTTTCGGACTGCACAGGATACCCAAATCCGTTTAGCATTCTTTCCGTATAGGTACTCGTGTAGGAGCGGGTTCAATAACGGTTGTTTCACCTTCGGCATAAAGCCCAGCGAGTAGAAACACGATTTTACTTGGGCACTGG
>read_269|beg|1690499|length|251|reverse|gi
CAGCACAATCATCGTAAAGTTCATCCCAGATTTGTTCACTTTTGACTCTTATGCACGCAAAATGGACTGACTTTAAAAGGCATCCCTATTGTCGAGCGTTTTTGATACTCATTGAGTAGCACGAACCCGCCCGGATATTGAAACGCTCGTGAAGATGTTATATTATCTTTTATCATTTTAATACTAATACAGCCCTATACTTCTCACTATAGCCTCTGCAATTAAAACTAACGTCTAGTCGGGGCCTGTCATATTTAAA
>read_270|beg|1579263|length|251|reverse|gi
TATGCAAATCAAAATGCGTGTATCCCTGAATAAATGGCAACTTCCCACACCATTGATTATTGACGCATTATGGTCTTCGGACTGGCACTTAAACAGCGATTGGAGTAACATCCAATTCAGTCGCCAAAAAGTTTGGTTATAAACTCAATACCATGAATTATTTAATTATTTCAATCTTTTAAAAGCAGAATTTTATGCCCTCAAGTCAACAATCACGCTTCCTCAAACAATATGGCTGGCTCATCGCGATTT
>read_271|beg|1358028|length|252|reverse|gi
ACAGGTCGACCATTTGAGAAAACCGGCAGGGACAGACATCGCAGGCATGCCCGCCAAGTTAACAGGAATCGTATATAGATCCGCTAAATACATACTGACCGGATCATCAGACTTTTCCCCAATATTGAAAGCGGGTGTAGGCGCAACTGGCCCAACGATCACATCACATTGTTCGAATAGCGTTAACAAAATCGTCTCTAACCATTCGACGTAACTTTTGCGCTTTCAAATAATACGCATCGTAATAACCAG
>read_272|beg|1228268|length|254|forward|gi
GTATAACGAGCTGAATAGAAAGCCCTACCTAATCGTATTACGCGAATTCACTATCTTCAACTAAACGGAAACTTGTCGATGTGCCACTGAATACTCACCAGGGAGATCTCTGACGCAGTACTTCGTGTATTAAATTCTTGTCGACTCTTCTAAAGGCATTATTTTTCCTTGGTGTTACCTAACATTTAGTATAAGGCACTATGCCTTGTTATTTTGTATTGATATTAAATTTAAGTTTATTTGCTTACATATTC
>read_273|beg|1903488|length|256|forward|gi
ACCACCTCGTAAACTTTTGGCATTCCCTAATGATGAAACGGGACATCGATTCTTTGGCCTGATTTTGAAAACGCCGGCAAATCGGCATGAACGGCAACCGCGGCCACATTCTTTGAATTGGTTTTTGTGCCTGGCGGTAAATTAATACCAAACTTATTCAACATGCTCATCAACTCTGGTCGGCATAACTGGTTTTATCACCGGTTCCGCTCAAACCAAACTACTAAGCCGTATCCAACAATTGGTTA
>read_274|beg|2005924|length|254|forward|gi
GGCGCCCGAACGGAACACAACGTATGTTTTCAGACGGTTGTTTTTTTACGCCATCCAAAAAAGCGCAATTTATCGCCATCACTCCTTATGCTCCCTTGAGTCAGCAACAAAAGACAAGCCTTATGTATTGAATACCGGACGTGTTCGGGATCAATGGCATACGATGACTCGTACTGCTAAAAACAGCCAAATTGATGGCGCATAAAAATGAACCGTACATTACGCTTACACCCGGATGATGCCCGTATCCAA
>read_275|beg|38056|length|255|reverse|gi
TTCCTAAAAAGTGGCGTTTTCTTTTACAGAGTATAAGAGAACATCCAAAAAAGGTAGTTAGGGTATGGATGCTTCAGACACATTAACCCAATGTTTACGATATTATTTCTGAAGGTATTTGGGATTGGCATTGCTCAACGGGGTATGTTTATCGTAGTCCAGGTTGGTATCGGATGCTCGGTTACGAAGTTGACTGTTTTGAAAAAAATGTTAATACTTGGGTAAGAAGTGATTCACCCTGATGATTATGCCAA
>read_276|beg|1000811|length|255|forward|gi
CTAAATCACCCGCTGGAAGCGTGACATTTAATTTTGTGCTCTAGACCTGTTTCTGGCTTTTCTACTGTTACTTGCATGTGTTTAATCTCAAAATTAAAATCCGGTTAGACGTGAACGAAACTTCTTTTCCGCTCGGCGGCTTTACTCTACTGTATAAAATAAACGCTAAATTATACTGATTTTATTAAAGTAATGAAAGACATAGCCCCAAATTAATACAGGATATTCCTTGAAAATGAAAGTTGTGAT
>read_277|beg|2419381|length|254|forward|gi
TTCGGCCGGCCGAAAGAGTTTGAACAAGGCCATATCAAAGGTGCCGTGAACGTAATACCAGAAAAAATTAGACGAAACGATTAAAACGCTTCCGAATAACAAAACCATTGTGGCTTATTGCCGTGGGGCCCTATTGTGTCTATTCCTATCAAATGGTGGAACACTTACGTCAAAATGGCCGAGACGCTTTGCGACTGGATAGAAGGTTTTCCAGAGTGGAAAGCGGCGTGGATTGCCTTACGTGAAACCACTCTTTC
>read_278|beg|561483|length|251|forward|gi
ACACCAAAGACCCCACAGGTTCTTATTCAAGATACCCATAAAGCGGTCGAAGAACTGAAAAGCAAAGGAATCTATTCTTACTGCATTACCTTAGATCCGAATGCCGATGAATACGTTGAGACCATTTTTTGACAACCACTATACCGTCATTGACCATGTTGATAAGCTGCCAGAAAAATTACCTCAAGTCTTTTATGAAAATCACACAATAAAAACTGTATAATTTCCATTTTGAGAAGCTTTAAAGTAAA
>read_279|beg|1762944|length|255|reverse|gi
AAATCACGCATAAAAGACTCCTCTGCCTAAATCAAAAATAAGATGATCTGACGTTTCAGGCGTGATCAAAAACCACCTTAACCCCAGTTTGATTGCAATCGATCAAAGCATTCACAATGGCGCTGTCGGGAATGAAGTAAGGCGTGACAATGACGATTCGGTGTTTGGCGAAATACATACTTTGTAAAAGAGATTCAAATAAGGCATCACTGTTAATGTCCGGTCCCAGAAGGAATCGTTTGCATAAACCCTC
>read_280|beg|1722987|length|250|reverse|gi
TGTTGATGAGAGTGTAGCGTGTGATGTTCTTCAGCAACATCGGTAATGAAACAACCGCAATCTTCACACATAACTATTTCCCCTGACTTTTCTGTGCCTTAAAACCATAACATTTGAGCGCCCACTGCGAATGGAACTTAGCCCCGAATGCTCCGAACACACGTCGAACATTCGCCAATGAATTTTAACCAATAACGATTGAGCCATAAAATAACGCCCCCGAAACTGATAAACACCAACATGACGCCCAAGG
>read_281|beg|2043918|length|255|reverse|gi
TTTATAACAGCCACTTTTACTAGGCCGCCCTCTTTAACCCTAATTACGTTGTAAACTAAAGCCATACAGCTTGGTTACCGAGCAAATAAATTGTGTTTTTTTACTTCCTTGACAAGAAATATCGTTATAGTTAAAGTAATAGGTAGGTGTCATTTACTCCCTTTGAGTTCTATTAAGAATGTCAACACAATGCATACCTCATTGAAACACCGAATTTAAAGAGAAATCCGTATGAAAATCGCTATCTTATC
>read_282|beg|1212152|length|255|reverse|gi
AATAAAAAACAAAAACGACATTAACTATCACTTACGCGACTTTAATATTTGGTTAGAAAAATCGCATCGTTCGGAAAAAATTCAACATAAGGAAGACGTCTTCGGCACCCCTTCTATGCCGACATGACAGTCAATGCGTAACCTAATCAGTTTTGATGAATATGAACTCCATAAAATCCTCACTCACCGAGTTAATCACGAAGTACCCGAGAAGACGAATCTTACAAAGTCATGTTGGCTATTCTTATACTT
>read_283|beg|86866|length|253|reverse|gi
CCTTTTTTACGCGCCTGCTGACACCCGCCAAGTTCGTAAATTTCAGCGTAGAGTTCGTTTTTTTCAACACCGTTTCCGTTTCTCTCGGGTCACGGGTTAAAAATTGTTTGATAAAGTTGTTGATCGTTAAATTATATTTTTCAATAAACAAGCGATTCACATTGGCTTCATTCTGAGACGCACTCACAACCACGACAACGCTGGTTAAAATAATCATACTTTAACGCTGTTTTCACCAACGTCCACATGCAGCG
>read_284|beg|662415|length|256|forward|gi
ACACCTATTTTTGTTTCTTTTATCTTGAATTGATTCGTTGGGGAATTTGAGTCATATGAACATCCATCTGAGGGTAAGGGATGTTGACTATCGGCGTCATCAAACGCTTGCTTGACCTTTTCTTCATGTCCCACTTAAGAGCCCAATAATCGGAAGCCTTTACCCAAGGTCTGACAATAAAGTTAACGACTGGATTCTCCCAATTCGAGACAGAGCAATAACGGGTTCCGGGTTCTTTTAAAACACGATCATC
>read_285|beg|2260363|length|247|forward|gi
TATTTTAAAATTATTAAACTGGCGTCATGTCGTTAGACAATGTACTGAATTTGGTCAGGATCGATTTAGAAAGCTCAATGATATACATTTTAGTCACTTGCCATGCCGATGACATTAATGCAGCTTTACCCAAGGTTAGATACTCTCACAACGAAAGAGTCATTAAATAAAGGAAACGTCGATGAATACAGTCTCTCAAGATAACGTTCGCCTATATGCCCGACTTGCAGGCTTTTTGTATTTAATTATT
>read_286|beg|572428|length|255|reverse|gi
CGATAATTATTAAATCATAGTACAAAATAAAAGTTTTAAAAATTAGAAAAAATATACAGCTCAGTACAAATTATCAATATACATGATAAACGCTTTTACCCTATAACAGGATAAACACCATGCAAGATCATATTCAACGTTTCCTTTTTAAAGACCTGAATATTCGAGGTCAACACCTTCAAATTGACCAGGCCTGGCGAGAAAATGATTGCCGAACGTCATTACACGCCCGACGCTGACAAAAGTACTTGGT
>read_287|beg|2107131|length|251|reverse|gi
AACAAACCATGCAAAAATTGGAAGCGGCTGTCAAAGCAAACGGCTTGAAGGTTTTTATCAAAGTAACCATACCGCGGGCGCCAAGTCAGTTGGGCAATCCTTACGACCTACGTCTGTATTGATCTTTGGCAACCCCAAAGGCGGCACCCCTTTTATGCGCTGCGCCCAAACAATTGGCATGATATGCCCTTAAAAGCTTTGGTCTGGAAAGATCAAAAAGCACAGGTTTGGTTAAGTTATAACGATCCC
>read_288|beg|1545999|length|252|forward|gi
TTTTTTCCCATTTATTGCCGTATATGTATTGTTTAGCTACGCTCTGCACCAAGATTCTTTTTGATGCCTGAAAAGACTTTAGACGCAGTTCTGACGTGCGTATGGTTTCAAATTTTTTCTTGCGTTCTTTTGTTTGTGGTTTCGCTACCGGAACCATTTGGTTGAATAGGCGGTCAAGAACTTCTTCGTATGAGTTTCCTTTTGTTGGTTTCATTTCTGCGAAGCTGACATTTTCAAACACTTTGAAGTT
>read_289|beg|558822|length|249|reverse|gi
TTATTTAATATTCTGAAAAAATACCTGCCACATGAAATTCTAACGCCCACACCCGAGTTTTCGGAAACTCAGGAAGTTTTGTCTGACAAAGCCAAACTCAACGCGCCGCAATTTTTAGAGGCCATTCAGGAACAACTGTCACCGACACAGAAAACGATTTTAAAAACCAATAACATTGAAGAGATACAACGCTTTGCTCAAACGTGTGAAGCCCTTGCCGATCAATACGATTCCAAGACGTTAAAAACC
>read_290|beg|829923|length|250|reverse|gi
TTATCTGATTTTTAAAGTGTCCACTTTGCTGCTTAAGTTTTTATTGGTGTTGGGTGTGATTGTTTTGCTTATGGTGATATTGGCACCCCGAAACAATCGACTATCTAAAGACGCTTTCTGTTCATTTAGAACGAACTATTTAGACAGTTTAGAGTAAAGAAAAATCTGCGTAAGGCCTAACAGATTAGATTGATATTTGGTGGACGATGGGCGGAAACAAACTTTTCTATAGAAGTAGCTTTTTTAGAGGATT
>read_291|beg|1807838|length|252|reverse|gi
TTGTTCGTTACTGCATGTGCCGGTCAATCTGGAACTGGAGGTCAATCTCAATTCCGAGTTGAAGAACTATTTGGCATTTGCCAAGCAAAAATTGTCGGAAATCAAATTCTGGCCGATGCGGTGGAAGGACAAGCCAAGAAGAGGCGCTACAGATCAATCGCCAAGCGCTTGAAGTAAAAAGCGGCCTCTACGTTAATTCATGATCTAAGGTACAAGCGCGAATCGCAACACTGGACAGCATCGCGTTTG
>read_292|beg|883003|length|253|forward|gi
TTTTGGTCCGATTCGTGATTACGAATGTCTGTGTGGTAAATACAAACGTCTAAAGCACCGTGGTAGTTATTTGTGAAAAGTGTGGCGTTGAAGTTACACAGTCTAAAGTACGTCGTGAGCGTATAGGGGCATATCGTATCTAGCTAGTCAGTTGCTCATATTTAGGTTTCTAAAATCATTGCCTTCAAGAATCGGTTTTAATGTTAGATATGACATTAAAAGAAATTGAAGCTGTGCTGTATTTTGAAGCCTTT
>read_293|beg|2375460|length|252|forward|gi
TTAGAGAGATTACGGACTTCTAGTATTTTGTCGTTTGACATCCTTCCCTCCGAATGCTGATTTGATGTGCTGGTTTTATAAAATTAACTGTTCGTGACAACTAGTCAGAATCAGAACATTGACTAGCGTTTTTGGCCGCTTTTGGCATCCATAAACGTCATCTAAGAAAACTATGGTTACAGCCACAAAGATGGCAGGCTTGACGTTCACCATTTTTCGTCATTAAAGTTTTCGACCCTGAAAGGCAATATACATCAA
>read_294|beg|510768|length|254|reverse|gi
TGCCGGAATTAGCGGTGGGTGATACTTTTGATTGCGAAACAAATGGGCGCCTATACCATTGCGTCTGCGTTCGGAATTTAACTATTATCCTAAGCCTAAGATAGTGGTGGTCGAAGATTTAATTGACCATACGGTATGACTGAATAGAGGATAACGAAATGGCAACAATCATTAAGTGGCAAGGTGGAATGGCTTTGAAGGCACAACGAAAAGTGGGCACTCCGTATTAATGGATGCGGCGCCTGAAGTCGGT
>read_295|beg|658108|length|254|reverse|gi
AGTCACTCCGGAACACACACCCAAATTTTTTCTCGATCGCTTGCGGGAAAAGATTCCAGTAGCGAAGGCAATTTCGGTATCGGATAAGTCAACAAAAAAATCGCAAACGGGCCCTTTGGTCTTCTTAGGGGCTAACAAGGCTTGCAGTTGGACAAGTTTTTCTTCTGAGGAGAATGGCATTTCTTCGATTCACGGTCAACTCGTTCTCTTTATTCGGGTGAGAGGACTCACTTCTGGCATTTTTAGCATACGGAAAC
>read_296|beg|102987|length|254|reverse|gi
TAAAGCCTGATTTATGGCAGAAAACGGCATCGTTCCAATCCGGTCACCGCTTTCAACTCTTCTTCTCTCAAACCGCGAAAACGTTCCGGTAAATGGTTTTCTTTTGCCATTACAAAATACGCCATACCCTTCACTGCCTTTCGGGTAAACCACTCCGGGTAATTTCAGGATGAGTAACGAATGAAATCTTTAAACGGTAAGTTTTCCGCCAACACCAAAATGCCTTCATCCACATTTTGGCGACAGGCTTCCG
>read_297|beg|327550|length|251|reverse|gi
TCAATATTTCGGCTACCGCTTCCCTGACATCTCGAACGGCAAACATATCATCCAGTCGTAACTGCAAGGCGGAAACTTGATGCCCATTTTGAACACACGCTGCGCATCGGCCATATGCACAATGGCCAAGGCGCTGTCATACTCATGCATCCCCCACTTCAAACAAGCCTGAAACGGTAAAGCGTTTTAAGCGAGGGACCACTCCCATTGGAAGATGGACGCCTGCGGGGCCACCAAACGTGATTTTGT
>read_298|beg|220063|length|251|reverse|gi
ACATCACTTTACAATGATTTTAAGATCAAAAAAGACAATTGAAAAGTGTAACAAGATTCTAAAAACCTTTTATTAGTGGGGTTTTTCATACGAGCCTGTAAATAATTTTGTGTAAATGCTCACCGTTAAAAAATAAAACTAGCTTCCTTTAGGAAAATCTTTTAAACAGTCATTTTCCTGAAGGGTTTTGAACTTCGCAAGCGCAATGTTTCAATTTAGTTTGCTCAACTACAAATTCTCTAGTTCCTGGGT
>read_299|beg|191134|length|252|reverse|gi
TTTAAAGGGACTTAACGGGGCTCCCGCTTGTACACCCGATGGCAAAAAACTGGCATTGACGTTGTCTAAAGATAGGTTCGGCGGATGTTTATATTATGGATATGAAAACCCGTAAACTCCGTCGACTTGACTCGTAATTAGGGCGTATTGAAACAGAGGCTGTCTGGGCACCGAACGGGCATTCTTTGTTTTTTAACTCAGATCGACGCGGTCGCCACAGATTTTTCAAGTGTTTTTAGTACACTGGAGAGATGCG
>read_300|beg|762329|length|257|forward|gi
ATCAACTGCATAACGTCAACCCCAGATTTACCGTATCTTCAATTTTTCCAATATAATATTTGAGAATTATTGGCATAAGCATTTAATTTCAATATAACTTAATGGTGCATAAGAATCTGCTGCACCTTTTAACCACATATGATCTTGAATCGATGTATTAGGGTTGTCCCCCCACCAAGCGACCAATTGATCATCCGATCAGGGTTGTTGTCATCATCAAAGTAATATACCTGTTGGATATACTTACCAGGC
>read_301|beg|1907472|length|251|forward|gi
CAATTGCTCTGCACTTTGTGGTATAAGCCTGCTCCAAATGATAAGGCTCACAACAATTGCTGTATGTTTTTTTGGACCCACATGGACACGCTGTCATTAGGCAAGTTCCCCTTCTCTTGTCAGACGCTTAACCAGAACATGAAGCTTAATCTGCAACAACACAGCGGCCAATATTAACCCCAGAACAAATCCCTAACCAAAAGCCGGCGAGCCACTTTTAGGAATAACCCGTAATCGGTAAAGGCAAACACAT
>read_302|beg|1130900|length|253|forward|gi
CCACATGACCTTTTTAGGAACACACCCAATGTTAACGCAGGTTCCGCCCATTTTTTTGGCTTACGACTACCTCACATTTTTTGCCATATTCAACTGCTCTTTCCACAACGGATAAGCCGTCCACTTCCTGCCCCAATGGCAATCAGATCATAATCATATTGCATGTGTCTTCCTCTTCTAAAAATAGCTATTTATCTTTGCGTTATTTGGATAAATAGTCATTCTTCTAAAAATTCATTTTAATAAAAAAA
>read_303|beg|1516924|length|255|forward|gi
ATTTGAGCAAGAACAAAGACAGTAGATTTCTTACGAACTTGCGACAGATACAGAATGCTTCAAACCAATATTGCCAGTTATAATGAGTATGTGTGAAATGCTACTTGAGTCAAATCAAAAGTCATATGCTCTGCACCACACCGTGGGCAATTTGCTACTAATTCAGACACTTTGTTAACTCCATGTACTTAGCCATAATTATTTTGCGCCTAAGGTTTCAATCAGCCGACGCGTTAGCGTTCGGATGGATTG
>read_304|beg|870225|length|255|reverse|gi
ATTCGTTAAAATCGGCTTCTTTACCAACGCCCCCCGCGATCAAAATGACTTGGCCATCAAGCGTTTCTTTAATCGATTCAATGGCGGTGAGGTTGCTCCCACATTGGTTCCTTTCGAATCGTTAATCCACGCGGACGCCTTCTTGTTCGAAGCACAACCTGTGTTCGATGCGGTAAACCTTTAAAGGTTTTAAGTACTTTTCAAACACCGCATCCGACAGATCAAAATGGTCGGCACAATGCCATCATCGC
>read_305|beg|328476|length|252|forward|gi
GCTTGGCATGACGAGTTATGCAAAAGTACATTCGGCCTATTTATAAGATAAAGTCGCAGGCGTTGGTGGACGAACATCGCACCAAAGGCGATCAGCTCTTGATTGTGACGGCAACCAACAGTTTTGTGACCCGCCCGATTGCCACTTGTATGGCATTACGGAGCTTATTGGCACCGAGCCGGAAATTGTGGACAACAAGTTCACAGGTGACGTCGCCGGTGTGCCTTCGTTTCAGGAAGGCAAAAGTCA
>read_306|beg|520483|length|253|forward|gi
GTTGTGGATAACTTGTTGAAAAAGGGTGTGGATAAATGGGGGTTGACGTGTAATTAAGTTGTTGAACTTAAGTACTAATTTTCTGGTTTTAAAATTAATTAATTTTTTAAAACCAAAACATCTTAATAGCCAAAATAATCAGCAGAATTGCAAAAATTCTTTTCAGAGTTTTACACTGGCGAGTTTTGCGTACATGGCCGCCCCGATCGGAGCGGGTAAAAAAAGCTGGCAATGACAATGCCTAAAAACGCCGG
>read_307|beg|2261668|length|251|forward|gi
CAGTTTCAGTTGGTGCGGTTAAGAGCCGTATCACCGAATACGCCTTTGCGATCAAAGACACAGTCTTTTCCACACGTGTCCGGCACCAACTCAGGTATGGGCTGTAACAAAACCTGGTGCCGATGCTGAACCTATCAAAAGGCAGTCAAGTCACTCTTGGGAAACAAACTTTTTCCGTGGCGGGTCTGTTTCAACCTGCCAGCAGCGGTCTCGGTATGGGGGCTTTTGCCTATCAAATGGTGATTCCCTTGT
>read_308|beg|188724|length|252|reverse|gi
ATCTGGTGGAGAAAGACGTCGTGTTGAAATAGCACGCGCCTTAGCAAGGAACCTAATTTCATCTTATTAGATGAACCTTTCGCAGGGGTTGTATCCCATTTCGGTTAAACGACGATTCAGAACATTTATTTTGCATTTAAAGATGAAAGGCATAGGCGTTTTAATTACCGACCATAATGTTCGTGAAACACTTGGGGTATGTGACCAGGCTTACATTCTTCATGCCGGAACAATCCTGGCACAGGGGCGCACCA
>read_309|beg|535711|length|254|reverse|gi
TAAAGCAGACGTTAAGAAACCTGCTGCAGCGGCCAAGCCGAGCACAAGCGGCAAGTGCCCCCAAACAAGACAGTTCAATCCGTGTCGTATTTAAGTAAAATCGATACAATTAGTGAACCTAGTGGGTGAGTTGGTCATAACGCAATCAATGTTAAGTCAGTTTGGAGAGCAAGCTGAACAAAATGAAGATTCCGATTGGGCCGATAAGCTTAAAGAAGGATTAACACACCTCGGAAAGACCACGCGTGATCT
>read_310|beg|2334045|length|257|reverse|gi
ACCAAAGAAACCTTAATTTCAGTTGTTAATGCCGCTTTAAAAGACTTTAAAAAATCATCGTGAAGCACTCACCACCATTGAAGGAATCAACACCGCCTTCCCACTGATGAAAAGCGGTCACTTACCAATTTCAAACGCTCGAAGAGGCCAAACATCTGTCAAATTTTATTGCGTTTCTTACCAAAGATCCCGATAACATCGGGATTGGCTATTTAGAGTTAATGATCAATGCGGTTGAGCATGGCAACCTGG
>read_311|beg|979821|length|257|reverse|gi
TCCAATTTGACGCAAATAGGGGAAGGGGAGTCGTCATCATAAGTGCCTGTAACGCTTTTGTCTTGTTGGATTGCTTCGTGGCCAGCCGTGGAGTTCGCGGACAATGTTTTCGTTGTCAGGCAATGGTAGCCAAGGTAGTGGCTAACTGGCTGTTCAGAACCGAAAGAAGCGGAAGGGTGACTGAGGCTGCTGATATAAACATACAGCCTAAGGCTTTTGTGCTGCCAGTGTTTCCAACACCAATAAACGACAGC
>read_312|beg|778424|length|254|reverse|gi
GGTAATGTCAGCCGTAATGACCAGATCGTTATCCGACAGACGTTTCACAATTTCATTATCCGTATATCAAAAGCCTTGTGTGACCTGTAAAAAATCAATATAAGACGATTTTGGAATCCGCATCGTATGATTGGCCACCAACGTCATTTGGACTTTGGCCCGCTGTGCAGCTTTAAATAAAATTTCGTTTAATCACGACCGGACAAGCGTCCGCATCCACCCAGATATGCATAGATTCTTTTCTTTATATTG
>read_313|beg|1462053|length|256|forward|gi
ATAAAGCATAAGCCCATGATATTCAAAAAAAAACAGGCACTCCTAAATCGCATTTACATACCCCCCTATCCCGGAAGAGGATTTGCGTTCATTGTCGAATTTGAGTCAACGCGGCACTCGAAAACCGACCATTAAATCTCAATTGATTGTCTGGATCATGTTTTTAGTGCTCATCTGGTTATTGGTTTGGGCCAGTTATGCCGAGCTCGACAAGATCGTTCGAGGACAAGGAAAAGTAGTTCCCTCTACTAA
>read_314|beg|1546270|length|256|reverse|gi
CCAAGTTTTTGATTTGGCTGATTGGAATGCCCCTGCTGTGTCAGCTGCACCACTTCTTTCAGAGTATCAATGTTGTGCTGGGTGTATAAGCGGTGGCCAGAATCGGTTCTAAATCGGTTCAATTAAGCCATAACGACGTTCCCATGCACGAAGAGTGATAGGATTGACGCCACGTCAGTTGGCCACTTCCCGAATGGGGAAAAGTGCATACGCTTGTTGGTTGAGAGCTTTTTCATAACTAGATATCTTATACAG
>read_315|beg|1664035|length|255|forward|gi
TTTGCAGGCGACAGTAGGTAATGACCTTCCAGTATTAACCAGTGAAATTCGATTCAGTATTGGGTCGCCAATGCCAGTGATGACATAAAAAAACAGGCCATACAATTGGCACACGCCAATAACACAATGGATGCCCTCTACCTCGCACAAAAACCACGTCCGATCAAAACGGTAACTACGCTGCGGGTGTTTTGCAGGGCGTTGGGCATTATATTCCCGCATTTCAAAACATATAAAAGGTGATGCACGCGCTTA
>read_316|beg|1737493|length|255|reverse|gi
TCTGGTTGATGGTCGAGCCGGCCTGATTCCAGCCGATGAAAGTATTGCGAGTTATATCCGACACTTCAATAAACCCGTTTATTTATTAGTCAACAAGGCGGAAGGTCATAAAAAAGACGTGATTGCCAACGACTTTTTATCAAATGGGGCTGGGTGAACCCTTTGGATATCTTCTGCACACGGTTGATAACGTTAATGAGATGATTGAAAGCGTATTGTCGGATGTTGCGCAGGACGTTGAAGACGAAGAT
>read_317|beg|1382671|length|256|forward|gi
GCTTTTGACCGGTAACTCAGAAACAACCCCAGCCACGGGTGAAGTAAACGTCCACCAAACGAAAAGGATTCGACCTTGTCCATAGAGCGTTTGAACGCGTGATAAGCTTTGTTTTTGAACACTCATTACCTGAATAGGCCAAACTTTTTGCTGAATCTGCACAGGCGGCTGTGTCGGCTTGGTGGCCTTAAAAAAAAAATAAAATGCCAACCACACCCGACTAAAACTGAGCAATGGCACCATCGCTGGTTTCAAAC
>read_318|beg|1098145|length|249|forward|gi
AAAGAGAAAGAGCGCCTAGCGGTAATCCGTTCAATGAGGCTGCAATCAAGCAAGTGGAAATTGATAATCAGACCACGCGTTGAAGATGACGCGGAAGTGTTGCCAATTTTAGACTAAAATGTTGAAGCAACGCCGCGACTCTTTTCAGCAATATGAAGTAAGCAGGGCCGACCAGAACTACGGCTGAGCAAGAAGCATTTTGAAATGAACATTATTCAAGACTTCTTGCCAAAACCACTAACAAAGCACGAAGTTT
>read_319|beg|2198427|length|253|reverse|gi
CGGCATTGCGGTTTCACGGTGGAACGTGGTATTCAGTGGGGATTGATTGAGATTGTGCGGGTCTCTGCGTCCATTAGCGAAGCGACTTGAGTTGGTTCATCGCATAGATCGTGATACGTCCGGATGTATTTTACTGGCTAAGAAAGCTTCGGTGTTAAAAGCGCTGCATGAACAGATTCGCGAAAATAAAATGACCAAGGAATATCTGGCGTTGGTTGCACATCATTGGCCGAAAGGTTTGGAAAAAATTGAT
>read_320|beg|295197|length|253|reverse|gi
TTTACGCCACAACCCACAAGCTTCACCTTCTTTTAAGGTGTGTGAGACTTTTCGACCGTAACGATCTGACTGGATAACGAGCTTCTGGCCTTTTCGAATAGGTTCACAATGCTGATCCGGTTCCACTCACAACAGTTTACGCGGCGAGGTGTTGTAATATCGCGCAATCGTCCATAGGCTTTCCCCGGATTAGAACTTTGTGGATGTGTTTTTACCATTATAGTCGTTGATTTTTTAATGGGGTTTAGG
>read_321|beg|1590926|length|253|forward|gi
TGTAACGAAGCAGATGCAGCATAGACCGACGAACTCCCATAGGGTTTCAACACATGCGATTTTTCTGCATTAATGCTCGCGCAACCCGTCGGGTGAGATGTTCGCTGTAAGAAAATTCAGCATAACGCCTTATAGAGTATAATGTTGACACCATAAAGCATTTGTTGAAACGATCAACTTAGGCTGTTGAAATCAGCTGCCTGACAACATGTCAAACTGCCGCGGCAGCTAACAGTACATACCGCTGCTCCGT
>read_322|beg|704514|length|255|forward|gi
GATTCCTGTGGTGTGGGTTTTGTGGCGAATACTAAAAGGTATTCGATCCATGAGATTGTTGAACAGGGATTGAAAGTGCTTGAAAAGATGAAGCGATCGCGGCGCTTGCGGATGCGAGAATAATACAGGCGACGGCTCGGGTATTCTTATCCCACGCTTCCTGTATCGTTTTTTGAGGAAAGCCTGCGAGGAGAGGGATATCGAGCTGCCTGCTGAAGGTTCATATGTCGGTAGGTATGGCATTTATGCCTCCGG
>read_323|beg|405021|length|252|forward|gi
TCTCTTTCATAAAGGGCTTGTTCTTTTTTATTGTCCCTCTTGTGCTTGTGCTATTTCTTTACAGTACAGGTTCTGCGCTTTCCGGAGAAAGGAACAGGCGTGTACGCGGTGCTCTACAGGCGCTTTCTTTTCGCTGCTTTTTCTGTCGTAGTGATTTTTGCTGTTATTTTTGTGCGCAATATCCGCAGTTTCTGAATGATACGCCAAAAGCCGTTATCAAAGGTGAGGCTTTTGATTACGTTGTAGCAGTAC
>read_324|beg|217488|length|251|reverse|gi
CCGGTTGCATGAAGGTTCTTTTGGCCCTACTCTCAGCGTTCGTGAAACAGGGTATGTTTGTGCATGCTCGATGTCCGGCACTATGCGCGGGAGATTGCTGACGGCGATACCGAGTCTGTCGTAGGGAAAGGTAAGAATCAGTTCATCGGACGCGAGGCCGAGACCGGCGTTGCCCGCCGGTGTCACCGAGGGTGAACGTCGGTTTTCCAGTTTTCCCACGTAGCTCGAAACCATTTCGCACGTCGATCCTC
>read_325|beg|132326|length|254|forward|gi
CCGACCATCTCCCATCAGAACATCAGGGGGAGGTGGATACTATGCTTAGAACAGGTCAAAGAACAGCTGGTTGTCATGAAACTCCATGGCATGGCAGAAGCTCTCGATACCCAGATCAGAACACCTCTGGCGGCCGATATGGACGTTCTCCGAGCGGCTTCAACTGCTGGTCGAACAGGAAAAAGCTTTCGGGAAAGCCGGAAGCTTACCCTCCTTTTGCGCAAGGCACGGGCTGGCTACCCTGTATAGCCTGC
>read_326|beg|1208135|length|254|reverse|gi
CCATCCATACGGGACGAAGGCTTCAACGCCGTGTTCGGGCTCCCTGCCCTTTGTCATCCAGGACCCGATATATATCAGGGGGCTGCTGAACTATCGTGAATAAAACCGGAGTGGTCGTTCCATTTTTCGGAACCGGAGAAAATACATAATACCCCGAGAGTACTGTCACAACCTTGACGGAAAGGAGTCGGGAAGAAACCGTTCACGGTTCATATTCGGCCTCGCGTCTGTTCTTCCGGCCATACCGTTCATTC
>read_327|beg|1969041|length|252|reverse|gi
GCTGTACCGAACAAACGTACAGGCGGCGTTGTCATCGGCAGCATCATTGCACCGATCTTTTTCAATACAGCTGAGGATTCCGGAGCGTTGCCGATCCAGGCTGACGTGGCAGACCTTGAAACCGGGGATGTCATCGATCTTTATCCTTATGCGGGAAAAATTGAAAAAGAGGGCGCTAGTCATCACGGAGTTCGATCTCGAGCCGAACACTCTTGGCGATTGAAGTACGGGCAGGTGGGAGGATTCCGCTGA
>read_328|beg|1181932|length|253|forward|gi
CGAATTATCATCTCGTTTGAAGAATCAGTCAGCTATATTCTAAGGAACGGGAAGAATATATGAGGCCTTGAAAGGAATTAGTGGCCTGCATGTGTTCGAAAGTGATGCGAAACTTTATTATTATACGAGTTCGAAACGCTCAGGAAGTTTTTTCATTTCTTTGCCGGAGAAGGTATCCTTGGTAAGGAATGTTTCAGGATATCCGCTCATGCAAAACTGTCGTTCGATTCAATATAGGGTTGAGAAAGGAAAA
>read_329|beg|1995409|length|255|forward|gi
CCCTGAGCAACAGCACCGCTTCTGTCTGCCGATGCTTTATCAACCACTCGTGATTCTCAATCCTTTCGGAGTTGCCCATTTACTCCCTCGTAAGCAGCTCCACAACAAGCCATACCACCCGTCCGATAAGCAGAATATCCGTACTCTACATTAACAACTTCACGGCTTCTCGCAATATTTAAACTCGTTTTTTTCGACTCCCATTTGATTCCTCCTTAACCAATTTAGATTGTGTTATAGTGTTGGATATTCTGT
>read_330|beg|2493751|length|258|forward|gi
TTTGGCAAGGCAAATGCCGCAGCCGTGACGTTTTTTCATTGGGGGCAGGAGGTTCCTACCAGCAGCTTCAGCACATGCTGACTATCGCGCTACGCTAAGCTCCAGCCGCTCGTGCCGTTCAATTACCTGTCGTGCCGCTGAAACAACCTTGCTTATCACAAAATCAGTCAAATGAGTGTGTTCCAATGAAGCAGCCCGCATCGAGGGATCGATTTTTTCTTCCGCTGCAATGCGCAGGGTACAGTCGTTCGTTATGTT
>read_331|beg|318740|length|250|reverse|gi
TGAGAATATTTGCCGCGCCGTATGCCTCAAGTGCCCATACCTCCATCTCACCAAACCCGCTGACCACCGAACTGCGCTTTTCCGCCCAGCGGCTGCTGTGTTATCAACGAGTACGGACCGGTCGAACGTGCGTGAATCTTGTCATCGACAAGATGACTCAGTTTCAGCATATAGATGTATCCGACCGTGACCTCATCATCAAAAGGCTCTCCTGTGCGGCCGTCGTAAGCCTGACTTTCCCGTGCATGGG
>read_332|beg|139204|length|259|forward|gi
GTCCCCACGGCCGACCTTGGTGAGCTGCTCAGATCTTTTCACCCATGCCCATATTGGTGATGATGACGGAATCACGACAATATAGCCTTGCAGTCAGATACGTGCCCGTCCTCTTCCCAGACGCGTACTGAAGATCGTCCGGCGCTCTTTCTTCCATTTCTTTTGTCTGTCTCATGAATTACGGTAGTCATCCAGCTTTTTTGAGTCAGTTTCGACTTTTTTGAACGTATTAGCCAGTCGACCGTCATCGGCAACCTCA
>read_333|beg|1227965|length|250|forward|gi
GTCCCCATCATCACCTTCTCCTGCTCGTATATCCGCAAATCGTTGTTCTCAACGGAGCAGGGAGGAGAGTAGGAAGAGAATGAGGAGTGCCGGGAATGAGATATTGCGTGGTTGCATGGGTACAAGCTTTGAAAGTGAATGTTTACATATCCAGAGGACTGACGACACCCAGCATATTTTTTTTTGCCACGTGCGTGTAGATCATCGTTGTTTGCAGATTGGCATGGCCAAGTAATTCCTGCGTACGGTT
>read_334|beg|447108|length|247|forward|gi
CAGCCTCAAACCATTATCGGCAGAGCCGCTGCCGTCGGCGCAACGCTACACGTACTGCAGGATTTCCCGGAGCCGGTTGTTCACTCGGCAGCCGTCGGGGAACTTGTATTTTCCCTAGAAAGCACGGGGGGCTGATTTCAGGAAGCTCAAGTCAGGGGTTACGGGCGATTTTCATGCATCTAACCGGAGCTGGCTGTTTTGGCTGCACATGATGCAGGCATTGAGGAACGTTCGATCAGAAAGGACT
>read_335|beg|1637028|length|251|reverse|gi
CAACGCGGCGAGCATCTTCCGGTCAAGAGGCGTTGATCGATTTCAGCGTCAACGATAAGCCCGATTTCTCCGCCGCTTCTGAGGTATCTCTCGATTCGTTCGCGCTGCACCGGTATCCATCCATAGACGGCAGCGGAGTCAGGGATTTTTTCTGTCGGCGTTTTGATGTTGCCCATGACTGTGTTCTTCCCCTCAATGGGGCAATTAGAGGGGATTTATCTCATCCCGGCAGCGCTTGGCCTCGATAGCGC
>read_336|beg|5257|length|251|reverse|gi
GAAATCTGTAGCATCTGTTTCACAGGGGTGTAATAGTCGACGGAATGACACGGAGAGCATGACTCTGCTACGGGCCTCACGTAACTGATACGCTATCGTGCTACGATATTTCCTCGACAGTTCAACAAAAACCAACTTTTTTCTGTGGTTTGAACCAGAGGTGACAGGCTTCTGAGACAGCCCCTTATGTATTGAGAGTAGATCTATGTTCAACCAATATTCTCGAGATGTCCTGCCATGTTACAAACAAC
>read_337|beg|1566619|length|252|forward|gi
GGTGCTGTCACGCTTAAATATTCAGGCAAATGCTTTGCCTGTAACAGCTGGGAACCCTTCAGGAAAGCATTGCCGAAGATTCTGCGAAAGAAAAAACGACAAGCAAAACATCTCCCGCAGGCAGAAGCACTGATGCAAAACGAAAGCCCTGCTCCGTTCAAAAGGATTTCATCCGGCATCAATGAGCTTTGACCGTGTTCTTGGCGGGAGGCCTGATGCCTGCATCAGCAATTCTCATCGGCGGTGAACCGG
>read_338|beg|601373|length|256|reverse|gi
TGGACAACTCGTCTTCTGTGATGTTAGTGACATAGCCTTTGATACCGTAGAAGCTTCTCTGTCTTTGCCTGTACGGCCCGGCATCGAAGATGAAGGGTTTGTCTTTTCTCTTTGGACTTACTTGATGAATTTAGCCCGTCTGCCGGGCTCATTGCGTTCAAGCAGAACAAGCGCTCGCTTGACCTGCTTGTCGAAGTCCCGCTTGTCCTTCTTGTACCGGGCATCAGAGAACTCGACAGATCATGGTGGCATTTTT
>read_339|beg|1315068|length|255|forward|gi
GTTCAAGGTTGACCCATTTGCTGGAGCCTCTTGCTGCTCTCTAGTCTGTTTTTTGATGATTTTTTCTTCCGAAACGGCATGAACGGTTTCTATACCGACTGCGTCACAGCTTCGTATGATAGCGGAGAGGTTATGCGGTTTGTTAACGTTGTACCATCAGAACTGTCAGATCAGGGCTGACGATATGCCAGTAGCGCTTGATTTTTGAGAAACGTTCGGGGCTGATCAACTGGCTTGAGGTCTTGAGTCTTTGAT
>read_340|beg|410415|length|257|forward|gi
GTCATACAAAGACCATGGCAAGAGCTGGAAGGCAGTATACGGAAAAAAGCATTCTCCGGGGTTCAGGTGGGTACATGAGTCCTTCGGTACTAATTGGAGAATGACGGAAATACAGGGCGGCTATCGGGAGGATTCAGCTTTCAAGAATGCCGCTGTGGCAGGCGCAGAGTAAAGAGGAACGTCCTTCGATTCTCAGTGATGGCTTCAGAAGCATTACCCGGTATTGAAGTACAGGACGCGAGAATCCTGATATTGTT
>read_341|beg|884944|length|251|reverse|gi
AGCGTCTCGAGCCCCTGTAAGCAGCATGAACGAATTGAAAGGACTGATAGCCGGCCCGAAATCCCTGAGTCCTTCGACTCTCGCGCGGACTAATAAAAGCAAGATCGCCGAATGAGTCGTGAAACTTCAACCCGTGGTATCCGGGTGACGGTTCCGTGAATACAGGAAACTTTCCGTTCTCCAGTCAAAAGTGCCCGAATCGACGATTACTCCGCCCCATGGAGGTACCGTGCCCGCCAATCCATTTTGTG
>read_342|beg|928121|length|249|reverse|gi
TTGCAGAAAAAAAGGTTATCATATTTGCCGACAAAGACGCATACCCCGCGCTACTGAGCCGCTACCCTTCGGGAACTATTGCAGAAGGCGGAGGAAAAAACATTTCGGCACTGAATTCCTCTCCCTGAAATGTCAGTAAAAACCGTTGACAGCCTTGAGGATGCACTCAAACAATCGCCCGGTTAGTTCCATGCACGAGCGAAGCTGTTATCGCTTCAGATGCGGTGGTAAAAATGAATTTCTCAAGCG
>read_343|beg|1612578|length|255|reverse|gi
GGTAAGCTTGGGTTTCAGAGTGCGGTGCTTATAGGGAACGTCTACCGGAGGGACGCTGGCACTTGCTGACCGCGTTGCGGTATCCGGAAAAAGTGCTGGGTACTGGTTCTGGCAGCTCCGATGATCTACAGCGGTTATGCGACCAGCGAAGTACCGGCTTTCATGTAAACCGGTGATGAAAGCGATGAGCCCTGCGTTCTCGAGGCTAGATGAAGTTTCTGATAACCAGGCTCTATGACAGGAATATCCGGGGGT
>read_344|beg|1400493|length|252|forward|gi
TTTCTGAATCAGGAGGTATTGTAGCCTGATTTCTGGGTTGTTGAGCGTCCTGTTGATGATTTTTACAGCAGATTGCTGACACGAAGGGGTTTTTGATGAAACCGCGTTACGAGTCATCGATGATCCATCAAGCGCGGTAAGGACATTCAGTGAAGATGAAAAGAGGTTTATTAGCGCGTTATTCAGAAGATGCAATGGCTGAAGCTACCTGAGGAAAATAGCTGCAGAAAAGGATATTCCTTTCGATGAGAC
>read_345|beg|363072|length|252|reverse|gi
GACCAGATCGACATTGTCGGCGGGCCGCAGGAAAGCGCTGCGGCGACTTCCCCTCCCGTCTCCCCGGAAGCGCCCTCTTCGTCATACGATGAATTCGCTGTTCAGCTCAATCTGAAAGTCGGCCGGCCCCCTGTGTTCCGGTATCGTCGGTGTATCAGAGGACTGGGCGGCATGGATAGGGGCCGAAAAAAACATCAGCAGTGAAAAAAGGAATGCAGGACGAAGCAAAGATGAGTGTTGTTCACGGTATTC
>read_346|beg|2422656|length|255|forward|gi
TTTTCTATCCAGCTATTTACCCCTGCAGTTCATTTCCCAATAAACCATGAGCGGTTTGGCCGCCTCCTGTGGGTCACCGGATAGTCTGAAATCCCTGTCCCGTTGTCGCATTGAAAATCCGTTTTTCAAACATCTGCTCAGCAAGCGCCCAACGTTTGCGCCCTGCCTTGAGTCATGACAAGAACCATATCCTTCTCGCCCTTTTTCGCCCTGGTCAATAAGGCACCTGCCCGCCTTCATGGTATATCCGGTTTA
>read_347|beg|2624471|length|256|forward|gi
CGCCGACGGCGACCTGCTGCTGTTCATACGTGGCGCGATAACGCTTCAGCCCGTTGAAAATGCCTCTGGCAATGTCACGCTGCACAGTTGCCTGTCGGAGAACCTTTTTCCTCTCCAGGATTGGAAAGTATATCCCGCTTCGACAAGCAGGTCTCGGTCATGGAAGGTTGTCCGAGAGAACCATGAACCCGGCCTGACGAACACCCCTGCCGTTAATATCTGTTTTTTTCTCCATCCCTTCGAGAACGTGCCTTGC
>read_348|beg|884433|length|254|forward|gi
TTCAACAGTGCGGAGCATGGACGCCAACCTTTTTTAGCCCTGAAAGAGTTCGGTAACACTATACCAGGCTCATGAATCCCACTACGGATGTTCTTGAAAAACGCATGGCAGCTCTTGAAGGCGGTAAAGCCGCACTTGTTGCTGGCCAGCGGACACGCGGCACAGTTTATCGCGTTGACCAATATCTGTCAGGCGGGGAGACTCGATCGTCTCTTCCAGTTTCCTTTACGGGGGAACCTACAATCAGTTCAAAG
>read_349|beg|583843|length|251|reverse|gi
AAACCGTTCTCGCAAATGAAGAGGTGGCTGAAAAAGTCGCCGACGGGCACGCGGTTGTTCGAAAACCCCTTCGCCAGTGGGGTACTGAAAATAACCGCCTATGCCGAACGCCTGCTCTCCGATCTCGATCTGGTTACTGGCCGGAAAGTGTCAAACAGATGCAGCGAAACTGGATCGGACGGTCTGAAGGTGTTGAAACGATTTTCAGCTTCCGTGCCACAGGACAAGCCTGAAAGTCTACACAACGAACG
>read_350|beg|861231|length|252|forward|gi
GATGACGGTTCACTGGGTGAGATATTCATCGATATGTACAAGGAAGGGGCATCATTCAAAGGCCTCCTTAACTGTTTCGCCGTGCTTGCTTCTAAAGCGTCTTCAGTACGGTATGCCGCTTGAAGAACTTGTTGACAGCTTCACGTTACACCAGGTTCGAGCCCGCAGGCATGGTGCAGGGGCATAATGTGATCAAAAACGCCACATCCATTCTTGACTATGTGTTCCGTTCCATCGGTTACGACTATCTCG
>read_351|beg|719319|length|255|forward|gi
GCGGTGCCGATCTGGTTGGTTTACACAGAAAACAGCAAACCTCTCAGGATAGGTCAACATCCAGGAAAGCTACGTACAGAAGAAAGATAATAGGTAGTGCAAGATAAAGGCAATGTTCACGATGGGCTTTTCAAGCCATTGCTCCATTGCAGGTTACAGGGTTAACACGGTGTGTTATGATGATAACGGAAAACTACAGCACGTTCAGAGTAACTCTTTTTATTCCTAACTGTTACGACAGTAACACAAGCATAT
>read_352|beg|1173033|length|252|reverse|gi
AATCGGTTGTATCTCCAGCCCAGACTGCTCCGAGAGCAAGGGAGAACTTCACGCTCTTGCAGGTTTCGGGCAAAAACATGAACCGGCGAATCAGGGTAGAGAAACCGCATCAATTTCAAACAAGATGCGCTGAAGCCCCGAAACCTGTCAACCCCGCGAGGCTGGCCGTTTTTGCAGATTCAGCGCTTCAGTGACCGATACCCGACAGCACCCGTCACACAGAAGAGGCGCGGCTTCAGCATCGGAAAAGAG
>read_353|beg|1276198|length|251|forward|gi
CCTGCGGCGCTGAGGAGTAGTATCTCCACATGCGGTAGAATCTTTCGTCATAGGCATGCTTCAGGGAGGGCCAGTGGCGCTCGAAATTTTCATGCCAGGCCTTGAGCGTTCTGTAGTAATCGTTGCCGAACGCATGCCAGTCCTCCATGACGTGCAGACCTTCGCTCGCGGCAGCGATCTGTTTGGCCGTACGGGAGCATGGAGTTGGGAAAAGATGTAGCGGTGGGTCCATTTGTCGGTGTTGGATGACG
>read_354|beg|1902322|length|253|reverse|gi
CTCATATCTTTTCCGCAAAACACTCCGGTAAACCCCCTCCTCGATAAGCCCGTCAAGAACGTAGATTTTCGATACCGCTGTCGGAGAGCACTTTTTTAGGTGTACTCCTCCAGCCCCGTTGACCAGCAGCGCTTTGCAGTCCAGAAGCATGGAGGAAACGGCTTCCCAGCGCATGGTTCCTCCTCCGGTAGGCGGTGCCGGACGTGACTCGACCAGGAGTGGTTTCCGCTCTTCTCATCCAATGCATAGATCA
>read_355|beg|2202551|length|250|forward|gi
TCACCTATGCTGGCAAGTTCGCCCGCAAGCTGGCAAGAAAGGTTCTGCGGGAAGGTCTTCCGCCGGACACCATTCTTTCGGTAAACATCCCTAACCTTCCTGAAAGTGTGTGGGGGGTTGCGATTACCGCCCAGGGAAAATCCCGCTGGGGCGGAAAACACCATAGAGCGTGAGGACATGTATGGAAATCCCTACGTACTGGCTGAGCGGAGTAGCTGCAACTTCTGGATAATGAGATGCTGTATGATGA
>read_356|beg|2437|length|254|forward|gi
GGCCAACCGATCAATACGTTTTTCTACAGAGAGTCTCGTTCTTAGATGCTGCCGTTGATTGTCGAGCAGTATCCTAACTATGAAGCTGTCATTCCGCTTGAAAACGATAAAAAGCTGAGTATTGAAAGAGCTTCTTTTCTATGATTTGTGAAAAGGGTGGGGCAGATTACTCGAATATAGGTGATATACGATTCAGCATTTCTCCTTCAACCATGAACTGACGGCGGAGAATATAAATGAAGGGGGAATCGGCA
>read_357|beg|1124222|length|251|reverse|gi
ACCCTCCTGGCTTCCTGACGGCACAGCGTTCCTCTCAACCGTCTTAACAAAGGCATGCAGGGGGACATCGATATCCAGAAAAACAGCCGGGTCTACCTCCACATGGTCGGAACCGATCCGTCCACTGACAGGGAAATCTTCTCCGGAGCCACCAATCCCGACATGAACATTCGTCCTGAAGACATTCCATTTGTCCATTACGACAAGGACAGCGCGCATCTCTTCGTCCTTTATACAGAAACGTGGACCGT
>read_358|beg|750316|length|252|reverse|gi
CGATCCAATCTCTGGTGATTTTATCCCAATCGATTGAACGAGGTTTTTCCTTAGTCCACACATCCCAGAAATCAGGATCATCAGATGATGGTCTATTTCGTCCTCTAAATGTTGGACTTCTACGAGCGCGGGCACCTTTGAAGCAATACCTAACAGAATACAATGGCGAGTTGGCAGACTTGGTAATTCCCGAAGCAACCCACGAGCATTATCAGGAACCAAACGGGAGATAAGCTCGTTGATACCCCGATC
>read_359|beg|1943628|length|254|forward|gi
CTGGGAAATGAATAATGACGAATGACTATTGAAATAATGGGAGATGGGAAGAATGGCGGAAGACCGGAGAGACAAGATGATTTTTCTCCTGTCATTCCCGTGCTTGACACGGGAATCCACTACGTATAGCGGAAACTGCATGGATGCCGGATCACCCCGTGAAATAGGTGTTTGGATTTCACAGGGCGGCATGACTTTGCGGAGGGGCGGAGGCCAGAAGTCCGGAACTCACGCATCAGAACTATCTTCGTTCC
>read_360|beg|2312255|length|255|forward|gi
TCGATATCAGCAGCCATTACTGCTCTTGTCGGTTTGCGTTACAACTTCTGAGTCGCTCCCTGAGCAACGAACTACAAAAAAGGGAGGCTGGAAAAAGCCCTCCTTTTTTGTTTCAACTTCGACCCGCTACTCTTTCCCTGTTATTCTTATTTTCGGCAAAGAATCTGGATAGTTCCGCTGCAGAAAGTCAAGCAGCTTTTCCCGCACATGACAACGCAGATCCCAGGCATCCGAAGAATTGGGTGCACTTACCAG
>read_361|beg|2267914|length|250|reverse|gi
CTACCGTACTCCCGAACTCCGCAACAACATCGACTATGCCGCCTCCAGAAGGGATGACGGGATATTATTTCCTGAAGAAAAAGGGTACGTTAAAAAATGACAGGGTGCTTACTATCATTGATTACGACCAGCCGTCCGTCAAAAAACGGCTTTTTGTGATAGACATGGGCACGCAAATCGCCTGCTTGCCTCGTCACTTGTCGTCGCATGGAAAACAGCGGAGAGATACGTGCGGACGAGGTTTTCAAAT
>read_362|beg|2448500|length|253|reverse|gi
TTTCATGGCCATTGCAGAGCATTCAGTATGCCATCCCGGATAACCGGTACTCCACGGGAGAATTCCACTTCATAATGTGGCCTGAATCCGCTTTTTTCCACGAGGGCAAAGTCTGCGGGATGACGTTTTTACACTTCGTGATTCCACCCTGACACCTGAATGCTGGGCTTCCTGATCCGTTCTGCCTGAGATTTGCCATAATCAGGAAACGACGATACAGAGAAATAGACACTTTCCGTTGACCTCGTATGCG
>read_363|beg|1850739|length|256|forward|gi
TAGCCTTCTCAAACCATTTTTCATTGAATAGGTTTCACGCGATATAGTACTGCGCGTCATCGGCAAACGCTACGAAGATGGATAGGTATCCAGAAGCAGTCCGAACTCCTTGCGTGCAGATGGATACTTATATCCATCAAAGAAAGTCTTTCCTGCTTTTAGTACGAGTCCCTGATCATCGACTTGCCGGGGCTGAAGAAGGAACAGCTTCGGCACTCGCTGATCCGGGAGCAACTCCGTGCAGTGTCAGCTGTGT
>read_364|beg|1999227|length|252|forward|gi
CGATAGTAAAACCAAGAGAAAGCTGAATAATATGCGCGGGGAGAGCAAGCCCGACCAGAGCGCCGAATATAGAACTTATTGATCCGATCAGAGCCATGGAAAGCGCCAGCCGCAAATTTGCCAGGCCTTTGTTCAAAAGAGGGGCCCCGGCTGAAAAGCGCACCGGCAAGAGTCGACCATCAATCCGGTCACCTCTCACAAAATCAAGGTGAAAAGGAAAGAGGCTGCTACAATCGGGACATAGAGAACGCC
>read_365|beg|335122|length|250|reverse|gi
ATACCCGCAGGGTTTTTGCCCCCGGCAGTTGCAAATCCGGGCTTTCCTCCGCCTCCGCCCTGCACCATTGTCCGCAGCTTTTTTCACCAGTTCTCCGGCATTCAGGCCGCATTCTCTGATAGCCTCGTCACCGGCAAACCCCACCAGGGTCACCTTTCCCTGTTCTTCACCGGCAAGCAGACCGACCCCACGTCCGATTTTTCACGCAAGAACTGGCCGAGGCTGCGAAGCGTATCCGCTCCGGAATCGT
>read_366|beg|2380652|length|255|forward|gi
CTGTTTTTCACGTTTTACCTTTTTACCTTTTACCTTTTACCTTTTACCTTTTACCTTTTACCTTTTGCCTTTTGCCTTTTGCCTTTTGCCTTTTGCCTTTTGTCCTTTTGCCTTTTGCCTTTTGCCTTTCTTACAACCAATCCCTTCTCCCTGTACCAGGCTATAGTCGTATGCATGCCATCTTCCAAAGACTACTGCAGCGGTAAACCCGAGCTGCTTTTCCGCTTTCCGGGGTGAACAAACCCAGTAGTCCTG
>read_367|beg|2227436|length|256|forward|gi
TCGGGCCACGATCTATATGACGCTCAAGGATGAAGGAGCACAAATTCCTGCAGGTACTATGGAAAAATGTACGGATGAGGCTCCCTATCGAGCTGAAAGACGGCATGGAAATCATTGCACACGGTCGAATCGAGGTATACCCCCCGTCAGGACGCTATCAGCTTATCTGCACATCAGTTTTCACTTGCCGGAGCAGGGATGCTACCAGCAGGTCGTTTGCCATGCTCCTGGAGTAAAACTTGCCGGAAGGGCTCTT
>read_368|beg|994538|length|253|forward|gi
AATACCTATGACCGCAGAGCAGATATGGCCCATTATACGTCTGGAGGTTGAGCGGGAGTAGTGAGCGCGAACCATGCATGAAGCACTTTCTGGAGCAGCATATTCTTGGTTTTGTAAAGGTTCGCTTCAGCGCTTTCAAATGCTGCTTTCAAGTCAACGCTTGCCTCGAAACATTTTCCTCCTCGGTGCTGCAGACTCTTTTCGAAGAATTTTATGAAGAGAGCCTGGTTCTGTGGAGATGGCTAGTGGTCGA
>read_369|beg|227391|length|253|reverse|gi
CACCACAGAAGAAACTTCTGGGAGAACCAGCAGGAAGCCAACAAAGATCGTAAAAGAGATCAACGACCATAAACTATGGTACTGAAGGATTTCTCGTCGCTTGAAAAAACAAACCGCTGACCTCAGGAAGTAACTGGAAATCGCTGAAGAACTCGGGGAAGAGTCACTTGCGGAAGAAATAGTACTCGCGCATCGGTTCGATCGAGCGAAAATCGCTGAGATCGAATTCAAAAACATGCTCTCCGGTAAAGAC
>read_370|beg|2715620|length|254|reverse|gi
GTATGAGCTTTTTGCTTGCCGATGACCAACTCAGGGAAGAGTTTTATACCCGTCTTGCCGAATTTGCCAAACCCTCGCTATCGCGCTCTACATCCGAAAAGTTTTTAACTGAAACGGAGGATAAAACGCTTTCCAGATACAAGTCGGATCTCCGGTAAGTTCCAGTCTCTGAAGGTCGCCGTAAAACTCCGCTATGCTGAATCTATCGATTACCGCGATTATGAGCCGAAAATCAAAAAAATTGCTCGTATACC
>read_371|beg|1873012|length|254|forward|gi
GGAAAGCTCATCCATAAAAAAAGCATCGAAAAGAGCCCGATTATTCATGAAAACAGAAAGCAGGAAAAAAACCACGTCCCATATTGACCACGCTGAGCCACATACGAGATCAGAATATGCTTTTTCCTGTAATGGCCTATTTCATGAGCCAGAACGGCAACGATCTCCGTAACGGAGTGGTTCTCGTACAAGCGTATCGAAAAGCGCGACTCGCTTACTGCTTTCCAAAACCGGTAAAGAAGGCATTTGCCTTG
>read_372|beg|2593093|length|250|reverse|gi
GGATTTCGGGAAAATAACCGGTCCTCCCGCAGAGAGAGGGTAAGCGGTAGAGCCGGTCGAGGTGGCGATAATAATGCCGTCTGCACGATAGGCTCTGAGCTGTTCGTCGTCAAGTTTGATGTTGAACGTAGGAATGCGTGAATAGGTTCCTTTTTGATAACCACGTCACTTAAGGGCGGTAAAACGTTTTTTCTCATGTTCAACGTCAATATGCGCTTCAAGCTGTGTTCGTTCATAAATGGTGTAGGAG
>read_373|beg|1172907|length|252|reverse|gi
GCGCTGAAGCCCCGAAACCTGTCAACCCCGCAGGCTGGCCGTTTTTGCAGGATTCAGCAGCTTCACGTGACCGATACCCGACAGCACCCGCACACAGAAGAGGCGCGGCTTCAGCATCGGAAAAAGAGTACAGGAAGTGAATAGGCAGAAGAAACGGGAACAGTCATATATTCCGCATACCCCCCAGAGCGTCCGTCCGGTGGCACGAAACTCCAGGCACAGATTCTCTTTACCGTCGAGGCACAGTTCACA
>read_374|beg|274458|length|255|forward|gi
GGAATTCCGCTACACTGCATGAGAGCATTATGGTACTGCCTGATAGTGTCAGGGTGTTCCCCGGTCACGATTACGGTACGTCTCCGTAACTCGACCATCGGTGACGAAAAAGAAAACCAATCCCTTTCTTTTGTACAGCCCGACATTGCGGCTTTCATCCATCTGAAAAAAAACTGGGCGGCCTACAAGAAAGAACACGGGATAGCGTAAATCAGTCAGCAGTTGGTAGTAGGCAACCGGAGACCTGAGCCATCA
>read_375|beg|1912169|length|252|forward|gi
TTTGCGGCAACGGCATCGATAATTGAAATTGCTATTGACATTTCATGCATAAACTCGGGAACTGGTTGTCTGAAAGTAACAAATGGCGGCTCAAAATCATTTCCTCATGCTGAAAGTAACCGGTAAATGTTCACGAAACCATCGACCTGCAGGCATACAAATCTTAAAAGATTTTGTACATTTTCTGAACCAAACAACCATCACTGAATTTATCGGAAGACTGCCGCATTGAAACATCTTACTGGATTATCA
>read_376|beg|1756935|length|251|forward|gi
CTATCATTCCCATGGACGAAGCCCTTGCCGCTGCTACGCTCGATCTTGGCGGGAGAAGTTACTGCGTCTTTCATGCTCCTTTCAGCAGAGCTGAAATAAACGGTTTTTCAACAGAGATGGTTGAGCATTTTTTCGTTTCCCTGTCACGAACATTGCAGGCAAACCTGCATCTTCGTGTTCTGGAAGGTCAGCAACACGCATCATAAAATCGAGGCGCTCTTCAAGGCTTTTGCATACGCCATGAAACAGGC
>read_377|beg|2329763|length|254|reverse|gi
CTCGATCCTTCGCCCTGGCAGGCGTCCTACCGGCAAGGAGATTGTGTCATACGTGAAGCGTATTATCCGCCATATCCGGAGCCCGGTGGCCGGAAACGATCATCGTCTACCGCGGCGACAGCCGATTACGGCGTGCCAGAAGTCTACTCCTTCCTTGCTTCAAAGCGGAACTGCTACAGCGTGACCGGCCTCGGCGGTAAATGACGTGCTGCTCCGCTCCGTCAAGGACATTATTGAGGTAGGTCAAGAAGCAT
>read_378|beg|2696081|length|253|reverse|gi
GCCCCGGTGACGTACTGCTTCTTAAAGGCTCGTCGCGGCATGAAGCTGGAACGAGTGGCAGTAAGGCCTTATGAACCTAGTCAGGACCGGATCAATAAATCTGTATCTGCTTTCTATGCTATACTACTTTTACAATATATCAATGAGCTGTTCGACCCTCCGGGTTTCGGCGTTATGAGTACTATAACCTTCGAGGGCAAGTGCCGCGGCGATCACCTCTCTTCTGATCACCATTCTCGCGGGTCCGAAACTG
>read_379|beg|1728780|length|251|reverse|gi
CCTATACAGTGATATTTTATCTTTTTGCGGCAGTTACGGTGTTTTCTGCAGCTTTCGTGGTCTTTTCAAGAAATATTATCTATTCGGCTTTCTCGCTGCTGTTCACCTTTTTTTGGCGTCGCGGCCCTCTATGTTTTTCTGAGCGCCGACTTTATTGCGGTAACCCAGATTATGGTGTAGTCGGAGGGTATTCTGGTTCTTCTGCTTTTTCGGTGTCATTTCACCAACAAGATCATGATGACCGATCTGAA
>read_380|beg|105744|length|252|reverse|gi
TGACATTCCCTGCGTCCCTTGCAATATCACCAAGAGCTTTCGCTATAAACGCGGCATCACCATTTGCCTCCTCAAAACAGGTCTTCAAGATAAGCAGGCATACACAATAATCACCAGGACAAACCGGAATACTGTCGATACCAGCAGGATAGCCTCGTTTTTATCCATAACTGCCACCCTGGAATTCTGGCTGCATCTCACAAAGCAAAAAGCATCACTTCTCAGCCTCAAGATTAATCCGCCTGAATGTCT
>read_381|beg|925811|length|253|forward|gi
ATTGAATGCCCCGAGGACAGAGCCTCTTTTTGCCTTAGGGGCTTCCCTGGCCGATAAGTGACTGCGCCCCGAGAAAGACGCTGATCTGGCCGATAGCCGAGCAGGATAAAGACCAGATAGCCGATCGGATCGAAAGGGTTGTCGAGAAGAAGCACCGAAAGATTGCCGATCATGGCCAGAAACATGCAGAGCGCGAGAGCACTGACCCGGTTTGATACGGTCGATGACCGGCCCTATGAGTGGAGCCCAGAGA
>read_382|beg|1977739|length|255|reverse|gi
CCCGAGAGCAGGTAGCGAGAATCGGTATGAGGATAAATATTTGTCATGACAAAAGACATGACCGCGCCACTTTTTTCGGTCCTCGTATTGATCACGCACGATTAGCTATGGAAACAATGCGGGTGCTTGCGGCGTCCTACCCCCTGAAGGATCCTGCCGGAAGCATCATGGTGAAGCTCGTGGGAAGAGGCAGAAGAGCGTTCCCTGTGATGAAAATGCCGAAACCGGTATAGATCGCGGGCTTTCTTGCCGGCT
>read_383|beg|18918|length|255|forward|gi
AAACTCGATTTGTCTTCGGATTATGCCAGGCTCGAAAAACTTGCCATTGACGAGAAGCAGAACAGATTGTTCCAGGAATGGTACTACAATAGAGCTGCAGAAAGAGGTCTATGTCAGGATCTCAGACATCTAAACGTCTGACATAGCGGGCGTTTTTTTCAATAAAGTTTCGGCGTGGTTCGACCTTGTCCCCCATAAGTGTCGAAAAGACCTGTATCGGCTTCATGGCATTTTACAACGGACACCTGTAACAGC
>read_384|beg|2389969|length|251|reverse|gi
ATCCCCGTGTAAGGCCTGTGAAATACGAACCCTGATTTCACGGGTCTAGCCCGGGGATGACAACCAGGAGGGATGCTGCTAACCATTTCCTAGCTCAAAATACGAGAGGCTGTCCATTTTTGAGACAGCCTCTTTTCGCGGAGAACCATGTTTTTACAGGTACTCAACATCAAGCATACCTTCAAGACGATCCTCGAGATCCGCATAGATTGTCTGCAGATGGTCAATGGTTTCCTGATCGGCGTTCCACA
>read_385|beg|2680117|length|250|forward|gi
CGCTGAAGAAGCAAAAGACGCAGAGACGCTTTCATCTGCACCGAAGCCGTACCGCAAAAGACTTGAAATGCTTCTTGAAGCGCTACGCCAGATAGGAATCGTCCGGATTGAGAACGGAAAGTGGGCGTTGACGGATTTTGCCCGGAGTATGTTCGTGCCGAGCGATGAGCACCCGAACCCTCTATATGACGCCTGTTGAAAAGCGATGGCCTATACTGCCGAGAACTTTTATATGCATATGGCAGAAGCT
>read_386|beg|2347208|length|250|reverse|gi
GGATCTTGAACAAGGGAAGAAAACGTTACGAATGGACAAGGTAAACCAGGTTCTTGGTTGTTTGGTTACGAGCTTGCTCCTGTGAAGCAGGAAAGGGAGGTATAGCAGATGCAAAAAGCTGAGATACAGTACCTTGATCGAACTGCGGGCTGGCTGATTCGAGGATGAAGAGGGGTATCATTTTATTTATGATCAGGGAGTACCTGAATTCCAGGGATCCCAAACCGGTAAGTCTTACGCTGCCCTTGCG
>read_387|beg|1393999|length|251|forward|gi
CGTAAGAGGAAAGTACCGTATTCCTATAAATTTTATATATATAGAAGCATTTATCGTAGCCAGGTTAGGCCTGTCAAATAAGCTGTATCGTGATATATTTCTACAACGAGTTAAAGGGGTGTTATGAAGATTACCATATTTGGTTCAGGATATGTTGGGCTGGTTACAGGAGCATGCTTTGCTGAAGTGGGAAATGATGTCTTGTGCGTGGATATCGATGAGGAGAAAATAAGCCGCCTCAAAAGAGGTGA
>read_388|beg|1081782|length|252|forward|gi
CGACGCGGCGGCTTCTTGATATGAAGGAACAGGGAGAAAAGATCGCCATGCTTACAGCATATGATTATAGACAGCCAGAATTCTTGATCGCTACGGGGCGTCGATGTCATTCTTGTGGGAGACTCGGTCAGCAATGTGTTTTCCGGTCACAATACGACACTTCCGATTACTATTGAAGAGATGAATCTACCATGCAAAGGCGGTTGTTAGGGGATGCAGGCTAGAAACCAGCCGGTCGATGGTTGTCATTGA
>read_389|beg|1745193|length|256|reverse|gi
AGAAAGTTCGGGAGGCATGGGCGGGGGTACTTCCTCGAGCTCGATGCAGGATTTCGACTATACGAGAACCCGTTGAACCTTCGGTTTATTTACTTTCCCGACATATTTGGCGGTGATCCCACCAGGTTTACTCCTCTGGAAATCAGTCAGGATAATGCAATGGTTGCCTCGCTTTCCCTAGAGTCAGCCGCTCTTCAACCTGAAGGCGCTTGCGGGCATCAAAGCATCCTCAACAGTCAGGAAAATCAGCGATGGA
>read_390|beg|2544186|length|255|forward|gi
CCGTTCAGAACCGTTACACATGTTGTCGCCCGTTATCGCTCCTGAACCTGCCGCCATTCCTGATTTTCCCGGTCTCCCTGTCTTTCATCGGGACAATATTGACGGGATCGCCGACTTCATCGTCAACCGGTTTCTCGGCATCGTTTCCGGCAAACCCTACTTTTCCGGACTGGTTACTCGCGTGGAGGAAAAAGCGACGGATGGGTACGGACAAAGCTCTGACTCACCTATCATACGCGGAACCAACTCATGCAC
>read_391|beg|1803435|length|252|forward|gi
CGACCGCACACAGTGCCTAATAACGCCCCACGAAATGGCCGCGTTGGTATCGGTATCGCCTCCGCGCATGATGGTGTCGACAACACCGGCCTCAAGGCTCGGGGCATGAAGCAGCTGATACAGGGCATTTCTGAAAAGCGATCATTACCCAGCCCTGCTGGTGGACATAGTCCACTGGCGGCTCTTCGGCTGCCTTGTCAATGGTATCCAGCAAAGCGGGTTCAACGGGCATGTCTGCTGCCCACTGCCGGA
>read_392|beg|143256|length|251|reverse|gi
CTAAACAAGGATCGTACATTGCCATCATCCGATTATTAAAATTTGAAGCTCACATGCTCGTTGATAGTTGATAGGATTATTAAAACGTCACGGGCAACTAAATCACCAAGGCATGGGGCGACGAGGGCTTGGGCACATCACCCGCAGTGGCGTCTTAATGTTTAGTGCCGCTTGGGAGCTCTATCTTGAAGAATTAGCTGTTGAGTGTGCTCGTATCTTCATAAAACGCATTGATTCTCCAGGTCAATTGC
>read_393|beg|2164068|length|249|forward|gi
CCGCATCAAGTGCGGCATGACTTTCAGAGATGGTGCGGCATGACTATCTTCATCTTAGTACTGACTACTGGCTACTGGCTACTCGCACTGGTCACTGGTTCCGGTCACTAATCACTCGTTACTATAACTGCTATGGCTGATACCGACGACAAGAAGGCTTTCGATCTTGCCATACGTTTACTCGGCGTAACGTGAGCATTACGGAAGGAAATCATAACCCAAACTCGAGCGCCGCAAGTTCAGTGAGGC
>read_394|beg|261405|length|254|forward|gi
TTGCAACGTCGGCTGACCGTCAGATATATATCGGGAGTCATCGCTGCAGGTTTTCTTCTGGTTTACGTTTCCGGATTTATTTATCGAAGCGATGTACAAGCGAAAGCAGGCTGCAAACCGGTAGATTGTTCCGGCTTTTTTATAATTATCGAGTTTTTTTCTATAATTAAATTTCTTTTAATTTTTTAATGGCAAAAGGCAATTTGAGTTTCCACTGACCGGCAAGCCGGGGGTTACGAAAATATGCGTGTTGC
>read_395|beg|2201415|length|255|forward|gi
CCCTGGAATTCCTTTTTCGGAAAGGTTTTTCCTCGGCGGTGCAGGCAGTGCATACACGCAGCAGATTCATCGGCTTAGAGAGAAAATGATCTCATTGGCGGCAACATGGTTTCCCTTGGAACGTCGTTCCGGTACAGTCCCCTTTTGACCTGATATTTCCCACCTCGTTTCTGTTGTACTATACTGCAGGTAACGTCTGGGAAACCGAGAGCGGCAATTTACAGCTGTCGGATCTTGTTCACGGCATACGGAGCC
>read_396|beg|2707810|length|250|forward|gi
TACGGCCCTGTCTACTTCGTCACACCCTTCGACGCGATATTCGACTTCATTCCCCTTTCTCGGCTTCGCCGATGATGTAGCTATACTCACAGCCGTCCTCTCCTCGATCAACCACGACCTCGACAAGTTCATCGAATGGGAGCAAAACTCGTTCAGAACGACGAACCGCGGCCTCCGACGGTCGACGCGGATTTCGAGGAAGTGGCAGGGAAGGGGAGGCGGAAGACTGGAAGGTCAGAAGCAGGAAGAA
>read_397|beg|1996409|length|251|forward|gi
TGTAACAGTAAAAAGTCCAGTCTATCTTGAGAGGTTTTGTTTCGAGAGCATCCCGGGGAATTTCATCAAAATGTGATGCGCGTCAAAGGGGCCATAGTAGTCACCGACACCGGCGTGATCTCTACCGACAATCAGGTGACTGCACGCCGAAGTTCTGCCTGAACAGAGCATGAAGAAGCGCCTCTCTCGGACCGGCATAGTCGCATATCGAGAGGATAGCCGCCCTGAATACAGGTTCCCTTTACAAAGTA
>read_398|beg|401876|length|250|forward|gi
TTCGGAAGACCCTATGACTGGGATAGGGCTACGTCAAGATCTGCGTATGAACATGATCTTGATATAGTGTTTGCGGATGGGGGATTCAATCAAGGTGGTAGAAGTCGGCTTAAAGAGAATGCCGGCAGACAGCCGTAGTGTCATGAGACTGATGCTCAGGAGCTTTTGCTTTTACGGTAGATAACTATGAGGTGCAGAGGTCAGGAGAGCCTTCAAGGCAGATTCGTGACGCATGCGACAGCCTCTGTGT
>read_399|beg|1154564|length|256|forward|gi
GCGTATCGGAAAAAGATTTGGGGTGTTGTGCGTTACCATGCTTGCGTTATCGCTTTCAGGGTGCGGCAGTGGTGCCCGGAACCGGAGGTGCGGGACGCACAGCAGCAGGCGCCGTCACTTCCTGTGTATGAACATCGGGTCTTCTTCAACGGTGGTGATGCAAACAGTATTCCGCTCTACTTGAAGGAGTTGTTACGGTTGAAATTCAGACCTCAGGTTGTATGGAACTCTGCAGGAGATAGCCGTCGATGAAGGA
>read_400|beg|1269707|length|253|reverse|gi
GTTTTGTTTCGCTGTAATCAGCAGGAACGACAACGGTCATTCCTGGCAATCCGCGCATGTAGACCAATATCTTCAAGCATCTGGTGCGTCGCGCCGTCCTCTCCGAGAGTAGGCCTGCGTGTGAGGCGCATATCCCTGACATTGAGACGGGAATAGCAGATCGACTGACGGATCTGGTCGTATACCCTACCCTGAGGCAAAAGCGGCAAAAGTCCGGCAAACGGTTTTTTTCCTGTAGTTGCCAGAACCCGGC
>read_401|beg|1532125|length|253|reverse|gi
TGAACAATATAGCGGAATATCTGAAAGGTGCTATAAGTCGAAGAGGCATTTTATGAATATGTTCCTCGGCAGGTAATCGACTCTGTCATTAATGCTGAAATCAGTGCTATAACACTCCCGTATATTTTTCGGCGGGTTGATGCTCTGCTAGGTAACCATTCTCTGGATCTGATTGTCGGCGGTCCTCCCTGTCAGGCATATTCCGTCACTAGGTAGGTCACGTGACAAGAATAGGATGAAGGCGTATAAGCGG
>read_402|beg|1730954|length|252|reverse|gi
GATGGAAAATTCTACTGATATCGGCGACGCCTCTACCCGCCATGTTTGCGGGCGCTTGAGACTTGAGGAAAGCCTCAACATAATTGAGCAGTGTCTGGACAAGATGCCTGAAGAAGAGGGCTTCGATACCAAGGTCGGCTATTCCGAAAAGGACTCAGGCCGAAGGCAGGCGAGGTATACGGTCGGGCTGAGAACCCTCGTGGTGAGCTTGGCTTTATATCATCAGCGACGGGAAATCAACCAAACCTCTCC
>read_403|beg|2341010|length|253|reverse|gi
ACTGGATTCAGTATTGAAACATCCTCGATAGATAAAATCTGTAGGGCACAGCATTTCCTGCCGAAATAAATATCCCAGCATGGGTTTTCAAGCGAATCGGCGAATAGAGTTGACTTTCCGGTAAGGCACTTCCGTGATAACGTGCAAAAGCAGCTCCTGTTAAATAATACCGATACGTTATTTTTGAGCCCCGATTCACCGCCGGGCGTTCCGTCGTTTTTTTTGGAATCAGGAGGGTTTCCCGAAGGGTTCT
>read_404|beg|2476580|length|252|forward|gi
TGAGAAAGCCTGAAAAAACAATAATCAGAACGGCCAGAGGCAGAGAAAGCAGCAGGGAGGACTTCAGGGCCCGCAGCGACAATACCCTGCTGTTTATCCGGCTGACGTTCGTGCAGATTGACGAATCGAAGCACTCCCGGCATCCAGACCGCCAACAGCAACCACCTCGGCAATTTGAATAACCGCCAGTGTGAGCGCATAGGCACCAAGAGAATCCGGGCCAAGCAAAGAGGCCACCACAAGATTGAAAAA
>read_405|beg|2330230|length|254|reverse|gi
GTCGAGTCCATGACCAGGATCGTTCCGAAGCTTGCCGATTGCATTGCCGATTCGCGTCGGACCTCGTCTGTCATGCATTAGTGATCCATGACCTGATCGCCCAGCGGGTCTACCAGATCGCCTGCGGCTATGAGGACGGTCAACGACAGCAATTCCCTGCGGAAGGATCCCGCTCTCAAGATGGCCCTCAACCGTCTTCCTGAAAGCGGCGATGACCTTTGCCAGCCAGCCGACCTTCAGTCAACTCGAAAACA
>read_406|beg|2421179|length|251|reverse|gi
CAGCGCAGATGGGCTCTGTTTTTCCTTGAAAACGTTCCAGTACCTGAAATGCGGGAACGGATTCCGGTACAAAAAGAGGTGGTTTCATCGCACTGCGTATGGACGCTTTCGATTGTCCAGGTTCGACAGTTGCTTGCTGACCAGGTCAAGTGAGCGTACAACGCCTCTCAGGTGGTCAGCTCCTCCTTCTGAAACAGGAAAGTGTGAGCGGCCGCTGGCCAGCGAGTTTGGCTCTCAAAGAGTCATCCGGC
>read_407|beg|854858|length|251|reverse|gi
ACATCAAGACGTTCTATAGAGCCATTCATAATTGAGTCCTCATAAGGAACCTGCTTGCGTATGTTCTGGGACATGCCGACTTGAATGAACAATAAAATCAACAGAACCAAGTTTCTCTTTCAACTCCTTGAATGCATTGTCAACGTCTTCGTCCTTGCTCGCGTCGCACTGAATAACAGGAGCACTGCCGCAAAGCTCAGCCAACTCCGTTACGTTACCAAATCTCATGGCCGTAGCGATATTGGAAATAG
>read_408|beg|1735877|length|259|reverse|gi
ATGCTTTTAATATACGGGACTGAAAAAAGATCGGCAAGGTTTCAGATTACAATATCACTTTTCGGGAACAGCGTTTTACTGCCCTTGTCTGGTAATGATCGCTGTAAATTTTCGTGGGTTATGAACTGATGCAGCAGCTTGAAGTCGCCAAGAATTTTTACCGGTATTTTGCTGTTTAATAGCAGTAAATACGGTGCTTATTCTTCTGATTACGCTTCAATAGGGAAGATCAGTATTCATCTTTTGTCGTTGACTTCTT
>read_409|beg|253420|length|255|forward|gi
ATAAGCATTTTTCAGTCAGACGTTTACTGCTTTTGCCTACACCTTCCATGTAATCAGCCATTACCCACCAGTGCCCATCTGTAAATATTTCAACAATTTTTCCGTATGCAACAGCCCAGTCGGTAAAAGGTTCCCGAGTTATTACGTCATATTGAAACTCCTGCTTTTTCTGATGCTAAATAGTTTAATTCCCTTTACTAGGAATCTATAGAATTATTTTTTTAGAACAAAAAGATTCTTTCGAGATCAGGTGTT
>read_410|beg|2303164|length|251|reverse|gi
CATACATGGAGGAGACTATGACGGGAAAGAATCCCGGACGTGAGGCAAACGACAGAGCCGGTTCATTTTGATATCAGGCTGGATGATTTTGCCGAGTGATGCCCCCGTCTCCCGACGAATTTTCACATAAACCGGGAGATGTTATCAACCGTTTCAAACATGCTCTTAAGAAGAAATGACGGTTGAGTCCTATCCTCACGCAGGTAAATCGCTGATCAGGCGATTCGCCAAGCTCCTGCAGAAAAAAATAC
>read_411|beg|1629715|length|253|forward|gi
TTTCGGCAGCCAACTCATCCAGTCCAGCATGAATCGCTCGGGGGAAAACACCCGTAGCCTTGGAAACCTTTGTGACGCCGCCCCGGCCCAGGGCAAATGCCTCAGCTGCTGCAAAAAGGTCGCCTCATGCGCTCGTCCACGAGCCCATGCAATTTTCTCAAATTTGATGCGGATCAGCGTTACTTTCGTCATCATGTGTCTTCATGATGACAATATAACACTTTCCTTTATTCGTTATAGTTATTTATTAACA
>read_412|beg|258216|length|254|forward|gi
AGGTTTGTTCAGAAGAAAAAACCCTGTAGTTATTTCCGGGTTGATGCATCACCTGCGTATCGGCTCTATCCTGAGTTTCCGGAGTTGCAATTCGGAGAAATAGTAGCGAAAGGTATTTTTTTTCGGAATGCATGATCCTCTGTGACGTCAGTACTCCAAGCCCGGAACGCCGTTGCTTTTGCTGCCGCACGAGAGCGTTTGATAAAAAAAGCACCTTAATACAGGGCTGTATAAGGTGCTGAAACTTATCGGTG
>read_413|beg|1383693|length|254|forward|gi
GACCCGACAATGAGAACCGGGTTTCCTTCACCTTCTGCCGTCGCGCGTGACGGTGTTCTGATAGTTCCACCAGTCCGACGGAATGGCGTTTACCAGGGGTTGCCGGTATAGGCGTCTTCAAAATAGATCTCTCCGCCGACTGTCGGTACGCCGAAATGACGTTGCCGTAGTCACCGATTCCCCTGACGACACCGTCCACGAAGGTAGCGCACCCTCGGGTCTTTCGGTGAACCGAATCGAAGGGAGTTCGAGGG
>read_414|beg|864827|length|251|reverse|gi
ATACTACCCGGTACGCTCCTCTGCCCTTGGGTGTCTATTAATCCAGGCAGGAGCCCGAAACCGTAGTTTTCATTTGGCAGAGACATCAGGATTTTTTTGAGGATCCCGATCACTATGGCGTTCGCCGGGCGTGTCTGCGTGTCGGGGTTTCGAATCCTGATGAAAGCGCTTTTGAGGATATCCAAATTGTTCGGTATATATCTCCGTGCCTTCGAGTCCCGGTGAATATGGTCCGCAGATAGTCCCGATAG
>read_415|beg|30449|length|252|forward|gi
ATCCGGTGAGACCCTGTTTCTATCGCGGTTAAGCAGGATCACGGTGATCCCCGCTGTCAGGCAGTCCGGGTTCAGCAAGAGCCCTTCGCTCAGGTGCTGACCCGCTTCCCTGGCGTTCAAGGTGTTCGAAATCGCAATACTTGTTGCTATAAAGGTACCATTTGTTCGGTATGGTGTATGGTGCTACCGCCTGTTTTCAAAAGAGGATAATTTCCTGTTAAGTGTATTTATTATAATAGATTAGTCGTGTTG
>read_416|beg|237663|length|252|forward|gi
TGCAGAAGGGAGGTTGATCTTGTTATTCTGAATTCAGCGGGAATATTTCTGCTCACCAAATTCAGAAGTGTCATCAGATGCTCGTTCTTCATAGCAAACTTGCATACGAAAGGTATCGTGAAAGAACAATGCAGGATTATGATGAGTATCGTTATTTGAATCCTGAGAAACTCATACTGCCTGATAGCGAAGTCATAGAAAAAAAAACTTCGCAGAATCCTCTTGTATCTGTCAGGAACTGCGGCGACTGTC
>read_417|beg|369060|length|256|forward|gi
AGAGACGGGTGGCTTCGGATGATCCTTGATGTCCGCCAGCGACTGTTGCAGGAGTTCTTCCGGCAAAGGATAGTCTTCGAGTTTTCCCGACATGAAGGCGTCGTATCCCTGTCAGGTCCATGAGCCCATGACCGGACCAGTTCACGTCAGAATAGTCTTTTTCTTTTCCCTCCGTTCGCGTGCACGGTTTGCTTCCCGTATAGTTTGCGCGATAGCGTGCGAGGTTTCCGGAGCGGGAATGAACCCTTCTGTATGG
>read_418|beg|1308701|length|249|forward|gi
AAATTGCCGGGTAGCTTTAAAGTTATTTTTTATTACTTTCATCACTGTTTGGTTGTATTGTCATCAAGTTAAATTCAATTAACAGTATTAACTATTATTATTATGAGTGGACAATATTTTACAGCAACGGATCAGAATTTTAAAGCATCGATTCTTGACTCCGACAAGGTTGCTCTCGTAGATTTACTGGGCGGCATGGTGCGGTCCGTGCCAGATGCTTGGCCCTGTCATCGAAGAGCTTGCCGGAGA
>read_419|beg|1120245|length|248|forward|gi
GCGAAAAGATGAAAAGCAGACAGAACAGTGTGGAGGTAAGCGTTTTCATGATGCACGTTGCTGTTAAGACAGTTTCAGAGGATGAATCATACTGCATCTATGATGGTAAAAGAAATGTGCCGCTAATAGTTTCACCTACGTTGATCGTTTCATGAAAACTGCCGACAGGAAGGCCTCTTCAATGCAGTTTTCGATAGTTCCATGGAGGTATCGGGTTGGGGTCGATCCAGAGACCTGTTTTTGCGTTC
>read_420|beg|1659777|length|251|reverse|gi
CCGGGTTGCCTGGCAGCGGCAGGTCGTCGCCTTCACGTCCCTTGATATCGAAGTTGTCGATTTCAGAGTGCGTGTAGGTATAGTTCAGGTAAAGGCCAAGGCCCGGGATGAAAGGAAGCTGGAACTGTGCGGCAGTTTTCTATGCCCATAAGTGTTCCGTCACCGGCATTGACCGGCTGGAATTGCTCAAACGTGTCTCCCGAATAATCGACGTCTTCTTTTTTGGTGACAATGAAGTCGCTGATCGACTT
>read_421|beg|2260314|length|253|reverse|gi
GTAAGGATAAAATGGCTGGATAGCTTACTGGCCAAATGGCTCAGTGGCCGCCCCTGCCAATCACCCATCTTCCATTATTCAACAGTAAACAGACATTCGCCATTTCCTGCCATTCTCTCTTCTCGTCTCTCGATTCTGGCTTCCGGATTCCTCCAGGCTATCCCTCATTACTTCACTATTCGAATTGTACAATAGTCATTTCCCCTCATCCGTCAGCACTCAGAACTGAGAACTCTACCCCATCTTCCTTATT
>read_422|beg|932059|length|253|reverse|gi
TACTTGGCGAGATATTCTATTGTACGGGACCTTTGCCCAATAGAGATCGGTGCCTTCTTCGAAAAGCACTAGACAAAGCTCAGCCCGAACATGGAATAACCGCGTGCATCGGTAACTACTGGGAGCAGCCACCATGCTGGACACTATAGGATAGGTGATTTGACTCCTCGATAAGGTCGGGGGCACGGCCTTTCCATTGGTAAACACGATAACCTGTGGATCGGAAAGAATCAGGAATCGCGTCGAGAGGAAT
>read_423|beg|1461563|length|251|forward|gi
ACGTTTGCAGCAGAAATACACGGCTGCCGAGTTGTGAGATAAGAGCGTCATAGTCGATTGATTCGCTGTTGCCGCCCGCTTCTAGAAATGGCGTTTTTCAGCCCTTCAAGAACCCTTGCCTTGTCGCGTTCTGTCCTGTAGTTTTCCGATAAACCATGTTCCTGCGTTAGTAAGCCCTTTATAGTCGATATCTACAGGGTTCTGTGTAACCAGTATGCAGCCGAGACCGAATGCCCGGGCCTGTTTTAACA
>read_424|beg|2019153|length|253|forward|gi
TGCAGTTAAGATAGAGGGAAACCGGAACAGTCCGCTTAATCGCGGCAAAATCTGTGCACGTAGGTCAGGCAGGGCTTCGCCAGCTATATGATCCCGACCGCATCAAGGAACCGCGTTATCAGGGTTGAAGGCAGCAAACGCGGTGAATGGAATTTCCGTGTCGCCACATGGGATGAGGCAACGACTATATCGCCTCACGGCTTTAAAAAAGTCGAATCCCTGGGAAATCGCCATGATCGGCGGCTGGACAGCC
>read_425|beg|949574|length|253|forward|gi
AAGGAGATAGCCCCGATAAAACGCTTGACGGCATGCGACGAGGCCAATACTACCGGTTCCGAGCAGGCCGGCATAGGCATCATCAGCGGCAAGATGATCGAACCAGTTCACGATGGCGGCTCGTACCATCCATGAAGAAGCTCAAAATCTGCACGAACATCTCGGTGACCGCCAGGCCCTTAGCCATTCTTCCGCACTGTACCGAACAGGCGGTCAATAATCGGAAACAGCCCTATGTTGCGCAGGTACAGTG
>read_426|beg|1299237|length|253|reverse|gi
ATCGAAGCTGTGTCATCTTGATTGCTCGTTCTGAGCCAGTGGTAAACAGCCTCATGATCGGCGGCTGAATGATCGGCACGAGCGCCATATAGGAATACGCAGCGACTGCTAATACTGCCCGAGAAGATGGGGACTGAGCCGCGATGCCAGAAAAATAGAGGTACGGCCCGTCAGCACCCCCTATGATACCTATGGATGCTGCATCGTTTCATGGTGAACTCGATACCGGGGACATACTGTGTAAGCAATAGCG
>read_427|beg|1937208|length|251|reverse|gi
CTTGCTTTGCAGTAGTCCGAGAAACCGGACCTTTCCGCTGTTGAACGGCTGCCGGATACTGCGTCATAGTCATCTTTCTTTCCGCATAGTACGGCAGATTATGCAATTTCCGTCCTGAAGATAAATCGGCAGATCCCTGCTGAGGGAGGTATGCTTTTAATGGCTGCTCCTATCTGATCATAGGGCCTGAATTGTACTCAAGCTGCGGCATGACGCCGACAGCCATAATCGAAGAATCGCATATCCCCCCG
>read_428|beg|824691|length|252|forward|gi
AGAAAATAGTATGGGAAAATTTGTTTGGCTCTACTCTGGCAGATAGTTGTAAAGTAACCAGGGAATGCCCAAAACCGCTATACATAGGCGGAGGCCGATGCTTTCATAAGGTTGGGGAAAGATGTACTCCCACTGAAATAGTACAACGGGAAGCCTACAACGCACAAAGAGTCCGATAATCGTGATGTTTGGTTTTGCATGTTCAAGAACTTTCTATTGTCTTTTTCTTCAGCATAGTGTTCTTGTTCTCTT
>read_429|beg|314572|length|252|reverse|gi
TCACCACCAGGTGCGGCTGCTGCAGCACCCGGCAAAAACCGCAGGAGCGGCACTTACCCCAAACTTATCTTCCAATGCTTTTACCAGCTCTGAAGCTTCGGTAAGCGACAACTTACCAATTTCCTCTACAAGTGCTTCAATAGATGCCATTATCTTCCTCTCTTGTTTTATATATTATTTGTGATGTAATTCTGTTGAGTGCGTAATAGACCTGTATCCTCAATCCTGCTTCTGTTTGGCAACCTGATCAAT
>read_430|beg|783248|length|253|reverse|gi
TCTGCTCTACTTTCCTGCTTTGCCCTTTCTTGCTCTGCCTTTCTTTGTTCTGATCTTTCTTGTCTTGCATTTTTCGGCTCCTTTCTGTATTTGCGTACATGAGCAGAAATTGCTTAAACGTACGTGGTTTTGAAAAGTATGACCTTTATCTATTTCTAAACACAATAGCGTCAGCAAATTCAGATCTCCTGCCCTCTCTCTATTCTTCTATACTATCGCTCAAAGGCATAAATAAGAGAAGGTAGCTTTCTGT
>read_431|beg|928143|length|253|reverse|gi
CTTGCCTCTATCGCGGAACCGCTTGCAGAAAAAAAGGTTATCATATTTAGCCGCAAAGACGCATACCCCGCGCTACTGAGCCGCTACCCTTCGGAACTATTGTCAGAAGGCGGAGGAAAAACATTTCGGCACTGAATTCCTCTCCCGTGAAAATGTCAGTAAAAACCGTTGACAGCCTTGAGGATGCACTCAAACACATCGCCCGGTTCAGTTCCATGCACACGCGAAGCTGTTATCGCTTCAGATGCGGTGG
>read_432|beg|676747|length|254|forward|gi
AAGCTGAAGCTGGCCCAGATCGAAGAAGGCGATATTCTACGATGTGCTTCTTGCGGAAGGCGAACCCCTTGAGAGTGTCCCTCGAACTGCCGAAGAGCAGGGGCATCGTGTTGAGGAAATGCGGAAAGAAGGAGCGTACTTACCATGTGATTATCCGGAAGCAGGGTGCCGTTGTCTTCCGGTTCGGAAAGCTGAATGGTAGAGTGATAAGGTTTACTGCCTCACAGTATCGGTCTTACAATTGCTTTTTTTAT
>read_433|beg|1019085|length|256|forward|gi
AAAACGTATTTACCTCGATCAACGGCGAGGGAGCGGTTGAATCCCGTAGAGCATTACCGGAGATGAGAGTCCTCTTTTTGTCGATGGCGTATTTCTTTACCTTACAGGTTCAGCGCCGATTCTTGATTACGCGGGTAGGTCTTCTTGAAGTGCGGGAATCGGGCTGCCTGAAAGTTAACGGGGATTTTTCGACTTCTGTGCCCGGTGTGTTTGCCGCCGGTGATGTTCTCTGCAAGGGATATCAAGCAGGCGGTTA
>read_434|beg|1133812|length|252|reverse|gi
CCACTTTCTGGCCTTTATTAAGTTTCTTCCCTGTTTTTTTAGACCAGCTCTTGAATGATTTGACATCCTTGAAATATTCGGAGCATCCGGGTGATAGAGCCCCATATTCGGCACATCGACAACTAGGGCCGACCTCAAGCTGCTCGTTACGAGTACTCCCTGAGAATCAGCCGGAACATGTTGGCAATGTTCTCGGGAGTGGGCGCATCCCAGTAGGAATACACAAGCAGTCCAGTTCTTGAAGTCTTTCGC
>read_435|beg|248659|length|254|reverse|gi
TTGACGCATCTACCCCCTGGCCATATGCGTCTTTCTTGGAAAAACACAACCGCTCATCCTCGCTGTTCTCGCCCCATGGATAGTAGGCGAAAAAGCAACTGCCACTGTCTGGATTGCTATAGGAACAGGACTGGCGGGAATTATTCTGATTCTGGAACCTTCTGCCGGTCTGGGCAACAGCCGCCTGGGCAGCTATCGGCGCCGCTTTGGTCTTCGGCAATGGCACATCTGCTCGTCAGAAAAACTCAATCGAA
>read_436|beg|759836|length|255|reverse|gi
CCGAAACAGTTGTACCTTCTTCGTGTAATTTAATTGTTGAAGATCCTCTTCCTTTTTTAACGAGGCATTTTCCGGTTTCGGATCGCGCACATTAAAAGGTAATGCCATGTTCTTCCAGCAAAGACTTTGAGCCAGGCACTTTTCTTTTTGCAATTTGCCGCAATTCATCATGCAACTGTTTCATAATCGCTTTTGTCTCCGCTGTTTTTCATGGCTTACCACTATTCCGATTGATCTATAACAGTCCCCTCAATA
>read_437|beg|1034342|length|250|reverse|gi
AGCAGATATCGCAAACCCTTCAGAAAAAGGCTTTACCTTTGTCGAAACGGGTTGTACCTGCAAAGGAAACCTCGAAAAGCTTACGCACGGCCTGGAAACTCTACGGCGAACTGATTGACGCGGAAGTTGACCGAAGCTGGAATCTCCTTGCCGTCGGCGGTGGGGTCGTCGTGATCTGGGAGGATATATCGCAGCGAGTCTTTTACCGGGGCATACCTGTGATCCAGCTGCCGACAACCCTGCTTGCCAT
>read_438|beg|844785|length|254|forward|gi
CATGATAATGTGGGAAGCGATAAAGCCGGTCACACCGGTCACGCGATATGGATTTCTGGTTTGGCATATTCTGCAGGGAATGTTGTTGTGCGATGTTTTCTCTACTCTCTGAAGCGGTCCCGGTCAGTCTGCCGGGCTGATGCTGTTCTTCTCGTCTGCTTCGGCAACGTTTCTGATTGCCCTCAATATGGTCGGCAGATCCGTGGTGCTGAACAAAACTACACCAGAAAAGGCGGGGCGAAAAAACGAGGCTT
>read_439|beg|2663198|length|250|reverse|gi
CAGAGCGATCTTCCGGCGAGGTGGTTTCGAGACGCAGTTTTCGTTCGCTCAGGTGCTGACCGAATCGGCCAAACTTGCAAAAAATTGTCTGCTGGTGATCAGTTTGCCGGCATCGGACACGTCGGGTTCGCCGCATACGCGGGCCGACGACGTGGAGGTGGGCGGCACCGTGGACGTGAGGCGCTGGATCGTTTGCGTAACGTTGTCGGGCGCATCGAGTCATCGTGGCGTCCGGCAAGCGCCGAAGAGG
>read_440|beg|837593|length|251|forward|gi
TATTTTTCAAAGTTGTGATCAGGAGGGTCGTCTTCAAGTGCTACCTCCGTGCAGTCGTTATGTGTGGAAAATGAGATGTAGGAGGTTCTTTCAACCCATACGTCCCCTCCCTGTTCCGCGATTTTTTCATTTTCAGCCACTGAAAGCCTGTTTTTTGCAAGGGCGATAATTTCCGAAAGAATCTCTCCTCCTAACGATCCTTCCCGGTTGCGGTATTGTCGCTCATTTTCGACAGAATGCTTCATATTTTT
>read_441|beg|105702|length|256|forward|gi
GCACTGATCGAAGAGACCCTAGCAGGAGGTACGGAACCTGTTTCGAGACATTCAGGCGGATTAATCTTGAGGCTGAGAAGTGATGCTTTTTGCTTTGTGAGATGTCAGCCAGAATTCCAGGGTGGCAGTTATGGGATAAAAACGTAGGCTATCCTGCTGGTATGACAGTATTCCGGTTTGTCCTGGTGATTATTGTAGTATGCCTGCTTATCTTGAAGCCTGTTTTGAGGAGGCAAATGGTGATGCCGCGTTTATA
>read_442|beg|1677295|length|259|reverse|gi
ACGGGTATGTGTCAAATGATGCATATGCCATGTCATCATTGCTGCAGGAGAAATTCGGTTTCAGAATAGAGGATATACACGCTTCTGACCTGATGCAGATGCGTTCAAGGTCGAACATCATGAGCCATCGTCGAATCAATGGTAGAGGACGCCAGAAGAGGCAGGTGCGAACTACTCTGGTCTTCAGTTTTTCGAGTCACGGAACCCGTATCCCCGATCTTGACGGTGACGAGGATGATGCGGCTGACTGAAGCATTTT
>read_443|beg|2135161|length|256|reverse|gi
GCCTTCGGGAATGCGGATCAGAACACTATTTGCATAGCATAGATAGCTTCAATGGCTTCTCTGAGTACATGTGCTTCACAGGAGCACGAAAAGTCTTAAAAAAGGAGATAGATCGTAATTGGCACAAAACAGTAATTTTAAAAGTCCTAAAAGACTGGATGCGCTGGAACGGCGGCGCTGCCGGTCAATCGATCAGGGTCTGTTGCCGGAGGAAAAGGCAAGGGGGGGATCCCTTGACGGTGTGGATTTTGAGCGT
>read_444|beg|2389976|length|253|reverse|gi
GCGATGGATCCCCGTGTAAGGCCTGTGAAATACGAAACCCTGATTTCACGGGTCTAGCCCGGGGATGACAACCAGGAGGGATGCTGCTAACCATTTTCCTGCTCAAAATACGAGAGGCTGTCCATTTTGAGACAGCCTCTTTTTCGCGGAGAACCATGTTTTTACAGGTACTCAATCATCAAGCATACCTTAAGACGATCCTCGAGATCCGCATAGATTGTCTGTCAGATGGTCAATGGTTTCCTGATCGGCG
>read_445|beg|168489|length|254|forward|gi
AATATCGTGCACGCTTGCTTTCAAAAGGATAGACATGCCTGAGGGTGGCACCGCATCCGGTAATAAGACCGTTTGAGTTCAGCGAGATCGGAAGGACTGTTTGAAACAGCCGTAGGTTGGTCCTATGATACTGACAGTACCGGGCGACGACTTCTGCAGGTTTTTTGTCGTCAAAGGTCTGATACAACCAGTCAAGACGCTCTGTCCCTGCCCTCCCATTCGTTCTCTCCCAGGAGTGGGATGCAAAATATCGT
>read_446|beg|2343883|length|252|forward|gi
GGGGTGTTTCTCCGGTAAAGATGCTCGCCAGATCACCGCCGACGTCTTCCCCACAGGCGTGGGGGGTGTTTCTTGCTCCGACGTTCAGGATTTTCCTGTATACGGTCTTCCCCACAGGCGTGGGGGTGTTTCTACCGGCAGCTTTGTTAAGTCTGAAAAGCGTTTGTCTTCCCCACAGGCGTGGGGGGTGTTTCCGTTGTAACCTATCGCGAGAGCGATTTGCGGCCGTCTTCCCCACAGGCGTGGGGGGTG
>read_447|beg|565343|length|252|reverse|gi
GTCTGAAATTCTTTAAACTTTTCGGACAACCTTCAGGAATCGCCTTTTTTACGGACTCTTGGAAACATATGGGATCGAAACGGTCCGTATGGTCTTACCCTGCAGTCATTCTACAGGGACATCGCCTGGGATGCAGGAATCGGTTTGCGAGTCGGCGTCTCCCATTGGCCCGTTCCGTTTCGATTTCGGATATAAACTTTATGATCCCTCACAAACCGATCCCTGGCAGATCTCAAGATGGAACATAGGGGA
>read_448|beg|308273|length|257|reverse|gi
ACGGATTTCCTCATCTCTCGAAAAATTATATTTCTCCCTTGCGAATCTTCTCTATCGCCTCGAGGGTCATCCGTACCTGGCGGATCTTTCTGGTGTTTTCGATGATTTTGCTTTCTTCCTGTTGCTGACGTAGCCCTGAGCATACCATGCTCAGCCTCCATGCGAAGTCTGGCCACCACGCCATAGTCACCGTAACACTATCCACAACACGAAAATCCCGGCAAGCACCAAAAGAAATATTTTTCTGGGACGGGAGA
>read_449|beg|1160191|length|254|reverse|gi
TCTCACCTTTATACCTGAAATCAAAAAACAGTTGTATTTTTTGTATAGAATAATATATAAAAAAAATACGAAAGCTATCCTCCTTACCTCCATCCTCCGCCCAGTGCCCTGTAAAGCTCTGTTTGGGCATCGAGGCGCTGACGTACGGATACTCGGCAACGTGAAATCCCGGAATCAAGAGCGTTTTTCTGGGCTGTGATCACCTCCAGGTAATCGGCCATGCCGCTGTTGAAAAGTAGGTTCGCGTGTTTCAA
>read_450|beg|348226|length|257|forward|gi
CGGATGACGGCGTATTCTCGGGGAGCTTGGGGGGGGCGGTTTGGCGCAGCGTCGGTTGGAGCTTCAACTCGAGTCAGGAAGCGCTTGCCGAGCAGGCGGCGTATCGAAGCGGACGGTGGAACGTATCGAGGCCGGAGCAACGACGCAGGTTTCATCCATGATCCGGGTTACTGCGGGGGTTGGGGCTGCTGGAGCGGCTGGAGGCCCTGGTGCCGGAAGCGGGGCCGCGGGCCGATGGAGTTGCTGAAGCTGAAAGG
>read_451|beg|1221485|length|258|forward|gi
TCGTCATTAACGCCGATCTCGAGCGTTTAACTTTTTTCAAAAGGTTGATCTCCTTGGGAACTCCTCTGTAAATCTCTGTGTAACCGCCCTGAGCTCCGCAGCCCAGTAACATTAGGTTACCGTCATTTTATAGATCCCTGCTTCAGCAAGAGCGGCCTTTACGTCCGTCAGTCCTTGTGAGGCTGGATCATTGCGACAATGTATTTCATGGTTTTTTAGCTCCTGTTTAGGCTTTACTGGTTTGAAAAGATCTGGAAT
>read_452|beg|317430|length|251|reverse|gi
ATAGCGTCTTCAAAGTTATAGCCTCTCCAGGGCCATGAATGCGACAAGCACGTTCTTGCCGAGCGCCAGCTCACCATTTTCAGTGGACGGACCGTCAGCGAGCACATCTCTTTCTCAAGTTTCTGACCTGTCCGTACGACCGGTTTCTGAGAGACTGCAGGTGTCCTGGTTAGAACGTTTAAACTTGATCAGATTGTAGGTCTTGACCCCTTCATCCGGATCCAGCATGATCATCCGATCATCTTCATCTT
>read_453|beg|1690270|length|253|forward|gi
AACAGTTTACAAACATGCAACGTAACCTTGGTTATCTTTTCCAGTCGACAAGAGCTACCTTACAGACAAGAGTAGTATTGAACCAGATCACGCGTATTTTTCAACTATAATCAACGCAAAAACAAAGCATCTTTTTTGCCGACCAATAGATAAATACCTATCTTATTATTGTCGATACTCTGACCCCATCCCCTTACGATATCAGAGATTACCTTGTACATTTTTTATCCGGCAGTTGAGACTAAATAACCCA
>read_454|beg|1598550|length|256|forward|gi
CCGGTTATTTTCCCCGCCCATATCCGGCTCCACGCTTCTTACTTACTCACGTTACCTTTTAACTTTTAACTTCTCTCTTTTCCCTCTGCTCTTTTCCCTTTTTGCCATTTGCCTTTTCCCTTTGCCATTTGCCTTTTGCCTTCTCCCTCTTCCCTTTTTGTCCCTTTACCTTTTGCCTTTTGACTTTTACCCTTTCCCTTCCTACCCCTCACTTTCCCATCGACCTCTCACCTTAGACCCTCATACCGTTGTCTAG
>read_455|beg|2531132|length|255|forward|gi
CAATAACCCAATAAACCGTAGATTTAAACTGGTGTTTTATACATTGATCCAATCAGACCAAATTATTATTCAAATTGAAAAAAAAAAATTTAGCCTGACATAACCGACACTTGAAAAAGCTAGAAATAATTTATCATGGCGGGGATTTCAGGGGCAGTGTTATTTTTATTTTACGATGCGATAACCGCGAAGTATAGTCTTTATAAATTCCACTTTTTCACGATTTTTTTTTTTGCCCAACATTGTTAACAATTG
>read_456|beg|1735206|length|257|reverse|gi
TCGATGTTTTTGATGTCATACTACTTTGTGCCTCCATATTTTGAAGATACCCTGAGTGCTCGTGCAGGATGAGTATGTACGGTGTGATTGTCGTGCCGATGATTCCTGTGGAATCCCGCGTTTTCATGTGGTGTCCCTGTCAGATAGTCAGGGATATCTACGGTGATGAAAAGTTTGAAAAAAGTCCGTCTCCTGAACAAGTTGTGGCAGGACGAGTCGCTTCACAACGATTTACGCCGCATATCTAGTTTCACGCA
>read_457|beg|474554|length|251|reverse|gi
ACTGCGGAAGCTACCGTTTCCGAAGGTCGTACCGTACCGAGTTTCTCCCTTGCACAAAGCAGATTCTGACGCATCACTTCAGAAACGTCCCGGTCATCAAGCAGGACTGTGGACTCCTCATATATTCTGTCGGCAGTGACCGCGGACTGGAGCAGTTCGGTAACCACCTGAGATTTCTCATCAACGACCTTTAGCAACAAGATTGGCAAGCGAAAAACTGTGCAGCCGGACAAGCCGCTTTCCTATAGCGT
>read_458|beg|2176952|length|251|forward|gi
ATAAATCCCGGTTATAGTATGCTTCGACATAGCCTGAGTCCATTTCTATGGCCGTTGTTGAAATCCGCCAGAGCCTCCTGGAGCTCGTCCCCTGTTACCATAGACAAATCCGCGATTGAGATATGATTCTGCAAATTCAGGGTCTTTTTCAACAGCTTTGGTAAAGTCTTCCAGCGCTCCTCATAGTCTTCATTTTTCAGTTTCTCTATTCCGGAAGTGTTAAGATCCTTGGCGTTCGGGTCCGCATGCGC
>read_459|beg|1760946|length|251|forward|gi
TCGCATTATACCCTTCAAGCCTGGCGACCTCTTCAACCAGGTCAATTTCCTGCGTCCACGTCAACCCTGAAGGAAGGAATGTCAAACTCCACACTTCCGGCCTGCTGATCCACAACAGAAAAGCCGACGTATTCCAGCATGGAAACCATTTTTTCCGCAGAAATGGAACAGCCGAGAATCTGTTGGCCCGTTTCGGACGAAGAGTGACCGTGTTACGGGACTCAGGCACGGTCACCCCGCCTCTTGTCACA
>read_460|beg|2677561|length|254|reverse|gi
TATGAGGTACCCGCCATAAAAGACATGCACGGCACACCCTCAGCTTTTGTATCTTCGGAAGGACTGTCTCGCCCGTTTATCGTTTTGAAAGGAAATACCTTTGTTTTTGCGCTTGTTGGAGCGCTGACTCGTTATTTTTCCCGGCTGTTCTTACAGGGGTGCTGCTCGTTAATACTTCCCTGTTGTCTTTTTTGCATGGCGGGGTGCTCTCTCCACAGGAAAGGCAGCTCCTTTTTGATCAGTCTGAAAGGCTT
>read_461|beg|1936795|length|251|forward|gi
TATTCGCTCATCTTCTACGCTTCTCTGGCGTATACGCTTCGATCGGTTTCAAGAATAAAGAGGTCGCGTTTGCGCTTTCCTGGTTTACCGTGATGCTTGTCATTTTCACCATAGCCAAAGGAAAGATACCAACCTACTTTATTCAGGCGCACCCCGCAATGGCAATACTGGCAAGCCATTTTCTTGTCACTGCCTCACCTGAAAAGAAATGGTACCGGCATTCTTGTTTCATGCGCTGCTTCTGATTCCTG
>read_462|beg|1096358|length|255|reverse|gi
TCAACAGCTTCGGACGTGAACTGTTCAGAGCTTGTAACGACCGGATTTGAAGACGATAGGCGGAATTTTTTCCCTCCAGTGCGTTGAGGGTTGAGGGAATTGCGGAGATTGTCTCGCAAAAAAAGAGGGGATAGTGAACGCCTTTGGTACATGCAATTACATACCCGAGAAAAGAACCGATACAGGCCTTACTAGCTTCCATAAGGCTTCCCGACCCAGGGGTGTAATACGGGCAAACAGTTGGCGGTTTGGGAA
>read_463|beg|2051018|length|253|forward|gi
TTTTACCTCTTTGTAACCAAGCGCGAGCTCATGTGAACTACAGCACCGTCTCCGATTTCGGGTCCTGAGGCACGATCTTGTAATCCTTATAGATCAATCCCTTGTCAAAGATCGTTTTCAGCGCCCACCAGACAGACTCCATATACTCATTGGTACAGGTGATATAGGGATCATCCATATCAACCCAATACCCCATCATCTCGGTCAACCCGTCCCCATCCCTCACGATTGTCATCGGATATGATGATAGACA
>read_464|beg|2645961|length|253|forward|gi
GAAAAAGAGGTTCCGTACCGTGAACGAACTGAACAGAACGTGGGGAACAACTCAAACCGCAAAAAGAGCAAATTAGGACATATCGATGCCTGCCCACCACAACCGTTCGATGCCGTTCCAGGGGTCTTCTGGCGCCGGCCCCTTGCGCCGCCTCTGCCCCCGGCTCGTCATCTCACTCCTTTTTTGCCGGATGAGCTACCCTTTGAACTGCGGGACGAACACAAGGCGGAAGCCCACGTAGTTGCTGCGATAG
>read_465|beg|1265525|length|255|forward|gi
AGAACAATATCGACAACCGGTCAGGGGCGATAGCTCCGCCGCTGCATCCTCTGTTCATGATAACAGAGACGGTAGGCACCGGAGCTTCAGCGAGAGCCTGCATGCAACGACCGATTATCCAGGCGATTCCCCCTGATTCAGCTTCTTCAGTCGGGTCCAGCGCCGGGCGTATCGATCATGGTTATGATAACTCCGGTTTTCCTTGCCGGCAAGTTCAAATCGCCTGAAGTGCCCGTTCATAGGACGCGGGGGTCG
>read_466|beg|2716925|length|253|reverse|gi
GCATACGCAAGGGTCGGGAAAACTCCCTGACCATGGTTATGCTGAGCGCAATCTGGCCCTCGATCCGGAAATATCGAATCCTCGTATCGTTCTCGTTACTGACAGGGATGATCTGGACAAGCAGTTGGGAAATACTTTCGCGGCCTGCGGCCTCGAAGCCAATCGGGGCGACTTCCGGCAGGAATCTGCTCGAACTGGTGGCGGAAAAGCGAGTCAGGAATTGTCACGACGCTCATTCGATAAATTCGACAAG
>read_467|beg|2438597|length|257|reverse|gi
CGCCGCTGATCTTCGCTTGCGTGGGAATCAACAATCCGGACGTACCTTTCCGGTCAATCTCCGGTTGAGCTCTACCATAAGCTCTCGGAGACTGACTGGCGCGCGTACAGGATCCCTGCGTGCTGGACGTGTTCATTTCCATCACCCCGTTTTCATGGAGGGAGATGAGCCGCGACCGTGGTGGCACTATACTGCCGAGCGGAAAAAAAGGATGTTCAGACTCCAGAACAAAACCGTCATGACGATGACACGCAACA
>read_468|beg|1785495|length|252|reverse|gi
ATCATCAGCATTTTCGGAAAGCTCGTAATGGCCTTTATTCACAAGGGACATATGTCGGGTATCGGCTGCTGCGTTGAGTTTTTTTGCAATCGCTTCACCATCCTCGTCTGAAAGTTCAATGTTGAAATTACGGTTAAGTGTATCAGGTGTATCAGTGAACTGAAGCAGGTACGCGTTGTGATCCGAAAAAAATAAGGTCTTCATATCATAGGTTACTTCGATGACCCACTTTCGGTAACTATTACACGAACG
>read_469|beg|1895875|length|256|reverse|gi
GCAGCCGCTCGATCTCGAAAGCGTCACCTCCGATATTGTATTCACCAAGCATGTTGATCTTGAACGTTTCCGCCCTTGTCGGTGTCATCAAGGCCGACAACATGTTTGAAGACCGGTTATTGGCGATATAGGTGTCCGGCCGACTGGCTGACACCTTTGTAGCCGTTCACAGTCTGAAGCCGAAAATATTGCAGTCGCCAAGTTTTTCTTTCATCTCTCTGGCTACTGCGTGAACGGTCATCTCCGGTATAAGGCC
>read_470|beg|944244|length|248|reverse|gi
TGAGGATATTTTTAATACAACACAAACAATACAAAACCATTTTTGGATCACAACCTTCAGCTTTTTCCTAACGTTTTGAACCCCTCCCCATTCGTAGGACAGCTATTTGAGGAAGCTAACGTTTGTTTAGGCTGCTTCCGGGGCCTTGAGTTTGTAAAGATTGTAAACCGTCTCTGGGAACTCATCATTCAGGGCAGTATGCCTCCGTTGTATTGTAATCGATGAACCATTCTTTCAGCCCCTGATAG
>read_471|beg|1616591|length|255|reverse|gi
ATATCCCGTATCGATGACGGTTGCTTCCAGCCACGATCCCGAGTCTGATTGATGAGTCAGTCTTCCGGAGGCACCGAACTTGATCCTCTACACGTAAAAGTAACAGAAACTCGACTGGCTGGTTCGGGTGCTCCCTTTTTCGCCAGACAAAACGCCAGAGCCACGCCCTGTTTGATTAGTATTATTTGTCCACCGGGTAAAGGTTAACCGGTTATATACCTGTTACGAGATCGCCGGATTCAAAACCCGATTCGC
>read_472|beg|1245367|length|249|forward|gi
GTTCGTCTGTTCCCCTTTCGTGGTAGAGGCCAAGAAGCTTTCCGGCGTCGAGCAAGTCCCCACGGCCGACCTTGGTGAGCTGCTCATCGATCTTTTCACCCATGCCCATATTGGTGATATGACGGAATCACGACATATGCCTTGCAGCAGATACTGCCCGTCCTCTTCCCAGAGCGTACTGAAGATCGTCCGGCGCTCTTTCTTCCATTTCTTTTGTCTGCTCATGAATTCGGTGTACATCCAGCTTTT
>read_473|beg|2669745|length|255|forward|gi
ACGTATTCCTGACCGGAGCCGGAACATGGGTGATCTCGAAGCGCCGGTTTACTCGCTGCCGAACATTGCCGCCAAGCCGCTTGAAGGCTTCAAGAAAAAACGATTCAATAGTAGTGCGGCTGCAAACGACGCGCCTCTGCCCGTTCCATCTCTTCGCCGATCTTCTGTACCCGGCTTGCGATCCATGGCATCATGCGCCAGTGCTCGCTCATCGAGTAATTCCTGCAGATGTCCACGTATCGAGCGCCAATATCA
>read_474|beg|489631|length|255|reverse|gi
CAGACTTCCTTAGCATTAATCTGCGCTGACATGAATGAGCATCAAGATCTTCAAAAAAGCTTTTTAGAGACCGTCTCCTTTGACAGTAACGGTCTTGTACCGGCTATCGTTCACGGATCATGAGTCCGGAAAAGTACTTATGATGGCCTAGGGATGTAACCGTGAAAGCCTCGAAATGACCCTGTAAAAACAGGAAAGCCTGCTACGTGGAGCAGGAGCCGAAAAAAATTATGGCTTAAAGGGGAATCCTCAGGA
>read_475|beg|2272352|length|254|forward|gi
CGTTCTGCAGTCCGCGGGCATCGATCTGACGCGACGTTGACCGTGCTTTCCGGCACGATAGGCCTTGGTATCGGCTTCGGGCTGCAAAACATCGTCGTACAATTTTTTCACGCGGCCTCATCGATTCTGCTTGAACGGCCTGTCAAGGTTGGAGACCGATCGAGATCGGGAGTATCAACGGTGATGTCACAAGAATCGCCGACCGCTCGACAACAATCCGGACAAATGAAAACATCAATATCATCGTTCCGAAT
>read_476|beg|1811961|length|254|forward|gi
TGCGCCCTTGAGATAAGGGCCGAGCACGCGTATCGAAGGAGAGGCCCTTCTGGTTCTCCTGGAATGTGAGGTGCTTTTCTTTGAGGGCGGGCTCGGCCGGTGCCAGTGGTTCGGATGGACCTTGGGGTGTAGCCCGGTTGCGCAGCTTCTAAGATTTCCCCGTCTTCGTCCCTCCGCGATGGTACTTGTGATAGTAGCCGGGGTATTCCTCTTCTTCGAGCGTGGTGACAGGTCTTGGCCTGGCCACACTGTCT
>read_477|beg|625360|length|256|forward|gi
CGACGGCTCTTGCCGAGGCGGTGTCACTGGCAATGGCTGTAACAGGCAGGTAAAAAAGTGGTCATCGCGGGTAAGGCCCATCCACACTCGCTTCATGTTCTCAAAACCTTTATTGAGGCTGGTGGTGACCGTTCTGTTGTTCGAAACGTTCTTTGCAGGACGGTGTCTGTGTATCCGGTAACTTGACGCCTTCGTCAACGACAGTGTCGCTGCTGTCATTGTCCAGTCAGCCTAACTTCGTACGGGTGGCCTTGTA
>read_478|beg|1579698|length|251|forward|gi
CGCTGACCGGTTTCCTTTTTTGGGGAGCACCACGACACGCAACAAGTTCTTTTGAGTGCTTTCTGGTTATCGGGACTATGAAATCCTTTATCGAAGCTGATTGCTCGCAAATTCGTAAATCGGCTTTTCGTCTCTTTGTACTATCGAGACGGCAATCTCGCATCGAGTAACTTTTCCATCACGTGATGATGCAGGATAAACTGGTACTGATCTTGTATTATACAGACGTTCAATCCCAATTAACGGGCACA
>read_479|beg|860922|length|255|forward|gi
ACGCAGGAGATCGCCGAAAGTGTATTTCTCCGGTCTGGCAGCATATGATACAAGGCCATCACCATCTATCGGGACGGCTCGAAACTCTCTCAGCCGCTCAATATCAGCAGTTTATGATGACCTGGACGAGGTGATCATGCTCGGCACTGAAGTTGACCTTGATGAAACAATGGGCCCGAAAGAGGTTCAGGAAAGGATAGTTGAAAGAATCTATCACCGCTCTAGAACGGCGTATGCTTCCGAAGCGCAGAAAGG
>read_480|beg|2600594|length|255|forward|gi
AACGCCCCTGATCTACGCCAAAGAATCTCCAGAGCGCGCTATCGTCCGATTCCCGTAAAGGACGGCGGCGGAGGAACGGTTTGCCTTTCTGAAACGATCCTTTGAAGACTACAAGCCAATCCCTTCAGACTCCCGTATGGCATGCAACACGGAAGCAACATCCAAAGCCATCTCGCGCCCCTCGATCACGCAGGGCCCGGCGATAAAAAACAGCCCCCTGTCAAGAGGGACTTTGACGTTACCGACCGAAAACTG
>read_481|beg|2290065|length|252|reverse|gi
GTTATCTGCAACGTGCAGTTTTTCGCCCTTAGTGACGCCAAGTTTTGTTCCTGTCGGCACAGTGGTGAAATTAAGTTCTTCAAGATCATTCCTGAAACACATATCGACATTCCGCCTGCAGTTGCCGAACCCGAGCTGTGCATTGTCGGGAACGGATATTTTTGCAATGGTATGATAGATTTCACTGAGTTTGTTCGACGGTGGGCTGAAAAGCTACACCTGCCGGCATGGTGAGAGATTGGAGAAGGTAGT
>read_482|beg|1679887|length|254|forward|gi
ATAACGATTACCTTGAACGGCCAACAACGTGAAATACAGGAAGGCTCCACTGTTGAAGACATACTCAGCATCATTGGTGCCGAAAAAGCAAACGGGTAGCTGTCGTTGTCAATGAAAACATCGTCTATCCGGAGAACGAGGCAGCGTTCTCTTACGTAGAAAAAGATCAGGTTGAAGTACTCTCTTTTGTTGCCGGAGGCTGACCGTCATCGCGATTAATTTTTTTATTTATAGGATCTAGTACGAGATAGGCT
>read_483|beg|55272|length|257|reverse|gi
CGCGCGTCGATAAAGCGGCCGTCGGCCAGACGTGAGCAACTGCTGCTGGCTCAGGTTCCGCGCTGTGTTGCAATGGATCTGTTCCAGCAATGCCGGATAGCGGATCTTGCTTTGTTAGCAGGTACCGGCGAGTCGTTTGCTCCTTCCCGGTAGATGCGTTCGGTCCTCGACCAACTGGCCGATCATGAGGTCAGCTGTCGGTTGCTCCTGCGACCCGGCAGAGTAAGCAGGGCATCATAGGCCTCTGCCATTCCGTG
>read_484|beg|656202|length|251|forward|gi
ATGGTGAATCTGTTTGACGGCAAGGTTGTGCATTTGCCTACCGTGCTGTTTGTTCTCCTACTACCTTCCCTTGCGTAGCGGCCATTGTCGGCGGTGTATCGCGAGACAAACCTTGGGTGGACGGTTTTTGCCGGATTGGGACAACCGGTCTGGCATATATCGTGGCCGTGATTTTTACCAGCTCGGTACCTTTTCTGCGAATCCTGCCGGGGCACTGCTCTGGACAGGGGGGATGCTCGCTGTTTTTGCGG
>read_485|beg|2335521|length|252|reverse|gi
CCAGAGCACTTGCTGACCACCTTCAGCCCTGCTCAATGCCTCTTCGATAGCTAAATCGAAAAATGAAGAAGAATGAATGGACTACAACGGTTTTTCCTGGAACAACGGCAGTTGTTTCGATTACAGATTGCCGATGATTTTGGCGTGACTGTGATGAGCGGATATGAAATTCGATGTACCGGTTGTTGTAAAATATTCATCCGGCGTTCTTTGGTAAGGGTAGCGCTCAAAATGATTACTGTACACTGGAGT
>read_486|beg|731644|length|256|reverse|gi
ACTGCAATTGCTGTCTGGCGCAATAATAAGGTTTTCAAGATTAATATTTTGGGATAGTGGGAGTTCCAGAATTATGGTTTCGTTGCCGAAGAGCAGGGCTAAGGTGTTAACCCACTGAACAAGTACACCCCCACTTGATGAAATCAGGGGTAATAGCCTGTACCCGATTTTTTTCTGGAGAGTCGGCTGATAAATAAAAACCTCAACGATAAAAGCGAGTCATGGCGATAACCACAACGGAAACTAGTGTAGCAAG
>read_487|beg|703390|length|252|forward|gi
TATATATTTCATCATATAAAACCATACGCTCTTCTTACTAAATAAGGGCTTTTTTTGGTCTCAGGTCGAGATTAACCGCTTCTCGTCCGTGGGACAAAAAGCAGAATGTTTGAGAAAAGGATTCAAGATTATTACACTTGGCATGACTTGCGGAAATAGGGTGAAAACGCTTTTGCATCAATAAAATCAACGGCTTTATTAAGGAGATCGGACATGATTAAACTGGTATTGCTTCGCCATGGAGAGAGTCAG
>read_488|beg|2445541|length|252|forward|gi
TTCCTCCTCTTGATTGCTGCCGCCGCATCGTCTCGACTTTTCGTATGCGGCATGAGACTAGTGAACCGTCCAACTGAAAACGTAAAGTATGGAAGATAAGAATATTTTTTATTAATCCTGTACTATCATGACCGCTCCTTATAACGCTCAACCGAAGCGACGTTTACACCGATTGCTACCGTTTTGTTCTCCTGTCATCGATTTTCCATAACCGTATACACGACGATCTGTCCCTGTCGCGAACAGGTGTTC
>read_489|beg|569659|length|254|reverse|gi
TTAACCGTCAACTGCTGGAACTTACTGAGAGAATTTATGATACCGCCGGAACCATCTTTAACATCGATTCCCCCAAACAGCTTGGAAACGTGCTTTTCAATGTACCTTGGACTACCTGCAAAAAAAACAACAAAAAACCGGTTTCTCGACCAATGTCCAGGTCCTTGAAGATCTCTCTCTTATACCATCCGGTGGCAAAAGATCTTCTGGAATATCGCAGCCTCCAGAAACTCAAGACAACCTATATTGTACGC
>read_490|beg|992300|length|254|forward|gi
TAGTGGCGAAGTTAGAGACGAGAGATGAGAAGAAAGTCGACAGTATTCAGTATAGCAGTCAGCAACCGTAGGGGCAGGCCCCCGTGCCTGCCCGACTCAACGAACTCAGTAACTGGAGAACTGTACCAGTGACGTAACTTCGCCCTGCTTTCCTGCTTTCTCGTCACTTGTCATCAGGCCCGATTGATCGGGCGGCGTCACTTGTTACTTCACGAAGCGTATGGAATCAATTGCCTGTTATGGGGATTATGCGT
>read_491|beg|1349858|length|254|forward|gi
AACTATTCCACGCGCGCGTTGTCGAAAAGAACTGGGCCATGGCGTTTGTGACGGCTACGCATACGCAAATCAGGCAATTCCATGGACCGATTTCGGAGGCGAATCCGCGAGTAGGGCAGGAGGCATATGCCGCCGGCATCATACCTGATCAAATACGGTGTGACCGCGAGTTCTACAACGGCGGAAAAAAAGTATGAACGCACAGCTATCTACAACCCCGAAGAGGTTGAGAAATCCCGTTTTCATGCGCTCGA
>read_492|beg|121717|length|253|reverse|gi
CCGCGGCTGCTGGCACAGAGTTAGCCTGGCTTATTCGCAGTAGTACCGTCACACCCGTAAAACAGGCTATTCTTCCTCTACAAAAGGACTTTACATTCCGAAGAACTTCTTCATCCACGCGGCGTTGCTGCGTCAGGCTTTCGCCCATTGCGCAATATTCCTCACTGCTGCCGTCCCGTAGGAGTCTGGACCGTGTCTACAGTTCCAATGTGGCTGATCATCCTCTCAGACCAGCTATCCGTACGTAGGCTTG
>read_493|beg|2417891|length|257|reverse|gi
GAAAAAAAAAATTGTTGTACTTTTGCCTGATACAGGAGAACGCTATCTTTCGACCTGGCTGTTTGCCGATGAGTAAGGGTTTCAGGTTAACCGGGTCAGTTTTACAACTTTTAGATCGTGAAAACGGATTATGGGGGAATACAACGGGTTTATCTTGATAACAATGCCACAACTCCGCTTCATCCTGAGGTGAAAAGGGAGATGGTTAGACGGTCGATGGAATGTTCGGGAATCCATCGAGTATGCATGCTTTCGGA
>read_494|beg|1636673|length|253|reverse|gi
CGGAATCGAGGTAGATTCGGAAAAATGAAGGATGTTGACGCGATGTTTGCGGCTAATCCCCAATAATCCAACCGGGAGCGAGTATTTCCAAAAGAGGTTGTTCTGGCTCTACGCAAGCCGCTTTCCCGACAAGTGGTTCATTATTGATGAAGCATTCATTCAGTTTGTCGATGACTTTCCTGGAGCATCGCTGATGAATGATCTGAGAGCGTTTAAAAATATCATCGTTGTCAGTTCATTGACGAAATTCTAT
>read_495|beg|2582613|length|250|forward|gi
GCTGTAATTCAAGGAACCGTCGGCATCTGTTGCATAATGCCGCGTGGGGTTCTTTCGTAGGGACTGTTGAGTATGGGATTGTCGGTAGTCATGCAGAAATCAATAATTATAAGGTTATCGCCTATACCGAACCAATATAACAATATAGCCTTACTTCCATACTACAGCAATTGTAGAACGTACAATTGGAGCTCAATTGGGAGAAAAACGATAGTTTTAACTAACCTGACCGCGCACCTGAACTATATGT
>read_496|beg|2529501|length|253|forward|gi
AAAAACAGGAAAAATCGCACTTTGAAAAGGTCAACTCAGGAATGTGGTATCCTGTCAATATTCATACTGCAGCCTTGTAAATAAAGTAGTAATGTTTGACTCAGCGTCTGCCGCCACATTATTGTAATGACCCCTCCCTGCATGGAGATAGTCAACCCCAAAATCAAGATTCAGATTTTCAGCCAAAGCTAATGTCCCCTGTCGCATACAAATCCGTGCCGATATAATCTGACTGGCCTGATGGAGGATCTGC
>read_497|beg|590133|length|253|forward|gi
GTACGTTCCTTTTTTGACGGCAGTAATCGGTCTGCCGATGTTTAATACGTCGTGGGGACTTCTGCGTTAGCCGTCCTCCTGAGCGATGATCACCAGTATTTTTTCTTATGTGGTTCTGAAAGGGACGTTTATCAGCTGGGTATCTTGGGGGGTTGAGATGGTTGGTGTTTTTGTTGGTGCGATTGATACGGTCCGAGAACCCAGAAGTATATCCGGAAATATGGTTGAAGAGACTCTTTGTACTACTTCCGTC
>read_498|beg|616251|length|253|forward|gi
CCATTCATATTCAGCGGAGCCTTGTTTATTGAAGTCATTTTTGCATTTCCCGGAATGGGCCGGGGTTACCGTTGAGGCTATTTTTGCACGTGATTTATCCATTGATTATTGCCAACACATTTATATCCGGCACGCTGATAATTCTCGGCAACCTTGTCGCTGATGTTCTGTATGGTGTTGTTGATCCGCGAATCAAGTTGTAAGTCGTTTTTATGAACCATATTTCTCTTATGCCGTGCGTGAAGAACTGTAT
>read_499|beg|81586|length|252|reverse|gi
CAACCACCGGTGCAACCATTCTCGACGACATCGAATCAGTCCCTCACGGCCTGCTTTTCTGGCGAAGCACGACCCCACCTCATCGGAGGCATGGGCTTTATCATGGTCACCATCATCATTCTCCCCCTCCTCGGTATAGGAGGGATGCAGCTCTACAACGGCGGAAGCCGATCCCGGTCAGGTCATAACCGGCGAAAAGTTTCCCCTCGCGTCAAGCAGACCGCCGTAGTGGCTCTGGGGAATCTACCTTGC
>read_500|beg|1652628|length|256|forward|gi
GGCGAACTGATCGGAGAAGCTGACGGATTCATTTTCCGCCAACGTGCATGCAAGCACAACGCGGTAAGGTAAAATCGTGTCAAACCGCACCCTCATCCCGGCGGCCACTATGCCATGACTGTACTTCATTACTCCTGACGGTCAGGATGAATGGGCTGAAGGATTGAATACCGATCCGGTTGACTGGCATGGATTTTCCGAAAGAAGACATCATCGGAAAAATAAAAAAACGCGGGAATCGTCGGTATGGGGGGTG
>read_501|beg|464749|length|254|reverse|gi
AGTCGCACAGAATAACCCAGTTGCTGGGTCTGCGAGGACGATAACCGCCCGGTAGGCCTGATTCATATCCCATGACCTCATTTTACTGGGACTGTAGAGAAAGTCAGTTGGCAGTTCCGCAGCCTTCAGTATGCAGTAAGCCGTTCTCAGTCTGCAAAAATATCTCGTACTGTTCGTCCACGTTGTTTGACGATTGCCAACTGAAAAAAGAAGGCGGGACAGCGAAAAAAAGAGGCTGCCTCATACTTCAATGA
>read_502|beg|384086|length|254|forward|gi
TGGGCTCGGCATTGGGATCGATTTTACTGCTTTGTGTGCCGATCATGTTTTGTGAAGAGTAGGGCTGGGAGTCATCGTTAAGATAATAACCCATCTGTACATCAGGGTTACTTTCAGTGTCCCCTGTATAGCAAGCAGAAGACGGACATTGTCGCTTTCGCCCGTTTGCGCGTTTGAGGCGTTGACATATTTTCTGCCGAAAAGATTTAGCGATGACGTCCGTCTCTGATTTCTACGTTGTTCCAGACAATCCT
>read_503|beg|459124|length|255|reverse|gi
TGTAGACTCTGACAATCACGCCGGACACGGCTGATGAGATCTCCATCACACAAACCATCACCAGAAAACAGCATAGACGAATCCTATCTATCCCCGTCAGGGGGCGCAAAAACTCAGTTTCAGCGCAGCTTGCAGGCGGCCCCCCTGCCGGGAAGTGTCGACTTCTACAAGTTTATCGGCAGTTCGAGCTGGTACGTACCTCTGGGCGGAGACTTTGTCCTGAACCTCGCAACCGAACACGGGTACCTCAACACC
>read_504|beg|1972304|length|257|reverse|gi
CGCCTGCCAGGGTTGCGGTGTGCCCGGGATTTATCTCACGACCCCGTGCGATGTCAGAAGGGAAGGTGAGCCGTCGATACTTCTTGCTGCCGCTCATGTGGCGGGTGTTGATACTATATACAAGTTTGGCGGAGCACAGGCTGTACGGAGCGTTTGCATTCGGTACGCAAAAGTGTTCCGAAGGTCGACAAGATTACAGGGCCCGGAAACAACGTACTGTGGCCCAGGCAAAAAAAAGAGGTGTTCGGACACGTCTC
>read_505|beg|2284385|length|253|reverse|gi
CCAGAACGACGTTGTCGTTGCTTTTCTCAGGCAGAAGGGTATAGCTCAACAAGAGATTCGGTATCCGCACCGTTCAATTATCGATCGTCAGGCGACGGGGATATGGTAATGCGAACGAGCTATCGTTTATCGGTACGCAGGCAGTTCAACAGTAGAACGTCTATACGGAAAACATCGAAAAGGTCAGGTTGGCAAGGGGTGAACTCAGTGATCTCGGCGCAAAGGGGGTGGCGATTTCAGGGAGAATTACCAG
>read_506|beg|397250|length|251|reverse|gi
TTCATGTCCTGAGGTAAAATTACCGATATGACGACAGGCTCGTGCAAACGTTGTAGAACCGGATCTGCCCCGTGGTAAGCACAATAACTCTCATAGAAAAACCGCTAAATACTATAAATTTTAAAGATTACTGAACTGAAGCACCTTGACGTGATCTCAGGTTTTAGAATACTTTTTCTGCCTCTCCCTCGTCAACGATTTTACCGTTTTCAAGCCTGTACAACCGTCGCAGCCTTCTACGGTACTCAAAA
>read_507|beg|1692704|length|255|reverse|gi
CGACACGCGGTGGAGCCGTTTTTTGAGATCCCTCACTTGTCCTCGGGGTCATCTTGATTCCAACCGTCCGGATCCCGTTCGATGCTGGGGTTGTCTGTATGATAGAAACGGGGGTAAGGGGATGAGCAATGAGCAATGAGCAAGAGCAATGAGCAATGAGCAATGTAGTGATGAGTGATGAGTGATGAGTGATGTGGGACTTGACTTTTCAGATAATTAGTCTAACTTAAACCTGTTTTTTTTTAAAAAAATGAA
>read_508|beg|227153|length|251|forward|gi
TTACCAGCCGATGGACGCCGTTTTCAGCTTTTCAGGTACGCCGTATGCATAGGGCCCTGTATCTCAAGCGTCGCGGTTTTATGCCTGCGCCATCGCCTTCCGTGATAGTCATCGGTGAAAATCGTTGAACCCTTTACGTTCCGCCCAGCGCAGGTACATGCGGTAGAGCATCTCCGCCCAGTCCGTTGCTTCGGTGCCGCCAGCACCGGCATTGATAGTGAGCAGTGCGTTCCGGGATCGTCTTTACCGGA
>read_509|beg|642420|length|251|forward|gi
AACGAAGACCATCAAAAACTACCCGGACACTGTTGAGCGCATTGGATCTGTCGGGGAAGTTGAGATTGTTTCTCCTTTTGTGACGTAGCAATCTTATTGTTCGAAACAGATCCCGTTTTACCTCCTGTACGGCTAAAGGCGTTCTACCTGAAAAGAGGCCGGTATCGCCAATCTTGGCAAGAAGCTTGTTGAGAGCAACGCGCTAGCGGAGCTTGCCTACACGCCTGACGGTATTCTGGTTGGCAACCTGC
>read_510|beg|2420508|length|257|reverse|gi
CTCTGATAGATTTTCGCGACAGGTTCGGACAAGCTGATACCGCTGAACTGCTCCCGCGACGGGTGGCGATAAGGGTGACTGCCTACCTGTATGGCGGTAAAGGAATCTTCCGGGCTTACTCAAGCAGCTCGATAACCATGGACGCACCGGCTATACCCGCGTCACGTAATTCAGCAGTTTGGCTTCACTTGAAGAAATGATCGCGTAACTCTGCCATCGAAAAGAATCCGTTAGCCAGTATCAGGCAGAACTAATAT
>read_511|beg|102969|length|250|reverse|gi
GACCGCGACGATGGCGTGTCCCCACTCGCCTTCTCATTGCCACAGGGAAAAGGAATACATCCTTTGTCATCCGAGCTGTTGAACGAAGGAAAACCGAAAAAGCCGAACATGACGGGATACCCGCAGCCAGAAACCTTTTCACGCTTTCAAGCACCGCTCTTTTGTCCATATTTCCACTCTGAGGATCATGACAAAAATATCGTAACGCCTCGAAATTATCAGCCACTGCATAGACAAACGCCCGTCGGGC
>read_512|beg|369296|length|249|forward|gi
ACCCTTCTGTATGGGCGAAAAGCAGTGCAGCCTTGTAACATTCAGTCTGCGGCAGTGCGTTTGCTTCAATAAGCCTTGTGCAGCACATGGCTGACCAGTGGGGCCATACCGTGGTAACGAAGCCCTCCAGCATGAATCGAAGGGGGGATAAAGCCGTGACCGAGGCTGTGCATCGCAAGTCAGAGGAGTCATTTTACGCTACGTCTCCGGAGTCATAGACATACGGTCCTCTTGTGAGGTCGGGCAGGC
>read_513|beg|1521383|length|254|forward|gi
GACACGGACCCGTTTGAAACCCTTATCACCTTTATGTGTGCCCAGGGCCTTGCATGCACCGTCATCAGAAAGCAGGTAACGTACCTTGCGCAGGTAATACGGCACCAGACATACCATACGCCTGAACGATGTACCCTACACCTTATTTCTCCTTCCCCACCCCGGAAGCCCTTGCTTCAACCAGTCCGGAGTCTCTCAGGGCTCTGTACGAACAACAATTGTATCAGGGCGGATAACATTATACAAGCCGCTCA
>read_514|beg|23072|length|248|forward|gi
GAACTTCAGGAGGAGGAACGCTGAAAAGGATCTTGAGAAGCTGCTTGTCAAGTGGGAGCAGATTGAGGAAAAACTGAAGGACGCCAAACCTCCACAGCGTCATTTTCAAGGAGGATACCATTATTTCAAGTGTGCTGCGCGATTCCCTGACGACTGATGTTACGGAACTGGTGGCTAACTCGACGAGTATTCACAAGGAGACCCTGAACTATATTCAGGGGCGGCTCCCGAGATGGAAAAGAACGTGT
>read_515|beg|1922177|length|254|forward|gi
GTCTCGACACCGCTCCTGCCGGCTCTATCATCCCTTCCGGATCAGGTGTCGTTCATTCCGGTCCAGATACATTTTCGATATGGTCTACAACCCTGTGGAAACCCAATTGCTGCAACTGTCAAAAGCCCTGGAGCCATTGCGATACCTGGTATAGAAATGCTCATCGGACAGGTCTTCCCCGGTCATTCGAGATATGGACGGGAAAAGCGATGCCGGTCACTACCGTCAGAAACAAGCTGCAGGAACTGCTACCT
>read_516|beg|943556|length|251|forward|gi
GCATGACACGGCAATGCGACCTGCTCTCGATTCACCGATCAGGGCTGTATTACCAGTCAAAAAAAACGTCGAAGCTGAACCTTGAGCTCATGCGGTTAATCGATCAGCAGTACCTGAAGAAACCGTACTACGGCGTGTATCGCATGTGGCAATGGTTGGTCAGGGACAAGGGCTACAACATCAACATCAAGCGGGTCCGGCGGCTAGCATCGTTTATGGGCATGGAAGCCATCGGGTCCGAAGCCGAACAC
>read_517|beg|636106|length|252|reverse|gi
CGCAATTATCTCAAAAGCCCTTCCGGTTCAGCTTGGTGATAATGCCGTCGATACGTGCGGTACCGGAGGGTGATCAGGCAGGCACCTTCAACATCTCAACGGTAGCGGCAATTATTGCAAACGGCGCAGGAGTACCGATAGCCAAACATGGCAACAGGTCTGTGACGAGCCGGTGCGGCAGCGCCGATGTGCTTGAACAGCTTGGCTACCGAATTCTTCTTCCTCCTGACAAAACCGAAAATGCTTTTCCGT
>read_518|beg|744039|length|254|forward|gi
CGGGACAAGGATAATCTGCACTTACTTCTATCACTACCTCGGCGACAGCCCTCTGTTCTCAATGGCTGGGTTGAAAATGACCGGTTCCGCTCAGCCGCGAAATGCTGCTCAGATATGAGGAGAATATCGTAAGCCACACCAGGGCGATCAACGAGAACCGCCATCGCCCGGTTATCTGGAAATATTACCAGTGGCTGACGTTGCTGTTCGTACCGAAATCTATCTCGACCCGCGTTTTTCAGAGATCGTAGAGG
>read_519|beg|459910|length|254|reverse|gi
GCTGAACTTTTCCAAAGACAACCGTGACGTGGCCTCGTTGTACCTCGACCGCGGCTACCTCTCCTTCGTCTCCTCACTCGACGACGAGGTCATTTCCTCCGGATTCGGTGGACCTGAACATTTCGCTCCGGGAAGGCGAACCCGTTCAGGATCGGAAAAATCAAATATCAGGGGAAACACGAAAACCAAGGACCATGTCATCCGCCCGCGAATTGCGCACCGTCCCCGGAAACACATTCAGCCGGAAAGACGTT
>read_520|beg|1815455|length|253|forward|gi
ATCGGTGTCCCATGGCGTAGCAGGACTTGAACAACTCAATGGTGAAGTCGCGGATGCCCGGCGTCATCGGACTTGTAGCCATAGCAGCGGGTCATCTGTTCCCCAGAGAAAGCCGTCCAGGGTTGCACCGGCCGATCAGCTTGATCTTCTCATCCCGGCCGTCGGCCACTCCTGCAGCAGGTTTTCCACCACCGCATCCATGCGCGACTCGCTGCCGGTGCATACCGCCAGCATCTTCAGGCGAATCTGTCCG
>read_521|beg|1376891|length|254|forward|gi
TTCTTAAAGAGGCAAAAATTGCCGTAAGCCCCGGCATCGGTTTCGGCACTTACGGGGATGAGTATGTCAGAATCGCCCTGATTGAAAACGAGGAGAGAATCCGCCAGGCGGCACGCAATGTCAGAAAGTTTCTTACGGTCACGACGGATGTGGCTGAAACCAGAGTTCGGATCGTATGTCACTGACAGCAAAAAATATGGAAAACGATACCTCCCGGGCAGCTTCTTGCCGATCTGTTCGATGAATATTCCGAA
>read_522|beg|387367|length|252|forward|gi
TTGAGGTCGAGAATTTCAAGACGTTTGTTTGTAACGGAGAGTTTAGCCGAACCTTTACGTAGTGTAAAGTTTTTTTGAGGAAGCTGAAATCCGATGTTGCGGATGATACCGCTGAAATTTTCCGGGGAATAACGCAGTTTATTACCCGTAAACGAAATGTCTGCGAATAGTGAGCAGTTCCGGGTCAGCCTCTTTATTCTGGAAGTCGAGGTATTCGGGCTGATCCGTTGGTAAGATCTATTCTGTTGCACA
>read_523|beg|1928005|length|254|reverse|gi
CGTAATCAAGCGACGAGCTCGTACGTCTATTTCTTTTGCCAGAGCGCCCAGGCCGGTTCCAAGGACAATTCCGACAGGATACTCGTCAGTGGTTTTTGTGCGGATAAAAGAAACGGCTTCCTTGATTTTAACTCGTTGTTCGGTCATGGTGCTGTATGTTTTATGTTATTGGTTCTTTTGAAAAGAGTTATTGAAATTTCCGGATGAAATCGCCAAGGTCAGTGTAGACCCGGTTCAAGGTTGTAAGCATCGGG
>read_524|beg|2603045|length|260|reverse|gi
AGCTGCCATGGCCGGGAAAGTGTTTGTAGAGCGGCAATAATGTTTTGTGTGTGAAACGCCTCTACTGGTTGCACGTGCATGTTTTGTACAACAATTGCACGCGTCCGCTGAAAAACTTACTTTCAAGAGAACCGATAACGGGGTTTTCAGGATTGCTGTTGAGAATCGACAACGGGAGCGAAATTGACATTGATGCCGCTAGTTATGCAGGGTTTTCGCTGTTGCAAGCGAAGTACTTGAAAGGTGCTGTCAGTGTTGTT
>read_525|beg|278051|length|255|forward|gi
TGTCGGAATGTTCCATTCTGAGAGCGAACAAGGCATATGTCGGGCCTGCAATTCTTCTTAAATCACATCGGATGAATGTTGACAGCAGGGACGGCGCTACACAATGTGTCGAATTACCGAGCTTGTGAAGGACCATGGAGTATGGGGACTTGTACCCACTGTTACCGATGTCAGGAAACCTGTAGTGAAAAATATTCCTATTATGGACAGCATTCACGGGGTACGTGAAGATGCGCTTCTGACACGAGGTGTCAA
>read_526|beg|2645927|length|251|reverse|gi
TTTCGTCCCCGCAGTTCAAAGGGTAGCCTCATCCGGCAAAAAAGGAGTGAGATGACGTAGCCGGGGGCAGGGCGGCGCAAGGGGCGCGGCGCCAGAAGCCCCTGGAACGGCATCGAACGGTTTGTGGTGGGCAGGCATCGAATGTCCTAATTGCTCTTTTTGCGGTTTGAGTTGTTCCCCACGTCTGTTCATTCGTTCACGGACGGAACCTCTTTTTCTTGGCCGCGTTCTGTAAAATTCTGCGTGATTGC
>read_527|beg|265889|length|257|forward|gi
GGGAATCGGTTTTGGACTTGCAAAGGCTTTTCTGGCAAAAGGATGTCGGGTTATTATCAGCAGCCATAACAAACGGTCGTCTTGATGCAGCCGCTGCCGAACTGAAGAATGGTCGGGTCTGACATTCCCCTTTTTTGCTTTTATCTGTGATGTGAGTCGTCCTTTTGGATGTTGAGGCACTCTGGGACAGTGCCGTTGGTGTAACTGGGCAAGGTCGAATCTGGATCAACAATGCCGGGGGTTGTTACGATTCAATG
>read_528|beg|193354|length|253|reverse|gi
CTGTCAAAGAACAACCGTTGAGGAACATAGCCGATGCGTTTCCTCGACAGTCTGGGTGACTTGCCGAAAATCCTGACAGTTCCCGAGGCGTGGCGGCAGCAGACCGAGAATAACCTTGAGCAGTGTTGTTTTCCCTCCGCCGTTAGGACCTACGACACCGAGAAACTCCCCTTCAACCGACAGACAGAGAGAGCTTATCAGAATCTTCGCTCCGTTGATGACTAACGGGAAAGATTATCTATTGCCACAATTT
>read_529|beg|371977|length|253|forward|gi
GATGGCAGAAAAATTTTCCGGTTTCAGCGTGAAAAGAAGCTGGTAATCTTACTCCGCCCGGTCAGCGCATAGTTCATGGCGTCTTTCCTGAAATTCGTCGGCGATATGCCTGGTCTGCGACAGGATACGGAATTCGGCGTCTCCTCGATCTGTGCCCCGACACCTGAACGTTTACAGATGTGAGCGAGGTCGGATGCAAGCCCGTCTGAAATGTCGATCATGGAGGTCGGACGATGTTTTCTTTTTCGAAAAG
>read_530|beg|1556|length|255|forward|gi
TCAACACAGAAAGATGTACCCGCGCGAAAAACCCGGGAGGTACTGTTTACTGCTCACTAACGTTACACACGATGTTGTCAACACTTATTCACACCACAAAGAAACAAGTAAGATGTTATATTTAAGTAGCTTACAACAAAAAAACCTGAGTAATCGAAGATTTCCAACACTCAACAACAACGAACAACATTTTTAATACCAAATAATAAAGAAGCTATACAATGAAATTTACGACCTCTATCAAACATTTTCAGG
>read_531|beg|1681054|length|254|reverse|gi
TTCATCGGAAAAGCCTCGATCGAAACTCTGGCCATGACTGCCCCGAGGCGATTTCGACACACCTCCTCAGATAGTCAAATTCTGCCGCGGAAGTTCGTTCACCTGTCAGGAGAAGGACATCGTGTATGCCCACTCTTTTTTCATGCTTTTCAAGTTCATGTCTGACCTCTTCAATTCAAGACGACGTCGTCGTTTGTCCGGTCAGAAGCATAACCGCAATAGGCGCAGCCGTCTTGAGCAGAAATTCGAGAGAT
>read_532|beg|753323|length|250|reverse|gi
GCGTCACGATCTTTTTGACGAAGTTTGTTAGGTCTTGCTTTCCAGGCTTCAGGGGTTTCGCCTTTCTTGATCTGCTGGTTCTCGTACCCGTGTGTTGCGCTGACGGGGCACTTCAACAAAACTGGCATCGACAATCTGGCCGGTATTGCAAAGACGGACTGGTCGTCAAGGGCCTCATTGAACCGGTGAAACAGAGCTTCGATAACCCCTTCCTGGATGAGGGTTTTCACGGAACTTCCAGATGGCTTGC
>read_533|beg|394094|length|254|forward|gi
CGGAATGACCGCTTCGGTCACGTCTTCCTTGAAGGCCTCAAAGAGGTTGTTGCCAAGCACCCATCAGGTAGTACCAGGCCGAGTTTGCAGTGAATCGCTTGAACGGTAGCTGCTCATGGCCGAAGGTCTTCAATGCACGGTTGGTCAGTTCGTCTGTTCCCCTTTCGTAGGTAGAGGCCAAGAAGCTTTCCGGCGTCGACGCAAGTCCCTCGCGGCCGATCTTGGCAAGTTGCTCATCGATCTTTTCACCCATG
>read_534|beg|604673|length|256|forward|gi
GCGAATGGCGTTGTCCGGAAGACCGACGACGGTAAAAGGGAGGGGAGGCCTCCTGAAACGTTGGTTTCAAACCTCTACTTTCAGGGCATCTATTCCTACAAGCGCGGCTGCGCTGAGTTGAGTAGAGCATGGCGTGAAGATTTGGTTGTTACAGCTTTCTTACATCGTGATAGATAGTAAAAATACTGTAAATATCCAGTTACTTCGCGTACTCATCCCGTGGCCGCGAGTCCGCTCGCTATGGCGTTGACGGTGA
>read_535|beg|82014|length|254|reverse|gi
TATCGAACCGAACGACCGTTGCTGTCGTGGTTTCAGCGACCAAGAGCCTCGAAGGACGCACGCGAGCTTTTCAATTAATACCATCACAATGAAACCCGTCTTCGCTCAATGAATTTTCCAGCGATATCTCACGTTCTGGGCGCTCTTCTCATGTTATACGGCAGCACCATGCTCCTTGCCCCTTGCCTGCGCCCTGATATACAATGACGGTGTATGCTCTCTCTCTGTTGATATCAATGGGGGTAACGGTCTCC
>read_536|beg|2179048|length|252|reverse|gi
GCGTATACAACGGAGCGGTAGAGACGTTCAACTTTTCGATCAGGATGTTTCCAAACTCCCTGACCAACGGCATTGTTCTTCATTTAAAGCCCAAAGAGTATTTCAAGGGCGATAGCAAGTTCCTCAACAGGTCCCGCAGGTTGAATTCTGAGGGTGCGGAGTATTTCTGAAAAGCCGGATATGGCTGGTGCAGTCTTCAGCGGGTTGTGTTTCCTGCTGCAGCTTTCTGTGCCACTGCCGCTTATGCTCTTG
>read_537|beg|220549|length|250|forward|gi
TGTCCGGGTGATCGACAACATCATTCCCGCCATACCTGACTTTTCAACTCCTTCCGAAGAAGAAAGTAACGAGTCTGCACAGCACTCGTGAAAACAGTTTCGTCCTGTCGTGTCCGGAGGTGCTAGTTCAAACGTAGCCTCGCCTACTATCACCAACAATGTGAATCTGTGATTGCAATTTCATTTGAAATATATAGTTTGTGTGTATTGTATACACATTAATGTTGGTTTCAATTGATAAAATGAGGCA
>read_538|beg|1989581|length|254|forward|gi
GGATAACGCGTCTTCCTGAGAATCGAAAGCACATCACCCGGTTTCGCGCCGCGAGGGACAGTATTTGGAACAATCGTTGCAGTTATGGTCAGAGCCATATATCAGCGCTTTTCACCAGTTCACTCTTTCAGGCCCCATTGAGCATAACCATCTCTTTCCTGGGAAACGGCTTGTCATCCGGGGATAGTGGACAAACAACGGAGCATGTAGCGCATTTGATAGCACTTCTTCATTGTATCGGCACCGGCCTCTCT
>read_539|beg|2119439|length|255|forward|gi
GCGAGGGTTCCGCCGGCCAGACCATCGAGACCGCGGTCATGTTGACCGCGTTGATGACACCGATAACGTCAGAACAGCGTGATCGGCCACGGCAATCATGCCGGTCTCGATCACGTCCGAACGCCGAACGAGATTACCGAATGAATGAAGAACCGTGCCACCGAAATACATGATCGATGCGGCGCGCCGGTCTGCACCAGAAAACGGATCTTGAAACTGACATCGTGCCGGTCGTCGATCGCGCCTACTGGCAAG
>read_540|beg|1802352|length|259|reverse|gi
TCTGCAGGTATCCGAAAAGCTACGAAGATATGTCGCAATGCTTTAGGATTATTAGAAAATGCTTAGCAATCGGTGAAGAGGACATACCGTAAAGGAAATCTCAGGTCACAAGAGGAGGTTTTCAACGATCTCGAAAGCCGCCTGTAAAAAGCAGTCATGAGTTTGTCATATGATATTTTTCTGGGCGGCCTCTGCTGAGCAGGACCTGACAGAAATCATTGTACTTACATTGCGACGGAGAGCCCGGAAAGTGCCTTGA
>read_541|beg|2498442|length|257|reverse|gi
CTCTCTGGAGCCCGCAGGCACAGTTTGCCCGGGTATTATGTTGCCCCATTTGAAAGAGGTAAGTTAAAACGGATATACTGTGGGAGGTTGTTATCCTTGAATTGCTTAAGGAAAAAATGAATTCTTAGAATTACTCACTGTTGATGGATGTCAGGACGCGTCGGCAAAGAAACAGCTTTTTGGAAATGCGTGGTAGACGGTGCTTGGCATCAAATTGACTGTTGTTGTGATTATGAGCAGTTTATCCCATTTATAAA
>read_542|beg|1406793|length|250|reverse|gi
ATGCCTTTGTCACTGATAATAACACCCTCGAAAGCCTGCAAACGCTCTTTTTCGCCCTCGATAACTTTCAGCTGCAATTTCACTGTATCGCCCGGATGAATATCCGGCAAATCATTTCGTACCTGCGATGCCTCTACCAATTGAATAAACTGATCCACTGATATAAGTAAAAAGTATTAACGTTAGTTGTTCTTTAGCTCTTCAATAATATCACCGTCAAGAAGATCCGGGCGCCGTTTCACTGTTCTCT
>read_543|beg|2599025|length|248|forward|gi
ATATCCGGAGCCGGTGGCCGGAAACGATCATCGTCTACCGGGCGACAGCCATTACGGCGTGCCAGAAGTCTACTCCTTCCTTGCTTCAAAGCGGAACTGCTACAGCGTGACCGGCCTCGGCGGTAATGACGTGCTGCTCCGCTCCGTCAAGGACATTATTGAGGAGGTCAACGAAGATGGAGCCGGATACCGCCGTTACCATACCTTCCGTATCAGGCACGGAGCTGGAATGGGAGCCGCAGAGTGGT
>read_544|beg|2255303|length|252|reverse|gi
TTCGGCAAGATAAGCCTCTGTTTCAACGATTTTTCCCCTGTAACAGCGCCCATCGTCCGGTGTTGTGTACAAAAATCTTGCCGAGAAGAAGTTCAGCCAGCATCAGTGTCGGTCTTTGTGAAAAAATCTTCTCCCAGTTTTTCCATTGGTCATAATGATGTTATGTTTATCCTGAGCGGAGTGATCAGGTCGGATATCTGTTTTACGGTAATTCCGGGATGCCGTGAACAATCGATCAAATTAGGTTTGTAA
>read_545|beg|1907074|length|253|reverse|gi
AGCGGGAAAGATCTGTTCATGGCTCGGAGCGACGGGGGCGGATGTGCGCATCGTTTTTTCTCCGCTCGAAGCGTTGCAGATCGCACGTGACAACCCCGAAAAAGAGGTGGTGTTTCTGGCCGTAGGCTTCGAGACCACTGCTCCGGCCAACGTCAATGGCCGTGCACTCAGGCGGCGCGGGAGGGGCTCGGCAACTTCTGCGAACTGGTGAGCCAGGTGATGGTGCCTCCGGCCATGCGTGCGATTCTCTCCT
>read_546|beg|838675|length|251|forward|gi
TGGTTCGTGAAGTATCCTCGAAAACAAGTGATGTCGCTGGTGACGGCACAACCACAGCTACGGTTCTCGCTCAGGTCGATCTACCCGTGAAGGGTTGAAAACTTGCTGCTGGCGCACGTCCGATCGATCTTAAAAGAGGCATAGACAAGGCTGTGAAAGAGGTGATCGGTGAGCTGAGAACTATCAGCAACGATATTTCCGGAAAAATAGAGATTGCCCAGGTTGGAACCATCTCTGTCCAACAACGACCC
>read_547|beg|154410|length|250|reverse|gi
CATAGGTTTTTGAAAGTGACTCTTCAAGTCTCTTCACAAGATTACGAAAACGGATAGGGTCCTGCTGATTTCCGGATGATGACGGTGAGTCTTCTGATATAAGGAAAGACATGGCGGTTCGCTGAAGAAAAAATAACCGCGGGGTAATCTGAAACACGTGCGTTCCATGCAACCTCCTTTAACGATGACTTCGTCGGAAGATGTACGATAATGAAGTGATGATCCTCAAGACGGAAACGTCAGGATCGCT
>read_548|beg|812354|length|247|forward|gi
ATATGGAGACAGTAAGCTTGCGAAATCTGTATTTTACGAGAGAGCTGCAGCGTCTTCTTGACCAGGCCGGGGTAAAGTGTTTTCCGTCGCGGCCCATCCCGGCTGGGCGGCAACGGAACTCCAGCGATATCAGGGATGGCTTGTCTTGCTGAACAGTTTTTTCGCGCAGCCTCCTGGTATGGGGGCGCTGCCGACGCTCTACGCGGCGACAGCGCCCGAGTGACGGAGGGGATTTTTCGGTCCTGAC
>read_549|beg|1242821|length|256|forward|gi
TACGAGCTGCTCTGGGCCGAGGTTCGCAAACCCGAGCGCTCGTAACTCTCGCTATCCAAAATACGCTGCGGCGCATCCTCGAAAACTACTTCAACGATTCTTGGAGGCATTGACTTTGACCAGCTATGTCGCGTTGTTCAAAGGAAGAGAGAAGATAATCGTGCAAGTCGCTCTGCTCCTGGGTGTAATGATGGATCGCACTACGCGCACGATGATCTCTACGTTTCAATCGATGATTCCTTGGTGGACACCTACC
>read_550|beg|2480339|length|252|reverse|gi
ATCCTCATTTTGCCTCATCGACACGCCGACGGCGCCAAGATATGCCGAGCCGGGAGGAGTCGGAATGGCGCTTGAAATAGAACTGGAACTGAAACTGATGGCCGACGTGGGTCTGGTGGGATTTCCCAATGCGGGTAAATCGACGCTGATCTCCTCTGTTAGTGCGTGCCAGGCCCGAAAATTGCCGACTATCCTTTTACGACGCTGGTGCCGAATCTCGGTATTGTTCAATACAGGAGTACAGCTTTTTGT
>read_551|beg|408167|length|253|forward|gi
TGTCAGAAACAGAGGAGACGGGTCGGTATCCCGGGCGGAGTGATGCCGCGTGTATTACCGTGTCCATTCCCTAGCAGATCCGGTATGGATCCTGGAAATTCACCCCGGACACACGCAAAATTGTTGTGATTTCCAAATGTGTTGACAAGTCCCGTTTCGGCGTGATCGGTTCTTGCCAGAGCTGTAAATTGTATGTCCTTTCTGTCATCGAGCAGCTGCTCGATAATAGCGGCCCCAAAATACGCCTGAGGCG
>read_552|beg|2030264|length|248|reverse|gi
CACGGGTTTCCGACTGCCAGCTGTTTGTCATGATGAGCTTCGGAAGAAGTCCTTTCCGCTTTTAAGCTCACGGAGAAACTGGTAAGTTCGGCTGAGGCCGTTTGCAGGTTGTTCAGGGTTTTTTCCAGGTCGCCAGCCATCTCTTCCGACCCGAGAAGCTTTGCCAGAGGTACCTTTGCCGTTATTGATCTTGTCAAGTAACGTGTTGTCTGACCAACCGCTTCTCCGGCAGTTTTGGTCAGGTTGTC
>read_553|beg|1787605|length|250|reverse|gi
GTTGTTGTGCGGGACGATGTTGCTCCTAATGTGTTTGCAAGAAGTAACGCCCTGTATACTTATGGTCTTCTTGCTATCTTATCGCAGGCATATCAAATAATATCCTCAGGGGAATCATTCACGACTGCGGATGTTTTGAGTTTCTGGGTAAGTTTGCTGGGCTTTTCAGGAAGAAATCATCTCTCTACGATCTTCAGAGATCTGGTTATACTGTTCATGGTCTTTTCCGATTCTTCTTTACGGATCAAAT
>read_554|beg|2383797|length|254|reverse|gi
GTTGGTAGCCGCGGATCTGGACGGGTTGAGGGCCGTAGCCTCCGGCGCGGTTGACCACAACGCCTGGAACATTCTCAACCACCCTGGTCAAGTGTCGGGTTTGGTTCTTCCTTTTATTTTTTCATCCGTTACAACGGAAACCGTTACAGGAACTTCAAGTCTGTCCTGTTCGTAGAGGGCTGCACCCACAACAATCTCCGAAAGCCATGACGGTTGTCTGTTCAAGCTGCGGATTGATGGTCGCGGTTTCACCG
>read_555|beg|2185922|length|256|forward|gi
TCACGGATTGTACCATGAAGTTTCTCTCAAAAGGCAACAGGTGAAACCGGTTTTTCTATCACCTGAATTGAGCGATTAGTCGATCATGCTGTAGATTCGAGGCGCAGGGAACGCAGCTGTAGTGGACTACCGCAAGTTCACTGTAACAAAACGAAACTGCAGTATGATCGTCAATACCCTACGGGATTCAATAGATGCAGATTTCTGATCTTTTTCACGTTCACCCCAATGTTTTTTTACATCAGATGTAGTTAAA
>read_556|beg|454171|length|256|reverse|gi
AAAAGCAGTCACACGTAACTCCGGAAAACCGCTCCTTGAGCCGGACACTCTCCTCGATAGCATACTCGTCATAGGCATTCAGTACCATATTAAGAGCTGAGACATTCACGGCTCCGTCCTGAACATCTACTCTCGAACCTGTATCCGGCACCCGGGTTTATACAAACAGCTATTTACCACTGTTCTGAGTTCTGAGTTCTGTAGTTCTGAGTTTGAGTTACTGAGTTCTGAGTTCTGAGTTCTGAGTTCTGAGTTT
>read_557|beg|835469|length|251|reverse|gi
ATGGGACAGCTTCTCGTAGGGCCGGTCAACAGGAATCCCGGCCTCCCCGGGCGTCTCAAGCAGCTTTCTGAGATGTCTGCGGTACTTCGTCCGAGTTTCCAGCATGCAATGGCCCCTTCTGCAAGACTCAACGATCTGTTCGGCACTACCGCATCTTCGTCAATGCCTGCAAGTCTTCCGAAACCCTGACACTCCGGACATGCTCCAGCGGGGAATTAAAGGCAAAACTGCGGTGCAGGACTCCGTGATAT
>read_558|beg|1701025|length|256|forward|gi
AACATCAGTCACTGCAGGCACTCCTCGTGGTTATACGTCCCTGTTTTATCGAGAACAACACGAGTCTTCCTGGAAATGGTTTCAAAAATACGCCGCCCTTGACAAGTATACCTTCTTTTGCCCGCCGAACTACGTACCAAGAAGAATAGCCAGAGGGGTCGCAAGACCAAGAGCACAGGGACAGGCGACAACAAGAACGGAAACAGCGTTCATAAGAGCAGTTGCTGTTTCCTCCGACGGCGAATACGTCCAGTAC
>read_559|beg|2191613|length|251|reverse|gi
TTCGTTATGGCGAAACACTCCTTTATGTTCTCTGTTTTCATCACTGAACTCAGCAGACCGTTTATCCGGGGCGATAAACACCTGTTTTTCCCGTTACGAGGGCGATGGCGTTTCTCGCTGTTCCGACGCCGGGGTCGACCACTGCTGTAAATATGTGCCGTCCGGAAAATACGGCGCCGATGAGCCAAGCAGCAGCGCTCCATGCAGGATATTCTGTGCGGAGATGCAATGGGTAAGGTCTATAACTCTCG
>read_560|beg|672075|length|252|reverse|gi
TCGAGAGCTTCGAGAAATAGAAAAAACCGTAAGGCTCGACGGACTCCGAGCAAGCTCATACCCCCCTTGTTACCCCGAACGCTTTTAGACAAGAGCGTTTTTTACAAGACGGTTAAAAATCTGTTCGAGATAATTTTTCGGTATACCTCTCTTCTCAACAATCTGCCTGATCTGCACGCCTCTGCTTTCCGAAGTTGTCTGCCAGATCAAGCATTGCAGCCAACCCATAATGTGCCTTGGCACTCAATGAAA
>read_561|beg|2417647|length|256|reverse|gi
TTCGGAAGGGAAGCCAGGGCAAAATGTAGAGCATGCAAGAAAACCGTGGCAGAGTTTCATCGGGGCGCACGTACGGATGAAATCGTCTTTGTGGGGAGCGGTTCAGAGGCCAATAATACAGTTCTTTCCCTGTTCGCCTGTGCCTCAAACCTTTGCCTGCCCGGTTTTAAACGCCAGGACAACGATCATTACTTCCAGAATTGACGCACCCTTGCGTGCTGGAAACCTCTGAGTGTCTTGCTCACAACGGGTACAA
>read_562|beg|2267499|length|251|reverse|gi
TTTATCAGACGTCACGGGCGACTTGGAAGAAGTCTCGGATGCCCCGCCCTGCCATTTTTCGCAGCACAGAAAGGTGATCGACCTTATCAAGGATGGTTCATGTCTGTTTATAAATCATGGCGACAAGAACTATGCCGGTCGCTCAACCCTGCTGAACTCCTAAATCCTGCGCAGGAAACCACCGTGACCCCGCCTGGATTTTCCTACTCTGTTTTTATGGGAACTCTGAACGTCGGATTCAGTGTTCTAAT
>read_563|beg|1033662|length|253|reverse|gi
CACCTGTCAGAAAAGCTACGGCACCATCACGCATAGCGAGCTCGACTGAAGGCCTTGCGGTTTTAAGGAAATTCACGGTTCAGAAGCGGTCTCGTACAGAAAAGATTCCGGGACATTCCCGCCGAAACCATCCTCGAAACCATGCATTCCGACAAGAAAAAGGTTGACAAACAGCTTCGTTTTGTCCTCCTTCAAGGACTTGGAAAAGCATACCTTCACGATGAACCCCTCGACGACAGCATCGTACTCGAAG
>read_564|beg|1388371|length|253|forward|gi
TCTCCGGGCGTGCAACGGGGCTCTATGTCGCGATTGATGACTGATACACGGATCGTTCAGATTTCCGAAAACAACCCCTTACGTTCTATAACCTGGCAGGTGATCTGGTCGCAAAAGGCGCGGACCCGAACGAGATATACGACAAGGTATACAATGCGCTCAACGCCCCAGGCACTCAAGCTTCTTGGCGCTGCACTCAGTGAAATCAGGTTCTTTGACGACGGCAGGGTATCATGGCTGTATATTTCTCAGG
>read_565|beg|2598484|length|251|forward|gi
GAAGTCGAGTCCATGACCAGGATCGTTCCGAAGCTTGCCGATTGCGATTGCCGATTCGCGTCGGACCTCGTCTGTCATGCATGTGATCCATGACCTGATCGCCCAGCGGGTCTACCAGATCGCCTGCGGCTATGAGGACGGCAACGACAGCAATTCCCTGCGGAAGGTCCCGCTCTCAAGATGGCCCTCAACCGTCTTCCTGAAAAGCGGCGATGACCTTGCCAGCCAGCCGACCTTCAGCAGACTCGAAA
>read_566|beg|891721|length|256|forward|gi
TCGGGCACTCATCATTACGTTTCGTAACGTTTCTCCCGCTTCTCCCCACATGGGAGTGCAGACCCGCTCCCGGCATCACGTTGGTTATTTTGACGTTACACTCCCTTCCATAAAGCCGAAGTGACTCGATCAGGCCTTTTCTGGGGCGAACTTTTGACATGGAGTATACCGCTGAGCTTTTAAACGCTAGTTTCTGCGGCGATGGAGGTGATGAAGAAAATATGGCCTGAGCGTTTTTTTTCCAGTACGGGAAAGA
>read_567|beg|1797576|length|251|forward|gi
AAAGTGATACCATCATTATTATTTAGTAAGCAGCATATCATCACCACCACCGTTACCTCCGTCAATAATCTTATCTGCACCATCATAGTAAAGCATATCTGCTCCATGGTAACCTAACAATATATCCGACCCACCATCTCCATCGAGTTCGTCATTCCCGTCTCCACCTTTCAGAATATCGTCGCCTGTTGAACCAGTTAAAGTATCATCTCCACCCTGACCATCCAGATAAGCATTTGTAGAAGATGCAG
>read_568|beg|2335493|length|257|forward|gi
TCGACAAACTGGTTGAGGCACTGCGCGAAACTCCAGTGTACAGTAATCACTTTTGAGCGCTAACCCTTACCAAAGAACGCCGGATGAATATTTTTACAACAACCGGTACATGATATTTCATATCCGCTCGATCGACAGTCAGCCAAATCATGGCGAATCTGTAATCGAAACAACTGCCGTTGTTCCAGGAAAAACCGTTGTATCCATTCATTCTTCTTCATTTTTCGATTTAGCTATCGAAGAGGCACTTGACGCAG
>read_569|beg|2289174|length|252|reverse|gi
CCGGTTTCTGTTGATTCTGGTTCTCGTGGTAGGTATGGGTCATCTCCTGGAATCGCGGGCCGTGACGGTTGATATATGCCTTTTGCCAGAAAGCCCCGGTTCTGCCCGGTTTTTAGACCCTTTGCCTGACTATTTCGTCAAGAGTATACTCTATTTGTTTCTGATCAATCCCTTTTCTCTTCAAGCAGCGGATCGCTCCGGGGAGAAGTTCATGCAGCAGGATTTCCCTGATGGGAATATGTTTTCCTTTCT
>read_570|beg|2548995|length|255|reverse|gi
TCATGGCCGGAGGGGTTGTCGGAATGGTCGCCACTGCGTTGCTTGCTAACATGATGCGCCGGCTTCCCAGAATTCAATGCTCTCGCTAGACTCCCCTCTACCGATCTGGTTATGGGCGGTTTTGCATTCGGCATTGTTTTTATGGCTACCGACCCGGTCAGTGCCTTCCCAGACCAATGCCGGGAGTATGGATATATGGTGTTCTGTATCGGTTTTTTTTGCGTGTTGATCCGCGTCCGTGAATCAGGCCTTTGT
>read_571|beg|533176|length|254|reverse|gi
CAAGTGCGAGGCGAACGGAGCGCAGAAACCCCTTTCTATCCGCTCAACGAAGCAATTGCATCGCGGAATAAATTAAATAGAGGTGCCCTTCAGAACAAGAGGGAGATATTCACGCCATATCCGAAAGATGTGTTTTCAGGTTCATATACCTAGTCTTTTGCACCGCCCTGCCGAGAAAAGCATTATACTCCATGTACTCACCGGGCTGCGATTGATCAATGCTCCAGTAACGCAGAAAAGGCTCAAAACGCGAC
>read_572|beg|2461286|length|252|reverse|gi
GTACTGAAGGCAGGAAACGAAAAGCGGGGAGAACTCAGCTGGTAGAGTCACAGCCTTCCAAGCTGTTGGTCGCGGGTTCGTAGTCCCGTCTCCCGCTCATGATTTTGTGAAATATATCTCTGGAATGAAACATGAAAACAGGTATCAAGCAGGTTAAGCTGCATGTAAGAAAGAACGACACCGTTCTTGTAATACGCAGGCAATGACAAACGGGAAACAGGAAAGGTCCTGAGACGTTTTTCCCCAGAAGAA
>read_573|beg|1765096|length|255|reverse|gi
CATTTCTCCAGGCGTTTATTGTACTTTCTCATGATTACCGTTCAGCTTTGTCGGGGTTGTGTAGGGGGCATTTATCCAGGGTTATCTGATAAGTATTCTTTCGATTTTCGGTGTCATCGCCCTTATCGGGATTGTTATTAACGACGCTTTTGGTTTTTGTCAATGCGTTCAACAGCCGTCCTGCAGGCCGGGAAGCATTTTAAAGATGCGCTTTATGAAGTGGGGCTACAGCCGTTTCAGGCCGATTGTCCTTAC
>read_574|beg|1491579|length|255|forward|gi
AAAAAAATCTCCGTATCAAGTAGGCTATGTATATCCGGGATCATGCGCTTAGTCTGTTTACGGAGGAGCTGCACCCCAGCATGCATGCGATATCGCCCGTATACTCGGGATCAAAACCATCGTCCTGCATCCGCTTTCAAGTGTTCTCTCGGCATACGGTATAGCTGTTGCTGACCGGCGTGAACGAAAAGTCGCTGGCTGTAATGAAGCTATTGACAGACCGCCTGCTTGAAAAGCTTGAAAAAACCGCAAAGT
>read_575|beg|1941958|length|253|forward|gi
GGCAAACTTCACATGCTTGCCTTTCAAAAGCCTCGGAAGTCCTGACAGCCTCATGTTAGCGCTGAAAAAAAGCGGTTCCCGTATTGCCCTGTCCGAATGGTCCGAACTGTCTGAGGGCATCAAGAAACCTTCCGGTAACCTCCCCCGGCAACAGTAGAAGAATCAATCTGCAGTTCTTTCTGCCGATGTCTCCATCGTGAGTTTTTCCGAGCATATCGTGTCAAATTTTCTGCGGAATCCTGCAATATTTTCA
>read_576|beg|577805|length|253|forward|gi
CGGAAATGCGGCGGAAATAGCCGAAGCGATATTCCGCTCGCGAAGCCTTGTCCACTTCTGTGACAAAATCCTTGTACTCTTTGGGGGTAGTATTACGGTCAGATCAAGTTCCCCGAATTTCCTGAGGGCAATGGCCCCGGCCTCTTTTGCCGCTTTTACGGCTGTTTCAAGCTCTCTGCTGCGCATGACATACGTTTAAAGATTACCTGAGTCGATCGTTTCAGCAACTGCTTTATGCTGTCAAATTTATACT
>read_577|beg|31499|length|255|forward|gi
TAACTTGTTAATAGCCTGTTTCGTAGAGGCTGCTCTTATCCATTCGCAAAGAGCATAACGCCATCGATGCTGAAACTCAATCGACGAGTCATTCTCTCTTGAACTCGATGAGATGGGTTGGTTTCCGAAAGGAGGATCATTCGGTCACGATAGTGTGCTGATTGCTGAAACTGCCGGCAGAACGGTTTGGGCCTGCGTACAAACGAAATTAACGGTAAAAGGATGTTTAATTTCTCATCTGGCGGTGTACGAAGG
>read_578|beg|1328271|length|253|reverse|gi
AAGAATCCCGGTCGCGTAAAGCTTGCAGGGCAGATAGCGCAATCGTTGAAAGAGATGGTCCCCTTTCAGAAAAAGTGGAACGCTCTGGAAATAGGCTGCGGAAACCGGCCTGATCACCTAGCCCCGATAGCGGAAAAGGTCTCATCGATAACCGCCATCGATACCTCGGAAGGAATGATTGTAAACCTGAAAGCGAAAATGAGAGCGCGGCAAACATGCGCTATCGAAGCGCTTGTCTGCGATATTCTCACAG
>read_579|beg|1418006|length|254|forward|gi
GCAAAGAGATAACGCTGAAAGCCTTCTTCAGGTGTATATCGGTCAGGAGGTGGCGACACATTTTATTTCCAATATCATCACGGAAATAAATGACGCGATCATAACCAGACGCGATAGATTTTTCACTGCAGGAGCTTGAAGCTAGAAGGGACGTTCAAGCGACCTGATATTCCATTCTGCTGGCTTTCTCTAGGGGAGTGAAGGCAGAAAAGAGCAGTTGTTGCGTACCGTACCAGGATAACGCTATTCTTTAC
>read_580|beg|2048690|length|254|reverse|gi
CAGCAAGAAAGCAAAACCGGATTTCAAATCGCTTGGCCCCCGTTATGGAAAAGAGGTGAAGAACGCTTGCCGATCGTATCCGGATTTTGACGCACAGGGAGATAGCGACGCTTTGAAACCGAAGGTTCTCTATCCCTTGACGTGGAAGGAAAATCTATACCCGTATTACCGGTGAAGATGTTGTGGTCAGCCGTGAAGATATCGAGGGTTGGCTGGTCGGGTCGGATGACGCCTCCGGCGTCATGGTCGCGCTG
>read_581|beg|305304|length|248|forward|gi
AGCAGGGGTTCAGGAAAGATAATAGGCGTTATTCTGCAATCGGTCCCCTTGTCGGCAAGCGTATCGTTCGTATGCGAGTCCTTCAGTTTGACGACCATACCGATGTCGCCGGCAAGCAGTTTCTCGACAGGGACTTTTTTCTGACCTTCCATAGTGTAGACCTGGCCGATTTTCTCAACTGTCCTGTCTGGGCGTCGATTAATTCATGGCCGGTTTCTATATGACCGGAGTAACTTCAGGAAGGAGTA
>read_582|beg|1611709|length|253|reverse|gi
CTGAGAATCATGAAAGATCCTTCTGTAGGGTCTTTTCGGTGCGATAGGACTGATCCTGCTGTTTCTTTTCAAGAGCATTGTTCTTGTTAAACTCCTTAGCTTTCGGATTATATCCGTGGATCGTATCGGGCGTCCTGCTTGCTCGACTTGTACAGGTGGCACTGGCATCTATGCTGCCCTATGCCCGCCGTGAAGGGGGGACTGCGGCTGGTTTTGTCGAAGGAGCCGGAATTCGAGCACTTCGTGGCTGCTT
>read_583|beg|1418896|length|256|reverse|gi
CGAAGACCACATATCGAACATACGCCTACAGGGAACTGAAGATCGAGAATGCCCGGAAAAAAGCATTGATATAACCGCAACAGTATCCGGAAGCTCTCCCCTCCGGCACTCGGCGTGCCGCTTTTTTTTTTGTCCAGAAAGTTAATCACGGAAATAATCGAGCTGAAATCGTAAGTTGAGTCGTTTTCTGAACCTTGTCTATGGTGGAAAATACATTCCGTTAGGGTCTGACGTTCGATCTTGTTCAGGGTTTCCG
>read_584|beg|1585316|length|252|forward|gi
GGTATGGTAGCAGGCACTCCTTTTGACGATCAGACTATTGAAGACGTTATCGTAGCAACAGCAAATGATCCTGAAAAAGCAGGTCTGTTCAACAATGGCCGCAACGCGTGGAACCACAGTTTCTACTGGAACACGCCTTTCACCCGACGGCGGTAGGCGCTCCGGGCGGACAGATCGGCGAGAAAATCAATGCTGATTTCGGCGGTTATGACAAATTCCGGGAAGAACTTGCAAATGCAGCCGCAACGCAGT
>read_585|beg|1033940|length|255|forward|gi
GCTTCCCCATGTTTGATGTACCGGTAGTCGTGCCAGTTTTTCCAGGCCATGAGCGAAAGTATGTCCGAAGTTCAGCGTGGCACGCAGTCCACTCTGTTCTTTGAAATCCTTCTCGACAACGTCTGCTTTTTATCCCGGCGCTTGTTCGTACGGCTTCAGAAATGTAAGGCTCCCTAGTATGGCGACAATTTCCTTGAAGGTGCCTGGTTATATAGGTCAGGAAGTCTCTGTCGGCAATAAAACCGTATTTGATGA
>read_586|beg|1347309|length|253|forward|gi
AAACCTGAAAAATGGCGGATCTGGCCGGTTGTGATCTGAGTGGAGCATACCTGTGGAGGGCAGTACGTTGACGGGGCAAATCTTGAGAACAGTGTCGTGACGATCGGTACTACGTTTGAAACCGGTCGTTCCGCCGATCCGGAATGGGCTCGAAGAACGGGAGCAGTGCTTGCCATGTACCGAACCAGCCCGGCAAAAGGAGGGTGCTGCTGAACGGAAAGCGAGAATACAGTGACAGAGTCGATTCTTAGCT
>read_587|beg|1676455|length|251|reverse|gi
GCCCTTTTGTACAATCACCTATACATTCAGTCACTATCAATCATTGAATAGTGTGGCTGTCATTAAACAAATAGAGAAACCATGAATCAGCACGTAACAGGAAAAAGATTTTTTCCTGAGTTCGCCAATTAGTGCGGATGCTCTGACACCCCGATCTTTTCGAGGCAGGCTGTTTGTGAGTTTGCTCGTTTCCACCTGCATCACGTGCACCTCGCCGGTTCTTTGACTCGACTATCTGCGCTTCATGGACC
>read_588|beg|450293|length|255|forward|gi
GAGTGGTGGAATTGGTAGACACACTATCTTGAGGGGGTAGCGTCCGAAAGGTGTAGGAGTTCGAATCTCCTCTCGGGCACATATATCTGCTTCTGACTTCATGGGCCGCTTTGAGCGGCTTTTTTTTGTTCTACACGTAAACCCGGCATAACAACAGTGTGGTTTCTGAAAGCCTATATCCGCGCCATCGATTCATTTACCGAACGTTCAGGACGTGTCAGTCAGTCTGGCTGACGCTCCTTCTGGTACTTGTCG
>read_589|beg|2111736|length|255|reverse|gi
GAGATTGTTCTGCGCAGGGCGCAGGCGAACCGGTTTGCTGCTATCGTTAAAAAATAGCAGATATGGTTCTTAGCCCTTTGTTGTTTATTTCAGAAGTATCAAATGTTTTCTGGGAAGTACCATCGAATTACAGGCTATTCAATTACTGAGTCTGAAAATAACATTGAGCAAGCGCTTGCATTAGCCTGATAATTACGTAAGTGAAAGTGAGTTGTACTCGAGAGGCGTTTCGATTGGGATGTAAGCACGATCATC
>read_590|beg|1004076|length|250|forward|gi
GCAAGCGGGTGATAGGAATCGTTTAAAGGGGATATCACCTGTGACTCCGTTGAGGGAGAATACACAGAATTCATTCTTACGTTTCCCGTCACTCCGGGGATGATATCCGCAGCAACCGTGTAAGAGCTTATCGCTTCCAACAAGGCGCTTTTTGAAGAGAAAGTATTCTTGTTGTCGATGACGAGCCGGCAGACAGGACTGTCGTAAGGGAGATTCTCGCTGATCTGGATGCGATCGTCGAAGAAGCAGG
>read_591|beg|34891|length|252|forward|gi
GCCGGTCAGCTCCAGGCGGTTTTCTGTTCTGGAGTTGAAGTGCTCAGCAGGCTTTACCCCGGTAGCCGAGTTTTTCAAGATAAGAGACCGCGTGACCGACTTTTTCGTGGTCGGGAGAAGGTAGACGATGGTGAGTATGAGCCCGATGGTGTCACCATGCCGGAGTGCTTTGGGAATCAGGGTTCTCATGGTATAAGAAAAAAACATCAGTGATTGGGAGATTTTTTCCTGTCACTGATGTTTTTTATAGCG
>read_592|beg|1919713|length|249|forward|gi
AGAGAATTCGGTACGAGGCCCACCGCTTCGCTATCACCTATCATCGTACGCTCAGAAAGTCTCGAACGCTGACAACCATACTGACAGAAATCCCCGGTACTAGGAGAGAAAGCGCCATGAAACTTCTCAGTCACTTCGGATCATCGAACAGATAGCCAAAGCAGACAGAAAAGAACTCATGAAATCACAGGGCCTCGTAACAGCCGAGGCGATTGCACTTTTTTTCAGTAACAGAACGCTTTCTGACAA
>read_593|beg|718623|length|255|reverse|gi
AAGTCGAATAGCAATGGTCCTGAATGATCTCACGTGACCATTTTTCAATCATGTTTTGCATTGCTTGTGAGCTACAGTTCCGACCCTCAACGCAGCGTGTTGAAACGCAGCAAGAAGTGATACAGGAATGGCTGTAATCTCTATTTCATGACAAACAATCATGTGCAGCATCTCCTGCACGTTTATATGACCGGTATCCTGATTTTGCGTCAACCATCAACCGTTACTGCTGGAGACACTCCCGGAACCTGCTGG
>read_594|beg|774392|length|255|forward|gi
ACGCAGGGGTTTTCCCGGAACCCGTAACGGACGACAGAAGTTGATGTTTCCGTTGCGTCCGCTATTCCTCGCTTCTGGTGGCAGGGCAAGGTCGAAGAGATCGGAGAGCACACTACGGTGACTTTACGATAAAATTTGCTGTGCACGCCGGGCAGGTCGATCTGTCTCAGGTAGATGCCCTGGGTCGGGGATGCTCGCGCAGCCAGGTGACGGTTTGCAGCATCAGGGGCCACACTGCTGCCCAGTTCCAGGGCT
>read_595|beg|268784|length|256|reverse|gi
CTTCGCGGGATCAAAATCCGACTGCCGGATACGTTACCCTGACGAAGTACTTGTAGGTAAAGGCTGCCGCCGGGTGTTGGTATAGACCATCGTTTCCGGAGAGTGTTACCGTCGGCAGATAGGGCCTGCCCGCCTGGCTACTGCGTGCGTTCAGCACGGTCAACCCTTGCCCTGGCAGCCTTTAACGAATAATTTTTTTTTGCTCGCGATTTCCAGCGCCTGCTCCAGAGAGAGCCTCAAGACATCCTCCGCGTTG
>read_596|beg|2643942|length|250|reverse|gi
CCGTGTGCGATCTTACAACTGCAAACGCTAATGTTTTCTATGAACTCGGGTTGCGGCATGCAGTAAGACCCTTTACGACTATCCTTCTCTTTGCTGAAGGGGGAGGACAACTGCCCTTTGATGTTGCGCCACTCAGGGCGATACCATATCGGCTCGGCGATGACGGCAGGTCTGTTGCTCTTGCTGATAGCAGGCATTGCTTGCCGAGAAGCTCCAGGATGCCCGCTGTGCCAGGATCGACAGTCCCGAT
>read_597|beg|729068|length|257|reverse|gi
TCATACACAAACAACTGAAGCGTCGTCCTCAAACATTTCCATATTTTCTATCCAGTATTCCACTTAGAGCCTGTACTTACATTTTGCTGCTCCAATACGCTGATCTGATATCTTACAATTAGCCGTATGTAATTGTAAAAACCATCAGAAGAGAGTACTAGTATATCACCAGGGAACCACAGTTTTTGCTCAATCTCTATCTTGCAATCACTTGCCCCGAACGCATTACGTAAATTACTCTCCTACGATAACGGATG
>read_598|beg|1556189|length|256|reverse|gi
GCCTATCCGACAGACATCGGCGTTTGCTGAACGATGCTCGGGTAAAAGACCGAGCGGATGATTGACGAACTGTGTGCCATGCACCCGGAAGGAGTGACGCGAAGCCGAGGACGTACCGTAAGAGGGCAAGGAAGGATTTCCTTGCCGTCGGCATGAAAAAAGAAGTTGTCGAAGAAAGCGCTCCGCAAGGGGCTTGGCAAGCAACTGCGTACCTCAGGAGAAATCTGGAGCGACATTGCCAGGCTATCTGGTTCAG
>read_599|beg|286378|length|253|reverse|gi
CGGCGTCGTCAACCGAACCCGCCGCCATCGATGTCAACCGCACACCCGGCGAAGTTCATCGAAGCCATCAAGGAAGCTCTCGACAGGATATCACTATTCCCCGACGCCTTCACGGCAGTTCACGACAGAAAAAAAATAGCCATCCCGATCAGTGCCGACTACAGAGTAACTCACAGAGTTCCTGACCGGACTTGATGACAGGTAATGACACGTGACGAGCGCGTAACAGAAGGAAGCCGGAAGTAGCCGGTGC
>read_600|beg|798041|length|252|forward|gi
TTCAGGAAAGACAAAAAGCACGCAGCTCTCTCGCTGTAGCTTCAGTGATTGTGTGATTAGCTCTACCGCATTACGCGAGCGTCGTCAGCGTTCACCATATCTCCGACTTTAAAGAACGGAATCTCGTTGTCTGTTTAGACCTTGGTAGCTATCGGGAAACCCTGCCCCCCCTTAAAACGAGAAATGTTTCCGAGTTTGAGCACGCTCCACCCCACCGGCACATCGCCGAGCCATTCGATGCCGGAAGGCTTC
>read_601|beg|1214064|length|253|reverse|gi
TTACGGGCATAATAGAGACCGTGCTCAATGTCAAACGTCCCGTCAAGGTGTGGATCATTGATAAATTCCTTTCCAGCCGTATGGTCGTCCTCGGCTTTTCAAAATAAACCCGCATGAGATACGAGAGATCATCCTTCAATTCATCACGAAGCGCTTTCAACCGGCGAGCATACTCCATCGCCGCGTTGATGTCATGGATGGAACAGGGCCCGACAACAACAAGAAGCCTTGAATCACGACCAGATAAAATTAC
>read_602|beg|2207294|length|255|reverse|gi
AAAATTACGGGTACTGTACTGATGCTACGGAGGTAACCGCCATCTAGTTTTTATTTCTTGTGGCTTTCTGGTCAGAGCTCGATCGTCCTCCATTACGAACGCTCGGGGAAACCCGCCTCTGGTACGCTACCTTGATTCCCGTTGTCGGTTTTCTTGTGGAGTATCGATGGAATGTTCGATGGTTGAAGTACTACGTGCATGGCTTTGGCCGCGTTTTTTCTTGTAATCAACTCTTCTCCATCCGTGATGTGTATG
>read_603|beg|2564953|length|251|reverse|gi
TTGCATACCGGTGGCTGCAAGTTTTGAGAAAAACCGTCGTTGATATCGATGCCGTACGACAATCTTTGTCGTTTTCTTGCTGACATGCTCCAGTCCGTTCCCGGTGCCCATGCCGATACAGGCAGTTTTCGAGGCAGGTATGTTTCGTTCTGACTGCGGAAGATCGCATTGACGGCCTGCTACTGGCGCACCGCAGGGTGCGACATGTGTCTTTCATAGTCTTCGGCAGTTATACCGGGCCACGGGTTGGT
>read_604|beg|2538066|length|254|reverse|gi
TCGTGTCCGGTTGTTGAAAAAATAAACTCTTATAAAGAGATTATAAAAAAATAATATAGAGCGTATTTTTTGGCGTTACCCGACTTGAAAACTCCTGCTATCTTTGATCATTTCACAATTCTACGACAAGGAATGATCGATAGTATACAGGAAAAACAGTCTTTGCTCAGCTTCTTGACCATTTGCCGCTTCATCAATTTCGTCGATGTGTCATGCGTTACAAAGGCAATTATAAAGTTCAGTCGTTCACGTAG
>read_605|beg|274751|length|256|forward|gi
CGCCCCGTGTAATAGTATTACCAGGGTGATCCGGGCATCTATGCAACATTTTGTTAAGAGCAGTGGATTCCCGTGCCTGCCCTGTGAAAATATCATTTTCCAAATTTAACGGGGCTTTCACGGGAATGGACAAAAATGAGGAAATATTCCCTACATCCAGCCGTCGAGCTGTCCGGCAATCTCGCCATTGAGCCATCCGGCTTTACCCTGCCATCCATCCTCTTTTATCCTCCCATATTGTGACGATTTGGAATTT
>read_606|beg|481823|length|257|forward|gi
GACTGTGCTATCGATCAATGTGCCCAGTGTTTTCTTTTTCTGGTCACTCTAGGCCGTAATCTTTTTTTTCGATTGAGGATCCATAAGCACTCCCGGAATGTTTTTGTTCTGTTCGTTGCCGAAAGTGTACCGTTTTCTTGGTTCTCAACAGCGTATTATTTACAGCATACGGTTGAGTCTGTTCTACCGTTATTTTTTTCTGTGCAGCAGCAGTCCGAGAATGAAGCCTGCCCCGAGAGAATAGAGCATTGAACGGA
>read_607|beg|1472930|length|252|reverse|gi
CCATGGGGTCATGATGCAAAGAACCTCTTCAGGGGATTTCCCCGAAATAATACGCAAGAAAAAACGCCAACGCTTGCGCCCGCGATCCGCAACTATCTCAAGCAGTTTGTAATCATGAATGAGGGGAGAGAGAAATATTATCAATATTATGGTTATTAGTCATACGGCGTGATTTTTGGATGATGTCGCGAAACGGGGTTTCCAATAAACTACAGCCCGCTTCCGGTTGTTTGATTTGCTGACCAGTACAAT
>read_608|beg|560184|length|255|forward|gi
CCGGCTACGCAGTTCCGGTTGGTGAACGTAGCCCTGAGTGTTGAAAACAGCACCTTCACGTATCGCAGGTAGCAGAAGAATTCCGAGGTTGCGCAGTATGGGCATGTTCAGGGTGAAAATGTTTTTCGGTTCGTTATGACTAAACGCTTGCAGTTCTCCTGAAAGCTCAACAGCTTAGTAGTGCCTGATTTCAGGAGGGGATTTTTTTATTTTTTTTTACACTCCCTGCATTATATACTTTTGTCGTATATAATG
>read_609|beg|748204|length|251|reverse|gi
TGGTTCCCAACCCCATTCCGAAGCAATTCGGTTTTGTACGGATGGTGATGCGGTCTATTGCGGGCTTCGGTCAGATAATTTTCGACAAGTGTGGGCATATTCCCAAAATGCGGCCCGATCAATAAAGATATCTGTGCCTTCCTGCCGACCTGTTTACAGAAGGAGCTAATCCTTTCCCCTTCATCGCCAAAGGAATAATGACCAGATGCGTAGATGGAATCGTCAGCATGTCGGCTATGGTGCGGTTAATG
>read_610|beg|1733760|length|255|forward|gi
CGAAAAAGCCTGAATGACCGACAAAAAAAGGCACAACGACCTCTCTTAAATTATAAAGCGCTATCGGACTTTTGCCGTATTTAATACGGTAACGTCATTATTTATCGAATATCGTTTTTCACTAAAAGCCGCAAAAATAACGAAAGGCCATAAACATAAACAATAGTGAACAAACCACAACAACAGCATGCGAAAACCAGGCCACACCAACAAGTAGCGAAGAGCGCCTTTCCGAGTGTGGCGGATAAGAACAGC
>read_611|beg|343593|length|253|reverse|gi
CGTACACGTTCCTCGCCCGGGTCGTCGTAATCGATCAGAATCAGGTCGCGCTCGCGCTTCTCCTCATGGTCGAAAAACTTGCCCCGGTTGCGCAATTGCTCCACAAATTCCCGGTTGCCATACGATGTCCGCATGAAGATGGCGGAACTGCCCAAGCAACGCGCCCTCAGCCTCCGCGTAGCAAGGATTGAACTCCCGCACCTTCGCGTCAAGTAAGATCGTCGAAGAATAGAGATAAAGATTCTTTACCGGA
>read_612|beg|1894999|length|249|reverse|gi
CGGGCACAACAATGGCAACCAGTCTTTTGGCGACGAGCCGCGGTGGGTTGCCAAGCAGTTCGATCGCTTCAGGATGTCCTTCTTCCGCGCCCTGAAGTATGTAAAATGCACCTGCCCCTTGCCTCTTCCACTGCACACGTCCCAGAGAGGTAAACGAAGAGATGCCGGCCTCGATAAGCGCGTCCTTGGTCTCATTCATTTTTTTCTCCGGATTACTGCGATGATCTCTTTCATTATGCCTCCTTTGAT
>read_613|beg|1071632|length|254|forward|gi
TTCATGATTCCGACACCAGCTGTAACAAGGGCCATGAAGCTGATGATGAAAGCGCCTATGCTGATGGTTTGTCTGGAATCCCCTGAAGGATTCGATCAAAGCCTCGTTCGTACGGAGTTACAAAATTATTGGCGTCTCGTATTGTCAGTCCCCGTGCGACTCTCACTTGCCCCTATGGCCGTATCTATGGTCGCATCATACTCTTGAGGGGAGTCAGCTTCAACGGTTATGCTGATGCTCGAGCGTACTGTCGA
>read_614|beg|2372536|length|254|reverse|gi
TTAACGGGTATAGTCCCGTCCGATGTGCTTTATAAAGGATGATAAGACACAGTCACTGGGAGAAGATAGATGGAAAGTACGTCCTTCGTCTTCATATGCCCAACGTTGAGATTACCAAGCTGAATGTGAACATCAAGGGGGATGAACTGCTTGTCGATATTAACAATTTCAGAAAAAGCATTGTTCTTCCGAACATTCTTGTGGGAAGGAAAAACAGAGGGGGCTGATTTCGACGAGGGCCATCTCAATATCAC
>read_615|beg|1110351|length|250|forward|gi
CCGGCGTAAAAGAAGATGTCCCGGGGATTTATCGAGACGTTGAGTATCCCGAAGTCCTTGAGGGGCGCTGTAAGTGATGAAGACTGGATAGTTGCAGCGGTTTTTTGCGAACCTCGAAAGAAATATCGAGTTATAATCGGCTGGACAGAGGAACGGTATCTTCCGCAGTAATTGTTTGTGGTGCCGTCACGGTCGGTTATGAACGCATTGAATTGCTTGTCATGCAGCTTTTTCAGACCATTGGTGACGT
>read_616|beg|2132655|length|255|reverse|gi
GTGAAAATCCAAACATCTATTTTACGGGGTGATCCGGCATCCGTCCTCCCGAAAAGTCATGCCGGACGTTGATCCGGCATCCATGCGGTTTTCGTTTGCTTAGAAAAATACTTTTATATTTTTTGTAAAAGGTGACGCCGCTACAGTAATAGTTTGTTATCCGGATGACAGTATCAGGTCAGTACTATATCTATCTACTTGCCAATAGAAAACATGGAACACTCTATGTTGGTATGACCAATGATCTCATTCGCA
>read_617|beg|1123640|length|252|reverse|gi
AAAAATCAAACTCCCCTTCAAGGCTGGAACCCTGCACCTGACAGGCAAGGGATTCCGGTTTCCTGAAGCATGGGTGGTAATCTCCGGATGGGGCAGTGACTATAAACGATACCGCTATGACGAAAAATCCGGTTCGTTTATCTACGAAACACTCTCTTCCCCTGCTGAATACCCGGAATAGAGGACTCTCATCGTCGACGAAGTCATGGTACCGTCGCATGACGGCGTACAAGGTACCTCTTTCGTCTGATT
>read_618|beg|616257|length|253|forward|gi
ATATTCAGCGGAGCCTTTGTTTATTGAAGTCACTTTTTGCATTTCCCGGAATGGGCCGGGTTACCGTTGAGGCTATTTTTGCACGTGATTATCCATTGATTATTGCCAACACATTTATATCCGGCACGCTGATAATTCTCGGCAACCTTGTCGCTGATGTTCTGTTATGGTGTTGTTGATCCGCGAATCAAGTTGTAAGTCGTTTTTATAACCATATTTACTCTTATGCCGTGCGTGAAGAACTGATGAATGT
>read_619|beg|796793|length|250|forward|gi
GTAAAGCGCGGGAAAATCTGCCGCTGTTGTCGGTCTTCTTGCCCTTGTCATCCAGCACATCCATCACGCGGATGAAACGCTGGACAGGTCGAGGATGCGTCGGCTTCTTCCAGACCTCCTGCCACAGGTAGCTGGTGGCATAGCCGATCTTGCAGGGCGGGTTGCCTGCGCCGCCGTCGTTACCCCTGGTTGAAGGGCAGGAACTGGGTCTTGGTCCGGCGAGTTCGGTGGCCACATAGACCAGATCGTT
>read_620|beg|1203230|length|256|forward|gi
TTTGCTGATGTTCTTGTATCGATGCAGAAGTATTACTCTGGTCAACGTCCCTTTAAAGAAAGGTATTACGTTTTGGAATACAGCGTAATGAGCTGCTTCTTTCGTAGTTCATGCAAGCTCTTTCAGGTTTTCAGGTGCCGCCAACCACTGAACATTAAGTCTATTTTTGAAAAAAGTCAACTGGCGTTTTGCATAATTTCTTGTGTGCTGTTGTATGAGTTCTACTGCACGAAGAAGACTTGTGTATGCCGTCAAA
>read_621|beg|1210230|length|255|reverse|gi
CGGTAGAAGACTGTACCCTCTCCGGCCTCCCTTCTGATGGGCTCCCTCCATGAATTATTCCTCGATGCAATTGCGTCGTTGAGCGGTGCCCTAATAAAGCACCTTCCACAAAAAAAGACCGGCAGGATCTGCACGGGACAATGTTTTTCAGAACGTTTCCTCTCCTGAGGCGTTCAGTCAGTTCCCCGGACCGGCTTCAAGCTGAGTCCGAAACCAGAAAAAACGAACCATGGTCCTGAGAAACCTGTTGGCCGC
>read_622|beg|132886|length|256|forward|gi
TGAATGATGCCGGCAAGCGCGATATTCTTGAAATCATGGGAAGACCGGCACAATGTCAATCAACCCTGATCAGTACACAATACCCGGTCTCGCGAATGGCATCAACTCATCAACTGACCCAACCTTGGCAGATGCAATTTGTGACCGTCTGATCCATAACGTCGTATCAACTTCCTTTGAAAGGGAGAATCTATGCGAAAAATGCTGGCGTAAAATAGGAATAACTTCGAACACTTTCTTACTTTGATCTTGCAGA
>read_623|beg|954269|length|251|forward|gi
TTTTGCCTCTGCCTGATCGAGGAACTCCTTCTCCTGTGGAGTACCTTTCCAGCCCCAGAGTAATCATCTCTTCGGCTACAACTGCTGACTGCCTCTTCGATCTTACGATGACATTTCGACAGCGGAAGAGGAGTATGGTTGTTTTGATGGCCACCTGCCGGGTGCGAATGACGGCGGAACGGGCGGCCCGCTTGTCGGAACGGTTGACGGTGTTGGCCATGAGGAGCTGGCAGAGTTGTTCCACAAAGCGG
>read_624|beg|1154477|length|254|forward|gi
GTTCAATAATGAAAGGAAGTATCCGGTTTTTCTTTATCGGTTTATAGTTGCACTATCAAATATTGTGATCTCAAGTAATTATGGCGAAGCGTATCGGAAAAAGTATTTGGGGTGGTTGTGCGTTACCATGCTTGCTCTATCGCGTTTCAGGGTGCGGCAGTGGTGCCGGAACCGGAGGTGCGGGAGCACAGCAGCAGGCGCCGTCACTTCCTGTGATGAACATCGGGTCTTCTTCAACGGTGGTGATGCAACAG
>read_625|beg|1971434|length|255|reverse|gi
TCCGGGATATCCTCCTCTGCAGGTAGTAGGGTTCCGGTGAACGGAGCCCTGTTTTCCGGCAGGAGCAGTATGCATTGTTAACGGAACAGGAAAATATTTTTCCGGTTGTCAGATCTCCCATGAAAGTTTAGTGATTATGCCTATCTACTGCCTGAAAGTCAGCATAGCTTATCTATCCACCCCGTGACAGGGGAGCCACCAGGCTCGAGGTGTTGGACCGCACGGACAGGAGCATAACCCATGCGCTCTATGCCG
>read_626|beg|431148|length|249|reverse|gi
CTGCCCTGTATTCTTTTCTGAACCGCCAAACTGATTGATAATATCTGTTTTTATTTCCTTTGTGACACTCATGAACCAGTCATTTAATTATTAGAATAGGAAGATCGTAAAATATACATTAATTTTTTGTATTGCTCTACGAATTCTGATCTTTCTTTAATTGTTCCTGCAACGCCTCAAATGAAGGAAACTTCATTTCATCCCTTACTCTGTCAAGGAGAGAAAGGTAAGGCGCTTTCCGTATAATTC
>read_627|beg|2551571|length|250|reverse|gi
TATATGCATACAGCGTATCGGATATATTGCAGGAATGAATATAGGATATGAATAATTTTGATGCAAAATTAAAAATATATGTTTTTGAATTTGTTTATCTGCTTGTTATAAAATGATATAGCGTATTGTTTTTTTCTTTCGTTAACGAATATTGTTAATAACGATTGTTAGTTTTCTATATATAACTATATGTGTATTTGTTGTTTCACTTCTTTTCTGTGCTTTATATAATTCGTGCCGCTCTTGTACG
>read_628|beg|2557767|length|253|forward|gi
ATCGAGCGGCATCCTCAAACTTACAGGAGAGGGGTAATCTCTCACTATAGCCGTACTCTCAGAGCAATTGCGGTTGTTTTTTCAAGCATCAGCATTGCGGCCGCTTTTTCCGCAAAATTTTTTTCCTCAAGAATCTGAGACATCGGGTGTATACCGATAGAGCGGTCTTTCGCCTGAGAAACATCCTCTCAAAACGGCGGCCTGTTTCAATCAGGGCCGTCAACCCGGATTTTTCCGCTGTAACGTATGACTC
>read_629|beg|2268467|length|251|forward|gi
ACTTCCAGACAATGTGCAGGAAAATTAACTAAGAAGATAGTAATTTTTTATGTCATTCCAGCAAAAAAACCACAATAGCAGGAAATGAAACCGATCTGAACATCATTTTCATACCATCGAAAAACAGCGGCAAATTGCCTAAAGTACTTTTATAAGGCATTCTATCGGGAAACTTTTTCCCTGCTCCACGCGCTGTAGAGAATGAAAAAAAATCCTATTTTAGTCGTTACATTCAGAACACAGTATACACC
>read_630|beg|2643008|length|255|forward|gi
CGATCGTCCCTCTCATGCACAAATAACGTCATTGATTCAAAGCCTTCTTTGCCCTTTTCCGATCCATCGAATGGCCGGAGGAGCAACAGCTCTGCTCTATCTGCAACTCCCAGACCGACATCCTCACCGCGGCGTTCACGGGCTTACACGGATCAGCCGCAGGTTTCTTGCTAGTTGTTTCGGGCTCCCAAGGCTCCCTGACATAGGGCGAGTGCATTGGCAACGCTGCAGCGGCTTCCGTCCCGGTTCTTTGCC
>read_631|beg|509265|length|253|forward|gi
GTTTTCAGCAGATCTACCAGAAGAAAACCCGAAAAAAGAGGTATAGGAGCAGAAGCGCAAGTTCTCTGGTGATAGAAGCAGTAGATTATGGCGATCGAAACAGAGGAAAGGTGAATGATCGTTTCGAGCCAGCTCGAACCTGAACTAGTTGATGGACAGTTTCTGAATGTCGCATACTGTTGTTTTTTCGCCGCTTGACGGGATAGTTAAACGACGTACTTGATTGTACGATGATGGGGGTAAAGATATGCAA
>read_632|beg|893543|length|254|forward|gi
GTGTTCGGCTTCATGACCAATTCTATGAACGCCATGTCCATCAGAACCATTGGCTACATACGGGCAACAGGCAAGATTGGTATTAGCCAACTTGACCTATAACATGATGTCGCTGCACACAGTTGAAGAAGAAAGGCACAACTGTTTTCCTGCGGGATAAGCTACGCCTAAAAGGTGCTTTCAGGGGGCTTTTAAGCCCAAAATATGTCAAAAGAACGGTGTTTTTTAGGATCGACTACAATCCTGCCGGGGCA
>read_633|beg|413823|length|251|reverse|gi
CGCAGGTACAGTGCGAAGACGCTCAAGCCGGCCCTGCCGGTGAGCTGGTCGTCGCTCGGCAAAATGGCGCAAATCTGCTGTTCTTTTTTACCCTGAACTCGTCTTATCTTTTGCCATAAAGCTTCCACCTGCTGGGTTGTGTTTTATTACGTGGTGACCTTGGTCGTTACTCACGCTAATATAACACTTTACACCATAGGTGAGGGCTTTTTTTATTGCAAATCGATCAACGTTAGGTATAAATACATAAA
>read_634|beg|257820|length|258|reverse|gi
GATTGCGGAAACATCCGGCTGCAGGACAGTATTCTCAAAGATCCTTCTTTCGCCCTGACCATCTACCGAGAAACGTATTGACTGCATGTATCAGGTCTGCAATACAATCAGGGCCGAAAAAGACACGCTGTCCGTTCAACAGGTCGTTTGACCAGGGACAAGCTCATGTTTGAGTTCGATTCTTACATGACGCACACACGTCAAAAACCGGGGCACCTTGCATACATGCGTCAGAAACGATCAGCACCTTACAAAACG
>read_635|beg|2450553|length|253|reverse|gi
AGCGGATTGATGTTGTGGCCCTATTCAAGAAAAGAAAAAGCCTAAGCAGTTCGTTGATGTATTCGGAACGCGGGACGATAGATAGAGTCCGTTATTATGCGCATGCGGGAATCTGTTACTGCCTGAGAATATCTATGTCGTGACAAACCCTCAGGGCAAGCACGCTGATGTGTCAGGCGCTTCCATGGTTTCCTGCCGGAATATCCTTGTCGGCCGGTTGCACGGGACTACGGCACCCTGTATGGCGCTCCAA
>read_636|beg|231955|length|253|forward|gi
ATCTGTATCAGCTTCCGGTGACATTTCTGCCTACAGGAGAGTTCAATCCTGACGAAGACTTTTTCATGAAGCAGGTTATACTGCAGTGTGTAAGATCCGGAGAGAACGAGGGTATCTCTGCGATGCGACCTATCAGAAGGAGTTCCATCGTTTCCTTCTCGACGTTATCATCGCCGGAAAAGGCCTGAAGGGGGGGATTTTCAAACGTGACAGCCGAAAAGGGCTCGACTCTGGAGAGTATCTGCCGCACGGA
>read_637|beg|1535918|length|255|reverse|gi
CAAGAAAGAGTCAAGGGTATACAATAGCTACAAAAGATGAAGGTCCACGACTTCTTTGTCCGGGATTCATGTTGTGTAGTTTGGACAGATGGCAGTCGATAATGGCTTCCGATTGAAGTTATTGATCAGCGCATTTACCAGACAAGACCTTCACTTGTCATCGGAACTGTACAGACAAGTTTGCGATGATTGCATACCAACCTGATGCAGGGGCGCTTTTTGGAAGAAGCAGGGAGGATGGTGTTGTACGGCAAA
>read_638|beg|1886925|length|250|reverse|gi
TAGTAGTACGATATTGTATCCAGAAATGCTTGCCGATCCCGACCGTGGAAAAAACTCCAAGAGGAGGCAGCACTATCGCGAGAATGTTTTAAGAATTTCCATAGTTGATTTCTCCTTTGTTCGGGATGCCCCCGTAAAAATTGAATAGTGAGGGACTACAGTACTGTAAGGTACATTTTCCGGAAAAAAAAGTCATACGTGCAGCCTCGTTGACTGACACTCCCATAGGGTCTCAGCACATGCGATTTTT
>read_639|beg|1869821|length|250|reverse|gi
TGTTGAGAATTCCCGGCTGTATGAGCTCACGGATGGGTGTTTCGGGGTTCTTTGTTCCGCCCATCTGTGATGGTTTTTCTTCGCTTTTTCAGTGTCCGCCCGGTAGTCAACCGGAGTCAGCGTCGAACGGTAGACGGTGAGCAGTTCCTGAACAAATGTTTTGACAGCTCATAGCCTTTCTGGGGAAAGAGTCCGTTGGCGGTTTCGAGGTGACGCTTCCTTTTTTTTGCGATGCTGCTGATCTCTGCTC
>read_640|beg|941419|length|253|reverse|gi
GCGAGAATACCGCCGTGAAACGTTCTGTTTTTCAAAATAGTTTGAAACGCCTTTTCCCGGATATCGGTGTGTTTGTAGAAAGTTCGTTTGACAACCGACTACCTTTGAGAACTCAAAACCAAGTATTCTTTCGTCCAACCATTCAGCTTGCCCCATAACAACAGTTCCCCACACGGCGAGCGATATCTTCATCAAGCTCAACCATTACAGCTTCATGAACAAAATCTTCAAAAAGTCGCGGTAAGGCTGATGA
>read_641|beg|717856|length|253|reverse|gi
GGCTGAACGACAAATCGCTTCATACAACGCCACGAATTTCCTCTGTGCTTTACCTGAAGGCTCATATTCAAGCACTGACTGCCCTGCCGTCAAAGAATGCACAAATGCTATACGGTGCCCGAGATGTACCGGCAAAATTTCAAGACCGTATCCCTGCAAAACAGTCCTCAGCTTCCTGTTTCAGGGGCCACGAACCGGCACGGTATTCAAAACAGCCCAAGGACGGTGTTTTTGTCAAGCGCTGCGAAGATCA
>read_642|beg|859450|length|252|reverse|gi
TCAAGGAACATATACTCGGAACAGGGGTTGCTGGCATTGATGCGACCGCTTTTCGGACAGGTATGCCACTCATTGACTCTCGTATCGAACTGCAGACCGGGGTCGGCGCATTTCCAAGCGCTCATCCGATTTTATCCCACAGATCACCGCGCCCTGTACCGACCGGACATGCATTCCTGTCGTACGCTCTTTTCAGCTCCCACAACTCATCGTTTTCAACAGCCTTCATGAACGCGTTGGTCACTCTGACAG
>read_643|beg|886090|length|254|forward|gi
AAGAGATCAAGCTGGTTGTTGGGGCATCTCTGGGCGGCATGCAGGCGTCTCGAGTGGGGCTGCATGTTTCCTGACAGGGCAGGGCAATTATGCCCATGGGTGTTTCCGGGTAGGCATTCTGCATGGTAGTATCGCCCAGAGTGAGGCACAACGACAGGCTATCGCAGCAACCGTGACTGGAACGACGGATGGTACGAGCCCTAGGCAATCCCCCTGCCGAGGGGATTAGCCGCTGCCCGCATGATGGCCATGTG
>read_644|beg|1168429|length|252|forward|gi
CGGCTATTCCCGGAGCGGTGGGTTTCATCAACGCGATGAAGAAAAAAAATAGTCACAGTCATCTTCATCTCGAACAGGGAGTGCGGCAAACGTGACGGTTCGGAATCAGGATGCATGCAGGAAACCGATACAATAGAAAACTTGGCGAAGGGTCGGCGTGCGGACGTTTTTCCTGAACACGTTCTGTTGAAAGGGGAGAAGGAAGGCTGGACGTCGGAGAAAAAGAGCCGGAGAGAATACGTTGTCAAAAAA
>read_645|beg|2300462|length|252|forward|gi
TTATCAGCTACTATCGTCCGTCGGGAAAAACTGCGGCACCTCGACAAATATGCCGTAGCGCGTATGACGGAATACGGAGCAAGGCTCTCAGGTGATTCAGAAAAGCTCTCCACGCACATACAAAGCATCACCGATCGTGATACATGAATCGAACTTCTATGCCGCGGAAAATGATCACGAGCTGATTACCCCGGATGATGTAAAACAGGCTATAGAAGCGAGAAAATACCGGGCCGGACGCATCCCCGGAAA
>read_646|beg|752807|length|253|reverse|gi
CGTTCCAGGCAGAAAAATGTTCGTCGAAAAGGCCAAGAGGATTGACTGTTTTTCATGATAGCAGAGGATGAATGAAGAAATCTGCTGAAATACTACGAATTTCCGGCCTTTTTTATGAATGCTAAGTTTTATATTATGAAAGATATATCATTTAAGAATAAATAGAGACCCCCTACTAAAGGAAACACTAAAATCCCCTTGACCCCAAGAAAACTGAACGACTTTTCCATTCTCTTTTGTAATCTCAACAATG
>read_647|beg|1745441|length|250|forward|gi
CGACGGGCAATAGCACGATCCAGCCGCGCGACTTCAAGGTCGCGTATTTCGTTCAAGACCGTACTGGAAACCGCCTCATCGAGCGACAGTGTCACAGACTGCCCTTTGACCACATTTTCACCGGCAGCTAAACTGAACGTGGGTAACAAGGCGAGTACAATCGGACAACCAGATACAGCCGATAATGGTTTAGGTCTGTCATAGCCTTTGCACGGGATAATCTTTCCTGAAAAATCCTGAAAAATCTATC
>read_648|beg|1393921|length|252|forward|gi
CCGGGTACATGATCGGCTCAATGTATAGTTCTACGAATTCGGGTTTTCGAGCTCTCATGAATTATTCAGGTTAGGTTACCGTAAGAGGAAATACCGATTTCCCTACTAAATTTTATATATATAGAAGCATTTATCCGTGCAGGTTAGGCCTGTCAAATACAGCTGTATCGTGATATATTTCTCAACGAGTTAAAGGGGTGTTATGAAGATTACCATATTTGGTTCAGGATATGTTGGGCTGGTTACAGGAGC
>read_649|beg|1761062|length|253|reverse|gi
GGTTGACAAGTGATTCAGCCTACCGTTTCGAGCGTGGAACGGATCCCGGTTGTGTTCGTTTTGCTGCGGAATGCGCGGTCACGCTTATTCTGGAACTTGCCGGAGGCGAGGTTGTGTGTGCACAAGAGGCGGGTGACCTGCCTGAGTCCCGTAACACGGTCACTCTTCGTCCGAAGAAGGGCCAACGAGATTCTCGGCTGTTCCATTTCTGCGGAAAAAATGGTTTCCGATAGCTGGAATACGTCGGCTTTTC
>read_650|beg|298008|length|253|reverse|gi
TACTATTTTTCTTCAAGCACGACAAAATCTACTTCCGCCCGAACATTCTGTCCAGCTGGTCAAAGAGATCCGTACTAATTACCGGACGCCCATGTGGACAGACATACGGCATTTTCGTCGCAAACAGCCTGTCAATAAGGGAGCGGCATATCTTAAGGCTCAATGCCTGACCGCTACATTATCGCGTTCCGGCAGGAGTAGGATTTAGCAAGATTTTTCACGTTTCTCGAGCTTCAGTTTTGACGCATTCTGC
>read_651|beg|2181289|length|251|reverse|gi
CTGCCATAAACGAGGAACGCCGTATTCAGATTGAAAAAGGGGCGCAACATGTGGGACAAGATGCTCTCCAGTACGAAAAAGCTTCTGACGAGAAAACGATATTATCAAGCAGGTAGAAAATACGGTATCAACGACTCCTGCTGATTTCTTCAGCGCGTTGGCAAATCAGCAGATCGACGGTCAAAAAGTGATCCAGAGCCTCGCGGAACAGGAGCATCCGCCTTTCACGGCTGAAAAAATGACGATGACGG
>read_652|beg|1733186|length|252|forward|gi
AATCCCATACCTTCTTATGCTTATATATTATGCATCAGGAACAACCTGCGACTCATCCTTTCGAGTAACCGGCATTTTTTGGAATATTCGGCGTCGGCCTTACCCAGTCCAGATCACCTTTTACCCATGCGTAGACAAGACCGATAACGAGAATACCGGCAAAAACAAGCGCCTCTATCAGGGCAAACTCGCCAAGCTGCGTTGAAAACCGTGGCCCAGGGGAAAAAGAAATACGACTTCGACATCGAAAAT
>read_653|beg|1656033|length|253|forward|gi
TACCTCGGTGTTTCGAGTAAAACTGGATACCGCCCCTCGGTATGGGCTTTGCCGTCACCTTCGTTATGACTATCGCCACTGCCATTGGATACGTTTTGCATTACGGTATACTGGTACCCCTTCAAAATAGAGTTCATGCAGACGATCATGTTTATCCTCGTGATCGCCTCTCTCGTTCAGCTTGTTGAATCGTTTTGAAGAAAGTGAGCAAATCTCTCTACAACTCGTCTTGGGATTTTCCTGCCGCTTATCA
>read_654|beg|2340161|length|253|forward|gi
GCCCTTTTCGGAAGGATGGTGGCACAGGCCGCCGAATTGAACATTGAGGCTGCCTCTTCGTTCTCCCATGCCGATTTCCACCCACAAGGTGAGCAACGAGGTGGAGTTCTTCACCGCCCTTGACGATCTGGCTGAACGAACCGGGTTCCGCACACATGGGTAGTCCTTGAATTCAATTCAGCCACCTATTACCGCTACATCAGCCTCGACCTTGGCCAACTATGGGAGAGCATCCGGAGGAGAACATCTGCCG
>read_655|beg|805587|length|255|reverse|gi
TCGATCATACCGGTACGCCATCCGGATAATGACCATCATGGTGTGACAATGCAGCTACTCCAAGAAGAGCCGCGGCAGCCACCGCAGCGACGGCAGCCTTTTCAGTACCTTTTCCCTCTTTTGCAATAAGAGGCGATGGATTGATCATCAAAATCGAAAGTGCGACAACGAAGCACACTGTGCAAGGGTTTTTTTACGTGTTCATAGCTTTCCTCCTTATGGTTTATTATGTAATGTAATACAACAGCCGCCACT
>read_656|beg|2414971|length|256|reverse|gi
GTGTACACTCCGGTTTTTCCGCTCCGTCCGCCTTGTCCTCGGGCTTCTCACGACAATACGATAGAGGTGCCCTGTATTCCGCGAATTACAATAGCTTCGTTGAGCGGATAGAAAGGGTTTCTGCGCTACCGTTCGCCTTCTGCCTGAACCGTCTCATAGACAATACAGAGAGGAGCCCTTTACGTGAATAGTATTATCAAAGGGAACGTACTTCAGATGACGAAAAAAGTGTATATCCGAACCTTCGGCTGCCAGA
>read_657|beg|1150754|length|251|forward|gi
ATCATAGAACCCGTCTGTAAACGCTTCAGCTTGGCAAGGAGAGAGAGGACGTGACGCTCTCTCTCGAAGCTTCACTTTCTTCGCTTCATACGCAGCTCAATAAGCTTGGGGAAGTTCTGGAGCTCAACCTTGAACAGATCGAGTCTGCAAGGCTGAGAACCATCGAGGAGACAAAAATATATGAGCAGGGGGAGAGGTGATCTGACCTTTGTCATCATGAGCAGGGATAACGAGGAAAGTTCCAAACTCAC
>read_658|beg|1203354|length|249|reverse|gi
CCAATGATGGCATCCGGCCTGCTTAAAGAAGCTGAACACTCTATGAGCGCTATCTGTCTGCAGAAAACAGAGCAACAATCAATGCGTCTGGAGACTGTGGGATACAAGAGCTGTTTCAGTACTTTGACGGCATACACAGTCTTCTTCGTGCAGTAGAACTCATACAACAGCACACAAGAAATTATGCAAAACGCCAGTTGACTTTTTTCAAAAATAGACTTAATGTTCGAGTGGTTGGCGGCACCTGAA
>read_659|beg|424191|length|253|forward|gi
TTCTTGTTGCTACTTCTTGTGAAAGGGACGCTTCCGTCACGAACGGGTGGAAGTTCTTGCCGAGACACGACTCCGGTATTTCGGTTACCCGGTGCATGTCTATAGCGCGTTGGCTGAGAAATGCTTTTGAAGAGAATGAAGAGATAAGAAATCTGGTTGGTGAAGATTACGGGCTGATGGTCTCATCTCCCGGTATCGGTGAACCGATTTCAGCATGCCCGGCAGTATATTCGCCATAAGGGTCACCTGCTTC
>read_660|beg|990507|length|252|reverse|gi
GTATCTGCATAGCGAGCTCCCGCGTCGGCGTGACGACAAGCGCCCTGATTTTCTTTTTCTTTCATTTGTTTTCCGCGCGTGGAGCGAGTTGCAGAAGAGGGAATAGCGAATGCCGCGGTCTTTCCCGTTCCCGTCTGCGCGCAGCCGAGCAGGTCCCGCCCTCAAGGATCATCGGAATGGCCTGAGCCTGTACTCGGTGTCGGCGAGGAGTATCCTTCCCTCACGCAGTGCTTGTAAATCGGATCGATTAGA
>read_661|beg|2733997|length|249|forward|gi
TACTCCGCAAACGGGCGCGTCAGCCAGTCCCAACCGAAATCCATGATCTTTTCAAGATTCACGTTTAGCGAATGCAGCACGTTACTAGTCAACCGGGCCGCAAAAAGCACAAGGGACTCGCTATGCGTCTTCTCATTCTGGGGCAGGGTAAACTTCACGCGCCGTATAGTCTTCAAACTTTTCGTCCCGGCTTTTCCGCTCCCTTTCAGATAGCGCCGTCTGTGGCGAAAGATGGAATAAGCGACGCCA
>read_662|beg|1827963|length|255|forward|gi
GAGCATCACTCTGAGTAGACGGGTTTTGTCGTTTTCTAATTGGTGGAGATGGCGGGAGTCGAACCCGCGTCCAGAACATTGCTTGAAACAGCTACCACACCTCATCTTCGGTGTTTTGAGTTTCGCATTCCGTTACTCCGCCGTACAAAGTTCGGAACACTATTCCGGAATTGTATTCGAACCGATTTTACCGGAAATAACAGTTGAAGCTTACTTGCGCGAGCCGTAGGCTCAAGCGCGGATTATGCCATTCGA
>read_663|beg|1260502|length|248|forward|gi
TATCCGGCAGCTTCACACAGGAGTATACCTCATGTGTTCTGGCAGCGGTTCCGCCGAGATGACCCGAGGAAGGGGAGGGGCGGATATAGACATCTTTTCTGCCGGAAAGTTTTTCCATGCGGGCCTTGTCGCCAAGAATACTCCCGCCTGAACGTTTACTGCTCGGATCGATGGTAAGGATCGCGAGTTTGTGTTTGGTCGGGCTGTTGAGTATTTCAAGACCGAGCGCTTCTATGAGGGTACTTTTC
>read_664|beg|1351356|length|255|forward|gi
TAGGTGGGAAGAGGATCTGGGGAGCGCTGAGTGGAAGGCAGAAGCCAGGAGCCAGAATTCAGCTGTAGGGGCGGGCCCCTGTGTCCTGCCCGCATGAACGGTCGGTAGTCAGCCTCTGTTTACTCCGGCTTCTCCGCTCCGCCCTTCTTGTCTTCATGTCGCTCAAGACTATTTTATAGAGGTGTCCAGAAGATCAGGTATAGGGGAAAAAAACAGAGAAAATAATGTACTGTTCTCACTTACGCAAGCTTCAGA
>read_665|beg|1950174|length|254|reverse|gi
AGCGAGAAAATCAGTGGCCATATGTCCGGTCATCAGCCCATGAGCGCAAGGCTGCCGGAAACGCCAGCCTCCACAAGCTCGACAACGAGGATATGCCTGTAATGATAGCCGCGGTTTTCAGTCCTTTTCTGGCTCGTTCCTCCTTTGAAGGTACTGTTCTGAACGCACCCGGTCGTTATGTTCCATTTCCGGTCAGTAGGTGTTTGCGGCAAAGGTGCTGCGTGAATCAGCGAGATCGCTGTTGTCTTTCGGCT
>read_666|beg|2155544|length|250|reverse|gi
TGGCCGAATGGCTGGATAGCTGAATGGCTAAATAGCCCCAAGATTACCAGATCGGGCGAAAGATTTTTCGCCCCTGTCCAATCACCGCGGGCAGACACAGGGTCTGCCCCTACAATTCCCGAATCCAGCGTATTTCGTCATCTGCATAAATCACTCAGAACTATTTGTAGACTCATCGCTCATTGCTCTGCACTCATTTCTATTTGGCTAACCAGCTAGCCCTCTTAACACCTAACACTTAGCACATAAC
>read_667|beg|504900|length|251|reverse|gi
TCAGAAAAATATAACCGCAAAGAAAGGCTCTGTCGTTGCAAGAAGAAAAACCAGACGCCACAACGATCTACCTGCCAGGCAGAACTTCGCCACGCACGTTAGTCAGGCGGCACTGGTGGCCGGAATATGCGAATACCTTCTTAAGCTGGTATTTTCCCGGAAAACTGCAAGGGCGGGAACGAGAAAAGTAAATCCGGTCCGGTACATGAGGTTTTCAAGGTCACCTATGTTTCGCACTTGTGAGTGTCCCC
>read_668|beg|194423|length|254|reverse|gi
ACAACCGACGGTCAACGCGATAAGACAGAGCAATATCAGATAAAGAATGAACGCGTTCACGCCCGAAGCTTCGGCATACTCCTCGTCAAAAGAGTACGGCAAGAAACTCTTTAAACAATGCAAACACTACAGCGACAATAACCACGTCCAGAAGGCGATCATCTGCAGGGTCAGGCACGGGAACGGTGAGAATGTTTCCAAAAAAGAAAGCTGAACAGGTTCGGAGCATATCCGGGGGGTTAACCCGATAAAAA
>read_669|beg|2119546|length|259|reverse|gi
AGCCTCTTGTCGGAGGTATCGGTATCATCACCGGCGTTCTGATCACCATGCTGCTGTTCACTGGTCCGTTCTGGCAGAATCTGGGCCTCATTGTCGGATGCTACATGATCCTTGCCATAGGGCGCGATCGACGACCGGCACGATGTCAGTTTCGAAGATCCGTTTTCTGGTGCAGACCGGCGTCGACCGCATCGATCACGTGTATTTTCGGTGGCACGGTTCTTCATTCATTCGGTAATCTGTTCGGCTTCGGCGTGAT
>read_670|beg|1445344|length|253|reverse|gi
TCAGCCGACATGATGCAGACAGGCAAAGCCATGTCAGCAATGTTTAAGACCAGCTTCAGCCAGACGTCTCGTCATCGTGAAGCCTGCAGGCAAAAACCGTCTGAAAGCAGAAACCTTTACCCGTTTCACCAACGGCAGCAAGTCCAACTATACCTCGTCGGCCACGATTCGAAAAGAATGCTTATGCTTACGCCGCAGCCATTACCGATCCTCAGCCAGGATTGGCCCGTTCAGGAAGATTGCCTCTCTTTCA
>read_671|beg|1950608|length|254|reverse|gi
TTGATAATGTTCAACGCGCTTACGCACGATAGCAGAGCAATAAAAAGCTTATCAGGCTGTCCAGGATCATCAAGCCGGTCAATCCTATCAGTACCGCGCCTCCCACAACCCCGAAACGATCCCGCCAGATACGACTGAGTATATGCGTATAGGCTAGCTTTGACATTGACACTGTTATTCTTTTCCTTTCTGAGCTGTATCGCATTAGAACGCATTTGCGAGGAGGCCAACGATACCGAAACAAGCATCTGGTA
>read_672|beg|1234296|length|250|forward|gi
AGATAAATCGTTTCAAAATTACCCATGAGTATATTCTTGTTAGGTTATAAAAATAAGTATGAAACTTTTATAGCTAAACAAAGCTTATGCCAAATTGGAAAGGAGAAAAAGGAAATCCTGATAATGATCCAAGGGGTCCATGGGAGTCGGGGGTAATTTCGAGGGCAGAAGAAAAATCGAATGTGAATTCTGAGAATTATTATTCAATACATTGCCAAGTAGGAAGAATTATGACAAGGGAATTTTTCGT
>read_673|beg|1050737|length|250|forward|gi
CTCGACATGCATATCGGATCACAGATTTTCGATACGGAATTCTATCACGCTGCTTCGGTAAAAACTGCTTGACGTGCTTGCCGTTGCGCGTTCTGCCGGGTTTGCTATTCGTTACTTCGACATAGGCGGCGGGTTTCCGGTTACCTATGACCCCGCAAAACCTGCGACCCGATAGGACATTTTGCTGAAAAGCTTATTCCTTTGCTTGAAAAGGCAGGGACAACGATACTTTTCGAGCCCGGCAGGTTTA
>read_674|beg|1045328|length|253|forward|gi
TTTCGATGAAGAACTCTCCCCGGGTTCAGACAAGGAACCTGGAACGTGCTTTCGACTGTAAGGTTGTTGATCGTACCGAACTGATTCTGCAGATTTTCGCTATCAGGGCACAATCCTCCCAGGCGAAAATGCAGGTTGAACTTAGCTCAGCTTGAATATCTTCTTCCGCGGCTGACGCGTTTGTGGACTCATCTTTCGAAACAGAAGGGCGGCACTTGGAACCAAGGGTCCCGGTTGAAACGAGATTGAGACG
>read_675|beg|286876|length|255|forward|gi
TCGTCCCTCCTCGAGATAACGCGTCACACTGTCATTGGCATTGGAGCCTGCGATGAAATGTGCGATGGGAAACCCCATTTTTTTTGCAAGGACGCCTGCAGTGAGGTTGCCGTAACTTGCCGCTCGGGGACCGTAAAAAAGAGCTTCTTTTCCCGGATGCCTGGCTTTGAGCTGCAAACGATCCCCAGGCGTAGTAAAATGTTTGCGGGATAAGACGGGAAATATTGATACGAGTTGGGCCGATGTCAGGGAAAC
>read_676|beg|1315422|length|252|reverse|gi
ATGCCAGATACGTTCTTGTCGAGTAACCTGCAGACTTACAGGAGAGACTTACGGCAGGAAAATGCCTGGAAAATCGATATATCCGCGTCACCATAATCGAACATTCGCATCGACTGCACTGTTGAGAGCCTGCTTGATAAACCCGTTCAGGCGAGGTTTCAGTACCTGCAAAACAATAAAACCGGAAGTCATGACCAGAACCAGGATGAGAAGAAAATACTTGAGAACTTGTCTCATAGTTCGTACTATTGA
>read_677|beg|2549778|length|253|reverse|gi
TAAGAAACATTCTTGGACCGTATCGAACCCGGATTCCAGGAGGGGGGACGGTAGGAACAGGTTTGCTCCTCTCTATGAGATGGTCGATACCCTTTTTTACGTCCCTGGAACGGCTACATCCGTTGCCCCGCATGTACCGACGCTGTCGATATGAAGCGCTCGATGATTACCGTGATCATCGTCGCTTCTGCCGGCCCTTTCTTTAGGCATGTACAACACAGGCTATCAGGCCTCTCCCGTAGGCGGGTTTCCT
>read_678|beg|24209|length|259|forward|gi
ACCCCGTGTAATAACATGAATAGTACACAGGGCGGCGATGACTTTTCATGGTAAGGCTCAAGACTTGACACTAAAACTATACTATAAACTCTATTACAATAACCAACAATGCAGCTTGAAGAAGTAAGAACACGTATAGAAGAACTGGCAGTTCTGTCTGTCTCCGGAACTTACAGAAACACGATGACGCGCGAGAGGTTTTCAGCGCATTCAAGGTTCCTGTTGAACGTAGCGGCCAGGCCAAGAGTCGGCGGAGAAA
>read_679|beg|1259132|length|254|forward|gi
ACTATTCTCGACAAGGATACCGAGCCATGGGGAGTGAAGGTACAGCAAGGTGGAGATCAAGGAGATCGATCTTCCCATTGAAATGCAGCGTGCGATGGCCGAAGCAGGCTGAAGCGGAGCGAGAAAGACGTTCGAAAGTTATCAATGCCGAGGGTGAGTTTCAGGGCAGCCGAACGCCTTAACGAGGCGGCGGCTATCATTGCTCAAAAATCCGGGAGCGTTACAGCGTTCGATATCTGCAGACGCTTCGGACA
>read_680|beg|1665446|length|250|forward|gi
TTTCTGGCAGGTCAACATCCACGGTATCACCAATAGTGCGCTTGTGTACTTATCATTGAACACTCGTATGGGCGTCCAGCGCTCATCAGTGGATGTTAGCTTGTTTTGTTCAGGAGTATATTTGATTACTTCTGAGCCGTTGTTGAATTGAATCTCTACACAAGCTTCACTTGCTGTTGATTCTCGTGACACCCGTCTAGCAATATATTCATGTAAGCTCCCTGTCTGCTTCTTGCTTTAGATGTGAGGT
>read_681|beg|349938|length|255|reverse|gi
CCCCGTGGCCTGCCCGATCGCGATTCACAGAGAATGATTAAAGCGAGTAAAGCGAGGAAAATCAGCAGATTGCTCCCGTTTTTCACACAGGTATGAATTTTCAGGTATTTAACAAAGTTCTCTGGTTCCGGGAACACAGTGTCTCCAGATCGTTGTCCCCACGCTTACCATCACACTACTTTCAGACTCCGTGACATTTTCTCATTGATGCAACATGCGATGATACTCAACGGAACAGCTCTCAAAGGCTCTGAG
>read_682|beg|2416175|length|253|reverse|gi
GCATGGACGACCGTAGTTCGCAAGGAAAAAAGCGAAGATCGTCTGTCAGTGCATGAATGTGACCGATCACGAGATTGTAGGAAGCGATTCTTGAAGGGGCTCGGACGTTCTACGAGTTGCAGGTAGCACACCAAGCTCGGTACGGTTTGCGGACAATGCAAGGATGAAGCCGAAGAGTTGATTGAAAAGTACAAGCACCTGCATTTCGGAGAGTAGCATGAGGCTGTCCATACCTTTTAGCATGGTATTTTTT
>read_683|beg|740136|length|253|reverse|gi
AGTCCAGTTCCCGACGCAGGAAGCCACCCAGGTACTTATGAATGAAATAATCCATGGTGTTGCGAGCGGTGTACTTGTTCACGTACTTGGCCAGCACGGGGGCTTCTTGTCGCTGTCTGGCGGAGCGGGGAACCCTTGAACAGAGCAAATATTCCGCGATCTGTTTTTCGTGTTCGCCACCGGCGGCAGCCATATTCTCAAGTACGTCGTCGAGTATGGTCTCCACCGCCTCGGCATTGCGCTTGTCCCGCCA
>read_684|beg|1596908|length|256|reverse|gi
AGAAATACACTGTTGTTTTCGAAGCGTATTTTCATTGGGACGCTGACTTTTCTCTCATCTCCGTCAAACACTTGTTTTTTACTCCGGGCGTAAAGAGGCGGCGTTGAACCATCAGGATAGATGACTTCTACCTCGTTGTCTATGGTTGAAAGTAGACGATACGATACCTTCTCTGTCAAACTGGAGAGTAGTTCAGGTCACCGTGAATACCGTTCGGCTCGTTATCGATAGGCGATCATTTTCCGTATCGGGGTCG
>read_685|beg|1472906|length|254|reverse|gi
CTCTTCAGGGGATTTCCCGAAATAATCGCAAGAAAAACGCCAACGCTTGCGCCCGCGATCCGCAATATCTCAAGCAGTTTGATAATCACTGAATGAGGGGAGAGTAGAAATATTACTCAATATTTATGGTTATTAGTCATATCGCGTGATTTTTGGATGTATGTCGCGGAAACGGGTTTCCAATAAACTACAGCCCGCTTCCGGTTGTTTGATTTGCTGACCAGTACAATTTACGAAGTTTCTGCTGCTTTCCC
>read_686|beg|708507|length|253|forward|gi
ACGTTTACACCTGAAAAGAACATCATCATCGGTAACGTGGGCGTTTTATGGGTCAATACTACGGGCGAGGCCTACATACTGCGGCATGGCCGGTGAGCGTTTCTGTGTAAGGAACAGCGGACTTGAGGCTAGTTGTGGAAGCGGTGGGTGATCACTGCTGTGAATATATGACGGGAGGTACGGTTTTGTTCTGGGACTACAGGCAAGAACTTTGCCGCGGGTATGTCCGGTGGAACGGCGTATGTCTATGACG
>read_687|beg|1424286|length|254|reverse|gi
GGCATATAATTCTCCCCAGCAAATGAGTCCGCCCAGCCTGGCAAATGAAGTATCAAACACCTGCAAAGTGCTGCCATCTCCTTGTGCCCAAACAAGACGTTCAGCCCCGGTAGGAATACAGTTTGCGATGCTTGTCCCATGATATTGCCATGGTCATCAATGAACACGGAGCGTGTTAAACAGACTTGCATTACTGGCTTCTGTGTTGCGTTCAAGTATCCCTATGACGACATGAATTTTGGACTGCTTCGCCA
>read_688|beg|2665998|length|251|reverse|gi
AAATTATGGTTTGGATGTTTATGGTGATCGTCTTCACCCCGCGCCAGCTTGTGGCGCGTGACGACCTTCTCTGTATCTGGTGCAGGAAGCGCGTGAACGGTAAAGCAGGATGCCATTCAGGCCGGTTTGCCCGATGATGGCAAGCCTCGTTGCAGAACAGGGCGCTGGCGCGGCGCCTATGCTGACCGCTTTGGCGGTGTATCTTGCGTTTGTCATGATAAAACATCGATAGAGGCTCAACGATATGTAGC
>read_689|beg|186361|length|255|forward|gi
GTTTCATCAATAGTTTCGTCCACTCTCGGTGAGAGTATGGACAGCATATCCTTCATCTAGATAATAGTTCTGTGGTGATATTTGTACGCGCATCAACAAGAGTCGGCTTTATCAGTAAAACCATCTGTAGCACCTTGCTCTAAATCATATGAAAAAGTTGGATTACCGGGCTCGCAACCAAATGTTTTATAAGTATCAATCAAAAGACGACGCTCGTACTCTCGTTTGACTATCGTGATCCTTCCGCGTCAAAGC
>read_690|beg|1947854|length|253|forward|gi
GGAGACCACGGCCTTGCAATCAGACTGCGACGGCCTTGACTCACTGAAAAACAGCAACGCTTTTACAAGGGACATAGTGCTCCATTCGGCAGCGTATGTTTCCGTTCCGATCATCATAGAAAACTTCTTTACGCTCGAACGGGCCGAGATTAGGCAGAAGCAACGGTTGCTTCGTTGTCAACCCCTCGAAAATCCGGGAGGTTGTAGAAAAAACTGAGCCGGGGCGGCTTTATCTATGCGTATGGAGAGGAGG
>read_691|beg|195048|length|253|forward|gi
TCGCTCTACTTACGATTCTTGATGAAAAGGAACAAGGATTTGCCTGCCAATTCAGGAGTATTCCATTCCCATATCGATATTCAGCCGTGCAACCGATTCGATCGTTTAAAGATCTGTTTCGTCTCGAAGGCGTTGACAAGGGTCATCCGTTCTCCGATCGTCAAAAACATCTTTTCAGCCAGAGTGATCAACCTGGAAGCATCGAGTCCCTCAAAAAATGCACGTCGTTCTCTCGAGGGATGTCTATAACAGG
>read_692|beg|388687|length|249|reverse|gi
TTCCTTGAAGGACTCTCGACATCCTCATCATAGAGCGGATCATAGCTGTTTATTGCAGATAATGGTGATGGAAGAGTGTTAGACGTGTTGAGCTGTTAGCTGTTGAGCGTTGAGCTGTTGAGCTGTTGAAAGGATGGAAGTAACAGGCATTGTCTCGATACCGGTTTTTCCCGTAAAGTGCGGGTATCGTGTTTCTCGAGGGCGAGACCCCGGAATCCATTTTTGCCTTTTACTTTTGCCTCAGGGGAA
>read_693|beg|2002522|length|254|forward|gi
AATATCTCGTTAAGGTTACGGTGTAGTAGCCGTACAATTTCTTCAAGCGGTGAAGGCACAAAAGCCGCCTATAATCAGGCCTACCCCCTTGTCTATCCATATTGATACTACGATACCGATGCAGGCGGCAATCAGCCATGGAGATGACTTTCTCACCTGGGAATCAAAAGAACCAGGAGAGAGCTGAAACCAACAATGATCGAAAACCACATCCAGGGAACAATCTAGTCCTTCACCATGAAGCCCGAAAAACA
>read_694|beg|2705841|length|249|reverse|gi
TTTTCCCGGAGATTTTCGTCCGCCAAGAATGGCGTACAAACGGTCGTTTCCGGATTGTTCAATGCCTGTCCGAGGTATTTCAGCTCTTTTTCTATCAGGAACCCGGCGACGGACGGCTGGACGTAGTGACAGATGCCCTCTGTCGTAGGCATGACGCGGTGAGCCGTTCCAAACGCATCATTGACATAGATCTCCCCATTGAGCGAGTTCACGTGCGAATTCAGGGTCGTTTTTTTCTTCTTCGGGATG
>read_695|beg|1893337|length|248|forward|gi
TCTCATTGATCCCTGTCGGCAAAAATTCGTACCGGTGCAGGACACAACACCATGAGCAAAAGTACTGATAGTAATATCGGGCAGCCGGACAATTTTTCATAACTCCTCGCAAAAGCGATGACACAACAGCAGTTACATGGAGCGTCCCGAACACTCGATGCAGAAAATCGAGAATGCTTCATCACGAAAAAACAACATTCAGGTGACTAGTATACTTTCCCTACATAATAGTAATCTATTCCTCTCCC
>read_696|beg|76567|length|254|reverse|gi
TGATAATAACTTAAAACTTATTCAGCGTAGACCCTGTTTCCGTCGGGACGCCTGCTTTGCCGCACCGGCAAGCTTTCCGCCATAATGACCGAGCACGCGTCACCACCGGAAGCGTCGCGAGCAAAAGCACGTATGTAGACCCAGTGCAACCAGTCATTCTGGAACATGATATCCGGAAAAGAAAGACGGAGCGCGACAGTAGTAACGACAAGCAGAAACAGCACAATCGACAGCTTGATTTTTTTCAAAAAGAC
>read_697|beg|1489717|length|255|forward|gi
TCAGGAACGGTTTATCTCCTGACCGGCTTTGATGCCTGAAACTCTCGATCACATGCTGTTTGGGCCGACGAGTTGCGGCTTCACGCCCCTTATGATTTCCCGGCCTTCCTCCCCCGCACCTTCCACGACCACCTGAACCGGCATCGGCTCGTCTCGCCTCGACCGCGCCCATGACAGCATGCATGCTCACCGGAATGTTCCCGATGTACATCTTTGCTTCCGCATTACCGGACAGCTCTCCGGTCCTGCCCCGTT
>read_698|beg|2359942|length|251|forward|gi
TTTTTCCCGACATCACGACCAGTGAGGCATTCGAGACCTACTGCAGAGCCGAGGCCTCCAATCTGCTGGACAGACCCGGCGACTATCTGCACGATCACGATCCCCTACGCCTTCGCTCCGGGGACGACAGGTTACGCAGACAACTTGCTGTCTATTATCCGGGTGATCTTTTGGAGAAGATATACCGTCATCTTCGCTCACTCTGCTCGATCCACATGGGTTCACACGTACCTCAAACCGTGATCAATGAG
>read_699|beg|4108|length|252|reverse|gi
TATTAAGCCTGTCTGATAATATTTTTTTTCCGGAAAGAGAGTTCCGTCCTCCATGAAGGATTCATGACATGTACAAAGAGCACCCCCTGAACAAATTTTTCCACTTCCGTCATCTTTGCAATGGTATCGCCTACAATATGGTTCCAGACCCGCAATGCCTGATGCTCTTCCTTCGCCTGATTACATACCGTAGATTGAATAGATATCATCTACGATATCAGTGATTTTTCGTGGTGTCCTGGATGATTTCAC
>read_700|beg|1030074|length|252|reverse|gi
GATATTTCCTGAATTCTTTTCAACTACAACGCATTCCGAACCATGAAATCGTTTCACGAAAGAACTCTGGATGAACGTGCCAGAAAGGATGGACTTCCTCAATATTACTTCCGAAGTCGAACAGGCTCTCGGGGACGACCGCATCCGTGAAGGTCTTTGTCTTGTCAACGGATGCATATAACTGCATCGGTATTCATCAACGATGATGAACTTGGCCTCCACAGCGACTACAAACGATGGCTGGAAGAACTT
>read_701|beg|107128|length|255|forward|gi
CGGGGGGACGGAAGCTGACTCCCGTGCCCCGCGGTTTAATACGATGGCTTGGCGATCAGTGGAGAATAGGAACATCAGACAGTATTGCGCTTTCATCCTGATGGTTGCTTTTACACTGAGGTCCTATGCGAAAGCGCTTGATTCAGGTTCGCACGTGATGAGAAGAACAGAAAAAGATTACTACAAGGCGATATCGCGTAGACGTTCCTCGCAGTTTCCGTTCACTCCTACACGTCATTGCGGTTCGTGTACTTA
>read_702|beg|2426564|length|253|reverse|gi
TTGATTTCGGTGGAAAAAGCGTTCATGCCCGGTGTCAGGGGGGACGGTCGAAAGTCTTATAGGTCAAAAAAGCATTAGTTGACATGGCCCTCGATACCTACCGCCTTCATGGGCGGGAGAAGTGGTCCGAAGAAATACATGGCAGCAATCTGTGCGATCTTTCTCCGAGAACGCTTGAAAAAGCCGCACATCATGGCGATCCTGTCGCCGGAGAAATATGGGACAGGGTGGGCTCTATTCTCGGCGTTGGACT
>read_703|beg|2232861|length|252|reverse|gi
CCTTTGCCGTCCTGCTGTCAAGCGTTTTGATTCCTTCAAGGCTTTTCGCTCTCGGAATAGATGAACGCATCAATGATGCCGTGGCTCCCTTCACGGCGGTCATGTTCAAGCTTGTTTTTTTTACTGTTTCTCTCGGAGGTATAAGTTTTCCTTTTGTCTGCTCTGGCTTATCGATTGCCGCCCTGGGGTTTACCGTCTATATGGGTTTCATCAATGTCAGAGGGTTTACGGGCATGCGATCGATCTTGTTCG
>read_704|beg|2574398|length|251|forward|gi
TCGGCTTCCATGGTATTTGACACCGACCAGTTCAGCACATAGCGGCTTTTGAGGTCGATGACAGCCACTCAGGTACATGAAGCCTTGAGCCATTGGCACATACGTGATACGGTCGCCCAGACATGGCTACTATGTCGTGTCTCAAGGCCTCGAAGCAGATACGGATAGACCTTGTGCCCTGGTGCGGGCTTGGAGGTGTTCGGCTTCGGCCCGATGGCTTCCATTGCCCATAAGACGATGCAGCCGCCGGA
>read_705|beg|86143|length|254|forward|gi
TTCCATCGAGGTGGGCGAAATGCGTCACGTACTATTTCCCAGTTAAGCGACAGGTCGCCATAGACACTGACCTCCTGACCGTAAAGATTGTCTGCGATCGCTACAGGTGACGATCCGAGCTCTCTGTCGAATAGAGTCACCCAGGCTGTGCGCCGGGTCTGTAGAGATAACAAGTCGTTTTGTAGCCCATTGTGGCGGCTTTCAACGCCGTAGCTGCTGCGATTGTGGTTTTGCCGTACGCCGCCTTTTCCGGT
>read_706|beg|2545940|length|251|forward|gi
ACCGCATCGGGGCCATTCCCGCTCCCCCGCCGATATAAAACCATCTCCCTGCTGACTCTTTTATAAAAAACTCCCCGTAGGGACCTGAAATACGTACCTTGTCGCCGGGCTTCAGATTGAAAATGTATGACGATCCTATACCGGGAGATACTTTTTCCCACTTGTCCGGAGGAGGGTAGCGATACGAACGTTCAGTATGATGACACCCTCTTCAGCGGGATGTATTACGCCATCGAATAGGCCCTGAAGGT
>read_707|beg|487660|length|253|reverse|gi
AGTCCGGCATGACTCCGTCTCCACTCCCCTGTCATTCCCGTGCCTGACACGGAAATCCATTCTTGCCCTGAAAACCCTATGGATGCCGGATCAAGTCCGGCATGACTCCTTTTCACTACCCTGTCATTCCCGTGCCTGACACGGGAATGACAGGAAAAAATCCGTCGCCCTCTCGTCACTGGTCACTCGTTACTTCCCCACTTCTCCCAGCATCTCTTCAAACTCGCTTTCGGTAATCACCTGACACCAAGTT
>read_708|beg|1924619|length|254|reverse|gi
CTTTTTTTATGACTTCTTTATAGCGAGTCACCGCCTTGTCAAGCTCTCCAAGTGAGAGCCAGGTGTCAGCGGCGTCAGAAAGATAAAGCGCCTTCAACGTCCTGGTTGGTTGCTGTTTCCGATGCCTTTTCATAGAGCTGAGCGGCTTCCGGCAACTCTTTTTTTTCTTGAGAGACACAGGGCGGCGTCCTGCATGTGCCGAAGCGGCGAGATCCGGGATTTACCTGAGTACGACCGGTAGCTCTCGAAGGGCG
>read_709|beg|1218803|length|251|reverse|gi
GTCTACAGAAAAATCCGTAACGACGAGATGGTCAGAACCGCCATGCTCTCATCAGCGTTCTTCGTCGCTCGCTCATCCATATACCCGCTCGGGCCGACAAACATACATACTTGTCCTGAACGGGTTCGTCGGACTTCTTGCCGGCTGGTCATGCTTTATCGCCATTGGTATAGCGCTGCTTCTGCAGGCACTGCTTTCCAGTTCGGCGGCATCACGACTTCGGGATCAACACGCTCGATCATGTCGCTCCC
>read_710|beg|1045774|length|253|reverse|gi
AACTTGCCGTGTTGCACCCCTATCTCCTGCACGTGTTCTAAAACGACTCGCATCTGTTCTTCAAAACCTTCGATGACTGGTATCGATCACATGCAGAGAAAATCAGCCTGCAGCACTTCATCCAACGTCGAGCGAAAACGTTTCAACAAGCCGGTGAGGCAGCTTTCGGATAAAACCGACCGTACTCGGAAAGCAGCACGACTTTGTTGATTTTCAGTTCAAGCCTGCGGGTTTTTGTGTCAAAGCGTTGCAA
>read_711|beg|668129|length|250|forward|gi
CGTCACGCAGCTTCCTCCGCCTCCTCCGATAGCAGCGCCTCCAGCTCCTCCGCCGGTTCAGAAGGCGGCACCGTCCGGTTGTCGAGGCGCCTTCAAATGTCGGTAAAATCAAAAAGGTTAAAAAGAAGAGGCTCCTCCGGAACAGACTCTGGCACCCAGAAGGAGATAAAGCAAGCCGCGCAACAGCAAAGTGGAGCGGGTGCCGGAATAGCTGACGGGTCCTGTGTTTGTGCCTTGTGAAGTCATGCCT
>read_712|beg|1865754|length|250|forward|gi
AACACGATTTAAGAGTACCATACACAAACAATAACGCAGAAAATTCTCGCCAGAGCCGCCAACCGCAAATTTGTCGAGGCGGGAGAAAATATCTGGCTCAACGTTGACGCCTGCTCACCCATGATTGTGTGTGGCCCGCCGACCTTCGACATTTTCAGGGAAAAATTCGGGTCCGGAAGCAAAAGTGTGGGACCCGGAAAAGATTGTGGTTCTTCCTGATCACTACATATTCACTGAAAACGAGCACGCA
>read_713|beg|2395768|length|253|reverse|gi
ATCTGGAAGGTAGTCGGCCATGGCACTCGATAAAGCGATTTTGAATAACCTGCTTTTTTCAGGGCTCCACCAATATAGGCTACCCAGCTTGGGTGTCCAGTTGCCGGCGATCTCGGCTCCACCAGAATGATAATTTGGTCTGAACCATCAAAATTTTCATCGGTATCCACCCTCCTGATATGTGTTGTTAGCTAGCCTCAGGGCGCACTACCTTGTCCCGTGTTAAGCTCTGCTGATAAAGGTTGAGAAGAAT
>read_714|beg|503547|length|251|forward|gi
AGCCCTGTTGCGAAGGGTGATAGCTTGCGTTTTCAGGGTTTATCGCCGATCATAACATCGTCGCGCCACAATGCGTCATTCGACAGGCGTTTTCTGGATTCCGAGCTGAAACGGGCGAACCGGAAATATGAAGGCTACCTGTTGCTGCTCTCTGCTCCTTTCAAGAAGGGTGTATCAGGATTCGCCGAATCATACGTTACAGAACTGGTGTCTCATGCGGGTATCCCGGAGACCGGAACGTTTCACCGCGC
>read_715|beg|2065624|length|253|forward|gi
CCCACTATCCATTACCCACTATCCATTACCCATTATCCATTACCCACTATCCGCCTCCGCTACTCCCGTACTTTCATCGAACCGTTCCGATATCGTCTTCTCCGAGGTAGCTTCCGGTCTGCACTTCGATCAGCGTCCAGGGGAATTTTTCCAGGATTCTCCAGACGACTCCTGGTTCCGATCGGGACTGAGGTGGACTGGTCCTCTCTACAGAATAACCACGTCCTGATCGACAGTGATACGTGCGGTTCCC
>read_716|beg|2714165|length|249|forward|gi
TAAGAAAAACCAGCATAACGCCTTATATAGTAAAAAGTTGACACTATAACGCATTTGTTGAAACGATCAACTTAGGTCACTGTAATGTCGTCAGCTTATCACACCATACTGAGTTCAAGTTTGTGTTTTATCTTCTCCCAGCCGGGTGACTGAATCAAGCAGCTTATAATATTCTGGCTGTGGTCAGGGAATATCAGATGGCAAAAGCTCGTGAGTCACAACATAGTCGATGCATTCCTTAGGTGCTCT
>read_717|beg|2666595|length|253|reverse|gi
GGGGCTTGCCGGCGATGTGCGGTATTACGGCCAGTGGATGCGTGACGAAGCTGAAAAGCGAATAGGCCATCTCTATCCCAAAATCGAGGTTACGGAAGCGTATGGCTGAAGAGCGGACCGATCTGAAAAAATATGTCAGCAGAAAGCTCACGGTGATTGCCTGGCTCTGGGCACGAACGGTCAAAACGCCCCAACCCGGCCTTTGCCGATAGTCGATGTGCCGCTTGCCTCGACCTTCATGCTTTCCACCAAG
>read_718|beg|1092527|length|248|reverse|gi
CACTGAGAATAAGCACTTTTTCCAGCCCGCTCTGCGACTTCTTTTCCAATGGGAGATCGTTTTCGAAACAACATGAGCATGACGGGGTATGCTATAATTTTTCCGGGAGTTCCTCGGACAGGAGCGATGATGTCCGCCAGACCGGAATCGATGGTGCTGCGTGGCATACCGTCAAATTTCGCGGATGAAGGATCCTGCACAAAAACACCTCCGCCTTTTTCCTTTATGGCGCGCAGACCAGCCTGCCG
>read_719|beg|2474845|length|254|reverse|gi
CTGGGAGGGTTTGTGCTGCTGCGGCGGTTCAGGCTTCACGCTATAGCTGCGTTTCTTGGAGGAGCGGCATTTATGCTTACCCCCGTATATGGTGACCATGTTTGTCTTTGGCCACGGAAGCCAGCTTATGACAGCGGCTTACATGCCCTGGTACCTCTGGGCCGGGGTTCGGCCTTCTCGATACCATGCACCCTTCGGATATGGGCATTACTCGCTCTTCGTGGTCGGGTTTCAGCTACAGCGCGGTCACGTAC
>read_720|beg|2734382|length|253|forward|gi
CACTCAACAATGTTTTTTTCTGAATAGAGCAGGCCTCCGTCCCATTCAAGCTGATACTCATTGCCCGGAAGCACGCCGTCAAAACCGGTAAACTGCACATCATAGTTTATTCCATAGACGATCACCATGAAGGTGTAGACAATAGTGATACTTTTTTCAGGGGCCACATCGAGCCGATAGGTTACGGTATAGGATTCTTCACCGGTAAGGGAGACTGTCTTCTGACGTATCCGAAGGCTCGGAAGTAGAGATC
>read_721|beg|884485|length|254|reverse|gi
GGACTGAGATCTTCAGCAAACCTGACGCTGATCCCCAGCCTTGGAAGTAGAGACTTTGAACTGATTGTAGGTTCCCCCGTAAAGGAAACTGGAAGAGACGATCGAGTCTCCCGCCTGACAGATATTGGTCAACGCGATAAACTGTGCCGCGTTGTCCGCTGGCCAGCACAAGTGCGGCTTTACCGCCTTTCAAGAGCTGTCCATGCGTTTTTCAAGAACATCCGTAGTGGGATTCATGAGCCTGGTATAGATGT
>read_722|beg|1536814|length|250|reverse|gi
AAGCCGACATATTGCTCCGTCTTGCTGAAGAATATTATAAATGGATTGAAAAACAGCGTGACGCTTTGGAGTATCTTGAGAATAACGACCTGAAAAATTGTTGCTAAACGACATATTGAGCAATCTATGGTTTGCCTGGGAAGAATAAGAAAAGGAATTGAGCTTCTTGAAAGTAATACAAATGCCCTTAACGCTTTCAGACTTGCCAACCTTGCATGCTTCTTCAGCAAATAGCAGCCAAAAAGCTGAA
>read_723|beg|2689986|length|256|reverse|gi
GCCGCACGGGAAAAAACCGCTGACTATCCGAGGGGTCAGCGGCGAGCTTGTTGCGGAGGCGGCACTGATGGCCGGGGCTCAACAGGTATCGTTTATCCCGGACAGAGAGGAACTCTAGCACCACACTTCAGGGTTACTGTGTACCAGGGAATCTGTTGTTATGTATGGGGGCCGGGGGACATCACAAAGATGGCATCAGAACTTGCGGACCACTGTAGTAAAAAAATGAGCCGTAGTTTTTAGCCGGACGTCATCG
>read_724|beg|1866269|length|250|reverse|gi
TTGTCGCTGCGTTCTTTGACATAGGCTTCCGTGATCGAATCGGCTGCGATGATTCCACTCATTCCACCGGCTTCGATCGCCATATTGGTGAGCGTATTCGCTCTTCCATCGGCAACGAGAACACTGCTGAACCGTCAAACTCCATGGCACGATAGGTCGCTCCGTCGGTAGAGTATCTCCCAGTATCTGCAGGATCAGATCTTTGGCCCATCAGGTTTCCGGTCATCTCGCCTTCAAAGATGAACCTTCA
>read_725|beg|188095|length|255|reverse|gi
GAATAACTAATGAGGTGCGTTTCCGCTTGCCTCCGCTACCGCTACGGCAAACGAAAACACGAAAATTTTTCGTCTACATTTTTTAATTTTTTCGGGGCGATTTTTTTCTTTTAATAGGAGATGAAAAAATTTTCTGTTTTGGTTTCTCTTAATCAGAGAAAAAGCGGAAACGCTCTATTCTTAATAGCAAAAGGGCAAAAATTCCTTCCCCCCAACCCCCTTCCTTTTTGCCCTTTTGCTTTTCGGCGGAGTTTA
>read_726|beg|561109|length|254|forward|gi
TGTGCTGACCGATGGGAAGGAGTATCGTTTTTTTCTTCCATCTCAGGACCACAAGCGCATTGGTGACGGGGATACCGGTAAAAAATACCGGTAGGCATGGGAGCGTATGCGTCCGGCACCGCTGGTTTCCGGGGAAGTACTGAAGAAGGTTGAGGAGCGTATTGTCCTGCCGACCCTTGAGGGGATGCGAAACGGAGGGATACCCTATACCGGACTTTTTATATATCGGTCTCATGATAGACAAGGGAGAGCCG
>read_727|beg|116966|length|255|forward|gi
GATTGCTGTCGGAATGGCGACGAATATTCCGCCGCAGAATCTCAGCGAGGTTGTGAACGGATTTGATCGCGATGATCGAAAACCCTGAGATTACTATTGATGAAATCATGGAGCGATATTATCGCTCCGGACTTCCCTACTGCCGGTATTATTCTATAGGATATGAGGGCGTAAAGCAGGCCTACCATACCGGTCGGGGGCAAGGTTAGTTATCCGTGCTCGTGCGGTTGTCGAGGTGACGCAGAAAAACGGTCG
>read_728|beg|2343061|length|257|reverse|gi
CGTATTGGTCACACCGGGGGTTATAACTCCGGAAACACCCCCACGCCTGTGGGGAAGACGTTGTCGCGGACGTGGTGGGGATCGGAGTTAGTGGAAACACCCCCACGCCTGTGGGGAACGACAGTTCGGTAAGTGTCATGATGTTGTTCCTTTTGGAAACACCCCACGCCTGTGGGGAAGACTCTGAACAGCTTTGCTTGCCTACAGTCCCTGTCTGGAAACACCCCCACGCCTGTGGGGAAGACTTGTCTTGCCTT
>read_729|beg|509056|length|253|reverse|gi
CTCTTTTTTCGGGTTTTCTTCTGGTAGATCTGCTGAAAACTTCATTCCGTCCTCGCTCGCTGGTATCACAACACCTTTTGACCCGATGCTCCGTGAGCATGAACTATCCAAAAGGAATCCCACAGTCTTAACGGGGCGACGTTCATTACGTTTTCCGCGCTCCTGCTCATACTCTTTTTCCCGAAAGTACATCGCCATTACCTGCTTTTCACTGGTAGCGATTTCTGATACGATGGTCCGCCCTCGTGGGTAG
>read_730|beg|1299203|length|251|reverse|gi
GCCAGTGGTAAACAGCCTCATGATCGGCGGCTGAATGATCGGCACGAGCGCCATACTAGGAATACGCAGCGACTGCTATACTGCCGAGAAGATGGGGACTGAGCCGCGATGCCAGAAAAATAGAGGTCGGCCCGTCAGCACCCCCTATGATACCTATGGATGCTGCATCTTTCATGGTGAACTCGATACCGGGGACATACTGTGTAAGCAATAGTCGCGCCGATAAGCGTAGAAAAAATCCCAACTGTGCG
>read_731|beg|458636|length|253|forward|gi
AAGATAGTAATTATTTCGTGACGATTCATAAAAGATTCATAAAAAAAAGTATTTATTGGGCCAAACTGACCGAACGCTGAAGATGAATTTCCAGCCCTGATTGTCCTCACCGGGGTTACTGTCCACCGGGTCGAAGCCGTAACCGTAATCAAGCCCCGATCAGTCCGATGATCGGCAGGTAGGACCTCAGGCCGAGTCCGGCCGATTTCTTGAGGTCGCTATAGTTGATGGTATCCCGTTGACCCCCAGAGGT
>read_732|beg|984847|length|256|reverse|gi
AAGCGTAAGACATCCGCTTGCAATCAGTAGTCGATTTTGGTTATCCTAAAATCAGCGAAATCATCTTAGGGGTGCTTGGCGGACAACGTCCGCAGGCTGAGAATAAACTACTTATAACTTGGCGCAGGTAAATGCTGACGCAAGAAAAGATGAAGCATGTTGACACCACGCTTCTCTCTCCTGATCCGGCGACAACACCTTCCTTAGCGTTAATGACAGTATACACTACATACAATCATGAGTACTTCACCGGATA
>read_733|beg|1483931|length|254|reverse|gi
GAAGACAAAGCCTTAAAGTTCGACAGAATGTGTAGAGCTTAATGTTACTCGAACAGGTAGCCAATGTCTGTAATACAACAATTGTAAGGAATGCCTGGAAAAGTAGGTACAGGAACTTTCTGTTCATGGATGGATTTACAGCATTGAAAACGGCATTCTTCAGGACCTCAATGTCTGTGTGTACGGGGATTGAAACGTTCCGGAAAACAAATAAAAAAACTCCATCCGGAAGGCCTGCAGGAAGACGCTGAACC
>read_734|beg|2023779|length|250|forward|gi
CCATCCAGCCTTTTGCCTTACTCTCGTCACTTGTAACTACTTCCTGGTTGCTTGTCACCCGTCACTATTCACTGGTTACTGTCACTTCTTATCAACTTTTAAACTTTCGACCTTTGAGGAACACTATCCATACCCTACCGTTTTCTGAGCCTCTGTTTTGCTTACCCCAACGACGCTTTCCTGCCTGCTCTACGCGAAAAACAGGAGCACATTGAAAAGAACACGGGAAACTTTGAAACCCTGACCGGCC
>read_735|beg|702604|length|249|forward|gi
GGTTCTGGGTTTTCAGAAATTTATGTACCTCGTTGACAATAGCGTGCAATTCATGTGTTTTCCAGTCGTCCGGGCCGAACCAAGATGGCCTCCGGCAAGTGGCCCCTGACGATGATGTAATCGGGTATGCGCTCCAGTTTAACAGCGCGTTTCATGAAGATAGTCACGGGCACGCAGTGAGAGATGATAATGCCGATTTTTACGTCATGAAACCGTTCGTGGTCTTTTATGTAGGTCAAGCGTTCTCAG
>read_736|beg|479683|length|254|reverse|gi
CAATCGCTGCAGGCGCTCGGTTCCTGCTGGATGTGGCATCGTTAGAATCAAGGCAAGCACCGTTTCGTTCCCGTCTTGCAGTACCAGGATATCAGAAGGAATGTCTGTTGAAACCGACAATGCCGAGCTCTTTGAAATTCGCAAGAGAAATCTCGAACGCCGTTCTTGAAGGACATTGCGGAGACTGTGACGGCCCATGCGAAGTTTCCTGTCCCGCGGGGATGTGATACTACCGGCCTTCGTCTCGGCAATCG
>read_737|beg|606835|length|254|reverse|gi
ACCAACCGTTGACGCAGAACGGCAGAACGTCATCCATTACCTCTACAACATCTTCCCTTCCGTTCTTTACCACTGCTTGACAAAAGGCTCATCCAGGGCCTGGACTGACGCAGGATTCGACAGAGCATCGATCGAAGATCCGAAAAACTTTCCCAAGCTCAGTTTCGGGAGTTGGGTAGGAGGAGACAGGGACGGTCACCCTTTCGTCACCCCCTGAGGTAACACAAGAGACGTTGATGGAGATGCGACAGTAT
>read_738|beg|2355541|length|250|reverse|gi
GCAGATTCAGATTGATAAAGAACTGAATATTCAGGAGCTCAAGCCTGATGACTGCCAGGAGTTTACTCCGCACGGAATCTATGCCCAGGGAGACGCGGTATATCATAAGTCATTAGAAGAGGTGGGCGTTGTCCGTGAGAAAACGCCACCGGTAAGCGGAGACATGTGATTATTGTGGAGTTTATCAATAGCGGCAGGAAACAACTGCGTTGAAAACGTTCAGGTACATCAGGGTAAAGCCGGAAAGAGA
>read_739|beg|343883|length|253|forward|gi
CACGCGGGTAACGATGTCGTCTTTCTCATCAACGGTATCCCGGTGCTGGTGATCGAGTGCAAGAACGCCAGCAAGGACGAGGCGATTGCCCTCGGGATAGACCAGATTCGTCGGTACCACCGTGAAACCCCCGAGCTGTTCGTGCCGCAGCAGCTTTTTACCGCCACCGACGCCATCGGCTTTTCGTACGGAGCCACTTGGAACACCGTGCGCCGGAACATATTACGAGTGGAAGATACTGGGGGGCGGACAT
>read_740|beg|932940|length|252|forward|gi
TTCAAGGCTTATCGGCCGTTCATCGAGACGTTAAGCAAAAAACTGATCGAGGAAATGCTGGTGGTCGGTGCCATTGTGCTCATTTTTCCTTTTCCATTTTCGTTACGGCTCTGGTACCGTTTGTTACGCTTCCTGTCGCTATCATTCTTTCGTTCATACCCATGTATTTTCAGGGGCGTTCCTCCAATATTATGTCTTTGGGGAGGGATTGCCATTGCAATCGGCGCAATGGTGGATGCTGCGATCATTCTT
>read_741|beg|666850|length|253|forward|gi
TCAGATAGATCTGCCCTCTTTCATGCTGAGCAGAAAGGTGCCGGAAGTCGGATATTCTCACCGTGAGCGTCAGCGGAGACAATCGCTATTTTATGGGCGTATCGTCGCAGCTCTCGTCGAACCAGGATATTCGAGCGGGTGGTTCAGCCGAGGCTTGAAGTCTGCGGGCATGAGCGGCATTGCTGTCACCGACTCGTTGCAGGGGTTCAAGCTTGCCGAAGTGTTTCCCGTACGTAAAAACGAGTTGCCTCAT
>read_742|beg|1719323|length|250|forward|gi
ACCAAACAAAGTTAACGATTAGTTACACGATATAACAAAGAACATCTTACAGAAAGATAATCAAGAGATTCATTATTAACGCCAATTAACCCAAAACTCTTTACTTATCAAGGGACTGAAAGCAAAAAAAACAACTTTTTCAGGAGAACAAGAGTATGATACAACTAACAAGAGGCGGCGGCAAGAGGCCTGAAAATCGAAATCACCTGTAATCACATCTGTTACATCCACCCAGGTTGATCGATTAATA
>read_743|beg|489764|length|250|reverse|gi
GGCAGAACCATTGAAATGTTGATGTGGAAGTTACGAGTTTCCCGACTTTTCTCCCTATCAACCTTGGTTTTTCCATAATTTTATCAATCTTTAGGATCACTAGTAAAAAACGTCTGATACAGCTTGCGGCGACTCAGACTTCCTTAGCATTAATCTGCGCTGTACATGAATGAGCATCAAGATCTTCAAAAAAGCTTTTTAGAGACCGTCTCCTTTGACAGTAAGGTCTTGTACCGGCTATCGTTCAGGA
>read_744|beg|2602279|length|252|forward|gi
CCCTGAAACAGCAGGTCAAACCCGAATTTCTCAATCGTTCGATGAAGTGATCCTCTTTACGCCATTGACCAGAAAAGATCTTGAAAAAATCGTACCATTCAGTTCAACAGTATAAACAAGCTTGCCCTGCGTCAGAATATACTCCCTTCCATCTGGATGATAGCGCCCTCACCTGGCTTTCCAACGCGGGATTTGACCCTGCTTTCGGAGCAAGACCGCTAGAAACGCGTCATGCAGCGCAGCATCACCAAC
>read_745|beg|2358336|length|256|reverse|gi
TGTAGATCCCCGAAAGCCTGAGGTGTAGGACTTTTTTCGGCAGCCTCCAGGAGCTGAAATGCGATTTTCAGGAGTGGTTCCAAGCCGCCCCATTCCGGTATCGATTTTGACATGTACCTTCAGCGGCACATTGTGCGCGGAGGCAATTGATTCTGCGAGCACGAAGCATATTGAAATACACAAATGGTACGCGGCAATATCGTGTTCCAGGTACCGGGCGATATGGTCACGGAAGGGGAGAGGAGAAAGCGAGAAT
>read_746|beg|1156173|length|248|reverse|gi
TCACCGAACTTACCCCGGTGCAGCCTCCACATTCTGGTCTGAACCGCCGCAATCACTTCCTGGGGTGTCACCGATAAGCCGCCATTCTGTCAGGCTTCAGCCAGATACGCATCGAGTAGTCTCTTGCCCCGAACACCATGGTCTGGCCGACGCCGTTGACACGCTGCATATCTGGAAGCAGGTTGATCTTCGATAATTCTGCAGGAACGTAGCGTCATAGGTTTCAGGATCGTCGCTGAAGAGCGTAA
>read_747|beg|763121|length|256|forward|gi
TCAGTTTTCCGGGATATAGGTCCTCTTCAGAAAGAAGACGCTGCAAAAGCGCTACGAAGACCCTGTCATGGAGGAAGGGGTGGCATTTGAAGCTGAAGCGCTTGAGGAGATTTTCCGGCTTACAAAAGGCTATCCATATTTTCTTCAAGAGTGGGGGTATCAGGCATGGAATCAGGCGGTAATACTTCACCGATTACGTTACAGCTTGTAGCACGAGACGACGAAGCAGGTGATAGCTCGTCTCGATAGAGAATTT
>read_748|beg|2105911|length|252|forward|gi
GCGATGAGTGAATGCGAGATGGCTGAATAGCCAGATAGCAATGAGCAACGAGTGCTGAGCAATGAGTTTGAAATACTAGCTTCTTTGCTTTGCAACAGATGCTCGTAATCCACCTATTATTCTTGAGACTTCGGCAGCCTTTCTCTCTAAAACAGAGAAATTTGCTTCGCGTAACATACCCTACATCGAAAGCCACATAAAGTTGTGACCTCACCTCCTGCACATGATGCTTTAGCAATTACCAGAAACTGG
>read_749|beg|1032869|length|252|reverse|gi
AAAGGTGATGGCGGTTCCCATATCCAGAGCGATGACAGCTTCATCCGGCCAGAGAGCGCGGCATAACGCGCAAAACGCCAGCCGGTCGGCGCCGAAGCGTATGGGGAGGATGATAGTCGAGAACGAACGGCAGGGGAGAGGGAACTGTTTATTTCCACTACCCGGCCGGCAACCCTATTTTCGAGGATAGGAAGAAACAGCGCCGTAAGTGAAGGAATGACACTGCAAATCGCTGCGCGCTGTATGACTGCA
>read_750|beg|1607112|length|257|reverse|gi
GGGTACAAACGGCTCTCTCCGTCATCCGGCATTTGTGCCGGACATCGCTCTGATCGATCCTGAACTTATGCTTGCCGATGCCTGCCGAACTTACCGTACGGCTTCAGGAATGGATGCATGTACTCAGCTTATCGAAGCGCTTCTTTCCCCGTTTGCTTACCCTTGACAGTAACGCTGTCGCCATCAGCGGCATAGAGGCTTTTTCACGCTCTTTTCTGCCGGCCTGCGAAAAAAGGCGCAGAGGATATCGACTGCTC
>read_751|beg|984870|length|251|forward|gi
GTATGCTGTATACTGTCATTAACGCTAAAGGAAGGTGTTGTGGCCGGATCAGGGAGAGAAGCGTGGTGTCAACATGCTTCATCTTTTCTTGCGTCAGCATTACCTGCGCCAAGTTATAAGAGTTTATTCTCAGCCTGCGGACGTTGTCCGCCAAGCACCCCTAAGATGATTTAGCTGATTTAGGATAACCAAAATCGTCTCTGATTTGCAAGCGGATGTCTTACGCTTGCAGAGAGATCGTCAGCAAAAAT
>read_752|beg|1453903|length|254|forward|gi
AGAAGAAGGCTGATGAGGCACAGATGATATACAAGGATCTCCTTGACTTTCGTTCATTACTGCATATGGTGGACCAGCAGTCGAGAACAGCCCCCGAGAATCCCGAAGTGAACACGGAGATTTCAAGGAACACGAAATTGCTTCATTTTCGATTGAGCAATCTGCAGACCAAGGGCTGTAAAAACTCCCGGATGAAAGAGCTCACGTCGTGGATGAATTCAAGGCAGTAAAATGCTGGGAACAATGCTTGCCGA
>read_753|beg|2561762|length|255|reverse|gi
CAATCACAGCCCCGTATTCTGGGTGTCGACCGCTTTTTGACCGCCAACGGGTTGTAATATGGGTATGCTGCTGGCATTTGCCGCCCTGATAGGCTTACGGCGGCGCCTTTATTTCCGCTTTTGATGTCCAAAACCATGGCGAAGTAGGAGCACTCGCGCACGGGTTATTGAACGGCCGGGCAACCAGGACGAGGCATGGCTGGTGGATACTGTGAGACAGCTTTCCAAAAAAGCAGGGTTGCCTATGCCTGAGGT
>read_754|beg|1814745|length|251|forward|gi
CGCTGGGCGCCGCGGGCGGTGGGGCCGGACTGGCCCCGGCTCTCGGGTTCGGCAGCGCCGCTGCGAGCACGCCGATTCCGGTGGTCACAATCATGCGGCGGCGATCGATCTCCGGCATAAGCAAGGGACCCTAGCAGCCCGCCGGCGCGGATTCGAAACGGCAAATGTGTCGGTGGTCGTCGCTATCGTTACGGTCCGGCCGGCATGGACGGCGGCGGGCAGTGGCACCGGATTGTGCATATGCGAATTCA
>read_755|beg|3036320|length|261|forward|gi
ACGCCGTAGAAGCCCGACGTCGTAGAGCTTAGCCGGAGAAGTTCAGCGTTCATGCCGTGCGTCAGGTGCCCGCCGTTGGCCAGGTCCAGTACCCAGCAGCCGCTCCCCCGGCGTCATCACGCGCCGTGCAGTCACGGCCGCGTTGGCCTGGGCACCCGAATGCGGCTGCACGTTAGGCGAAAGTCGGCGTCGAAGAGGGCCTTGGCCCCGATCCCGGGCGATGTTCTCCACCACGTCGACGTACTCGTCAGCCGCCGTAGT
>read_756|beg|1991536|length|255|reverse|gi
AGCCGTACAGCGCCTCCCGGGCAACGTCACACCGCATCCCTGCATCGTTGCGCATGGCGGGTCTGCGTCGCAAAGACTCCCCCGCGAGTTGGGGGCGCCGCGTCGAATTGCGTGGAACCAAACGGTCCCGGTGACCGACCTGGGGGGAAAAGCTCGCCAGCCCATCCACGAGATTCACCGAAGAGGTATTCGTGTTGTTGCCCGAAGGCCCCCGACGATGACCGCCCCCGTCTGGATCGCGTTTCCCCCCGAAGT
>read_757|beg|3231150|length|249|forward|gi
TGGAGACCACCATGAAGAGCCCCATCGTGGCGACCACCGACCCGCGCCCGTTCGACCCGTGCGAGGACATCCCGTTCGACGCCGTCCAGGGGCTGGGGCTGGCCTTCACGCCACCCGAACACGAGGACGGGCTGCCTGCCACTTCGACGCCGGAACTACCAGGTGGCCGTCGAGCCGATCATCTGGCGCACCTACGAGCAGTCGTTGCCCGCCGACGCGGTCGAGACGACGTATCGCCGGCCACCGCGC
>read_758|beg|966956|length|255|reverse|gi
GCGGCCCGCCACCATGTCGACGTCGTCTGTCGCCGTATCATGACGGAAGCGGCCAAACTCCACGTCGTGCTCGGCCGCCGCGCGCAACAGCATGCCGGGGCCGGGTTTTGCGGCAGCGCAGCTGTTCGCGGGTGGGGGCAGTGGTAAGCGGGCATCGATGCGCGCGGCCCCGGTCGGCGAGCAGTCGTACCAGCCGGTCGTGTACGGCGGCGAAATCGGCCGGCGCCGCCGTCGGCTCGGTAGAGCCAGCGCTGA
>read_759|beg|1416951|length|249|reverse|gi
GGCCCGACGCCGCGATCCGGAACCGGGTGAGCACCACGGCGTCCTCGATGGCTCCGTAGTCGTCGACCTGCGCGATGTCCGAGCGGATGTGCGCGGTGTAGTTCTTCATGCCGGCGTAGGTCTGCGGGCGAACCGCGGCAGTTCGACGACGACGTCGTCGCCGTCGTCGTAGGCGTTGGTGAAATGCCAGTGATAGAACGGGTCGGTCTCGACCACCCGGACCGCCCCGCCGTCGCGTGGGGCGAGCAC
>read_760|beg|2150917|length|255|reverse|gi
AGTGGCAGAAGAAGGCCGCCGCCGGTGAGATCACCGTAGGTGTTCGCCTGCGGCACCGCCGCCGTCATCACGCCGGTGTCGCACGTCAAGTACGGCGAGACGGAGTTCACCATACGCCGACGGCCAGCCCGGCGAAGTGACGATGGCATTGCGCGACACGCTCACCGGGATCCAGCGGGGCACCTTCCGCCGACACCCACGGCTGGGATGACCCGGCTCGGCTGATTTGTCGGGCTCGCGGCCTGCGGGCGCCGG
>read_761|beg|218092|length|254|reverse|gi
CAGCAGCGCGCTGCGAGGGTTCTTGTCGTTCAACGGGAACTTGGCGCGAAGTCGTGGTCGTACTCGGCGTGCGGCGCCGCGGTCCACATGAAGTTCGACTGGCGACGACCTCGCCCATAGATGTGTCAGGTGCGAGGGCTCCTGCAGGTTGAGCATCTGGCCGCCGATCAGCATCGGCGTCTTGGCGAACCGGTGCAACGCCAGCACCCGCAGGATCGAGTACGGGCTCGATGCGGATGTCGTCATCCATGAAC
>read_762|beg|304915|length|253|forward|gi
CTTGGGCGGCACACGATTTGCGCCGTGATGACCGCCGAATTCCTGGAGCGACCAGCGTTCCATCGGTCAACGACTTGCTGACGCCGGTCCCCGAGTACCGGTTCCCGGGTCTGCTGCCCGGCGACCGCTGGTGCGTGACCGCGCTGAACTGGCTGCGCGCGCATCACGACGGGTGCGCGGCCCCGGTGGTGTTGGCGTCGACGCACGAGAGCACCCTTGAGGTGGTGCCGCTGGAAGCGCTGCAGGAACACGA
>read_763|beg|173846|length|253|forward|gi
GACGTTGCGCAGGAGGCATTCCTGCGGTCTGTCCGTCCGCGGGCGACATCGACGACGTGCGGGGCTGGGCTGACCGTGGTGGCCAGCCGGCTCTGCCTGGTACCAGCTGCGCTACGGCCCGCGCGCGACACGAACGTCCGGGCGATGTCGGCGAGCAGCCGGCCCCGCCGCGGTTCGACCCGGCCGACCGGATCACCCTCGCGACGAGGTCCGCACCGCGCTGCTGGAGGTGCTGCGCAGGCTCAGCCCGGGG
>read_764|beg|1313339|length|250|reverse|gi
GCGCCCAGGTCCAGTTGGCGTGCAACTGCGGCCGGCGTCGGTGTCCATGGTAGCCGGCGTTGAGTTCGACGGTATGTCCCAACGGCAGTGGGATCGCCGCGGCCGCGGCGCTCACCGACGGACTGTCGGGGCTGAGGCGCCAGTGCTCGTCCGGACAGGTCGGCGGCCGCGCCGCCGAGCCGGCCCAGGTAGTTGAATCCGATCACCGGATCCGGCCCCTGCACCTCGATCTCGGGGTTCAGGTAGCGCA
>read_765|beg|1866056|length|251|reverse|gi
AGGAACTCCCGGCCGCATTGGCACCGTCGACCTCGATGCGCAGGGTCGGAATCGCGGTAGCGCTCGGTGAGGCCCAGGTCGTGAAACATGGCGCCGCGTACAGCAGTTCCAGGTCCGGTTGCAGTACCCCGGCGCCGGCCCTGCAGCGCGCCGAAGAGGAATACCCGTCGGGAATGGTGGAAAAGCAGGTCGTCCTCGGCATCCCGGATTAACTCGGTGATCTCGCGAACCAATAGCGGTGTCGGGTATGG
>read_766|beg|2758658|length|253|forward|gi
GGACCGAGTCGAGGTGACCGCCGGTGCCGAGGGAAGATCGAAACCCACGTTGCTCCTCAACGGGCATCGGCTGGTACTGCGGTTGCTTGAGCAGCTCCACCAGCCGCGCGTCCGCGGTCCAGCTGGGCCTTCGACGTCGCGTCCAGGTCGGAGGCGAACGCGGCGAAGGTCTCCAGCTCACGGAATTGCGACAGGTCCAGCCGTCAGGCTGCCCGCCACCTCTTCATCGCCTTGATCTGCGCGGCGCCACCCA
>read_767|beg|3211476|length|253|reverse|gi
CTGGGCGCGCACCTGGGCTACGGCGGAAGGTCGTCGGCGAGGTGCTGCAGTGCCCGTTCCACGGGTGGCAGTGGAGCGCCGAGGGTCCGCAACGTGTGCATCCCGTACCAGGATCGGCCCAACCGCGGCCGGCGGATGCGCACCTATCCGGTGGTGGAACGCAACGCCTCCGTGTACATCGTGGCATGACCTACAGCGTCGTCGAGCCCTACTTCGACCCGCCCGACGTGTTCGCCCGCCTTCGGCGACGGCA
>read_768|beg|1543071|length|255|forward|gi
CCCACATCGTATCTACACCTCCGGCACCACCGGTGTGCCCAAAGGCGTTGCGGTGACGCAATACGAACGTCGCCCACGCTCTTCGACGTACCTGCGGATCGGCATCGAGTTGTCGCCGCGGCAGGTGTGGACCCAGTTCCATTCCTACGCCTTACGACTTCTCGGGTGGGAGATCTGGGGCGCGCTGCTGCACGGCGGCCGCCTGGTGGTGGTGCCCGAAACGGTTCGCGCTCCCCGAACGAGTTCCCACGACCT
>read_769|beg|922621|length|253|forward|gi
CCACGGCACCGGGTCGATGCGCTCGGTGCCGCCCTGCAGCACCTCGAAGTGCAGGTGCGGGCCGGTGGAGTTGCCCCGGTTACCCATGGTGGCGATCTGGTCGCCGGCCATCACCCGCTCGCCGACGCTGCCAGCGCGGTGTTGATGTGGCCCGTAGAGCGTGACGGTGCCGTCGGCGTGCCGCAGCTTGACCAGCATCCCCGTACCCGCCCGCCGGCCCGGCCTCGATGTACGACGCCGTCGGACACCCGCG
>read_770|beg|1293180|length|255|forward|gi
GGTTCAACGCGGTAAAGTTCTTGCGAGCGAAGTTCGCCAGAGCTTCGCGGAAGCAAAATTCATCGAAACCAACTTCTACTGCCTGACCTGAGCAGCGCCGAGGCGCGCAGCGCGATACACTGCGACCTGAATGGCCAGGTGGAAAGCGCCACCGATCCCGGCACCGAGTGCCTGACGATTCGGATCCCTTGCACCACAACGAGAGTGAGACCGCCATAGTATGACGAAATATCGGCTGGGCGGAGTCAAACGCCG
>read_771|beg|626266|length|251|reverse|gi
CCAGGGGAACCTTCCGCAAGGTGCTTGCCGCCGGGATCGAAACGCTGCGGGAGTAAGTCCTACTCCGACCTGACGGTGCGTGCGGTGGCGGCCCGCGCCAAGGTCGCCCCCGCCACCGCCTACACCTACTTCTCGTCCGAAGAACCACCTGATCGCCGAGGTCTACCTGGACCTGGTGCGCCAGGTCCCCTACTTCACCGACGTCAACGACCCGATGCCGACCCGGGTCGAACAGGTGCGTGCGGCACCTG
>read_772|beg|2403942|length|251|reverse|gi
ACGGCGTCGACATGATCGACACCACCCCGTCGATGTTCGCCCAGCTGCAGGCCGTTCGGCCTGCTGAGCGAGGCGCCGCTGACCGTTGCTGGCGTTGGGGGGCGAGGCGCTCGGCAGCGGGCCTGGGCCCGAATCCGCGAACGCGTGCAACACCACAACGATGTCGGCGTACAACTGCTACGGCCCGACCGAGACCACCGTCGAGGCGGTGGTGGCCGCCATCGCCGAACACGCCGAGCCGTCCATGGGCG
>read_773|beg|3578843|length|256|reverse|gi
CCCGCGGGCGGTAAGTGTTCACCATGGTGACCCCGGTGGTCGCCGAGACGCACGACGCGGCCGTCGCCAAACTGGGCCGAATACCGGCGCTTCGTCAGCCCCCCGCCGGGGCGCTGGCCCTGTTCGGCGGCTGGACCGGGGTGGATCTGGCCGAACTGGACCCCGACGAACCGCTGACCTACGTCGAAAACCGACGCCCAACCCGCTCGGCGCTGGCATCGTTCACCACCGCGGGGCAGGCCGTGGACGGGTGGCC
>read_774|beg|3720712|length|251|forward|gi
CTGCTCCCGGTACGGCCGCGGCTCGCGGCCCGACTGGTAACACACCGCGGCGGCCAGAATGCGGTCCGGCATGCCCAGCGCCGGGCCGGCCAGGCCGCGGGGGATAGCCCGAGCCGTCGAGGCATTCGTGGTGATTGCCGGCCACCTCGGCCAGCCGCCGCAGCCCGGGAACCTGGTCGAGGATGCGCACCGTCAGATACGGATGCAGCCGGACCCGCTCGAACTGCGATCCGCTCAACGGCCCCGGCCGC
>read_775|beg|219184|length|260|forward|gi
GAAGTGGGAGACGGCGTTGCTGCCAGCTGCCCGAACATGCCTGAGTCCCCTGCTGCGCAGGCCCCACCGGGTGAGGTGGTCCGCGCTCGTCGCCGTCCAGGCGGCACTGAGCAAGTCGCCCCGGGGTGCTGACCGTGGCGCGCGTCGCTGTCCCACTTCGGCGAGCACGTAGCATCGGCTGGGTAGGGTCGGCGGCCGCGCTCGGCGCCTTGTGCTCACCGCGGTCGCCGCGCCGATTGGCTTGCGGCCGGGGCCGGGGC
>read_776|beg|610299|length|251|forward|gi
GGGCGGCCCGAACAACGCGCCGCAGGGCGGGCAAAACAACCCGCCGCAGGGCGGCCCCAACAACGCGCCGCAGAACGGCCCGAACAACCCGCCACAGGGCGGGCAGAACGTAGCCCGGCGGCCAGTACCCGCCAACCAGCACGGCCAGAACCCGTCCGCAGAACGGGCAGAACCCAGCCGCCCTACGACCACGACCAGAACCGCCGACGCCGGGCGGACCGACCAATGCGCCGGCGAACACCCAGAACCCG
>read_777|beg|1000914|length|255|reverse|gi
CCGCCGGATACGCCTAAGCCCCGCCGGGAAGAAGGAGCGGTACGTGAAGTACACACCCACCAAGGTCGCCGGGGTGACGATCATCGACCTCGAACTCCGTCGCGACCATCGCGGCTTTACCTGGTCGGTCGTTCTAGCGCCCGTCGACTTCGCCGCTCCGGGCGTCAATCTCGATGTGGCGCAGACGAATATACGTCGTTCAACTACACCCGCGGCACGGTGCGGGGGCTGCACCGCACGGTGCCGCCGCACGCC
>read_778|beg|1577708|length|253|reverse|gi
GAGATGACGTGGCAAGGCCGGCCCGATCCGGCCGTGGGCGAATGGTGGTCGCGGATCGGGGAATTGGTGGCCGAGCGGTCCCGGTACCTTCGCCGCGCGCGCCGCGGACGTCGACGTACTCTGCGATGTATAGCGCACCCGGCTGATCGATGTACGGCGAGCAGGCCGCGACCGGATGGCTGCCGCACTGCGTCGGGCGGCCATCCGACGCCGGGCGTCGCTGACTGGGTAGGGGGGCCGACACTGCCCCGGC
>read_779|beg|4668289|length|252|forward|gi
CATCCCGTCGCTTCGAGGAACTGCGCAAGGAAGGTCAGTCCGGTCAGGCCAAGATGACGCAGTACACCCGCTACCTGGCCATCGCGCTGGCCATCCTGCAGGGCCACCAGCATCGTGGCGCTGGCCGCCAACGGCGGGCTGCTGCAGGGCTGCTCACTGGACATCATCGCCGACCAATCCATCTTCACCCTCGTACGTCATCTGCTGGTGATGACGGCCGGCGCGGCGCTGGTGATGTGGATGGGCGAGCTG
>read_780|beg|142981|length|252|forward|gi
GGTCGCGCCCGTCAAACCCGATCAGAATAAGTCAGAGGTTGTGCCTTGTCCGAGAACACCGGCGATGCCGTCAACTTGCAACCGCATTTCGACGACGTCCAAGCGTCACTACGACCTGTCCGACGATTCTTCGCGCTGTTCCTGGACCCGACCGGACCTACAGCTGCGCGTATTTCGAGCGGGACGACATGACGCTGGAAGAGGCGCAGATCGCCAAGGTCGACCTAGTCGCTGGGCGAAGCTGGGTATTAC
>read_781|beg|1602936|length|255|forward|gi
ATACGGCGACAAGACCTAGGACGTGGCGCGAGCACCTGGCCGAGGCCGAGGCCGTAGGCGGCGGCGCTGATCGCCCGCGCCGACCCCGCCCGCCCGCTGCATGTACGGTGCGGCGCTGGGCAATTCACCGGCGACTGCTGCGTGCCATGGCCGCCGCGGGGCTCGCGGTTACGTCCTGTGCGGGCTGAACACCGACCCGCCGGGGATCAGCGCTAGCTGTCCGACATCCACCGCTCCGACTGCCAGATCCTCCTT
>read_782|beg|3067904|length|252|reverse|gi
GCTGCCGCGGTGTCCACACCTGTTTGATCCGCCCCGATCATCTCGTCGGGTAGCCGACGTACGCGCATCCGCTCCTCGAAGCCGCCCGGCGGCAGCTTGTAGGGGTGGCCGCCGCCGCGGTGCGCCCAATAGGTGGCGCCGTCCTTGCGCTTCTGGGCCTTCGGCTCGCGGAACAGCCCGATGTCGACGATCGAGGCGTGGGTGTGCGGGGTAGTGGTACATGTCGCCAGCGAAATTCTCCGCCCCGATCTT
>read_783|beg|1838450|length|250|reverse|gi
AGCTGCGCCCCGGACACCGGGAAGGACGGTTCGGCCACCGCTGCCACGATAGGCGTCCTTCAGCGACGGCCGCGCACGGCCGTCCGGTCACGCGTCGGGGCCGACGCGGTGTCAAATGGCAATGCCGCACGTCGCCATACCGGGGGGTGACGAGGAGATTTTGACGGGATGGGCCGAAGCCTCCCCCACCCATCCGGCGATAAAGACGCCCGCCCCTATCGATTGCGGCTGCGCGCCGATGCGGGCAGCG
>read_784|beg|4658532|length|258|reverse|gi
TGAGATGCGCACGTCGGCGTCCCTCGTCCAGCCCGGCGAGAATCTTGGCCCGCCGCACCGCATTCGAAAGCCGCCCAGTTCGTCGTACCAGCCCCCGCGTCGTGGGTCGTCGGCGCCCCGTCCAGACCCCGGCCCCGGGCCACCCGTTCGACGGCGTCGGTAGGTCAGGTTGCGGCCCTCGGCCACCCGGGACACGAAGTCGGTGTACACCAGGTACGGCCTCCGGCCTCGCGGTGGGCGCGCTGCTCCGGGGGTGAA
>read_785|beg|1657400|length|251|reverse|gi
CACCATGGTGGCACCGACCTGCAGGCGACCACTGGTCGATGGCGGCGAAGCGCTTGCTGAGGTTGGCCGCGACGGCGGTGGAGATGTGCTCGATGACCTGTGAGCGGTGTTCGGTGTCCGGGTATGAACCGGATCCACAGCCGGTCGCCGTCGTAGACGTCCTGCTCGCTGAGCGACTGGGTGGCCCGCAGCGGCGAGCCGTCCACCGAGGCACAGCGCCAGCGGGACCCGGCCCCGTGGCCTCCAGCGGG
>read_786|beg|3051571|length|252|forward|gi
TCGTTCCGGGAAGTTGAAGTCCACCTGAATCGTCGACATCTGCCAGCTGCGGCCCAGCGCGTCGCGGGCCTGCACCGAGATCTTCGGGCCGTAGAACGCCGCCCCGCCCGGATCGGGCACCAGCTCCAGGCCGGACTCGGCGGCCACGTCGGCCGAGCGAAGTGGTGGCCTGCTACCCACACTTCGTCGGAGCCGACGAACTTGTCCGGGTCCTTGGTGGACAGCTCCAGGTAGTAAGTCGGTCAACCGTAG
>read_787|beg|2648334|length|251|forward|gi
CGCGGCCACATCAGCGAATACATCCCCAACCCGACGTTCGAAGTGGTGGCCCGTCCCGGCGCCCAGGAGGAGTACTTCCGCAACGGCTCGGGTGGCAAGAGCTACCGCGAAATCCTCGGCGAGCCGATGAAGGCCATTCCGGCCTTCCGCGAACCCGGCGCCCGGCTGGAGGTGATGGACGAACTCGGCATCGACTACGCGCTGATGTTCCCCACCCTGGCCAGCCTGGTCGAGGAGCGCACTGAAGGACG
>read_788|beg|54514|length|255|reverse|gi
CGTCGCAGATCTACGTCGGGTGAGATCGAATTCTTCAGGCTCTTCCCCGATTTTCCCGAATTCCTGGAAGACCTCGATCTCCCCGTCGGGTACCCCCGGTAGAAAAACCGGCCGTCGCGTTCGACGACCTCCTCGGCCGGCACGTACGAGCCGCGCGAGTCGGTAGTAGGCGAACGCCTGAATGTAGCCCTGGTTGACCAGCCGGCGGTACGGCTCGCGGAGCTGACGTGGCCCAGGTCGTAGAGCACCTTTGTG
>read_789|beg|2374835|length|255|reverse|gi
ACTGCATTTCGGACGGCGACGGCAGCGCGTATCCGGGGGGCGGGGTCGAAGTCCTGCGCCGCGGTGCGCCACGCCCGCAGCGCATCGGTGAGACGACCCAACGTCTCCTTGTCGTCGGCCATGGACAAGGTGGCCAGGATGCGGCGGTGGTCGCTCATGCCCACGTCGACTGTCGCGCGTGCTCGCGCGAGCCAGTCGGCGGCCTGAATAACCCGATGTGCCGGTGCCGCATACGTCGATCAGCACCTGCATGCG
>read_790|beg|1575589|length|251|forward|gi
GCGGCCGAGCACCTGTCGGTTTCGCCGGCCAACCGACGTGTTGCTGCGCATGTGTCGTGGTTACATCGATCGCGTGTTCGGCGCGGGCAGCGAGCTGGCCCGCAAGGTACCCCCGACTTTGCGCCCTACGGCAAACGGATCATCCGCGATCCGGGCGGCTATTACGCGGCGCTGGCCCGCGAGCACGTGGACGTCGTAGGCCAGCGAACCGGCCCGCGTCAACCAGGCCGGAATCGTCACGGCCGACGGCC
>read_791|beg|3066424|length|254|forward|gi
TGCGCAGCGCGGGCCGGACTGGTCGATGCCGATGCCGGACTCGAAGACCAGCGCCCCCGCCCAGGTAGCTGCCGGCCACCGTGATGCCGTAGCCCAGGCGCGGTGAGCAGGATGCCGCGTCCGTGCCGGCCCCGGCGCCGGTCGAACCACGACTGCACGTACAGTCGCGGTGGCGGCCACGTTGAGCAGGCCGTGCACAGCGCCGACCCGGCGGTCCTCCTACGTGGGTGTGTCTGCCAGTCGGTGACGCCGGT
>read_792|beg|2663585|length|258|reverse|gi
GCGGAGGACCGCCCGGGTGATCTTACGATACTCGCTGGTATCTATCAGATACTGGCCGGTATGCTGCGTGGGCATGTCGCCCGTCAAACCGCTTCGCAGCCGCCCCACCCGCGGCGAGGTTCGCGACCGGATCCTGGACTGCGGCGGCGTAAAGGTGTTCGCGGCCGAGGGGCTTTCGCCGGGGCCACCATCGACGCGATCGGTCAGGCCGCGGGGTTCACCAAGGGAGCGGTCTATTTCCAACTTCGAGTCCAAGGA
>read_793|beg|1999329|length|253|forward|gi
GCGCCGACAGACGCAGCCTCACCGGACGATCCACCGGCCGACACGGGCACCTGTGACGGCGTGTGGTCGAACAGCGTCAGGAGTAGCCGACGGCAGGCCGTCGCCCGCAGCGGCGTGCCAGACGCGAGACGCGACCCGGCGGCCGGAACCCGATGCTGGCTCATGCGGACCACCCGTCGGCTCGAGCGACCGGGTCGTGCACGCCGCCGGCAGGCACGGATACCGGCTCACGTCGGCTCCTCCGCCGGAACCG
>read_794|beg|3847184|length|251|forward|gi
CGGACGCCCGCCCCGCACCGAGTCGATGGGCATCCCGGTGGCCGCCCACCCGCCCGCACCCGCGGGCCTGGTCGGCCCAACTGGCGCCGCCGGTCGCCGCCCCGCCCCCGCCCGGCCGGGCGCACCCCGAACTGGCCGCGCCACCGCGCCGCCCGCAGCCCGCGCCGCGCCCCGGCCCGCCGGGCCAGACCATGTACGGCGGCCGCCCACCCGGCGGCTACCCGCCCGCCGCGCCGCCCCCGCCGCCCGTC
>read_795|beg|3214881|length|249|forward|gi
GTTCTGCCGGTACAGCTGCAGCCCGTTGAGGTAGTCCCGCAGCGACCGCCGCGTGTCCCGGGTTGGCTCCGGGTGCTGGTGTGCCCGATACGCTCAAGGGCCGCAATGACTTTCACGCCGATCCCGGCGCGAAACGACAGTTCCGCCGCGCCCGGGCACAGGAAGAACCCGATGTAGCCCGAGGCGATCACGCTGCCGGACCACCCGGGCCACCGCCCGCGGGGTGCGGGCCGAGTGCAGGAACGTCCC
>read_796|beg|1585181|length|253|reverse|gi
CCGACCAGATGATCGACCCGGTCGCCAAGTAGGAGGCCCGCAAGTTCTACGAGGAGAAGGTGCGCGCCGTCATCGACGACCCGGCGCTGGCCGACCTGCTCATCCCGAATGACCATCCGATCGGCACCAAGCGAACTGCACCGACAGCAACTACTTTCAGACCTTCAACCGTCCCGAACGTGAAGCTGATCAGTCGTCCGCCAAGTACGCCGATCATGTCCATCGATGCGACCGGCATCAACACCACCGACGC
>read_797|beg|136936|length|255|reverse|gi
CGCACATACCGGTCGGCGGTCGCCCAACCGGCGCAGTCGTCATGAGGATCAGGCCCGAGCGCGGTGTCGGCGACGGTATCGGAGAGCACGTCCGGGGTGTTGCTGACGCCGATTCCGCGGCGGTCGGCGGCCGCGGTGTCGATCACGGTCCACGCCGGCGCCGTTGTTGACGATGACCTCCAGGTTGGGCAACGCCGCGATCAGGGCGGCGTCCACTCCGGGCCGTCCCCAGGTACAGCAGCGCCCGCACCTCGG
>read_798|beg|2466818|length|254|reverse|gi
ACGCTCCTGGCTGGACACCATCAACCCCAGTCAGGGTGCTGCGGTCGCGTCCCACCACCAGGACGGGCCGGTCCTTGCCGCGGCTGGGATCGTACCTCGTAAACCACCCAGGTCCACACGATCTCGCCGGGACTCGGCCCGGTCCGTCCAGTTTGGGCGCGTACACCAGCGTTGCGGGCCCGCTGCGCGGTGGGCAGGCTGCTGCGGGTCACCGGCCGGCCCAACACGGCGGTGTCCGGCGGGGGGGTGCGGCG
>read_799|beg|4144093|length|254|reverse|gi
GAACACTCCGGTAGATGTCGTAGGCCGCCCTTGTACAGGCAGGCCCCCACCCAGAGTCTGCAGCGTCGGGATCAAAGGCGTTGTAGGACACCGGCTTTCCGGCGTCGAGTAGACCTGCGCGTGGGCCTTGTTCACGGCCCGGCGGAAGGCGGCCTTCTGAGCGTCGCTGCCGTTGGTCGCCACGGCCAGGTAGGTGAACGTGGTAGCGGGCCCGCTTGAACGGGTGCAGGTCCACCCGGCCGCTTTCGACGTCG
>read_800|beg|4149547|length|254|forward|gi
CTACCAGCCTCAACGCCGAGCACGCTCTCGACCGCACCCGCAGGTCGTTTTTCGATGACCGACCTGACCCCAGGCCTGCTGCCGATGCGTGCAGCGGCTGCAGTATCCCGGTCGTGCAGATCACCGCCTTCACCAGCCCGCACGGATCTGCAGAAGGCGGTGAACCTGGTGGCCCAGGTGCTCGGCGGGGCGGCACCCGCGCGGGCCCGGCAATATGACACCTATTTCGACGCCGTGATCCAGCAGGTGCACGC
>read_801|beg|888966|length|251|reverse|gi
GCCCCAGCTCGCCTTCGATTCTGGCCTCGCGGTCCTGTCCGATCACGCTGACTGCGATTGTCAGCCGACGCTGCCGCATTGAGCCGTGACGCCACATCGTCCAGGTCAGTCGGGAAAGAAGGCCGCGTAGTGGTTCAGCGTGGTCGCGGCAGATTCGTGCCCAAGCAGCGAGCCACCGCGACGACGGACGCGCCCGCTTGGATCGCAAGCGACGCCGCAGTGTCCCGCAAATTGTGTGGGGTGATGTTGAG
>read_802|beg|1053385|length|253|forward|gi
TGTGGGGTGCTCGACACCACCACGGGCGAGCTCGAGGTGTATCGAGCTGGCCGCCGCGGCCGGGACGACCACCGCCTGCGTGCGCGTCAGCGCCGACGGTCGCCGGCTCTTCATCGGCGTCAACGGGCCCAACGGCGGCGGCCTGGCCATCATCGAAACCCGCACCCGCACCGACGGCCGTCCGGGTCGGCGGTCGCTCCCGCCTCGTCGGCACCGTCGAGGTCTCGGGCTGCCCGTCCGCGATGTGGCGCTC
>read_803|beg|162588|length|254|reverse|gi
AAGGAGTATTGGCCGCCCGGTCGTCCCGCGACGTACTCGACCGCTAATTGAGAGATGCGATTGGATCGCTGTGTAAGGACACGTCGGCGTGGTCGTCTGCTGGGTTTGATCTGGACAATGACGGTTACGGAGGTGGTTGTGGCACAACCTGTCTGGGCGGGCGTGGACGCCGGTAAGGCCGACCATTACTGCATGGTTATTAACGACGACGCGCAGCGATTGCTCTCGCAGCGGGTGGCCAACGACGAGGCCGC
>read_804|beg|2971013|length|258|reverse|gi
GTCTGCGGCTGGCCGCCGAGCGGATCGCCAAGACCGAGCCGATCGGGCCCGGAACAAGCCCGGAGCGCGGCGTCATCATCCAACACCGCCTCGGTCGCGGCGTTCGAAGGCCACGATCGGCCAGGCCCGCCTACTCGGCGTCCAAGGGCGGCGTGGTGGGCATGACGCTGCCCATCGCCCGCGACCGTGGCCCGCGAGCTCATCCGGGTGGTGACCATCGCGCCGGGGCTACGTTCAAGACCCCGCTGCTAGGGCTCG
>read_805|beg|196464|length|256|reverse|gi
CGACCTGCCGGCCGGCTGCCAGACGCGTGGACGGCCGCAACGCGCTAGGGCTACGTGCGCAGCCGCGACACCCCGCGCGTCCGATCTGGACCGGATGGTCAATCAAACGGCAGTTCGTCGCGGCGCTGCTGCACCGTGCGGCCAGCCCCACCGTCTGGCTACAACCCGTGGCGCTGGTACGCGGGCGCCGCGCGCGGTCGCCGACGCGCTGACCGTGGACCGCGCCGACCACGCCTGGGACCTGGCCCGGCTCGGC
>read_806|beg|627354|length|253|reverse|gi
CACGAATGCCGACTTGCCGCCCAGCTCCAAAAACACCCGCTTTGATGGTGGCGGCGGCATCGCTCATCACGCTGTCGCCCGGGTGGCCGTCGACCCGGTGAACGAAACCATGTCCACCCGAGGGTCTTTCGACAGCAGCGCTCCCACGCCGTGGTCGTCGGAGTGACGATAGTTGACGACGCCGGGCGGGAAGTCGGTGTGCTCGGCGATCAGTTGACCGAGCACTGCGGCGCACCACGGGGTGTCCGGCGCG
>read_807|beg|3201533|length|256|reverse|gi
CGCCCGGACCCTGGACGAGGGGCGCCCGGACGCCGTCGCCAAACGGCACCGGCAGGGTCAGGCGCACCGCCCGGGAGAACATCGACGACCTCGTCGACCCCGGCAGCTTCGTCCGAAATACGGCGCCCTGGCCGATCGCCGCGCAGCGCAGCCGGCGCTCCGAGGAGGACCTGATCGCCAACACCCCGGCCGACGGTCTGGTCGCCGGCCTGGCCGTCCGTCGGCGCCGACCGGTTACGGCCCGGCCGCCGCGCAG
>read_808|beg|3779280|length|251|reverse|gi
CGTCGATCACGGCCTGGGCGAAGTCGGCGTTCTCGGACAGGAAGCCGTAGCCGGGGTGGATGGCGTTGGCCCCGGACTTGGCGGCCGCGTCGAGCAGCTTTGCCGAAGTCCAGGTAGGACTCGGCCGACGTCTGACCACCCAGAGCGAACGCCTCGTCGGCCAGCCGGACGTGCGGCGCGTCGGCATCCGGTTCGGCGTACACCGCCACGCTGGACAGGCCCGCATCGCGGGCCGCGCGGATCACCCGGAC
>read_809|beg|176323|length|253|reverse|gi
GGCGTCGGGAACCTGGATCGAGGATGCCGGCGCCGTCACCGCTGCGTGGCTCGGCACCTTGGGCACCCCGGTGTTCGAGGTTGAGCGAACGCGGTGATCGCCTTGTCGACGATGTCGCGGCTGCGTCGGCCGTGCATGTCGACGACCATGGCTACCCCGCACGCGTCGTGCTCGAACGCGGGGTTGTACAACCCGGCGCGTTGGGCGTCATATGCACCTGACCCTTCGACCTGAAACGTTCTGCGCGGCCGTT
>read_810|beg|2040672|length|253|forward|gi
CCGCGATGCGCGACACCTCGGCGATGTAGGGCCGCATCTCCGGCGCGCCCAGGGCGCAGTTGAGCCGACCGCGATCGGCTTGGCGTGCCGGATCGAGTTCCAGAACGCCTCGGTGACCTGCCCGGACAGCGTTACGGCCGGAGGGCATCGGTGATGGTGTCCCGAGATGATGACCGGCCAGCGGCGCCCGCGCTGTTCGAACAGCGTCTCGAGGGCGAACGACCGCGGCCTTGGCGTTCAGCGTGTCGAAGAT
>read_811|beg|3949788|length|253|forward|gi
CACGCCCCGAGTGACGGTTCGTTGTAGGCGGTCACCGAAAAGTACACGCTGTCACCCTTGTTGCCGTCTGATCCGGTACCGGCGCTTCGGATCCACCGGGCGATGAAGTAGTAGGCGTCGGTGTTTGTCGTCCGCCCCAGCGCCGGTCGCGGCGAAACGGCGTGTTCACCCGCGACGAACTGCGGTCCGGTCGGGCTCGGGGAACAGGTAGGTGTCGAACGCCACGCCAGGGTGGTGGCGAGCATGCGGTAGC
>read_812|beg|980851|length|259|reverse|gi
CAGCAGGCCCTCGCGTTTCGATGTCGCCCTGCAGGTGCAGTCGTCGATGTCGTTGCGGGAAGGCCCGCTTCAGCGACATGTCATCGGTGGACACCGCGGTCTGGTTAGCCGCCGGCGCGCTTGGCGGTCAGCACCGCCTCGTCGGCCCGCCCGCACGCAGGTCGGGCAGTTGTCCGCCCCGGGTGTGCCCACCGCCAGCCCGATGCTGACGGTCCGGCTGATCACGTGCCCACCGATGGTCCAGCCCGGTCGCACACGC
>read_813|beg|2432291|length|253|reverse|gi
GAAGGTGTTGTAGGCGAGCGGTAATTCGTGATCACACTGCGGGCCGCCCCGGGCCGCCACCTTGGGCAGGTTCTTCGGAAACCGGTAGCGCTCGGAGCCTAGCGTGATGCCGCCCAACACCTCGAGCCCCCGGCACCCGGCGTGGGCGGCTGCAGCGCCAGCGGGAACATGCCCTTCAAAGAACACGTCAGCGCCTGGGTGGTACTCGTTGGTCAGGTCGGTCGTCGGTGCCAGCAGATGCGTTACTTCGGCA
>read_814|beg|2482128|length|255|forward|gi
ACGGCGGTGAGGAGCCCGGCGATTCGGTTTTCCGAGCCGCGCCCACGGATTCGGCGCTCGACTCCTGTCCACCGGATTAGCGTTGCGCGCCAGACGATGCCGGTGACCGGGCCGCCGCGGTCCTCGGCGCGCGCCAACAGCTGCCCGAAGGACTCCGGATCGGTGTTGCGGTCGAATGGGATGCAGCCCGGCAGTTGAGCCGCCCAGTTCGTCGAAGCCGGCGATCAGCCATGTCCCGCTTGGATTTTGCGCCAC
>read_815|beg|580521|length|253|reverse|gi
TAGCGGTCGCCGGCGGCCGCGCTGTAGCGACACTGCATGAACGTGCCGCCGACACGAGGAGCGCGATGGTTGTCTGCGCCGGCCCCATGCTCCGGCGGCATCGTCACGCGCGCCGACACCGGAAGCGGCGCATGACTTCACGTCCTCTCGAACTGGCGCTCGAGGCCAGCTTCGACCAGCTTGCCGCGACGGTGCCGGCGAAGGTCGGGGGTGGCCGTCGCCCGTCCCGGACCGCACGTTCTCCCTGGGCAGC
>read_816|beg|3447693|length|253|reverse|gi
GGCCACCCAGCACGTCGACCAGGGGCTGAGCCTGACGCTGTTCTTCAAGGACACCGCCACCACCCCGCGACGTCAACAACGGCGCAGATCTACGCCTGGCGCAAGGGCATCAAGACGCTCTACTACATCCGGTTGCGCCAGATGGCGCTGGAGGGAACCGAGGTCGAGGGCTGCGTGTCCTGCATGCTGTGATCCCTCCCGCCGAACGTAGTAGCTGTTGCGACTTTTCGGCTCGAATTTCGCAACCAGCGCA
>read_817|beg|1460938|length|251|forward|gi
TCGGGGGGGCGCCTGATGCGCGTTCCGTACAGCTGGTTGCGCGAGGTCGTGGCCGCCGGGGCGCCGGACTGGGACGTCGCCCCCGCCGAACTGGAACAGACCCTGATCCGCATCGGCCACGAGGTCGAAGAGGTCATCGAGTTGGGGCCGGTGGACGGCCCGCTGACCGTCGGCCGGGTCACCGACATCGAAGAGCTGACCGGCTTCAAGAAAGCCGATCCGGTTCTGCCATGTCGACGTCGGTCGACGAC
>read_818|beg|3644645|length|251|forward|gi
CGTCCTGGCTGCCGAAGCCGCTGCGGGTCGGCGAGATCAGCGACGGCCGGTAGATGCGGACGTCGAGTCCCTTCCGCTGCGCGGCCAGCGCCAACTGCTCGGCCACCCACTTGGTCTGCGAGTAGCCGAAGTCCAGGCCCGCCATCTTCTCGTTGGCGTCCCACTCTCCCACCACCGGCTGGGTGCTCCAGCCGTAGATGAAGGTGCTGGAGACCAGGTGGAAGGTCTTGGCGTGGGTCGGTCATGGCCAG
>read_819|beg|1890681|length|249|forward|gi
CCACCTGCCTGGTCACAACGGTCCGCTCGAGAACCCGAGCCTGCGCCGCACGGCTGGGTAAGACTGCGACGTATCACAACGAAGGTATTATCGTACACAAAGCGGTCACCAAGCGGCGATGCAGCCCACTTCCTGCCTGACCTTACCGACGAGATCCCTTCTCCTTCTTCCTATTTCGTGAGGACGCCTGCGCGACGAACTGTTTTCCGGCTTCAGTGACTCCGGATGGGACCAAGCCCCCTGGGATGT
>read_820|beg|4247933|length|255|reverse|gi
CCGCGGGCCAGCGCCATGTCCGGCTACCTCGGGGCCGGTGACCGGAACGGGGCTGGCCGCCTCCAGCGCCGGTTTCACCGCGACGATGTCGGTTCCGCAGCCGACCACGAACACGCCGTCGGCGCGGGTGTCGCCGCATACCAGGCCGGCGACCATCGCCGCCACGCTCGGCCGCCACCGGTCGCGCCGGGGCCGTGCGGGATCTGGTGGCGGTGCACGTATACGACGATGAACCGTCGCTCACGTCGACGACCG
>read_821|beg|3406252|length|252|forward|gi
AGCTGTGGCAGGCCCAGGTACTCGGCGATGATGGCGGGCACCGCCCCGCCCGTGCGTCGGTGGATTCGTTTTCCGGCGATCACCAGCTCGGTAGCCCTCGATGGTGCCCAGCGCGCGCGCCAGCGCCCAGCCGGTCTGCACCACGTCGGAGCCGTGCATGCCGTCGTCCTTGAGGTGGACGGGCCTTGTCGGCACCCATGGACAGCGCCTTGCGGATCGCCTCGGTGGCCCGCTCGGGGCCCGCGGTCAGCA
>read_822|beg|1964971|length|258|forward|gi
ACCAATCCACATGTCGGGCTGGGCTCATCGACATGCAGCGTGGCCGGTACAACAACTCGTGGCGCATACGCCAGCACCATCTTGATCACCCCGGCCACCCCCGCAGCCGCCTGAGTGTGACCCATGTTACGACTTGATCGACCCCGAACCACAACGGCTGGCCACGATCCTGACCGTAAGTCGCCAACAACGCCTGCGCCTCGATCGGATCACCCAACGTGGTGCCGGTGCCGTGCCCCTCCGTACCACATCCACCTC
>read_823|beg|1424907|length|251|reverse|gi
CTGGCGACGCGGTTCGTGAAACTGCTGCCCCGCGCGCCTCCTCGGCCGCGGGTCACGGCCGGCGCCGATGACGATCGGCCGTGCCGCCGACAACGACATCGTCGTCGCCGACGTCCTGGCGTCGCGCCACCACGCGACGCTGGTGCCCACGGGCGCTGGGCACCGAGATCCGCGACAACAGCGTCAACGGAACCTTCGTCAACGGCACCCGGGTGGGTTCGGGATCCTGTCCGACGACGACGTCGTCACCA
>read_824|beg|105198|length|252|forward|gi
TCGTGGCCGAGCTTGCGTAGTGCAGCGGCCCAGTCCGGCGTTGTGGTGTCCAGCGAAAGCCGTTCGAAGACCATCTCACGACGCCGTCGAGCACCGCGGCCTTGTTCGGCACATGCCGATACGAGTGCCATCGGGTCGCGCCCGACGGCCCTCGCCAAGCCGCCGCATCGAGAGCCCGTCGACGCCGTACGCGGTCAAATGATCTCCAGGGCGCTGGCCAGGACCGCCGCACGGGTGATCGGCCTGCTCTAC
>read_825|beg|2855540|length|253|forward|gi
CGGCATCACGTTCATCGGCTCCATCGAGGACAGTCCGGTTAAGGTACATCGAGCGGGTGGTCGACGTCGACTTCTGGGGCGTGGTCACGGCACCAAGGCGTTCCTGCCCCACCTGATCGCCTCCGGTCGACGGACACGTGATCAACATCTCCAGCGCGCTCGGCCTGTTCTCGGCGCCCGGGCAGGCGGCCGTACGTGTCGGCCAACGTTCGCCGTCCGCGGCTTCACCGAGGCGCTGCATCAAGAGATGCTG
>read_826|beg|3939217|length|253|forward|gi
GGCTGCGCCGGGCGCACGGTCAGCTGGGTGGCGTCATCGCGATGATCGAGCAGGGGCCGCAGCTGCAAGGACGTGGTCACCCAGCTGGCCGCGGTGTCGAAGGCGCTGGACCGGGCGGGCTTCAAGATCATCGCCTCGGGCTTGCGCGATTGCATCACGCGGACCGAGCAGCAACCGCCCCTGTCGATCGATTGAGCTGGAAAAACTGTTCCTGAGCCTGGCCTGACTGCGGGGCCGGAACGACGACGCGGTC
>read_827|beg|2365722|length|250|reverse|gi
CCGGGCAGCGGAACCCCGTGCACGGCAAGGGTTTTAGCGCTGCCGGCGCGTACGAGGGATTAGCGCGGGCACCGGTCGGCGGCGTGTCGCCTGCGACGGTGCACCGCCCGGGGCCGGACGGCGGTCGGCCGATGCTTTCGACACACGCGTAACGTACGGAAAATCAGCAATTCCCGCATATTCTCTTCGGGTTTGTCTTACGATGTGAACCGGTTGGTGTAAATACGGTTCGCCACAGCGTCCGAACGCT
>read_828|beg|2013079|length|250|reverse|gi
GACCGCGCCGGGGAATGGGTGCTCGAGGACCTGCTCGTCGATGCCGAGCAGCGGCTGGCCGACGAGGGTCATCGGCGGCGACATCTACCTGTTCAAGAACAACACCGACTACGGCGGGCAACTCCTACGGCTGCCACGAGAACTACCTGATCTGCGGCCGGCGAGTTCTCCCGGATCTCCGATGTACTGCTGCCGTTCCTGGTCACCCGCCAGCTGATCTGCGGGGCCGGCAAGGTGCTGCAGACGCCGA
>read_829|beg|1096628|length|255|forward|gi
CCTACCTGGCCAAGGTGCGGGCCGAGATCATCAACACGCTGAACGCGTCGAAGATCAAGGCGACGGTGGAGGGCCGGTCCCAAGCACTACTGGTCGATCTACCAGAAGATGATCGTCAAGGGCCGCGACTTCGACGACATCCACGACCTGGTCGGCATCCCGCATCCTGTGCGACGAGATCCGGGGACTGCGTAGCCCTGTGGGTCGTGGTGCATTACGCTGTGGCAGCCGATTGGCCGGGCGGTTCAAGGACTA
>read_830|beg|3733507|length|251|reverse|gi
CTGGCGGGTCGTCGACGCGGACGTCGACCCGGCCCGGCTGGCCGCCGATTTGGCGGCCGGATGCACAGATTTGTCACGATTCGGCCGTATCCGAGAAGAAACGCCCGTGTGGCGCCCCAATTTTGTCCCGATCTGGTGCACCATGGACTCCATGAGGTCAAAGGATTCGTCGTCGTCGATGACGACGCTTCGCTCGCCGAGATGCTCACCATCGTGCTGCGTGGGGAGGGTTTCGACACGTGCGGTCATCG
>read_831|beg|486394|length|250|forward|gi
TGGCGTCCAAGTCGTTGCGTCCGCTGCCCGTCGCGCACAAGGAGATGAGCGAAGAGGCGCGGGTGCGGCAGCGCTACGTCGACCTGATCGTGCGCCGCAGGCGCGCACGGTCGCCCGGCACGGATCGCGGTGATCCGGCGATCCGCAAACGCCCTTGGAACGGCGCGGGTTTCTCGAAGTCGAAACCCCCAATGTTGCAGACGCTGGCCGGGGGCGCGGCCGCGCGGCCGTTCGTCACCCATTCCAATGC
>read_832|beg|3436554|length|255|forward|gi
AGCTCGGGGTCGGTCATCACGCGCGCGGGCGATCAGCACCCGCTTGCGCTCGCCTTCGGACAGCGTCCCGTAGTCTTCGGTCGGCCAGGTGTCTCGGGCGCCCAGGCTCTCCAGATGTCGACGGCCCGGCGGTATCGATTGTCCTCGTAGCGCTCCCGCCACCGGGCCCAGCACCGCGTACGCCGGCCGACACGACCAGATCGCGCACCACCTCGTCGCTGGGCACCCGCTGCGCCAGCGCCGAGGACGACAGCC
>read_833|beg|2223433|length|250|reverse|gi
AAGCCCTTTTTCGGTCGCGTCGTTGAGGCTCACCGGGACCTCCTCTGTGCTCGGGACTGCTCGGTCAGTGGGTGCACACGGTCCGGGCGGGCGTGCCGACCGAAGCCGTCGCCGCGCTCACCACGTTGCCTCGACCAGGATCTTGCAAGAGATGGGGCCCGGCCCCTGCGCGCTGACGGTGAACACCTCCCCGCCGAACCCGGTGAACTGCGTCGACCAGGGCAGCGGCGCGTTCACCTGATGCAGCTGA
>read_834|beg|2167740|length|255|reverse|gi
TCGTGCACCACGAGGGCGACGGGCGCTGCTGGAGCGAGTTCGTCCTCGGCTCGGCCTACGAGGGGCCGCCGCGGCTGGTGTCACGGCGGTCGTCAGCGCCCTGGTGCTCGACCACAGCTCGGTAGAGGTCGGCCCAGCGAAGGGTCTGTCCAAGGCGCGGTTCACCGGCACCATCACCGTGAAATACCTGCGCGGCACGCCGCTGGGCCCACTGCGCTGCGACGCCTGGATCGACCGTCGCGAGGGCGTCAAAGT
>read_835|beg|3613698|length|249|forward|gi
ACCCGCAGTTGCCCAACATCGACCCCGCCGTCCTGCAGCAAAACCGGGTGACCGCGGTCGACGACCCGTACCGGGCGGCCAAGGCCGCCGACGCGGTCGTGGTGCTGACCGAATGGCCGCAGTTCCGCAGCCTCGACTGGCGGGCGGTCGCACAGGACGCGCCGCTGGCGGTGGTGCTGGACGCCAGGAATTCGCTGGACCCGGCCACCGTGCGGGAAGCCGGCCTGCGCTATCTGGGAACGGTGTGCC
>read_836|beg|4055693|length|250|reverse|gi
GCGCGAATCGGTGAGGTGGGTCACAGGTGAATGACGAAGAGGACATGCTGGTCGCCCACGGTGCGGGCGTTCATCGACCGCGACGGTCAAACCGACCGTGCGCGAGGTGGAGCACGCCGATGCCTACCCGAGGCGTGGATCGAGCAGATGAAGCGGATCGGGATCTAGGGCTGGCGGTGCCCGAGGAAACGGTGGTTCGCCGGTGTCCATGCCGTGCTACGTGCGGGTCACCGAGCAGCTGGCGCGCGGC
>read_837|beg|3502430|length|253|reverse|gi
AACGTGGTGAGTCCGCCACAGAATCCGGTGCCCAGCGAGCGGGCGCCGGTAGCTCGACGTCGGCAATCGCTCCAGTCAGCCGGGTGGTGAAGTAACCCACCAGGAAGGCGCCGACGATGTTGACCGTGAACGTCGGCCACGGCCAGCTCGCCCGGGCGCCCGCCCCAGCGCCTCAGCGCGGCGCGGGCCAGTCGAACCAGCGCCCCCGCCGGCGAACACCGTCGGCCAACTCGCGGTAGTCGTGTTGCGCCAA
>read_838|beg|595543|length|251|forward|gi
CGCCCGGCGGGCAGCCGCAGGCCAGCGGCCCGGCGTACTCCACCTATGACGAGAAGACCGGCGCGTTTGTCGATCCGGCCGGTGGCACTGGTATCTTCGCGGCCGGCGCGACCGGGACCTCCGGCGCCGAGAACTGGGTGGACCTGACTGCGTGATCCGAAGGCCTATGTGATGGAGCCGGTAATGGACCCTGCCGGGGCGGACGCCGCGCGGCCACCAACCGACGAGCAGGCCGCGTGTCCCGTCGGCGC
>read_839|beg|2786758|length|254|forward|gi
CGGCGTCCCGGCGAGATCAACCACAACGACGGCGGGCGCGGGGGTGTACTTCCTGGATCCCTCCGGCCACGCCATGGAGATCCTCACCCGCCCGTACGGGTCGGGCGCGGCGAACTAGTCGGCCGGTGCGCGCGGTGCCGTGCCGCTGGCTTTCCTGCTTGCGGTAGTCGTCGGCCACGCTGCGCGACATGCTTGGGGAAGGCTTCCGGTGGCGACGTCGGCCAGGGTGGTTTCCTCCAGCACCGACCGCATGC
>read_840|beg|1004283|length|250|forward|gi
CGGGGGAGCCGAGCTTTCGAGCACGATGACCACCCATTCGACCGACGGACGAGCGGATGCGACCCGGCAACAGATCCTGCGGGCCGCGATCGCACCAGTTCGCCCGGCGGCCCTACCACGACGTCGGCCTCGACGACATCCTCGCCGAGGCCGAGCTGACCAAGGGTGCGATGTACTTCCACTTACAAGTCGAAGACGCGCTGGCGGTCGCGATCATCGGAGCCAGACCGCCAGCGGCGCCGTCGCCGTG
>read_841|beg|572604|length|251|reverse|gi
GGGTTTCGCCGGATGTCGAAGCTGTCCGGGTCGTCGAACACCGACTCGTCGAAGTTGCCCGACTCGAACAGCAGCATGATCTTCTCCCCGGCCCGCAGCTCGGTGCCGTGGAATTCGGTGTCGGCGGTCAGGGTGCGGCACATGTTCTTGACCGGCGACGTCCAGCGCAGCATCTCCTCGACTGGCGCCCGGCAGCAGCGACGGGTCGCGCACCAGCGCGTCCCACTGGTCGCGGTGGCGCAGCAGCTGTT
>read_842|beg|4334308|length|251|reverse|gi
GGCGACCAGCCGTCGCCCGCGGCCAGCAGCGCGCCCAGCGAGGTGAACACCGCCGCCATAGCCGCTTCGCGGTGGCGAACGCCGCCGGCGCGCCTTACGAGCAGGCCAGCCGCTCCTCGAACATGGTCACGGTGGGGTTGCCGTACGCGGGAGTAGCGAAATGGTCCACGTTCGCCGGTGAACGACGCTCGGCAACGGCGGCCGACTCGTAGACGTAGCCGGAGGTCAGATACAGCGCCTCGGCGGTCTCG
>read_843|beg|754641|length|254|reverse|gi
GACGGGCAGCAGGCGGCGCACGAAACGACGGCGGCGCAGGAGGAGGCGGGTTGATGCGCGTCGGATTCACTCGGGTTGGGCAGCCACGGGCGGGCCGATGGCGCGCCGGGATGTCGAAGGCGGCTACCCCACCACGCTGTGGGCACGCCGACCCGCGACGTCTCGAGGCATTCGCCGACACCGACGCGAAGGTGGCCGGGCTCTCCGGCCGAACTCGCCGCGGCCAGTGACCTGGTCTGCCTGTGCGTCATCGG
>read_844|beg|1041141|length|256|forward|gi
GCCGCGCCATTGGTCTGGGTTTTGGCCCGGCGCAGGGTTTCTGCCTAGGGCCTTGCCCCGGCCCCTACGGCCACCGCCTCGGCGAGGTTGGCGAACAGCACGGTGAGCCACAGCCAGATCACGGTCAGCCAGGCGAACCAGGTCGGGCCGACGATCGCCAACACCGTGCTCCACGCCGCGCCGTATTTCGACGATGAACATCACCGGGTTGCGTCCACAGCGTGCGCGGGTCGAGTTTGCGCAGCGCGTCCGGGGT
>read_845|beg|4472790|length|256|forward|gi
CCAGCGTCAACGGTATTAGGTGGGTGGACGCTTCCCGGAAGAGCAGGCCGGTGATGAGGTAAGCCGGAGATGACGAAGAAGACGTCCACCCGTATGTAGCCGCCGCCGATCCCGGGAATGCCGGCGTGGTAGAGCACCACGGCGATCACCGCGACGGCGTCGCAGTCCCTCGAATGTCGGGCCGGAATCCCCTTCGGGAGCCCCGCCGCTCCACGGGGCTGTGGGCTGCTGGCGAGCATTCCGGCCGGGTGTCGAT
>read_846|beg|1570231|length|255|forward|gi
GCGGCCATGTAGGGATGTGCGAACGACGCGGCGGTGGAGGTGAAGTTCACCACCACACCGCGCCCGGAGTCCAGTCAGCGCCGGCAGCGCCTGGCGGGTCATCAGGAAGGTGCCGGTCAGATTGACGGCCAACGTCCTGTTCCAGTCGGCCAGCGTGGTTTGGTAGAGTGTGCGTAACACGTACGTGTATGGCCGCAACATTCACCAGCACCTCAAGGCCGCCGAGGTCGGCTACCGCGCCATCGACGGCGGCAA
>read_847|beg|2928713|length|252|forward|gi
CCGGTGCTGCGCAACGGGCGTCGCGCTTTCCGGATGCCCCCGGCCCGGCCTACGGCGGTTAGCCGGTGTTGGTGGCGATGTCCTCGGGGCCGGCCAGGGGCCGAGGTCGCCGAATTCGCCGTCGTGGTGGCCGGGGCCGGCGTCGTCGATGAGAGTGCGCAGCGCGAGAATTGACGGCCTCCCGGGCGTCGGCCAGATGGAACCGGCGTATGGCGTCGTCAATCATGTTGACGTCAACCTCGATTTCGACCG
>read_848|beg|479250|length|249|reverse|gi
CCAACTGGGCAACGCGTGCAGCAGGGCCCAATTGTGTTGTCCGGTCTTGGCGAATCCCAACCCCGGATCGATCATCAGCCGGGCGGAATCGACGCCGGCGGCCACCGCGGCGTCGACGCTGGCCAGCATTCGGCGCGCACCTCGGCGACCACGTCGCGGTACTGCGGCGCCGCGTGCGGGCGCTCGGCCGACACCGATCGCCGAATGCATCAGCACCCAGGGCACTTTCGCCTCGGCCAGCAGCGGCGC
>read_849|beg|2247728|length|251|reverse|gi
GGATTCGACTAGCGAAAAGCTACGACGCGTAGCGAAAGGCTACGACGCCTCCGCGCGGCTTTCCAGGTTCTTCACCGGGGCCGGGTCGTTTTCGGTCAGCCCCACCTTCGCGGCCCCGCCGGGCGAGCCGAGTTCGGGTGAAGAAATCGGCGTTGATCTGCAGGTATTGGCTGTGCTCGGGCGGCAGGTCGTCCTCGTAGTAGATGGACTCCACCGGGCACACCGGCTCGCAAGCACCGCAGTCGACGCAC
>read_850|beg|3184839|length|254|reverse|gi
CGTGCGTTGCCGTAAGAACTCGGTCTCGAACGTCAACCGAACAGCCGCGTTGAGCTCGAGCTCGCGGGCGACCTGCAGCAGCCGGTCCACGATTGCGTGGCCGATGCCGTGGCCGGTCATCGCCGGGTTGACCGCGACGGTGTCGGATTCGCCGAGGTACCGACCACAGCACGTGCAGCGCCCCGCACCCGACCACCGGCCCGGCGAATCGGGGAGCTCGGCCACCCAGAATTCCTAGGACCGCCGTCATACAG
>read_851|beg|2089373|length|253|reverse|gi
CCGGGGTGGCCGCGGCCGTGCACGCCGGTCGGTCGGGGCCCAGCGCGGCGACGGTGGTGCGCACGGTGGAGGCGATGCGGGCGCTGGGCGCGCAACCCGCCGACATGTCGGCCCTGCTCGGCCCGGCGGTTAGCGGCGCCAACTACGTAAGTGCCGGCGGCAATGGCCGACGAAGGTCGAGGCGGTCGCTGCCGGGCAGCCGCACCACCACCGCGGCCGGAACGCCCGGACTGGATCTGCGGACCGGAATCGC
>read_852|beg|37839|length|255|forward|gi
GGCGTCGCGATCCCGCGAAGCGGCGCGAGGCGACTTCGGCCGGTGCGGCTTCAAGGTTGCTCATCGTGCTTACCTACCCGGCGGCCGCAGCACCTTCATGGCCAGCCGCATGACGGGTTCGGGGATAGCGATCCTGCATTGACAGGGCCGGCTTCGGCAGCCCGGGATCGCAGCGGGGTGCCGCGCCCGAACACCCGGTTCAGCGCGTCCCCGGACGGCTCGAGCACCACGTGCAGCGGGCGGGCGTTCCGACGG
>read_853|beg|2003641|length|248|reverse|gi
TTCGTTGACCAGTCCATCCCGCGACGGCGTCCTACGGTTGACGGTGGAGGAACGCGAGGAGATCCAAGACGGTGTGGCTCCAGCGGTCCATCCGTGTGATCGCTCGCCGACTGGGCCGGCATCCGTCGACGGTGATGCGTGAATCGAGCGCAACGCGATCTGTCGTGGCCGGTATCGGGCGCGGTATCGATTCGGGGTGCGCTGGCGTGGTAGGTCCGATCCCCGGCCGCGATATCGCGCCAGCTTGG
>read_854|beg|4016294|length|247|forward|gi
GGTGGTGCACAGCGACGCCAAGGCCGGCCGGGATGCCGGAGAGCTGTGCGGCTCGCGCCGGTCGGCGTGGTGGCCACCCAGGACCCGGCGGCGATGCTCGCCGGCGACGCCGACGTCGTGGTGTACGCCGCCGGCGCCAACCTGCGGCCGCTGGAGGCCGTCGAGGACATGGTGTCGCTCCTGCGGGCCGAAAGAACGTGGTGTCGTGCTCGGTGGTGCCGCTGTCTTTCCCGACGCCGTCGACAGC
>read_855|beg|373067|length|254|reverse|gi
GAACAACGCCGGCGGCACCGTTCCCGCGCCGCACGCCGAAAGCATTCCCGAACTGGTGCAACGCATTCAGGGGTTCGCCCGCCGCTGACGACGACTATGCGTCGCACCGCCCTGTTCCACGCGTTCGCGGTGCGAGATGAACCTGATCGGCCCGCTGTGGTTCGCGATCCGCACCTACCGGCAGATGCAAACCCAGGACCGGATGGGCTGCATCATCGAACATCTCCAGCGGCGCGGGACACCCGGCCGGATCG
>read_856|beg|888147|length|253|forward|gi
TACTACCGCGGTCGCTACGTCGCATCTCGGACGTTTTCCCGCAAACGCGATGCACAGGAGTGGGAACGTAAGCAGGTCGAGACACGTGAAGACCGGCGCGGGGCCGATCCCAAGGCAGGTGAACGTCCGGTCCGCGAATGGTGTGAGATGTGGCTGTCGGCTCAACCCCGTCAGAGCACCGGCGACGGAGCGGAAGATCCGCGGCGTTATCGGGAAAGCAGATCGCCGGCACATTTCGGCCGGCGCCCTCTGG
>read_857|beg|2670239|length|250|forward|gi
CCATCCGCTCACCTTCAACTAAGCCAGCTTGAAACCGGTGTAGCCGCCGGCCGCGATTTCGTCGCACCGGCGCCGGTATTCGGGGATCCCGCCGGTATAGCCCATGTACATCCGTTTCTTGCCGGGCACGTTGCCACCGTTGTACCAGGAGTTGCACGACGGGTGGACCAGAACCGTGGGCGCGACGAGCGCGGTGGTGTGCTCGATCCACTCCTGCTGGGCGGTGCTCAGCGCCTCGATGGTGCGAATG
>read_858|beg|90406|length|254|reverse|gi
GCCCGCCGCTGCGCGGAACGACCTTGAGGTTGTGGGCGGCGGCGAACGCCATCGCCTTCTGCACGTCCGCCGCCACGTCGGCGTGACGACCGCAGCGGGCGTGGTAGCCGTTGTAGTTGGTGTTGAAAACTTGTCTTGGCCCCGGCGAATTGGGGGCTGTCCGGGGCAGCACCTTCCCGCCGAGGGCGGTCGACAAGACCTTCCCAGCCCGAGGGTCGCGGGATCGGCTCCAACCCGGGGTGTCGCCGAGCGAC
>read_859|beg|1422135|length|252|reverse|gi
GAATTGGTGGACGTCGCTGGCCGCGCAGCGCGAGACGCGCTTCGTGCTGGACGGCGAGGTGGTGGCGTTCGAGGGCCGCCGCACCAGCTTCGCCCGGTCTGCAGGGCCGGCTGGGCATCACCGACCCCGACGTGGCCCGGGCATCGTCGGTGCGTATCTACTACTACGTAGTTCGACCTGCTGCATCTCGACGGCAATCGACCGTCGCGGTGCCACTGATCTGGCGTAAGAGATTGCTGCGCAAGGCAATCG
>read_860|beg|2140787|length|260|forward|gi
CGCCAGGCCGCCCGTCAGCGCCAGCGCGGTGGTACCCCGCCCGACTCCTCGCCGCCGGTGGCGAACGTCGCGGTCAGCACGCCGTAGAGCAGTGCGGTCAGAAAGAAGAACCCGGCGATGAACTCGAACACGCCTGGCTTCGATATGCGATGTGGTGTACCTAACCTACTGGCTTCCGGTCCAACTGACCGCGTACTTGGAGTCGAACGGGTGCGTGGTCACCGCCACCGGGGACTAGTACCAATCGCCTGCAGCGCCTC
>read_861|beg|4185101|length|256|forward|gi
ACTTGGCCGTATGAAGGCGCCGACCTCATCGTCGTGGACACTCGGCGAGGACATTCCCCAGCAATCAGTACGCACTGGCCACACGGGCTGACTTGGACGTACACCGCGAAGCTCGTCGAGAAGGCCGGTCGCCGCGTTGTCGCCGCACAGGTGGATGGTCCGCGACCGGGTCGGTCTGAAGGCGCTCCTCGATGAAGCGGTCACTCGAACTCGGCGGCCTGCACGTCATTGTGGCTAATGCCGGAATCTGCCCGCT
>read_862|beg|594520|length|253|forward|gi
CCGGCTGTTCGAGTACGGCCCGGCTGCTGGTGGACGAGGCCAACGCCAACTATCCGCAGGTGTCGCAGTTGATCGATCAGGCCGGCCCGTTCCTGGAGGCCCAGATCCGCGCCGGCGCCGACATCAAGTCGCTGTCCGACGGGTCTGGCCCGGGTTCACTTCCGAAGTGCGGCAAGCCGATCCGCAACTGCGCGACACCCTGGCGACCGCGCCCGGCGCCACCGACGAGGCCAGCACCGCGTTCTCCGGCATC
>read_863|beg|2336859|length|253|forward|gi
ATGGCCGCGATGCCCTGTGGCAAGCAACACCAGCAGTTGTTCGATGTCGTGGCGGTAGACGACGGCGATGTCGCCCGAGGCTCACCAGGTTGGCGAACAGCACCGGCAGGGCGGGCGTCACCCGGTCCAGCAGGGCGCGCCCCTCCTCCACTCCGGAAGTGCCGCGCGTCAACAGGTCTCGCACCGCGGCATCCTAGCGCCTTGAACTGCGCCATGAGGGCCGCGGTGCGCTCGGCCCAGGTGGCGATCGCCC
>read_864|beg|407861|length|250|forward|gi
CGGTGAGCGCGGGCTGGCTGCTGCGCACCCACCGCAAGGTGCGCGAAGCCGAACTGCGCTGGCACGCCGCGCATTCGACCGGCCGCCACCGCCGCCCGACGCAGCGAGCGGCGCCGGGGTGAAATTTCTGCGCCGAATCGGTGTAAGGCGTGCGCGGACGGGGTACTCCTGCGCCACGGGTGAGGACAGCGAAAGTGCGTCAACCCGTTCCGAGCAGGAAGGAACTCCGATGGCGACCACCCACGACTAC
>read_865|beg|644477|length|251|reverse|gi
ATGGCCGTGCTGGACAGCACCGTCGTGGCCGTCGCCCAACGAACGTTCATGCACAGTTCGGCGTCAACCAGGCCATCGTCTCGTGGACGATCGCCGGCTACATGCTGGCCCTTCGCCACGGTCATCCCGATACCCGGCTGGGCGGCCGACCGGTTCGGCACCAAACGCCTGTTCATGGGCTCGGTGCTGATTTTCACGCTAGGGCTCGCTGCTGTGCGCGGTGGCGCCAAACATATTGCTGCTCATCCTGT
>read_866|beg|2306123|length|253|reverse|gi
TTCCACCAGAGGGGGTATCTGGTAGAAATGCAAGAACACGAGCACAGGGGGTCCGGGCTGGCGGTGGGAACCGCCGGAATCATGTTGGGGGCGGCCGTGTTCGGTGGGGCGGTGCTGTCGGCGCCACCCGCCGCGGCGGCGTGCAGTCTGACTCCCGCCGACGACCAGTACATCAAACCCTGTTGGCGCAGAACAAGATGGTTCACAATGCCGACTTCAGTGACTGCCACTAGGCCGCCGAGGGTCGGTGGTT
>read_867|beg|1953877|length|254|forward|gi
CTCACCCGGGCCGTCAAAGCCGGGGCGATCGTGCTACCTCGGACGAGGTCGTCGAGGCCCGCCACGACTCCTTGGCGATCCTGCATTCGCTCACCGATCACCGACGATCGTTTACCTAGGACCGCGTCCGGCGCGGTGGTGAAGGCCCCCGAAGGGTTCATGCTGGTATGTTCGTACAACCCGGCCTACCGCAGCTCACTCAAGGAGCTCAAACCCCTCGTTCCCGCCAACGGTTCGTCACGCTGGCGATGCAT
>read_868|beg|3910989|length|249|forward|gi
CCTCGCGCACCGGCGCCGCGGTCCGGGAGCTGGCCGAGCTGATGGCCTGCCCGGTAATCCAGACCTCCGGCGGCACCTCTTTCATCACGGTCTGCAGGACCGCACCTTCGCCTACGGGTTCTCCCCCGCCGCCGTGGAGGCGGTGGTGACCTCCGACCTGTGCCTGGCGTTGGGCACCGAGCTCGGCGTAACCGAGCCACTACGGCCGCACCCGGCACTGGGCGCAAACGACGCCACGCGCAAATGGAT
>read_869|beg|1962979|length|250|forward|gi
ACATCGACGTACAGGCGGGAACGCCGGCCCGTACCGGTAGCCGCCTCGGCGAGTTGCTCATATCCGTCGCCGACGATCGACCGGCACCGCGCCCACCGGCGGCCACGCCGACAGGTCCGTGGCCGGCTGTCGCCGACCCGGCGCGCAGCACACCCTCGGCGTGCAACAACCAGCCCGCGCCCGCGTCGGCGCGGGAGTAACACCGACACCGCACGCGACCCGAATCATCGGGGCCGTCGACCACGACCTG
>read_870|beg|2987738|length|247|forward|gi
CGTAGGCCATCGCTTCGGCGAACCGGGTCTTCCCGCAGCCCGTCGGGCCCTTGAGACGAGCGCCAGGCCCTGCCGGTACGGGCCTTGAAGACGGCCTCCTCGCTTCCGACCGCCCGGTAGTACGGGCGCGCCTCGGCGGCGTGGACGTATGCAAGTCCGGACTGGTCGACCATGGCTTCCTTCTGTTAGCCGGGCCCACGTGCGCCGATGTGTGCGGCCGGTCGGGATGTCGCGGTACCGGCACGCG
>read_871|beg|469357|length|254|reverse|gi
GGGGCCAGCCCCGCCGGGTCGGTTGCGGGTTTCGCCGGCTCGAACGGTGGCAGCGTCGACGCCGCGGCCGACGCGAGCGCATACCCGTACATGGCCGCGGTGTCCTGAGTCCCACATTTCGCCGTATTGCGCCTCGACGTCCGCGATGGCCGGGGTGTTCTGGCCGAGGAAGTTGGTGGCCAGCAACTGCAGCAGCAGCGCACGGTTGGCCGCGTATCACCGGTGGGGGCACCGTCTCGGCGAAGGCCGTCTAC
>read_872|beg|4362488|length|258|forward|gi
AGTAGTCGGCCGGTCCCGCCGCCGCCCGCGGCCATCTGGTCGCGGTCGTGGCTGGACACGCCCGAGCAGCACGTCGGGCCCGACGAATGCGCGCGCCACCTCCAGCGGCAGGTCACCCCTGCCCCAGGTGCAGCACGTCGGCGCCGGCCGCGCGGGCGATGTCGGCGCGGTCGTTAGACGGCGAACAGGGTCGCCGTGCCGGCGGGCCGCGTCGGCCAGGTACGTCGCAGGCGGCCAGCTACGTCGCGCGCCGTCCAG
>read_873|beg|2769188|length|251|reverse|gi
AGCAAGAGGACGGCGGCACCAGGACCAGCAGAGCGTCCGGTGGCCAGCAGGGGCGCGGCTCCAACCAGCAGGACGACGTACGGCGAGGGACGTCAGGGCCCGGCGGGGACGCCGCTTCCGTGACCGCCGGCGCCGCGGCGAACGGTCCGGCGAGGGCGGCGACGCCGAACTGCGCGAGGACGACGTCGTCCAGCCGGTGGCCGGCATTCTCGACGTGCTCGACAACTACGCCTTCGTGCGCACCTCCGGCT
>read_874|beg|680776|length|250|forward|gi
GCACCTGGTACGCCGGGCATCTGGAAGTTGCGCAGCACCTTGTGTCAGCGATTTCATCGCCTGGTTGGGCGCGATCGCGAAGCCGGCCTCGCTGACGTCGCGGTAGAAGATCATGTGCAGGTTCCGTCGGCCGAGATCTTTGCCAGCATCTGGTCGGCGATCGTCTCGTTGCGGCCTTGCCGGTGTTGCGGTGCGAGATCCGGGTGGCCAGTTCCTGGAAGGTGACGTAGATGACCGAGTCGAACAGGCT
>read_875|beg|536304|length|254|forward|gi
CCGAGGGCGCCGACGTGGTGATCTCCGACCCACCACGAGCGACGGCTGGGCGAGACCGCCGACCAGCTCGCCGCGCTCGGCCAGGGCCGGGTGGAAAGCGTGCTGTGCGACGTGACGTTCCACCGCCCAGGTCGTATGGCGCTGTTCGCGTCGGCCCACGCCCGGATGGGGCGCATCGACGTGCTGGTCAACAACGCCGGGCTGGGCGGGCAGACCCCGGTGGTCGACATGACCGACGACGAGTGGGACCGGGT
>read_876|beg|3347064|length|253|forward|gi
GAGAGCTCGTCCGTGCCGGCGGGCCACCAGCGCCCACTGCAAACCTACGGCCTCGTCGAAGGTCAGGCGCTCGCGTGCCCGCTGCCGGCGGGCCTCGTTCTCGGCGAGGTGGATGTCGCGCAGCGCCTGGTCCTCGCACACCAGGTCGAATTTCCGCGCGCAGCGGTCTCGGGTAGCGGGTCGGGCACCGGGTCGAGCACGTCGAGCACCAAGTCGCACGCACGGAAGATGTCCCAGCTCTGCATTTTCGTGC
>read_877|beg|3674785|length|250|forward|gi
CGAGCCGCCCGAAGGCGACGTCGCCGAGCAACAGCGGCCCGTCGATACCGACGACGAACCGGCCTGGACACCGAGTACGTGAGTGCGGGCGATCGCGAGGCCAACGAGGCCGACGTGATCGCCGAGGCCTACATCGTCTCCGACCGAGGACGAGTGGGATGACGACCGCGAGCGCGGCACCGCGGCGGGCCGCCCGCGCACCGCGACCGTCGGCGGCTGGCACCATCGACGGGTGACCGCGTCATTGCAT
>read_878|beg|4145761|length|251|reverse|gi
TTCCTCAGCCGCCGAGGTGTACTCACAGTCCAAGGAATTCCACGCACCCGCAGAGGCCAGCAGTGGGCCGGGCCCTGGCCCACTGCTCAACAACGCCGAATGGACTTCCGGCGGAAACGCCATACCAGATCGGGGCAGTCATCGTCTTGATCAGAAGTCAGACAGGCCGCCCTAGCAGCACCGTCACGCAGCGACACCGAATCGGCCGGTCGCACTATCGTGGTAATCAACGGGACCGCCACTGGCATTCG
>read_879|beg|4551614|length|251|forward|gi
CCGCGAGGTCCTCGAACTCGCCAACGTCCACCATGATCGGCGCGCTGGAGCGGCGATGAGCAGCCAAGCCCGTGATCGCGAACTACCTGCGGGGCCAGATTCAGCCCCGGGATAGACGCGGTCGGCGGCTTCTTCAGGACGTGCGGCTGACCGCAAGGCGTTGTTCCGGCGGCCCTTCCAGTGGCGGGAGACCATCGAGCAGGGCTGGTTCATCACCGAGCGTCTCGCTGCTGCCCACCCTCGCCGTCGCG
>read_880|beg|4030891|length|253|forward|gi
TGGATGACCCCGACCCAGCTGCGCTGGCGCCCGCTGAGTTTCTGGCCCGCCCAAACCGCGGTCACCGTGGCGCCGGCGGGACGGTGACCAACTTCCAGACCGGCGTACACGCTGGTGGCCACCGCCGACGACGCCACCCACTCAGCTGACCGTCACCCGCAACGGGACCGTGGAGAAGACGTTCCCGATGTCGATGGGCATGACGGCCGGCAACCACCAGTACCCCCGAACGGCACCTACTACGTGCAGGACA
>read_881|beg|4754648|length|254|forward|gi
GCTGACCAAAGAGCAAGTGGCCGAACGAACTCTCGCGTAACGACGCGTTCCTGAAGAAGACCGTACGGCATACGGCGCCAAGCCGTACTGGCGGCCGCCCGTACGCCAAGCGCAACGCCGCCGTGGACGCCGTGGCCGCCGACCTGGGCTACCAGGTGCCGACGTTGTGGTCGGGCTCGCTGTCGGATTCGACGCTGATCACCGAGGACTACATCCTGCAGATGGCCGATACAGTACTCACGCCGCAGGCCATC
>read_882|beg|1105250|length|258|forward|gi
CAAATGCCTGTAGCCGTAGGCCATCATTTGCTGAAAACGTTCTGGGGCTGGCGCGACCGGCAACTGCCCGACGGCACGGTGATTCTGGACCCTGCCCGACGGCGACACCCTACGTCACCACCCCGGGCAGCGCGCTGCTGTTCCCCACCCTATGAACACCCACCGGGGCCGTGTCGCCGGCCAACGCCCGACACCGTAGCACCGCTGCGGCGAGCGCGACCGCCATGATGCCCGCTGCGCCGCCATACCCGCGCCCAC
>read_883|beg|2416449|length|251|reverse|gi
GGCGCTCAGCGTCATCTCCGGCCGGATCGCCTACACGCTGGGATTGACCGGTCCGGCACTGACTGTGGACTCCCGTGCGCCTCGGCCCTGGTGGCGTTTCACGTGGCGGTGCGAGCGCTGCAGAACGGCGACTGCGACCTGGCCCTGGCCGGCGGGGTCAACGTGCTGGGCTCGCCGGGATTCGTTCGTACGAGTTCTCCAAACAACACGCCCTCTCCGACGACGGACACTGCCGCCCGTACAGCGCCCAG
>read_884|beg|481532|length|252|reverse|gi
CTGCCCCAGGTCGGTGTCAACAGGATTTCAAGGCTGGTCCGCAGGGCGCTCAGCTCGGCGCGCAGCTCGGCCAGGTCGTCGGCGGTCCTGGGCGCGCAGCTCGGAGGCGAGCTCGCGGCGCAGCTGGACTCCGACCGTGAGCTCGTATTCGCGCCGGGCCGAGATCTCACGGTCCAGTCTGCAGGTCGTAGACCAGTTTGAGGTCGCGGACGCGGGACGTGGTCGGCGTCGCTTTGGCGGCGATACAGCACG
>read_885|beg|352434|length|255|forward|gi
GCCGCCTACCGGCAATTCGCGTATGCCGGCCCGCGAATCCCCCGAATCCGTCGACCCGATGGCCGATCTGGTGTCCGCCGTCGACACCGGCACGACGCTCCCGCCGACGCCGGGTGGCGCGCTGAACCGGGTGGCAGCGCGCCCAGATGCGACGCTGGTCGCGACGGGGTCGTGTTGCCAGCCCGCTGTATTGGGCCGCACTGGCCACCTTCACCGTACGTATGGTGCGTCGCTAGTGCGTACAGCGCCGCACCC
>read_886|beg|3310872|length|252|reverse|gi
CGCGGTCCAGAGCTTGCGCATGGCCGCAAAGTCTAACTTCCGGTCCATTTCGGAGGGGATTTTCGTCTACTGTCCGATGCATGTTGAGCCTGGAGGAAGACTCTCCGACCGCCTGGAGATCCAGCAGCTGCTGGTGGACTACTCGACCGCGATCGACAACCGGCGTATTCGACGACCTGGACGACGTCTTCACGCCGGACGCCTACATCGACTACACGGCCTGGGCGGCATCGAGGGCCGGTACCCGGAGGT
>read_887|beg|312710|length|253|reverse|gi
GGCGTATCGACGAATATACCCGTTCCTGCAAGCGGTTATGGACGACCTGGATTTTCAGGTCCGGGCGCATCACCACCTCGTTCATCGAACAACGGCCGCAGTTGCTCACCGCGCGCAGTTCGGCCGACCGCGGCACCAAGATCCTCAACTACCTGGCCGACGTGACCGTCAACAAGCCGCACGGCGAGCGCCCGTCGGCGGTGTACCCGCATGACAAGTCTGCCCGACATCGACCTGGCGGCGAGCCCGCCGG
>read_888|beg|1607661|length|253|reverse|gi
GCGGCGACGGTGCTCGGCGCCGCGCAACTGGTGAAGACCCGCGACGAGTTGTCGTGTCTGCACCGGGCCGCCCGGATCACCGAAGAGGCCATTGTCGACGTGCAGCGGGCGCTGCGGCCGGGGGGTACGGCAGATCGTACCTTTCGGCCACCTTCGTCCGCCGCGCATTCGAACTGGGCGCCACCCACCAACATGCTGGAGGCGATCTGGCAGGTAGATGCCGAGTTCGCGGGAAGCCGGGTATGGACGACGC
>read_889|beg|132400|length|249|forward|gi
GGTTTCGGCTACATGGTGGGGAGGCTTGGGCTCGGCATGGACTCGAAGGCGCAAACCGGGCCAGAAGCGCGCTAGCCGCCGGGGCGGCCGGCGGCCTCGAGCGCCGGCGCTGCGGCGGTCGAGCAGGAGCACGGGACGCACCCCCGGCGTCCACGATCGGTCATCGACCCCGGATACCGCTACAATTCATCGAGGGGACGACGAAGTAGTAGCGGTCGCATCGGCAGCACAGGGACCGGTATCGGCCGT
>read_890|beg|1187430|length|252|reverse|gi
TGATCCACCCGTGCGGGGGAACCGCCAGCAGCTCGTCGCGCAGCAGCGCGCCGTAGGCCACCGACCGCGCACGCAGTCCGGCGCCAACTGCGCCAGTTCGGCGACGAATTCGGGCGAGTTCGGCCGCGCCGGCCGCAGCACCGGGATCCCCGGTCGAGCGCCTCGCGGGCCACCGGCGACGGCTCGGGCTTGCCGCGCCGACCGGAAGCGGCGTCGGGCCGGGTCAGCACGGCGATCATACTCGTGGCGCGG
>read_891|beg|1062000|length|251|forward|gi
CCGGAAGCGCACGCGGGGTTTTCGGGGGCGCGGTGTCCGGGCTCATCTCGTTGTTGGCCGAGGCGAAGGTGTTGTTCATGGTGCGCATGGCGAACTTCAGCACCACACCGTTGAGCAGGGTGATGGTGACACCACCAGCAGGGCCACCACGATGGTCGCCGACAGCCGAAACGGCGCGTCCGGTCGAGCCGGCCGACCAGGAAGCTGACCAGCCAGCGGGTGAATTGGCCGATCTCGACGCAGGTGAACGA
>read_892|beg|336801|length|253|reverse|gi
TTGGTGCCGGTGACGACGACGGTGCGCCGGCCGGTGGCCAGTTGCCGCAGCACCGAGCGGTCCAGCGTCATCGTCGACCAGCCCGCCGATCATGGCGCCGGCGCCGTCGGCCGGTCACCCGGGACGCCCAGCGCGCGCTCCGCTCCCGCGGCCAGGGCCAGGCGGGCACGGGTGGTCAGCACCCGGAGAGTTTAAGGGCGATCGCAAGCGCGGCGCTTGTCGCCGGGCGCAGCGGGTCGCCCTCATCGAGTTC
>read_893|beg|2632786|length|252|reverse|gi
GCAAGGGGATTCGCTGACGGCGACGCTGAGTCGAGCCGCCGACCGCGCACCGGCCGAGGACCGCCCGGACGCGGGCGAGCTGGGCTGCTTGTTCTACACCTCGGGCACACCGGCCCGTCCAAGGCGGTGGCCACCACCTAGGCACTACCTGTTCTCGGTCGCGGCGACCGTCGCGGCGGCCTGGGAGTTCCGCCAGGGCGAGGTGCTGTGGACGGCGATGCCGTTGTTTCATCTCACGCGCGGCGCCCACGC
>read_894|beg|740431|length|248|forward|gi
GGGTGGGCGCGACCGGCAGCGCAACGTGTGCAGCGCCAAATAGGCTGCGCCCAGGGTAGGATTCGTCGGCTCCCCGGCCGCCGAGACCTCGGCGATCAGATCGTCGAAACGCGAGTAGAGGTAGGCGATGCGCTCCAGAAGCAGGAGGACCGTTCATACGGCAGCAGATCCATGGCCAGGCGCCAGCCGTCGCCGGGCCGGCCGAGCATGCGGCTCGACGGAATCGCCACGTCGTCGTAGTACACCTC
>read_895|beg|567227|length|256|reverse|gi
CTGGCGATGGCCTGGGAGAAGCAGTCGGAGTCGAATGCCATGTGGGCGTTGTCGATTCCGGTTCCGTTCACTCAAGCCGGTGGGCGCGGGGTGCCGGTGGCTATTTTCGCCCCGCACGTGCGGGGCCTACATCCGCCGCTCCGGCGTCACCGACGCACATCGGCGCCATGGTCGCCGTCAAGGACCGGCTCGAACGGATGCCGTAACCCGTTGGCGCACCTGCATCAGCCCGACATCACCCTGGAGAAGGTGATGG
>read_896|beg|4810879|length|252|reverse|gi
CACGATTACGTGGTGACGGGGGACCTCAGGAACGCGACGCCGATTAACAGCGCCACCAAAGTCGTAATGACGGTCGAGGTCAGCATCCATGTTCGTTCACCGGCGTACGCACTATGCGTTTCGAACGGCCACTTGCCCGAGCAACCACATGGCGACAAGCAGCATTGCCAATATCAGTTGGACGACAAGGGGTGCCGACCAGGTTGCTGTGCGCCAGGCGCCGGCGTCGAGTGGTGTTGCGCGGGTGAACGA
>read_897|beg|4337585|length|251|forward|gi
CGGCCGCCGATTGGTGCCGGTGCGTAAACCGGACACTGGATTCAAAAATCCGGCAATCGGTTTCGGTCGCACTTCAGCTCCGACCGGCGGCGGGGCTAGAACGGCCACCCGGTGGCGTCGCTTTTGTACTTGGCGTTGAGGTCACTGCAGAAGTCGGCGGCGGTGCCGGCGAGCAGGATGTAATAGGTCTCGCCGCGGCGGCTTTCGTAGGAGGTGGGGTGGTCCAGCCGCTGTTGCACATCGCGGTTTCG
>read_898|beg|307247|length|256|forward|gi
ACGGTGGCCGGGGATGAACGCCGGCAAAGACGTACCGCACCCTGATGCGAGAAATCACGCTGCCTACGGAATACGAAGTGGGCCAGGGATACGGCAAGGTCTCCTGGGACGTGTCGCGCCGTCTGGGAGAACTACGTCGGGCTGGTTCCACCAGAATCCACCACCGAGCTCTACCCGGTCGGGTTCGACGCGGTGGCCCACGACGTGGGTCGTAACTGGCCGGCGCGGATGCGCTGCTCGATACGCGCCCGGGCGC
>read_899|beg|4427769|length|255|reverse|gi
CTTCTCGGCGAGTTGCCGCACCGACACCTGCGCGAGTTCCACGTCTGGCTGCGGATGAAGCTGCCGATGTCGGAGGCCATGTCGGAGGCAGCGTTAGGACACCTTGGCGGAGAGCTTCTCCTCGGGTGCCACGGCGTGCTCCTGGTCGGACGGTCGGTCTGGACGGCCCTCAGACTACTACAAGTGCTTGCGTACTTGCAAGCACTTGTTAGCACTGCTAGAAAAGCAGCTGCGCGACGGCGTAGATGACCAGAC
>read_900|beg|2232779|length|252|reverse|gi
TGTAGGCGCCGCTCGTAAATCGTTGCGTCGATGCTTCATCAGGTGCGTTGCCGCGGCTTACCGTTAATCGGCCCCGCCGAGCATGACTCGCGTTCAGTATCCTTCGGTGAACGAGCTGACGACACCGGCGGAAAGGCATCAGGAGTGACCCGACTGCCCCTCGCGAACGCCGACGAGCAACCCGACCACACTCCGCCAACTCTTGGAGGCCCCCGACACCCTGGACGTCCTGCGCCTGATCGCCAACGCGCC
>read_901|beg|4578014|length|253|forward|gi
GGTCGTCTTCGGCGTTGCTCCAGCGCAGGCTGACATCGGTGGGTTCGTCGAGTTGGCGGCTGCGGCCACCTGTCTTGGGTTTCCCGGACCGCGGCGTTGATCCGTTCGATCTCGCTGCGGAACACCTCGGGACGGGTTTCCTTGCTGGCGTAGTGGAAGTAGGTGAGCAGCCCGCGCAGCAGCTCCAGCTTCTCCTTTCCTCCCGCTTGGCCAGGTCGTGGGTGGTCATCAACTCGATGCGCTGCACGGGCGG
>read_902|beg|1397029|length|253|forward|gi
ACGGCCGTGTGCTCAGCGGCGCGCTCGGCTACATCGGGCTGGTCCGACCCGCACGATCCGGCGTCGATCTACCCGCCGTGTCCATTCAAATGGCTCACCGGCTGGAATTGCCCGTTCTGCGGCGGCCTGCGTATGACACACGACCTGCTGCACGGCGTACTGTGGGGTCCGCCGTCCACGACAACGTCTTCCTTGCTGGCCGCCGTCCCGACGCTGGCCGCGTTCCTGCTGGTTCGGCGCGCCCGCGGCCGGC
>read_903|beg|3086351|length|251|forward|gi
TCCGAGCCGTGCGACGGCGGCCCGTATCGTTCGGGGACGGCGTTGGGACGGGCCCGAGTGGAGTCGGATACCAAGTGCGGTAGAAGGTAGTCCGATGCGCCTTGGCCGTACCAGCTCTTGTAATCCGCCGGTGGCGGGGCGCTATCCGGCGCGGGGCGGCCGGGCAAGCGGTCCCAGAGGTAATCCGGGCTTCGACGGAGACTTCAGAAACTCGAATTCACTGCCTCCCCCAGCACCAGCGCCGCCGCCGC
>read_904|beg|290532|length|252|forward|gi
GGATCCGCGCGGTGCCGACCGCCACCGTGTATCAGCCCGCCGACCACCGCGGCCAGCAGGATCGCCACCCCCAGCGGCAGGCTCTAATGCAGGCCCAGGAACCGGAAGGCCGTCGGCGCGGTGTTCTGGGTGATGAAGATCAGCAACAGAATCAGGACTCACGAAGCCGGCGATCAGCGACGACCACAGTGCGCCGGCGCGGGTGAACCCGATCGCCGGTTCCTTGGCGGGTGCGGGGGGTCTTCCCGCAGG
>read_905|beg|3979636|length|254|forward|gi
GCGAAAGACCCGCCGGCCCGACAGTGCGCCGTCGTCATCGATGGCGAACGCGCTCAGCCGCCGCCCGGTGGACTACGGCGACGATCAGCGTCGCCCCGTCCGGGGTGATCGCCACTAGCCGTTGGGGAAGTCCAGGTCGTGGCCACCACGGTCGCACGGTCGTCGGGGTCCAGCCGGATGATCGCGCCGCCGGTGAAGGCCTAGGCAGCCCGAGTAGGCGCGGCCCGCGCGGTCGACCACCATGTCGCCCAGGT
>read_906|beg|3431133|length|250|forward|gi
GTGGTCAGCGGGCCCCCGGCCAATGGCGCGCCGGGGATAGTCGGTGCTGGTCTTCGATCCCGGTGACGGCCACACGCGAACAGCTATCCGCGTGCCGGCGGCGACGGCTATCCGCTGGGCGTTTCGGTCGGCACCGATCGCCGGGTGGTGGTCCGCGATCAGCGACGGCAGGTTTACGGTTTCGCACCGGCCTGAGCCGGCCATACTGTTGGCGTGCCGATCGACGACCCAACGACCAGCCCCCGGACCG
>read_907|beg|1416204|length|251|reverse|gi
CGCTGGTGTTGGCGGTGTTGGCCGGCAGCCGCAGCGCATTGGCCCGCGGGCCGCCGGGTCGCTGGTAGGCGAACCCGCGGTCGACCAGCCGCCCCGCAGCGGTCGACCTCAGGTAGTGGCGGGTGCGGACGAACCGGTTGCGGAACCGCACCCCGGACCCGTCGAGCACGAACGCGCTGACCATCCCGTCGGCGTCGAAAATGCTCTCGACCTAGCGTCGATCCCACCGTCCAGCGGCCCGAGCCGTTGCG
>read_908|beg|119452|length|251|reverse|gi
GAGCTTGCCGACGTCGAAGGAGGGATCGGTCTGCTGCACCGGTATCACACTGCCTGCGGACAGCGTTGTCCTGCTTCCGGTTTCCCGAGCGACAGCCCCAGATACCGCTGGCCGATGATGTTCTGGTAGGTCACCGAGGTCTACGGTGTTGCCGTACAACCGCTGGTCGTTTTCGACGATGAACGACACCTTCGCCCAATTTCCCGGCCGAATTCCACCTTTTCGACCCGGCCGACCCGCACGCCGCCATC
>read_909|beg|4078790|length|251|reverse|gi
TAGAGGCGGGCGTAGGCCCATTCGTCTGCCAAGGTGCGGTGAAATCTCTCGACCTTAGCCGTTGGTCTGTAGGTCGGTAGGGTCGGGTGCGGCGGTGTTCGATATCGCCCAGGGCCTGGGCAAAAACGCGCATCGGTAGCAGGACCCGTTGTCGGTCAACACTTTCCGCACGCTGATCCCACATTCGGCGAACCAGGCATTAGCGCGTGTCCAGAACTCGGCGGCGGTTTCTTTGATCTCATCGTCGAGTA
>read_910|beg|1358566|length|250|reverse|gi
GGTGGCCGAGGTGAACCGGCTGGTCCGTCGTTGGTTCCGGCTCTGGGGTGGTGCGTGGCCGGCTGCGCGGTGCTGACCATCCTGGTGCAGTCCCGAGACGCGCTGGGAGACCTTCGCCGACCAGAGCCTGGCCAGTCTCGGCTACTACCAGAACTGGGAGCTGGCCAACACCGCGTCGGACTACCTGCGGGCCGGTGAGGCCGTCAGCCCGCTGCAGCACATCTGGTCGATGTCGGTGCAGGGCCAGTTC
>read_911|beg|4231130|length|253|forward|gi
GACATGTCGGGCTATGCCGGCACGATGCAGGGCCTGGGCGCCGACATCGCCAGCGAACCAGGCCACCCTGTCCAACGCCTGGCAGGGTGACACCGGGATGACCTACCAGGTGTGGCGAGGCGCAGTGGAAACGAGGCCATGGAGAGCCTGGTGCGCGCCTACCAGTCGATGGCCAGCACCCACGAGGCCAACACCATGTCCATGTTGGCCCGCGACCAGGCCGAAGCCGCCAAATGGGGCGGCTAGTTCGTGG
>read_912|beg|2063065|length|255|forward|gi
CGTCTGCGCTTCCGGACGCACCCGCCTACTACACCGGAAACTCGAACACGATCTCCGAATTTTCCAGGTCGCACCCGCCCACCGCAGTCGCGCACGCCGCGGCCACGCACCGACGAGCGACGCACCCCCAGCTGCTGTGACAACTTCTAGTATCCCGGCGTACGGCGAACGGGGTCCAACTCGATCGGTGCGGAAGATTCGTACGGTTCCCGCTCCGAGGCGGGCGCGAGCCGGTAACCCGGTTCGCTTTCCGAG
>read_913|beg|4766143|length|256|forward|gi
TCCCACCACTAGGTCCCAGTCGGGGCGGGCGGCCCGCGGAGAACCGCATGCCGTCCGGCCGGCGCACTCCCTCGATCTTGATCACGTCGGCGCCCCAGGGCGCCCAGCAGTTGGGTGGTCGACCGGGCCGGCCCAGAACGCGGTGAGGTCGGTGACCCGGATGCCCGGACAGCGGAAGGGTGTCCGGCGTCCTCGCCGCGGGCCGGCTCGGGCCGGGGCGGCCAGTGCACCCGCCCGTTGTCGGCGCCCAACGCCG
>read_914|beg|2975817|length|252|reverse|gi
CTGAAGCCGCTCAGCTCGCGGTAGCGCGGCAGGCCGCAACGCGGGTGTTGCGGAACTCGACTCCGTGCTGTGCGCGAAACGCCGAAACTCCGGGCCGGCAATGTCGGTCAGCGCCCGGATGGCTTCGCTCTGCGTGTAGCGGTTGGGCGGAAACTTGACCGCAACACCGGTGATCGACGGACTTTCCCCCACGATGTCCCCTGAAACTGTGCTCGTGCCGACGAAATACGCGGCTCCCCCTTTGATCCATGT
>read_915|beg|1362224|length|255|forward|gi
GGCCTGGCTGGACGCGGTCGAACAGCAGCGCCGCGCGGCCGGGCTGTCGCCGCTCGCTGCGGCCGCGGCCGCCCGTGGCCACCGAGCTGGACCTGGCCTCCAACGACTACCTCGGGCTGTCCCAGCACCCCGTACGTGATCGACGGCGGGGTCGCCGCGCTGCGCATGTGGGGCGCCGGGGCGACCGGGTCGCGGCTGGTACACCGGGGATACCGACGCTGCACCAGCAGTTCGACGTCCGAGCTCGCCGACTAC
>read_916|beg|325647|length|255|forward|gi
GGTGCCGGTGGACGGATCCCACACGCAGGCCTTCCCCACTCCGATCGTCGGTGGGCAGCCGGGCACCGGCCCAGGCCGCGTACGCCTCGGCCGTCGAAAAAGCTGACGTGCTGCACCGGTTCGTACGGCCGGGATGTCTTCGACATGGCCGAACCGGGTGCGGGTGCGCGCGTCGGGGTGGCCCAGAACTGGGGCGCCGTCAGGCCCGCGGCCTGGCGGTGCTGCCAGCCGCGCCGCGACCACCACCGCGGCTCG
>read_917|beg|442699|length|256|forward|gi
GCGGCTCGCGCTGTGCTGGTCGGCTGGCCGGCGACCACGGGTTGGGCATAGCCACCCTGATGCGCGCCGCGCACGCGGGATATCGCTGACGCGGCAACGGTTCGTCGGCCCGGGTGTCATCGAGCCTGGCCGGCGCGCGGGCCACCGCGGCGATCCTGGCCGTCCCTGCCGGTGCTTGGCGTGCTGCTCGGCCAACTGATCGGGCGCCCGGCCGCTGGATTTCCTGCTGGGCGGGCAGGTGGGTGGGTGGCTGCTG
>read_918|beg|70160|length|251|reverse|gi
CGCGATCACCGCCTGGCGGACGTGCACGGGCACCTGGTTGAGATTGACGTCACCCGATTGCCTTCCGGCGGAATGAGTTTCGCGATCTCCGAGCCCGTCGCTGGCCAGGATCGTCGAAACCTGGTTGGTGCGAAGGTCACCCGGCTTGGGGATGTCGACGATGAAGTAGGCCATCGCGTAACGTGACGATCGGCAACAACACCAGCACCGCCGCGCACAGGTAGGCGGCGCGGCGCACCCACAGCCAGTTG
>read_919|beg|574055|length|253|reverse|gi
GGAAGGCCCGCGCGCATTCGCCGAGAAGCGCAAACCCAACGTTCCCAAAACGCTAGCCCGGTCGGGTCGCTCGGCGCGCGGGGCGCCTTCTTGGCGTGCGCCCCGGCGTCCTCTCGGCGTGCGCCCCGGTCGTCCTCTTCTCGCCGTAACGTGCACCTACTGCGACTTTCGGGCCCGATTTTCGCGCTCAGTGCACGCTCGGCACGCTTGTCGGGTTCCCCGGCACACTCCTGCCACTGGCGGAGCCTTTCAT
>read_920|beg|1258791|length|255|reverse|gi
CTGCTACGCGCGAGGCGGGATCGAGGTTGTTGGTCGGCTCGTCGAGCAGCAACACGTTGGCGGTCGACGCCACCAGACCGGCCAGTGCCAGCCGGGTCTTCCTCGCCGCCGGACAGTCGTGCCGGCCGGTTGGTCGAGTTGGGGCCCGCTGAAACATGAACGCCCCCAGCACGGCCGCGCAGGTCCTGCTCGCCGGAATCCGGTGCGGCGTGGCGGATGTTCTGCCAGACGGTCGCATCGTTGTCCAGCGTGTCG
>read_921|beg|1281784|length|255|reverse|gi
GGGCGGCGTGCTGCCCGTACGCGACGCTGGGCACGTTCAGCCAGACGATCAGCGAGGGCGTGCACGACGAACAGCACGACATCGGTTTGATCATCCTGGACGGCGACAACGTGCCGCAGTCGCCGGCGATCGCGGCGTCGGTGCCGGGTGTACCGGCGTCGCCGCCAATCTGCAAGTGGGACAACAGCTGTGCAAGTTCGGCATGGGCTCGGGCGCGGACGCCTGCGGGCAGATCGTCGAGATCGACCGGTCAGC
>read_922|beg|2519072|length|250|forward|gi
GCGGCCCGCTCGGGCTGGACGCGGCGATCGAGCGCGCCAACCGGTACGCGCGCGCGGGGGCCGACATCGTCTTCGTGGAGGCGCCGCACGACGCCGGCGAAATCGAGCGTCATCGCAACCGAAGTCGACGCACCCCTGCTGATCAACCTGGTGCTCGGCGGCCTGACGCCGCTGCAGTCGGCGGCGCGGCTGCACGAGCTGGGTTACGCCATCGCCATCCACCCCGGCGACCTGCTGTGCACACGACGTT
>read_923|beg|3232182|length|247|reverse|gi
TCCTGCCAGCCGCCCACCAACAGCACCGGCACCCGTCACCCGGTCCAGGGCTTCTTGCACCGAACGAGTTCCAGAACGGATCGGACGGGTCGGCGTGTTCGATCCAGATTCGAACCAGGGCGCGCCGGTGCCAGCAGCGCCCGGGCGGCCTCGCCGAGCGGCACCCCGGCCGCCGCTTCGGCCACCTTGCGGCGGGCCCGCAGCTGGTGCAGCGCGGCCCGGGCGCGCACCGGGTCCTCCTGGTGCG
>read_924|beg|61166|length|254|reverse|gi
ACGGCATTCCGAGAGACCAAGGAGCAGCAGGCACGGTGGCGCTAGTATGCACGGCGAACGCGAGTTCGACAGCTTCCAGGTCCATGCTGGACCTGACGTATCGCCGCAGCGCCGCACCGCGAGGTGAAGGCGCTGCGCCGCGGGGTGTTCCACAACTCGCGCAAGCTGGACAACGGCAAATGGACGTGGCGCTACGACGCCATCCGCAAATTCCCCGGACTTCGACGGCCCTGTGGGCGGACGTCGACGCCCTG
>read_925|beg|941708|length|251|reverse|gi
CGCCGCGCGCAACCGGGCTCACGCCCCGGTGCTGGGCGCCGTCCCCAGCGGCTGGTCGGAACCTGCCGTCGGGCTTTCACTCAAGGACGTACCGCGACGACGAGGGCCACGAGCATCGGGTCCAATACCGTTTCACCAAACCGGTTTGGTTCTGCCCGACGACCCGTCGGTGCAGCTGGTGTCGGCCACGGCCGACGACGTGGTGTCTGCCACCGACGGTGTCGAGCACAACTTCTCGGTAGCGCCGCTAC
>read_926|beg|1569292|length|251|reverse|gi
CAGGATGCCCATCCATATCGACACCGTCGCAACTCCGGTGCCCCGGAAATCCACCGCCATGTCCGCGGCCATCTTGTCGACTCCGGCCTTCTGCGCGCCGTACGCGGGACCGTGCATGTAGCACACCGACCCCGGCGACGACGTGAACGCAATCAGCCCGCGTCCGCCCGCAACCAACAGCGGCGCGGCGTACCAGGACGCCACATAAGACGACCGCAATCCCACATCGAGCACATCCGGCCAAGTCGAGT
>read_927|beg|4120689|length|250|forward|gi
GCGGCATCGTGGGCGACCGCAACGGGCTGCCCGACGGTGCAGTCGCCCATCCTCAAGCAGGCGTTCTCCCGTCGAAGACGGTATCTGCCTGGACGATCCGACGTTTCGGTGCCGGTGTACCCGGTGCGCATCACCGCCGACAGCTACGTTCAGGGGGCCGCGACTACCAGCCGCGGGCGGCCTGAGCGGTCACCGGGTGATGTCGCCGACCAGGTAGCGCTGCATAGTCGGCCCGATCGCGTCGACGATG
>read_928|beg|273922|length|256|reverse|gi
GAACACCAACCGCCGCGGCCCCCCAACTAGGGCCGCGAGCGGCGCAACTCCAACATCTCAGCCTCCACTACCGCCGGCATCTGATGCGGACAACTCACCGGCCGATGCGACCGATCCCACCAGTCCTTCCAGGCCCGCGGCTTATACCGGGCCAGTCCATCGGTGCAGTCGTCTGACGCGCCACCCCGAACCTTCTCTGCGGGCCTGCGACACCGACAACCCGTCACTGATTACCGCCATCACGGCCTGATACCGC
>read_929|beg|1460457|length|254|forward|gi
CGCCGGTGTCAGGTGCGCACGCTGCTCGCCCGCGAGCTGCCGGTCTACGTCATCTCGTATCGGGCGTCACCTTCCGCACCGACGAACTCGATGCCACCCACACCCCGGTCTTCCACCAGGTCGAGGGCCTGGCCGTAGGACCGCGGCCTGTCCATGGCGCACCTGCGCGGAACGCTGGATGCGTTCGCGCGAGCAGAATTCGGCCCGCAGGCGCGGACCCGGATCCGGCCCGCACTTCTTCCCGTTCACCGAAC
>read_930|beg|87056|length|251|forward|gi
ACCTTGACGCGTTTGGCAACAGGTAGGCCAGGTCGCGCGACAACCCTTATGCCGCAGCACGATTACTGTGATACTGCGGCCGCTTACGAGTAGCTGCTGTCCGCTGACGCCGCCGGCGGGTTCGCCGGTTACTCGCAAACACCGTCCGGCAGCGGCCCCGGGGGACTACATTGTTGCGATCGGTAGGGGGCCGGCGAAAGGACGCTATCGATATGAGCATCGACAACGAATCGACGGCGTCGCGCCAGTTC
>read_931|beg|4397890|length|251|reverse|gi
CGTTGAGTAACGCGTCGAGGATACGGCAGCGTCCTTGGCGGCGGGCAGGCCGCAACCGATGCGAACGCCGTCCGGGCGGCGGTCGTCACCCGCATTCCGGACACGCTGTCCGCCTCGTCATCGGCCAGCGTGTAGCTGCGCACGAGGATGCCGCGCTGACCGTGCCGATCCGCCCGCACGATTTCGGCGGGCGCGGCCGCATCGAGCCACTTGGTGCCATGGGATCGCCGCGGCGGACAAACCGGCCGTGT
>read_932|beg|969156|length|253|forward|gi
GCGTCGAAACCCTGGGCATGGTGGCCGACATCACCTCATCGGTCGAATACGGGCACCGAAATCGATTCGCGCAGCTACACATTCATCGCCTATCTGGGCGACTACTACGCCTTCACCACCCTGACCACCGATCCCGGCGCGGCGGTTCCGGTGCTGCCACCGCAGTTCGCCGTCGGACTCTGCTCGCCAAAACGGTGTCCACGTTGCGCAGTTGGCCACCCGCTTGGGTAGATTGGCCCACGATGTCCAAGCT
>read_933|beg|1422284|length|255|reverse|gi
CGCTGGCCACCCTCACCGAGAAGCGATTCTCCGACCCACACTGGATCTTCGAGCGCAAGTTCGACGGCATGCGCTGCCTGGCCTTACCGTCGACGGCGACCGGGTCCGGCTGCTGTCGCGAAACCCGTAAGCCGCTCAACGGGACCTACCCGGTAATTGGTGGAGTCGCTGGCCGCGCAGCGCGAGACGTCGCTTCGTGCTGGACGGCGAGGTGGTGGCGTTCGAGGGCCGCCGCACCAGCTTCGCCCGGCTGCA
>read_934|beg|4222149|length|249|forward|gi
CAAAGCGCTGGTGCTGCGCGCCCACGTCGACGAGGACTCGGCGAGCGAAGTGCTGCAGGACCTGTACGCGGCCCACCCCGAGAACGAACAGGTCAACAGGCCCTGACCGACACCAGTTTCGGCATCGTGACCACCACGGCGGCGCGCATCGAAGCCCGCACCGATCCGTGGGATCCCGAAACCGAGCCCAGCGCCGAGGATTTCGTCGACCCCGCCGCCACGAACGCAAGGCCGTGCTGCTGCACGACG
>read_935|beg|1389886|length|249|reverse|gi
TGCAGAAGTTCGACTATCCGGCTGCTGTCGGATACCGACGGCGCGGTGGCCGCCCAGTTCGGCGTCAAGCGTGGACTGCTGAGCAAACTGCTGCCGGTCAAGCGCACCAGTTCGTCATCGACACCGACCGCACCGTGCTCGACGTGATCTCCAGCGATTCAACATGGACACCCACGCCGACAAGGCGCTGGCCACGCTGCGCGCCCGGGCCTGACCGTCACGGGCTGACCGCCAGGAAGACGTAGGCGG
>read_936|beg|2877659|length|252|forward|gi
CCGGCGGCGAGATCATCGACCTGCTGGCCCGGTTGCGCGGCGGCATCGACAAGAAGCGCCGCGCCGAGCTGATCGAGCGCTTCGACCTCGACCCGCACAAGAAGGCACGCACCTACTCCAAGGGCAACCGGTCAGAAGGTTTCGCTGATTTCGGCGTTCTCGTCGTCGCGCCCGGCTGCTGCTCTTGGACGAGCCCAGCAGCGGCCTGGTCCCGTCGATGGAGAACGTTTTTCAACAGTGCGTGGCGCAGGC
>read_937|beg|4678236|length|250|forward|gi
ATTTCGGCGGCGCGGGCCGGAGGCCCAGCGGTGCTGTTGTTGCCTAAGGACATTCAGCAGGCCCGGGTCGGCGTCGGCGAGCGCAACGGCCACGGCGCACCCGGCGGGGAGTCGCGGATTGCGGGCAATGGCGGCCCCCGGCCGGCGACCCGCACCCGACTCGCGGCGCAATTGCGCCGCGTGACCGGCGAGATCGCCATCATCGCCGGCGAACAGGTGGCCCGCGACGACGCCCGGGCCGAGCTCGAGG
>read_938|beg|3472485|length|254|reverse|gi
GTCAGCTGCGCGCCGAGCGGCGCGTGCCCGGCGATGAGCCGCGCCAACTCCACCGCCCGCTCGGCCAGCCGGTCCGGCTCGACGACCTCGCTCACCAGCCCGCGCCGGTCGGTCTTTCGGCGGCCGACACGGTACGGGCCGGTGAGCATCCAGTCGGCGGCGACGCCGGTCCCGACGATGCGGGGGCAGGTGATAGCTCATGCCCATCTCGGCGCCGGACAGCCCGAGCAGGATGGCCGCGTTGGCGAAAGTCG
>read_939|beg|4045858|length|253|forward|gi
TGCCGCCGCCGAGGCCGACCCGCGGGTGACGGCGATCGCGCAGCGCGCCGCCGCGCCGCTGCGGGTGGTGGTTCGCGGCCGCCGGGGGGTCGGCCGCCGCACGCTGGCCCGCGCCCTGGACCGGGTCCGGACGCGCGACCGGTATCGCGGTGACCACCGTACGCGGCCGACGTCTGGTGCACGTGACCGCCGAGGTGGCCAAGCCCGAAGACACCCAGGCCATCTCGACCGCGCGCGTCCGCCCGGTCACCCG
>read_940|beg|3826763|length|258|forward|gi
ATGATCACCCTGCGCCGAAGGGCATGACGTACGGCTACTCGCCGATCGGCGCGATGATCGCCAGCGAGAGGTTGTTCGAGTCCGTTCGACGACGGCGACACCATGTTCCCGCACGGCTATACCCTTTGGCGGCCACCCGGTTTCGGGCGGCGGTCGGGCTGGTCAACCTCGACATCTTACGAGCGCGAGGGGCTACAACGACCGGGTCAGGACCCTGGCGCCGACACTTCCGCGCCACTCTGGAAAAGCTGTACGACC
>read_941|beg|3464944|length|254|forward|gi
GTGTAGGCGACCTGCCCGTATCTGGCCCTCGAAGGCGGCGATGGAGGCGGTGTTGATGATGACGCCGCGCTCCTCGTCCGTCGGGCTCGTTCTTGGCCATGTGCGCGGCGGCCAGCCGGCTGATGTTGAAGGTGGCGATGAGGTTAGAGGTCGTATCACCGACTGGAAGATTCGAGGTACGTGCGGGCCGTTCTTGGTCAGGGTCCGTTTGGCGATGCCGCCCCCGGCGGTGGTGACGATGACGTGCAGGCCGC
>read_942|beg|2443402|length|250|forward|gi
CGGCGCGGCCATCGGTGAGCGCCACTTGGACGATTGGCAGTGGACGCTCGGAATCAACCTGTGGGGTCCCATTCACGGCTGTCATGTGTTCACCCCGATCCTGCGCGACGCCGCGCCGTCGGCCGTCGCCGCGGGGCATCATCAACGTCGCCTCGGCCGCGGCGTTCGGCGCGGCCCCCGGCATGGCTGCCTACAACGTCAGCAAGGCGGGCGTGCTGTCACTGTCCGAGCCCTGGCCGCCGAGCTGTCC
>read_943|beg|3161649|length|256|reverse|gi
GTGCGGCGGCCGACGGCAAGCCCGTTGCACGCCGAGACCGGATATCGTGCGGGTGCCGCAACCGGGTCGGCTCGAACTGGTGCTGGCCCACCCCAGCGGCATCACCGAGTATCGAGGTCGGCAGCTACGCGGTCACCGGCGGCCTCATCGAGATGCGGATGTCCACCACGTCGATACGGGCTGACCCCCAGCGCCAAGGAGGTGACGGCGCTCGCGCGTTGGTTCCGTATCGACGGTCGACGAGCTTTCCGTACTC
>read_944|beg|1393037|length|248|reverse|gi
GGGCGAAGCAATCCCGGTCCACCTCCAGCGTCGCCAGATCGCGGGCGTTGACGCCGATCACCTTGGCGCCAGCCCGCAGCGCCCGGTCGGCTTCTTCCTCGGTGTGCACCTCGACGAGCGCGGTCATGCCCAGCGATTCGGTGCGGTCCAGCATCGACACCAGCGCCGACTGCTCCAGGCGGCCACGATGAGCACAGCATGTCGGCGCCGTGCGCACGCGCCTCGTGGATCTGATACGGCTGCACCAC
>read_945|beg|4380231|length|252|forward|gi
CCCGGTACTCGTGCTGCAGCATCCGGGCGAACAGGCCGTGGCCCTCGATGGACACCGGGTTGCCGTCGGCGTCCAGCCCGGTGACCCGTGCCCAGCTGGGCCCGCCCGGTGGGGAACGATTCGCCGGGCACCGACAGGCAGCCCTCGTGTCGGTGTCCGGGTCGGGCATGGTCTCGGGGATCTCGGAGGTCTCCAGCACCGGGTTGACCACCACGCCGCGGCGCCGCTCGGTCAGCCCCCGGTCGTACGGCG
>read_946|beg|4085654|length|254|reverse|gi
TCCGCCAGGCGCGCAGCATGTCGTCGACGGGTACGCCGTCGTGCGCCCGCGCCTCCCGATCGCGGTCGAGGCCCGCGATCTGCGGCTCGTGCAACGCCGTCGGCGCCCGTCCGACGGCGGACCGCAAGACCCACTCGAGCTCGGCCTCGAGTGCCTCGTCGGCAACCGAGCGGTAGACCGGAAGCCGGGACCGAATGTACGCTGCGGACGCGACCGACCACCGCGGCGTGGTCGTCGAGCAGCGCGCCGACGAG
>read_947|beg|4420155|length|253|forward|gi
ACGGGGAGCGACACCGTGAGCCTGGACGAAACAAATGATGCCGGTGCCCGACGGTCACCCCGACGTTTTCGATCGCGAATGGCCGCTGCGGGTCGGCGACATGACCGCACCGGGCGGCTGCGGCTGGACGCCGCGGCCCGCCACATTCAGGACATCGGCCGAGGACCAGCTGCGGGAGATGGGTTTCGAGGAGACCCACCCGCTGTGGTATCGTCCGGCTCACCACTGCTGGACCTGATCCGGCCGATCGAGT
>read_948|beg|4263704|length|251|reverse|gi
CCACGACGGCGCGCCCGACGCGGTGTGTTTTTGGGGCCATGGGCGACGACCCCGATGAGCACGCAGTAATAGTCCTGTCGTGAGTCAGGATTGCCAACAGGCAAAGCAGGCCCGGGTCGTCGGTTTCATCATGATGATCAGGGGGTGAAGGTGGGTGGTGACATCGACTCTTCCGGCGATGACACGGCCCAGTAGCTGCTATGGGCCGCTACGGTCGGCAGGCCAAAGGGCCAGCTCGGTTCGGGCGCCGC
>read_949|beg|4182713|length|248|forward|gi
CCGCGTTGCAGTGAAATCGAGAAGGGAAACGCCTGCCTCGGATACGAGCGGCGGCTGTCCGGTAAGGAGCGATTCATGCGGGTCGAAGTCGGCGCCTCGGCGTGCGAGGGATGCAGGTTGCGCAAGATTGATTCGATACTCGTTATGTCGCAGGTGATTCGCGACCTCGGCGCCAGTCGCCGAAGCACGGCCTCGGTCCGCGTTCGGGTTTGGACAACACCAGCACGTCGGCGAATTCGGCTTGGTCG
>read_950|beg|3275398|length|254|reverse|gi
CCACCCTGGCCCAGGCCAGCCCGCCGGACATGCGGGCTGCCGATCTCGCTGGCCCTGGGCTGGCCGCACCGGGTGCCCGGGGTCGGCCGCCTGCTGCGACTTCTCCACCGCGTCGAGCTGGGAATTCGAGCCGCTGGACAACGAGGTCTTCCCCGCCGTCGAGCTAGGCCCGCCACGCCGGGCAGGCCGGCGGCTGCATGACCGCGATCTACAAACGCCGCCAACGAGGAGGCCGCCGCGGCGTTCCTGGCCGG
>read_951|beg|1352440|length|254|forward|gi
GTCCCAGCGGGTGACCGCCACCACGATGTCGGCACCGCGGGTAAAGGCCAGCACGTGATCGCAGGCGTCCCCGTCGGCGAGCAGGGGGGGCGTAGTCACCGTGCAGGAAGGTATCCGGATGGGCCCGCCGCACCCGAAGGACGGTAGGTGTACCACCCGGATCTTCGGATGCTGCAACGCCTGCAGCGCGGCGCGCCGCGCCCGGTAGTCGACCGGGCGGCGATTGTCCGGGTCGACCAGGCTGTCGTCCCACA
>read_952|beg|470624|length|253|forward|gi
GCCGCGCATTGCCGGACCCGCGCGGCTGGGCGAACAGGTCGGTCCCCCGCGGGCGACGTCCGGTACGTCCGTCCGCTCGGCGAGGTCCAGACCACGGTGCCGTCGGCCAGTTGCCTGTCGCGCCACCCGCCGAAGGTTTTGAGCCGATGATGTTGGCGGCACAGGCATTTGAGGTTCTCCAGCACCGTCCACCCGCCGGCCACCGGATTCTGATGGTTGAACGGCACGGAATGGTCGAGGTCACAGATCACCG
>read_953|beg|836268|length|253|reverse|gi
TCAGCGGTTTTCGATCGCCCGTCGGGCGCAACCGGGCCGCCACCGACGAGCGGCGGCGGCGGGTTAATGTTAATCGTCGATGTCCACCGAATCCGGCCCGAACCGCACCGCGCCGCGCTGCCGGCGGCGCTGCTGCGGGTGTGGCCGTTCTCGCGCTCGGTGCGCTGGGTTGGCTGGCCGCGGTGGGCGCCGCCCTTCCTGGTGCCGGGGCCTGCACTGCTGGCGTCCCGGTGACACTGGCCGGCCTGGGCGT
>read_954|beg|586662|length|252|forward|gi
ATCGGCGCGGCCGACCTCTCGGGGGCCGGCACGGCGTTCGGCACCATCACCCAGCTGGGTCCGGTGGTGACGGTGCTGGTGGTGGCCGGCGCGGGTGCGACGGCGATCTGCGCGGATCTGGGTGTCGCGCACCATCCGCGAGGAGATCGACGCGATGCGGGTGCTGGGCATCGACCCGATCCACCGGCTGGTGGTGCCCCCGGGTGCTGGCGTCGACGGTGGTGGCGTTGCTGCTCAACGGATTGGTCTGTG
>read_955|beg|3273875|length|252|forward|gi
CAAGCGTGGGCGCCGGGGTCTGCGGCATGCCCAGGCCTGTCGTCACGTTCGTTCCTTCACGTCGATTACCGGAGTCGATTACTGGAAAGAGCCTGATCGGGTTGACCAGGTCCGCGGTCACCGTCAGCAACATGTAGCCCACCACGAACACCAGCACGACGTACGGTCGCCGGCATGAGTTTGAGGTAGTTCACCGGCGCCGCGGGACCATGCCGCGGGCCGTACCGGATCAGGTTGCGGACCTTCTCGAAC
>read_956|beg|181885|length|252|forward|gi
AGGTGCACCAGTTCGAGATCATGCCGCGTCCGCCGGACACCCGCCGTCCCCGTACCACCCCGTGGCCGACCCTACCCGCTGATGTACCGGGTGTCCTCGGCGCACGAGGAGGGCGGCGAGCGGGTGTTCTCGGTCAACACCGAGGAGTTCGTCGGGAGAACGGTCGCGTCACGGCGCTCAAGGCGCACGAGGTGACCATGGAGGACGGCAAGTTCGTCAAGGTCGAGGCTCGGAGTTCGAACTCGAGGCCGA
>read_957|beg|742613|length|251|reverse|gi
CGGGCGCGGACGACAACGTGATCGACCTGGGCGAGGCGATCCTGTTGCCCGGGTTGATGGACATGGAGGTCAACCTGCTATGGGCGGGCGCGGGGAGAAACCCGGTCTGTCTCAGGTGCAGGACGACCCGCCGACCCGGGTGCTGCGCGCGGTCGGCAATGCCCGGCGCACGCTGCGCGCCGGGTTCACCACGGTGCGCAACCTGGGCCTGTTCGTCAAGACCGGCGGATATCTACGTGGACGTGGGCGCT
>read_958|beg|2436020|length|252|forward|gi
CAGCGTGCAGGACCTGCTGCTGCCCGACGATCGCCAGCCGGCGCCGGGCGATCACCGCCGCCGCCGGGCCCGGGGACGCCGCCATGACGAGGGTCCGGCTTTGTATCGTAGCGTGCGCCTTCGCCGTTAGGTGGCTGTTCCTTTCAGGGCGTGAACTCGTTGCCCCTGCCCGGTGCTGTCGGTCGCGGGCCACACGCCAGTCATCTATCACATCGAGATCGCCAATATACGGACCCTGGAATCGAATTTCGC
>read_959|beg|2924859|length|255|forward|gi
TTTATACCCGGTGAAGAATAATATAATTCTATGGAAACGCCCTGCATCCCCATCTGCTCCCAGGCCAATAGCGCCCGTTCAAGGATTCGAAGGTCGTTCACCGATAGCTATCCCGTGATATTTCCGGTGGCTTTTGCATCGGGTTGTAAGGCCGTTTACCCCGGCTTTCGCCCCTCCCGCTTACGTTCTCTCCTAATTTTTTCATGCAGGCACTCACGCTTTTACTCGTCATTCCTGGATTTGCCGCAGGCGGCG
>read_960|beg|2652713|length|255|forward|gi
CATTTAGCAAATATCACGAGGTTGTATGTAAACCTATTCGGTTACCTTCGCTGTCGAATAAACAACGCGATGGTTTCCAATGTCATCTCCGGGAACCATGGGTTCCAGTAACACACTTGCCACCAGCAAGGACGACACGTTCAATCGAGGCTAACAAATCGGCGGTATGTCAGATAAATAACGACTCCCTGCGCAACTGGAGCGACATCATCCTGCTTTATCAGCGCTCCGCCGGGGTCCGGGTTCAGCATACGG
>read_961|beg|2762871|length|252|forward|gi
TGTCCGGCGTTCCGGGATTCTGGCTATCACCGTCGGCGTTCCAAAACTCACTCGGCCCTGGCGAGTTTATTGCAGCACTATGGTACGGAAGAGCAGAAGAATCACTATCTGCCGCGACTGGCGCGCGGCCAGGAGATCCCCTGCTTTGCGCTGACCACCCGGAACGTCAGGTTCTGATGCAGGCGCCATTCCGGAACCGGCGTGGTTTGCATGGGCGAATGGCAGGGCCAGCGAGGTGCTGGGTATGCGCCT
>read_962|beg|2199668|length|254|reverse|gi
GTCTGAGCAGAGTGACGCGTCAGATGCGACGTGTGCGCGGCGCGGATATCGCCATGATTTTCCAGGAGCCAATGACCTCGCTCAACCCGGTATTTACCGTTGGCGAGCAAAATTGCCGAATCTATTCGTTTGTCATCAGGGCGCCCAGCCACGAAGAGGCGCTGGCGGAAGCGAAACGTTGCTACGATCAGGTACGGATCCCGGAGTCGCAGGCGATTTTATCGCGTTATCCGCATCAGCTTTCCGGCGGGATG
>read_963|beg|1252902|length|251|reverse|gi
AAGAAAATCAGGCACGACGCGAGTAATACCGCGTTTATTTTTTCTTATGCCATTTATCATCCTCGCCTTTTTCATAATCGTTTTTAACCGGCCGCCCAGGCGACTTTGTGTGCGGTTTCCTCGCGGCTGGCGTCATACGACGATCGGCTTTATCTTTATATTGCGTCCCAGGCGCTATTAAAGGCTTCTTTGTAAATGTCCTGGGCATGGGTTAGGAAGAACATTCCGCACATTATCGGGTAAATCACTTT
>read_964|beg|4189628|length|250|reverse|gi
TCGCCCGACCCGGCTTACAGAACCCCACCAGCGTAAGATTACACCGTTCAGCGACGTCAACCGCGAGCGTGGTAGCAGCAGAAACCGCAAACAAAATTTCCACACCGCACATCGCCGACTTCGCACCATTTCGTAACTCGCACGACTGGTAAACCAGCGCCGCGCCTTGCCGCCATTCCTCACCTTCCGTAGGCGCGGCGGCCGAGCAGTTTATCCAGCGCAACGTGGCGTCCGACATCTTCATGGCCCC
>read_965|beg|3133371|length|248|forward|gi
ATACTCCCACCGGCACATCACGCGTAGCGGGGTTATCGCAAGGCGCTGGAAAAATACTGGCATCCCCTGGCAACCGGCAAAAGTGAAATACGGCGATTACACGCTGACGCGCGGCTATGACGCCTGCCGGGAATTCTGGAGGAAGGCGTCACGTTAGCGCGCTATTGCCTGTAATGATGAACGGCGCTGGCGCGGCAAAAGCGCTGCGCCAGGCCGGACTTACGCATCCCGCAGGATGTGTCGCTGTT
>read_966|beg|775116|length|255|forward|gi
CTACAGCGTCCAGAACGTGTGCCGGGCAGATACTACTCGCTGTCCCGGCGCAGGAATCAGAAAATGATCGTTAAACACGCCCGTTACCACCAACAGCCCAATACAGAAAAATAATTAAGATTGCCCATAGAAGAATTTTCGATTGTTTGTCCCTTTATTGGTAAATACAAACAAAGTATAGGAAAGTATTAAGCCATCTGCTGCCTTGTTGGGCGCGGCGACGTTTAACTCATGAAGGCTGCTGGCGCGTATTGC
>read_967|beg|4386606|length|252|forward|gi
CATGATGGTACGTAAAGTTCTCCATCTCCGCGGTGTGTACGCTGGATATGCTAAAACAGGCCTGGCGCGGCAACGTGCGCCGCCCTTTTGGCGCTCAATCCGATATCATGCTGCGCTCATTGCTCCTTCAGCTTTGTTTTGGCGCAATCACGGTGTCAGGCGCGCGGCTGGGCAGCGATATTATCGCGGTAAATGCAGTCCTGATGACCCTTACTCACCTTTACGGCCTATGCGCTGGACGGTTTTGCTTAT
>read_968|beg|4132819|length|251|reverse|gi
CGATTTTGTAAATCGACGGAGCGGCTGTATTTCATACTCTGCATAGCAGGCTGTTCTAAGCCGCGGCCATCGCCATTGTCGAAACGGAAAGGTATAAGATATCGCCTTTACTCTTACTATCAATTTTAAAGGCCGTATGTTGCGTCCATGTCCAGTCGAACGTCACCCTCGCAGCCACTGTCCTGGCAGGCGATTTTTTGGCCTTTGCTATCCACAGGCGTAGAATTGCGGCATTAAATGGCGCGTTTCCA
>read_969|beg|1422843|length|250|forward|gi
GCCGGCGATAACCCGCGCATGGCCATAGACTTTGGCGCAGTCACAGATCCAGACATTATTGTCTTTGTTGCCTTCGATGAGCGCGAAATCAAAGACCTCCGCCCGGTGCTCAATAAAAGCGTGTGTGATAGTGGCGTCGCCATAAAGCTGTACCTGGATGGACAATCCGCGAATGGTCACGGTGGCGCGATCGTAAATTTGTAAAATCTGCGCATGTTCATGCGTTAGTCCCTGAACGGCGAGAATTTCT
>read_970|beg|415855|length|254|forward|gi
TCGCTTAACCGTGAGCGGTATATTCTCCGTCAGACGATATTCCAGCTGTTGGATGCGCGACTGCGCGCGGTGAATGCGCGGCTGCGGATTTTGCTGGCTCAGGCGTTGGCTTACGCGTCTAGCTGACGCTGAGTGGCCTGCTTAATCCTGGCCTCAAGCGCAAATCCCATCCGTTGGCGTAGACGTTCCCAGCGCGGTTTGCTGACGGGCCAGACGCAGTTGCGGATGTTGTTGTTGCAGACGGTGAAAAATCT
>read_971|beg|4340324|length|253|reverse|gi
GGCATGGGGTCAGGTGGGACCACCGCGCTAGTGCCGCCAGGCAAATTCTTTGTGCTCTGTACGCAATTCTTTATCGCATCAGCGGCGTTGCCTGCGCTCGTAAAACTCAGTCACATACTACTTATGCTCCTTCCTTTCCGTTCGCTTCGCCTTAGCTGCTGCGCAAATTATTGTCGTACTACAACTCTGAATCAGTGCTGAAAATCGTCTCTCATCCGCCAAAACATCGTTCGGCGTTGTAAGGTTAAGCCTC
>read_972|beg|3628054|length|251|reverse|gi
TTCCTGTTGTTCCCGACGGGAACAGAGTCGCAATAGCACCAATACGATTACCGTTGAAACGAATGAGCGTAGTACAGATGTTATATGGATGTTAGGTGCCCCATAAGAATGATACGGGTAACATGTGGGTGTTGAAAATGACCCTGGCAGGCAAAATTTAAATTATGAGACACAGGTCATGTTATCGGTGAAAGGAGAAGGACCATCGTTCTGAGTTGTGGCTGATAGCGCAGGATGTCGGCGTAAACGCC
>read_973|beg|78284|length|253|forward|gi
TGCTTTATCCACTGAAATCAGGGCGTGAGCGCTAACCGGAAAACCGATTAGCGCTCGCGTTTAATCCTCAACTTTGGCCAGGCCTTTGCCGACCAGTTCCTTATATCTGCTTCGCTATAACCCAATGTTTTTCGAGAATGGCGGCGGTATCCATGCCGTGTGATGGCATGCCACGCCAGATTTTCCCCGGGTTGTTTTTAAATTTCGGCATGATGTTCGGCCCTTTACAGGTGCGACCGTCCATTTGTTTGTC
>read_974|beg|1354340|length|251|reverse|gi
CGGGCGATCGTGACGCAGAAGCGCCCCGAGCGGAATCGCGTCGGTCATCCTGTAACGTTTTAAACGCGAGTATACAGCCCCAGCTTGCTGCCAAACGCCGCATAGAAACTGGGAGGATTGACTCCCGAACGCTTTTGTCAGATCCGCTACGCTCACCGCGTCGTACTCCGCGCGAATGAAATAAGTGTTGAGCGGTTTCAATGGCTTGCTCCGGATCGAACTGGCGAGGGCGACCCGGCGTTCGGCTATGT
>read_975|beg|3437672|length|252|forward|gi
GCCGATGTTATCGAAGGTCGCATAAAACCTTATAGGTCGGCTCCGTGCGCATAGAGGTCACATTTGCCGCCTTCAGGCAAAACAAACAGCGCCGCCAGCAACGCTACCAGCAAAAAAACGCCTACCCAAATTTCGATTTTTTTTCGTTTAGCATGAACTCAATTCCCAAACATCAGTGCGGTCAGCAAAAATCCAGCCCCAGAACGGCCAACGATGCGTGAACCAGGTACGCGTCGTTGCCCGGCTAATCCC
>read_976|beg|2213118|length|254|reverse|gi
AATGAGTCTGGCCTTTTAACGGGGCGCGTGCGGCGTGACCGTTTTTTTTCAGTTGTTGATCATTGTGGGGATGGCGTTAAGCCTAGTTTGTTCCTTTTGCGCCCCGCGCCTGGCCTGGCGCGATTGACTGGCACACCATTATTACCCTCAGTGGGTTAATGTTGCTCACTAAGGCGTTGAGCTGAGCGGCTATTTTGATGTGCTGGGACGCAAGATGACGCGCCGATTTCATACCGAGCGGCAACTGGCGATAG
>read_977|beg|4284409|length|254|forward|gi
TAATCGTTCGTTGCTATGCTACCTATCGCCATGAACTATCGTGGCGACGGAGGATGAAATAATGAATATTCGTGATCTTGAATACTCTGGTGGCGTTAGCCGAAATCGCCATTTCCGGCGAGCGGTCGGACTCCTGTCACGTCAGCCACGCCAACCCTTAGTGGGCAAATACGCAAGCTGGAAGATGAGCTGGGCGTTATGCTGCTGGACGCGTACGAGCCGTAAGGTGCTGTTTACCCAGGCGGGCTTACTGC
>read_978|beg|144074|length|250|reverse|gi
GCCGCCGCCAGGCGTTAAAAATCCGCAGCGGCGCCGCCAGAAGCGCTTTTACGCCTTTACCGCGCAGACCCGGAGATCCGAATAAAGTCAATGTCGATGCCATGCTTCGGCACTAAATCCGCTTCCATACGATCGGCGGTACCCAGCCAGCGAACCTGCCAGCCCGGGCCATTAAATGATGCGTCAACGGCCGTACCCGGGAACACGTGCCCGCCGGTACCGCCCGCCATCACCATTAACCGCTTCGGTT
>read_979|beg|1149824|length|256|reverse|gi
TGACATGTTCAGAGAGGCTATTGTCGAAGGGCATATTGTGAAAAACCCGGTGGAAGCAACCCGGATACCAGAGATTAAAGGTGGCCAGGGAACGCCTGCAACTGGAAACGTATAACGCCACACGAGTCGGCAGCAGAGCATATGCCTGCATGGTTCCCTCTCGCGATGGATCTCGCGTCTGGTTACTGGTCAACGTAGGGAGGATATCGTAAATACTGAAATTTAGTGACTGTTGTTGACAACCGCGTTATACGTA
>read_980|beg|328690|length|253|forward|gi
CGAAACGCGCCTGGGACGAACGCGTAGGTCCCGGTTGGCGCGGTATTGGTGTCACTAACCATCGCGTCATTGGCGAAGGCTGGAATCGACCCATTAGGCCGGCCACGATCCTACTGCGCACGCTGAAATAATGGCGCTGCGTCAGGGGGGCTGGATTGCAGAATTACCGGTTACTGGATACCACGCTGTATGTCAGCTGGAACCCTGTGTGATGTGCGGCAGGCGCTACTGGTGCATAGCCGCATTGGACGCG
>read_981|beg|312787|length|252|reverse|gi
GCTGACGAATGACAGCTCGTAATTCAGTGACTGACTGGCGATGTTCATCTGCTGCAATAACGTCCCCGGACGCAGGGTCGGCCGAGGCGTTTGCTGAGAAGAAAGGCTAGCCGCCACAAGGGACATGGCAAACCAAAGTTCTTCATTACTGTCGATTGCGTTCCTAAAGTTTGGATTCCTGGTCACCTGTACCGCGGCTTGCTGGGTTTTGCGCCTGCTCAAACTGAAGCTGTTCGGAGTGCAGTCGGCGCT
>read_982|beg|272034|length|251|forward|gi
CTGCGATGAAGAGGGCAAGCATCCGGTTACCCAGTTTGATAAAAGCGACGTGGAATATGCCGGGCTGGTGAAGTTCGACTTCCTCGGTTTGCGTACGCTGACTATCATCAACTGGGCGCTGGACGATGATCAACAAGCGGCGGGCGAAGAATGGCGACGCCACCGCTGGATATCGCTGCCATTCCGCTGGACGATAAAAAAGCTCGACATGCTGCAGCGCTCGGAAACCACGGCGGTCTTACCAGCTTGAA
>read_983|beg|3581755|length|255|reverse|gi
CTACCTCGTCAGGAGGGGGATAGAGTGCCGGAGGGCGACGTCGCCTTATCCGGCCTACCAACAGCTTACGCTGTAGGCCGGATAAGACGCATCGCGTCGCCATCCGGCAATCATTACTACAATGCGCCGCTGGCGAAACTTGCTGGCGACTGACGGGATACAAAGCCGAGCGCAAAGCACATACACAAAGAACCACCGCATACAGACCATTCGCGGTGAGTAACGCCGCCTGTGGACCGCTGTGCGCCACAATCG
>read_984|beg|4498546|length|254|reverse|gi
TCCATCCTTACTGTAGGATGCGCCAGAACGGCCCAACATCTATCTTGAGATAGCCGTTCATCGTCGAACCGACGGAACACCTTCTCACCGCAGCACACTGCGCTGAACAGCCGTTGCGCCCTGCGACGAACCGAGGGGGAAACGTACTGACGTGAAGAAAAAGTCGGTCACTGCATCATGCCTCCTTGCGCTGTTGTGTATTCACTCTTGCGGGATGGAGTTGTCTCCCGGCACCACTGGCAGACCCTGTCTCC
>read_985|beg|3903582|length|248|forward|gi
GAGGGGCTGCGTACCGGACAAAGCGGTTCTTGATTCGTCTGGGTGACGATGCAACCATCGAAACCTCCGGCGCATCCTCAACGGGGATTTACGCAGCATCCTCCTCCAGAACCGAGCTTGGCAACAACGCTACTATTACGGTGAACGGTGCCAGCGCACACGCGGTTATGCAACTAACGCTACCGTTAATTTGGGAGAGAATGCCACTATTAGCGTTAACAGCGCCAGTAAGGCTGCATCCTATAGTA
>read_986|beg|1586313|length|252|reverse|gi
ATAACGCCAGCGGGCGCTCCAACAACGTCGACTAACAGCCAGGCTAACGGGCCAAGAAGCCAGCCTCCAATTCGTTGTGGCGGTGTTGTAGTCATATCTTCTCCGGGGTTACGCGCATTAACGGTCATGCCGCTCATTTTGGGGCAAATATTATAAGGTTTTTGATGTTAAACGCTACTTTCTTTATTGCACATAGCGCCAGACGGATTGCGGAACCTGACCTACATCAAACACGGCGTCCTCCGGAAACCA
>read_987|beg|2204990|length|253|reverse|gi
AAGTAGCTCTTTACGACGGCTTTCACGGGACTCTTCGCCTGCCATCTGGCGCGCCAGCGCGGCAAAGCGCGTGACTGTGCTGGCTTACCGCATCCAGCACAATATACAATCGCCTTCAGGAACTGCTCGCCACTGCAGATCTTCCAGCACGGTAAGGTTGATGCGTGAGCGGCGCTCGGCGACTTTATCGCGCAGGCCATCAAGCCCTTTTTCCAGCAGCAGCGGGAAGTTCACCGCCAGGTGCGCATCGCCG
>read_988|beg|639644|length|254|forward|gi
CCGCAGGATTGTCGGCATAGAGTAAAAATCGCGGCAATGTCATACCCGGCATCCAGTACGGCCTGCACGCCCTGACATCCCATATCGTGATAGGCAAAAATAACGGCTTTCATTGGTGACTTTCCTCAGTAAACGACGTGCTTTCCGGGGTAGATAACTTGTTGAACAAAATAGCGGGGGCGGGCGCGGACATCGTTACTAAATGCGACCAATGTATTCGCCCAGCAGCCCCATACCGATGAATTGCGCGTCCG
>read_989|beg|3329654|length|253|forward|gi
CGGCGCCACGCCGCAGGAGATGCTTGATGCGGGCTACCAGCAGGTAGGCCGTGATTTTTCCTGTGTTTCTCCATCCGCGAAACTCACGAAGAATACGCGCTGGCGCGTACTGAGCGTAAATCCGGTTCCGGCTACACGGGCTTCACCTGTTATGCCGCGCCGGACGTTACCCTGGAAAGCCGATCTCCAGCGTCGCGATCTGACCATTAATGCTACGGCGCGCGACGATGACGGCCAGATTATCGACCCTTAC
>read_990|beg|1842499|length|254|reverse|gi
GCGGATGGCGTACTGATATTTACTGTAACGGTGCCAAAGTGGGTTATATCGAATGGTAACGGATTACACATGCTCACTGATATTCATTTCGATAAATGCGCGCATGACCACTAATGGGGACATTTTTAGTTCAGTGTGGGGGAACTAACTGGCTGAGTATCTGGATTACTAATCAGCTAAATACCCGTGGAACGATTGACTGGATCAATAGTGAACTGGCAATTCGTGACAACAACATCAACACCCCCGCGCCA
>read_991|beg|2315469|length|248|forward|gi
GTTTATTCGCAGCCATAAATACCCTTTAAACATGATTAATCACGAACGAATAGTGTCAATAAGTTCTTAATAATTTTTAAGTTAACCTCTTTTAACCAGCAAAAGTTCATATGATTTATTAAACGATATCTTTAATACGTTCGAGGGAAATAATGCTGGTACTCTTATGATTAAATAGCTGTTTTATTCTGCCATAAACAAGCAGTCTGTGTAAGCGCGATACATCTGAGGAGACGTGTAGTTCGCGC
>read_992|beg|2837242|length|249|forward|gi
GAAGAAGGGCGCGAATGCTTACTTCCCGCGTCATCAGCAGCGATGGCCGCTCACGGGGATTTATTAACGGCACCGCTGTGCCCCTGTCTCAATTGCGCGAGCTCGGTCAGTTGCTGATTCAAATTCATGGTCAACATGCGCACCAGCAGCTTACCAAACCCGAACAGCAAAAATCGCTGCTGGATAGCTATGCCAAACGAAGCCGCTTTAGCGCAGCAGATGGCTGCTCGCTACCAATATGGCATCAAA
>read_993|beg|177199|length|255|reverse|gi
CCAAAAAGATGGCCTGTACTAGGCCAACCAAAGCAGGTCGAGTCCCCCGAGTCCCTTAGGCCCAAACTTTAGCCCCGCGCGCCAGATGAGGGTTACCACGGCTACCATTTCCGTATTTATCACGATAACGACGGGTCACGGCGCGGCGCTTCTGGCCTGGCCGATGCATTACGGCGAAACCGGGGTGATGAGTTTTATGGTCGAACCCAGGACGATCGTATTTATCAGGGGACTTTAGGCAAAGAGACGGAGAGT
>read_994|beg|4801195|length|253|reverse|gi
GCGCCTCTACCATAATATGTCCGTCAGGAGGGTATCCGCTCAGGCAAAAAGTTGTTTACGACTCGTTAGGCACCAGCCGAATTTCTATCTCTACTCCGCCAGCCGCCAGCTCCCGAAGTTGAGTCATTTCATCCGCGTAACAGATTGATGGCTTTAGCAATATTCTGACTCCCTTCACGCACCCTTCGTGCCGCCTAAATTAATACTTTTAATGTGGGTAATTCGCGCGCCAGCCGGTACGCATCCGCCACGG
>read_995|beg|2817306|length|253|reverse|gi
GAACTGCACTGTGTGGGCGCCACCACGCTGGACGAATATCGTCAGTACATCGAAAAAGACGCGGCGCTGGAACGCCGATTCCAGAAAGTGTTCGTGGGCAGAGCCGTCGGGGAAGACACCATTGCGATTTTGCGTGGCCTGAAAGAACGTTACGAGCTGCACCACCATGTGCAGATCACTGACCCGGCGATTGTGGCGGCGGCAACACTTGTCTCATCGCTATATCGCCCGACCGTCAGTTGCCCGGATAAAG
>read_996|beg|4754761|length|251|reverse|gi
ACCACCAATACCGTAGCAAACAGGTCAATAAAGCGGAAATCGTATAGTCAGGATGATGAACGGGTTGCTCCGGCAACATTTTCCGTAACGCGCTTCTTCAGCCATGGTGAGCGATTTTGGCTCACCTTGCCATTTACCCAACGGTTAAGTTTTCGCGGCTCCACTCATTTTTACCTATTTTTCTTAGTAGTTCTGCGACATACTTACTGGTCGTAAATTTCAAGCCCCGATCAATCAGCTTCCTGTCGCGC
>read_997|beg|4430307|length|253|forward|gi
CTCAAGTTAACTTGAGGTAAAGCGATTTATGGAAAAAAATTCCCCGTTTAAAAGCCTTACTGACGCCGGGGTAACGTTGCGAAAACGTAGCGGTGTTGCTGTGTCCGCCCTGCACTTCTATGAAAGCAAAGGGCTAATTACCAGTATCCGTAATAGCGGTAACCAACGGCGATATAACGCGTGACGTGTTGCGTTATGTCGCGATTACTCAAGATCGCCCAGCGTATCGGCATCCCCGCTGGCAACTATCGGC
>read_998|beg|4049370|length|251|reverse|gi
ATCAACGTCGTCGTCTTCACGTTCCTTCAGGAGACTCTAAGTCTCAGGGAGAACTCATCTCGGGGCAAGTTTCGTGCTTAGATGCTTTCAGCACTTATCTCTTCCGCATTTAGCTACCGGGCAGTGTCCATTGGCATGACAACCCCGAACACCAGTGATGCGTCCATCCGGTCCTCTCGACTAGGAGCAGCCCCCCTCAGTTCTCCAGCGCCCACGGTCAGATAGGGACCGAACTAGTCTCACGACGTTCT
>read_999|beg|3561763|length|252|reverse|gi
GTCTTTTTTATCAGTCGACGGCGTCTTTCAGTTATTACCGGGACAAAAACCAGACGCTGTGCTGGCGCGTGACTAATTGCTACTTTCAAGCTCTTTGATTTGTACGATATTGATCAATGGCTGGATCTGCGCGGCACTCGCTGCGCGAGCGTGGTCTGGAGAACGTTAATTTTGTGGTAGACGCCACGCCGCTGGAACCCGTGGCGTTACGCCGCGAGCTTGGCAACTATGATGTCATCCTGAGATTCTGAG
>read_1000|beg|303407|length|252|reverse|gi
CACCGACATGGTAGGCTTTACGATTCGCCGCCATCCAGCGCAGTGCTTCTTTAAAGCGCGGGGTCACGCTTTGGATAAACCAGGCGCGAAGATAGCATTCCGGGCGGCTCTGAAATAACGCCTGACAGGCATTTTCGCCGTAGACGCGCGTCTCTTCCGCACGTGGCGACGTCAAAACTTACAGGGTCGATAAAACTTTTACCGCTAATACCACCATGATCGACTTTCTCAGGCGTTTCATCGCCTGGCGCG
>read_1001|beg|3895833|length|252|forward|gi
ACGCCACCACCGAGAGCGCTGCGATACCCCCCTGGAAGCCCAGCGCCTTATTCTCGCCGCCAATCAGTTTCACCAGAGGCATCATCAGTACGGTAGAGAGCATTCCGCCCGCCGTTGCCAGCACAAAGCGCCAGGATTGCAGGGAGTATACGCTGCGTTGGATCATTGGTTATTACACCCCCCAACGCGCAGTAAGGGATGTTGACCACACGTGTACAGAAGGGTGAGCAACGTGTAGGTGATGGCGGCATA
>read_1002|beg|2512490|length|255|forward|gi
AGCGTGTTTTCGCTTTTGGGTTCGCTGACGAATAAAGGCGGCGTAACGATAAACGTTTTTTCTTTCTGCCCCGGCGCTATTTTCGATCCATGAATTAGACGAGGTAACGTTCTTGAGTATCGCTATTACTAGATTGCCAGAGAAGTCTGTTTCGCCGCCGAGGGATAAATAACGCGCGTGGTCGCCTAATGCAATCCCCCCCCCGCCGCCTGTACGTTCAGCGAAGTAAATAACGTGAGAAGACAATAAAGCCTA
>read_1003|beg|810800|length|249|forward|gi
TGATGGCGTGAAGTTGTATTAACGCCGTACAGGATGTCTATCTGGATAGCAAAGTCACCATCGCCTGAGTTACAACGAAGTAAAGCCGGATGTGAACGCATCCGGCCAGCGACAGGTTTATTAACGTAGCAACGGGCAGTCCGGCGGCACCGACAGCGTAATGCGCCAGGTCAGCACCTCAATATAAATTCTTGTCCGCTGAGTGGTTCGCCATCCAGATTGAACGTATTTCATGCGGCGCATGAATAT
>read_1004|beg|1845169|length|252|forward|gi
CTGAAATAACTAGGTCAGCTTATCAAGGATTGTCTGGTAATCGGGCGCGCTAATCCCCTGGGCAGTTACCGTTGCCGATAACCCCAGCGTGTCGAGGTTCAAAGCCATTTATGCCTCGCTTGTTACGAGTCGTCTGGCCGTAGATTGTGTCAATGGAGGAAGTGAATTTTACGCGGCGGCTGGTGCCGTCATAATTGGTGTCGAAGGACAGGATTGACAGAAGCCCGGCGTGTCCTGTATGCGTTCGCCGTA
>read_1005|beg|941216|length|250|forward|gi
TTCCTGTCCAAGCATGGATGTTTCCAGTACTATATTCCCCGAAATAACTATATATTAGTAGTCGATAGCACTAATACCTGATAATAATTCTATTTTTTCTTGAAGGAAAGTTTTGTTTTATTTTGATGTACAGCCAGCCAACTATAACTCCAATAATAAACTCCAGTAGAAGAGGGTTGTCAGAAACCGAAGTATGGAGATGAAAAAGGATAACCTTGTACATTTATTGTTGGTTGGTATCCTGCTATCA
>read_1006|beg|4337261|length|251|forward|gi
CCTGCCGTTAATATCTCAAAACTGACTTACGAGTCACGTTTGAGATATTTGCTCTTTAAAAATCTGGATCAAGTGAAAATTGAAACACAGAACAACGAAAGTTGTTCGTGAGTCTCTCAAATTTTCGCAACACGATGATGAATCGTAAGAAACATCTTCGGGTTGTGAGGTTAAGCGACTAAGCGTACACGGTGGATGCCCTGGCAGTCAGAGGCGACTGAAGGGCGTGCTAATCTGCGATAAGCGCCGGT
>read_1007|beg|189776|length|251|reverse|gi
TCACCGTGCGGGTTCCGCCTGCGGGAACTAATCCCCTGCGGGCCGCCGTCGACGATGCCCGGAATCTCCAGACCATGCCAGTGAAGTCGTCGTGTCTTCGGCCAGTTGGTTATGGATATCAACGGTCACACTTTTTCCTTTGTGGAGCTGTACCGCTGGCCCCAGCAAATTACCGTTGTAGCCCAGGTTGTCGCGTTCTTACCAGCGAATGTCGACTGTCCGGCTTTAACAATCAACTGCATACGGTTGCT
>read_1008|beg|3992904|length|256|forward|gi
CGCCTTCCAGTTCACGCACGTTAGAGCGTAGACGTTTGGCGATAAAGAACGCGACCTCGCCTGGCAGACGAATATCATTTTCGTCCGCTTTTTTCATCACGGATCGCCACGCGGGTTTCCAGCTCTGGTGGTTCGACTCGCCACTGTCAGCCCCCAACCCAAAGCGGGACTTGAGACGATCCTCAACGCCGTTGATCGTCTTTCGGATAGCGATCCGACGTCAAAATGATCTGCGTGATTGCCTTCCAGCACGAGC
>read_1009|beg|2943319|length|250|reverse|gi
ATAAAGTCGCAGGCCGCCTGCGCGTTAATCGCGAACAGGGCGGGAAGCGCCAGATGCGGGGGGATATTGCCCAGGCCTATCTGAACGCCGATCAGGACGCCAATGACCTGAGCGTATAACCGCGCCAGGGCCGAGAAAGGGCGACAGCAGCGGGAAAGAGCAGATCAATGCCAGCGTCACCAGCCCCAGTGGATGGCTGGCTAATGGCGCCGGTCCGTGGGCGATCCAGTCGCCAAGACCTGAGGCCTAA
>read_1010|beg|745637|length|254|reverse|gi
ATAGCGCGCTACCAGATCAGCCCGGCGTGTCCGGAACCGACCAGCCCATCACCGAATTGCGCGGCAACCAGGTCAACAGCGATAGTCACCGCCCAGTTGTACCGAGTAGTTCCAGCCAGCGCGAAACCAAAAGCCTTCTTCCACATAGTTCTGACCATATGTCGCAAACGACGCCAGATACTGGCATATAGGCCGCCAGCTCGCCAAGACTGGTCATCAGGAAGTAGACCATCAAACCAACTCAGAATATAAGA
>read_1011|beg|2813569|length|252|reverse|gi
GTGGTTAGAGCGCACCCCTGATAAGGGTGAGGTCGGTGGTTCAAGTCCACTCAGGCCTACCAAATTTTCCCTGAATACTGCGTTGTGAAATAACTCACAATACTGATGTATGCTTCGTTATTCCACGCCTTGTCTCAGGAAAACTTATCGGTTAAAGAGGTTCTGACTACACGATGGGGCTATGCTCAGCTGGGAGAGCGCCTGCTTTGCACGCAGGAGGTCTGCGGTTCGATCCCGCATACGCTCCACCAT
>read_1012|beg|2763324|length|255|forward|gi
GCGGTTAACGATATTTTCGTGCCTATTGTATTATATTATCGGCGGCCCCAAAATGGCCGGACAGGGCTGGCGTATGCTGGTGGAGTGTTTGTCGGTAGGACGCCGGTATTACCCTGCCGTCCAACTCCACTGGCGGGGTGAAATCCGTCGCGCTGGGCAACCGGCGCCTATGCTCACATTCGTCGTCAGTTCAAAATTTCTATCGGCAAGATGGAAGGTATTGAAGAACCGCTGGCGCGTATTGTCAGGTAACGC
>read_1013|beg|1248375|length|253|reverse|gi
TAGCAGGATCTCCGGCGTCGCGCCGGGGGCTGTCGCTGTCCCGGAGCTGGTTTACCGCCTCATGCAGGCCAGTGCTGAAAATCCATTATTCCTGCTCGGTACAAGGCGGCCAGCAGGTCAGCCTGGTGTTCCTGAACAATCGGCTCGAATCAGCATATCCAGCTTACCTTCCATCGTTTCATCAAGGCGATATAACGTCAGATTAAACGTATGATCGGTCACGCGCCCTGCGGGAAATTATAGGTCCGGTTAC
>read_1014|beg|310893|length|255|reverse|gi
CTGGGCGCTGCGTCTGGCTGAAAAGCATAAGGTTATCGTCCTGAGTAAAGGGCCGGTGAGCGAGGGCTCCACGTTTTATGCGCAGGGCGGTATTGCCGCCGTGTTTACGATGAAACCGACAGTACTTGCGTCGCATGTCGAAGATACGCTGATTGCCGGCGCCGGAATTTGCGATCGCCACGCGGTGGAGTTTGTCGCCAGCAAACGCCCGTACCTGCGTGCAGTGGCTTATCGATCAGGGCGTCCTGTTTGATA
>read_1015|beg|1495458|length|252|forward|gi
CTTCTGAGGCATAGGCCTTCATGAGTAGATCAACCCCAGCAAACTGTACCGGTTAACACCATATGCGTCGTTTTTGGCTAGATGTAAGTTCGTTAGCAGGCAGTCAACCACTTTCAGTTGATAACCTGGATGTATATAAAGCGCAGTCCAGCCAGAACTTGCTTTGAGGCAATTGTACTCCCTCGAATACGCGGACTCCAGGCATCGTGTAACGGTAGTTCCTACGGCAAAAATACGTCCGCCATTTTGCTT
>read_1016|beg|4081871|length|251|reverse|gi
TGTCGCCAAACTGCTGATACACCGCCCGTAACGCCGCAATATGTTGGTTACTGCGATCGCCGGAGTTCCCTACCAAAATAGGTCAATTTCCCCGCACGTTGGCGCTCTTTTGCCATAGCATTCAGGGAAGGGTCCATGCGCGTCGGGAAATAGAGCAACTCGCCGCGTACGCCCGGGGCTGGCGCGCAAAATAGCTGAGATCCGCCGCGCGTCGCGAATACGCCCCCTACTCGCCCCTGCGCGATACGACG
>read_1017|beg|3449435|length|252|reverse|gi
GGAGCTGGATGCGCTCATTGTGCCCGGTGGTTTCGGCGCGGCGAAGAACCTGAGTAATTTCGCCAGCCAGGGGAGCGAATGCCGGGTGGATAGCGATGTCGTCGCGCTGGCGAAGGCCATGCACCAGTCCGGCAAGCCGCTGGGATTCATCTGTATCGCGCCCGCAATGTTGCCGAAAATCTTTGACTTCCCGCTACGTCTGACAATAGGGTACGGATACTTGATACCGCTGAAGTACTTGAAGAGATGGGC
>read_1018|beg|489721|length|252|forward|gi
ATATTCACGACTGGAGCGATCTTAGTACGTTCCGACGTGAAGCTGATTTTCCCTAACCCGAAAACCTCCGGCAACGCCCGTTTACACGTATCTGGCGGCATGGGGCGCGGCGGATAACGCGGACGGCGGCGATAAAGCCAAAACCGAACAGTTTATGACCCAGTTCCTGAAAAACGTCGAAGTGTTTGATACCGGCGGTCGCGGTGCTACGACTACCTTTGCGAGCGTGGTCTGGGCGATGTGCTGTATTAG
>read_1019|beg|2698621|length|254|reverse|gi
TTCGCTGGTGCTGTATGCCGACGCATGAGTTCAACGTCCTCGACGTTTACCAGCCGGGTGATTGCCGGAACCCGGCTCGGTATGTCTATCCGCGATTACTCGGCGCGATTGGCGCGCTGCGCGGCCCGAAACACGGCGGGGCGAATGAGGTGTCGCTGGAAATTCAACAGCGTTATGAAACACCGGACGAGGCAGAGGCGGATATCCGTAAACGCGGTGGAAAACAAAGGGTGGTGATTGGCTTTGGACATCCG
>read_1020|beg|3020524|length|254|forward|gi
GTAGCCGAAGAACAGTCGACCCCATCGTTGCGGCCTGTAGCGGCAAGCAACATATTGATGCCGGGGATCTGCGCCAGGATCGGCGCGGGAAATCGAGGCGGCAGTGATCATCGCCACCGTCCCCGATCCCTGAATCAGGCGTACCAGCGTCGCCACGACTAAACGGGACAGGATCGGCGAGATCGGCAGGTTGGCAACCTGCTCCGCCAGCTGTTGTCCCGCGCCGCTGCGCGCAGGACTCGCGCCCGAACGCG
>read_1021|beg|4415858|length|254|forward|gi
CGACGCCGGGTGTCTGGGATTATACCTGGCTGGTCTGATGTGGGAGAGGGGAAGCATACCCTGACAGTGGAGGCGACCGACAAGGCGGGAAACCAGACGACGCAGAAACTGGACTTCATCATCGACTACCCTACTGTCAGAACCGACTATCGTGCTGGACAGCGACGGACGACAAGCGGAACAAAAGGCGATAACCTGACCAACGCGAATAAGCCGACGTTTATACTGGGCAATATTGACGCAGACGCGCGGTA
>read_1022|beg|4424578|length|256|reverse|gi
CTTTCTGGTTAGTTATCGGCAGAGTAAACTCTTCGTCCTTCAAACATAACACTGACATTAACAATATTCTCAGGTACTGATATTTACAAAAGAAGGTGTCTGACGTAATTAGAACGATCTATTTCATCCCCCCAGAGTCAGCGTTTAACAATGTAATACTATAGGCTGTCTCCTTCACCACGCTTTCTTCCGCCGCAGACGGCACTGTACGAAGATGCGTAGCGCTTTCGGCATTCACTGTTTCAGACTCCGGTGG
>read_1023|beg|3134128|length|251|reverse|gi
CGCCATTATATGGTCTGTGGAACGCGGCGCGCGAGCAAATCGCCCTCCATCTGGGACATGCGGTCAAACTTGAGATCGAACCCGGACGTTTTCTGGTGGCGCAATCGGGCGTGCTGGTAACGCAGGTAGCGTAGCGTAAAACAGATGGGAAGCCGCCATTTTCGTGCTGGTAGATGCGGGTTTTAACGATCTGATGCGCCCGGCGATGTACGGTAGCTATCACCGTATTTCGGCGCTGGCGGCGGATGGTC
>read_1024|beg|1296451|length|252|forward|gi
TCGCGAGATTGCTTGATAAAAGTATGTGTTATATTTACATTACAGTAAATCAGGAATTATCGGATTTACGTCCGCCGTGACTATTCTGACCACCTTTTTTACCGGCTTCAGAAGCTCGTTGCGGATCGTTTTTGAAATTCCCGCCGCTATGCTGACCGCCTTTGCGGCCCGCTTCAGATGCTTTTTCACGATTCTCGGCGAAATTTCCCTGAACCACCACGATGTTCGGCCATATTATTTCTCCTGTCTCGT
>read_1025|beg|3291983|length|248|forward|gi
AGCGGTATTACTGGCCGGCTGTTTGCTACTGGCATTTCCAGCGCTCGCCAAAACCACGCTGAAACTGAGCCACAATCAGGATAAAGCCACGCCGTTCACAAAGCGATGAGCTATCTGGCCGATAAAGCGAAAGCCTATTCGGCGGCGAATTAAATATTCGTATTTACCCCAACGCCACGCTGGGCAACGAACGTGAATCGCTGGAATTGATGAACTCCGGCGCTCTGCAAATGGTGAAAGTCAATGCG
>read_1026|beg|3979345|length|252|forward|gi
GCGTCAGATAGCGGCGACGCCCCGGCTGTGCTGCTGTAACGTGAAATATCCATGTCATCTGTCTCCAGACTTCTGGGCATAGCGAGGCCGCTCACCATGTCCCTGTAAATTACAGAGGGTGTGTTTTTATATTTAAATTTGGGTTGCCCGGAGGGCGACGTTTGTTGAGCCTACAGCGTGGCGATCACCACTGGCTACCGATCCGTCAGCGTGCCGCCACAACGGATTACGCCAGTCCGGCGCGCTTTTGCT
>read_1027|beg|338214|length|250|forward|gi
GTATTGATTAACGGACAAAGCGGCACCGGGAAAGAGATTTTCGCACAGGCGATTCATAATGCCAGCCCGCGCAGTAAACAAGCCGTTTGTCGCCATAACTGCGGCGCGTTGCCGGAACAGTTGCTGGAGTCCGAATTATTCGGCCATGCGCGCGGCGCCTTTACCGGCGCAGTGAGCAATCGTGAAGGGTTGTTCCAGGCGGCGGAAGGCGGCACGCTGTTTCTGGATGAACTTGGCGATATGCCCGCGC
>read_1028|beg|4410928|length|253|forward|gi
AGCGCTGACTCTGGCGTTAAAGGCGATATGATTACTAAAATTAATACGCCGTTGTTTACCGGGATGGCTGAAGTCTAATGCTAAGGTTTCCATCTATGTTGACGGTGTGTTAAGTGGTGAGGCTATTGCTGGCGATGATGGTGTATGGAATTTTCAATTTACCACAGCGTTATCCGATGGCTCGCATGACGTAACGGTAAAAGTAGTAAGATATTGCCGGTAATACTGCCTCCTCATCAGCGTATAACTTTCC
>read_1029|beg|1976968|length|250|forward|gi
ATGGTAAAACCCCCATCGGATTGATTTAAAAGTCGTAACGGTATTAGCGTTGGGTGACGCGAAATAGCCATATGGACTGTTTCTGCACTACAACTGCGTGTTTCTGCGTACCGTACTGGGTAATATTGGCCTTATTTCCAGAACCTTTCTGGATAATAGCCGCACTATTACCGTAAGCGCTTGCGATATACTGGGCATCGTTGGCATTGCCCGTTTGCTCAATATACGCAAAGTTATAATTCCCTGCCTG
>read_1030|beg|1808150|length|256|reverse|gi
ATATGCAAAAGGATTCGCGCGGGGCCATGCTGAAGGTGCTGGACTCGCTCGCGAAAGTAGCCAAAAGCTAAACAGGCCGCCGTCATGAATGCGCTAGTTTGGCAAGGAGTACACTTAGCGCGATTGCCCGCTGCTGACCAACCTGGTATTTGTTACGCACCAATTTTGATCGTGTGGCTGATGCCCAGGAATATGGCGGCTCGACTGCAGAAGGAATACGCATCCCGCGCGTCCACAACGAGAAAACCACGCTGGT
>read_1031|beg|4849769|length|250|reverse|gi
CACCATGCGATGGCTCCCGCCTACAATGTTGAACTGGTCGCCTTAGGCGGTCCGATCACCTCCGGTACCGCGACATTCCAAAGCCCACTGGCGCGCGTATCTTTTCGCGAAGCGCAACGGAAGACTCCGGCGGCGATATCCTGACCCATCTGTATTTGGGGAATACGCAATTGATTATGAAAGCGATGGGACTGTCGGGTAGAAACACCTGCCATCACCGTGGATTTAGGCAGCGTCAATTTAGGCAGTT
>read_1032|beg|2557515|length|254|reverse|gi
CGCGTCCGCACTGGCGGTACCGGTAACGTGCGCTTCGGTTACGGTGACGTCCGCCAGCTCAACATCCGGACGTTGTTCAAGACTTTCTTTCGACGCGTTAACGCAATGACCGCACGGACAAACCGTCCAGGGTCAGGTCGATAGTTTGAGACATAGTAAAAAACTCCTTTATGATTGGTCATCAATTCATTGACCTTAGTAATCGTAGTGACTCACTGTGATAAACGGTTAAACCTTCCAGCAAGGTTAAAGGT
>read_1033|beg|561386|length|255|forward|gi
TTTGATCGCTGTGAGTTCGTACCGGTTCCAGCGGTTGTTTTAACGCGAGCCTGCAGCGTATGTACGCGTAGGCGCGTTGTTACGTAGTGACAGCGTCTGCCGCGCCTGTAGCATGTTGCCAGATGGGTAAACTGTTTTGCCGGAATGAGCTCGCCGCTTTTCACGCCGGAGAGTTCCAGCATTGATTGCCAGATAAGTTTGTTTGACTCGCCGGTCGCGGCTGCCAGCTTCGTCACCAACTGATTCAACGTATTA
>read_1034|beg|3782738|length|255|reverse|gi
CGGCGAGCAAAAGCACTGGATGATCGTTACGCTGGCCGCAATGCTGGGGCAAATTGGTACGCCTACGGCGGCGGGTTTGGTTTTTCTTATCATTTTGCTAACGGCGGAAACCCGACGCGCCGCGCCGCCGTGTTAGCCGTCGATGCAGGGAAAGCATCCCTGGCGGGGGTCGATGCGGTAGATAAAATACCGGTGGCGCGTATTGTCGAGGCGCTGGAAAACCCCGGTGGGTTTTACCAACACAATGGGATGGAT
>read_1035|beg|2454891|length|251|forward|gi
ACGGGTCAGGGCGCCAGTCGGGTCGCCGATCATCGCATATTTGATTTTTGCGATAGTTTCAGAGCTGCTGTGCCATGCTTTGTGCGTGTAAGTGAGTATCGGTTGAGACAGAATAAACGTCTACGCCCAGCTTCTGCAGTTCTTCGTAATGGTCGGCAACGTACACCCAGTCAGTCGGGCAAACAAAGGTAAAATCGGCCGGGTAGAAGAAGAAGACGCTCCAGCGGCCTTCGGTATCTTTCTCGGTGACT
>read_1036|beg|2686567|length|253|forward|gi
CAGATATTTTCGTCCGTCGGCGCCAGCCCCTGGCTCTTAAACGTTGTCGCGATATCTTTCGCCCACGGCCTCTCTGTCTTTGACACTGGCTGGCATTTTCTGACGTACTACGCTTGCCACGTCGACAGGCTTCTCGCCCTTGCTCACCCGGCTGCCCGGATTGACTACTACAGCCAGCCAATATGGCGAACCGCCAGAAAAGGCAGAGGATAAAGACGGGACGCCGCCGACATAACGTTTCCTTCTGTTAGCT
>read_1037|beg|2378406|length|253|forward|gi
TTGCAGGCCGCATCGTTTAACGCGAGCAGAGTCATTCACGGTCAGGCGCAGACGGGTAATACAGCATCGATCGCTTTCAGGTTGTCCGTAACCGCCAACCGCAGCAATATAGCTGGTCGCCAGTTTGCGTTAACCCTTCTTCGGTGTTGCTGTTGGCTTCTTCCGTTACCATCTCATCAACTTTATCTTCGCGGCCCGGCGTTTTCAGGTTAAACATACGAATAACCGCGCTGAACAGCAGGAAGTAGATGTA
>read_1038|beg|3999225|length|253|forward|gi
ACGATCGTCGCCCGCCGCCGAGTCGCTGGTTAACCGTTTTTTCGTTAGTCGACTGGCGATACACCACCCTTAGCGTGTCGGTGATCCTGACCTTCGTCAATGCCTCTCCAGTGCTGTCTGATGGAGGTGATGGGATTTAGCCGTGGCGACTATGCCATTACCATGGCGCTCACCGCAGGCGTCAGTACTGGTCCGTCTCTTTTTCCACCCCTTTGGCTTGGGTTATTTTAAGCCGCGAACCTTAATGCTCGTC
>read_1039|beg|1213568|length|254|forward|gi
AACGGCATGAAAGGTTATACACCCGCATTGGTACGCCACTATTTCGCCAATCCGGAAGCGCGCAGTCTGGCACTGGGTTTCTATCATAAATTATCGTCGTTATGCGAGCAGGGCGCGCGACGACCAGGTGTACTGAAACGGTGCGACGTTACGGGCATGACACGCGGCGAGATTTGGCATCGGATGCAGAAAAATCTGCCCGGCGGATTTAGCGATTCAGGGACGATAATCCCGCATGCCCCGGTAAGCGCAAA
>read_1040|beg|4564504|length|254|reverse|gi
TAAAGAGTGAAAACGATAAGAAAATTGCGGCCAGACAACGGCTGCAAGACGTATCTGAAAAACAGATACAGAACGTGAAAGGGGACCTTCATCGCCAGATTCAAACTGTATGCGATCTTCGTTTTCAAAGGGTAAACGAAGTTACCGCCCGAAGGCGCCACCTCTACAGGTCACGGTGGCATTGGCATGGCGATCACCCGAAGGGCGCCTCTCTCAGATCGCCGAGGCATTGGCATGTTGCATACAACGCAACG
>read_1041|beg|4392013|length|253|reverse|gi
AACGGCGTGGAGCCACATTCGCGTGGGCGATCGCGTCGTCTACGCGCAGTCAACGCTCGGCGCTTACAGTTCCGTCCATAACGTCCCCGCAGATAAAGCCGCGTATTTTACCTGACGCCATTTCCTTCGAACAGGCGGCAGCCTCTTTTCTCAAGGGGTTGACCGTTTTTTACCTGTTGCGCAAAACCTATGAAGTGAAACCCGACGAACCCTTTCCTGTTTCATGCCGCTGCGGGCGGCGTCGGTCTGATCG
>read_1042|beg|3096275|length|251|forward|gi
TGGCGCGCGGCAGCATCAAAAACGCGTAACGCATTTAAAGGAGGTAATCGTTTTGACATGGCCTCTGGACTTAATGTCGAATGAATTTAACAAATAGGTAACAACATGTAACCTATTAGTTTTTTTAATCTGAGACATTATAAATTGTCCGTTGAGGTTCTACCAGCAAATACCTATAGTGGCGGCACTTCCTGTAGCCGGAACGAAAAGTTTTATCGGAATGCGTGTTCTGATGGGCTTTTGGCTTACGG
>read_1043|beg|2614349|length|253|forward|gi
GTGCCGCACACGACGACGCAAATGCCATTCTCAGGCGCAAGCCGCTAATCAGCGTTGGTGCCGCCCTTCATTAGTATATACACAAAACTCATTCGAGTCTACATCAAGGCGGCAACTCGGCGACTCCGCAGGCGCTTACATAAGTAAGTCACTGGGAGGCGCGCTGGCAGCCAACACCGACGGTAGCATGAAGGATGAAGTGTATAGCGGCACACTTGCGTCCAGGGCATCAATTACGATGGGTCAAATTGAG
>read_1044|beg|4734709|length|253|forward|gi
CCGGTCGAGGCCAGCGCCGCCAGGGTAAAGCGCAGGGCGTCGGTGCCGTGCGGCTCAATGCCGTTCGGGAACTGCTTCTCGGTACGCTTAGCGGATTTTCTCCGCCATCTGCGGCTGCATCATGTTGCCGGTGCGTTTTCCAGCAGTTCCGGCAGGGAAGATGCCGTCCACCATATCCAGCGGGGTACGATAACGTTACCCTTGGATTTGGACATCTTCTGGCCTTCGTCGCGCGAACTCAGACCGGTCATGT
>read_1045|beg|1890255|length|252|reverse|gi
TGACCGCGATCAAACACCAGGGAACGTTTGCTGTGGGGAATGTCCTGGGCCGTCATCTTCGACGAAAATATGCAAATGATCGTCGGTCTGGCGAGTCCGAAATCTCGACAAACTCCAGACGAATATTTACAAGCGTTGTCCACGTACGTTGCCCATACTTCGACAAAGTCGTTTTGCTCGCCGACAAAACTGATTTCTGGGAAATATCCATACTGATATTCACCCCTTTACGCTGATAAACTTTATTTAGCG
>read_1046|beg|673986|length|252|reverse|gi
AAATCGCCAGCCCCAGTACCGGTCCCCCTGAAAGTTACGCTGTACGCCGGTTCCCACCTGGAAGAAGGGATCGAACAGGCGAACCACCTCTTTTGCCGGAATACCAACCCCGGTATCCCGCACGCGAATGCTGAGACTAATCCCCATCACAGCGCACATGCAGCACGAGCAGCCAATATCGGTAACTTAATGGCGTTGCTCAACAGGTTTGAAATAACCTGCTGTAAACGCATCGGGTCGCCGTTCGAGCGA
>read_1047|beg|1498416|length|255|reverse|gi
AGAGATAATTTTCAATATCGTTGCTCTGTTTGCCGTGAAAGAATGCGCCGACATAGCCATCGGGTCGAATCACCACGCATTGACCCGGCGCCCAGATGATAGGATTCCCGGAAGTAGCCCCAGGGTACTCGATGAGCTCGTCCTGCTCGCCAATGTGATGAATACGCAGTCCTCGTACCCGCGCATCGATGACCTTACCGTGGGTTCGTAGGCCAACAGATTCCAGTCCGGACCTTGTAGTAACTGAAATAATCG
>read_1048|beg|4465384|length|253|forward|gi
ATGACCCAGCAGTTCTGGTCGGTGGCCAGCGAGTTTTGCCGGCGCGTCGGGAAGTCATACGTTTTACCGGTTTGTGGATCGGTGACGACGTCTTTATTCCACGGTTTAAAGAACCAGTCGCCTTCATCGGTAAACTCTTTATAAAGACGCGCCATCGTCCTAGACGGAAATCAACCCGCTTCATCAATCACCTCTTGAGTCAGGGACAGGCCGCTGTTACCGTCCATCATCGATACCGCCACATCGTTGGATG
>read_1049|beg|1024374|length|254|reverse|gi
CAGATATCTCCGTATATATCGACCTGCGCCAGCTTTATCCTTTTAAGCCCTTTGGCCTTTTCCGGTCTGGCGCTGTTCCCCTTAACCACCCTTTACCTTTATCTGGCCTTTTCCTTTTACTGGCGCAATCATCAGCAAAAATACCGTAACGTACTAGCACCAGAAGCCTGTTAATAGGCTAGACCGTTCATAAGGGGAGTAATTGAGAGGAAACCGTACAAAAAAATTTCTACGTAGAAATTTTTTCGGTGGAT
>read_1050|beg|2499639|length|255|forward|gi
ATTTCAGCTGGCGTAAAAGTCGCAGAGAAAATGGAATCCCGCCAATTATCCGCCACCGCGCATGAAATGATGAATAACGGTGACGCCGTTCGCGCACCAGCAAATGGCTTAGACCACAGAAAACCGTAGCGCCCCGACTCCTGTGGAAAATGCGACACCCTTTTCTGAAATGGACGACTATGAAAAAGCAATGGTCGATCCATAATCGATGAATAAATGCCCATTCTTTCGCCCATGAGATCCAGGCTGAGGAGC
>read_1051|beg|1439985|length|252|forward|gi
GCGCCAGGCTGCATAACATCGCGCCCACCGCGGCAGTGGATTTTGGGTTACCGATACGCCCTTGCTGACTGAAGGGATACCATTCATAGTACCTGATACTTTATCCATCCACACAAATGCGATAACCGGCACCGGTTGTAAGTGCCGGATGAGCGCCTGTACGCCGGGTAAGCAGGTCGGTCTCCCCGTCACCAGCAAGATATCGCAGTGATAGTGGGAGATCGCTTCGCAGACCGCATGAAGCGGCGTTGT
>read_1052|beg|4212923|length|252|reverse|gi
AAACACGGGCATCCGCACGATTCCGAACCGTACCAGGATAACCCCAGCGCGATAAGAATCGCTCCGTTCATCATAACATCAGACTGATAATGAAGCATATCCGCCCGTACCGCCTGACTTTGGGTCTTGCGTACCACCCACGCGCTGAAACGTAACCAGTATAATAGTGCATATCAGAGCGATGACGGTAACGCCAATCCCACGCCGGGGTCGTTCATTGGCGTCGGCTTAATCAGATTCTGGATACTGGTC
>read_1053|beg|633869|length|253|reverse|gi
CCCTCCGTTTTTCAGTTCTGACGGCAGCGTCAACCAGCGAACCGGCTGTTGAAAACGCGCCAGCTTATCGCGAACCCATTCAGCGAGGTTCACGTCTCCGGCCTGCGATGCATACTCCACAACCGCAACGGGACGATGGCCAAACTCTTTATCTTACTACCGGCCACGACAAAGGCTTGTTGCACCGAGCGGATGCGCGTTAATAACGCGTTCGACTTCCTCCGGCTGAATGCTTCGGCCGCCGCTAAAGAAC
>read_1054|beg|860504|length|254|reverse|gi
CGGAAACTGCTGCCCGTGAGGGATCACGATAAACGTCCAGCGACAACGTTTTTGATTAACGGCGCGAGATCCGGGTTATGCAAAACATGGGCAATCGCATCGCTCAGCCAAAAGACCACCGCAAAATACCACAATCCCAAGCCCAACGTTTACCAGTAGAGCGTGGTCAGCTCCAGATGCCCAATCGTTTTACGCTGGATAATCGAGTTCGCGATGCCGAAAGTCCGAGATCGTGTCGGCCAGCGCGATAATCA
>read_1055|beg|4525707|length|256|reverse|gi
ATATGCCCTGCCTCATCGTTGAGATGTCACGGGTTGCCTGTCTGATAGTCGAAATAAAACGCGAGCGTCCTGATTCTGATTGGCTACGACGCGGGCGCGTATCAAGGCCAGCCTGAACCTGACCAGCTGGCGCATCAACGGTAGCCGAGCTCATCTTTTTCTGACGCCTGGCAGGTCAGCACCGGCGAGAACGGGCAATAACATTGCCAGGATGATTAGTGGTGTGACGCATTTGCGACTCTCCCTAATAACTTGT
>read_1056|beg|3303737|length|250|forward|gi
CCTGGGCATGGACGCGCTGCCAACGTTTATTGCCAACGACGTGATTAAAATGCCGGATGTTCCGCGCTATACCGCAGAATATCGCAAGCATCTGAGCGAAATTTTTGCTTAACTGGTCATCCTGGAATTACGAAGGAGTTAACCATGCTTACCGTCATTGCCGAAATTCGCACGCGTCCGGGCCAACATCACCGCAGGCAGTCCTCGACCAGTTTGCGAAAATTATTCCAACCGTTCTTAAAGAAGAGGG
>read_1057|beg|1137611|length|255|forward|gi
GCGACAGCGAATTTTATACGCTCGGGCGGACTTTGCCATTACGCCGGATAATACCATCATGGCGCTGGCAGAAGATTATTTATCCCGTCGTCAGTATGGGGTTGCGTTTTCGTAACCTCGAAAGCGGTAACTGGTATCCGGAACGCTGGATAACGTTGCGTCCTGAACTTTGTCTGGGCCAATGATTCCCTGTACCCTTTATATGTGCGTAAGCATAAGAAGACGCTGCTGCCCTATCAGGTTTGGCGGCACACG
>read_1058|beg|2601566|length|252|forward|gi
AAGCAGAGCCACCGCGCCAAGATAGCGACGCCATTCCCGGCGAAAGTACCGCTTAATTGAGCAAATAATCGCACGCGTTATTTCCTGATATGATTTCCGGCAATACCGGGGAGAAATTATTCAATGGGCAGAGAGGTGGTGTACTTAATCTGTTCCATCGCAAAACTGGAGGTGACGTCTGACACGTCCTGGGACGCTATTGACCAGACGTTTATAGAAGTCGTCATACCGCTTCATGTCGGCCACCTGAAC
>read_1059|beg|4220419|length|254|reverse|gi
GAAACGTGTGCCCGTAGCTCACGCCTTACCGGTACCGAGCACACCACCGAACCACTTCCGCGCTGGGAGGAAATAATGCCCCGCATTGATTAATTCGCTCCAGGCCTGTTTAACCACAATACAGCGAGACGTTGTAGGCTCTGGCAATCTCTTTTTGCGTCGGCAGCTGGCTGCCTAAAGGCAGGGATCCATTTTGGATCTGCTGACAGATAGATAAAAAATGTTGCTTATAAAAGCGGAGTAAAGCTCGTTTT
>read_1060|beg|3394024|length|251|reverse|gi
TTTTGCGGGTAGCGTTTTTGCCAGTCGGCGATCCCGGCTTTCAGCATGTCTGGATCGTTGCGGTTGTCAAACCAGACGCGTTAGCAGATCCAGCCAGCCCTGAAGCACATTTTCATCAGCGTTAGATAACTAACGTCCTGGCCGTGATCCGGCGTCGATGGCGGAGAGCGCCTGCCAGGTGGCGTCGATATTTTTTTGTTTATCTTCGCCGCCAGTAGCGGTTCCTGGCGATTAACGCCGCAACAAGGTAA
>read_1061|beg|2896378|length|251|reverse|gi
CGGGCATTGGTCTGGCTTTGGTCAATGATATCGCACGCCTGCACCGTACTCATCCCCATTTTTCCCGTAGTGAAGCGTTGGGAGGGTTATACGTTCGGATACGCTTTTTAAGCCTTAGTTCCGCAGTAATGCGTCACAAATGTGTCAGCGGTAAAGCACGTTTACAAAAAGTCGCATCTTATGTGTGACGTTTTAATCAAATGATCATACATTACCCCCTACAAACCGTGCGTTAATTAAAAATATAGTGG
>read_1062|beg|410976|length|253|reverse|gi
CCAGTTGGAGGTCGCCGTGGTTTCGTCCAGTTCGCTGGTGACGGTAAACGGTACTGCCTGCATCAACGGTAAAAGTGCCATGCGCAGCGCGCGCAGATTTTGCGCCCGCGTACCAACTCAAGCCCGTAGACAGCTCGTAGTTGGTATTATCATTCGCATACAACGCCCGCGTTGATCGTAAGGTAATCCGGCATAGCGGGGTTCGGCATCCAGCGTTACGCTAGTCAAAAATCGGTAGTGACTCGCAGTTTGC
>read_1063|beg|168918|length|256|forward|gi
GTGTGTAAGTTTGCAATTCCGTCTTTTTGTATTGATTTATTTACAAGCTCGTTTTTTAAAAATGTCACTTCAACTACTTTCGTCTTGATCAGGAATAATGGTATAGTGGCCGCGAATGCACCTGCTTTGTGCAGGGGTGATGACGAGTTGCGTAAAAAGAAAGCACTTGTAAATACCCTCCTTTTATTTTCCCTTACAGATGTTAATTTGTTTTTATTCATTATTTATGCATAAAAATGCATTTAATCTACTGTTG
>read_1064|beg|934529|length|251|reverse|gi
TTATCGAATACGCGGATCTCCCTGCCGTTCACCATCGCTATTTCAACACCAGAATAATTACTGTCCTTAATGATAGTTTTACTCAGGCGAGTTAAGTCTGGTCGCAAGCTCCTGGAGACTACCGCAAAACATATTGCTGTCATAATTATTCACCAGGCGATCGCTGATACTGACTGAGAACCGGTAGTCACCCCCCAGCGTCTGAAAGCATTGCGTCAGCGCGACAGAAAGCTTAACCCCTTTGTTCCACG
>read_1065|beg|902812|length|252|reverse|gi
CAATGTTGGTATGATTGACAAAAAGAAGCTATGAGAATGATCAAACGTATCTTCACGGATGACCATTTCGAAATATACCAAGCTATATAATTTTCCAAAACCAATCCGTAACTCACCCCAAACAATACCTTCAGTCTGAGGTGGTACAGTGGATCTTAAACGGGGGGATCAACCAGAAATCTTCCTGATATGCCAGAATATTTTTTCAGCGTACAGCTCATAGGCGGCTTTCTGTTCAGCAATTCCAGTCAT
>read_1066|beg|2254209|length|251|forward|gi
ACCTAGCGTCGCGTCCGCTATGTTTGAGTATCGTTTTGGCGGTAATGGCGAACTTTCGTGGTCATAACCTCGGAAATTTGATGTTAAAGGCGTTAGATCACCTGAGCGTGCGGCCTCTGGAAGCGATTAATTTAATTCGTAATCTGCTTAAAAGTGGACGCGCAGCTGATCCCGATGTCGGAGCTACCGGTAGATCTGATGGCGATTGACGATCAGGGCATGAGATTTATGGCGAGGTGAATATCGATCAG
>read_1067|beg|3714722|length|254|reverse|gi
GCGTTTGTGCTGGCGTCCGTCGGTTGCCGCGTGCGGATGCTAGGAGCGTAATCCGGTGGTCGCCGCGTTGCTCGACGACGGCCTGACGCGCGGCTACGCCGATGCGGACATTGGCGGCTGGCTTCAGGAGCGTTTGCAGCTGTTCATGCTTCCAGCCTGACGGCGTTGACCGACTATCACGCCCGCGCCCGTCAGGTGGTCTACCTCGATCCGATGTTTCCGTCACCGGTCAGAAAAGCGGCTGGTGAAGAAAG
>read_1068|beg|179089|length|253|reverse|gi
CGCGCCTGTCGCGCTTTATCCCGAAGCCCTGCTTTACGCAGGTGCTCATGGCCTCCACCTACCCGGCGAACGTGGTTCAGGCCGTCCCAGTGGTCGCGAGATAACCCCACGCTGCAGGGCGATGCCGCTATTCAGGCGGTGGCCAGCCAACCGTGGGATCCCAGCGTCAAATCGCGTGGTCGCCTTTCCCCAGTTGATGGCGCTTATGGGCGAGAATCCGCAATAGGGTGCAAAACTGGGCGATGCGTTCTTA
>read_1069|beg|2377291|length|251|forward|gi
TGATACGAATCAACGTACTCGATATCTTCTTTTACCGGGTTTGGTGTCACGAAACGCAGGTTGCACTGGCCCTGATAATCTTGCGCGATGCCAAAGTTCAGGCAGATAGATTTCGCGTGGCCGATATGCAGATAGCCATTCGGCTCCGGCGGAAAACGGGTATGGACAGTGGTATGTTTACCACTCGCCAGATCTTCATCAATAATCTGACGAATAAAGTTAGTCGGGCGGGCTTCAGCCTCACTCATCGT
>read_1070|beg|1013547|length|256|reverse|gi
TCTCTGGCGAAAATCTACTTCGTCTTCACAACCAAGCTCTTGAGTTCGGTTTTCTTTAGACTGAACTTGTCTTTTCGCATCGAACTCGATCTCGTAGCCAACGCGCCATTAAATTGACTTCAAAATAGTCAAGTCGTATCATCGTAATCAGCTTGTATCTATCAATAGCAGGTCTATGAAATCATCACGGACTTTGTCCCGGATCGCCATGCTGTCTCATCGATGCTGTTTTTCCATCCAGACTATTGGGCTTAGG
>read_1071|beg|4843075|length|252|forward|gi
TTTTCCGGCGGTAAATACGCCAATGGCGTCCCTCTTTGCGACCAATCTCGTCAATACCGGTACTAGTGGGACATCACCGGGCCAAGCGCTTCTCCCTGGCGGACTCTGTCGAGAATGACGGCGGGCAGCGGCAGCGTGGCCGATCGCGCTTACACCGCGCTGAACCCGTTATCAATCACCACCCAACTGAAGGTGGCGTCATCGTCAATTCCGGCTTCAATGGCTACCCAGAAATCAGCTTGTGGGTGCAGG
>read_1072|beg|4617746|length|255|reverse|gi
TTCTGCTTCAAAACCTGAACGCCAACATCTGATAAAACGCAGTTCAATGCGCTGATGGAGCAGTTCACGGCTCGCCGGGGCGTATAGCGAACTGATGCACCTGGTACGGTAGCGCGTCTCCTGACGTTTGCGTTAGCTCCGTTAAAGTTTTTACCCGAAATGAAAAAAAACTTCCAGTGCCCGGGAAAGTCTTTGCGGATCATTTGGAATGAATTCGCGCGGCGGCAACCGGATCTATCTACCTGAAGTTGCTGA
>read_1073|beg|589083|length|250|forward|gi
TGCGTGATGCAGACCAACTCTACTTTTAAAAGGTGACAATAATAGGAAAATCATGGCAATTGCGGTTCCGGCCTGGGTAGTAGTTTTATGGTAGAAAGAACATTAAAAAAGATTAAAGAAACTCGAATATTGACGCCGAGGTGGAACACTCCGATCTTTCATCGGCCACGCCCGGGGCTGCCGATCTTTTTGTAATGGCCAAAGATATCGCGGCCAGCGCCAGCGTACCGGAAAGCCAACTGGTGGTGAT
>read_1074|beg|2522902|length|255|forward|gi
CCGTTAGCGCTTCTCCGCGCTGCAATAATGCGTTGCCGCCAAGAGCAACTACCAACGTTTTCATTCCCCTATCCTTTTACTATTTGTTGTCCAAGCCAGAACCCCAGCACGCGTATCCGCGCCCCGAGGTGTAGCCCCAGCGCCACGCAGTCCGTCAATCGCCGTTTCTGTGCGAGCATCTCGTCGCAGCGCATGAATAAAGTGGAGTAAAGGTGACGCGAAATAACCCATAGCCGCATAGCGTAAATAGCTAAC
>read_1075|beg|2715570|length|256|reverse|gi
ATAGCAGCATGGTTTTGATCCGCATCTGATCACGTATCATTGCAATTTTTTATAACATTGCCGCCATGCTCGGCGGTATTTTCTACGGTACGCTATCGGAACGTATTGGGCGTAAAAAAGCGATCATGATCGTCCGCCTTTCTTGCGCTTCCGGTACTCCCGCTATGGGCATTTTCCCAGCGGATCATTCACGATTGGTCTGGGCGCGTTCCTGACTGCAGTTTATGGTGCAGGGCGCCTGGGGGTGTCGTGCCGA
>read_1076|beg|1200611|length|254|reverse|gi
AATCACCAACGATAACGTATCGCCGCGCACGTCCACCCCTTCCCAGAAGCTGCTGGTGGCGACGAGCAGCGCGTTGCCGGCGCTAACAAATTGCTGTAACAGTTTGGCCTTTACTGGTTTCCCCTTGCAACAATACCGGCAGCGTCATGGTAGGCGCGAAACTGCTACCGCCAGATCGCGCATCATGGCGTGTGAGGTGCACAGCACTAAAACATCGCCCGTTATTGGCTTCGATAATCGGCCTGAGCATAGCC
>read_1077|beg|4015342|length|253|forward|gi
GCAGAGTCATATCCGCGGTATTCCGAGACGACGTAAACCGTTCGAGAAGGATTTCAGCAACATCACGCTGCGCGATAGCGCCAACAATTCCACACACTAGTTTTATTTCCTGATTATGGCATTACGCCATGCGTTGTCGCTGACCTGTATGCCCGTCGTTGCGGGCGCCCCGATCCTTGTAGAGAGTGGGGTTATTTTTATAAGTACTGCTCATGGAGCGGAGGATTTTTTATCCTCTCATCTCCGGGTCTGC
>read_1078|beg|1556157|length|255|forward|gi
AATCAGGCGATACACTGCGCCAGCATTGGGTCTGCTTAATTTGATCGATATGCCCAGGCTGACTATCAGCAACCACCGCTCACGTCCCTTTATTTTACGCGCTCCGAAATAATCTGTGTGCTATGGTGAAACACTTCAATACTCGCCGTCAACTTTTTTGCTTAGCCGTGTGATTAACTGCACATTTTCACCCTTTTTTAAGCGTAATTAATCCCGTCGGGCAGCCAGTAATAGCAGTTGGCAAAACCGCTGTAC
>read_1079|beg|2410633|length|253|reverse|gi
GGATGAGGACATGCGCAAGTTTCTTAAACAGGGCGCGTGGTAACGATTCCTTTTTTTTGCCTTTGGGTTAGGATACGGTATTGATTTTCGCAAGACTTATCACGGCAGGTTCGTTCGGCATTTTACTGGGACGTCACTGACGGTGGCGATTGGCGGATTTTTAATATTTTCGCCGATCGTCTGACGGGAGGCGAGCGGCGTGGCAGGCGCGGCGGTCTCCACCACCTCTGGCAACGCCGTCGCGACGCCAGCG
>read_1080|beg|3221659|length|259|forward|gi
TCTGCCGGCGCTAAATAGTTACGTGATCCAAATTAATATCAGCGATGTAAAACAGCAAATCAGGCACTCCGCTGGCGGAACTGGATGAGCTGGCCGCTGCGGTGGCTACACTGCCGCGTCTGCGGCTTCGCGGACGTGATGGCGATCCCGGCGCCAGAGTCAGATTATTAAAGGCCAGTTTGAAGTCGCACGTCAAAATGGCTGTAGCATTTGCCGGGCTGAAAGCGCGCGTACCCCTAGACGTTGATACCCTATCCTG
>read_1081|beg|1631009|length|253|reverse|gi
AGTGACCACTTGCGCTACCGACTTATGATGAGGGAAGTAACGCTTCTACCGAGCTCAGTTGCCGATTTATAAAATATTCACCGTCAGGTCAATATGGAGGTCCTTTCGGGTAAAATTAAAGATTTAATAGAGATGTCAATCCCTGGGTTAGCAATACAGTAAGATTGTATACTTGATGCAGCCTGCTGAATTCAGAATGGTACCTGATGTACCCGCGAGACAAACATTCTGGATTATGGACGTGATCAACGCC
>read_1082|beg|3074944|length|254|reverse|gi
TTCTTCTTTATGGGCGGGTTAGGGATCATCATCAGTTTTATCTGGTTGAAAGTTATCCATGAACCAAATAACCATCCGGGCGTAAATAAGAAAGAGTTGGAGTACATCGTCAGAAGGCGGCGCGCTGATCAATATGGATCAGAAAGACACCAAAGCGAAAAGTACCGTTTAGCGTCAAACTGGGGCCAGATCAAACAGCTGCTGGGCTCTCGTATAGATGATTGGCGTTTACATCGGTCAGTACTGTATTAACG
>read_1083|beg|1314970|length|251|reverse|gi
CGTCCGAAATGATCGACCGTACAGAGTGGTCAATAACCAGATCAACCGGCGATAACGGGTTCACTTTCGACTATCGCCCCGAGGCGTTTAACGGCTTCACGCATCGCTGCCAGGTCGACAACGGCAGGCACGCCGGTAAAGTCCTGCATCAGGACACGGGCGGGCCGCCAGGCAATTTCACGATCGGCATGGGCATTTTTAACGCCAACCGGCCAGTCGCCTGAATATCTTCATCAGTCACAGTATTCGCC
>read_1084|beg|531630|length|249|forward|gi
TTATGGAAATGACGGGCTGATAAGGTTTATCTTAAAGGAGAAGTGAGAGGGACCGTAAGGCTATATGGAAGCCTTGCCATAGACAGGAGGTATTATAACTGATCTATTTATGGACATTTCTTGCAATAAGTATACTTGCCGTGAGTGGCTATATCGGTCAGGTGATGGGGCTTTTTCTGCGGTTTCTTCTTTTACGGGAATGGTTATCCTTGCCGCGCTGATTTATTTACTCAATGTATGGCTGCAGGA
>read_1085|beg|1449818|length|252|reverse|gi
CCAGGCCATCTCATAAGCGCCTTTGCCTACCGCTTTACGCAGCATGTCTTCCGCCCGCCAGCGTGCTAAATGAGGATGCGACGAGGAGTCGAACCTAACAAATAAAGAACCACGCAGGCGCGGCGTAAAAAAGATGACGTAAGTGCATGACGACTCCCTTTGATAAAAACGTTATAGCTGCGTTCAACTATTCGCGTGCGCGGGATCTTCGTTCCGCACTTATTATAATTTGAGAATAATAATCATTTTTAT
>read_1086|beg|704423|length|254|reverse|gi
CCTCTGTGTAACGGCCCCCACTGCAGTATCCACTCCCTGAACTCGCTTTTTTCAGCGGTCTTTCACCTGAAGCTCCGCGTCCTGAAGGTCTGTACCGTCACGCCGGATACGTCAAAGAAACGCATTTCTGACGTCACGCTGGTCAGCCCGACGTGATTTCTTCAGCTTATTCTGATACGCCAGCCAGACCTCAATTTTCATCAACGAGTAGCCAGCGTTCTGACCTTTTCCCGGGCAATCTGTTCCAGTTTTCC
>read_1087|beg|257885|length|256|reverse|gi
CGTGCGCACTTTGCTGATTTGGGTTTTGAACGCTTCAACGTCATTTTTCCCATGCGTACTTCAGCATCTTTTCTGATATCGCTAATCACGTTACGAATCCTTGAAAACTAGTCTCAGTCGAGACCAGACGGTCACACAATATAAACGATGTGCTAAGTATAGTCTCGTTTAATTTCTGCCAGGTAATAAGACCCGCAATAGAACACGAATCTTACCCGTACTTTTAGGGCTCACGGGAATTATTCCGTGATTAACG
>read_1088|beg|49579|length|255|reverse|gi
AAACTGGTGGAACCGGAATCAAACCAAACGTCCAACGTATCCGGAACTTTCTCGTATTGATCGGCATCTTCGCCGAGGATCTCTTTCGGGTCGAGATCCCACCACGCCTGGATACCGTCAACTTCAACGCGTTTCGCCACCTACTTCCATCGCCGCCAGAGTACGCTCAATCGGCAGCGAGCTCCTGCGTTTTCTTTATGTCACGAACACGACATCGGTACGCCCCAGGTACGCTGACGTGAGTATACACCAGTC
>read_1089|beg|1821560|length|254|reverse|gi
AGCTATACGGAGGTGAGGCTTATGTAAAATGTCACAACGATCCCCATTCCTGGCAGGGCTGGCTGGAGCTGTTCCACGAGCTGGTGGCGAGGAGATACGCCGCTGGGCGCTGTTCTGATGTCGTTATTTATGGCCGGTCTGCGCATTGTCCTATTTTGGCGGTAACGGTGGCTGGAAGAAAAAGCACTCGAAATTCTGCTTTGCGGCGCCCTGACGTTGACCTTCTCATCTGCGCTGGAATATTTCGGCTGGCC
>read_1090|beg|2207432|length|251|forward|gi
GCGGTGATAATGTTTGGCCATCAGCGCCACGAAAGTCTCGGGAGCGTTTTTGCTGACATAAGCGCTTTTCAGACCGCAGGCGACGAAGTTAAGCTGCTTATCCTTCAGCAGTTCGCCAATCACAATCCGCGATTCATGCCGGGTTAGCTCCCCGTGAAACAACTGCTTGCCATGTTCATACACCAGCGCGCCATTTTCTGGACAAAGGAAATTTCGTCTTTCAGCTCGGGGAAGGTAAGGAGATCAACTGG
>read_1091|beg|772652|length|252|reverse|gi
TACAATAATTGCGCTTGTCACGTGAGTCATGGTCATTCTCCTTTTACAGGCCGGGTATTTTATCTTGTTGATTTTCCGGCGCGGCGGCAATAAACGCCGGTAGCTGTACGCGAGGCGTCATAAACGGCTTTACAGCGCGGATAGCCTGATAAATCGCAGCCCATCCTGAGCGCATCGCCCACTGAGGGAATCAGGCAGCAGTCCGCAAGTCCTGGCGCGTCGCCCACACAGAATCGCCGGACTGACTTTTAC
>read_1092|beg|3782581|length|252|reverse|gi
GGCGGGGTCGATGCGGTAGATAAAATACCGGTGGCGCGTATTGTCGAGGCGCTGGAAAACCCCGGTGGGTTTTACCAACACAATGGGATGGATCGCCGCTTCCCGGACTATTCGTTTTATCTGGTGGGCGGGCGGCGCGAACTTTTACCCATCATCAGGATACCAACCGTCTGATTCGCGCGTGGCAAAAACCGGAACTGGTCGTTATCTCTGAATGTTTCTGGACGGCCGCCGCGAAACACGCGGATATCG
>read_1093|beg|4572450|length|251|forward|gi
CTATGTGATATTTACAGTTCCATCGGGTGTGCGCTAAGCTCTTTTCGTCCCCCATTGGGACCCCCTTTTGATTTCTTGTTGAACTTTTGCAGTTGCCAGACCGCAAGATGTTTTAACAAATCAAAAGGGGTTTAATAAACTGGCTTAAAGCTGAAAGCTTTCCGGAACCCCCAGCCTACGCTGGGGGTTTTCCATAGAAATAAAAAGCTCCCTCCCGGGGGCTTTTTTAATGGGTATAGACGATTGAATGG
>read_1094|beg|2187196|length|253|forward|gi
TATTATCGATTAAGATGATAGAGAAACCCACCCCCGAACGACTCTTTATCCAGAGGCCAACCTGTGGTGTGAATTACAAGCCCCGGATGGGACTGGTCTGATGGGAACCTCCCACAACTCTTTTATGCCTATGCTAAAACTCTGGGGTGCTTTGCCTGTATCAAGACTAGAAATTTTTTATCAGTTCTTTAGCCAGACTACCGCGGGCCCCTTCGGCAAAAATTGTATATTTTGCCAGAATTTCTATTCCACT
>read_1095|beg|39447|length|253|forward|gi
GCATTACCTCGATCATGAATGCTTTATTCTGGGGGGATGCATGATGGCGAATATGCCGCATGTCCATCAGGGCCGTTGCCATATTTCATTTGTCAAAGAACGCGGTACGACGCCGCTGCAAAAAGATATTCCGCCACGCCTGTTTTTAACGCGGCGGTATCCGTAACAATGTCTGGCGTACTTTTTCTACCCGCGATTATGCGTATGGCGGTGTGTAATCTCACCGGTAAATAAAAAAATTACCCAGCAACGT
>read_1096|beg|1120760|length|252|forward|gi
GTATCGGCAAGAAAACCGCCGAAAGGCTGATTGTCGAAATGAAAGACCGCTTTAAAGGGCGTACATGGCGATCTCTTTACGCCAGCGGTCGATCTGGTATTGACATCGCCGGCCAGCCCAACCTCGGAAGATGCAGTAACAAGAAGCAGTTGCTGCGCTGGTGGTCGCTGGGTTACTAAACCGCAAGAAGCCAGTCGGATGGTAAACAAGACGCCCCGTCCGGATCAAGCAGTGAAACACTATTCGCGACGC
>read_1097|beg|1571191|length|253|forward|gi
ACTTCCGATCGTACTAATGAGCAAGTCAATGCTGGCGGCACGATTGCTGGCGGCGACAAACGCGGATGCATGGACAGCTGGCTTGAAATATGATGCCCAACAACATCTATTTAGCGACTACTGTATTCTGAAACCCGTAATATGACGCCTTATGGTAAAACGGATGCGGGTTATGCTGGCGGCGTAGCAAACAAAACGCAAAACTTCGAAGTTACAGCCCAATATCAATTTGATTTCGGTCTGCGCCCGGCGG
>read_1098|beg|2877963|length|252|reverse|gi
ATTTGACGCAGATAATAACAAGTACTTTGTTACTATTGGTGGCTTTACTGGTGCTGATGCCGCCAAAAATGGCGATTATAGAAGTTAACGTTGCTACCTGACGGTACAGTAACCCTTGCGGCTGGCGCAACTAAAACCACAATGCCTGCTGGTGCGACAACTAAAACAGAAGTACAGGAGTTAAAAGATACACCGGCAGTTGTTTCAGCAGATGCTAAAAATGCCTTAATTGCTGGCGGCGTTGACGCTACC
>read_1099|beg|1299147|length|252|forward|gi
AGAAGTGTTGTCATGTTTTTTCCTAATATGCGCGCAGTGTCTGAAAAACCGAGGCCAGAAGACGAGCATCTTTGATGCCCGGCTAGTGACTACCACACCTGAATTAAAATCGGGACCGGCACAGCCGACTTGCGCCGCCTGGACGCAGTTATCGGCCGCCAGCCCGCCGCCAGTAATACATTATCCAGTCGGTTGCCCCTGTAGCGAGTGACCAGTCGAAGCGCTGCCCGCTGTCCGCCTTGCCATTGTCGA
>read_1100|beg|3301267|length|255|forward|gi
AGGCGCTTTACAGCGCGCCTTATGATGCGGTTATTTTAGATTTGACGCTGTCCAGGCATGGACGGACGGGATATTTTGCGCGAATGGCGCGAAAACGGGTAAACAGGAACCGGGTACTGATCCTGACGGCGCGCGACGCGTTAGCAGAGCGCGTCGAGGGGCTACGTCTGGGCGCCGATGACTATTTATGTAAACCTTTCGCGGCTCATTGACGGTCGCCGCCCGTCTGGAGGCGCTGGTACGCCGCGCCAGCGG
>read_1101|beg|4390680|length|250|reverse|gi
AATTTTTGGCGAACTTTTAACGCTTGTCTGCCACCAGTTTTTAGCGCCTGCTCCAGTACAGCAACATCCGCGCCAGCTTTATGGGCGTTTTCGCTCAGATAGCGACGCCACTGCCGCGCGCCGGGGATGCCCCTGGAACAACCCGTAGCATTGGCGAGTGATATGCCCAGATACGCTCCCTGGCTCAATTCACGCTCAATATAGGGATACATCGCGGAACCACCGCAACCGGGTCGGCATCGGTGGTATC
>read_1102|beg|141255|length|254|forward|gi
CATTATCGCCGTAGCTGCTGCGTCAGGAATTTCTGCTGGTGATCATGGGGCGGCGTCTTTGTGGTTGAAACTCTGTCGGTCATCCTGCAGGTGGGTTCCTTTAAACTACGCGGACAGCGTATTTTCCGTATGGCGCCTATCCATCACCACTATGAACTGAAAGGCTGGCCGGAACCGCGCGTGATTGTGCGCTTCTGGATTATTTCGCTGATGCTGGTGCTGACTTGGCCTGGCAACGCTGAAGGGTACGTTAA
>read_1103|beg|4090726|length|252|reverse|gi
CACGTCTCGGCAAGCTGGACAACGGCGACTATGACGCCATTATCCTGGCCGTGGCCGGTCTAGAAACGCTTAGGTCTGGAGTCGCGCATTCGCACAGCCTTGCCGCCCGACGTTTCGCTTCCTGCCGTAGGCCGAGGGCGCCGTCGGGATTGAGTGTCGTCTTACGACGCGCGAACACAGGCGCTGCTCGCACCGTTGAATCACTCGCAAACCGCGCTAGCGCGTAACGGCGGAACGCGCTATGAACACCCG
>read_1104|beg|1507058|length|255|forward|gi
CTGGCATTTGACTCGCATCCCTCCCCTTGATCGTCTTGGACGACCAAAAATGTTTTTACTGGCCAGCGAATTCATGACAAAATGCTACCGACGCGCGCATTTCGATGCCGGTCAGTTTGTGGAAGCGTGGGATGACGAAGGCGCCAGAAAAGGGTATTGCCTGTACAAGATGGGCTGTAAAGGCCCGACCACCTATAACGCCTGTTTCAACCGTTCGCTGGAATGATGGCGTGTCTTTTCCTATCCAGTCGGGTC
>read_1105|beg|1150432|length|251|forward|gi
CCGGGTTACGCCAGAAAAAAGTATTTACTGGCCTTACGGTAGGTAAGGTACCTCGGAAGGTTAGCATCGTACTTTTTCGACTCACTGTATCAACTTCTCCAGCAATGCACTCGGTTAACGCCATCACACTCTGGTACATAAATTCGATTTTCCGGCCTTCTTCTGCCGTAAGCACGGTTATTCCTGTCCGGGCGCACTCTTCCAGAAAGGTTTTCTCTTCTTCTTTTCCTGCACTGGTACGGCGGTTAAAC
>read_1106|beg|1222218|length|250|forward|gi
AATACGGCGCTATTTTCATATTCCTGGCTGCCGTAATCCACGATGAGTTTTCCGGGTCTACCGCCAAAATTTTACTGATGAATTGACCATGCGCCCATGAAATACGCAGTGGAACCTGATTTTATTTAAATCCCGTACGCACGCCTAATATCGCTAATGGATTTTTTTTCAGGAACTGCTCATTGTAACCACTCACACGAAATAACCCCTGATACGCAGACTATCTTTGGGTTATCGGGCATCAGTAGAA
>read_1107|beg|2757673|length|251|reverse|gi
CCCGCCGCAATGCAGCATCATTCGTGGCGCTCTGCGCTGGGTTCCATTGGCGGCGGCAATCATTTTGCCGAGCTGCAGCAGGTCGATCGCATCGTCGATGCTGATTCGTTCGCTTTGTCGGGGTTTGCAAAAAGCGCAGTTATTACTGCTGGTACACAGTGGTTCACGCGGTCTGGGGCAAGCTATCCTGCGTCGTCATGTGGAGGCGTTTTCGCATAACGGTTTGCCGGAAGATAGCGACGATGCGCGCC
>read_1108|beg|1999151|length|252|reverse|gi
ACGTTCAATGTTGGCTTTGGCCTCGCTATCGATCACCGGCCCGATATCGGTCGTCAGACGGCCTGGATTCCCCATCCGACACTCCGCCATCGCGCCGCGTAACATTTTCAGCGTATGTTCGGCGATATCGTCCTGCAAACACAGCACGCGGAGCGCGGAACAGCGTTGTCCCGGCGCTGTCGAAAAGCGGAAGCCAGCACATCCACGACCACCTGCTCGGTGAGCGCGGAAGAGTCGACAATCATAGCGTTC
>read_1109|beg|4059206|length|254|reverse|gi
CGCACATCTTCAAACAGGTCTTTCACTCGCCGCGCAGATACGCGTCGCTTATCGACGTGTAATAATGTCGTCGAGATATTCCTGGCACAGCCGGTAACGTTTCGTCGCCGATGCGTTTTACCGCTACGCCTTCAGCAAACAACCCAACGCGCGGGAGATCCACTGGATGACCGGCTTCCAACGCCGCTTTCAGGCAGGCGGAATCCTCCGCTTCGACGGCGATAACTTTGATTTGCGGCATCAATTGTTGATCA
>read_1110|beg|1013011|length|249|reverse|gi
ATCAATAAATAAGCTTAACAATTAAAGCATTTTCTTAGGATATAGGAAAGCGCCGTTCAGCTAAATCGCCTCGTAACTTATATTGTTACCGTTTCTTCCATCGGATTCCCCATCAACTTCTGTATCGCTGAATACAACGATAGTCCACAACCAGTACTTCCTGTTCAATCCAGCGCTGTTCCTGCCTTAATTGCGTAAGTTGAGGACAATCCGGCGGCGGTATCCCAGGCATGTTTTCCGGCCCCAATC
>read_1111|beg|3748257|length|250|forward|gi
TATTCGACCGCCAGTTCGCCCTCCGGCGGATAACCTTTAAACGCTTGTCGTAGCTGGCGATCGCTTGTTCAGTATGGCCGGTCGTCGCCAGTAAACGCGCCTCCTGCAAAGACTGGCGTCCTTGCGGCGTGGAGAGCAGCATCGCGGTGCGGGAAGATTGATCGTCCGTCGACTCCGGCGCCAGTTGCGCCAGCCGGTCAAGTAGCTTCTGTGCCCCCGTCGCTATCCCCCTGGCGCAACAGATAGCGGA
>read_1112|beg|990594|length|253|forward|gi
CGGAAATATTGCCGTTGGCCCGGCGATGAGTCGCTTGCAGGCTGACGGCGCTTTTGCTGGAGGTTTCCCGCTACACCTGCGACCTGGCGCAACGCGGCGTGACCTTATTTAGGCGTAGGGGAGCTGGGAATGGCGAACACTACGCCGCCGCCGCGATGGTCAGCGTTTTTACAGGAAGTGATGCAAAAGAGGTGGTGGGGATTGGTCGCGAATCTTCCGCCTTCCCGCATACGATAATAAAGTGGACGTCGTG
>read_1113|beg|546354|length|255|reverse|gi
ACGCCAACTGTTTATCGCGTTACGCTGGCTTTGATACTGGCGGCGGCGTACTTTTGTTTCAAGCAGATCCCAGCTGTACTTCAGTAGCATGATTGATCCCCTGAGTATTTATATCCTTAATTCGTACTGGCAAGCCGCCTTTACAGGCCGTAACCCAGGCGATACCGCCGCCCATTAACCCGCCGCCTAAGATGTCCCACGCTGTTCAGCGGGCCGGGCGGCGCATCGCTACCGGGATCTTTTTTTCACCTCGGT
>read_1114|beg|3426233|length|251|forward|gi
CTGGAATACTGACATCAGCACAACGGCAATGACCAGCCAAGTATTTAGGTTTTTCGCCATGTCACTCAAGGGATTAACCTCTTATTACAACTGTGTTAAAAACAGCGTCAGGATACTCTACTATCCACGTTTCTTTCAAACCTTACGTCTGAAATCTGCCGGTTATCACTTTCGCCCGGTCGCTACAATGTACACTTCACGCGAACGCGCCGCGAAGAGTCCGGCTTACGAACTTTAACCTTCGTAAACAG
>read_1115|beg|4121656|length|251|reverse|gi
CGCGCATCGTTCTCAATACTGACCTGGGTTTCGTATTCGTAGCCTTCACGCGAGTCCGGATGCCTCCAGTCACCCGCGCCAGCACAACTTCGCCCCAGTTTCCTTGCGCCTTATTGTCCCCTTTCAGGGCGCGCGTCAGGTTGATCGCTTCCTGCGCCATTTGCGCGTTAAGCTGCTGCAAATTACGAATTCGTGCGCCAGCGTATGCCGCTCCTGCGCTTCTTTGCCAAAACTCTCCTGAACCTGGCGGC
>read_1116|beg|4593647|length|254|forward|gi
CGAGCAGCTGTCTGCAGATGCCGAAGGCTATCGGCGACAACGCAAAATGGCTGTTGGATCAGGCGGAATGCATCGTAACCCTGTGGAACGGTCAGCCTATCTCTGTCACTCCGCCGAACTTTGTTGAACTGGAAATTGTTGATCCGACCCAGGTCTGAAGGGCGATACCGGCAGGTACTGGCGGCAAACCAGCCCACGCTGTCTACTGGCGCAGTGGTTAAAGTTCCGCTAGTTCGTTGCAGATTGGCGAAGTG
>read_1117|beg|3549632|length|252|reverse|gi
GTGATGTGCTGAAGGCGGTAGTGGTGCGCACCAAGAAGGGTGTTCGTCGCCCGGACGGTTCTGTCATTCGCTTCGATGGTAATGCATGCGTTATTTTAAACAATAACAGCGAGCAGCCTATCGGTACGCGTATTTTGGGCCGGTAACTCGTGAACGTTCGTAACGAGAAGTTCGATGAAAATTATCTCGTCTGGCACCAGAAGTACTCTAAGGAGCGAATCATGGCAGCGAAAATCCGTCGTGATACGAACG
>read_1118|beg|2818756|length|255|forward|gi
ATCCGCCAGAAATTTTTCCCCGTGCGGGCAAAAATGCGCTATCGGCTTAGCGCATCTTTTTCTAAAAATGCGTCACGCACTTCCGGCCCCACTTCAAAACGCGGCCGGGGCCAATGCCGGACCTAACCAGGCGATGATATTTTCTGGTTTGTCAGCAAAGCAGGTGACAGTTTCCTCCACGTACGCCTTCACATAATCCGCGCCCAGCCCGCATGAGCCGCCGCCACTTCTGTTCCCTCACGGTTACAGAATAGC
>read_1119|beg|1122112|length|253|forward|gi
CGGGCAACACACGCTTAGCTTGCCTGCTTTTTCATCATACTGAAGATAAACAGCAGCGCGGCACACAGCACTACGGATGGCCCTGTACCGGGGTATCATAAAAGGCTGAGAAGGTCAGTCCACCTGTAACCGCTACTCATACCTACACCAACGGCGACGCCCGCCATCTGCTCCGGCGTAGGGCAAAGCGACGCGCGGTTGCGGCGGGGATAATCAGCAGCGACGTAATGATCAGCGCTCCGACAAACTTCGA
>read_1120|beg|987187|length|253|forward|gi
CCAGATCCTGACGCATGGCGCGCCTGGCGAGGTTTTACGCGTGTACGGAAGCGATGGAACAAGCGGGGCTAACCCAGCCCTGGCTGGTCAAACTTCATACTCAACTGGGACTGCCGCTGTGTAAAAACAGAAACGGTAGTTTTTTCATCGAATGCAAAAGTGCGCATTCAGGGAGGCGTCATGACGCAGGCAGTTATGTTGCAGGGGACGGCATCCGACGTCGGCAAAAGTGTGCTGGCGGCGGGTTTATGCC
>read_1121|beg|4248950|length|255|forward|gi
GGCCCGGGCCGGAGTCCCGCGATATCGCCGAAGGGTTGTTTTGCAAGCTGCGTCTTTGGTCATGACCTGACCGGAATGTTCGGCATCGACGCTCAAACATACCGCTCCCTGATCCACTCGCCAGAATAACGTCGTCACGATAGGGGTCGAGGATTTTTGGCAGATCCCAGTAATCGACGGTATCGCCGTTCTGGTCAACTTCAAGAATATGATCACGCACAGTACTTGATGGTAGTATTTACCATTTAATGGATA
>read_1122|beg|4674971|length|253|forward|gi
GTCTGTATCCTGTCGTCATTTATGCGGTCAGATTCAGATTGCCAGAACCCAGCCCGCCAGCAAATTCTGTACTGAAGGTAACCACAGCGCAATTTGAATGTTGTTAACTGTATGTTCAGTTCATTTGTGCTAATATGGTTGTTTACGTAAATTTTCGTTCTATTAGAGTATCATGCATGTCTAAACATCAAACTCAACTTTTCCTTACTGCAGGATGATATCCGCAGTCGCTATGACAGCCTTAGCAAACGTC
>read_1123|beg|1155585|length|255|reverse|gi
GTTTTGGGTTTCAGCGTCAAAAACAGCAATATGACTGGAGGGAATATCAGGAGGGGCTATATCAGTACAATTTTGCCGGCGACGCTGTCCGGGGGGACCTGACCACATCCGGCCACCATTGCAGTAATGCAACAGATGTAATTTTCCGGTCTTCTCCGGCGCTTTTATTGTGCTGAAAAATTGCCAGTAACGCCGAGCCCCGTGTTGTCATTATAAACCGTCGTCGGTGCCGTCAATAATCAGCGGAACGCGCAT
>read_1124|beg|827298|length|251|reverse|gi
CATTATCGGCATTATTTTGCTGACTCGGATCGTGAAGAAAAACGCCATCATGATGATTGACTTCGCCCTCGCCGCTGAAACGCGAACAGGGGATGAGTCCGCGCGACGCTACTCTTCCGGCCTGTCTGCTGCGTTTTCGACCGATTCTGATGACCACGCTGGCGGCGTTGCTCGGGGCATTGCCATTAATGTTGAGTACCGGCGTTGGCGCGGAATTACGTCGCCCGTTGGGGATCGCGATGGTGGGCGGC
>read_1125|beg|584503|length|250|forward|gi
ACGCCCTATCAGGCCCGTACCGCCGGTAATCAAATCTGCATATGACCTCCAGAGTAGGGAGGATTTCCTTTCCCTAATGTCAGGTTTTTAATACGAATAAGGGTGCCGGGACGTCAGGTTTTTCCGTGTATACACCTCTACATACATACATTATGTATGCTACCTCGTTACGCTTTCGTACTGTTACAGTGCAGTTGCGCTTGTAACAGTGCGCGCGCTGTCGCAGGACGCGTGCGAATGCGTTCAAACC
>read_1126|beg|847301|length|254|forward|gi
ACATGAATGGACGCCAAACCGTCTGAGCGTGTTTCTGGCCCATAAACACCAGTTGACTACGCACGCCTTTTTTGTATGCCAACGACTATGTGTGCGAGGGCGAGGTCTACTCTCAGCCTGCCAGCCTGCCGCTGTATCCGAAATCCCCCTTATTCGCGCCGCTTGTTCTACAAGCGCAATATTATTGGCAATCAGGTTTTTACCTGGGCCTGGGCGTTTTAAAGCGTGTTTGTTCGTATACCCGAACTCAAGGC
>read_1127|beg|1268981|length|256|reverse|gi
TTTACCTACAATTTGAAATTACCCCTGGTGGGGTTACCCGAGCGGCCAAAGGGGAGTCAGACTGTAAATCTGCCGTCATCGACTTCGAAGGTTCGAATCCTTCCCCCACCACCATCACTTCCGTCGCGTATCTTATCCCCGCTAAGCACAGTGTCTCATATACTCTCCGTACGGGAAGGATGAGAAGCTTCGACTAAGGTTCGACTTCGAGCGCAGCGAGAAAGCGTTGCCGCAGGCAACGACCCGAAGGGTGAAG
>read_1128|beg|139738|length|256|reverse|gi
CCCTGCTTTAACCGCCGTCAGCGTCGCCCCCACCGCCATTGATAAAGTCAGCGGCCGTCCGAGCGCGTTAGGCAATATTGTGCCGCCCCGGCAACGGCAGCAGCACATCAATGCTGCCCATACGGCGTTTGCAGGGTAAATTCGGTACCGTGTGACGTCACGTGGATATTCGCAGCGGTAAAGTCGCTGTTTGCCGCATTCGGCGAAAAGCGCCACACCGTGACGATCGCCAATAATGCTTTGCCAGTTCAGCCAG
>read_1129|beg|795063|length|249|forward|gi
CCTTAATAAAGGTGCCGCGAGACTTAGACATCTTCGCGCCGTTCACCGTCACGTAACCGTGAACGAACAGGTTGGTCGGCTTACGGAAAGTGGCTGCCTTCCAGCGATGGCAGGCCAGACAGGCTGTGGAAATAGAGATGTCTTTGCCGATAAAGTGATACACTCGGCGTCGGAGTCTTTTTTCCAGTACTCATCAAAACTGGTCGTGTCACCGCGCTTATCGCACAGATTTTTGAAGGAGCCCATATA
>read_1130|beg|4589118|length|251|reverse|gi
CGCGATCAGTTTACCTACGGTTTCGTCGGAGTTAGCGGTAGATAGTACCTACCTGAGCAATCGCTTTAGAGTCGGAGCACGGTACGGACAGGGCTTTCAGCTCTTCAACCGCCGCAGTCAACCGCTTTGTCGATACCACGTTTCAGGTCCATCGGGTTCATGCCCCAGCAACGGCTTTCAGGCCTTCGGTAATGATGGACTGCGCCGAGTACGGTCGCGGTGGTGGTGCCGTCGCCTGAGCATCGTTCGCT
>read_1131|beg|3515753|length|252|forward|gi
GTGCAGGCGAAAAAATACTTTGGTTCTATGTATGAACCGGATCCTGATGATGGTAAAAAACCCGAAAAGCTATACCTTTAACCGTGTACGCGATTCTGGTCGAAACCACTACGGGCGCTAAGCGCGCGCTAATCGATTATCGAAAAAACCCGCCCCAACCATACAATCAGAAAAAAGTGCCGGGCAACGTCTGGTCATTTCCTCGCGTACGTTATCTGATGGATGAATATGAAAACCATCCTACGCAAAAGC
>read_1132|beg|262061|length|254|reverse|gi
ATCGAGTTGGGCGTTATTTCGCCAATGACCGGACGAACGCCAGGGACGCCGATGATAAAGACCAGCCAGTAAGCAAAGATAGCAAAAATGAAGTTCGCAACCGGACCTGCGGCAATAATTGCGGCGCGCTGGCCCCCCCGTTTTGTTATTTGAAGGCGTGACGACGCAATTCCGGCGCTACCGGTTCGGCGCGCTACATCCAGCATTTTGACGTAGTCCGCCCAGCGGGATCAGGGCGATGACATACTCGGTGC
>read_1133|beg|245796|length|251|reverse|gi
TCAGGCCGCTACGCCCCAGCGCCGAAAACGATACCTGACGTTCACCGTTTCGCCCAGACCAAACGGGTTACCAATAGCGACGGTATAATCCCCACGCGCAGCGCGTCGGAGTCCGCCAGCTTAATCGCCGTCAGGTTCTTCGGATTCTGAAATTTGAATCAGCGCGATATCAGAACGCGGATCTTTGCCCACCACTTTAGCATCGAATTTACGCCCATCGCTAAGCTGTACTTTAACACGCTGGCGTTATC
>read_1134|beg|1830032|length|253|forward|gi
TGATGCCCGTTATCTTGAAAATCGGTAATACGCGGCCTGGTGGGACAGCACCGTTGTAACGTGTCTTCCAGCGGCTTACCGAACATGGGTTTAATACCCAGTAAGGCTGCAAGATTTGCTGGCATTACCTGCTTTTTTGATGGCTTTCTCTAATCCGTTCATGATGGTCTCCAAAAGATACACGAACAAATTAAGCCTTAGACTTAAAATTAAATCAAGTCCCAGGCGAATTTTATTTTATAAAGCAAAAGGC
>read_1135|beg|4725709|length|250|reverse|gi
AGGCTGATATTCAGCGTAAAAATATCGAACTGGCGGCCAGAACCATGCCCAGCTTACGCGGCAATGGCGCGTGGTGTTAGTGCACGGCAACGGCCCACAGGTAGGACTGCTGGCGCTACAAAATAGCGCCTACGCTAACGTTACGCCCTACCCGCTCGATATTCTCGGTGCGGAAAGCCAGGGCATGATTGGTCTACATGCTGCAACAGGCGCTGAAGAATCATCTGCCGGAGCGTGAAATCAGCGTCCT
>read_1136|beg|3755981|length|258|forward|gi
AAACTGATAAACATTAAAATAGTGACATGAGGGACACTGTGGACCCCGTATTTTCGTCTCGGCAATCTCATCATTACTGGGATGAACTGCGCCATATGCCAACCGGCGGCGTCTGGTGGGTTAACGCCGATCGCCAGCAAGATGCCATCAGCCTGGTGAATCAAACGATTTGTCGTCACAAACGGAGAATGCAAATGTCGTCCGTCATCGGCATGGAAGGCGATCCGTGGCGAAAGTAACTCAAATTAGATGAATCTC
>read_1137|beg|4116436|length|251|forward|gi
TCCGTATGAGGTGCGCGCTGAACGCGCAACGCGCCCGCGTTTAACTTCCCGCCTGGCCGACGACGACTATCGGTTCGTTTCCGCAAACCACGGAGATTCGCGGTCTGGTCTGGACTTCAAAAAGGGCAATCTCGACGCGAATAACTACCGCACTGGCATCGCCGAACATATCAAACAGGCTATCGATCGAGCAGGAGCGTTTAGGGCCTGGATGTGCTGGTACTGGCGAAGCCGAGCGAAACGACATGGTG
>read_1138|beg|3032246|length|253|forward|gi
ACATCCCGGAATTGGTATTTGATGACGAACCACTGTCCACAGACTGACCGGCGCCGGAGGGTTTGACGAACTGGTACAACCTGCCAGCCATAGGTGAAACCAGTGATAGTGCGCAATGTCGACTAACGGTGAATTTTGGGTCTTCCCGCGCTCATTTATCCCCCAGGAAAAAATTTGGTTAACAACCAGTGACGTAAGAACCGTGCAACGCCATTAAGTGAACACGGGAAAATGTGTTCACGACTACGCTTAA
>read_1139|beg|2213080|length|252|forward|gi
AGAAAGGTCGACAGTGCCGCCGCAGCCAGCACCAGGAACATCGCCAGTTGCCGCTCGGTATGAAATCGGCGCGTCATCTTGCGTCCCAGCACATCAAAATAGCCGCTCAGCTCAACGCCTTTAGTGAGCAACATTAACCCACTGAGGGTAATAATGGTGTGCCAGTCAATCGCGCCAGGTCCAGGCGCGGGGCGCAAAAGGAACAAACAGGCTTAACGCCATCCCCACAATGATCAACAACTGTAAAAAAAC
>read_1140|beg|1528813|length|253|reverse|gi
CGTTAAATATATTCTGAAATATTGCGCATACGATGCGGGCCATAGGCTCGCATTTTTTTATTCTGACCGGGAGTTGTTCTGACCGGTCAGATGAAATTATTGTTTATGCTTTCTTCGTTAACAGAAAAAGTCAATTCAGCGAGGGCGAAGCGTACGCATTTTTCCAATACTTCCTGTACAATCTCCGTTGAAATGTTGTCGGCTTGTAAAGTTGTATTGTTAATATTCCAGGCAAACCAAACTGTGTCCCGCC
>read_1141|beg|177063|length|252|forward|gi
CCGGTACAAGGCCACCCGGAATTAATGCCGCATCAGGGCTAATGATCATGGCCTGGCGATAACGCCAGGCGCTTACGGGTTATTCGGCGACCTGCCACTGCGCGTCTGGCGCAAAACGCGTGATAGTCCTGAACTTTACTCCCGTCTCTTTGCCTAAATCCGCCTGATAAATACGATCGTCCTGGTTGACCATAAAACGTCATCACCCCGGTTTCGCCGTAATAGCATCGGCCAGGCCAGAAGCGCCGCGCC
>read_1142|beg|4752137|length|252|reverse|gi
GGATAGATCAGTGATTCACTGGCCCGATATTTTTTTCCATTCCGCTTTAGCACTTTTTAGTTGAGTAACTTTTTGTTCTTGCCCGGAGAGTAATTTATTTAAATTATCGAGTATATTGCTCAATGTCGTTATCAATAAGCTCTCGCGTTGCCCGAACCTGGCTTAACGTTTGCCATGTTGCGTTCAGTCTTACCAGTTGCTCGGATTTTGCTGCCAACGACCATGCAGGAGTTCAATAACCTTTTCACGGGG
>read_1143|beg|2820174|length|256|forward|gi
CAACACGCGTTGATTCAAAATCCATTCTTTTATACGCGAAACGTGAATAATCCGGGAACATTTCGGCCAAAGCCTGACGTCTAAGCGTTGACCGAGTTGGTTTTCGGAGACCGTTGCGGTGAGTTGTACTCGTTGTGCCGATACTACAGCTTCTTCGTTTAACGTTGGGTTTTACGGCTTTGCCGTTTAATATAGTGTAGCTATTGTAGCTGGTCTTAACCGGGAGCAGGAAAGAGAATCTACCCGTAAAACATTT
>read_1144|beg|3271587|length|253|reverse|gi
CCGGCTTTGCCTGCGGCGGTTGGGGCGTTGGCATGGGCGGTGTATGTCTTTAACCGTGGGCATACCATCCGTTGGTGCGCCCGGCGTTGTCTGGCAAGCTTGTTTGGTTACTCGCTGGGCGGCCTGTCGATCACTATCGACGTCGGTACGTTACTGGACCTGCCGTACTTCTACATTCCAGGTCACTCAACGTGAACTCGGTACGTGTTTGAGAGGCGGTCTGTATGACCATCTACATACGGCCGTAGATGGC
>read_1145|beg|3065055|length|255|forward|gi
ACACCTGGCTGCGCACTTCATCCAGCATTTCGCCGGAGTCGGCCATCTCTTCCTGCCAGGCGATCAGCTTACGCAGCCACGCAATTCTGTCTTCATGACCGGAACGCACGTCCGCCGGACGCGGCGCCTTCTTTATACTTCCAGTGTGCCGCCACGCCCCAATTCGGCGTCTTCATGCATCTAGTTTGGTACGGACTCTGGTATCTCAACGGTTTTACCGCCCGGCCCCAGAACCACGGTGTGGATAGACTGGTA
>read_1146|beg|2159944|length|252|forward|gi
AGGTCGCCTTTAGCAATCCCCTATTATGCGAACTCCGCGCTGGTGATTGCCAAAAAAGACACCTATAAAACCTTTACCGATCTAAAAGGTAAGCGTATCGGTATGGAAAATGGCACCACGCATCAAAAATATCTCCAGGATAAACATCCGGAGGTCAAAACCCGTGGCCTACGACAGCTACCAGAATGCGATTATCGACCTGAAAAATGGCCGTATTGACGGCGTCTTTGGCGATACCGCAGTGGTCAATGA
>read_1147|beg|1490369|length|252|reverse|gi
TCTTTATCCGGCGTTAACAACAATGCATTATCCGGTCGAACAAATGGCGCGTTGTGCCGCGCAACTGGCGATACAGTTATACCAGGGCATTACGCCGCCGCCCAGCAGCAATCATTTCAATGCCGAACTGGTGATCCGCGATTCTGTCGCGCCCTATTTTTCACGGTGAATGCGTCGTCAACAGTAAAAACTGTGATGGCTATACAAATTAACCCTTCTCATGTAATCGGTTACATGGACGTAAGGTAATGG
>read_1148|beg|4469170|length|250|forward|gi
GCCGTGGTTTATTAAACCGGGACGCGAGGATCTGATTGGCGCTACAAGGTGCCGCTGGATGATATCCGAAACGCTGCGTACGAACAACTGGCGAACTGGCATAAAGAGCTGGAGGAGTATAAAACCGCCGAGCGTATCGACATCAAACCGTCCCGCGAGTACGCCAGCACCATTATGAACGCTCTGTGGACCGGCGAGCCGAGCGTGATTTACGGCAATGTGCGTAACGAGGGGCGTGATTGATAACCTG
>read_1149|beg|3886701|length|251|reverse|gi
AATCATCTGCACCTGACCGCTGGCAATAGCCTCTTGCTGCGCCTGACGCGCTTTTACCTTTTTGCTTACCGGCCAGCCAACCCACCTCAACCCCCAGCGGTGCAACCAGCTACGGAAGTTGTTAGCGTGCTGTTTCGGCGAGCAGTTCGGTCGGCGCCATCACGCCACCTGCTTACCGTGGGCAATAGCGCGCAAGGCGGCAAGCGCCGCAACCAACGTTTTTACCGGAACCCACGTCGCCCTGAACCAGA
>read_1150|beg|1558446|length|249|forward|gi
CGGGCGAAGGGACAGGCCTCGTCACTTTATCGTTTTCAGCTATTATCTGGGGTCCAGTATCGCCGGGACGCTAGGCGGGTATTCTGGCATAGTTACGGCTGGAACGGCGTGGTGGTTTTATCGCGCTAATGCTGGTGCTGGCCATCCTGGTCGGGACGCGGTTACATCATCGTCTTCACGCCTGAAAAGAAATAATCCGGCGATAGCAACGTGCGCTATCGCCGGGCTGGTTTCACGCCACGACTCACT
>read_1151|beg|2937528|length|250|forward|gi
AATTCCCATGCGAACTGAATGGCGTCGTGTTTGAAGTAATCGCCGAAGCTGAAGTTGCCCGAGCATTTCGAAGAAAGTATGGTGACGTGCAGTGTATCCGACGTTTTCCAGACGTTGGTTTACCCCCGCGCGTACGCAACGCTGGGAAGTGGTTGTCACGGGAATAATTACGTTTATCGAGCCAAGGAAAACATCCTTGAACTAGGTTCATCCCGGCATTGGTAAACAACAGAGTGGGGGTCATTGTTAG
>read_1152|beg|2760594|length|253|reverse|gi
CGTTATCCCCGCACGCCGGGCAACATGACAGCGGTATTTAATATATTGCGACACTGGCGACGGTATTACGTGAAAAAGGCGTTTTTAACATGCTGCTGTCGATGGGCGATATGTGATGGCGTTTTTGCTACAACCCATTTGCACTGGATCACTCGCCGGGCGCCGTTTTGGCGTAGCCACGCTGGTGGATCAGGATATGGAAATTAGATTTCAGTTCACAGTACCACGCCAAATGACGTGGTTACCGTGATTG
>read_1153|beg|2430872|length|255|forward|gi
AACCCCCCGTCCACGTCCAGCACAGGCGCGATAACGGTTCCGGCATCAATACTTTGGGATTCTTGCATCGAAAACGCATCATAGTAGATGCAGCTTCGCGTAACGCGCGACAATGTGACCCGCCCGTAGCGCCACCAGCATATTAACCGCCCGTCCAGGCGTTGACGGGACAAGGATACGTGAATATCGTCGTCACTATTATTATGAGCGCTTTCTTCCAGAAGCCGCGTCATAAACGCGCCATCCAGCGGCTGC
>read_1154|beg|1678005|length|255|forward|gi
TATCCAATATGCTTCCTGCCTGTGTATACCACTGTAACGTTCAGGGCCGGCATCTCTGAGTCAGATAATATGAAAAATCGTTATTTCCCTACCGCTGTAGGGTTGTATTTTAATTACTTTGTACATGGCATGGGGGTTATCCTGATGAGCCTGAACATAGTCATCGCTTGAACAGCAATGGCATACCAGTGCCCGCAGGCGTATCTATTGTGACTCTCTTCGCTTGGTATTGGCCGGCTAAGCGTTTTGTTAATC
>read_1155|beg|4157507|length|255|reverse|gi
AGCCCATCTTTCGCCAGCGGCGACAGTAACTGCAAATCGTTCGGCAAAATACTCGAGCGAAATGCAAACCCCATGCTGTTCGACAGCGTTTAAAAATCCAGGTCGGGAAGTTACAAATCAGCGCCTTGATAACATCGCGACGAATGCAATCATCACGGGTCAGCGTAATACCACGCCAATAGCGCATTGCCCGCTCATCCACTTGCTGGTAATAACGCTTCAGCTCTTTCTGGTTCTGCATGTAGCCATCGCCAA
>read_1156|beg|3013720|length|253|forward|gi
ACCAGTAGCGATATACCGGAAAGCCGTAATTCACGGTGGCTGTTGCTATGCTGAGAATAAAAAAACCGACTCCCGATAGCAAACCATTTCAGCTCCGAAAGCGAAAGACTGCCGGGGTGTATTGACGACTTTCCATGATGGTATGGTATCCCTGATTTTACTGTCGGCGTATTACGTCAGGTTGAGTAAGGAAGCTATATACCGTTATGTTTTAGGTTATATACACTTCATCCTTCAGGCTGCCGGAGCAACT
>read_1157|beg|1976647|length|251|reverse|gi
AATGGGGCGGCGGCGGTAATCATAACGGGCGGCGGCAATAGTTCCGGCCCGGATTCCACGTTGAGCATTTATCAGTACGGTTCCGCTAACGCTGCGCTTGCTCTGCAAAGCGATGCCCGTAAATCTGAAACGACCATTACCCAGAGCGGTTATGGTAAGGCGCCGATGTAGGCCAGGGTGCGGATAACAGTACTATTGTAACTGACTCAGAATGGGTTTCAGAAACAATGCCACCATCGCCAGTGGAACGC
>read_1158|beg|2668731|length|253|reverse|gi
TGGAAAAAGAGCTGATTCAGGCGCTCGCGCTGCGGGGTATCTAACGCTTCCAGCGCCAGACGCCGCGCAAAAACCTCTTCCACGCTAAGCTCGCTTAATGTTTCCCGCCGCTCGTTCGCCAGCGAGCGCTCACGCTGTTCGCGGCTACGGCGCACCACGTAATACCTCTACGGGGAGTGACTCCGTTAATGTCTGTATTCTGCGTTGGATATCGTGCGAGATAGTCATCGGTGGTGATTTCAATATCCAGCCA
>read_1159|beg|2544337|length|250|reverse|gi
TGGCCGGGATTGGTCGGCGGCGGCGGGGTAGGCGACCTGGCGATTCGCTATGGCTACTACCGTTACGAAACCGAAGTGATGGTTGTTACCGTGGTAGGCGTTGATTGTGCTGGTTCAGGCGTTCAGATGCTGGGCGACTGGCTGGCAAACGTCCGACAAAGCGCGACAGACACTAAGCCGGCGTCAGCCGGCAATAAAAGAAGCTATTGCGCTTTTAGCCAGTTGGCAACGTCTTGCCGATGGGCCGCGA
>read_1160|beg|330481|length|256|reverse|gi
AATTATCTGTTCATCGGCATATTGACGCTGCTGCTGGCAGCAGCCCTTTGGCCCTCAATCCCCCTGGTTCGGTAAAACCGAAAACCATATCGCCGCGATTCAAGCCCGGGGGGGTACTGTCGCGTCAGTACGATCGACTCGCCATTAACCTATTCCGTTATCAACGGTAAAAAATATGGTCTGGACTATGAACTGGCGCAGCAGTTCGCCAACTATCTCGGCGGTGAAGCTGAAAGTAGACGGTGCGCCAGAACTA
>read_1161|beg|4217223|length|254|reverse|gi
CGATAGTCGACCACGGAAAGCGGCAATCTTAGTCATCACAAAGCGATAACCGTTGGCGCTTAACCGTTCGACGGGTCGCTGGTAATCACGCCAATCATCGAAATATAGGGAATGGTGATCGCGGTATAGACCAGGGTCATAAGAATATAGGTGCCATAGGCCCACGCCAGCTTGGCCATATAAGCCATATCAGGCGTAACTAAACATCAAATACACGGCGAAAACCAAAAGGAAATGGCAAACCACAGCAGCCA
>read_1162|beg|2376513|length|251|reverse|gi
TCTCGCGGCTGAATCTGGAATACACCGTGATGTCCAAGCGTAAGCTGAACCTGCTGGTGACCGACAAACACGTCGAAGGCTGGGATGATCCGCGTATGCCGACTTTTCCGGTCTGCGCCGTCGCGGCTATACCGCGGCTTCTATTCGTGAGTTCTGCAAAACGCATCGGCGTCACCAAGCAGGACAACACCATTGAGATGGCGTCGCTGGAATCCTGCATTCGCGAAGATCTGTAACGAAAACGCGCCGCG
>read_1163|beg|3915756|length|256|reverse|gi
ATGCCGCATGTTTACAGTTCGATTATACGATCCGCGAAACCGGCAATACGCGCCCGAAGACGTCATTCGGTTGATGGAGATAGTACAAAGCGCTGGTGTGAGATTTATCGCCGAAGAGTCGCTACGTTTACCGGGCCTACAGATGACGTGTATTTGTAGGCCCGGTTAGCGTTACGCTACCGGGCGATAATGCGTAGCAGGCTGGGCAAAAAAACTGTACGTATTGCAGCCGTCAGTGATTCCCCTTTCGAGCCTC
>read_1164|beg|2111180|length|252|forward|gi
ATCAGGGCGATTTTACCATCGCAACTGTTTTCCTGCACATTCGGCATAACGCGATTCCTTCGTGAACACAATGCTATTACTACTAAATGAAGCGGGGGATTATGCGCGGTAAAGACGAAGAGAGAAAATAGAGGAGCGCGAAAATTATAACCTTCGGCACATTTTATTTTTTCAGTAAAGCAAGAAAATTATGCAGGTCAATTATTTTACGTAAAAACATAAACAAAGAGTATGCAAGACTCACGTCCTGCA
>read_1165|beg|686420|length|254|forward|gi
CTCTTTCTTCCGCGCCACACCAGGGCCTGGGATCTGGTTTTTACGCTCACGGAAAACTGCCTCGCCAGGCAATCGGTTGAATGCCATCGCTGCCAGGCAGTTGGTGAACCTTGGCCATTACCTTTCGTCCCACGCTATCCGGCATTTACCAGCCGTCAGCTTGACTCGCAGGCCGTGTAACGGATAGCGGGGCGTGTGTGGCTATCTGTCCCGTGTCAGCCACTCAAAGCGGAGAACCACCATGCGCACGTAAC
>read_1166|beg|4415282|length|250|forward|gi
CCTGGCCCAAAGACAGTGGCAGATGGTGACTACACGTTAACGGTGAAAGCGACTGATAACGCAGGCAATACGGTGACCAGGACGCTCGACTTCACTATTGATACTACGTTGTCGACGCCGGTGATCGTACTGGATAGCGCGGACGACAGTGGTGTCCATGGCGATAACATGACCAATCACACCCAGCCGACATTTGCCCTGCAGCATATTGATGATGAGCCGTTCGCGTTACGGTCAGCGTAGAGCATGG
>read_1167|beg|4765647|length|250|forward|gi
ACAAGGCGGCATCGAAGTGGCGCTATCAGCATCACAGAACCCGTGCCGCGCATCGTCATTTTACACTGCACCCGGGGGCGCTTTTCCAGCGCCTGTCGCATGGCGAGGGGATCAAACGCCGGCTCATAACGCGCGATAATAACCAGTGCCGGACAGAGAGGCGCAAGATGAAGGTACTGGCGTATACGGGAACCGTAAAGCAAATGACGCCACTCGCATAACCCCACTGGCGTGCACTTAGCCATGCGAG
>read_1168|beg|3325144|length|253|forward|gi
CCCAGCTCCCATCCGCCCAACTTGCCATAACCGACAACCGCAAACCCCCGCCCTTGGCGCTCGTCCAGATGTCGCTGGCTGACCATAACGCGCAACCATTTGCGTCCACGCCTGCTGCACCACAGCATCAATCTCGCCCTCCGCCAGCCATGTGAGGTGATCGCTCACTTTCATCACCGGCAGCGTACCGGCAATATCCGCCGCCGCAATCCGCGAAAAGCTGTGCCTGTTTAAACTGGGCGTAATGCCTCCA
>read_1169|beg|4011006|length|251|forward|gi
AAAGTTTGTCGGCATCATTACCGCCAGCCATTCCGATAGGCGTGGCGTTAATTAACAAATCGGCTTCAATACCGTCGGTATCCGGGCGCCCGATTCATAGCCATAGAGTTCGGCCAGTTTTTACCTGACGCTTCATCAATCGCAACAATATAACCACGGGTAAACCCTGCATCCTTCAGCGCGCAGGCCACCGCCTTTGCCATACCACCGCTGCCACGCAAAGCAAACACCGAGGTCGGGGAGACCTTGTA
>read_1170|beg|4117572|length|251|forward|gi
TCTCATTTCCCTTTTTCTTATTTTCCGCGCTGTCCTTTTCAGGATCTGGCTATTTGGCGATCTTGATAATAAAAAGGTTCTCCGTATGAATGAAACCAGGCGGATAGCGTCCCTGGAAGCAGCTATTGCCTCGCAGATCGTTTTTTCCTGTCATGATCGCCCAGTCGCTCTCATAGCACAAAACGAGGTTTCCATTCTGTTATGTTCCCTGGCGACGACTAAACGTCGCATTGTCTCATGGCGCTGGTGAA
>read_1171|beg|771792|length|256|forward|gi
ATATTCCCTCGAAAAAGCCCATGAATATGTCTGGGGGATACGCCACCGGTCTGGACATGACGCGTCGCGATCGTCAGATGGAAATGCGTCAGATGGGACGCCCGTGGGAAATCGGCAAAGCGTTCGATCTCTCCGCGCCCGATTGCGCCATTTACACAAAGCCGCGTGAAACGGCATAATGTGGATAACGCCCCTATTTGGCTACAGGTTAACGGCGAAGACCCATCAGCGCAGCGACTATTCGTCATCTGATTTG
>read_1172|beg|4841625|length|256|forward|gi
ACTGGCAGGCGGTATTTATTGCTGGAGCGCGGTCGTGACGCCGAAGCGAAAGAGGATCCTTCATGCTTTAATGCAGAAGCGCGGTTTTTATCCGATGGTCGCGGCGCAGCGTTTAGGCGAAGAGTACACGCTTAAAATCGATAAAGCGCCCGCCAACGTAAACAGCGCGGTTGACGTCAGGGGCCGGAGACTGGCGCGTGTACGGGAGCTGATAGTACTGGAACCTGGATAACACGGCGCGCAGCGAATGGGCGAA
>read_1173|beg|752246|length|254|forward|gi
GGTCGAGCCGCTGACGCCATCGCTTCCTTTGCGTACAGTGTCGCCCTTTGAATTTAGTCATGCCGCGCAGTTGCTGGCGCTGTGTCGGCGTAACGGCCTGTCCGTGGCGGCGCTGATGATGAAAAATGAGCTGTGCCGCCACTCGCCACAGACGTTGCAGAATTATCTGGCGCAAATATGGGACGTGATGCAGCAGGCGGTTTTATCGCGGTACCTGCATACTGAGGGGGTATTACCCGGTCCCTATCAGGTAC
>read_1174|beg|1332808|length|252|forward|gi
CTTGTCCTTCAGGATAAAGATATTCGCGCATTACTACACGCCATGCTATTTGTGGAGCTGCAGGTCGCTGAACATTTTTCATGTCAAGATAACGCCTTTAATCGATCCTTTAATACACGCGCTTCATAAGCAACCTAATCCATTATGGCTGGGCGACCTGGGCGTAGGGAATGCAACTGCTGCGCCATTAGTTTGCGGGTGTTTTAGCGGCGTAAAACTTGATCGCAGCGTTTTTTGTCTCACAAATTGAAA
>read_1175|beg|4556024|length|259|forward|gi
CAGCTTGGTGTCTCTCCTGAACGGTCCTTGGATGCCTGCTCCTAGGCAACGAGTCACTCCCTATACATTTACTTAATGGCCTGGCTAGGGTGATGGGCATAGGTATGCGCCCTTTCACTTTACGATGCAGCTTTCGCTGTTCTCGTAAATCTTGCAGGGCCCGACAGCCAGAAAAATCTATTACACAGGTGACCCTGCTCGGAGGTCTGGCTTCTGTTGCCTTTTGGCCAATTGGCGAGGGGCTTACTGAGCCTGCTGG
>read_1176|beg|3269280|length|252|reverse|gi
GGATCAATACAACGCGCTGATTGTAAATATCGGCAAAGGCGATTACACCACGTTTGTGAAGCCGAAACATTCCGGCGACGGGGCGAGTTCAAAGGCGTGGGCTTCCTGGAGGCGCCGCGCGGTATGCTGTCTCACTGGATGGTGATTAAAGACGGTATTATCAGTAACTATCAGGCAGTGGTGCCATCGACCTGGAACTCAGGTCCGCGTAACTTCAACGATGACGTGGGGCCGTACGAACAGTCGCTGGTC
>read_1177|beg|2354499|length|251|reverse|gi
TCCAGTTCGGGATTGCTGGCGGCCAGGTTGCTTCCGCCCGACGCCAGTGGATTATAAGGCGTATCGGCGGTGGCGGAGGGCCGGCCATGAAAATAGCCCGCGGCGGTAAACGATTGTCCGATAAGCGCTGAGCCGTCGTATCACATTGTCTTTATGAATCAGCGAGCCATTAGCCTGCCAGGGAAACCACCACTGCCCCAGCGCCGTGGTCAGAAGCGGATACACGCCGCCAGTCAATAACAGCAGAAATA
>read_1178|beg|3893472|length|255|forward|gi
TCGTAATCCGCCAATATCATGTACTCCAGAAGCCAAACCCTGACAGGCCGATGGACAGCCCGCCGCGCAGGCTTTCCGCCATCGATTCGTAGTTGGCGTAGCAGTCGCCGCCCCAGTGCACCGGGAACTGTTGCGCGCCCACCGAGGCGGAACGGGGCGAACAGCACCGCCTCTTCAACGTCCGACGGTCTCTTTCAGCACGTTCCACACCAGTTCGTTGTAGATGTAGGCATAATGGTTGTGCGATTTTCTGTG
>read_1179|beg|1766419|length|257|forward|gi
GGGTATTGCTCTCCGCTCCCGGCCCTCCGCTGCATTTGTTGTTTGCCGGAGCTGCCATTATTGGGTGCGGGGATAGTCGCTGGGTAATGTGCTGCTACCAGGATTGATTAAGCGCGATTTTTCACAACATGTCGCCAGGCTGACGGGCGCGTATTCGATTGACGATGGGCGCCGCCGCCGCGTTGGGGGTCCGCGCTGGTGGTTCCGCTGGCGTTGCACGGTTTTGGCTGGGCGCGGCGCGCTGTTAATCGTAATGC
>read_1180|beg|919268|length|247|reverse|gi
TACGTAGGCCCGGCCTTTCGTCGTAGCATGTTGGCTTAATCGACTTGGGCCATATCTCCCTCAGCATCTCAGGCGACTTGGTAAACGCCGCCTCGTCTATCAGGATGATTTCGTATTCACGACCACGGCCAGCCAGTTTGTTGTCGTTGGTGACCCAGAAGTCGATCTTCCCGCCGTTCTTCGCAGCAGTCGCTTCTCCTGGCGGCTGAAGCGTTTTTTCAGAGGCAGCAGGATTTCTTCGAGCTTG
>read_1181|beg|4077190|length|256|forward|gi
AACGGTGCGGTGGGCGAAACGTATAATATCGGCGGTCATAACGAACGTAAAAATCTGGATGTGGTCAGGAACGATCTGCGCTCTGTTGGAGGAACTGGCCCCGCAAAAACCGTCAGGGTGTGGCGAATTATCACGATCTGTATTACCTTCGTCGACGATCGACCCGGCCATGACTTTACGTATGCCATCGACGCGTCGAAAATCGCCCGCGAGCTGGGGGCTGGACGCCGCGAGGAAACCTTCGAAAGTGGGATGC
>read_1182|beg|3975110|length|250|forward|gi
ACAGTTTCCAGGGTTTACTCGCATTGACTGACGTTTGCCCCAGGGAATCGCCCGATCGGCGCGCGTCCAGTGTAGCAGTCCGGTTTCGGCTGACGCCGTTTCTACATTCGAGACGATGATTATCAAAAAAAAGAACGAAATAAGCGCGCGCATGATAGCCCCCACCAGCAATAAGGTTTTATCCTAAATGGTTTTTCCGGCGGCAACTCAACCCCATTTCACCCGGGCGCATAAATGCAACGCCTTCACT
>read_1183|beg|3088889|length|253|reverse|gi
TTTTGATACCAACGTAGAAGATGGTCGGATACTGGATTGACATAAATGCGCTACACAACGTCAGCGCCAGCAGGCCGATATGTCCGCCGCTAAAGGCGGAAATCAGACACAGGAGCATGGCAACAGGGCGTACGGCGGCCAGCACTTTTATGCGGCGCGAAGCGGCTGATAAGCCAGGTCCCGGTGAAACGGCCGATAAACGAAGCACACCATCGTGCCGGTCAGGTAGTTGGCGGGCGAAACCGGGCGTCAT
>read_1184|beg|3157407|length|251|reverse|gi
ACGATGCCCGGTCTGGAATGCATGTATTCCATAAACGGTGTATCCACCACTTTTCTGTTTGCGGCCAATGAGGAGGCGTTCCTGAACCACACCTAGTTCATCATGGCGAACTACATACCCGACATGTGAAACGTCCAGCCCGTCAAGCGGGGAGTAGACACCGATATAATCCCCGTTTTTTAGGTGGTTCATGACCTGCTGGTTGATGGCTCTTCCGGGAATGTAATTTATTTTACGAGGATGGATGCCCA
>read_1185|beg|3816872|length|257|forward|gi
TGCAATATCAGTATACTTGCGACTGAATTTTTGTAGGCCCGATAAGCGCAGCGCCCATCACGACATTACCACCACGGCTGATATCAATGCGGTAGGCCCGATAAGCGCAGCGCCATCGGGCATTACCTCTTGCGTCAGAACAGCCCCAGCGGCTTATCGGAATAGCTACACCAGCAGGTCACTTGGTTTGCTGGTAGTGTTCCAGCATCATCTTATGGGTTTCGCGCCCGATGCCCGACTGCTTATAGCCGCCGAAC
>read_1186|beg|510205|length|256|forward|gi
AAGATGCGGTAGCCATTTTCTTACGACGAAATTGCCGGGATTTCCCGGTCGAGCACCGTACACGGCCACTGCTGGTGAACTGGTGCTCGGCCATCTGGCGGGTGTTCCGGTGGCCTGTATGAAAGGTCGCGGACATTTTTATGAAGGGCGTGGAATGGTCGGTGATGACCGATGCCATTCGCACGTTGAAATTACTGGGCTGTGAAGTGTTGTTCTGCACCAATGCGGCAGGATCTCTGCGTCCGGAAGTGGGGCC
>read_1187|beg|305186|length|250|reverse|gi
CGCGCTTCGCCTTTTTCGCTGTCCAGCAGCCAGAAGGAATTCAGCAGGTCGTCGTTAGCGGTTTTAGTAATACTGGATACCTGTAATCATGTGATGCCTCCCCAGGCAAAATTATTTGATTTCGGTCGGCCTAATCCCGGCCAATTGGTAAAACCATTGTTGCTTGAGTGTATATATACCCTCGATCACCCTTCATTCTTTGATTTAAATCAATAAAAACCACACCACAAAAAGGGTGATGAAGGGAATT
>read_1188|beg|127389|length|252|reverse|gi
GTTTGCGTCCCTGGCGCGTTGTGTAGAAAAAGACATCGACGTCGCGGCACAGGCGCTGAAGGTCGCCGACGCGTTTCGCATCCATACTTTTATCGCCACCTCGCCAATGCACATCGCCACCAAGCTGCGCGAGCACGCTGGATGAGGTCATCGAACGCGCGGTTACATGGTTAAGCGGGCGCGTAATTACACTGATGACGTGGAGTTCTCCTGCGAAGATGCTGGCCGGACGCCTGTTGACGATCTGGTCGC
>read_1189|beg|4095356|length|250|forward|gi
ATTTTTTGTCAAAGATGTTAGAGCTTTATTGTCAGCGAATTACTAATGAGAAAATGCGTAATAATTTTCTGTCATTATTGAATAAGCATGAAAGTAATCGCGTGTGAATATCTCTCTAAACGATCTCGATTAGACTCAGATGAGTTTACAGGATATTTTTAAAATGGCTGTTGCCAGAAACCTGGGAACAATAGGGTAGAGATATATGTTTTTTGTTATTACTCCCATATTGATGTGCTGCCTCGGCAAC
>read_1190|beg|1002345|length|255|forward|gi
TGCACCGTTTTATGGCGTACCGCCACAGCGCTTTGCCAGTGCCTTCATTTCACCACCTAACTTGCCCATCACTTCTCCTGTGATTTTGAGAACACAAACAGTACTCCGGCGTATGCTTTTTGGCTGCGCCAGAACGATACCTTCACGCCGGACGTGGGCAGTTTTGTTGAGGTATAGGGAGTTTCAGTACTGTACGCGGTACAGGCTGCCTGCGTGAGCAGGAATTCTCCGCGGCATCATGCCCCCCCTCGGTAT
>read_1191|beg|715713|length|253|forward|gi
GCGGTTATCTTCCTGTGCGTAGCGTCCCAAGCCAGTCTATCCACTGGCTGGCCGTTTGCGCATCAGACTGCGTTTGCGCTGCCGGCATCGAGAAATCGGACAGTAATGCCTGACGATAAAGCGGGCTGGCGAAGCCATCCGAAGAAAACGAGTCCCAGTTGGTAGCCTTGCTGATTCAACGCGGTAATGAGCGCCGCAGGCGTTCTGGTGGATAACACGCCATCCATATAGCCTAGGCGATATGCCATAGAAC
>read_1192|beg|1864489|length|258|reverse|gi
AGAAAGCAAAATCGGTGCTGGTATGAAACTCTGTTATCTGCTCTTACTGAAAAGATAACTGGTTGCAGCTGGCGTTTATTTTGCTGATGGCGTGGTGCGTTTATCGCCGGTAATGTCTGGAGTGACAGGGGCTGGCAAAAAAATGGGCAGATCGCGACAGCGCTGAATCCCTCGTCAGGAAGTCAACGTCCCAGACCGCCGCCCGTATTATTGAACAGGGCCGCATTATTGCCCGTAGATGAGGCTGTGAAAGATGCA
>read_1193|beg|4150857|length|255|reverse|gi
CTAACTTTTGAATAATTTATTATGACGAGAATACTCGGCGGCTATCACGCTCCCATTAAGTATCGTATTGACCATCCTGGTCACTATTGTTTGCTCAGTACCGATCATCGTTGCCGGTATGGTAAAGCTCCTTTTGCCTGTTCCCTGTATCGTGGGCGCAAGGGTCTCCATTTTCTGCAATTTCATAGATGTATTGCTGGTGTGCTGGTCTTGCAGCGCTGTTACGCCTTAATCCGCACTTGCAATGGGATGTAG
>read_1194|beg|3086163|length|251|reverse|gi
AAACCCAGCGTGCCGATTATGGCGATCCCGACAACGGCGGGAACCGCGGCGGAAGTCACTATCAATTATGTGATTACCGATGAAGAGAAACGGCGCAATTCGTTTGTGTCGATCCGCATGATATTCCGCAGGCGGCATTTATCGATGCCGATATGATGGACGGTATGCCACCCGCGCTAGAAAGCGGCAACGGGCGTGGATGCGCTAACCCATGTCTATTGAAGGCTATATTACCCGGGCCGCATGGGCGC
>read_1195|beg|254929|length|253|reverse|gi
AAGTTGGGGTTATGCCTCCACGTATCCCATATTACCGTACCCCAAAGGGCACCCCGGAATATGTGCCGATACGTGTGTGTTGTTACACAAAGTGAGATTTGTCGCTCCCGTCCATCGTGTGTAGTCTTCGAATGGATCGGAAGTCCGGCGCGCTTTATACCACAAATACGCCACCGACACCGAATAATTGTTGGCACTCAGTGCTGAATTGAACGATGAATTTTCGTGTTACAGGCAGGCGGCAAATTTTTGA
>read_1196|beg|4440082|length|256|forward|gi
GCGACCGGTGATCCAGTAAAGCCGTCTTCATCGCGACGAGCGCCGTCGCCGCTGAAATACATATTCTTAAACGGTAGAGAAATAGGTCTGCTCAAAACGTTTCATGATCGCCGAACAGAGTGCGCGCCTGGCCCGGCCCAGGAATCGGTGATGACCAGATTGCCTTCCGTCGCGTCCTTCTTGCGGGTATGGCCTTCGTTATCCACCAGCGCACGGCTGTACGCCAAAGAAAGGACGGGTGGCGGAACCGGCTTTC
>read_1197|beg|4747705|length|252|reverse|gi
AAGCTTGTTGATGTAGGGTTGAGTAGATTGACTTCAGTTGTAGGAAAAATCGTGAAAAGCCTTGTGTGGCGCGGATTTCAGGCATAAAAAAAGACCGTCAGTTGAGGTCCATTGACGATGCTTTTGGTGCCGAAGGCCGGACTCGAACCGGCACGTATTTCTACGGTTGATTTTGAATCAACTGCGTCTACCGATTCGCCACTTCGGCACTGAAGAGGTATGCGGAAAACGTTGTGGATTATACCTGTCACT
>read_1198|beg|3954969|length|261|reverse|gi
GCTTCTCACTAGGCAAATGAGCGCACCTTTCTGGCGTGGATTCGCACCTCGCTGGGATTTCTGGCGGCAGGGCGTCGGTACTTGATACAGCTCGCCCCGGATTTGCCGACGCCGGTGATACCGTGAACTGCTGGCGCTATTGTTAGTGTCTGTTTGCGGGTCGGCCTGGCGATTTATGGCGTATCTCGCTGGGTTACGTAATGAAAAAGCGATGCGCCTGAAAGTAGGATTTGTCCCTATACCCATAGTCCTGTTGATCAT
>read_1199|beg|783606|length|251|forward|gi
GTTGGCCGCTGGCCGACAGTCAACGTGATGTCATGGGGAGCTAGGTCTGCTGCTGGGGTCGCGAATCAGTCGGTGACGGTGCTGGCGGGTATTCAAAATGCCGTACGGCGAACGGGGCGAAGATCCTCTATGCCAAAGGGGCGAATATCACTAATGATAAAGGCATCGTCGATTTCTTAAACCTGTATGAAGAGGCGGTGAAAATCGATCCGCGCTCACCGCAGGCGATGATTGTGAGGCCGTACAGGCGG
>read_1200|beg|4672500|length|252|forward|gi
ACCCTTTTCCGGGAAACGCATACGTTCCTGGCACAGACAGAACACGCCTAACGACGGATCGTAGGTGAAAGCGTGTACGCCGCAGCCGGTGGTGTAAACCAGCATGGTGGACGTAGCCATACACGACATATCCCGCAGCGACCTGTTTGTTGCCGGGTTGCAGGAAATCTTCTTCGGTGACCGGCGTGCCGACGGGCGTCACGCGGCGATAAATCGAGAAAATCGTACCGACAGAGACGTTAACGTCGATTG
>read_1201|beg|3913029|length|249|reverse|gi
CGTATGTTAATGTTTCCTTATATTTTAAATTTACTGGCCGCTATGCTGTTGGGCGCGCTGATTGGCGCGGAAAGACAATGGCGTCAACGTATGGCGGGATTACGCACTAATGCGCTGGTGGCGACAGGCGCCGCCGTTTTATTCTGACGCTCCATGACGCATCGCCAGACAGCCCCGGGCGAATTGCGGCGCAGATTGTCTCTGGGATTGGCTTTCTGGGGGCGGGCGTCATCATGCGCGAAGGGATGA
>read_1202|beg|3626127|length|252|reverse|gi
GGGGCCTGGTGGCGAGTCAGATGGCGCTCACCCACCCTGAACGCGTTCAGGCGCTGGTGGACAGTCGCCTCTTCGCCATGCTTTAGCGCGCGTGAGGGGTGGCCGGGAATAAAACCAGAAATCCTCGGCGGATTCCAGCAGCAGCTTAGCCACGATTTTCAGCGCACGGTGGAGCGTTTTCTGGCGCTGCAAACGTTAGGGACGGAGACGGGCGCGTCAGGATGCCCGCACCTTAAAAACGCGTAGTGCTGG
>read_1203|beg|85310|length|251|forward|gi
ATGAAACAACCCTTTCCCCTGGGGCTGGTCTGTGGACTTCATCATCTGAAAGACGCGAAAAAATCGGTCCCGCAAATGCTGGAAGATTTCAAACAGCATCCGGCAGTTGCGCCGCTGATCGCCGGTGGCAAGCTGGTGGAATATGCCGCGCACGTTGTACCCGAGGCGGGAATGAATATGCAGCCTGAACTGGTGGGCGATGGCGTACTGATTGCCGGGGATGCTGCCGGCATGTGTATGAACCTCGGCTT
>read_1204|beg|1567626|length|253|reverse|gi
AACCAGATTGATGCTGGCTGCCGTTGTACGCCGCGCAGGATGAGGAAATGGACAATCCAGAGCGAGGACTGAAGCGCCGACAACTAGCCTCCAGGTATTGCCGTCGCCAAACAGACGCAGCGTCCGGCGTATCGGTAAAGAAACTCAGCGCTGAAAAAACGATAACCGAAGTAGGATACGTTGGCGATGACCGCGCACAGCCAATAGCCCCAGGCAGAACAAAAGCCAATCGAGTTCGCCGAAGCCTTCGCGG
>read_1205|beg|4498314|length|255|reverse|gi
ACTGGCAGACCCTGCTCCAGACTGCGGTCGAGGACAGGCCATGCTGCTCAGCGCAAGCATCATCGCTTCCAGAGCCTGATGAGAGTCCGGGGAATGATAGCCCGGCAGCCTTCCACTCGATCCATAGTGCCGAATCCTGTGGCTCCGTCAGAGACTGGGGTAGCGGCCCGTGGCGAGACTCTATCCCCATCAGACGACGCCGTGCGCTAACCTCTGATGGTAGTACAGGCCGAAGTATTTATCAATCAGTTCCAT
>read_1206|beg|40687|length|251|reverse|gi
CGATATCCGTCGCGGCAGGAATAGCCCAGCCCTCGCGAGTGACCGGATCGGAGTAGTTAAAGGCCGATAGAGCAATGCCGGTACAATCATCCCGCCGATGGCGGCAAATCACCGGAAAAGCGGCCTGGCGCAGACTGGCTAACGAGCCTTGCATACAGTTCGCGCTTAACTTTCCGGCCAATCAACAGGAAAAACACGGCCATCAGCGCATCGTTATCCACAACAGCATGTTTTTGTTAGATCTCAAGCGC
>read_1207|beg|1721249|length|252|reverse|gi
CAGCGCCAGTACGCCGTAACGGCGTAAGTTGCATCACCAGTACGCACCAGCTTCATCACCCAGCTTTGCAGGGTATCGATAGCAACAGCACACGCTCGCCTTTTGGCGCATCATCTTTCAGCAGTTTAAGCGCGGCCACGCCCAGGAATGCGGCGAAAATCACCACGCTGATAATAGCGTAGGATTTGCGTCCAGTTAGATCCGCAAACGGATTTTTCGGTACAAAAGACGAGCACCAGTTGCGGCACGCTG
>read_1208|beg|4634769|length|251|reverse|gi
CTACAGGCCAAACGTTTACCGCAGTCCCCCCGGTCGCCCTTAACAGTAAATCATTTTGCACCTGGGCAAGCAGCGGCATTTCGCCGCGTGTATCCAGCATCATCTACACCACGCTTGCGCCAGCGGCGGCGAGGCATGACGCAGCATTTCCGCTCCGCATCCCAGCAAGAAAAGCTGCTGCGTAATCTCTCTGCCCATTGCTTCGTCCGGTTTGCGTAAACGTTGCTGTAGCTGACGTACCGCGCGGTCGT
>read_1209|beg|222026|length|255|forward|gi
ATCCGCAGCCGTATCGATGGCAAGGTCTGGCAGCTTCCGGTCGGCGGTATATGGCCGGATGGTGAACCTTGAGCCAGACATGCCTGTCAGCAAAAACGTAGATGGTGAAATTGCTGGAAGCGTACGCAGTATCGTACTGGTGACGAAGATGACCCGTCCCGGCGAATTTACCGTGTCAGGCCAATAGCATTGAGATGATCCGTCGTCCGTTTGACTTCCCGGACAGCAAAGAAGGGCAGGTGCGCGCGCGGCTGA
>read_1210|beg|2787563|length|251|reverse|gi
TGAAGGGTTAACTTTGTAAAGGTACTTTTATCCCACGCAGCCGATTTACATGACTTGGGCGTTGCTCATCGGGATATTAGCGATCATACTTTTTGGTTAGAACGGCCATCTAAAATATCTATATCAGGTTTCCTGACCGCATATTTTCCTGAATTAGGAACAGTTGGTTCTTCTTTCTGATCAGCTTCGTGCAAGCAAAACTATTTTACCTGAGGATTCCGAAATTGGACAAGGGTGAAGCGAGCGATCCA
>read_1211|beg|3543609|length|254|reverse|gi
ACAGCCGGGTGGTTCCGGTTTCCGTGGTTCTCGCAACTCCACTCCGTTTGCAGCTCAGGTTGCACGCAGAGCGTTGCGCTGACGCCGTGAAAGAATACGGTATCAAGAATCTGGAAGTTATGGTTAAAGGTCCGGGTCCAGGCCGCGAATCTACTATTCGTGCTCTGAACGCCGCTGGTTTCCGCATCACGTAATATTACTGATGTGACTCCGATCCCTCATAACGGTTGTCGTCCGCGAAAAAAAACGTCGCG
>read_1212|beg|33261|length|253|reverse|gi
ATAGCACCACTTAATAAAATTAATCATAAACGGTGGGCAAATATTATTTTTATGTCCTTTTTTGTAACTAACCGCATTTTCAAATTAATGAATCACAACAGACAATTCTCATCAACTGAATAAAAAATAATGACATACATATTATTTACCGCTCAAAAACGATGGGTTTGAGAATCCTTAAAACGACACGTTATATGCATACCTCATTAAATATTGATAAAACAGAATCAACATGCTTATAGAAAGAACACAA
>read_1213|beg|48667|length|250|forward|gi
ATGGACTTCAAAACCGAAGCCAACATCATCCGCGCGCTGGGCAGAATTATCAAAAACGGTCATCTGCACAAGGTCGCTAAGCCGGTGCCTGGTGCGTTAGACTGCCGTTCCGCGCTGGCGGAAAGCGGAAGTTGAATATTACGACAAAACGTCACCGTCTATCGACGTGGCGTTCCGCGCCGTCGATCAGGATGCGGTGAAAGCGAAGTTTGGTCTGCCGGGCGTGAGCGGCCCTGTGTCGCTGGTTACT
>read_1214|beg|2149106|length|252|forward|gi
GGGCGATTTGCCGCTCGCTTCATCCTTTCGCCCCTCTCTTCGCCAAAGAAAAACGTCATCGTCATCTTCAACTAAACTTGTAACCGTTATCACATTTAAGGACGATGGAGAACCATGAAACAAACCGTTGTCCGCTTTTATCGCCAAAACGCTGGAACAGGCTGGCGTAAAACAAATCTGGGGCGTCACTGGCGACTCCCTGAACGGCCTGAGCGATAGTCTTAATCGTATGGGAACCATTGAATGGATGCC
>read_1215|beg|3028455|length|254|reverse|gi
CTGCCAGGAACCGAATGGTATTCAATCGCCACGCGGGGCGTCGGTAAAACCACGAATATTGTCAAACCACAGCGCGGGCGCGCCATCGCCGATTCGTCCCGTTGCGTTGGCAGCGGCTGCGAGATCCGGCTCCGCATTCACTTCCTCGCGTGATTTTCAGCAGTTGTCCCTGCTGATCCAGCGCATGTAAAAAACTGCGCAAATCATCAAATGCCATTATCCATTCTCCTGTGAAAAATTTGCTGCCTGTCGCA
>read_1216|beg|3406344|length|253|reverse|gi
CGTAGCTTCAGTGGCGAACGTCGTGAAGGCGGTCGTAATTTCAGCGGCGAACGTCGTGAAGGTGGTCGTGGTGATGGTCGTCGCTTACAGCGGCGAACGTCGTGAAAGCCGTGGTCCGCGTCGTGATGACTCTACCGGTCGCCGTCGTTTCGGGCGGTGATGCGTAACTCTCGCTGACCTGCGCATTCACAGCGTAAAGTAAAATACTACAGCCCCGATCGTCACAATCGGGGCTTTTTTTTATTTCTTTTGT
>read_1217|beg|2800439|length|251|reverse|gi
GCCTTTGGCGGCGTAATTTATTCCTTTTTAGGCTATAAAAATCATACCTTCGGGCGATTTTTGCAGCAACTGATTCAAAAGGTGAGAAAAAGCGTTGACGGGCGACACCGCAAACCGTAATATTCGCCTCGTTCCCAGCGGGAACATCACGGAGCGGTAGTTCAGTTGGTTAGAATACCTGCCTGTCACGCAGGGGGTCGCGGGTTTCGATCCCGTACCGTTCCGCCACTATTCGAGGCCATGCTATTGAT
>read_1218|beg|197487|length|255|reverse|gi
AGGTCGGCTGTGGCGATGCAGAAATAGAAATCAATGACGGCGGGCAAATAAAGGCACGGTAAGGATTTATATTCTCATCCTTTGGTCGGAGAAATCTCGATCCCGCAAACAACGATCATGAATCTCTATTTATCAAAAAACGCCGGGCAGCAGTGGACGATAATTTCCCCCCTCCGTTCCCCCTATCGCGCACGTCACCGATGTCCGGGACCATTTACCGTAGCCGCAGTCCGTTCCATCAACGCCGGGCAGGTT
>read_1219|beg|4561723|length|253|forward|gi
CCATCCCCCGACAACAGAAAACGCGTAAGCCCAGCGCGTTTCGTCCTTCATACCTGGGAGCATCGCGATGCTAAGGCTCGCGACGTTGATACCTTGCTCTTGCGCCCAGTTCAGATCGGCGGCAATACTGCCTGTGCAGTTCGTGTCTTCTGCTCCGGAACGAAACACCTGGATCGTATTCATTTGACTACGTCTCCTGACCACTCAGCAGCAGGAAGTCTTGCCATCACAACAACTTTGTTGGCGTCTAAGC
>read_1220|beg|2673966|length|249|reverse|gi
ACCGGCGTGGTAAAAAACGCTAACTCTACGTGGCTTAACGGCCACGCCGTTCGATAGCGTGTGAGCCGTCGTCTGAAGCGTAGAAGTGCGGTTAGCCAACGATGCCAATTGCCTAGGCGGTACTCAGAGGCGGTAGATGGCGCGGCGGCGGGGGCGCAAACGGTATTTGCGGTGATTATCGGTACCGGGTGCGGCGCGGGCGTAGCGCTAATGGCCGGGCCACATCGGCGGCAACGGCGGCAGGCGAAT
>read_1221|beg|2700615|length|251|reverse|gi
GCCGAGTTGAATAGGCGTGATGGTCGCCAGATGATCGAATTCCAGACTGATATCCCGAAACAGTTCGAACAGACGCGTTACGGAGACCGTCCAGATCACCGGTTTATCGCTATTATCGCGCGGAGCGCTGTGACGCAGTCGTCTCGCAGTAGGCTCGATCTTTAAGGGCGATTTTTTGTTTTAAACGTGTTTCATAAATGTTGCAATGAAACGGGGTGATTCGTTTCATGAAACGTTAGCTGACACGTTTT
>read_1222|beg|4690901|length|249|reverse|gi
AAGAAATAACACATTAATAATCAATCAATTAAAAACAAAAAACACAACAAAAAACGATCATACGCGTTGCCAGGAAATACCATTTCTGTGATTTTTCAAACAATAAATGAAAACATTATTTCCATTTTTTATTGAAAATGAAATCCCAAACCTTACGTATGGGCAAAATAACACCGTCTTCTGTTAGGGGATATGTCGAATGAAAAAGCAGTCAGTAGTGAGCAAAAGCCGCTGGACGTTATCTGTCTG
>read_1223|beg|3190712|length|255|forward|gi
GGCCAGAGATAGCGCCAGGATTGCCGTCGCCCTGAGGTACGTCAGTTTTCACGCCTTTACCCGCGTGAAGGACGCGCCGTCCGTTGGAGAACTGAACGATGACCGGTGTTTAACTTTTTGCAGCGGTTTCCAGAACAGCGTTGATGGAATCAGTGCCCACGTCAGTTAACTGTCCGGCAGAGCAAAAATTACGTTTTTCGTTTTGCTACCTGGAACACTTTCTGTACGTATCACCAGTGATCACGCCTGGTTTTA
>read_1224|beg|2760490|length|255|reverse|gi
TGGGCGATATGTGATGGCGTTTTGCTCAACCCATTTGCACTGGATCACTCGCCGGGCGCCGTTTGGCGTAGCCACGCTGGTGGATCACGGATATGGAAATTGATTTCAGTTACACAGTACCACGCAAATGACGTGGTTACCGTGATTGCTACCCAGCCGCGTAACGGGGAATGAAAACCTGGCAAAAGATTATGCCAGGCGAATGGGCGTTATTTTGCCTCGGAGAGCGTATAATTTGAGGCCACGCTGTGGCTG
>read_1225|beg|482230|length|252|reverse|gi
CGCAATGTACCCATCTGGTAAAACAGGCACCTGAACAGCCTGCCGTTTTTCGCGCCGTCGCAGAATATGGTGTAAAACTGCCCACACTGTTCCCTGCCGCTAATCAATCTGTTTGAGGTTTCGCCGAGCGCCGTCGGCCTCAGCACGCAGGGTTGGCCCGGTCAAACTTCGTATTACTGACCTGTCAGTGTTGTACGGCATTAACACCGTTTTCGCCACCGTCGATCCGCAAGGCCAGCCGCGATGGTACGA
>read_1226|beg|4406782|length|255|forward|gi
GTGGCAAGTTACTCGCAGGCTAAGCTGCAAATTTGACGATTTTTTGATTAAAACGCGTTATAACATTGATTCACAACTTTCAAGACTACGCCGCTGCGAAAAGAGACTTACTCAGTGGCGGAAGTTCACATACAAACGCGTTACAGCGTTACTGAATTATATGAGCAGGAGTTTCAGTTAGGGCAAAAAAGTTTGCTTGATTTAATTTCAAGCCCGTAATGAACGCATTTCAGGCATATGTAAGCACTGATCGAC
>read_1227|beg|3909085|length|252|reverse|gi
ATCATGAATAATCGTCGTAGGTTTAACCGCCGTCCTGGCGACGTTGATTACGTTTTCCCTGAGCGTTACGCCTGTAGCTGGCGAATCCGGGAAATGGCAATGGGGCGGACATAGTAAAACGCGGCTAATCAGGGTAATAACGGTAACGGACATAAAGGAAATGCCGGGCAAAAAAACGGAACACCGTAAAAATGGCGGTAAACCGGATCACGTCGACGTCGGACATTAGCTATGCTGTCGCCAGGCAACTGG
>read_1228|beg|4752087|length|252|reverse|gi
ACTTTTTAGTTGAGTAACTTTTTGTTCTTGCCCGGAGAGTAATTTATTTAAATTATCGAGATATTGCTCAACTGTCGTTATCAATAAGCTCTCGCGTTGCCCGAACCTGGCTTAACGTTTGCCATGTTGCGTTCAGTCTTACCAGTTGCTCGGACTTTTGCTGCCAACTGACCATGAGGAGTTCAATAACCTTTTCAGGGGATGAACACTCGTTTTTCAGGAAAGGCTGCCTTAGCTTTCTCCAGATAAAAC
>read_1229|beg|459209|length|252|forward|gi
TTGCCGAATATCATGATAGCGAGCGCGCCAGCATCGGCGGCGGCGTGGAGGACGAAGAGATTGAGGTGCTTGAACTGTCCCTTTTCCCGGGCGCTGGAAATGGTGCGCTCAGGCGAGATTCGGGACGGTAAGACCGTGTTATTGCTTAACTATTTACAGACGTCTCATCTAATGGACTGAAAAAAAAGAAATATATTTCTTTACACAAAAAAGACCAATCCGATAAATCTGATTGACGAACCCTGATGCGCG
>read_1230|beg|1717863|length|253|reverse|gi
GCGAGTTCAACGCTGCCAGCCAATGCGCTGTTCGGCGAAAAAAGTCGACCAACGGCGTTGCCAGGTATTCGGCTGTGGTGTGGTAGAGAGCGCGTTATCAAAATCGAGGTCCGAAATTGAGGTTGATCGCTCCATTGGTGCAGGCGCGCCAGCTGTTGCCCAAGAATAAACGCATTATGGGCATCCAGCGGGCGGGGCGAGAGGTAGTCCATGACTAAAAAGCTGTAATCCCGATCCGAACCTACCGCCCATA
>read_1231|beg|4805096|length|255|reverse|gi
TATTTTGGGCCATTCGCCGCGCAAATTGGGGATTGGCATGGTGGAGATCAAAGTGGTGTAATGTTGACGAGTTAAAAGAGAATGTCATATATGCCGGGTGGCGGCTGCGCCTTACCCGGCCTACACATCATCTTTATACAATAAACTGGCGCACAGGCCTGATAAGCGAAGCGCCATCAGGGCACTGTATATATTACACGCCCCTTTCTGTTAAATAATCGAACTGACGGTAGTAAGACGAATATCCAGACTAGT
>read_1232|beg|559984|length|252|reverse|gi
CCGCAGGCAAAATCCCTGTAACGCCGATCGTTTTAGCGCCATACTTGATCCGCCAGCCGTCCGGCATAGCCGCGCGTCAGTACCGTCGCAAAAAACTGAATGCCCACGGCGTATCCCCAACCATCGTATTGCTATAGCCCAGTTCGTGATGAACAAAAGCGGGATGACGGGTAACGGCAGGCCGACCGTCATATAGGTACAGGAAAACCGCAAAGGCGATGCGGAACAGCGAAAAATCCGCAGACGGGGTCG
>read_1233|beg|2312849|length|254|reverse|gi
TGGCAGAATTGTTCCTGATGTTCAAATTTGTCACGCCTTGGCCCAAGCAGCCTGAAAACCGGTCGCTATCACTTTGAGCAGTCCACCGTGACTTCTCAGCCGGCGACGCTAAGACGAGGAGTCGTCAAATGATCGATTATGAAGTACTACGTTTTATCTGGTGGCTGCTGGTTGGCATTTTGCTAATTGGTTTCGCTGTCACCGACTGGGTTCGACATGGGGGTGGGGATGCTCACCCGTTTCCTCGGTCGTAA
>read_1234|beg|636612|length|255|reverse|gi
ATTATACTGGCTTTCGCCGCGTTTATCGCGCTCTACTATGTTACTCCTGTCAACAGCCGCCTGCTCTGGCAGCCGGATGAAACGCGCTATAGCCGAAATAAGTCGGGAGATGCTGGCGTCTGGGCGACTGGATCGTGCCGCATTTTCTGGGATTACGTTATTTTGAAAAACCGATAGCCGGTTACTGGATAAACAGTCTGGGTCAGTGGCTTTTTGGCGCTACCAATTTTGGCGTACGCGGGCTGGCGCTATTTT
>read_1235|beg|4286376|length|256|forward|gi
CGTCGATGGCATTCCAGCGCCAGGGTATGTTCGTCAATAAAATGGGTCGTTGTCCCTGCAAGATTTCACAGTGGTTACGCTCATAAAACCCCTGACGCATACGCGTTTGTTGATTAATCACGTTATCGGTCATGATTAAGGATATCGGCGAAAGAAGAACGAAGGAGACGGGAGTGGTCGCTACTAGAGCGGGTTTTGATTAAATTCAATAATGCGGCTGACGGCGTGGCGAAGGGCTTTGGATAGGGATGGTGCC
>read_1236|beg|1539392|length|253|forward|gi
AAAGCCAGTACGAATAACGCGAGTGAGCGGGCGGCGGGCACGAAGCCACCACACGCTGGCGCCGCGCTTAAGCCATAGCCAGGGAAGAAAACATCCAATGATTTACACAGAGGGCGGTGACAAAAGAAAAGCAGAGTCGTCTTTAGCATGAGATTCATTTGGTTACGAAATGATAATGATAATACAACAGAATATCGTTACGGTTATCCGGCCATTCTTGTGTATATGCCAGGCATAAGGATTGGTGTAGAAT
>read_1237|beg|1711933|length|251|reverse|gi
GCCAAATAAACGGCGGCATTGCCGCCGTACTAACTTATTTATTGTTTCTTAGTAAAACGAATCTTTATGCTCTGAAAAAACAAAGGAAGATGCAATGTATACCATAAAAGCAATCATCAAATGCTCAGGGAACAACCATCCCATGCTAACAGGAATCACACTTATTCCAATGCAAAATAGGAACATTATGAAATAATGCGCTGACTTTGTTTCCTGAGTTTTATTGGACGAAATACTTAGTCTAGGACGCC
>read_1238|beg|2488534|length|254|reverse|gi
CGGCGTGCCAGTTTTAAATATTATTTATTTTCAATAGGGTTGAAAGAGGAAGTTAACACTAGCGATGTAAAACCTGGACTTCGCGCCATTGATCGATTGAGGAACCTGGTCACGAAAGGTGAAAAAAGCCGGACGGGCGTCCGGCTTAGGCAGGGGATTAGACTTCCGTCAGTATGGTTTCAAGCGGCAGACGTGATTTACGGCAGCCCGGCGTTGAAATCCTCGACGCTATGATGGCCGACCGGCACCACGAC
>read_1239|beg|3311164|length|248|forward|gi
GCGCCGAAACCTGCCACCACAACAACCGTTACCCGCGGCGGTTTTGGCGAATCCGTCGCCAAACAGAGCACCATGTCAGCGTAGCGCTGCCGGTACTTCAACACGTTCGATGGGCGGCTATACGCATGGAAAGAGTCAGTATTACCGAGCGCCGGACGTGGGCGCGATAAAGCGACTGAATACGGGTTTAATTTCCACTATGTATGGTGAACCGTACTGGGTGAAGACGCTTATTACAAGTTAACGCT
>read_1240|beg|2206743|length|251|reverse|gi
AGCGTAGCGCCATCAGGGCAGTTCGGACATATTGCCGATGGCGCCAGGGCAAATTACAGCATACTGTTCGGTACGGGCGATGATATCGTCCTGCGCGTCCGGTGACAGTCGCGGTGAAGAAGGCGGAGTAGCCGCCACACGCACGACCAGATCGCGGTACTGGTCCGGATTTTTTTCGCATCCAGCAGCGTTTCGCGTGACACGATGTTGTACTGAATATGCCAGCCTTTATGCACCTCAAAGAACGTCCG
>read_1241|beg|3677586|length|254|forward|gi
AAGATTCTTTTCCTGGGAAGGTGCCGGATGGCGGTGCAAGCACCTTATCCGGCCTACAAACGCTGTAGGCCTGACTAAGCGCAGCGCCATCAGGCACTTATACACTTAAGATTTGTCTCGCTTTCTCAAACGACGCAGTTAACTGATTCCCGTCGATACACCGCGGTACCAACGCCTGTTGTGGGGTTTTCTTCCCGGTCCAGACGTCTTTCCAGCTCTTCGTCCACGATGGTACGAATCTGCGGCATATTGCC
>read_1242|beg|3554790|length|250|forward|gi
TACCCACTTTTTACCGACTAAAACCAATCATTGTATCAACCTCTCAACGCTCGATGACCTGATTAACCCACGGCTGATCTAGCACGTCTACACCGGCAGCCAGGTCCAACGCATCAGAGCATCAACGGTTTTCTCGGTTGGCTCAACGACTGTAACCCAGACGCTTGTGAGTGCGAATTTCGTACTGATCGCGCGCATCTTTGTTAACGTGGGAGAGATCAGAACGGTAAAGCGCTCTTTGCGGGTCGGC
>read_1243|beg|2289563|length|253|reverse|gi
CTGATTAATAACGTAGCCCGAACCATGACCTGTCAGGACAAATCACTTTTAGCCCCCGCTCTCGCTTCCACGCCCGTCATTCCGCGCTATCGTCCAGATCATACGCAAACGGGCTGTGCTCGATGTTAGCTATTGCGTTGGCGATGATGGCTTCACTGATGGTGGATGTAACCTGTGGGTCTTCTGGTTTACCGCTCAGTGCGCTATGGCAGGCGCTTTTTCAACCGGAAAAAAGTGAATGCGGGCATACACG
>read_1244|beg|2385668|length|254|forward|gi
GTCTTATCTGCCAGCAAGGTCGCGTGGCGTCGAGAAGAGCAATTTCTCTGACGGCGTAGGTTACAGCCTGGATTGATACGCTGAAAGAGGTGGCGGGCGAAACAGATTTCCGATCAAACAACTGGAAACCGCCCGCTTCCGCTTTCCATACAACACGTCCGTCGTCTAAAGAGGCGTACTTGTACCGGGAAATTTTTGAAGAATTGTTCCCGGTGCCGAGCGCCGCGGAATGCGTACCCGGCGGCCCGTCCGTG
>read_1245|beg|787084|length|253|forward|gi
AGCGGAACGTATCCGTTTTGCCGGGGAAGAGATCCGCAGCCTGCCGGTGCTTGAACTGCGCCGTCGCATGGGCTATGCCACTTCAGTCTATCGGTCTTTTTCCCCACTGGACGGTGGTCGTCAAAATATCGCCACCGTACCGCAACTACAAAAGTGGTCGCGTGCGCGGATTAACGATCGTATTGACGAACTGATGGCATTATTGGGTCTGGAAGCGCGCTGCGCGATCGTTATCCGCATCAGCTTTCCGGCG
>read_1246|beg|3675211|length|257|forward|gi
GTTCTGCGACGCCTTTATTCATCACCATCACCCGCTGGGCCAGCGTCGATCGCCCTCTACCTGATCGTGAGTAACATAGAGCGAGGTGGTACGAAGGCGACGATGCAGTATGTTGTAACTCCAAGACGCATCTGCACGCGCAGCTTGGCGTCGTAGGTTAGAGTAGCGGTTCGTCGAATAAAAAGACTGCCGGCTCGCGGACGATCGCGCGCCCCATTGCCACGCGCTGCCGTTGTACCGCCGGAAAGCTCGCGTGG
>read_1247|beg|2133733|length|255|forward|gi
CAAACTCCGGCCGTTTTGGCCAAATCTGAAAACATGAAGGAGAACACGATGTCAAGTCCTGCTAATTTTTAATGGTTTGCGCCCCGGTAATTGATGTTAACGATTCCGTGATGCTTTTAATCGATCGATCAAAGCGGTCTTTTCCAGACCGTAGGCGATATGCCAATGCCGGAATTACGCGCTCGCGCCGCGGCGTTGGCGAACGATGGCGCGTTAGCGAAAATGCCGGTCATTACCACGGCACTCCGTACCGCA
>read_1248|beg|2241426|length|253|forward|gi
GACGACCGCGCCGTCGCTTCGAAGATGCGTTTATCGATCTGCTTGGCGGAGCGGGAACCTCGGAGTCGTCCGCTGGGTTCAATCCTGCATACGGTTGAAGGCACTGCCGGCGAAACGGTGATTGAAGCGCAGGAACTGACGAAAAAATTTGGCGATTCGCGGCCACGGTACCATGTTAATTTCGTCGTACAGCGCGGCGAGATTTTTGGCCTGCTCGGCCCGAACGGCGCGGGTAAATCAACCACCTTTAAAA
>read_1249|beg|1147362|length|252|reverse|gi
AATTTTCTGTACGAAACTCGAAACGCCAACATCATAAATAATCGCTACCTGCTGTCACGGTACTCCGGCCCTAATGAGGCGCCCGGCTGCGCCCATTGTTCCTGTGATTATTATTTAATAACGATTACGAAAGCAAAAACTCAACTAACTGAATTAAATAGAATTAAACAAAAGTGACATATAAAAATGTACTTAATTATGTACTTTTGAAATCGTCAGCATACGATCTGCTGATCAACATACGACGTTTAC
>read_1250|beg|1738622|length|251|forward|gi
CCCGTTTCACTGTCCTCGAGAACGAATACATACCCTTGTTCGCCTTTTGGCAGCTCGCCGGACCAGGTTTTTAGCGCGCGTTCAATGCGGGCCGCCAGCGTCGCTTCATTTGCCGGTAGCGAGGTTAAGCCGCCGCCCGTTTTGCCTGCAAGCTGCATCAGCGCGGCGTATATCCGCATGTTCGACAGGACGAATCACCCGCATGGTGCGCCTCCCGTCTGAAGGCGTTTCGCACCCAGGGCAAAACGATC
>read_1251|beg|377142|length|257|forward|gi
GACACGCCAGCCGCCCACGCTGCTGTTACCTGAGCAGGAAGACATCAACGGTATTCCGGTTTCCCGGTCTGGCTGGATGATACGGGGCGGCGTGGTCGCTGCCGACTGTCCGCAGGCGCGTGCGCATACGTTTATCGTCTGGCCGCGGCCGCTGGAGCCGTGGCTGCCGCCTGCGGAAAGACGTACGCGCCCGCTTTGCCCGCGGCGTCCGACCACTGTCCGCCGCTACAGGGCAGTGATGCCGCGCCGTTAACTGC
>read_1252|beg|2950189|length|254|reverse|gi
GATATTTTTGACGAGCTGGCGGGCGGCAAGCCCGACCCAATAATGATAGATCCCCCGACGTCATTTTGCCTCCGTCGCCAGTACGTCGAACACGTCTTTACCTAATGAACATTCCGGGCACAGGAAGTTATCCGGTCACGTCGCTCCACGGCGTACCCGGCGCGACATCCCTGCAACGGGCTCGCCCAGCGCAGGGTCGTAAATCCACTGGCATACGCTGCATTGCATTTTGGGGCCGAGGTCTGCGGCGGCGC
>read_1253|beg|3010427|length|253|reverse|gi
ACAATCAAAATTCATTCGTATTGTGGGTTTTCCCTATCGCGGCCTCATGCCAGTCTGTAAACATCATTTCTTCATGTCCGGCAGGGCGAAAGCAGCGGCAAGAAGCTTTTCATTCGGTCGCTGGCGGGTTATCGTAAAATTTCCATGATCATTTGAGTATCACGCTCCGTCAGATATACCCGTTCGGCGGCATCAACAATCTTCTGTGCGACAGGTAGTACGTTACTGACCACAAAATCCGTCAGGTTGGTTT
>read_1254|beg|3684770|length|251|forward|gi
GCCCCCTGCGAGACTGCTAATGCAACAATCCCTGCGATTATTGTTTTCGCTTTCCGTTTCATGTGCCTGTATCCCCATTCGTGATGTTATATGTTTGTTTTTTTGCTGGTTAAAAAGCAGACTGTACTTTTTATAAATGGTGCGCTTTTTACTGACTCATTAATGAGTTAGCGCAGCATTTAAAGCACAATAAGATTAAAATCTCTATTTTTCAGTCTATTAAGAAAAGAAATATTCTGCGTTTTTCGCTA
>read_1255|beg|923812|length|251|reverse|gi
TCTCGGCCGACACTCAGCAGGGCTGAGTCAGCGATGGAGGACAGGTCGACGGTTTTTGAAGTCAGGCGAATGTTCCTGAAGCTGGATCACAGGCGGCGGCGATATGCCAGCGGCTTTTCACCGGACAGGGAACCGGCGCGCGCTTACCGAAGCAGGAGAACACGCTATCGGCCTTCACCTGTGCGTCGGCGTACTTCGTTACGCTCTTCATCGCTTAACTCGGTTGGAATGCGCGACTTAAGCTCTGCGAT
>read_1256|beg|1670976|length|249|reverse|gi
ACGCAAAGGTTAAGACGGGCCAGACCATTCTGAAATAACGCGCTGGATTATTACCGCTGAGGTCAGCAAGATGGCATGCACGATAAACATCATAAAAATCGCGATGTAACAGGCACCGATAAAACCAAGTAAGCTGGCGAATTGTTCAAAGTGGTATGATGAAAATACGGTAGTCATTAATGCATGACGCCATAGGGCGTTAATGCAATAACGATACGTACCATCTTCATGACCCACTATCTGAATAGC
>read_1257|beg|425863|length|252|forward|gi
AGCTAAGCCCCCGTTCCATGGCTTCTTCGCTGAGTTTGTTATCTGCGCCCAGCCCGTCCGCCAGATGGACGCGCTGTTTTAAGCGCCCGATAATCTGCATTGCGCCGTCAACCACGCGGGCAATGACCATATGAAAGCTGTTTGAGCCGGAGATCGTACCGCAGCGAACTCCTGCGGGCGAGGGGATTTATCGTAAATTGGCATAGCGTTAGTCTGGTTGCTCGAGTGATTTGATGTAGTCATAAATTGCCA
>read_1258|beg|3580288|length|254|forward|gi
TCTGGCTGTTCAGCTCCAGCTCAATATTCCCGGCGGAGGTGGTTAACAGCACATGAGGATCACCTTTTGCTGCCAACGCTACGGGAGAAAAGAGCAGAAAGAGCGAAAACAGCTGCGACAGCCGCCAGAGTCGATTTGACGCATGTAGATTTCCGTTAAAAGAGAGCAGAAATAAAGCAAGTGGAATGATTCTAAAGAGCCTTCCTGGGCCAGGCCAGCCCTTTACCTAATTTTACGTATATGAAACAATGTAA
>read_1259|beg|2030410|length|255|forward|gi
TCTTTTAAGTAAATTTTCGCTCAACAACTTAATTGTTTATTCAATGATAATGAAGCGTGAGTTATGCTGAAAATGAGGGTAAACTAACAGCAAGGATAATCTTATTATTCACGGGTGTATATTACTTCTGCTTTCACCGTTATGGCAGATATCATCGCCTCTTGTCAGATGCCAGACACCTACTCATACTCAACCAAAGCTCTAAATACAAAAATCACCTTATATCTTTTTTTATTATTACCGTTGTATAAATGT
>read_1260|beg|3574017|length|251|forward|gi
ATACAACAAAAGTCGCAATGGAAGGCGACCGGGTCAGCTGAAGCGAGACACCAGGAGACACACGGCGAAACTATAGCTAAAAACAGACAAGATGCTACAGTAATACATTGTACGTACTGCATGTATGCAGAGGACATACATTACAGGCTACAATCTATTTTCGTAGCCCCCTTCCCAGGTAGCGGGAAGTATATTTTTGCAACCCCAGAGACAGTGCCGTTTTCTGGTCTCTGGAGACGAGCTTATAACAG
>read_1261|beg|4465511|length|253|forward|gi
CGGTAAACTCTTTATAAAGACGCGCCCATCGCCGTGACGGAAATCAACCGCTTCATCAATCACCTCTTGAGTCAGGGACAGGCCGCTGTTACCGTCCATCATCGATACCGCCCACATCGTTGGATGCGCAGATGGCATATAACGGAGAGGTGGTGGCAGCATCATATAGGCCTGGTTGAAGCGGGAGAAATTCACCGCGCCACGGCCTTCACGGACGTAGAATGACGGAAGCTTGTGAAAGCGCATTCAGTAG
>read_1262|beg|4156606|length|256|reverse|gi
GCGTACCGCCGCCCCAGTGAAGCTGGCTGACATGACGGTCTGCAAACAGCGGCGCGCGATGACGAATTTCCTGCTCAAGCGCGTCAAGATACTGGTCAGCTTTATGCTGTTGGCGGGTGACAATCTTGTTTGCAGCCGCAGAAATAACACAACTTGTGACAAAAACGGGATATGTCACATACAGCGAGTAGCGGACGCGTCAGGATAACGCGCCACAGCCTGCAAGAATGCGGTCGTCCTCGAAGTCTTCAGAAAA
>read_1263|beg|2094878|length|251|forward|gi
TTTTTACGATCAAGCCGGTGAATTTAGCTTCAACGTCGTCGTCCAACGCTCAGAACCACGAGTCGCATCTTCAACGCGGTCACGGGATGCTTCAGAAGCACGCAGGTAACCTTCAACGCCGTCGCCAGTTCTACGGTTGCGCCTTTCGCGTCAACTGCAGTGACTTTACCGGTTACGACTAGCGCCTTTCTTGTTCAGAGCAACCCAGTTGTTGAACGGATCTTCTGCGAGCTGTTTAACGCCCAGGGAGA
>read_1264|beg|1757471|length|251|forward|gi
GTTCGGGTTATAGCCGCGCAGGCCGCTACGCGAAGATTCTTTACGTGATACGCCGTAATAGTAATCGTTCTGGTTCTCGCTATTCCATTCAACCCCGATACCAGGCGTTAAGGTCAGCCCGCCATTGGTATACCGACTACAGCCAGGCCAGATCCCAGACAATACCGTTACTGTTATCCAACGTATCCCCTGCCAGTGAGGTACGCAGGAATCCATACTGGGTGTGATGCGCGTAAGAAACGCCCGCCATC
>read_1265|beg|3689368|length|253|forward|gi
CCGCCGAACTGCCTGATTTGGTTAATCGCGTCGCGCCTATTCATTGGCCAGGCCTCCATGCAGATGTCCGATCGCTCAGGACGAGCTGCCGTATAGGAACGACGGGAGATAAGTCCAATATCGTGCGTCGCCATCAGTACCGTCACCCCTACGCGGTTAAACTCTTCAAACAGACGTAAAATCCCTTCCGACAACGCGTCGTCCAGGTTCCCGGTCGGGTTCATCCGCCAGCAATACCGCTGGCTTATTGACC
>read_1266|beg|3782258|length|251|reverse|gi
GCCGATGAAACGGTCGTGTCGCCCGGTGGGAGGCACGGAATGACTTTTGACGTTTTTGCTGAACTGAGCGTAACGGTGGGAAGCCGGCGGTTATGCTCGGTTCACCGAAGGAAAAAGCGAGCTGGCGTGGCTGGAGACCTTCTACAATATTGCCGCCCAGCGTAGGCGCCAGCCAGGGGGTGACGCTGCCACCGTTTGCCGCATTCTGGCAGGCTAACCGTTTACTGGAGATGCCGGAAGATCCCGCCAAC
>read_1267|beg|3712138|length|251|reverse|gi
TTCGGAGATACGTTTCGTGCATATCGCCCCGATTGACGTCAATCAGACCGGTGTACAGGTCTGAATAATTCACGTCAACGTGGATGAGGGAGATTTTCGCGTTGTAGGGGCGCGCCATAGAGACCGCTTTTTCAACCAGAACTTTACTTTCCGGGGAGAGATCAACTGCGATAAGTAATGTGTTTATAAGCCATAGTGTTACTCTTCCATAAGTTGTCGATGACCATTGAGCTACTGGCGTTTCTTATGCC
>read_1268|beg|66013|length|250|reverse|gi
GCGTATTGACTTGGTTGAGATTTCAATATGATGTGGATTCTGCGCCAGCGAACGGGCTGCATCGCCATCGAATGATTGCTATCCAGCGCGCTTTTGATACAACCCTTTCTCATGCAGATCCACCCATGGTGCCGGTGATCCCGCCCAGGCCAAAACTCGCCGTAATGTTGTGGCGACGCATTTTGTCTTCCAGAAACGGGTGACCGCCAGAGATGCGCCACCGGTGCCGGTTTGCAGCGAGAAACCTCAC
>read_1269|beg|3937018|length|253|reverse|gi
CACCAGCGAGGGCTTCGGCCTGACCGGAATGCGCGTAAACGCGTGTCGGCGCTCGGCGGGACGCTAACCATCTCTTGTACCACGGTACGCGGGTGAGGTCCTCGTTGCCCCAGCGTTACGTTTAAGGAAGGATAATGCTTTCGTTTTTTAAAAGCCCCAGCTAACGCGCCGCTCATCACCGATAAGCATGAGGTTGACGCCCGCTATCGCTACTGGCGGCGGCACATACCTGATCACCATTTGGTTGGGTTAG
>read_1270|beg|4118044|length|249|reverse|gi
CCTGTTCATGAGTTCCTTTTCCAGCGCGATTAAGCCGATAGTGGTTGTGTAACGACGCCGGACCGTCGATAGAGAGACCGATGAGAAAATGCTGTTCAGCGAAAAACGCGCCCACTCGTCATTCACCAGGATGCCGTTCTCTGCAACGCATGAGTGATTTTTCGCCCCATCGCCGTACTTTTCACATAATGCGACAACCCGACGGAAAAACGGTATCCCATCATGGTCGGTTCGCCGCCCTGTCCAGGC
>read_1271|beg|3854291|length|253|forward|gi
TTATCGGCAGCAATATCGTTAAAGCCCTGAATGATAAAGGTATCACCGATATTCGTGGTGGTGGATAACCTGAAACGACGGCACCAAGTTTGTAAACCTGGTGGATCTGAACATTGCTGACTATATGGATAAGGAAGATTTCCTGATCCAGATTATGTCCGGGAGAAGAGCTCGGCGATATCGAAGCTATTTTCCATGAAAGGCGCCTGCTCTTCCACCACCGAGTGGGACGGAAGTATATGATGGATAATAA
>read_1272|beg|878848|length|252|forward|gi
TTTATTATCCAGATAGTTTTATTCAGAAGTGTATTTTCGCTTTTTATTAAAAAATGTCCGTTAAGCGATGTAAGCATGTTTAACGGTATCTTATACCGTTAAAGATAGCATTGCTAAAACTTATAATGAGATAGTGAGAAAATATAAGTAATTTATAATAGTGTTTAATAAATCTGATTTTATACAAAAAAAAAGAAAAAGAGTAATTACTTTTTAGCTGTTGGTGCGAAGTTGGCCACATAAAAATATTCA
>read_1273|beg|2906023|length|255|reverse|gi
GATGTTGTGTAGCGGGCAAGGATAAAGCGCGCGGTAGACATGGCCTGGCATACAATCCCATACCAGCAGAGTACGGGTGTACTTTCCCGGTCAGAGAGAGCGTGTAGTGGGTACGACCGTGGTAAGCGCCGTCTAAACGCGATAGCGCCGCTGCGTTTTGTCGCCCGCGCGGGCGATTTTCACCGCGTTTTCAACCGCTTCTGTAACCAGTCGTGACCGCAACGTTTTTTTTGGTCGAAATCGCCCGGTACCTTC
>read_1274|beg|1773799|length|251|reverse|gi
ACTGGCTACTTTTAGTATTAGCGCAATGGCGGCGCAGTGTGGTGTCACAACAGCAAATATCAGGTCCTGGGTAACGCTATGGCCTGCTTCAACCTACCAAAGATGAAGCTGGCAATCGTTTTTATTGCATAGAAGATGCTATCAGAATACAGCATATTATCGACGCGTTAAGCAAAGGCTTTTCATTAAAAGAGATTAAACCTGCCCTCTATGGTGAAGAAACGCATTGCCGCTCGGGATGGTTTTCTACC
>read_1275|beg|1321205|length|253|reverse|gi
ACCGCTTCCTGAGCGGAACAGACCACGCCATCCGAGCCCGCATTGCTGCGTCAGGCGCGCCAGCCGCTCCGCGATGTTCCGACGGTGACAACGTCACGCCCAGATCGCGTCAGATCGCTGGTTTCCATACTAGTCAACACGGTCACGGCAATGAGCAACGGCGCATCTTTACCGAATGGCGCCAGCGCGTCGCGCGCTGCGGCCATCATTCTCGCCCCACCAGACGCGTGAACGTTTACCATCCAGACGCCCA
>read_1276|beg|23534|length|252|forward|gi
TTCGGCCTTGTTGCCATTGGTCAACCGTTTACGCTGGGTATCGGCGATGAGTTTTACTTTACAGGCAAATGATGAACACTACATTGTATTACTGGAGTCGAGGCGTTGTTTCTTTCTGTCATGATGACAAACGACTCCATATATCTTCATCGTTTGCGCCATCGGTCGTGGGTATGGTTTGACAGCTATGGCGCTACCTATAACGTCCCCGCGCGACCGGAACACTTTTTGCTCGCAGAAACGGTTTGTACC
>read_1277|beg|1565851|length|251|forward|gi
TGCCTTGAAAATGGCCTGCGAGGGCTGACTAATTCGCTCAAATTTGACAGCAAAACATCATTAAACCTCTGCCGGGATCAAGAAATTAACATTAAATTAACTTATTAAATTTATGCGCTTCATTAGTCTTAGCCCGCCCGGACGCCGTTTTTTCGACATATCGGCAAATGTTATCATCAAAGATACGGATAATGACACGATGCGTGAAAAATCCCGCAGACATCCATATGGTTTAAATGCAAAATCAGCCA
>read_1278|beg|1987190|length|253|forward|gi
CTCCTCCCGATTTAACGCTGGCATCGACATAAAAACCAATGCCGTTAGGAAGCTTTTCAATTATACGCAATACGGTCTTTTTAATTCTGGTTCTATCAGCATTTCATGCCGATAATACAAGGGTTGCCGCGTTGTAGATATGATGAAAATGCTATAAACGAAACCATACCCAGAAGATATTTGTTGATTTTCATAAAATACTCCGCTCGATCAATTTAACTTTATTTTTGTATTAAAAAAATTATTTTATTAA
>read_1279|beg|3824207|length|251|forward|gi
AAACCTCGGGCTTTCAGCCTGGCGACAGCAACATAACGAACGGGGTGTTTTTATGTCATCCGATATTAAATCAAAGTGCAAAGCTTTGGTCGATTCCTCAGCAACTATGGTATGCCTAATATCGGCGCGTTTATCGCGTGGGGTATTATCACCGCATTATTTATTCCAACAGGGTGGTTGCCTAACGAAACGCTGGCGAAACTGGTTGGTCCGATGATCACCTACCTGCTGCCGTCTGCTCATCGGTTATA
>read_1280|beg|4453194|length|254|forward|gi
GTAATTGTAGCGCTTCATCCCAGGAAACACGATTCCAGTTTGCCGCCACGCTGGCGACGGATCATTAGGGGTTTTCAGGCGCGGGGTCAGGATCTGGGGGTATCATTAATAAAATCCCAGCCGTAGTAGCCCTTCAGACACAGGGTCCCTGGTTGGTTTTCCCCTGCGCCGCCTCAGCCCGGACGATTTTGCCGTTATCGACCACCAGATTGATTTTGCAACCTGATGCGCAATACGGGCAAACCGTGACGACT
>read_1281|beg|444721|length|253|forward|gi
CCCCAATGATGATGAAGCGGCAAAATTTACCTCGGTGATTCTGGCGACGACCGAAGATACCTGGGGTCAACTCTTTCAAAAAAATGGGGCGCGGCTATCAGCGAGCCAAAACTGGTGATGTACCGTGGTATGACGCGCACCGGCTGTGGTGCGGGTCAGTCCGTGATGGGGCCGTTTTACTGCCCGGTCGGTACGGCACCGTTTATATCGATCTCTCATTTTACGATGATATGAAAAATAAGCGGGCGCGGAC
>read_1282|beg|2156665|length|256|reverse|gi
GCGCGCGCCAGCGCCTGAATCTTTTGTCAGACCCAGTACGCGGGCAGGGCGCTTCAATCAGATTCTGCACAACGGTGAGATGCGGCCAAAGATTATATTGCTGTAAAGACCATTCCGACATTTTGACGTACGCTCACGAATCGCCTTATCGGACGGCGTTTTCGTAAAGTCAAAATGGTTCCCGGCGATACGTCAGAGTGCCGGAGCGCGGCATCTCAAGCAGATTGAGTACGACGCAGCAGCGAACTTTTACCCG
>read_1283|beg|4716915|length|256|reverse|gi
GCCGTTCCGCTCACGAACGTTCGTCCCCATAAAGCACAGCGTGTCGCACTCAAGCGGGTTATTTTGCCGGGGGCTCGACGCGTACGCAGCGACTTTCTACGACCGGCAGAGATTCGCCGGTCAGCGACGCCTGGGCGACAAACAGATCGCGCGCCTGGATAATCCGTAAATCCGCCGGGATCATATCCCCCGCCGCCAGCTTAATAATATCGCCGGGCACCAGTTGATCGATGGGTAACTCCACGCCAGGCGTTTT
>read_1284|beg|3451349|length|249|forward|gi
GCTCAAGCACAAAACGTAGCCCTTTTTGCTGCGCCTGCAAACCGGAAAGGTTTTTCCAGATCGGCCATAAAGCTGGTGAAATCAATGGGTTGTTATCAAGCTGAACCTTACGCCGCTCCATCTTATCCATATCAATGATATCATTGAAAATATTGCCTAACGTCACGGCGGAGACATGGATTGTCTTAAGGTATTTTTCCTGTTCGGCGGTGAATCGGGTATCCAGCGGATGCGGCTTAAACCGACGAT
>read_1285|beg|2392346|length|257|forward|gi
GCCATGAGCGACGACAATTCACACAGTAAGTGACACAGTAAACGAGTAAAAAGGGATTTTTTTCCCTGCTACTCAGCCAGCTTTTCCACGGTGAACCTAAAAACCGTTGATGAGTTGCTGGCGCTGATCCGTGATTCCGGGCAGAACGAGCGTTATCGATGGAAGATACGCGCGATATGCTCGAAGGCGTAATGGACATCGCCGTACCAGTCGCGTTCGCGATATTATGATCCCGCGCTCCCAGATGATTACCCTGA
>read_1286|beg|368430|length|256|reverse|gi
TTATCTATATCACACGAACGGGATAGCCACGGCGAATACCCTATTGCCCGCATGGTAACGTAATGAATTCTGGCTGGCGGAGTCTTCTCTGGGTGGAATATCTCTATAACTATTATTTCGGGCGCTAAAGACATTGGCTTTACCGAAGAGGATTTACATCTTCCGCAATGGAAGGCACAGCAAAAAATGAATGAACAACGCGTATGCCGCTTTACTTGACCTGGAGGATTATCATGAGGCGTTTTGGGCCAAAACT
>read_1287|beg|1678192|length|250|reverse|gi
AGGCTTCCATCAAACTGGGATTAGGACCTGCATCAAAAAAACTGTTGGCCATACCCGCTAAAAAACCACAGGCATAAGCGACAAAAATCGTCTGAGCATAAAGAATGCCAATGAAAAAAATCAGGTAACAGGCGGTCCCCAGAATGATAAAAGGACGGCGCCAAAGCGATCGGAAAGCATACCGGTCGATTAACAAAACGCTTAGCCGGCCAATACCAAGCGAAGAGATCACAATAGATACGCCTGCGGC
>read_1288|beg|2753205|length|254|forward|gi
AGTCGCATGGACCACCGGCCCCAGGCAAGCCACCGCTTTCAAACGCGGCGCTTCCAGATAGGCCAGACGCACCGCAACTTGGCGCCAAAACGGAAAACCAAACGCCGCAACACGGGTATGATCCACCCAGGGGACATTAGGTAAGCGCTTTTAACACATGCTGATGGAGCAAGCTGGAATCCTGGGTTAATTTCCACTTTGATGAAAATCCAACCGAAGGCGATATCAACGTTAACATCGCGACGTACCGCGCG
>read_1289|beg|3043774|length|253|reverse|gi
GATATATTGAGGATGTCCTTAATATTGCTTTGGCTGATCACCGTGTCGCCGACCATAAGTAAAAATTGTGTCTGAGAAGCGTCCACTTGATAGTAAACAGATACCTGATGAGCCGGGTCAGGCCAGATGTTGTAGCCGTTTAAAGGCGTAAATTTTATTTATATCCTCTATGTTAACTTCCATCTCTCCAGGTTCACCACGGCCCTGCCCGTGAATGACTGGAGTGTAACACTTCCAGTCGCATGGTCCTTTT
>read_1290|beg|1010683|length|249|forward|gi
AACAGGACGGTGACCGAACTTAAACAAGAACTCACAACTGCAAAAAATGAGTTAGCTGAAAAAGATAAGTTTTACTCAGATCTGTATCCGCGATTACTCGTCTACCGCCAGAATCGTGATGAGGCTAAAATGATCTGGATAATTTGCCATTTCCCTACACATTCGGTTTGGAAATTAAACTTAGCCTCACAGCTCGCGCATTTCCAGAGCCAACTTGAAAACTGAATAACAATTTAAGAGATGCTATAC
>read_1291|beg|480052|length|254|reverse|gi
GCGGCGGCGCTTCCGGCATCCAGCGCCGCACGACACGCCGCCAGATCGCCCTCCACCACCAGCGTGAGCCTGCCAGGGTCGAGCACTTGATGACTGAGCAAACGCACGTTGGCCGCTTTTCACGCATGGCATCCGCCGCATCCGACGGCGGCGACCCATTCCGTCCACTTCCAGTAATCCCACGGGCATTGATCATTGGCAGCCTCCGTTACGCACGCTGAACAGGGTTACGAGCGATATCCAGCAGGCGTCGG
>read_1292|beg|4287876|length|250|reverse|gi
AAACGTTAAGCCAGACGCACACGGTGTCTCGCCTGGCACTATTCGATCAGTTCCCGTATACGCATCATATGGAATGCGGGGTATTACTCACCGCAAGGTAAAATGTACGTACGGATGGCCGGTTATACCGCCATCCGGCCTCGCACACTACTCTGCGGTGTCCTGCTTGCGGTTACGCAGCTTAAAGCCAATCCAGAATACCAGAATCACCGACAGCACCGCCGGGAAGAAATTAGAGCCAATATCCGGA
>read_1293|beg|1413676|length|253|forward|gi
ATCAGTATTTCCCGCCCGCGCCGGATAAACGCCGTTATGTTGACGATCGTATCATGCGTTAGACAGTTTGCCTTCTGTACCGCCACAAAGGCGGTACAGGTTTGCGGAAATAGCCCTGACATAAACTCATTCGTGAGCCGCTGTTTTTGTGACACGGCCTTTCCATCGTTCTATTTTTGCAACAGTCCCTTCCTGTTTATCCCTACTCGATCCTGCGGACAGGGAACATTAAGATAACTTCACCTTATTTAAG
>read_1294|beg|144158|length|256|reverse|gi
CAGGCAGCAACGACCGCCGGGGGCCGGAAACATAACCGCCCATTCCCAGTACGACATCCGGCTTAAACCGCTTTCATGATCGCCCTCGCCTGCCGCCAGGCGTTAAAAATCCGAGCGGCGCCGCCGTAGAAGCGCTTTTACGCCTTTACCGCGCAGACCGGAGTATCCGAATAAAGTCAATGTCGATGCCATGCTTCGGCACTAAATCCGCTTCCATACGATCGGCGGTACCCAGTCCAGCGAACCTGCCAGCCCT
>read_1295|beg|1446470|length|254|reverse|gi
CTGACGGCCAAATAAATAAAAGTGATAATTTACTTGCGTGATATTCTCATCTTTTACAACAATACAGGTTTCTTTATGGCAACTGTTTTATCTCCGTCATTCCTTCATGTATCGAGATTTTTTGACCGGTTCAGGCCGCTGAGCGAGATAAGCTGCCCCACCGCGATCTGAATGATGAATATAACGTAAAGCCGGAATTTTTAAAATTTGCACATTTTTTATGGCGACATAATGCCGCCATTTTTTCTTTAACG
>read_1296|beg|2623952|length|252|reverse|gi
GCCTGGTTTCGTTACTTGCAGGTATTGCTTAAACATCATACTCGCCGCTCTTAGTGCATCATCATGTTGTAGTTGAGGTTCCACATAATCCAGATGGAGCCCACAACCCAGGATGGCGATGATCAGCACGGTAAAGATGAAGGCCGTCATGTTCCAGCCTTCATCAGATTTGGTGTTCATGTGCAGGAAACACACCAGATGTCACCAAAATCTGCACCACTGCCATTGCCAGGATAGATCCCAGAATAACGG
>read_1297|beg|1982481|length|253|reverse|gi
CGAGTCGCCATGACGCCGCACATTGCGGCAGTCACCCGTCCAGCGGTAAGCCATCGATTATATTAGCCGCACCATTGCCCAGCTGGAGAAGGGAGAGTCGGTGACGGGGCAGGTGGGATCGGGCGAGAGGATACTTGACATCAACCCGGCGCGGGCCGGGTTTCGCTAAAAACGCTGGCGATACCTGCGTATCCTTGTCGGAAATGACTACAGGAGAGAGCAATGTATCCCGTTGACCTGCATATGCATACCG
>read_1298|beg|749742|length|251|forward|gi
TCCGCCCGCCTCAAACCAGGAAATAATCGAGTTCGCTTTTATCAGACTCCAGCCGTGAACCTGCGAATAGTAAATCTGCGGCCATCGTTAAGAATAGTGCGCGCAATATAAACTAGACATATCGCCGATAATAACTGATCCATACCAGTGGATTGGTCAGGATATATTTACAAAAATCTGCCAGAAGCTCAGGTTGACCGGGCTGGCCTTGACCTGGGCCAGTTCCGTCGGTCGTTACCGCCACTGTCCCC
>read_1299|beg|3841366|length|251|forward|gi
GGGTAAGCTGGCGCCGCACTTTAGTCGATGGAAGTACACCTGCACCTTTCCGCAGCGTATCCCCTGGAGCCGTGGCTGGAACATTTCGAGTGGCTAGAACCCATTATTCAACGAGCAACTTGAGCTGCGCGATGGCCGCATGTGGATTTCCGATCGTCATGGTCTGGGTTTCACGCTCAGTGAACAAGCGCGCCGCTGGACACAATTAACATGTGAACTTTGGCAAACGCCTTAACCCGACTGGCGGAATC
>read_1300|beg|2589692|length|253|forward|gi
GCTTAAATTTCTTTAGCGAAACCCTGTATCATGACTGTCTTGCAAACCTTGAAGAAAGCAACCATTGGCTGGGTTAATGACCCGACCTCAGCAGTCAACCTGCAGCTCAATGAGCTGATAGAACATATTGCAACTTTCGCTCTTAATTATAAAATTAAGTACAATGAAGACAATAAATTGATTGGCAGATAGATGAATACCTGGACGACACCTTTATGTTGTTCAGCGACGCTATGGTATTAATACGCAGGAT
>read_1301|beg|659598|length|252|reverse|gi
AACCGCGCTGAAATAGTTCCTTTTACCGTGGTAATAACGACCAAACGTAATCCCATGAAGTACGCGGATAAAGAGCAGCGACTCGATAGAATGGCAAACCGGATACAGCGCGGTAATCACCAAAAAAAGCCAGAGAAGAGAGCACCAGAATCTTTTTATTCGAATATTTTCCCACCCATTGTCCGGCAAACGGCCGAATAACGAATTGCCGCGGCCAGGAACATGTCACTAGCAGCCCGGCCTTATCTGCAG
>read_1302|beg|1199488|length|251|forward|gi
TCTACAGCCGCGATCTGCCGACGGTAGCAAAAGCGTTGGCTTTACCGGTAAGACGGCCCTGTTGAAAGGACGTTCAAACTACCTCTGCCTGGAGCGGCTGGAACAACAAGCGCTGGCGGGCGGCGATTTACCGGTACAAACGTTAAGCGACGTGATATTGCTGCGCTCCTGGTCAAAATCAGACGCGGGATGGTCGATATCAGCACCTGCGTCAGCGTGGCGGAGGATTCCCAGGCCTGGCCGCTGGTCAC
>read_1303|beg|653184|length|251|reverse|gi
GCGGTCAATATTGCGCGTCTGCTTATAACGAAGAAAAAATGGCCACTACTGTACGACGCGCTGTCGCCAATAGCGACAAACTGCGACATGATCATCATGCCCGCCTGTTTCGGGCTGGCGAACGATACGCTGTGGCGCTGGCTTAACGAACGTCTGCCCTGCGGCTTACGCTGCTGTCCGACGCTGCCGCCATCGGTGCTCGGTATTCGTCTGCACAATCAGCTCCAGCGCCCAGTTTGTCCGTCAGGGCG
>read_1304|beg|294444|length|253|reverse|gi
GGGCAGTGCCACTTGGCATGACAACCCGAACACCAGTGATGCGTCCACGTCCGGTCCTCTCGTACTAGGAGCAGCCCCCCCTCAGTTCTCCAGCGCCCACGGCAGACTAGGGACCGAACTGTCTCACGACGTTCTAAACCCAGCTCGCGTACCACTTTAAATGGCGAACAGCCATACCCTTGGGACCTACTTCAGCCCCAGGATGTGATGAGCCGACATCGAGGTGCAAACACCGCCGTCGATATGAACTCTT
>read_1305|beg|2406956|length|251|forward|gi
GAAGCTCAATATATATTAGGCCGTTTATATAATGACGAACGTATAGATGGCAGCGAAGAGGATAAGCGTCTCTTTTTATTGGTTGCAGCAGGCAGCTGAACAAGGACACTGCGAGGCGCAATATTGGCCGGCTTACGATACAAAGACACGCCTACCGACATGTAAAGATAATACGCTGGCTTTATTCTGGTCAGAAAAAGCCGCACAGCAAGGACACCGCCACGCTTTCAACACATTAGGCTGGGTTCAGG
>read_1306|beg|2720235|length|252|forward|gi
GGGACTAAAGACAACGCCGTCGGACCACCGGCCAGCGCGCCGCCTCCACCGTCGGTACCGGTTGCTAAAGCCCTTAGCCGTACACTCGCGCCTACGGCGGAATTCACCGGTTTTCTGGCCGCGCCGGAGACCGTGGAGCTGCGTTCGCGCGTGGGAGGAACCCTTGACGCCGTCGAGCGTTCCGGAAGGACGTCTGGTAAGCCGCGGACAACTGCTGTTCCAGATCGATCCGCGCCCGTTCGAGGTCGCCCT
>read_1307|beg|4645944|length|251|reverse|gi
AGGCCGATATAGAAAAAGAGATATTGCAGCGACGTCTGAGTCAGCCCCAGTAACGTTAACTGACGCAAACTGGCGCGGACGAAACCGACCAATCGGTTTACGCTGAAGCAGCGCGAACAGTAGCAGCAACCCACCCGCAAACAAAAAACGATAACCAGCAAAAACAATTTTACGAAGGGATACGTCGGTGGCTATCTGAAAGAGGTCATAACCGCTTTTGATGGCTGGATAAGCGCTGCCCCATAGCAGGC
>read_1308|beg|3429920|length|253|forward|gi
TCGTCTTCATCCCAGTCGTCATCCCCGTCATCGTCTGCGTCTTCTTCCACTTCAGCCAACTGCTGGCGATGATAATCGTCCCACATGAACTCGACTTTTTCCGGCTGTTTTTAGCTTCTTCAGCCTGCGCAATACGGATTCTCGATGATAAAGGTCATCACATCCCAGCAGAGATCTTTCACCCCTAGCTGACTGGCAGTCGGAAATCAGATAGTATTTCCCCTTCCCGCCCAACGCTTCGGCGATTCTTTCG
>read_1309|beg|4074535|length|252|forward|gi
GGCAGAATCTGTTGCGGGAGAACATTCCGGATAGCGCATTTTTGTCACTGGCAATACCGTTATCGACGCGCTGACTCTGGGTACGCGATCGCGTTCTGACGAGCGATACATTACAGGCTGAACTGGCCGAGCAGTATCCTTTCCTCAACGCGAATAAGAAGATGATTTTGGTGACCGGTCATCGGCGTGAAACGCTTTGGTCAGGGCTTTGAGCATATCTAGCCAGGCGCTGGCGGAAATCGCCGCCGCGAA
>read_1310|beg|4798535|length|253|forward|gi
TGGACGGAGGCGAAAAAACTTTCGGCCACGCTTATACCTCAAACCGCGTTTGTTGCAGATCCTCAATCAATATGTTTATCGCGGCAACGTCGGCGAGCTGAAAAATGTGGTGAACGTATGCGGTGGCGACGGCATGGGCGTAAAAAGCCTGGGCAGGAACCGTTACCGGTGTCGCTGCACGATCTGCCGGATGCCATGCTGTCGGCATTGCCGTCACTGAATGAACCGCTGGCGGACGACACGCCGGTGAGCA
>read_1311|beg|3776944|length|252|forward|gi
CTTTAATGGTGACCGTCAGGTCGCCGCTGTTTGAGGTTGGATACAGGTCGTTAATTTCAAACGACCCGGCTGAACAAACGTACGGTAAATAACGTAGTTGTTCTGCTCAACGGTAACTTCGGCGTTACTTTTGGCAATACCCCGGATGACGGGCGCAAACCCGCGCTGGCTGTCAGGCAAGCATCTCTTCGTCGGAAGTTAACTGCACACCGCGCACTCTGAACGCGTGTCAAAAATATCACCGGCAGTGGA
>read_1312|beg|168349|length|255|reverse|gi
ACTGGGGCGGCTTTGCCGGATTACGCTTCCGGCTGGAACTACTGGGTGCTGTACGTATTAGTTGCCATGGCGGAACTGACCGCAGTGGGTAAATATATCCCAGTTCTGGTATCCGGAGATCCCCACCTGGGCTTCTGCGGCAGCCTTCTTTGTGATTAATCAACGCCATCAACCTGACCAACGTTAAAGTGTTCGGTGAGATGGAGTTTTTGGTTCGCCATTATTAAAGTGATCGCAGTCATCGCTATGATTCGT
>read_1313|beg|130556|length|256|reverse|gi
CGTCGTGCGGTCGTCAAATCGTACGCCAACAGCGAAAATCACGTCGGCGTTATGCATGGTCATATTGGCTTCATAAGTGCCATGCATTCCCAGCATTCCTAACGACTGGCGACTGAGTAGCGAGGAAACGCGCCCAGTCCCATTAATGAAGACGACCACCGGCAGGTTAAAGGTTTCAATGAATGTGGCGCAGCGGCGCGATAGCAGGCCGCGCTTATCGCCCCTCCCCCAACATAGACCACCGGCTTTTTTTGCC
>read_1314|beg|4294395|length|253|reverse|gi
TCGCAGATTAGCACGCCCTTCATGCCTCTGACTGCCAGGGCATCCACCGTGTACGCTTAGTCGCTTAACCTCACAACCCGAAGATGTTTCTTTACGATTCATCATCGTGTTGCGAAAATTTGAGAGACTCACGAACAACTTTCGTTGTTCTGTGTTTCAATTTTCAGCTTGATCCAGATTTTTAAAGTAGCAAAACTTACGCAGTGAACCCTTTCAGGTACACTCTGAAGTATTTTTTCGTAAACACTACACG
>read_1315|beg|3975224|length|252|forward|gi
CGATGATTATCAAAAAAAGAACGAAATAAGCGCGCGCATGATAGCCCCACCAGCAATAAGGTTTTATCCTAATGGTTTTTTCCGGCGGCAACTCAACCCATTTCACCCGCGGCGCACTAAATGTCAACGCCTTCACTGACCCGCAGATTATGGTCTGGCCTTCGCCCTGAGGGGGGCACTCACCCTGCTCAGCACCGTGATCGGCTGGATAAGCCTGCGCGTCATTAGTCAGGTGGAGCAAACCAATACGCA
>read_1316|beg|2311169|length|253|forward|gi
AGCTTTAAACGTTGTCTACTATACGCGTGGGAATGAGGCTTGGGAATGGGGGGAAGTTAAGGGAGAGTAAAAATATATGGGCGTTTATGCAAGCCCCTATATTTTTAAGGAGGTTTCTTATTCACAAGAAGAAGAAAATCGGGCCGACGATAAGGACGATATCCGCAAGGAGCGGACAAAAAATCCCTTGCCAGTGTACGGATTCAGGGCGAAAACCCACACCGTGGATTACTGCCTGCGCAAACCGCCCACA
>read_1317|beg|1883314|length|256|forward|gi
CCAGGAAATTTTACGCTCGCCTTTATAGGCTTTCTCGACGGCGGCGATCGACCACTTTAAGCATGGCTGGTAGTGACATCAACACCGATACCATCGCCTTCAATAAACGGGTATAATCGGATTCTCAGGAACGTTGAGTTTGCCGTTTTGCAGGGTGATCTTCTTACCTTCCACCGGAACAACTACTTTGCTTTCCGATTCACCTACTCCTTCGAGCGCTTCTGGTTTGCTCGTCTGTCATCGCGCTGCATGTAGC
>read_1318|beg|3262923|length|250|forward|gi
GACTCACCAAATCAATATTACTACCGCAACGTCCGGCAATCGGTTTTACCGCATAGCCGGTCTGCACCAGCTCATCGTTAACGGTAAAATCCGTGTCGAGCAAATACGATGATGCGGGAAGAGCGACCACAGGATGGGCAGGATCGCTTTGTTACCCGGATCACCGTCCACAGCGGTTCAAACACCAACACTTCCGGGCGCAGTAATACATCAATCAGCCGGACTTACGATTTTCCGGGTGCCCGGTACG
>read_1319|beg|2956627|length|253|forward|gi
CACCTTCACGCGCAGCGGCTGCACCGAATCCGGATGCAGGTATCCTCTGCGGGCTGATACGTCCAGCTCACCCGGCGCGCGGGCGTGGATTTTCTGCTCCAGCAGGCCAAGCGCCGATTGCAAACCGTACAGCGTGGCGGCAGGCGTTGGCGGGCACCCCGGAATGTACACATCCACCGGGACGATTTTGTCGGTACCGCCCCAGACGCAGTAGAGATCATGGAAGATGCCGCCGCTGTTGCCGCAGGCGCCG
>read_1320|beg|3322912|length|251|reverse|gi
GCGTATGATCGTGCTGGGCGCGCTGGAGTCAGTCGACTGGGTTGTCTCTTTTGAAGAGGATACGCCGCAACGACTGATTGCCGGTATTTCTGCCGGATCGTGCTGGTAAAAGGGGCGACTATAAGCCGGAAGAGATCGCGGGCAGCGAAGAGGTCTGGGCCAACGGCGGCGAAGTCATGGTGCTGAACTTCGAAGATGGTTGTTCCACGACCAATATCATCAAAAAGATCCAGACCGAGAGCGAGAAGTAA
>read_1321|beg|3692723|length|251|reverse|gi
TAACGGGCAGGGTATGCTTATTTCCGCATTTTTCTGACAGGTTAACAGTATGAGTAAGCCACCGCTTTTCTTCATTATAATCATTGCATTAATCGTGGTTGCCGCGTACGTTTCGCTCGTTCAGCACGGCGGGTAAAAAGCCGCTAATGAGGCGGCACCGTTACAGCAAAGCAGGTCGTGGTCAGCAGTAAACGGGAGAAGCCGGTTAACGACCGACGCTCTCGCCAGCAGGAAGTGAGCCCCGGCGGGAA
>read_1322|beg|2102663|length|253|forward|gi
GTTCGTATGATGAAGAAGTCGTCGGAGCACACTAATCTGGAGACCCACTTCATCGACTCCAGCGGCCTGATTTCCTGGGATCTGTTCAAACAGGACGCCGACTTACCCGTTCACGGACGGAGTTTTTCCGGCACTACCGAACGAAGAATTCGCCACGTCTGATGGCCATCTTTGCTGCTGAAGATAAAGAAGTTTACATTGCCATTACGAGCATCTCGGCGTATACGCCTGTCGTATTATCGTACCGGGAATG
>read_1323|beg|4232407|length|253|reverse|gi
TTACGCCGAGACAGAAGCGCGGTACGGTTATGTTGTCGCAGATAACGGCGAAAAGGGGCTGACCTTCGCGGGTTGAACCGATTAACGCTGGCGTTATTCGTGAAAATCTGGAAGGGGCGAATTGATGACAAAAAGAAGCCGTTTCCGGGGATGAATCTCTATACTGTTTCACAGTACCAGCTGCTCTGACGAGCGGCCATCTTCCTTAATTCGCTGACTAAGCGTGGAGAAATGAAATGCGACATCCTTTAGT
>read_1324|beg|2453004|length|254|forward|gi
ATGCGGTTACGCTCAAGCGCGCCTTCCAGCCAGTGGGTATTCGGCAACAGACCAATCTGCACAAAAAATCCCTGCCAGCGCGACGTATGAATATCGCCGCGTGACACGGTCACGATACTCCAGCCCCACCACTTTCGAACCGTCGCCCTTCACTTCTGTGTTTGCGCATTCAAAAATGATATCGACATTTTTTCAGGCTACGCACTTTGTCCTGTAGCACCTGATCCGCCTTCAATCGTCCGGCGCGAACTCCA
>read_1325|beg|1898996|length|253|reverse|gi
TTGTCGGAGGCATGAGCGGCACTCATACCCAGCGCCAGGGGCCCGCCGCGAGCAGGTGGCGTGACCATTTTTTTCATTTAACGTCCCCTGAATTACGGGCCTTATCGGCCCCTTGGTTTTATCACGAGCAATAAGCTGGTCTGGCAACTGACCATTACCAGAGACAGCACCAATAAAACGGTCGCCAGCGCGTTCACTTCTGGTGAAACGCCGACTTTTACCATGGAATAAATCTTTAAGGGTAAAATTTCAT
>read_1326|beg|573214|length|254|forward|gi
ATGTGTTTTCTGAGCCGGAGATTATTCGTAACATTCATGAAATCCAGCAGGCATTTGCGGCGCATAAAAATACCAAAACCTTCTTTGTCGTCAAAAACCTGCTCGGTCATGGGGGTGTTGAAAGCCATTCGTGACGCCGGAATTTGCGCGGAGGCAAACTCAACAATATGAGGTTCGCAAGTGTCTGGAGATAGGCTTTACGCGGCGATCAGATCGTCTTCAACGGCGTGGTGTAAAAAGCCTGCCGATCTGGA
>read_1327|beg|1490616|length|257|forward|gi
AGATACCGGGCCAGCACCACATCGATCAAAGCCGACAATAGAGAGCTGTTGCGGAAGCTGTAACGCCGCGTTGATGAAGAATACGCATAATGCCAGCGGCCATCACATCGTTAAACGTGACCGTCTGCCGTAAGGGGAAGCCCGCTACTTAATAAGTTGATGCGTACGGCCCGCTCGCCGCCTTCTTCGTTAAACGGTAAGCTAATCACCCAGCGAGGGTCTGGAGAAATACCATATTCTTCCAGTCGCCTGACGGT
>read_1328|beg|238261|length|251|forward|gi
CGTTCCACGTCGCACGCCATCACGTCCTGATAGTAGGTTACGCTCTCAGCGTCGGTGAAGAAAATCCCGAACATGCCGCCGACATGGTTAACCACCAGCGGAATATTCGCTTCTTCGGCAGCTTCCAGCAAACCTTCCGCCAGACGGGTGGTGAGCCGATCCAGCGTTTCATGAATGCCGGGCTGGGCGACTTCATTCAGGCAGGCGAAACCGGCCGCCACTCGCAATCGGGTTGCCGGAAAGGGTGCCCG
>read_1329|beg|832660|length|254|forward|gi
CAGCATGGAGCAGTCGGTGGTGCCGCCGCCAATATCCACGGACCAGCACACGCTTACTCTTACCCGCAGCGTAGCCTAGTAGTCCAGGCCCGCCGCAACCGGTTCGTACTGGAATACACCTCCTGAAAACCGGCGCGTTTTGCCGCCCGCTCCAGAATACCCTGCGCCTGGCGGTTCGCGTCATCGCCGCCCAGTCCCTTGAAAGTTGATCGGGCGACCGTATCACCGCCTGGGTAATGGCCTCCGGCAATTGG
>read_1330|beg|2768463|length|252|forward|gi
TTTTCATGCTTGCATAGGCTGTCTGACCAGCTCCAGTCAGTTCTAAGTGATGTGAATCGCGCCGTAAGTAAAGTAACCTCAATAGAAATTCTCAAGGCGGCTAAGCGATTTCTGACAGCAGAAACTGCTAATATCTAATTCCCGTGCAGCCCGGGAAAGATTCCCTACTTCCGCCACTTTAAAAATATCATCCAGTCTCGCATACCACGATTATTGATCAGTTCCACATTATCTTCCGTTAGTATAAAAGAA
>read_1331|beg|713153|length|252|forward|gi
TTGCAAGTGACATGGCTAAAATTACAGATAATGAGAGTCCAACAGGAAACCGTAATTTTTTTAACTATAATGACTAATAAACGGATATAAAATATAAAATTGCCACTCAACTGATAGTGACCAGGTGTGAAGCAAAAAGTTGAACTCTGATGATGTAGTCGAAATAACTAGAGTGAATTGCGTAACTAATTATTTGAATAAAAAATAAAGACGATATTGCGTTCTTGCTAAGTGCTTGTATTCATTTGTACT
>read_1332|beg|310711|length|254|forward|gi
AATTAAATCAACGGCGTTGCTGTCGTTACCAGCACCTGAATACTTAGGATAGATTTTGCGCCCGACTGACCAACGTGGTTTCGACTTCCTTTCCGGTAGCGTCGGCGGCATGAAGGATACGGCGATGACTATGGCCGCCTTCACGCGTGAGATGATAGCTCTCCTTGCCGTTTGGCTGGACATGCGTATCAAACAGGACGCCCTGATCGATAAGCCACTGCACGCAGGTACGGGCGTTGCTGGCGACAAACTCC
>read_1333|beg|1446757|length|250|forward|gi
TCTTCGGGACTCGATTGCGATGTTGTTCTGCCAAGAGGTGAAGGAAGGAAAATGCCGGGTACGGAAAAAACACAACATATAAGCCTGCCACACAGGTTGAAAATCGGTTAAAGCATCAATTGTCTATTGGCGCATTAAAACCAGGCGCAAGGCTTATCACTAAAAATATCGCTCAAGAGTTAGGCGTCAGTATTACGCCGGTGCGGAGGTCCCTGTTAAGGCTGGTCTCTTCCAGTGCTTTGGGCGGTGG
>read_1334|beg|2481250|length|247|reverse|gi
TACTCACTGGCGTAACCGATCATCATCAAAACGCGCAGCCTCAGACGATGGCGCGTATTCCGGAACGGATGTCTGGCGCTGGAGCACGGCGCTTAGCGCTAACTGGCGCGGCAGCTACTGTTTTATTCCTACCGAGCGCGATGACGTTTTTGCCGCTTTGCGCCGGGCGAAACGCCCGATCGGAACGCACTGCGTGAAGGCTGGCGACAGTTATTTACCGCAGGCGATTGCCGACCCCTTAATTCGC
>read_1335|beg|1415013|length|248|forward|gi
AGCTTTATATGAGTAAGAATAATCAATTTAACGAATTATTCTTGCACAAGCGGTAAAGCATGGCGCTAAAGCGATTATTCTGACCGTAGATTCGCCTGTCGGTGGTTATCGGGAAGAAGATATTAAAAATAACTTCCAGTTCCCGTTGGGCTTTGCAAACCTGGAAATGTTCGCCAAAAAAAATGACGATGGTTCAAAAACCGCAAAGGGGCAGGGATAAGTGAAATTTACGCGCAGGCTAAACAAGC
>read_1336|beg|636030|length|253|reverse|gi
GCTGGAAGGACTTTTTGCTACTACGGCTGGCTGGCGGTCTTGAGTCTGCTTTGTGGTTGTCCTTCCCTGGGCGATCGCCATTGCGCGACGCGAAGCCGATTTCTGGCATTACTTTTTCTAGGGTGGAGCATATCCAGCGATTCGCCATGAGCGATGCCCACGCATAAAGCCCCTTTCTGGTACTATCTGCCGGGCTGCTCGCGGGAAGTTTACCGTGGCTGGGGTTACTGCCTGGCGCGCTTAAACTGGGCTG
>read_1337|beg|2108196|length|252|reverse|gi
TGCAAGTGTATCATCCATAGCGCCCTGGTTTTACTGTTTATGATCCGCCTCTTTTTTCGAATGGTTGGCGCCGTTTTGTTGTGGTCAGAACGAAAAAATAATTCTCAACATAATTCAGATGTGTCCAAAGAACGTTATGCGCTGTCCAGCGCCTGGCGTCGCATTCAACGCGCAATCAGGTGTAAATCTGATGTCATTTCTAAACCCAGGCTGATTCAATCTCTTAAATAGAGTGTGGTTTTAATCAAAAAA
>read_1338|beg|2999448|length|255|reverse|gi
CACGTTGAGCGGTATGAATGCATTCGCTGACCAGAATTAAAGTATTGCAGCGGCGCTGTACGGTATTTCGATTCACAGTAGTGAGTCGATATTACTTCGCTATCAGGTATGAGGACCGCGGGCTCAGGCGAGGTAGGAGGCGATCCGTTGAACAAATAGCGGGTCTGAAATTGTTATTAGATACGCTGCGTGCAGAAAACAGACAGCTCACGTCGTGAGGAAATTTATACGTTATTACGTAAGCACGTCTATTGT
>read_1339|beg|4104875|length|248|reverse|gi
ATTATTATCGATTGCTGTACAGCGTAATTATCGATGACATTAATTACCATTGCTGTCATTAGAAAATTCAGTGTAATATATTTACATGTGAGATCTGAAGTTGGTTATCAATATGGAAAAAAAATATGATTAGGATTATTAAAGATATTTTCACCCTTCCCAAGGGATACATTGAAGCGAGTCAAAGTTTGTTATTTATACATTATCATCATGGATAATATTATTCTATAATGCCTAAAAAACCAATA
>read_1340|beg|3238675|length|250|forward|gi
CAGGCGTTTGCGTGAGTACAGTGCTTTCAGCATAAAGTAGTATCCCCTGCGAAACCGGATGGACGGCTTGTACCTTATCCCAGCCAAGATTGGCCACGACCTTGGCGCTGACAGTACGCACGCTCATACCGGTTAAAACCGCCAGGTGAACGTTGAATCAACCAGTAACTTTTTCCATTCCTTTTGCTGGCGTAAGCCGCATACGAAATGGACCGGCTGCACATTGAGAGTGAGCAGGGTAAACCACACA
>read_1341|beg|2474544|length|252|forward|gi
TGGTGCTGGCGCAGGAACGTCCATACATGCTGCTGGATGAGCCGACAACGTGGCTGGATATTTAGCCATACAAACTTGATTTGCTGGAGTTGTTAAGCGATCTCAACCGCGAAAAAGGTTATACGCTCGCCGCCGTCCGCACGACCTGAATCAGGCCTGCCGATACGCCACGCATTTGTATTGCATTACGCGAAGGTAACTATTGTCGCACAGGGCGCGCGAAAGAGATTGTTACCGCAGAGCTTATCAAAA
>read_1342|beg|2690124|length|256|reverse|gi
CGCCTACACCGGATGCTAACTACCTCGGCGGCGGTGATGTTGATCAAGACTGGTTGCAAACGTTAGGTGTTAAATATACCTGGTAATCATTTTCTACTCAGGAGAAATAAAGGTAATTTAAACTAGAAAAATGCCCGTCAAGGACTTAGACGGGCATTATTGCAAGGAATGCATATGTTACTCTTTTAAGCAAGCCACTACAGGAATTCTACGAGACTCGAAAATGCCTTTCTAAGCATGGTACGCGTTTCGAGTT
>read_1343|beg|1645578|length|256|forward|gi
CTTAAACTTATTGACGAGGGGTATACCAATCATGGGATCAGCGAAAAGCTACGATATCGAGTATAAAAACCGTCGAAACACACCGGATGAATATGTATGAGAAAGCTACAGGTTCATAAAGTGACAGATTATTAACTGTGCCCGAAGAATGAGGTTAATACGAGTATTAACCAGGGGCGTCCGACTGATATTAAGCATTAGGTCATATTTTGATGAGCCGTTTACGCCCGCAGTACTTGCTCATCATCGACAAAAT
>read_1344|beg|514789|length|252|forward|gi
AGACCATACCAACAATACTCCGCGCCAGATTAACATTCTGAAAGCGTTAAACGCGCCGGTGCCGATGTACGCGCATGTGTCGATGATTAACGGCGACGACGGTAAAAAGCTGTCAAAACGTCACGGTGCGGTGAGCGTGATGCAGTATCGCGATGACGGTTATCTGCCGGAAGCGTTGCTGAACTATCTGGTGCGTCTGGGCTGGTCCAGCGGCGATCAGGAAATCTTCACTCGTCGAAGAGATAGATCAAG
[truncated: 17,365,969 more chars]
